# Supplementary material for: Multi-photon above threshold ionization of multi-electron atoms and molecules using the R-matrix approach
Source: Sci Rep. 2021 Jun 3;11:11686. doi: 10.1038/s41598-021-89733-z (PMC8175388; doi:10.1038/s41598-021-89733-z)
Supplement: Supplementary file 1 — Supplementary Information. [file 41598_2021_89733_MOESM1_ESM.zip]

Archive with 21 entries (21 files):
- CO2-gen-2photo-beta-0.txt
- CO2-gen-2photo-beta-2.txt
- CO2-gen-2photo-beta-4.txt
- H-cross-section-r500-h2.txt
- H-interstates-2-im.txt
- H-interstates-2-re.txt
- H2-ATZ.FCI.L6.R100.B150.LG24-y-Nppt3.txt
- H2-ATZ.FCI.L6.R100.B150.LG24-z-Nppt3.txt
- H2-ATZ.FCI.L6.R100.B150.LG24.2.beta0.components.txt
- H2-ATZ.FCI.L6.R100.B150.LG24.2.beta0.txt
- H2-ATZ.FCI.L6.R100.B150.LG24.2.beta2.txt
- H2-ATZ.FCI.L6.R100.B150.LG24.2.beta4.txt
- H2-SE-gen-2photo-beta-0.txt
- H2-SE-gen-2photo-beta-2.txt
- H2-SE-gen-2photo-beta-4.txt
- H2-SE-gen-photo-xsec-1-z.txt
- H2-SE-gen-photo-xsec-2-z.txt
- H2-SE-gen-photo-xsec-3-z.txt
- H2-SE-gen-photo-xsec-4-z.txt
- He-FCI.dADZ.L4.R100.B150.13states-multidip-fkmat-Nppt3.txt
- README.md
