# Supplementary material for: Multi-photon above threshold ionization of multi-electron atoms and molecules using the R-matrix approach
Source: Sci Rep. 2021 Jun 3;11:11686. doi: 10.1038/s41598-021-89733-z (PMC8175388; doi:10.1038/s41598-021-89733-z)
Supplement: Supplementary file 1 — Supplementary Information. [file 41598_2021_89733_MOESM1_ESM.zip › CO2-gen-2photo-beta-0.txt]

    0.689492269544497E+01    0.509629211770206E+00    0.254868430902129E+00    0.254760780868077E+00    0.000000000000000E+00    0.000000000000000E+00    0.000000000000000E+00    0.000000000000000E+00
    0.691992315512891E+01    0.509523825011035E+00    0.254813616794966E+00    0.254710208216068E+00    0.000000000000000E+00    0.000000000000000E+00    0.000000000000000E+00    0.000000000000000E+00
    0.694492361481285E+01    0.508348776122300E+00    0.254224148127193E+00    0.254124627995107E+00    0.000000000000000E+00    0.000000000000000E+00    0.000000000000000E+00    0.000000000000000E+00
    0.696992407449678E+01    0.506465703047555E+00    0.253281026340071E+00    0.253184676707483E+00    0.000000000000000E+00    0.000000000000000E+00    0.000000000000000E+00    0.000000000000000E+00
    0.699492453418072E+01    0.504044037817817E+00    0.252068872762597E+00    0.251975165055220E+00    0.000000000000000E+00    0.000000000000000E+00    0.000000000000000E+00    0.000000000000000E+00
    0.701992499386466E+01    0.501154576047599E+00    0.250622986595911E+00    0.250531589451689E+00    0.000000000000000E+00    0.000000000000000E+00    0.000000000000000E+00    0.000000000000000E+00
    0.704492545354860E+01    0.497808303802878E+00    0.248948787785372E+00    0.248859516017507E+00    0.000000000000000E+00    0.000000000000000E+00    0.000000000000000E+00    0.000000000000000E+00
    0.706992591323253E+01    0.493970852633535E+00    0.247029039828328E+00    0.246941812805207E+00    0.000000000000000E+00    0.000000000000000E+00    0.000000000000000E+00    0.000000000000000E+00
    0.709492637291647E+01    0.489563688777208E+00    0.244824436691636E+00    0.244739252085573E+00    0.000000000000000E+00    0.000000000000000E+00    0.000000000000000E+00    0.000000000000000E+00
    0.711992683260041E+01    0.484454789997963E+00    0.242268934713311E+00    0.242185855284653E+00    0.000000000000000E+00    0.000000000000000E+00    0.000000000000000E+00    0.000000000000000E+00
    0.714492729228435E+01    0.478436404245435E+00    0.239258626145533E+00    0.239177778099903E+00    0.000000000000000E+00    0.000000000000000E+00    0.000000000000000E+00    0.000000000000000E+00
    0.716992775196828E+01    0.471181240136705E+00    0.235629827879399E+00    0.235551412257306E+00    0.000000000000000E+00    0.000000000000000E+00    0.000000000000000E+00    0.000000000000000E+00
    0.719492821165222E+01    0.462155939820334E+00    0.231115808060951E+00    0.231040131759383E+00    0.000000000000000E+00    0.000000000000000E+00    0.000000000000000E+00    0.000000000000000E+00
    0.721992867133616E+01    0.450439180053247E+00    0.225255817837209E+00    0.225183362216038E+00    0.000000000000000E+00    0.000000000000000E+00    0.000000000000000E+00    0.000000000000000E+00
    0.724492913102010E+01    0.434299657810027E+00    0.217184040778530E+00    0.217115617031497E+00    0.000000000000000E+00    0.000000000000000E+00    0.000000000000000E+00    0.000000000000000E+00
    0.726992959070403E+01    0.410075705836892E+00    0.205069279928918E+00    0.205006425907974E+00    0.000000000000000E+00    0.000000000000000E+00    0.000000000000000E+00    0.000000000000000E+00
    0.729493005038797E+01    0.368650528736985E+00    0.184352146528903E+00    0.184298382208082E+00    0.000000000000000E+00    0.000000000000000E+00    0.000000000000000E+00    0.000000000000000E+00
    0.731993051007191E+01    0.285138488662083E+00    0.142585996236617E+00    0.142552492425466E+00    0.000000000000000E+00    0.000000000000000E+00    0.000000000000000E+00    0.000000000000000E+00
    0.734493096975585E+01    0.738217164401700E+01    0.369142306377794E+01    0.369074858023906E+01    0.000000000000000E+00    0.000000000000000E+00    0.000000000000000E+00    0.000000000000000E+00
    0.736993142943978E+01    0.937141825690529E+00    0.468641210540565E+00    0.468500615149963E+00    0.000000000000000E+00    0.000000000000000E+00    0.000000000000000E+00    0.000000000000000E+00
    0.739493188912372E+01    0.679394956830957E+00    0.339748577004205E+00    0.339646379826752E+00    0.000000000000000E+00    0.000000000000000E+00    0.000000000000000E+00    0.000000000000000E+00
    0.741993234880766E+01    0.603167674671271E+00    0.301628606658530E+00    0.301539068012741E+00    0.000000000000000E+00    0.000000000000000E+00    0.000000000000000E+00    0.000000000000000E+00
    0.744493280849160E+01    0.564136903808191E+00    0.282109648025718E+00    0.282027255782474E+00    0.000000000000000E+00    0.000000000000000E+00    0.000000000000000E+00    0.000000000000000E+00
    0.746993326817553E+01    0.538791480337329E+00    0.269434202597191E+00    0.269357277740138E+00    0.000000000000000E+00    0.000000000000000E+00    0.000000000000000E+00    0.000000000000000E+00
    0.749493372785947E+01    0.522093359702929E+00    0.261082176898572E+00    0.261011182804357E+00    0.000000000000000E+00    0.000000000000000E+00    0.000000000000000E+00    0.000000000000000E+00
    0.751993418754341E+01    0.521943786297471E+00    0.261001569617529E+00    0.260942216679942E+00    0.000000000000000E+00    0.000000000000000E+00    0.000000000000000E+00    0.000000000000000E+00
    0.754493464722735E+01    0.604204750597014E+00    0.302105317432408E+00    0.302099433164606E+00    0.000000000000000E+00    0.000000000000000E+00    0.000000000000000E+00    0.000000000000000E+00
    0.756993510691128E+01    0.164629765911589E+01    0.822711094480641E+00    0.823586564635250E+00    0.000000000000000E+00    0.000000000000000E+00    0.000000000000000E+00    0.000000000000000E+00
    0.759493556659522E+01    0.762867547002972E+01    0.381876908744821E+01    0.380990638258152E+01    0.000000000000000E+00    0.000000000000000E+00    0.000000000000000E+00    0.000000000000000E+00
    0.761993602627916E+01    0.178842551445129E+01    0.894544060263111E+00    0.893881454188177E+00    0.000000000000000E+00    0.000000000000000E+00    0.000000000000000E+00    0.000000000000000E+00
    0.764493648596310E+01    0.116704379584102E+01    0.583627478254442E+00    0.583416317586577E+00    0.000000000000000E+00    0.000000000000000E+00    0.000000000000000E+00    0.000000000000000E+00
    0.766993694564703E+01    0.100587606629769E+01    0.503006821777440E+00    0.502869244520251E+00    0.000000000000000E+00    0.000000000000000E+00    0.000000000000000E+00    0.000000000000000E+00
    0.769493740533097E+01    0.100732419372845E+01    0.503718587202348E+00    0.503605606526106E+00    0.000000000000000E+00    0.000000000000000E+00    0.000000000000000E+00    0.000000000000000E+00
    0.771993786501491E+01    0.156621276209085E+01    0.783171275698448E+00    0.783041486392401E+00    0.000000000000000E+00    0.000000000000000E+00    0.000000000000000E+00    0.000000000000000E+00
    0.774493832469885E+01    0.712663261269473E+00    0.356357019283506E+00    0.356306241985967E+00    0.000000000000000E+00    0.000000000000000E+00    0.000000000000000E+00    0.000000000000000E+00
    0.776993878438278E+01    0.638574189320408E+00    0.319338623028918E+00    0.319235566291490E+00    0.000000000000000E+00    0.000000000000000E+00    0.000000000000000E+00    0.000000000000000E+00
    0.779493924406672E+01    0.689893033357930E+00    0.345001436840208E+00    0.344891596517722E+00    0.000000000000000E+00    0.000000000000000E+00    0.000000000000000E+00    0.000000000000000E+00
    0.781993970375066E+01    0.777388905928764E+00    0.388755338070663E+00    0.388633567858101E+00    0.000000000000000E+00    0.000000000000000E+00    0.000000000000000E+00    0.000000000000000E+00
    0.784494016343460E+01    0.228823015779700E+01    0.114444283608322E+01    0.114378732171378E+01    0.000000000000000E+00    0.000000000000000E+00    0.000000000000000E+00    0.000000000000000E+00
    0.786994062311853E+01    0.103400786976164E+01    0.517194372775906E+00    0.516813496985739E+00    0.000000000000000E+00    0.000000000000000E+00    0.000000000000000E+00    0.000000000000000E+00
    0.789494108280247E+01    0.541177252523849E+01    0.270770765021993E+01    0.270406487501856E+01    0.000000000000000E+00    0.000000000000000E+00    0.000000000000000E+00    0.000000000000000E+00
    0.791994154248641E+01    0.367632299520073E+00    0.183986287183293E+00    0.183646012336780E+00    0.000000000000000E+00    0.000000000000000E+00    0.000000000000000E+00    0.000000000000000E+00
    0.794494200217035E+01    0.251914021665018E+00    0.125972194202764E+00    0.125941827462253E+00    0.000000000000000E+00    0.000000000000000E+00    0.000000000000000E+00    0.000000000000000E+00
    0.796994246185428E+01    0.274472118405013E+00    0.137239560839648E+00    0.137232557565365E+00    0.000000000000000E+00    0.000000000000000E+00    0.000000000000000E+00    0.000000000000000E+00
    0.799494292153822E+01    0.275807232186063E+00    0.137906733499115E+00    0.137900498686949E+00    0.000000000000000E+00    0.000000000000000E+00    0.000000000000000E+00    0.000000000000000E+00
    0.801994338122216E+01    0.277796302400509E+00    0.138914816399142E+00    0.138881486001367E+00    0.000000000000000E+00    0.000000000000000E+00    0.000000000000000E+00    0.000000000000000E+00
    0.804494384090610E+01    0.483659152282542E+00    0.241940652496188E+00    0.241718499786353E+00    0.000000000000000E+00    0.000000000000000E+00    0.000000000000000E+00    0.000000000000000E+00
    0.806994430059003E+01    0.108182360680924E+01    0.541170326822630E+00    0.540653279986607E+00    0.000000000000000E+00    0.000000000000000E+00    0.000000000000000E+00    0.000000000000000E+00
    0.809494476027397E+01    0.958201535587825E+00    0.479278006807734E+00    0.478923528780091E+00    0.000000000000000E+00    0.000000000000000E+00    0.000000000000000E+00    0.000000000000000E+00
    0.811994521995791E+01    0.816072426322574E+00    0.408163592277496E+00    0.407908834045077E+00    0.000000000000000E+00    0.000000000000000E+00    0.000000000000000E+00    0.000000000000000E+00
    0.814494567964185E+01    0.744144263052905E+00    0.372178340766249E+00    0.371965922286656E+00    0.000000000000000E+00    0.000000000000000E+00    0.000000000000000E+00    0.000000000000000E+00
    0.816994613932578E+01    0.707539655657155E+00    0.353867445641415E+00    0.353672210015740E+00    0.000000000000000E+00    0.000000000000000E+00    0.000000000000000E+00    0.000000000000000E+00
    0.819494659900972E+01    0.691481426605418E+00    0.345837051502492E+00    0.345644375102926E+00    0.000000000000000E+00    0.000000000000000E+00    0.000000000000000E+00    0.000000000000000E+00
    0.821994705869366E+01    0.694747937911842E+00    0.347476441547167E+00    0.347271496364676E+00    0.000000000000000E+00    0.000000000000000E+00    0.000000000000000E+00    0.000000000000000E+00
    0.824494751837760E+01    0.761792832389665E+00    0.381029090822356E+00    0.380763741567308E+00    0.000000000000000E+00    0.000000000000000E+00    0.000000000000000E+00    0.000000000000000E+00
    0.826994797806154E+01    0.687026759192965E+00    0.343671801725696E+00    0.343354957467269E+00    0.000000000000000E+00    0.000000000000000E+00    0.000000000000000E+00    0.000000000000000E+00
    0.829494843774547E+01    0.992771567612362E+00    0.496712130989336E+00    0.496059436623026E+00    0.000000000000000E+00    0.000000000000000E+00    0.000000000000000E+00    0.000000000000000E+00
    0.831994889742941E+01    0.348598733817180E+00    0.174278043211993E+00    0.174320690605187E+00    0.000000000000000E+00    0.000000000000000E+00    0.000000000000000E+00    0.000000000000000E+00
    0.834494935711335E+01    0.476032480507046E+00    0.238039301763298E+00    0.237993178743748E+00    0.000000000000000E+00    0.000000000000000E+00    0.000000000000000E+00    0.000000000000000E+00
    0.836994981679728E+01    0.510497208148601E+00    0.255290554533599E+00    0.255206653615002E+00    0.000000000000000E+00    0.000000000000000E+00    0.000000000000000E+00    0.000000000000000E+00
    0.839495027648122E+01    0.526047397218426E+00    0.263076991295631E+00    0.262970405922795E+00    0.000000000000000E+00    0.000000000000000E+00    0.000000000000000E+00    0.000000000000000E+00
    0.841995073616516E+01    0.538065478623044E+00    0.269095561118439E+00    0.268969917504605E+00    0.000000000000000E+00    0.000000000000000E+00    0.000000000000000E+00    0.000000000000000E+00
    0.844495119584910E+01    0.677057964240932E+00    0.338674798217455E+00    0.338383166023478E+00    0.000000000000000E+00    0.000000000000000E+00    0.000000000000000E+00    0.000000000000000E+00
    0.846995165553304E+01    0.538017738216412E+00    0.269087196471414E+00    0.268930541744998E+00    0.000000000000000E+00    0.000000000000000E+00    0.000000000000000E+00    0.000000000000000E+00
    0.849495211521697E+01    0.438287950423151E+00    0.219243415795526E+00    0.219044534627625E+00    0.000000000000000E+00    0.000000000000000E+00    0.000000000000000E+00    0.000000000000000E+00
    0.851995257490091E+01    0.410203619815993E+00    0.205196378553137E+00    0.205007241262855E+00    0.000000000000000E+00    0.000000000000000E+00    0.000000000000000E+00    0.000000000000000E+00
    0.854495303458485E+01    0.194258499690290E+01    0.971724095436229E+00    0.970860901466673E+00    0.000000000000000E+00    0.000000000000000E+00    0.000000000000000E+00    0.000000000000000E+00
    0.856995349426879E+01    0.698061238744347E+00    0.349174084369600E+00    0.348887154374747E+00    0.000000000000000E+00    0.000000000000000E+00    0.000000000000000E+00    0.000000000000000E+00
    0.859495395395272E+01    0.659861799367992E+00    0.330088112299774E+00    0.329773687068219E+00    0.000000000000000E+00    0.000000000000000E+00    0.000000000000000E+00    0.000000000000000E+00
    0.861995441363666E+01    0.601005339052433E+00    0.300668663051768E+00    0.300336676000664E+00    0.000000000000000E+00    0.000000000000000E+00    0.000000000000000E+00    0.000000000000000E+00
    0.864495487332060E+01    0.127769195063548E+01    0.638909161108353E+00    0.638782789527130E+00    0.000000000000000E+00    0.000000000000000E+00    0.000000000000000E+00    0.000000000000000E+00
    0.866995533300454E+01    0.636799451880574E+00    0.318472606322240E+00    0.318326845558334E+00    0.000000000000000E+00    0.000000000000000E+00    0.000000000000000E+00    0.000000000000000E+00
    0.869495579268847E+01    0.512002669777582E+00    0.256219696173720E+00    0.255782973603862E+00    0.000000000000000E+00    0.000000000000000E+00    0.000000000000000E+00    0.000000000000000E+00
    0.871995625237241E+01    0.553537347155436E+00    0.277026109749558E+00    0.276511237405878E+00    0.000000000000000E+00    0.000000000000000E+00    0.000000000000000E+00    0.000000000000000E+00
    0.874495671205635E+01    0.453646082512595E+00    0.227131671309826E+00    0.226514411202769E+00    0.000000000000000E+00    0.000000000000000E+00    0.000000000000000E+00    0.000000000000000E+00
    0.876995717174028E+01    0.589021052378869E+00    0.294977451169441E+00    0.294043601209429E+00    0.000000000000000E+00    0.000000000000000E+00    0.000000000000000E+00    0.000000000000000E+00
    0.879495763142422E+01    0.123939584907633E+01    0.620299386279284E+00    0.619096462797043E+00    0.000000000000000E+00    0.000000000000000E+00    0.000000000000000E+00    0.000000000000000E+00
    0.881995809110816E+01    0.160585740189618E+01    0.804537500384726E+00    0.801319901511457E+00    0.000000000000000E+00    0.000000000000000E+00    0.000000000000000E+00    0.000000000000000E+00
    0.884495855079210E+01    0.844959878769973E+00    0.426828158610763E+00    0.418131720159210E+00    0.000000000000000E+00    0.000000000000000E+00    0.000000000000000E+00    0.000000000000000E+00
    0.886995901047603E+01    0.507130925569099E+00    0.251391492958027E+00    0.255739432611072E+00    0.000000000000000E+00    0.000000000000000E+00    0.000000000000000E+00    0.000000000000000E+00
    0.889495947015997E+01    0.119751362593452E+01    0.391832754981145E+00    0.394062635960362E+00    0.205742287978483E+00    0.205875947014530E+00    0.000000000000000E+00    0.000000000000000E+00
    0.891995992984391E+01    0.103313697768880E+01    0.318677498467128E+00    0.319945631590747E+00    0.197240704713676E+00    0.197273142917248E+00    0.000000000000000E+00    0.000000000000000E+00
    0.894496038952785E+01    0.120867998779313E+01    0.392723637859628E+00    0.393723746210520E+00    0.211080329982144E+00    0.211152273740838E+00    0.000000000000000E+00    0.000000000000000E+00
    0.896996084921178E+01    0.116786518343160E+01    0.361496692301765E+00    0.362291984661667E+00    0.222011234845038E+00    0.222065271623130E+00    0.000000000000000E+00    0.000000000000000E+00
    0.899496130889572E+01    0.108866661507091E+01    0.335646082185476E+00    0.336263841814037E+00    0.208355495575884E+00    0.208401195495510E+00    0.000000000000000E+00    0.000000000000000E+00
    0.901996176857966E+01    0.941510112644799E+01    0.135710856539080E+01    0.135808412980713E+01    0.334967972033451E+01    0.335022871091554E+01    0.000000000000000E+00    0.000000000000000E+00
    0.904496222826360E+01    0.315303239909012E+01    0.251328255400099E+00    0.251513816949721E+00    0.132493211863390E+01    0.132525820810640E+01    0.000000000000000E+00    0.000000000000000E+00
    0.906996268794753E+01    0.158094193253432E+01    0.312299795868916E+00    0.312816622311964E+00    0.477828092431742E+00    0.477997421921699E+00    0.000000000000000E+00    0.000000000000000E+00
    0.909496314763147E+01    0.147397351530642E+01    0.331915126897715E+00    0.332007158897819E+00    0.404890521232349E+00    0.405160708278541E+00    0.000000000000000E+00    0.000000000000000E+00
    0.911996360731541E+01    0.112174946006311E+01    0.313574983233051E+00    0.313840180641667E+00    0.195037504941496E+00    0.195038037959488E+00    0.104258753287405E+00    0.000000000000000E+00
    0.914496406699935E+01    0.119752150453242E+01    0.315730842251467E+00    0.316005547486681E+00    0.203006695523705E+00    0.203010450737286E+00    0.159767968533284E+00    0.000000000000000E+00
    0.916996452668328E+01    0.125060502240358E+01    0.316877162226991E+00    0.317142786321096E+00    0.207574183404871E+00    0.207580645650396E+00    0.201430244800222E+00    0.000000000000000E+00
    0.919496498636722E+01    0.129188779428487E+01    0.316228935360319E+00    0.316482636050356E+00    0.210657300978807E+00    0.210663055069403E+00    0.237855866825980E+00    0.000000000000000E+00
    0.921996544605116E+01    0.132690389299695E+01    0.311447064032260E+00    0.311688761995851E+00    0.213867074753142E+00    0.213863973834083E+00    0.276037018381616E+00    0.000000000000000E+00
    0.924496590573510E+01    0.140664891833050E+01    0.299824559709437E+00    0.300042054756912E+00    0.230043014323814E+00    0.229970717466033E+00    0.346768572074307E+00    0.000000000000000E+00
    0.926996636541903E+01    0.159182341623908E+01    0.402739994829003E+00    0.402944732727781E+00    0.222962697035935E+00    0.223037542864078E+00    0.340138448782279E+00    0.000000000000000E+00
    0.929496682510297E+01    0.159171509457401E+01    0.365791713496574E+00    0.366001395656245E+00    0.220264375278095E+00    0.220324741797133E+00    0.419332868345960E+00    0.000000000000000E+00
    0.931996728478691E+01    0.182516504903915E+01    0.368447416815792E+00    0.368656905936504E+00    0.230518941430659E+00    0.230582710274137E+00    0.626959074582055E+00    0.000000000000000E+00
    0.934496774447084E+01    0.443267012862360E+01    0.370025986369201E+00    0.370235200563486E+00    0.390164263565781E+00    0.390220321011068E+00    0.291202435711406E+01    0.000000000000000E+00
    0.936996820415478E+01    0.125677456094535E+01    0.339417358096858E+00    0.339586194344453E+00    0.261931018188407E+00    0.261900264318151E+00    0.539397259974834E-01    0.000000000000000E+00
    0.939496866383872E+01    0.130126008756950E+01    0.339608542610624E+00    0.339780994659430E+00    0.230228315803118E+00    0.230233015103503E+00    0.161409219392827E+00    0.000000000000000E+00
    0.941996912352266E+01    0.136604507760907E+01    0.335667705420379E+00    0.335838581912379E+00    0.227100186877708E+00    0.227105994234734E+00    0.240332609163871E+00    0.000000000000000E+00
    0.944496958320659E+01    0.207261354771546E+01    0.524635159435211E+00    0.524614266318375E+00    0.308225653080754E+00    0.308047985992196E+00    0.407090482888923E+00    0.000000000000000E+00
    0.946997004289053E+01    0.164274679586644E+01    0.378701062549858E+00    0.378862818380583E+00    0.227673967172613E+00    0.227733552400334E+00    0.429775395363055E+00    0.000000000000000E+00
    0.949497050257447E+01    0.426634895709710E+01    0.312458175404880E+00    0.312629842925530E+00    0.480792933037620E+00    0.480803030643901E+00    0.267966497508517E+01    0.000000000000000E+00
    0.951997096225841E+01    0.134995576844929E+01    0.354862258758691E+00    0.355011987942401E+00    0.237212459077931E+00    0.237218380582666E+00    0.165650682087596E+00    0.000000000000000E+00
    0.954497142194234E+01    0.183515787502915E+01    0.428478246026379E+00    0.428480929251375E+00    0.293461910247966E+00    0.293260226981614E+00    0.391476562521811E+00    0.000000000000000E+00
    0.956997188162628E+01    0.254074295259904E+01    0.382644936555635E+00    0.382794481352500E+00    0.263738406410877E+00    0.263802463879677E+00    0.124776266440035E+01    0.000000000000000E+00
    0.959497234131022E+01    0.141383854790897E+01    0.360113318976899E+00    0.360256243971188E+00    0.236862407008253E+00    0.236870188093162E+00    0.219736389859464E+00    0.000000000000000E+00
    0.961997280099416E+01    0.222989315793524E+01    0.390315923581383E+00    0.390468992202775E+00    0.257153649331592E+00    0.257222571228496E+00    0.934732021590999E+00    0.000000000000000E+00
    0.964497326067809E+01    0.166132473727336E+01    0.433350558692261E+00    0.433468540600599E+00    0.237664258371438E+00    0.237737854495846E+00    0.319103525113217E+00    0.000000000000000E+00
    0.966997372036203E+01    0.165615003957892E+01    0.426649492444336E+00    0.426771804500099E+00    0.237758661146840E+00    0.237830305489559E+00    0.327139775998085E+00    0.000000000000000E+00
    0.969497418004597E+01    0.140883514898464E+01    0.383634950990156E+00    0.383767961556533E+00    0.253016412762923E+00    0.253014949459144E+00    0.135400874215884E+00    0.000000000000000E+00
    0.971997463972991E+01    0.157082326155397E+01    0.407745648185988E+00    0.407880398804166E+00    0.350164659780964E+00    0.350077167751569E+00    0.549553870312855E-01    0.000000000000000E+00
    0.974497509941384E+01    0.176204856367549E+01    0.411777483249931E+00    0.411913902555439E+00    0.242210975546751E+00    0.242276523681500E+00    0.453869678641869E+00    0.000000000000000E+00
    0.976997555909778E+01    0.189933059690312E+01    0.401130751151601E+00    0.401260628243917E+00    0.242837346476139E+00    0.242877896675824E+00    0.257343863608201E+00    0.353880110747443E+00
    0.979497601878172E+01    0.191396303948621E+01    0.405737981484511E+00    0.405868068120120E+00    0.244192588696887E+00    0.244225841607258E+00    0.257839857318158E+00    0.356098702259275E+00
    0.981997647846566E+01    0.192910458603628E+01    0.410506300784392E+00    0.410632019356525E+00    0.245567942613982E+00    0.245626292952776E+00    0.258370304767802E+00    0.358401725560807E+00
    0.984497693814959E+01    0.194462267029513E+01    0.415457491133602E+00    0.415584805198112E+00    0.246939472430931E+00    0.246990278402177E+00    0.258914442389396E+00    0.360736180740913E+00
    0.986997739783353E+01    0.196060835927161E+01    0.420600773458565E+00    0.420728392648533E+00    0.248306449851544E+00    0.248356166421191E+00    0.259483266393561E+00    0.363133310498214E+00
    0.989497785751747E+01    0.197706341158858E+01    0.425954501223397E+00    0.426082424703963E+00    0.249654906854621E+00    0.249704302541500E+00    0.260075255048398E+00    0.365592021216706E+00
    0.991997831720141E+01    0.199399337630144E+01    0.431544002070333E+00    0.431672365849761E+00    0.250962074797932E+00    0.251011191483245E+00    0.260689599777174E+00    0.368114142322989E+00
    0.994497877688534E+01    0.201139837327722E+01    0.437408821040296E+00    0.437537827102195E+00    0.252188046485058E+00    0.252236573314732E+00    0.261325002399396E+00    0.370702102935539E+00
    0.996997923656928E+01    0.202926971960806E+01    0.443621425920094E+00    0.443751379420761E+00    0.253255776261307E+00    0.253302991201634E+00    0.261978970862281E+00    0.373359175941989E+00
    0.999497969625322E+01    0.204762945828840E+01    0.450364064240245E+00    0.450495538567664E+00    0.253993368890647E+00    0.254037815458493E+00    0.262646616918241E+00    0.376092054213106E+00
    0.100199801559372E+02    0.206652267712481E+01    0.458147909020362E+00    0.458282429445259E+00    0.253914065177967E+00    0.253952872073887E+00    0.263310028953831E+00    0.378915372453507E+00
    0.100449806156211E+02    0.208899518524805E+01    0.470488111467435E+00    0.470632506681004E+00    0.251021638418354E+00    0.251056618547045E+00    0.263869016272075E+00    0.381927293862140E+00
    0.100699810753050E+02    0.220538990941370E+01    0.485572896591785E+00    0.485800577257851E+00    0.292206574776745E+00    0.292829437769859E+00    0.264222589807954E+00    0.384757833209503E+00
    0.100949815349890E+02    0.214036979500676E+01    0.472147519424767E+00    0.472267309989361E+00    0.271390111885238E+00    0.271554325689131E+00    0.265623069528844E+00    0.387387458489421E+00
    0.101199819946729E+02    0.215453237041083E+01    0.480488847739781E+00    0.480607649082755E+00    0.268263611796574E+00    0.268386693954804E+00    0.266310179761220E+00    0.390475388075693E+00
    0.101449824543568E+02    0.217277019723040E+01    0.488832071929643E+00    0.488948294816560E+00    0.267154904969276E+00    0.267268585256210E+00    0.266942520065012E+00    0.393623820193702E+00
    0.101699829140408E+02    0.219053359955756E+01    0.497257428469347E+00    0.497367326331675E+00    0.265701364529272E+00    0.265815000319325E+00    0.267448566264652E+00    0.396943913643289E+00
    0.101949833737247E+02    0.220429439613039E+01    0.505618475734113E+00    0.505714152852765E+00    0.262129818473410E+00    0.262249852017036E+00    0.267639674443926E+00    0.400942422609136E+00
    0.102199838334087E+02    0.220449933145289E+01    0.512347359608408E+00    0.512405740976147E+00    0.251615891028122E+00    0.251751434035871E+00    0.266891699321046E+00    0.409487206483296E+00
    0.102449842930926E+02    0.222258474186869E+01    0.494678309050070E+00    0.494633235340273E+00    0.226318351704361E+00    0.226422994284397E+00    0.265082364707914E+00    0.515449486781675E+00
    0.102699847527765E+02    0.254825805936009E+01    0.549073282055119E+00    0.549407281819426E+00    0.347183520099078E+00    0.347153358381735E+00    0.282964151252606E+00    0.472476465752125E+00
    0.102949852124605E+02    0.251576067814095E+01    0.586306698648314E+00    0.586552135479614E+00    0.316584659903329E+00    0.316644968267287E+00    0.280076980547466E+00    0.429595235294942E+00
    0.103199856721444E+02    0.260615404836987E+01    0.629811668691557E+00    0.630069663785634E+00    0.317845214358378E+00    0.317915042021559E+00    0.281654428405668E+00    0.428858031107071E+00
    0.103449861318283E+02    0.240735141816966E+01    0.536551274734327E+00    0.536774432539742E+00    0.313918027230950E+00    0.313986918955596E+00    0.273614506922495E+00    0.432506257786545E+00
    0.103699865915123E+02    0.243286801548159E+01    0.552577011147454E+00    0.552792327262792E+00    0.312694784879530E+00    0.312785851212277E+00    0.271930043772911E+00    0.430087997206620E+00
    0.103949870511962E+02    0.244527662410239E+01    0.562522145692799E+00    0.562738346755350E+00    0.314968685850991E+00    0.315096743030754E+00    0.266032395560276E+00    0.423918307212220E+00
    0.104199875108802E+02    0.248303101107244E+01    0.546074568443178E+00    0.546416821398792E+00    0.375827572381160E+00    0.377056340741663E+00    0.237097358207054E+00    0.400558349900596E+00
    0.104449879705641E+02    0.297917526352227E+01    0.657103349896791E+00    0.657359537688207E+00    0.375690038752543E+00    0.375508722642654E+00    0.350842615552903E+00    0.562670998989173E+00
    0.104699884302480E+02    0.277439113368357E+01    0.646007682714606E+00    0.646232088469687E+00    0.335802842712378E+00    0.335866051249948E+00    0.311720615690981E+00    0.498761852845973E+00
    0.104949888899320E+02    0.277884726483159E+01    0.660635117046026E+00    0.660839083245323E+00    0.332122612057781E+00    0.332214070248947E+00    0.304404222712560E+00    0.488632159520953E+00
    0.105199893496159E+02    0.339341825289568E+01    0.989817645792043E+00    0.976400147248057E+00    0.374448565828438E+00    0.367515918662686E+00    0.276553674015329E+00    0.408682301349125E+00
    0.105449898092998E+02    0.287871656815726E+01    0.679629003840623E+00    0.679853837205427E+00    0.346354719822540E+00    0.346432930726104E+00    0.310807745506705E+00    0.515638331055862E+00
    0.105699902689838E+02    0.293273474394113E+01    0.703613882436005E+00    0.703829752044401E+00    0.348207252674112E+00    0.348305463564667E+00    0.310879802720456E+00    0.517898590501491E+00
    0.105949907286677E+02    0.299803989134084E+01    0.727670328007526E+00    0.727864205772353E+00    0.352212865692476E+00    0.352337958408468E+00    0.312819845363549E+00    0.525134688096469E+00
    0.106199911883517E+02    0.307260109887415E+01    0.754178247653689E+00    0.754313865461654E+00    0.356907636099004E+00    0.357083939688490E+00    0.315589471600015E+00    0.534527938371298E+00
    0.106449916480356E+02    0.315962698313097E+01    0.784739448173566E+00    0.784704759410538E+00    0.362690938210214E+00    0.362995756536343E+00    0.318906290161189E+00    0.545589790639121E+00
    0.106699921077195E+02    0.326462689752308E+01    0.816516746208701E+00    0.816256287200893E+00    0.375450816673930E+00    0.375924596759685E+00    0.322384676149577E+00    0.558093774530295E+00
    0.106949925674035E+02    0.336568651583885E+01    0.844304195711054E+00    0.844269303223068E+00    0.388990499084144E+00    0.389317779190691E+00    0.326696252999599E+00    0.572108485630297E+00
    0.107199930270874E+02    0.347603351216090E+01    0.880205474861221E+00    0.880330318120406E+00    0.397576774354252E+00    0.397803229969535E+00    0.331975969382344E+00    0.588141745473142E+00
    0.107449934867713E+02    0.360498266184944E+01    0.923303873593289E+00    0.923484442084396E+00    0.406812820221992E+00    0.407012052983210E+00    0.337977960829674E+00    0.606391512136878E+00
    0.107699939464553E+02    0.375435378445804E+01    0.973597878939223E+00    0.973788247202298E+00    0.417337715086956E+00    0.417539414814753E+00    0.344847599724710E+00    0.627242928690104E+00
    0.107949944061392E+02    0.392728253042046E+01    0.103278803761587E+01    0.103295486388305E+01    0.428601217375305E+00    0.428818656258991E+00    0.352845534140720E+00    0.651274221146530E+00
    0.108199948658232E+02    0.412965114728765E+01    0.110571162354980E+01    0.110575385301941E+01    0.437809851222219E+00    0.438249812724101E+00    0.362757383619112E+00    0.679368623153005E+00
    0.108449953255071E+02    0.442302853948268E+01    0.118683367173079E+01    0.118722939756376E+01    0.482307957520739E+00    0.482566610683493E+00    0.372130170684549E+00    0.711960731299351E+00
    0.108699957851910E+02    0.472991769835980E+01    0.129859578413027E+01    0.129908447779924E+01    0.497167134042863E+00    0.498124717594139E+00    0.385449023389119E+00    0.751496561404169E+00
    0.108949962448750E+02    0.508133704513257E+01    0.141986211292194E+01    0.141846510846031E+01    0.521390396901295E+00    0.520815205029963E+00    0.401149105559066E+00    0.799655116260002E+00
    0.109199967045589E+02    0.555360630260357E+01    0.158298464637307E+01    0.158506002252943E+01    0.552388162694068E+00    0.553001230922841E+00    0.420650731146253E+00    0.859521508937912E+00
    0.109449971642428E+02    0.630969761269359E+01    0.180566818460846E+01    0.180657741834956E+01    0.639284003652428E+00    0.639898480580272E+00    0.462921081169187E+00    0.955348444333684E+00
    0.109699976239268E+02    0.715522749094951E+01    0.214449161598590E+01    0.214550437614339E+01    0.664822974356657E+00    0.665225241162276E+00    0.485688563039589E+00    0.104949472026169E+01
    0.109949980836107E+02    0.853399299439477E+01    0.264795480438811E+01    0.264895920291720E+01    0.748809235053009E+00    0.749252397701938E+00    0.536557507942389E+00    0.120245984639213E+01
    0.110199985432946E+02    0.107905936666216E+02    0.348771644004909E+01    0.348874484702051E+01    0.878539203486880E+00    0.879089247865814E+00    0.615918156169857E+00    0.144058577202943E+01
    0.110449990029786E+02    0.149733250186184E+02    0.509327942960241E+01    0.509429472390486E+01    0.108920136673020E+01    0.108999061982111E+01    0.751238907113167E+00    0.185531997144664E+01
    0.110699994626625E+02    0.239288162768249E+02    0.883295912586165E+01    0.883351266947482E+01    0.126492445121448E+01    0.126631729847187E+01    0.961055357227102E+00    0.277004737457499E+01
    0.110949999223465E+02    0.688845014914625E+02    0.248371739640759E+02    0.248362537354424E+02    0.489493319552826E+01    0.489384532174831E+01    0.266171930754865E+01    0.676057596711897E+01
    0.111200003820304E+02    0.107466129132352E+04    0.422619108885925E+03    0.422489246466703E+03    0.580598722464931E+02    0.580695652747073E+02    0.301573995506882E+02    0.832660988990067E+02
    0.111450008417143E+02    0.144698495378221E+03    0.609799827189004E+02    0.609377398281909E+02    0.598364012259156E+01    0.598428736413728E+01    0.330743083232564E+01    0.750541451207562E+01
    0.111700013013983E+02    0.213302976590776E+02    0.940900831122551E+01    0.939441332166763E+01    0.708060939002643E+00    0.707629742823966E+00    0.483218031226042E+00    0.627967313131821E+00
    0.111950017610822E+02    0.790792357686476E+01    0.351106057200980E+01    0.348978227041034E+01    0.261001957868431E+00    0.259748284979766E+00    0.248395254654750E+00    0.137935236941669E+00
    0.112200022207661E+02    0.444597468252106E+01    0.185059706859802E+01    0.185934074314716E+01    0.210459419613712E+00    0.211186089794638E+00    0.212589673086885E+00    0.101801688280639E+00
    0.112450026804501E+02    0.345268535209989E+01    0.128450405823733E+01    0.128634438373437E+01    0.238542883931232E+00    0.238685798338322E+00    0.247194557830073E+00    0.157413670028570E+00
    0.112700031401340E+02    0.340932244805856E+01    0.109218352275918E+01    0.109398398478162E+01    0.388510389581374E+00    0.389204649474273E+00    0.236895266120349E+00    0.208544635341756E+00
    0.112950035998180E+02    0.248350022106705E+01    0.788747797724774E+00    0.789291966659717E+00    0.175925557484890E+00    0.176009387511464E+00    0.268009888245341E+00    0.285515623440867E+00
    0.113200040595019E+02    0.289081248519649E+01    0.722372433758250E+00    0.722785639461756E+00    0.226577632032002E+00    0.226855482977196E+00    0.341323131631163E+00    0.650898165336129E+00
    0.113450045191858E+02    0.261604351171965E+01    0.702574934711351E+00    0.703021543397979E+00    0.197369698113178E+00    0.197474168064243E+00    0.337830968896768E+00    0.477772198536136E+00
    0.113700049788698E+02    0.365093231622229E+01    0.741241140449567E+00    0.741617952983222E+00    0.224540966804132E+00    0.224662332242447E+00    0.454312862815610E+00    0.126455706092731E+01
    0.113950054385537E+02    0.642835361616402E+01    0.107032449498009E+01    0.107080125323122E+01    0.925461187679485E+00    0.926124950857654E+00    0.405452656944488E+00    0.203018907247108E+01
    0.114200058982376E+02    0.490483480613084E+01    0.121005381202144E+01    0.121111422839668E+01    0.627143615659261E+00    0.627596824913514E+00    0.475278371941055E+00    0.753647953198882E+00
    0.114450063579216E+02    0.799794872307553E+01    0.224322521496900E+01    0.224752075624669E+01    0.900883769359377E+00    0.906239621052279E+00    0.900463097731317E+00    0.799616263716874E+00
    0.114700068176055E+02    0.340437280363602E+02    0.108831326288610E+02    0.109415495511220E+02    0.267909480555635E+01    0.268053446301659E+01    0.528024194566988E+01    0.157917464213443E+01
    0.114950072772895E+02    0.497701446844389E+02    0.174191274614883E+02    0.173856996001303E+02    0.350543986600673E+01    0.349604907269237E+01    0.714399209890461E+01    0.819836585216646E+00
    0.115200077369734E+02    0.779591378011149E+01    0.253718036162121E+01    0.253865711409183E+01    0.711523173269867E+00    0.711500950896364E+00    0.903281427468887E+00    0.393770752763334E+00
    0.115450081966573E+02    0.499829295158920E+01    0.140446917465577E+01    0.140549726843770E+01    0.616619364291054E+00    0.616480833969431E+00    0.492470966891523E+00    0.462755343343711E+00
    0.115700086563413E+02    0.443795142785271E+01    0.117957015726299E+01    0.118044205082358E+01    0.572547841876874E+00    0.572700380202002E+00    0.403182844190339E+00    0.529508153496924E+00
    0.115950091160252E+02    0.424840792881229E+01    0.106800550914463E+01    0.106871622948840E+01    0.585912986279021E+00    0.586121098585402E+00    0.357138694972747E+00    0.582513410342094E+00
    0.116200095757091E+02    0.465254861429373E+01    0.102443379330183E+01    0.102436329203088E+01    0.739325163670944E+00    0.739995897956774E+00    0.315587427095049E+00    0.808843040238246E+00
    0.116450100353931E+02    0.490224804127194E+01    0.997424508395490E+00    0.997519563513364E+00    0.803204739107625E+00    0.803640418185040E+00    0.302520551051066E+00    0.997938261019356E+00
    0.116700104950770E+02    0.494999179330982E+01    0.948912400599445E+00    0.101768501900089E+01    0.978364163639670E+00    0.765376443588433E+00    0.381516861775538E+00    0.858136904705844E+00
    0.116950109547610E+02    0.102452453032770E+02    0.180042601407124E+01    0.179922360241451E+01    0.886148654079136E+00    0.886527563570300E+00    0.419441716252433E+00    0.445347775288943E+01
    0.117200114144449E+02    0.710260090527786E+01    0.167851145809635E+01    0.167990815215089E+01    0.462453682788701E+00    0.462482124644108E+00    0.503859777182919E+00    0.231538571041489E+01
    0.117450118741288E+02    0.630015836222237E+01    0.157050998090454E+01    0.157166254405423E+01    0.492148938039662E+00    0.492429721682753E+00    0.488497476520750E+00    0.168490970102043E+01
    0.117700123338128E+02    0.622218854223593E+01    0.156317013564249E+01    0.156397440015433E+01    0.543633590171407E+00    0.544077545575481E+00    0.482783866168168E+00    0.152454900452405E+01
    0.117950127934967E+02    0.873083065380010E+01    0.208592116794773E+01    0.206826888342957E+01    0.632074543101995E+00    0.643232426904302E+00    0.629598919762182E+00    0.267173471265432E+01
    0.118200132531806E+02    0.721103668704447E+01    0.173991161552527E+01    0.174117900644815E+01    0.659136374157386E+00    0.658704289931598E+00    0.646420434121791E+00    0.176568496686027E+01
    0.118450137128646E+02    0.734987848670042E+01    0.188695301086580E+01    0.188691512019318E+01    0.662258095876791E+00    0.662627511704894E+00    0.537894907482719E+00    0.171322984057703E+01
    0.118700141725485E+02    0.812928872390396E+01    0.188076846948038E+01    0.188172439721205E+01    0.769623411509698E+00    0.769833498427321E+00    0.779597124062962E+00    0.204774182321155E+01
    0.118700141725485E+02    0.808946220870942E+01    0.188294039704018E+01    0.188389245174328E+01    0.756539862662592E+00    0.756755433043138E+00    0.769227511025955E+00    0.204010655319428E+01
    0.118950146322325E+02    0.853088038661102E+01    0.196975774221363E+01    0.196994132584262E+01    0.817814647284845E+00    0.818185283195667E+00    0.737750334458368E+00    0.221743105361588E+01
    0.119200150919164E+02    0.918873441442246E+01    0.211582485975886E+01    0.211701178698081E+01    0.881376038504204E+00    0.881670096709066E+00    0.757159448817793E+00    0.243569218365173E+01
    0.119450155516003E+02    0.999530047116245E+01    0.227680664706188E+01    0.227737203320983E+01    0.959526313027198E+00    0.960090007858632E+00    0.799259465158855E+00    0.272224600484606E+01
    0.119700160112843E+02    0.109679762766055E+02    0.246882844757450E+01    0.246933974740462E+01    0.104850548280759E+01    0.104920362050891E+01    0.856377887046686E+00    0.307572109126323E+01
    0.119950164709682E+02    0.122041187937902E+02    0.269199354885602E+01    0.269424100863508E+01    0.115888113531610E+01    0.115947744152456E+01    0.925950501649644E+00    0.357357515780877E+01
    0.120200169306521E+02    0.137506635418453E+02    0.297819731487431E+01    0.298220779053876E+01    0.129172369522402E+01    0.129037339162494E+01    0.101036463987119E+01    0.419779670971208E+01
    0.120450173903361E+02    0.152624708899681E+02    0.327154633573951E+01    0.327364426329196E+01    0.142006217134385E+01    0.142012891715516E+01    0.111797880113631E+01    0.475911040130132E+01
    0.120700178500200E+02    0.174688894260261E+02    0.365362830249980E+01    0.365754200446345E+01    0.162838075975705E+01    0.162687359340015E+01    0.124519344288020E+01    0.565727132302546E+01
    0.120950183097040E+02    0.206788737474587E+02    0.434706135387622E+01    0.434812125297885E+01    0.184002147068011E+01    0.184094010763369E+01    0.150952119693029E+01    0.679320836535951E+01
    0.121200187693879E+02    0.277598211686630E+02    0.631239147186365E+01    0.631351855855053E+01    0.153279409102392E+01    0.153060607225126E+01    0.158377848853376E+01    0.104867324864399E+02
    0.121450192290718E+02    0.289144983025979E+02    0.574584741274215E+01    0.574625941304641E+01    0.255795122653799E+01    0.255880573649481E+01    0.199799225935994E+01    0.103076422544166E+02
    0.121700196887558E+02    0.355255376870710E+02    0.687425789641234E+01    0.687390738392223E+01    0.306120927243780E+01    0.306303262198477E+01    0.240684551302205E+01    0.132462849992918E+02
    0.121950201484397E+02    0.448599924759574E+02    0.836757069928611E+01    0.836608978570755E+01    0.380132771352558E+01    0.380411306908680E+01    0.298570859740403E+01    0.175351826109473E+02
    0.122200206081236E+02    0.613256912055377E+02    0.109768734188739E+02    0.109704639175504E+02    0.507941210005399E+01    0.508327327458919E+01    0.465007361917121E+01    0.245655948752990E+02
    0.122450210678076E+02    0.806055300587287E+02    0.143754465474381E+02    0.143684615803367E+02    0.641249300301117E+01    0.641777454920764E+01    0.488634547660360E+01    0.341450089021314E+02
    0.122700215274915E+02    0.149833222454498E+03    0.299979105783176E+02    0.299226086926665E+02    0.794389364672398E+01    0.793164309992969E+01    0.697463606932603E+01    0.670625303675340E+02
    0.122950219871755E+02    0.186698451802145E+03    0.313835617530325E+02    0.313595590477837E+02    0.142763740768063E+02    0.142886671353275E+02    0.105837354682655E+02    0.848065543209291E+02
    0.123200224468594E+02    0.366055077535748E+03    0.630886313887721E+02    0.630073563002864E+02    0.285883119385230E+02    0.285438044209021E+02    0.185133845000518E+02    0.164313588987213E+03
    0.123450229065433E+02    0.829013395324573E+03    0.134004008614068E+03    0.133786660224991E+03    0.549187916079590E+02    0.549774992352921E+02    0.457726488669955E+02    0.405553786775268E+03
    0.123700233662273E+02    0.344372769519229E+04    0.540843996016863E+03    0.540008201518449E+03    0.239506837990229E+03    0.239698815112436E+03    0.168380615430134E+03    0.171528922912418E+04
    0.123950238259112E+02    0.116068830601269E+08    0.187195328226771E+07    0.186776678038406E+07    0.771006903255307E+06    0.771493080996301E+06    0.487116024191724E+06    0.583754698903185E+07
    0.124200242855951E+02    0.413306236649013E+04    0.680081057403509E+03    0.678730720477018E+03    0.345313782384277E+03    0.345268254935552E+03    0.172178228592219E+03    0.191149032269756E+04
    0.124450247452791E+02    0.117323312781552E+04    0.223994918547708E+03    0.223621753186942E+03    0.739268554502699E+02    0.739788610880484E+02    0.403383502832412E+02    0.537372389259313E+03
    0.124700252049630E+02    0.635969181046022E+03    0.129514071487367E+03    0.129169016229193E+03    0.371858394471253E+02    0.371943743835259E+02    0.203618336199926E+02    0.282544045878818E+03
    0.124950256646470E+02    0.329121326394905E+03    0.666146593874068E+02    0.664620985183894E+02    0.166855285683260E+02    0.166948561074333E+02    0.100209452748169E+02    0.152643238538533E+03
    0.125200261243309E+02    0.192590015215135E+03    0.411118926701112E+02    0.410284345385425E+02    0.956377112472958E+01    0.956654012704049E+01    0.559521788038340E+01    0.857241588743282E+02
    0.125450265840148E+02    0.715488588795282E+02    0.174036534194061E+02    0.173605911087154E+02    0.349250504429609E+01    0.349090211513508E+01    0.195707537949742E+01    0.278441318124780E+02
    0.125700270436988E+02    0.233726229123144E+03    0.613361524458667E+02    0.611454050908790E+02    0.918766198143170E+01    0.918474593474640E+01    0.823539762297744E+01    0.846368660472425E+02
    0.125950275033827E+02    0.256691913950347E+06    0.730224456346912E+05    0.727140196179401E+05    0.103139192147235E+05    0.103176839075970E+05    0.965249765210044E+04    0.806713479232948E+05
    0.126200279630666E+02    0.881170300272329E+04    0.274924652611091E+04    0.274140236891276E+04    0.336191354019977E+03    0.335931813024454E+03    0.398377280847866E+03    0.225055365980731E+04
    0.126450284227506E+02    0.129474600837786E+04    0.431705040382041E+03    0.431642741376061E+03    0.473876712298651E+02    0.473513167345183E+02    0.762330818850082E+02    0.260426156770368E+03
    0.126700288824345E+02    0.304060655519514E+03    0.108013042928896E+03    0.107899712273860E+03    0.111150932066859E+02    0.111077372073049E+02    0.223780539749273E+02    0.435470159278395E+02
    0.126950293421185E+02    0.110654997412362E+03    0.410965340157701E+02    0.410776952839748E+02    0.380671558659886E+01    0.382155610541257E+01    0.108512987910329E+02    0.100011976295727E+02
    0.127200298018024E+02    0.485815591221348E+02    0.182512258279162E+02    0.182505335971215E+02    0.158664541560816E+01    0.158963560064674E+01    0.631479377412235E+01    0.258872490671981E+01
    0.127450302614863E+02    0.252579534559900E+02    0.920283862113865E+01    0.920332517646690E+01    0.705713258213579E+00    0.701615564474934E+00    0.410430858558200E+01    0.134015225011390E+01
    0.127700307211703E+02    0.251184774278447E+02    0.901167949775514E+01    0.900025778330850E+01    0.429938943962232E+00    0.428787492609310E+00    0.280370266538440E+01    0.344411104482512E+01
    0.127950311808542E+02    0.510881733415500E+02    0.214440714160683E+02    0.213082315695926E+02    0.377521071061576E+00    0.379110287272506E+00    0.199795221403940E+01    0.558128678351568E+01
    0.128200316405381E+02    0.379732388245545E+02    0.117000527962342E+02    0.117302023348983E+02    0.678963907929268E+00    0.678176301765253E+00    0.147033885450326E+01    0.117155046292242E+02
    0.128450321002221E+02    0.120454273459908E+03    0.368399147713243E+02    0.367176120286303E+02    0.461535433737154E+01    0.459832115478045E+01    0.109064008959195E+01    0.365924310782095E+02
    0.128700325599060E+02    0.114391943152702E+03    0.416592435641984E+02    0.415194335620374E+02    0.545880927201973E+01    0.543621665656007E+01    0.291075916999909E+01    0.174074809278877E+02
    0.128950330195900E+02    0.310133993345806E+02    0.112971427223649E+02    0.112474137878898E+02    0.233730649530143E+01    0.233158691562875E+01    0.177086518642808E+01    0.202908422696772E+01
    0.129200334792739E+02    0.153375481460981E+02    0.309728839727788E+01    0.308840281494991E+01    0.330229386323682E+01    0.330142650567379E+01    0.193509498678034E+01    0.613041578179357E+00
    0.129450339389578E+02    0.147464074423636E+03    0.589134975021858E+02    0.585342171247672E+02    0.531473977742786E+01    0.528412843305125E+01    0.148182223278854E+02    0.459926925831808E+01
    0.129700343986418E+02    0.128568708162252E+02    0.383640812885698E+01    0.382936007541965E+01    0.653043115330245E+00    0.652161207388847E+00    0.247983571046898E+01    0.140606257876052E+01
    0.129950348583257E+02    0.124762910032659E+02    0.282757067355020E+01    0.282179417812559E+01    0.122901775210235E+01    0.122656328272533E+01    0.141619514081148E+01    0.295514997595095E+01
    0.130200353180096E+02    0.442188315840241E+02    0.160784632964795E+02    0.160476743457844E+02    0.298134466729720E+01    0.297333961670754E+01    0.324023862137199E+01    0.289777103638344E+01
    0.130450357776936E+02    0.473215384454187E+02    0.156865664833201E+02    0.156563873542789E+02    0.269023935177514E+01    0.267731821647726E+01    0.750296676750461E+01    0.310806027206273E+01
    0.130700362373775E+02    0.136924143374341E+02    0.227565128712418E+01    0.227980058871165E+01    0.268804348446741E+01    0.267962933940097E+01    0.225429598373380E+01    0.151499365399608E+01
    0.130950366970615E+02    0.654926236072368E+02    0.829508746859311E+01    0.827657843785600E+01    0.150182525848374E+02    0.149145860528960E+02    0.109800100978048E+02    0.800810896524952E+01
    0.131200371567454E+02    0.469809405626254E+02    0.515286697174161E+01    0.512500505260399E+01    0.127478981631397E+02    0.126085227799068E+02    0.379024325984823E+01    0.755640433538511E+01
    0.131450376164293E+02    0.518130670318198E+06    0.104474452350054E+06    0.102470465419142E+06    0.669979722182534E+05    0.923856116474687E+05    0.202258314528210E+05    0.131576337230458E+06
    0.131700380761133E+02    0.898764926943083E+02    0.805541789976664E+01    0.811339749484018E+01    0.230802829020610E+02    0.234454646101132E+02    0.543674091625892E+01    0.217451888712684E+02
    0.131950385357972E+02    0.574012416163636E+02    0.111798690497720E+02    0.111691866270073E+02    0.110730569651882E+02    0.110963280018221E+02    0.369610236016208E+01    0.918669861241194E+01
    0.132200389954811E+02    0.200415257265614E+02    0.226209127055254E+01    0.225913713096458E+01    0.468707157961009E+01    0.470909144759035E+01    0.916791006605802E+00    0.520734329123807E+01
    0.132450394551651E+02    0.234057901471911E+02    0.355429203344018E+01    0.354563756990488E+01    0.409994538623615E+01    0.411579207433220E+01    0.883620441153685E+00    0.720650264212399E+01
    0.132700399148490E+02    0.199480794495546E+02    0.237587044516643E+01    0.237467506081702E+01    0.495491239628274E+01    0.494988464002108E+01    0.694559756000151E+00    0.459817715126718E+01
    0.132950403745330E+02    0.155304088209114E+03    0.301894315897768E+02    0.300865801675447E+02    0.138933045321631E+02    0.138186881876190E+02    0.876889896042820E+01    0.585471847715826E+02
    0.133200408342169E+02    0.924214655466736E+02    0.903385120112688E+01    0.905168134112509E+01    0.342752563208129E+02    0.344242017212379E+02    0.150334919997554E+01    0.413312576239539E+01
    0.133450412939008E+02    0.454545086868391E+02    0.439779415905027E+01    0.438809830116088E+01    0.596329281707817E+01    0.594820070835061E+01    0.154104443771993E+02    0.934667832399984E+01
    0.133700417535848E+02    0.269242178601768E+02    0.558276591444098E+01    0.557645427702971E+01    0.352866224091513E+01    0.353386446985641E+01    0.114610982431100E+01    0.755636113362359E+01
    0.133950422132687E+02    0.683378127714668E+02    0.277284987452613E+02    0.277189309281421E+02    0.260768843142408E+01    0.260497157198032E+01    0.237520903874197E+01    0.530251405591707E+01
    0.134200426729526E+02    0.144009338522881E+02    0.421043582451181E+01    0.421076974436640E+01    0.148948544529947E+01    0.148905432351293E+01    0.127980486280444E+01    0.172138365179303E+01
    0.134450431326366E+02    0.194868256242911E+02    0.874369079431954E+01    0.875805448609648E+01    0.477940990956976E+00    0.478560734710190E+00    0.173994422213808E+00    0.854584195994137E+00
    0.134700435923205E+02    0.101441033155455E+02    0.365063940305519E+01    0.364467013594998E+01    0.508579929788638E+00    0.507989615569499E+00    0.606129144871851E+00    0.122609508631039E+01
    0.134950440520045E+02    0.335474064064788E+02    0.148669529679904E+02    0.148581887048009E+02    0.740267541164996E+00    0.739198760597720E+00    0.115224758890739E+01    0.119055084301745E+01
    0.135200445116884E+02    0.460915805451369E+02    0.164844463378046E+02    0.165051898303097E+02    0.343812028107561E+01    0.343815769831243E+01    0.359638936365316E+01    0.262927703398131E+01
    0.135450449713723E+02    0.634018379292344E+01    0.175402296069963E+01    0.174888570661656E+01    0.817987362876410E+00    0.818061739761300E+00    0.426771244585668E+00    0.774454778383873E+00
    0.135700454310563E+02    0.756177902352055E+02    0.325203180327589E+02    0.325679166822312E+02    0.173010937489532E+01    0.173036578710897E+01    0.928902162005858E+00    0.614017819620526E+01
    0.135950458907402E+02    0.103566446793749E+02    0.424369544120785E+01    0.423575609037581E+01    0.415415274669589E+00    0.415245504588041E+00    0.406464729282550E+00    0.640067639251095E+00
    0.136200463504241E+02    0.638748183290862E+02    0.236084212164620E+02    0.236498845265934E+02    0.368681028111984E+01    0.368828807801118E+01    0.336907372434454E+01    0.587234050255528E+01
    0.136450468101081E+02    0.117041159963984E+03    0.533327928201100E+02    0.534433641825889E+02    0.230539905869940E+01    0.230713242293894E+01    0.203939815100183E+01    0.361307332864488E+01
    0.136700472697920E+02    0.497268679867019E+02    0.180024471501188E+02    0.180321183579581E+02    0.322423581534061E+01    0.322212004886730E+01    0.185326263070377E+01    0.539268398371333E+01
    0.136950477294760E+02    0.902517630502587E+01    0.316576222800820E+01    0.315906221751716E+01    0.569463792433644E+00    0.568791953328393E+00    0.612558817994261E+00    0.949537295744213E+00
    0.137200481891599E+02    0.766986394164461E+02    0.337585985368767E+02    0.338418505595071E+02    0.218866310213039E+01    0.219003982128967E+01    0.151790551248605E+01    0.320158188415620E+01
    0.137450486488438E+02    0.256157275281995E+02    0.104912811711478E+02    0.104928671461821E+02    0.100622509082992E+01    0.100495385088264E+01    0.132417898490134E+01    0.129622128425570E+01
    0.137700491085278E+02    0.978308724128083E+01    0.294453354651578E+01    0.293878573076825E+01    0.827057539927022E+00    0.826140530487235E+00    0.677585928157528E+00    0.156898396542502E+01
    0.137950495682117E+02    0.228843503474107E+02    0.863786170193429E+01    0.863516979266262E+01    0.135397652347982E+01    0.135147475535975E+01    0.878297153276523E+00    0.202757042069773E+01
    0.138200500278956E+02    0.290521245824227E+02    0.105401738598566E+02    0.105369254101784E+02    0.177837586254080E+01    0.177586090329199E+01    0.104892893586329E+01    0.337185961069160E+01
    0.138450504875796E+02    0.407025397360450E+02    0.144276427771472E+02    0.144545707949442E+02    0.264286445900756E+01    0.264829887133747E+01    0.259875293276949E+01    0.393040990083907E+01
    0.138700509472635E+02    0.439005338187792E+02    0.161469903452123E+02    0.161385108886092E+02    0.308139079810358E+01    0.309029800556597E+01    0.261368096048088E+01    0.282966282080734E+01
    0.138950514069475E+02    0.556407990492611E+02    0.211926500511844E+02    0.211887249747832E+02    0.276592550472939E+01    0.276885109454776E+01    0.135953083590034E+01    0.636511658811601E+01
    0.139200518666314E+02    0.796278728487799E+02    0.286291481026978E+02    0.285692016709058E+02    0.410494592063780E+01    0.410126573102465E+01    0.447997038288436E+01    0.974334104062951E+01
    0.139450523263153E+02    0.982089003315617E+02    0.373927858246777E+02    0.373273244054275E+02    0.355827076115312E+01    0.354924342850753E+01    0.642055833119476E+01    0.996071758060103E+01
    0.139700527859993E+02    0.239255462198974E+03    0.841373890585982E+02    0.839553860982002E+02    0.808039052354284E+01    0.808113723865067E+01    0.178034280205029E+02    0.371977312594794E+02
    0.139950532456832E+02    0.118226973580454E+03    0.453957527248627E+02    0.453631260654846E+02    0.560258865313894E+01    0.560026417685082E+01    0.354333172813892E+01    0.127219102319784E+02
    0.140200537053671E+02    0.928461319482459E+02    0.354861149256554E+02    0.354707896639329E+02    0.508658464973470E+01    0.508741127889512E+01    0.222457929969467E+01    0.949065213033314E+01
    0.140450541650511E+02    0.880876312770827E+02    0.341064076290196E+02    0.340943247454334E+02    0.479125133825219E+01    0.479467389171521E+01    0.184654419732148E+01    0.845442947534084E+01
    0.140700546247350E+02    0.771164515863072E+02    0.302885095908351E+02    0.302913109876839E+02    0.376835431731594E+01    0.376574108666890E+01    0.230995380245438E+01    0.669258180134894E+01
    0.140950550844190E+02    0.646833488184733E+02    0.248539957864523E+02    0.248546362239803E+02    0.384813588130847E+01    0.384761642991311E+01    0.145031903870792E+01    0.582864545811123E+01
    0.141200555441029E+02    0.538718467872883E+02    0.208608888367055E+02    0.208631886409547E+02    0.312655954273982E+01    0.312428892501946E+01    0.130906448315375E+01    0.458785635871498E+01
    0.141450560037868E+02    0.458366787444776E+02    0.173600800758559E+02    0.173629511036144E+02    0.306730253044785E+01    0.306627016399037E+01    0.116515824315895E+01    0.381491662741010E+01
    0.141700564634708E+02    0.383737185584809E+02    0.133136207183924E+02    0.133142229264026E+02    0.354762949213082E+01    0.354621650631263E+01    0.128050826414154E+01    0.337152065110087E+01
    0.141950569231547E+02    0.356126879935205E+02    0.122176057516327E+02    0.122133814738938E+02    0.373864015557171E+01    0.373582583058348E+01    0.146193932394818E+01    0.224529545789059E+01
    0.142200573828387E+02    0.320202432397142E+02    0.107230973436664E+02    0.107189749547244E+02    0.341987693627718E+01    0.342035136199097E+01    0.178452778674531E+01    0.195341485631000E+01
    0.142450578425226E+02    0.267343134147805E+02    0.915457213708417E+01    0.915239252529324E+01    0.280594527778117E+01    0.280522340344601E+01    0.128681319435450E+01    0.152936687682137E+01
    0.142700583022065E+02    0.210544416501660E+02    0.465428283724387E+01    0.465666151192509E+01    0.425713945770739E+01    0.427286685022365E+01    0.159286885067388E+01    0.162062214239213E+01
    0.142950587618905E+02    0.161492694777172E+02    0.366044698813294E+01    0.365811098118339E+01    0.288105054279192E+01    0.288117406919959E+01    0.146083954303884E+01    0.160764735337053E+01
    0.143200592215744E+02    0.165512999495620E+02    0.373583561774859E+01    0.372853275997668E+01    0.275174919144940E+01    0.274050058204010E+01    0.127493463971638E+01    0.231974715863088E+01
    0.143450596812583E+02    0.117276962436486E+02    0.286695943226669E+01    0.286268112032422E+01    0.180403421331139E+01    0.179967999215035E+01    0.108269813671994E+01    0.131164334887602E+01
    0.143700601409423E+02    0.130012776525876E+02    0.279309738761083E+01    0.278770175495775E+01    0.224018636642064E+01    0.223741757615531E+01    0.123569462347878E+01    0.170717994396427E+01
    0.143950606006262E+02    0.124305325491590E+02    0.258567064479416E+01    0.258076863850548E+01    0.201483230084762E+01    0.202328273752089E+01    0.123544959240710E+01    0.199052863508375E+01
    0.144200610603102E+02    0.803981760716848E+01    0.187962792802327E+01    0.187703633928374E+01    0.959899057969324E+00    0.960059499925895E+00    0.134385124654775E+01    0.101934353541851E+01
    0.144450615199941E+02    0.725766912672708E+01    0.167333737975528E+01    0.166934192832821E+01    0.753557736028743E+00    0.753682307321143E+00    0.113098447091117E+01    0.127676530438253E+01
    0.144700619796780E+02    0.657636965970490E+01    0.142105159501459E+01    0.141907683941570E+01    0.756146464616913E+00    0.756997317897348E+00    0.139615043280915E+01    0.826947009951203E+00
    0.144950624393620E+02    0.754739860431176E+01    0.136532469980777E+01    0.136245737219617E+01    0.117204777693809E+01    0.117373687742757E+01    0.145053596928327E+01    0.102329590865890E+01
    0.145200628990459E+02    0.818739291481152E+01    0.118984382074829E+01    0.118830427309044E+01    0.128352449173745E+01    0.128439111215923E+01    0.165063008922114E+01    0.159069912785497E+01
    0.145450633587298E+02    0.834678570686906E+01    0.123286568321100E+01    0.123280451993155E+01    0.126231489057066E+01    0.126040054374534E+01    0.194814717255297E+01    0.141025289685753E+01
    0.145700638184138E+02    0.130633489364284E+02    0.186956380931353E+01    0.186967158378215E+01    0.289963273562038E+01    0.289016013154539E+01    0.181854040554410E+01    0.171578027062285E+01
    0.145950642780977E+02    0.127089042930265E+02    0.172973618043551E+01    0.172811157146119E+01    0.171366682285435E+01    0.170627873853143E+01    0.338858372739840E+01    0.244252725234560E+01
    0.146200647377817E+02    0.100310039744077E+02    0.168970535825941E+01    0.168790089560527E+01    0.234604077151904E+01    0.232581828529190E+01    0.860097447015108E+00    0.112144121671694E+01
    0.146450651974656E+02    0.913270903161150E+01    0.133689543456831E+01    0.133104690039950E+01    0.208885263302624E+01    0.207684932072463E+01    0.127515944085794E+01    0.102390530203489E+01
    0.146700656571495E+02    0.105275110020312E+02    0.154099905476304E+01    0.152868471477529E+01    0.219652569562693E+01    0.218926765471704E+01    0.178938456908161E+01    0.128264931306726E+01
    0.146950661168335E+02    0.138009350729627E+02    0.229423250614489E+01    0.227157429120693E+01    0.254300993222647E+01    0.255217511405504E+01    0.224639903602672E+01    0.189354419330263E+01
    0.147200665765174E+02    0.132736901553881E+02    0.275925704057715E+01    0.273653915430176E+01    0.191741096878447E+01    0.192308789846526E+01    0.220266987203606E+01    0.173472522122337E+01
    0.147450670362014E+02    0.825828129217648E+01    0.144338116371963E+01    0.143162032542850E+01    0.598468316802084E+00    0.599596350467100E+00    0.293379851293198E+01    0.125141662282718E+01
    0.147700674958853E+02    0.206913709178890E+02    0.445653226234465E+01    0.442654592272814E+01    0.135867131992238E+01    0.136411058744431E+01    0.565695295126162E+01    0.342855787418795E+01
    0.147950679555692E+02    0.265553878214163E+02    0.528302077509671E+01    0.524574880625910E+01    0.133649127159623E+01    0.134213337674688E+01    0.720598179495976E+01    0.614201179675765E+01
    0.148200684152532E+02    0.281250985876329E+02    0.498622738260431E+01    0.495915217888848E+01    0.137291488728301E+01    0.137743449135011E+01    0.811791802242792E+01    0.731145162507904E+01
    0.148450688749371E+02    0.196871664552966E+02    0.352790776632341E+01    0.350912826578982E+01    0.969492926471824E+00    0.970937208318340E+00    0.509340078045628E+01    0.561629950793696E+01
    0.148700693346210E+02    0.128514494025275E+02    0.251247874419836E+01    0.250010426295863E+01    0.808506125294778E+00    0.808766213111803E+00    0.262037388594746E+01    0.360122017101644E+01
    0.148950697943050E+02    0.866790720820647E+01    0.192870636562442E+01    0.191927970519396E+01    0.401069606262802E+00    0.401334434226160E+00    0.146846716094311E+01    0.254904993595601E+01
    0.149200702539889E+02    0.637003128928661E+01    0.155304844850614E+01    0.154515151577406E+01    0.224758979437126E+00    0.224570306322100E+00    0.913451604477109E+00    0.190905043477007E+01
    0.149450707136729E+02    0.523971097989143E+01    0.133464770184681E+01    0.132789149513467E+01    0.205583093125319E+00    0.204913260375155E+00    0.606737049619528E+00    0.155993837978995E+01
    0.149700711733568E+02    0.504394881964831E+01    0.131866059410217E+01    0.131481495308088E+01    0.147253421793878E+00    0.147570150893173E+00    0.463159155181612E+00    0.165249054459660E+01
    0.149950716330407E+02    0.429403831001526E+01    0.114061840896552E+01    0.113577331726941E+01    0.110368731060349E+00    0.110300124208775E+00    0.337988327050789E+00    0.145898940146042E+01
    0.150200720927247E+02    0.387544612064781E+01    0.978664782691948E+00    0.974230543099280E+00    0.773578936251223E-01    0.773537941973019E-01    0.270614676857108E+00    0.149722443017705E+01
    0.150450725524086E+02    0.331337845421454E+01    0.578422689347942E+00    0.575885394897170E+00    0.117403692868263E+00    0.117652133852920E+00    0.215434514295069E+00    0.170858002895317E+01
    0.150700730120925E+02    0.367086566828133E+01    0.964767081416281E+00    0.960276232131491E+00    0.752450793962259E-01    0.752515542964714E-01    0.223481779931253E+00    0.137184394110961E+01
    0.150950734717765E+02    0.348851877133367E+01    0.852176741284103E+00    0.848216841785115E+00    0.708312882066595E-01    0.709135068097063E-01    0.231262437880314E+00    0.141511795536778E+01
    0.151200739314604E+02    0.348654571749594E+01    0.787564768811492E+00    0.783732056998403E+00    0.709370719588240E-01    0.708163503223354E-01    0.224919818837575E+00    0.154857565056731E+01
    0.151450743911444E+02    0.345509963324451E+01    0.743876900043836E+00    0.740300996533012E+00    0.770749645327997E-01    0.769312227818987E-01    0.205984069016574E+00    0.161093148033639E+01
    0.151700748508283E+02    0.345158645326070E+01    0.682322906061959E+00    0.678788179647274E+00    0.914781168607481E-01    0.913863723146948E-01    0.224878465291758E+00    0.168273241308427E+01
    0.151950753105122E+02    0.398585375922473E+01    0.843326856190973E+00    0.838787353359928E+00    0.123369000176348E+00    0.123267957070302E+00    0.294183079467483E+00    0.176291951295969E+01
    0.152200757701962E+02    0.401912629283816E+01    0.688492203385243E+00    0.684815933879663E+00    0.130624243473983E+00    0.130341871539747E+00    0.258517255269540E+00    0.212633478528999E+01
    0.152450762298801E+02    0.486125928850340E+01    0.870909506735386E+00    0.866911974466762E+00    0.794410688706747E-01    0.793932235338084E-01    0.352373715544581E+00    0.261222979935219E+01
    0.152700766895641E+02    0.451679153725510E+01    0.645256513206749E+00    0.641912055033984E+00    0.163786270307986E+00    0.164177262095021E+00    0.238577953037993E+00    0.266308148357336E+01
    0.152950771492480E+02    0.522289404412685E+01    0.693909549457778E+00    0.690781602313015E+00    0.335043456992959E+00    0.335776691195055E+00    0.263370591901398E+00    0.290401215226664E+01
    0.153200776089319E+02    0.483066689746558E+01    0.484469053010575E+00    0.481028271613029E+00    0.213224861544857E+00    0.213683622972874E+00    0.325398548556752E+00    0.311286253976749E+01
    0.153450780686159E+02    0.586348317103060E+01    0.457025701402589E+00    0.454236686919629E+00    0.166569878882587E+00    0.167015923521225E+00    0.461298275430531E+00    0.415733670487404E+01
    0.153700785282998E+02    0.738917475548363E+01    0.672617767929659E+00    0.668312078414680E+00    0.260282742738905E+00    0.260574080766984E+00    0.529761326445597E+00    0.499762675918780E+01
    0.153950789879837E+02    0.886531114810289E+01    0.490805036997845E+00    0.488652511335301E+00    0.349401969897401E+00    0.348874116375832E+00    0.692386250194626E+00    0.649519126330189E+01
    0.154200794476677E+02    0.125215142578909E+02    0.605021342413954E+00    0.602597247846411E+00    0.981359995345074E+00    0.973281570244175E+00    0.485728937246000E+00    0.887352516479533E+01
    0.154450799073516E+02    0.200930958492816E+02    0.869112310469874E+00    0.939451174011643E+00    0.190890841166515E+01    0.187078469620907E+01    0.667870729064475E+00    0.138369685278614E+02
    0.154700803670356E+02    0.383736530363593E+02    0.175514684850790E+01    0.175023969699708E+01    0.414284538943600E+01    0.413084828377803E+01    0.148394571521105E+01    0.251106271024292E+02
    0.154950808267195E+02    0.119863144922551E+03    0.516918718782842E+01    0.510379123489460E+01    0.196369217731180E+02    0.195182481905924E+02    0.202566393168330E+01    0.684093326044339E+02
    0.155200812864034E+02    0.721486648517027E+03    0.321023100944737E+02    0.322219619009478E+02    0.127586861815197E+03    0.130371774467931E+03    0.719630972023646E+01    0.392007430518240E+03
    0.155450817460874E+02    0.479577783426857E+03    0.218377465277980E+02    0.223103737776930E+02    0.870589183255762E+02    0.886554309470837E+02    0.451672556511874E+01    0.255198588283587E+03
    0.155700822057713E+02    0.117198542921338E+03    0.560646027628398E+01    0.566825386512570E+01    0.192769541701788E+02    0.194073497792280E+02    0.121952561982393E+01    0.660199992106974E+02
    0.155950826654552E+02    0.297749627926847E+02    0.119378286843478E+01    0.119441542346476E+01    0.338718042707219E+01    0.341549054526869E+01    0.486148426976019E+00    0.200979451014683E+02
    0.156200831251392E+02    0.992746687718958E+01    0.776564983737859E+00    0.771556494374570E+00    0.974679200320985E+00    0.970424933137684E+00    0.337822273382582E+00    0.609641899223590E+01
    0.156450835848231E+02    0.503566432192112E+01    0.474701847911002E+00    0.471574024467118E+00    0.605828066640773E+00    0.605263626023969E+00    0.456864492160559E+00    0.242143226471770E+01
    0.156700840445071E+02    0.282102651997991E+01    0.415403957667941E+00    0.413753692107503E+00    0.324032430618940E+00    0.324495925050823E+00    0.422386599346093E+00    0.920953915188617E+00
    0.156950845041910E+02    0.202188701546003E+01    0.410112725614211E+00    0.408148856478687E+00    0.234649709918871E+00    0.234631873863149E+00    0.400378287270269E+00    0.333965562314840E+00
    0.157200849638749E+02    0.186551243099802E+01    0.430622962222701E+00    0.428224748084680E+00    0.213793613278728E+00    0.214026072026390E+00    0.421492377993551E+00    0.157352657391970E+00
    0.157450854235589E+02    0.291755482899255E+01    0.270628172065237E+00    0.269339736225604E+00    0.356568969563044E+00    0.356307997980703E+00    0.831974605224308E+00    0.832735347933658E+00
    0.157700858832428E+02    0.591797560690215E+01    0.302521104617998E+00    0.301520165544139E+00    0.669576421034000E+00    0.669320244487875E+00    0.127985897442909E+01    0.269517869678906E+01
    0.157950863429268E+02    0.123842968390139E+02    0.498023147238521E+00    0.498672730568354E+00    0.121762350152126E+01    0.121977659495439E+01    0.170776939358333E+01    0.724243147114804E+01
    0.158200868026107E+02    0.692267996955761E+02    0.199962067895312E+01    0.199067071453510E+01    0.773096935064682E+01    0.770901226946142E+01    0.483264562112491E+01    0.449638810608548E+02
    0.158450872622946E+02    0.469341563918062E+03    0.126346850675742E+02    0.125846764922953E+02    0.490017882157107E+02    0.488210211872588E+02    0.232090963178967E+02    0.323090296637327E+03
    0.158700877219786E+02    0.541412519975104E+02    0.365138070820708E+01    0.364542458719143E+01    0.635108499123570E+01    0.634279231108903E+01    0.207070253057615E+01    0.320798668692110E+02
    0.158950881816625E+02    0.219483656108378E+02    0.195225574513031E+01    0.194453975367187E+01    0.283735342129464E+01    0.292270312889496E+01    0.217672954108679E+01    0.101147840207593E+02
    0.159200886413464E+02    0.769546352408038E+01    0.880684979374597E+00    0.879198757111312E+00    0.863544429808440E+00    0.863842481937632E+00    0.655161690255743E+00    0.355303118559266E+01
    0.159450891010304E+02    0.586586437770435E+01    0.931120443462685E+00    0.928468786444651E+00    0.601184925233501E+00    0.601804249471236E+00    0.571435116018794E+00    0.223185085707349E+01
    0.159700895607143E+02    0.526711605214699E+01    0.114894173124695E+01    0.114337566885182E+01    0.540120516225478E+00    0.539810154378037E+00    0.502363608434274E+00    0.139250437301043E+01
    0.159950900203983E+02    0.641898219950609E+01    0.140513810619021E+01    0.139875106266252E+01    0.845351772958163E+00    0.846082384665456E+00    0.510675118199144E+00    0.141298375483060E+01
    0.160200904800822E+02    0.341440780067436E+01    0.522884375052127E+00    0.521304893573179E+00    0.448938723991419E+00    0.449715819968080E+00    0.625955632747848E+00    0.845608355341702E+00
    0.160450909397661E+02    0.281377278814788E+01    0.349847372721498E+00    0.349122027788596E+00    0.401720103543407E+00    0.401592863838985E+00    0.774046504605777E+00    0.537443915649620E+00
    0.160700913994501E+02    0.240677526535133E+01    0.307109038147756E+00    0.306550150104548E+00    0.381977249552165E+00    0.382762534024482E+00    0.681329108856313E+00    0.347047184666062E+00
    0.160950918591340E+02    0.214945200561118E+01    0.299995812248121E+00    0.299452868848763E+00    0.296835214196494E+00    0.297153218662158E+00    0.566073749730692E+00    0.389941141924948E+00
    0.161200923188180E+02    0.238906793760018E+01    0.430222223440900E+00    0.429298561482624E+00    0.237136716837730E+00    0.237224344046156E+00    0.586563219673302E+00    0.468622872119472E+00
    0.161450927785019E+02    0.478844940057849E+01    0.768990622313470E+00    0.767136352515680E+00    0.276452843123253E+00    0.276598251091110E+00    0.150370215000049E+01    0.119556918153449E+01
    0.161700932381858E+02    0.135921864360815E+02    0.109517707116120E+01    0.109618832978664E+01    0.607835805892088E+00    0.608050030450838E+00    0.621880286727099E+01    0.396613233151980E+01
    0.161950936978698E+02    0.262448699430056E+02    0.119584814106400E+01    0.119470360496475E+01    0.149164968110382E+01    0.148711843981550E+01    0.715569229301344E+01    0.137198577830441E+02
    0.162200941575537E+02    0.524256330112705E+05    0.260820293938325E+04    0.262358713622018E+04    0.216484845780739E+04    0.224785696892929E+04    0.360149141198363E+04    0.391796460969468E+05
    0.162450946172376E+02    0.241896869123172E+02    0.190047048654930E+01    0.190582175233616E+01    0.167499502461341E+01    0.166779129640594E+01    0.407096134276880E+01    0.129696470096435E+02
    0.162700950769216E+02    0.179923151169808E+03    0.205940022576888E+02    0.206205415278658E+02    0.127502261467081E+02    0.126435010559441E+02    0.101061840699295E+03    0.122530394823066E+02
    0.162950955366055E+02    0.440126168585376E+01    0.285744233155443E+00    0.285305301738941E+00    0.977954850692979E+00    0.982263509154880E+00    0.935252757802080E+00    0.934741033309435E+00
    0.163200959962895E+02    0.149085811794169E+02    0.148583780874970E+01    0.148445989344968E+01    0.178344177687129E+01    0.178663304344450E+01    0.563035684738186E+01    0.273785180951986E+01
    0.163450964559734E+02    0.186493499188233E+02    0.290357085497015E+01    0.290755039150826E+01    0.170146751850544E+01    0.170294295048817E+01    0.738333749705910E+01    0.205048070629218E+01
    0.163700969156573E+02    0.579332914183252E+02    0.488647370304030E+01    0.489197721081367E+01    0.872690159330653E+01    0.873345958899969E+01    0.245266200706964E+02    0.616785925146861E+01
    0.163950973753413E+02    0.104188088032608E+03    0.700719516987486E+01    0.700300582920012E+01    0.162637451412985E+02    0.162843967054441E+02    0.487606506337253E+02    0.886909455306543E+01
    0.164200978350252E+02    0.329120875863379E+02    0.314585698730616E+01    0.313048552624728E+01    0.241287117435666E+01    0.241920537841936E+01    0.148216257740935E+02    0.698204274591490E+01
    0.164450982947091E+02    0.344333299900064E+02    0.300737049228919E+01    0.300900540547049E+01    0.458725590521886E+01    0.459122853193727E+01    0.148964590846192E+02    0.434201057047138E+01
    0.164700987543931E+02    0.166303739990123E+02    0.195421335696005E+01    0.195659223735523E+01    0.383782528999372E+01    0.384200165112790E+01    0.368853225877974E+01    0.135120920479569E+01
    0.164950992140770E+02    0.856576964523891E+01    0.105527776431915E+01    0.105433477192969E+01    0.171994773199177E+01    0.172145442122443E+01    0.220838410607432E+01    0.806370849699539E+00
    0.165200996737610E+02    0.497605926911696E+01    0.130101964147745E+01    0.129551032969279E+01    0.606151807774822E+00    0.607292247778249E+00    0.658728403909121E+00    0.507356838484517E+00
    0.165451001334449E+02    0.342899877278262E+01    0.612357143557040E+00    0.611715224713369E+00    0.523898915498950E+00    0.524473133918895E+00    0.507989978020603E+00    0.648564377073767E+00
    0.165701005931288E+02    0.513031129216514E+01    0.131350556284393E+01    0.130643653689796E+01    0.269633200340977E+00    0.269828032219766E+00    0.135592956213211E+01    0.614978397730400E+00
    0.165951010528128E+02    0.346690138840649E+01    0.729441696671074E+00    0.728996170590041E+00    0.167277588263842E+00    0.167212752655436E+00    0.624313204276262E+00    0.104965997594983E+01
    0.166201015124967E+02    0.737998680294828E+01    0.158890530709186E+01    0.158379445881525E+01    0.134214779688391E+00    0.134695567751435E+00    0.174695406590645E+01    0.219142262369490E+01
    0.166451019721807E+02    0.122648878760515E+03    0.197471958612729E+02    0.197060609244739E+02    0.248053452401200E+01    0.250731628142134E+01    0.294147266651304E+02    0.487930445042049E+02
    0.166701024318646E+02    0.179247178865794E+02    0.148009549318341E+01    0.147392335892150E+01    0.159811931352336E+01    0.158929516907799E+01    0.603969991038006E+01    0.574358464149307E+01
    0.166951028915485E+02    0.992357768391112E+01    0.113211276704760E+01    0.112482907493647E+01    0.196543403774602E+01    0.196323695551219E+01    0.215416523695950E+01    0.158379961170935E+01
    0.167201033512325E+02    0.233543046091905E+02    0.223037019238065E+01    0.222388996338678E+01    0.461249567632410E+01    0.461188661487974E+01    0.494885790793406E+01    0.472680425428520E+01
    0.167451038109164E+02    0.494448582215630E+01    0.544032576933074E+00    0.536714377680060E+00    0.782064221784081E+00    0.779363215544862E+00    0.846985339223947E+00    0.145532609099028E+01
    0.167701042706003E+02    0.385788577563321E+01    0.598198130282612E+00    0.596518039191541E+00    0.458503312935717E+00    0.458730490600710E+00    0.559161465669351E+00    0.118677433695328E+01
    0.167951047302843E+02    0.267590945646166E+01    0.447716845090699E+00    0.445865319544699E+00    0.453315399182273E+00    0.453444965353502E+00    0.435383289818371E+00    0.440183637472111E+00
    0.168201051899682E+02    0.184414259823871E+01    0.444937558800451E+00    0.442573435563607E+00    0.162374082559875E+00    0.162486171931488E+00    0.368480602784319E+00    0.263290746598969E+00
    0.168451056496522E+02    0.147672002331012E+01    0.276633910637665E+00    0.275555739635179E+00    0.194435953892622E+00    0.194205329895538E+00    0.351338228179380E+00    0.184550861069738E+00
    0.168701061093361E+02    0.301313323766836E+01    0.233757256688128E+00    0.233147470842002E+00    0.353403210441977E+00    0.353441948453688E+00    0.386280595634372E+00    0.145310275560820E+01
    0.168951065690200E+02    0.101894535094623E+02    0.833049196050794E+00    0.834622120699263E+00    0.732060436064665E+00    0.734957024150829E+00    0.587696661569523E+00    0.646706807092724E+01
    0.169201070287040E+02    0.220706999734979E+01    0.323638928626737E+00    0.322538038352442E+00    0.208842678353101E+00    0.208205357370786E+00    0.312620519271439E+00    0.831224475375283E+00
    0.169451074883879E+02    0.175366639387374E+01    0.266405491126867E+00    0.265633759655891E+00    0.148499046351361E+00    0.148463898137216E+00    0.317756580371419E+00    0.606907618230988E+00
    0.169701079480718E+02    0.148711700905872E+01    0.193314481862602E+00    0.192688465697088E+00    0.100042842792202E+00    0.997763716815832E-01    0.370694662560727E+00    0.530600184464520E+00
    0.169951084077558E+02    0.161441853266193E+01    0.173947086676134E+00    0.173490261346081E+00    0.632943418790092E-01    0.630194654022985E-01    0.473914580115464E+00    0.666752797242946E+00
    0.170201088674397E+02    0.277264630539216E+01    0.199811718213640E+00    0.198966211684993E+00    0.607339372822458E-01    0.606901067803326E-01    0.583231482603967E+00    0.166921284882698E+01
    0.170451093271237E+02    0.376363953927914E+02    0.662828408701186E+00    0.658060583985790E+00    0.445042954302276E+00    0.442244530621523E+00    0.263136967324859E+01    0.327968492419320E+02
    0.170701097868076E+02    0.409146820006536E+01    0.110871134603474E+00    0.110333755443154E+00    0.230810052225255E+00    0.231109937827121E+00    0.814708939905558E+00    0.259363438006080E+01
    0.170951102464915E+02    0.354107299762660E+01    0.129147506846953E+00    0.128355734436616E+00    0.770453491445281E+00    0.768636401070261E+00    0.148151486617914E+01    0.262964997648354E+00
    0.171201107061755E+02    0.495646442715419E+01    0.179945311101393E+00    0.180332038606344E+00    0.890187435245272E+00    0.890471646847142E+00    0.127753123396663E+01    0.153799676138741E+01
    0.171451111658594E+02    0.300383415073408E+01    0.105198861719759E+00    0.105339462212184E+00    0.238279080846404E+00    0.238121497396304E+00    0.190211261128332E+01    0.414782637276110E+00
    0.171701116255434E+02    0.923068950953769E+01    0.154380101024373E+00    0.155518616216589E+00    0.195702941376718E+01    0.195747500512170E+01    0.402748606240714E+01    0.978800311000707E+00
    0.171951120852273E+02    0.722325318579779E+02    0.393495499178898E+01    0.393248657391362E+01    0.660608432987408E+01    0.661420110129665E+01    0.231842763702170E+02    0.279605284908876E+02
    0.172201125449112E+02    0.263521774259377E+03    0.141972176352344E+02    0.141146753312253E+02    0.458119452778364E+01    0.463647219145761E+01    0.145843642570624E+03    0.801485720030524E+02
    0.172451130045952E+02    0.577662654554496E+01    0.295443922334958E+00    0.295167322806107E+00    0.331934357027863E+00    0.332493898718576E+00    0.283719811800625E+01    0.168438892665120E+01
    0.172701134642791E+02    0.173004971084943E+01    0.234845355034728E+00    0.234979023717358E+00    0.184490594075582E+00    0.185370254234785E+00    0.458636736259401E+00    0.431727747527573E+00
    0.172951139239630E+02    0.776856177806445E+00    0.118931650117731E+00    0.118775776262200E+00    0.699731292536248E-01    0.699522378909501E-01    0.199802411060006E+00    0.199420973221933E+00
    0.173201143836470E+02    0.231790229917505E+01    0.243472653901446E+00    0.242861216803303E+00    0.510106633607760E+00    0.510494119168844E+00    0.335367348570478E+00    0.475600327123218E+00
    0.173451148433309E+02    0.209673366293247E+01    0.209978714597671E+00    0.209809752154089E+00    0.604772027262204E+00    0.604874166955026E+00    0.309871873158640E+00    0.157427128804839E+00
    0.173701153030149E+02    0.843764863903331E+01    0.524159591244258E+00    0.524500125904246E+00    0.255264872504931E+01    0.255475993078150E+01    0.403814976939628E+00    0.187776528911437E+01
    0.173951157626988E+02    0.933571604673946E+01    0.439034638781814E+00    0.438898588996761E+00    0.561661123554109E+00    0.562240664825854E+00    0.375049211310055E+00    0.695883181927087E+01
    0.174201162223827E+02    0.558854803705568E+02    0.452971668057089E+01    0.453562116912403E+01    0.155843290931842E+01    0.155789664865138E+01    0.503792887157222E+01    0.386658840913199E+02
    0.174451166820667E+02    0.475691450652357E+01    0.696147218942389E+00    0.693497062633464E+00    0.719443328224169E+00    0.719472102476289E+00    0.649743275664637E+00    0.127861151858262E+01
    0.174701171417506E+02    0.137148788440818E+02    0.995584656282048E+00    0.995217762439680E+00    0.351168219716896E+01    0.351280170758971E+01    0.105380175589285E+01    0.364579076470855E+01
    0.174951176014346E+02    0.213417522327895E+01    0.277657992715965E+00    0.277290027504567E+00    0.429921874976650E+00    0.429953550627662E+00    0.473079674260907E+00    0.246272103193196E+00
    0.175201180611185E+02    0.305381735408067E+01    0.282037787751790E+00    0.282015336936959E+00    0.841549168631593E+00    0.841490000978340E+00    0.564534461889355E+00    0.242190597892634E+00
    0.175451185208024E+02    0.287885991571261E+01    0.326026242058872E+00    0.326171248874112E+00    0.586025169740955E+00    0.586566650706727E+00    0.682799081109416E+00    0.371271523222524E+00
    0.175701189804864E+02    0.150842961833089E+02    0.209829776738460E+01    0.210406952550436E+01    0.236388572734480E+01    0.236124325205339E+01    0.483036696152950E+01    0.132643294949228E+01
    0.175951194401703E+02    0.791319496047450E+01    0.135841264550045E+01    0.136568941714499E+01    0.135829143679681E+01    0.135437800600678E+01    0.105978660278291E+01    0.141663685224257E+01
    0.176201198998542E+02    0.280617819862259E+01    0.514706397971164E+00    0.514557014163896E+00    0.433249055405808E+00    0.433175700949396E+00    0.330834288016931E+00    0.579655742115396E+00
    0.176451203595382E+02    0.364940553053470E+01    0.300968077483422E+00    0.300691722716099E+00    0.553040599302040E+00    0.552974351156915E+00    0.886372976988322E+00    0.105535780288791E+01
    0.176701208192221E+02    0.722721179198000E+02    0.434827165038361E+01    0.436729573229096E+01    0.304016933512969E+01    0.303817132412640E+01    0.960631706254315E+01    0.478718928153262E+02
    0.176951212789061E+02    0.134956003014179E+02    0.694182767706846E+00    0.694448890740466E+00    0.489568782665878E+01    0.489583806346830E+01    0.740508844564556E+00    0.157493390827896E+01
    0.177201217385900E+02    0.493515345527591E+02    0.170769937627007E+01    0.170673871657266E+01    0.202917525952577E+02    0.202914082033861E+02    0.177870321153437E+01    0.357523244973820E+01
    0.177451221982739E+02    0.767925482039994E+03    0.218408795996664E+02    0.216692846027762E+02    0.326245755109256E+03    0.320974483122574E+03    0.270550888182846E+02    0.501399907874367E+02
    0.177701226579579E+02    0.178588286459815E+02    0.132582020328043E+01    0.132790399697993E+01    0.205014677775277E+01    0.204990691440652E+01    0.962042131602164E+01    0.148462943754018E+01
    0.177951231176418E+02    0.332886487185086E+01    0.487040849999190E+00    0.487460427448026E+00    0.517551712286959E+00    0.517695245984394E+00    0.918990042982343E+00    0.400126593149946E+00
    0.178201235773257E+02    0.136981330242557E+02    0.957982978118917E+00    0.957109865985911E+00    0.660929778084915E+00    0.661424773402834E+00    0.626934787107001E+01    0.419133775759310E+01
    0.178451240370097E+02    0.283648644816997E+01    0.394220929111418E+00    0.393875814235046E+00    0.491192016020757E+00    0.491162291248080E+00    0.949388816591541E+00    0.116646580963126E+00
    0.178701244966936E+02    0.323886895849357E+01    0.574163198197476E+00    0.573599859928769E+00    0.618784828537067E+00    0.618824077813152E+00    0.623191318458095E+00    0.230305675559008E+00
    0.178951249563776E+02    0.891391825264827E+01    0.119866296731183E+01    0.119845196083038E+01    0.716363787781199E+00    0.716462921648573E+00    0.413182214963279E+01    0.952154465443497E+00
    0.179201254160615E+02    0.297743065400427E+03    0.121232404077819E+02    0.121197062065912E+02    0.285133036306169E+01    0.287935721041996E+01    0.154340440444589E+03    0.113428990767984E+03
    0.179451258757454E+02    0.286164876601168E+01    0.482284616371988E+00    0.481894399080822E+00    0.579672497629409E+00    0.579718204532198E+00    0.604684104236543E+00    0.133394944160722E+00
    0.179701263354294E+02    0.561121826927904E+01    0.822169045404384E+00    0.821186587357560E+00    0.626856693250918E+00    0.626723056322138E+00    0.198488857572643E+01    0.729394311217613E+00
    0.179951267951133E+02    0.277987786089979E+01    0.444898597662285E+00    0.442085996639114E+00    0.542484215194657E+00    0.542384687462837E+00    0.697773766881648E+00    0.110250597059247E+00
    0.180201272547973E+02    0.436095214834175E+01    0.593353119503408E+00    0.592854042864775E+00    0.594907325186174E+00    0.594911649267150E+00    0.135970744540503E+01    0.625218566115209E+00
    0.180451277144812E+02    0.760425819229044E+01    0.139570693226669E+01    0.139587846846980E+01    0.104564729229692E+01    0.104497495638933E+01    0.188994308882713E+01    0.832107454040572E+00
    0.180701281741651E+02    0.423289978291587E+01    0.779969277748835E+00    0.778875493521621E+00    0.684470707793475E+00    0.684481763699327E+00    0.931678784556345E+00    0.373423755596268E+00
    0.180951286338491E+02    0.538517298358744E+01    0.757679286273563E+00    0.758071104687853E+00    0.693995640548008E+00    0.693957505426220E+00    0.209585255362727E+01    0.385616893024524E+00
    0.181201290935330E+02    0.291893972741426E+02    0.434846284362155E+01    0.435395436659791E+01    0.303550780848019E+01    0.303751597567545E+01    0.118239244523658E+02    0.259003182740168E+01
    0.181451295532169E+02    0.434842816157272E+01    0.540773037481871E+00    0.540110452176234E+00    0.584478961182250E+00    0.584518569108728E+00    0.168452213615015E+01    0.414025005473485E+00
    0.181701300129009E+02    0.143246251638984E+02    0.252333275344789E+01    0.251850785854780E+01    0.142869696581923E+01    0.142795651660624E+01    0.475323686455757E+01    0.167289420491970E+01
    0.181951304725848E+02    0.238774379966646E+01    0.341629454101124E+00    0.341042044598073E+00    0.137998370625777E+00    0.137933744895134E+00    0.110129139264542E+01    0.327848792800931E+00
    0.182201309322688E+02    0.220842080699119E+01    0.329042113632488E+00    0.328428057810261E+00    0.835747622540065E-01    0.836102726571658E-01    0.105821110274836E+01    0.325554497888900E+00
    0.182451313919527E+02    0.221410891336700E+01    0.306305259312224E+00    0.305714083823628E+00    0.673661617380592E-01    0.674721186243099E-01    0.111021721938134E+01    0.357034070487433E+00
    0.182701318516366E+02    0.232711815502654E+01    0.309167892822185E+00    0.308498591484755E+00    0.514708144456686E-01    0.514993683234918E-01    0.114001344311338E+01    0.466468044837056E+00
    0.182951323113206E+02    0.352871761729301E+01    0.325133007438998E+00    0.324313355573606E+00    0.567716573313147E-01    0.567844734097679E-01    0.160273310136067E+01    0.116298202217865E+01
    0.183201327710045E+02    0.817120308800637E+01    0.329710535126733E+00    0.329042808517968E+00    0.155945767333637E+00    0.156263338550849E+00    0.224759230316818E+01    0.495264833530901E+01
    0.183451332306884E+02    0.203903528632170E+01    0.267901808607007E+00    0.267621384749025E+00    0.996753286535666E-01    0.997755981571405E-01    0.683356901233268E+00    0.620704264921695E+00
    0.183701336903724E+02    0.212767080414164E+01    0.252678653246906E+00    0.252130936648322E+00    0.962111224873030E-01    0.962534816622109E-01    0.774132851913893E+00    0.656263758183001E+00
    0.183951341500563E+02    0.309973264507752E+01    0.304817923191922E+00    0.303818273353401E+00    0.909998082743207E-01    0.910801266204942E-01    0.764842678228448E+00    0.154417383540894E+01
    0.184201346097403E+02    0.324069275453931E+01    0.299860320754392E+00    0.299516550829361E+00    0.114312152328443E+00    0.114268478987978E+00    0.562814600575936E+00    0.184992065106320E+01
    0.184451350694242E+02    0.188487434888137E+01    0.296500921169528E+00    0.296356887643951E+00    0.954355923967010E-01    0.955392498445610E-01    0.808369420976369E+00    0.292672276850264E+00
    0.184701355291081E+02    0.173091006416299E+01    0.285433051911775E+00    0.285170732949151E+00    0.926291864730208E-01    0.925792761398356E-01    0.859598362411249E+00    0.115499454277959E+00
    0.184951359887921E+02    0.170703963059703E+01    0.283320684080340E+00    0.282980889471589E+00    0.944258881679089E-01    0.943968202308287E-01    0.845357246712198E+00    0.106558101934167E+00
    0.185201364484760E+02    0.167860856891917E+01    0.268769126549284E+00    0.268397296833938E+00    0.887097869110892E-01    0.887092237782633E-01    0.863107368339458E+00    0.100915766507143E+00
    0.185451369081600E+02    0.177250753929309E+01    0.281784220091950E+00    0.281439866365768E+00    0.827302673052148E-01    0.827226719937832E-01    0.941850870687806E+00    0.101979642848567E+00
    0.185701373678439E+02    0.193480123670888E+01    0.241751028686335E+00    0.241646492647058E+00    0.918569271082645E-01    0.918915049794452E-01    0.118047695412789E+01    0.871783291598892E-01
    0.185951378275278E+02    0.180282525517095E+01    0.234863867283070E+00    0.234760798914354E+00    0.786598619374806E-01    0.787197131045523E-01    0.107651648238415E+01    0.993045315473398E-01
    0.186201382872118E+02    0.134698620894735E+01    0.841808997761451E-01    0.838608812060520E-01    0.955452288959536E-01    0.956176462416098E-01    0.846060000083994E+00    0.141721552743594E+00
    0.186451387468957E+02    0.144965998148478E+01    0.109162603398537E+00    0.109001707907203E+00    0.985206215123125E-01    0.984589646184381E-01    0.877287973870027E+00    0.157228110178260E+00
    0.186701392065796E+02    0.143083978092362E+01    0.636281808134087E-01    0.636261509984774E-01    0.614082492449309E-01    0.614698194513370E-01    0.912325877173605E+00    0.268381503241866E+00
    0.186951396662636E+02    0.115760488666335E+01    0.901186317235130E-01    0.897942410009282E-01    0.757463218546751E-01    0.758336874201867E-01    0.574758852806431E+00    0.251353151857613E+00
    0.187201401259475E+02    0.912807737539058E+00    0.884906553981410E-01    0.881680904218945E-01    0.658221447427238E-01    0.658150476856317E-01    0.435016384211917E+00    0.169495415078750E+00
    0.187451405856315E+02    0.913477483781623E+00    0.913338230440915E-01    0.910883041293438E-01    0.670844687040129E-01    0.670640776250728E-01    0.398244145074611E+00    0.198662665204491E+00
    0.187701410453154E+02    0.102201160291480E+01    0.910630603675934E-01    0.910466900010428E-01    0.808734795880592E-01    0.808031560574380E-01    0.500096649734223E+00    0.178128567166443E+00
    0.187951415049993E+02    0.132455103384486E+01    0.939594133433086E-01    0.936909352255304E-01    0.884842958458113E-01    0.884524840577307E-01    0.587979630881638E+00    0.371984274490842E+00
    0.188201419646833E+02    0.120363927820638E+01    0.100684108356567E+00    0.100531436398302E+00    0.100912857630021E+00    0.100872855625192E+00    0.531897364662385E+00    0.268740655533911E+00
    0.188451424243672E+02    0.116138562180983E+01    0.123583666927991E+00    0.123185354990968E+00    0.823246864472957E-01    0.822873622205878E-01    0.491248991025235E+00    0.258755560197749E+00
    0.188701428840511E+02    0.991582293877078E+00    0.666587677460724E-01    0.666710787461810E-01    0.103310940475464E+00    0.103250816140481E+00    0.493203363204289E+00    0.158487327564591E+00
    0.188951433437351E+02    0.112441610478055E+01    0.640814293300262E-01    0.641446494013994E-01    0.793731284890893E-01    0.793579498105674E-01    0.732764992053174E+00    0.104693955696297E+00
    0.189201438034190E+02    0.894200593458756E+00    0.795844699744454E-01    0.796462679700440E-01    0.719564832928682E-01    0.719686840047241E-01    0.488725013290954E+00    0.102319674925721E+00
    0.189451442631030E+02    0.907034842670058E+00    0.705680712375140E-01    0.704741264851104E-01    0.873886693236146E-01    0.874053003353926E-01    0.501315172476839E+00    0.898835028115874E-01
    0.189701447227869E+02    0.163253404259232E+01    0.504755622047224E-01    0.504675083978497E-01    0.110167339584322E+00    0.110369932275774E+00    0.114497674557498E+01    0.166076954554670E+00
    0.189951451824708E+02    0.903468312649506E+00    0.753972339409214E-01    0.752832892749112E-01    0.796044814705684E-01    0.796188789102323E-01    0.475691520047499E+00    0.117872909005374E+00
    0.190201456421548E+02    0.946831868899592E+00    0.776888388254465E-01    0.776490100444453E-01    0.929046989540586E-01    0.928861435100955E-01    0.496986566626331E+00    0.108716610939215E+00
    0.190451461018387E+02    0.258642428967065E+01    0.921527489370983E-01    0.918573334770861E-01    0.326616510704635E+00    0.327003628168862E+00    0.475565799187553E+00    0.127322826919542E+01
    0.190701465615227E+02    0.100151005788360E+01    0.120463385498612E+00    0.120232507631808E+00    0.825135130768913E-01    0.824900861948532E-01    0.328267941000854E+00    0.267542624480579E+00
    0.190951470212066E+02    0.912735809193222E+00    0.912979968077675E-01    0.909261570537528E-01    0.691541226428804E-01    0.692209151342661E-01    0.455099512339205E+00    0.137037105215349E+00
    0.191201474808905E+02    0.116591132966021E+01    0.919597145115705E-01    0.915219843258994E-01    0.692092746290615E-01    0.692077126627427E-01    0.550717854704768E+00    0.293294788826167E+00
    0.191451479405745E+02    0.368051824505113E+01    0.118016092592278E+00    0.117470431454567E+00    0.273413969489564E+00    0.273471678322400E+00    0.512736379893148E+00    0.238540969329917E+01
    0.191701484002584E+02    0.197643872045273E+01    0.994809428261492E-01    0.993194608332711E-01    0.315552755643236E+00    0.315747792181705E+00    0.548144850090822E+00    0.598192918877549E+00
    0.191951488599423E+02    0.509613428996590E+01    0.148770308106372E+00    0.148224262864638E+00    0.331514907097192E+00    0.331984863041658E+00    0.448471277700642E+00    0.368716867115540E+01
    0.192201493196263E+02    0.145126103317959E+01    0.716799916495745E-01    0.716887634688966E-01    0.312859604922549E+00    0.312645947225357E+00    0.479922075985808E+00    0.202464649927409E+00
    0.192451497793102E+02    0.288862554926024E+01    0.137339322039791E+00    0.136950276657618E+00    0.350613081877419E+00    0.350919188558031E+00    0.457931552392837E+00    0.145487212773454E+01
    0.192701502389942E+02    0.668626612152371E+01    0.159250077729174E+00    0.158515869416693E+00    0.365076436799128E+00    0.365216404526721E+00    0.471408668568320E+00    0.516679866448367E+01
    0.192951506986781E+02    0.162944541563316E+01    0.830832429000637E-01    0.829894484290631E-01    0.319686981449296E+00    0.319892563032833E+00    0.517640053196861E+00    0.306153126625042E+00
    0.193201511583620E+02    0.200670609644904E+01    0.852776950374709E-01    0.850455960335126E-01    0.317145944504791E+00    0.317408482483124E+00    0.520553718586903E+00    0.681274659803242E+00
    0.193451516180460E+02    0.172594336372382E+01    0.707821996877955E-01    0.707438659010258E-01    0.325133841872293E+00    0.325337358199883E+00    0.489521635451725E+00    0.444424462611100E+00
    0.193701520777299E+02    0.305118129805069E+01    0.702345796616678E-01    0.702610817432448E-01    0.340278045438883E+00    0.340497502788228E+00    0.434899864785086E+00    0.179501022363358E+01
    0.193951525374138E+02    0.909413695883162E+01    0.155115916180504E+00    0.154166259139822E+00    0.367763845515016E+00    0.368023818780275E+00    0.465712751730618E+00    0.758335436748539E+01
    0.194201529970978E+02    0.144864053606842E+01    0.762050755739846E-01    0.760548108455098E-01    0.300116402463765E+00    0.300376795592632E+00    0.464078947528419E+00    0.231808504064107E+00
    0.194451534567817E+02    0.165378315895211E+01    0.769266914288289E-01    0.768418334589815E-01    0.314159847244787E+00    0.314373314893859E+00    0.399311238236418E+00    0.472170233689237E+00
    0.194701539164657E+02    0.159543196169079E+01    0.639176920651969E-01    0.638740567222346E-01    0.346408149123391E+00    0.346727787995818E+00    0.473426509827053E+00    0.301077765957093E+00
    0.194951543761496E+02    0.163093530846981E+01    0.572061017503739E-01    0.573172319249823E-01    0.342659693281190E+00    0.342789014419593E+00    0.384903246555312E+00    0.446060020538356E+00
    0.195201548358335E+02    0.158118150809294E+01    0.646842691430446E-01    0.644014284508833E-01    0.403760584371953E+00    0.404158012650792E+00    0.469792645583578E+00    0.174384567892692E+00
    0.195451552955175E+02    0.149951057141997E+01    0.731894750674472E-01    0.727941498781083E-01    0.303836754052804E+00    0.303870464453922E+00    0.526839120490066E+00    0.218980607477627E+00
    0.195701557552014E+02    0.154796810577251E+01    0.750820712151808E-01    0.748268485076411E-01    0.327432344183261E+00    0.327585816121014E+00    0.489034077151663E+00    0.254006948593755E+00
    0.195951562148854E+02    0.152380400011383E+01    0.696174164501240E-01    0.693858656381638E-01    0.330620753164173E+00    0.330647846389883E+00    0.475157097681761E+00    0.248375020789723E+00
    0.196201566745693E+02    0.149909565624078E+01    0.758796556801305E-01    0.755291804948469E-01    0.309429098955995E+00    0.309659510802616E+00    0.482263961159788E+00    0.246334249147405E+00
    0.196451571342532E+02    0.150133483391838E+01    0.739410835225160E-01    0.736864236732391E-01    0.322719828198389E+00    0.323107633566482E+00    0.469035629703674E+00    0.238844235254076E+00
    0.196701575939372E+02    0.149694383686401E+01    0.734688364177144E-01    0.732235808723207E-01    0.310443872585979E+00    0.310786868017298E+00    0.471483910773415E+00    0.257536768197279E+00
    0.196951580536211E+02    0.146024924413419E+01    0.650530301791289E-01    0.648272650861613E-01    0.314069623311614E+00    0.314064905169552E+00    0.460477785453908E+00    0.241756634933830E+00
    0.197201585133050E+02    0.149676637607088E+01    0.638559764303353E-01    0.636777392314856E-01    0.330939345488158E+00    0.331205449263147E+00    0.468037912105731E+00    0.239049953552021E+00
    0.197451589729890E+02    0.147007353737867E+01    0.677392767327742E-01    0.674922114626010E-01    0.319700647261880E+00    0.319918353294337E+00    0.455274636215560E+00    0.239948412411520E+00
    0.197701594326729E+02    0.144075138232623E+01    0.584415220784912E-01    0.583731878465643E-01    0.329228645357917E+00    0.330149239592585E+00    0.418833578478163E+00    0.245725208972507E+00
    0.197951598923569E+02    0.142275998790408E+01    0.608100054740674E-01    0.607634724389661E-01    0.327510306145554E+00    0.328108631015570E+00    0.424672853010722E+00    0.220894719819196E+00
    0.198201603520408E+02    0.137092862445722E+01    0.555597596182383E-01    0.553080057435242E-01    0.327473546124933E+00    0.327576194209185E+00    0.359080683980302E+00    0.245930434781033E+00
    0.198451608117247E+02    0.139938589247799E+01    0.641531296751696E-01    0.639198792552855E-01    0.323025057949961E+00    0.323152892720622E+00    0.396660338048851E+00    0.228474594828103E+00
    0.198701612714087E+02    0.109589953004734E+01    0.594301262734427E-01    0.592331982430800E-01    0.204703027927243E+00    0.204675591301643E+00    0.370114652475277E+00    0.197742933826653E+00
    0.198951617310926E+02    0.109950970350175E+01    0.600435688070722E-01    0.598165050175974E-01    0.198528757050109E+00    0.198475318945516E+00    0.402031950687271E+00    0.180613602994188E+00
    0.199201621907766E+02    0.791260625889084E+00    0.541290841997215E-01    0.539373941067323E-01    0.729227190282638E-01    0.728965365008722E-01    0.398457284076578E+00    0.138917607976916E+00
    0.199451626504605E+02    0.777195984921243E+00    0.542860336763825E-01    0.540782411735315E-01    0.735116611588242E-01    0.735124519632884E-01    0.400298902541566E+00    0.121508694407651E+00
    0.199701631101444E+02    0.773203538380542E+00    0.563214772164894E-01    0.561141855233469E-01    0.680349065756145E-01    0.680295657906286E-01    0.412120225723877E+00    0.112583177550586E+00
    0.199951635698284E+02    0.743342423131642E+00    0.512250671915606E-01    0.510440672545007E-01    0.707365825618874E-01    0.707407968701209E-01    0.392197933761594E+00    0.107397975491979E+00
    0.200201640295123E+02    0.785977214379469E+00    0.513920774701447E-01    0.511946624083662E-01    0.689988856584752E-01    0.689893701401610E-01    0.492733096489159E+00    0.526691222131625E-01
    0.200451644891962E+02    0.817865109522224E+00    0.589768804770691E-01    0.587275074707766E-01    0.751123008926547E-01    0.750772868960105E-01    0.496381376373899E+00    0.535897574118141E-01
    0.200701649488802E+02    0.769632706454596E+00    0.497269443833782E-01    0.495356465023205E-01    0.686358470210845E-01    0.686117221576124E-01    0.489019512225539E+00    0.441030341646614E-01
    0.200951654085641E+02    0.790568022131261E+00    0.512117356306976E-01    0.510117343947697E-01    0.695482585558005E-01    0.695550036244472E-01    0.503969038899048E+00    0.452722510264984E-01
    0.201201658682481E+02    0.737083462259626E+00    0.461633864887916E-01    0.459961380916964E-01    0.633919979556655E-01    0.634100030860158E-01    0.465762161504350E+00    0.523597751331063E-01
    0.201451663279320E+02    0.682042922419839E+00    0.460218821888523E-01    0.458596853165350E-01    0.612442048183608E-01    0.612419491560489E-01    0.423666822839200E+00    0.440083781008428E-01
    0.201701667876159E+02    0.763100951994742E+00    0.510185806498340E-01    0.508369246768504E-01    0.628323405732340E-01    0.628046129813411E-01    0.488297487583792E+00    0.473110055296900E-01
    0.201951672472999E+02    0.794750511349899E+00    0.523761932302255E-01    0.521976672978247E-01    0.669825164615831E-01    0.669738966557322E-01    0.507873589667821E+00    0.483466480367121E-01
    0.202201677069838E+02    0.806466102392569E+00    0.557473256326547E-01    0.555323527682814E-01    0.666362093093606E-01    0.666006295331142E-01    0.514114786633325E+00    0.478347985158333E-01
    0.202451681666677E+02    0.783660415215729E+00    0.543254247604329E-01    0.541509094371362E-01    0.658299065445098E-01    0.658114794795305E-01    0.496649077414571E+00    0.468936175795489E-01
    0.202701686263517E+02    0.666460903526244E+00    0.434824033084514E-01    0.434550074641073E-01    0.599731003614075E-01    0.600507709864495E-01    0.415891815575142E+00    0.436078058306858E-01
    0.202951690860356E+02    0.802592956092777E+00    0.632320397317494E-01    0.630525311083087E-01    0.646075315511743E-01    0.645631005657951E-01    0.501066869429107E+00    0.460708837066417E-01
    0.203201695457196E+02    0.788330238556562E+00    0.607794740368434E-01    0.605874428262171E-01    0.667671117889865E-01    0.667456848899524E-01    0.485046583182999E+00    0.484039418315635E-01
    0.203451700054035E+02    0.703231520665721E+00    0.531188432463992E-01    0.529344849167424E-01    0.703725033230936E-01    0.704554667050521E-01    0.397795445377560E+00    0.585547770968730E-01
    0.203701704650874E+02    0.766693370213617E+00    0.537131748906282E-01    0.535174919807000E-01    0.671032329827153E-01    0.671770200939447E-01    0.480063393707670E+00    0.451190565579587E-01
    0.203951709247714E+02    0.832007205423319E+00    0.683498866190183E-01    0.683587351357468E-01    0.959478215954255E-01    0.960652676663076E-01    0.460258500647938E+00    0.430269937588828E-01
    0.204201713844553E+02    0.120643596626275E+01    0.130569309363347E+00    0.130686767221787E+00    0.118341160071639E+00    0.116110517436471E+00    0.635422553797892E+00    0.753056583716081E-01
    0.204451718441392E+02    0.687710390213170E+00    0.500031217719035E-01    0.498228211044313E-01    0.463044030034418E-01    0.463998473101877E-01    0.454629446558665E+00    0.405507504645400E-01
    0.204701723038232E+02    0.743262860372385E+00    0.483983541945283E-01    0.481799986448701E-01    0.564427245042198E-01    0.564455679062790E-01    0.496171429591337E+00    0.376247855311502E-01
    0.204951727635071E+02    0.670636530848501E+00    0.414900805588527E-01    0.413901248214274E-01    0.506841546834199E-01    0.507107518110119E-01    0.441750752542006E+00    0.446106664317836E-01
    0.205201732231911E+02    0.714183446308760E+00    0.453786758286638E-01    0.452329934281848E-01    0.514278836219054E-01    0.513606285840728E-01    0.476980353888277E+00    0.438029109576557E-01
    0.205451736828750E+02    0.723901607282198E+00    0.450277793798234E-01    0.448751274385620E-01    0.543192465110535E-01    0.542836622391300E-01    0.476150997761419E+00    0.492447939522098E-01
    0.205701741425589E+02    0.684492142254130E+00    0.410745021956208E-01    0.409590246670492E-01    0.511593740406239E-01    0.510391011768513E-01    0.451349517917996E+00    0.489106222559887E-01
    0.205951746022429E+02    0.709342571224111E+00    0.436265585111211E-01    0.434668361063907E-01    0.535885362037916E-01    0.535883624529844E-01    0.473539649765419E+00    0.415326281844045E-01
    0.206201750619268E+02    0.705463416559523E+00    0.471473812101284E-01    0.469728849253636E-01    0.538124874632329E-01    0.537972083635344E-01    0.465327760575488E+00    0.384056940217757E-01
    0.206451755216107E+02    0.708730388675590E+00    0.485856160976643E-01    0.483502401437275E-01    0.534102560240474E-01    0.534143100882996E-01    0.465123081331471E+00    0.398468849903798E-01
    0.206701759812947E+02    0.668302238586789E+00    0.451379877980295E-01    0.450050873510296E-01    0.518492864587600E-01    0.518537111142421E-01    0.432504808885142E+00    0.419513569795860E-01
    0.206951764409786E+02    0.709933737716026E+00    0.459439423425455E-01    0.457813425364804E-01    0.529674341732202E-01    0.529641353520473E-01    0.468735245348449E+00    0.435416379632835E-01
    0.207201769006626E+02    0.712563109496170E+00    0.483119177391267E-01    0.481158225977121E-01    0.541104756042398E-01    0.540996999528432E-01    0.472044832055258E+00    0.358803615469906E-01
    0.207451773603465E+02    0.711667944197508E+00    0.472460079623774E-01    0.471138702843989E-01    0.509109531030476E-01    0.508546793033083E-01    0.477120310170509E+00    0.384221233738670E-01
    0.207701778200304E+02    0.688169732946728E+00    0.468875864163275E-01    0.467009020158759E-01    0.505999198428879E-01    0.505727382839451E-01    0.455477567467623E+00    0.379310189200694E-01
    0.207951782797144E+02    0.677864672277978E+00    0.459291224522432E-01    0.458114692536912E-01    0.509830196870576E-01    0.509804570561385E-01    0.445502041044937E+00    0.386585627839108E-01
    0.208201787393983E+02    0.684928330280559E+00    0.484641484806548E-01    0.482800497759946E-01    0.510826002120305E-01    0.510582269737939E-01    0.449803097825732E+00    0.362402070123530E-01
    0.208451791990822E+02    0.680467379578220E+00    0.462530499111211E-01    0.462659196152188E-01    0.503795010568183E-01    0.502501191969864E-01    0.449914107629066E+00    0.374046821690091E-01
    0.208701796587662E+02    0.685353015181940E+00    0.456170600368944E-01    0.454422262530908E-01    0.485737871538979E-01    0.485802906584281E-01    0.461305857294289E+00    0.358337937853396E-01
    0.208951801184501E+02    0.689690470718405E+00    0.467495316353052E-01    0.465784785348026E-01    0.503545252732293E-01    0.504287080809886E-01    0.460261482875289E+00    0.353177443187905E-01
    0.209201805781340E+02    0.642891564874350E+00    0.437087558805663E-01    0.435799199140518E-01    0.500041666690377E-01    0.500179699714202E-01    0.418888632557110E+00    0.366921198821634E-01
    0.209451810378180E+02    0.678752241437168E+00    0.475598829798637E-01    0.473854504506372E-01    0.515692102991502E-01    0.514901681984675E-01    0.444321652313731E+00    0.364258771953176E-01
    0.209701814975019E+02    0.682608776039790E+00    0.482153368604395E-01    0.480562634229782E-01    0.506181811080987E-01    0.506024997172257E-01    0.449848781244035E+00    0.352677136870127E-01
    0.209951819571859E+02    0.679591981533923E+00    0.487934496079600E-01    0.488499096748584E-01    0.507593779940122E-01    0.506970708038433E-01    0.446111819675618E+00    0.343803537776307E-01
    0.210201824168698E+02    0.687269961374979E+00    0.501590189404458E-01    0.499439135633726E-01    0.512342510604147E-01    0.512361492270834E-01    0.448206163204903E+00    0.364904653787598E-01
    0.210451828765537E+02    0.637900933290758E+00    0.421068181277352E-01    0.419926674928515E-01    0.478219195935890E-01    0.478307376789283E-01    0.418059821972843E+00    0.400889684248107E-01
    0.210701833362377E+02    0.636917794900254E+00    0.453687455728739E-01    0.452140989351386E-01    0.489460370010088E-01    0.489405432311172E-01    0.413644363087050E+00    0.348040070730661E-01
    0.210951837959216E+02    0.630249688468106E+00    0.484707282641407E-01    0.482741643590582E-01    0.494107300758461E-01    0.494044179312808E-01    0.399842498486042E+00    0.348471493517377E-01
    0.211201842556055E+02    0.658945916430216E+00    0.498726476349489E-01    0.496856280654612E-01    0.487233916500706E-01    0.487271060117686E-01    0.423639729779108E+00    0.382974132888582E-01
    0.211451847152895E+02    0.601299819055791E+00    0.371145301593492E-01    0.370005313036575E-01    0.444701523728889E-01    0.444677368964663E-01    0.393413637013495E+00    0.448332313099340E-01
    0.211701851749734E+02    0.585112777449141E+00    0.387894847225114E-01    0.386912455663095E-01    0.459575440941515E-01    0.459629834323790E-01    0.377606160707981E+00    0.381053589258092E-01
    0.211951856346574E+02    0.570304126484640E+00    0.404956098832585E-01    0.404932984201334E-01    0.463742145853124E-01    0.461544374705813E-01    0.358348425044152E+00    0.384381410812022E-01
    0.212201860943413E+02    0.667653264248342E+00    0.504339624169919E-01    0.502444715044771E-01    0.499159939845126E-01    0.499268424448258E-01    0.425098730956879E+00    0.420332629406557E-01
    0.212451865540252E+02    0.619674859763400E+00    0.476600792165680E-01    0.474997594489951E-01    0.486807616910967E-01    0.486794547330654E-01    0.391556787202268E+00    0.355980174714074E-01
    0.212701870137092E+02    0.607910366626315E+00    0.466385031077658E-01    0.464946786165703E-01    0.487207793089871E-01    0.487162564633235E-01    0.383181916356106E+00    0.341582327735627E-01
    0.212951874733931E+02    0.609268138488003E+00    0.483694094530069E-01    0.482265580651915E-01    0.490460161850500E-01    0.490369336610283E-01    0.380031169604861E+00    0.345580515188650E-01
    0.213201879330770E+02    0.607727103057967E+00    0.506147149144071E-01    0.504418519750003E-01    0.489868387095519E-01    0.489674625637355E-01    0.375311913734738E+00    0.334043211605340E-01
    0.213451883927610E+02    0.666707840097776E+00    0.585679618456779E-01    0.582662537865708E-01    0.581912422594877E-01    0.580758873419090E-01    0.388786546908357E+00    0.448199479557735E-01
    0.213701888524449E+02    0.573064986029552E+00    0.443801965481632E-01    0.442766047696188E-01    0.495262496681811E-01    0.495480413698678E-01    0.349830153022271E+00    0.355037406514505E-01
    0.213951893121288E+02    0.544640745022335E+00    0.392548161481098E-01    0.391738576119674E-01    0.447218036430766E-01    0.447343173262790E-01    0.340002518482768E+00    0.367534318101347E-01
    0.214201897718128E+02    0.606494972647321E+00    0.472518353876942E-01    0.471052725339712E-01    0.468300235189831E-01    0.468512944725328E-01    0.383982456941477E+00    0.344740897926626E-01
    0.214451902314967E+02    0.599637639612473E+00    0.511041341701502E-01    0.509575089507632E-01    0.490828020033744E-01    0.490948120192536E-01    0.359590820142700E+00    0.398075623262317E-01
    0.214701906911807E+02    0.577155142889243E+00    0.495247631777207E-01    0.493837854088011E-01    0.481639672918281E-01    0.481994816300415E-01    0.347602409216830E+00    0.342807361640222E-01
    0.214951911508646E+02    0.554298442232639E+00    0.409873441698790E-01    0.409040272907445E-01    0.421703669102576E-01    0.422056290805734E-01    0.345709894673513E+00    0.423211801076714E-01
    0.215201916105485E+02    0.606261846417957E+00    0.498810672764994E-01    0.496698430047251E-01    0.485888263833721E-01    0.486804792041844E-01    0.370042300160922E+00    0.393993303882545E-01
    0.215451920702325E+02    0.559734121667553E+00    0.479474175343429E-01    0.478710012807840E-01    0.472615139984429E-01    0.472228233098850E-01    0.337044986805869E+00    0.323863787382295E-01
    0.215701925299164E+02    0.502305615013262E+00    0.381728875490627E-01    0.381173613247505E-01    0.421305730577366E-01    0.421742491801411E-01    0.302954329542016E+00    0.387562143595553E-01
    0.215951929896003E+02    0.559620198206485E+00    0.474956376699960E-01    0.473780581644279E-01    0.457053832867929E-01    0.457389909236585E-01    0.341209705938207E+00    0.320924222234032E-01
    0.216201934492843E+02    0.615441874378439E+00    0.558926165584085E-01    0.556950783799514E-01    0.495430320215333E-01    0.495492437316985E-01    0.348208169726058E+00    0.565537339607898E-01
    0.216451939089682E+02    0.593646188801400E+00    0.467233675773314E-01    0.466224469542135E-01    0.440586777893727E-01    0.440908376724324E-01    0.363843176986668E+00    0.483076818213822E-01
    0.216701943686521E+02    0.498985988126335E+00    0.401276558278975E-01    0.400849770264270E-01    0.430157244920391E-01    0.430427272541242E-01    0.300482499560188E+00    0.322324039656593E-01
    0.216951948283361E+02    0.553586064151898E+00    0.467026500341991E-01    0.465761157238722E-01    0.459649410971341E-01    0.459935009448811E-01    0.334291490847335E+00    0.340573655044760E-01
    0.217201952880200E+02    0.548188840660335E+00    0.469441330732275E-01    0.467169423925634E-01    0.469237029113842E-01    0.470088437296352E-01    0.326255902349165E+00    0.343393162043601E-01
    0.217451957477040E+02    0.530517520135161E+00    0.476789607212635E-01    0.475915283959403E-01    0.463902220287824E-01    0.464171044660427E-01    0.308954160308028E+00    0.334855442151048E-01
    0.217701962073879E+02    0.546128160407552E+00    0.493993132720853E-01    0.492877174237396E-01    0.446769297030821E-01    0.447190910235551E-01    0.319435812521616E+00    0.386092964634733E-01
    0.217951966670718E+02    0.549478959168602E+00    0.485842518249253E-01    0.484343158561673E-01    0.446560197829840E-01    0.447088516385435E-01    0.332118808295477E+00    0.309767117705051E-01
    0.218201971267558E+02    0.725770393540258E+00    0.825712875361875E-01    0.788827131144981E-01    0.695132591917895E-01    0.680709425145770E-01    0.354644091345054E+00    0.720880998381523E-01
    0.218451975864397E+02    0.539669075137560E+00    0.492424641161834E-01    0.492615445463992E-01    0.454146664281712E-01    0.454086818062600E-01    0.313110436533617E+00    0.372312817069298E-01
    0.218701980461236E+02    0.507854690937697E+00    0.468806388773341E-01    0.466285124100241E-01    0.466569718772785E-01    0.468642690382122E-01    0.284762816951852E+00    0.360614817829957E-01
    0.218951985058076E+02    0.523340407671608E+00    0.492101580174836E-01    0.490947378385461E-01    0.457860956433516E-01    0.458211126034509E-01    0.293755723763492E+00    0.396725798052831E-01
    0.219201989654915E+02    0.524679144395703E+00    0.477686500539394E-01    0.477088751912453E-01    0.457379610695024E-01    0.457552384353084E-01    0.300201159302236E+00    0.375072603434721E-01
    0.219451994251755E+02    0.518881630552783E+00    0.475368674476747E-01    0.474727011040319E-01    0.454847572096991E-01    0.455098647169054E-01    0.296846416155278E+00    0.360310239191932E-01
    0.219701998848594E+02    0.515525552276186E+00    0.466730077970994E-01    0.466103458477593E-01    0.451295529650047E-01    0.451557499739520E-01    0.296699378002181E+00    0.352575176901897E-01
    0.219952003445433E+02    0.512264343012664E+00    0.473098941676942E-01    0.472460691434864E-01    0.450274161633046E-01    0.450512995520827E-01    0.292112752077122E+00    0.355169119089744E-01
    0.220202008042273E+02    0.510940460531509E+00    0.475801782393393E-01    0.474744650842031E-01    0.449669220162975E-01    0.449842705413650E-01    0.290459962909521E+00    0.354746617407833E-01
    0.220452012639112E+02    0.516228897213135E+00    0.486871151168827E-01    0.483209652398489E-01    0.473121679093087E-01    0.475844563645414E-01    0.288748667944908E+00    0.355755246376454E-01
    0.220702017235951E+02    0.506272718312673E+00    0.478944962527027E-01    0.478205388015410E-01    0.445190127592991E-01    0.445436892815475E-01    0.286778163259152E+00    0.347168179584303E-01
    0.220952021832791E+02    0.505582012590868E+00    0.476633394242385E-01    0.476030429580927E-01    0.440830483748067E-01    0.441078127512988E-01    0.286882293159555E+00    0.352424759228760E-01
    0.221202026429630E+02    0.504028996999137E+00    0.474949850977175E-01    0.481184208109216E-01    0.441868503482663E-01    0.441842631448868E-01    0.284548986760480E+00    0.354954908368644E-01
    0.221452031026469E+02    0.501698237369506E+00    0.478216220261747E-01    0.477572534512555E-01    0.441239982258160E-01    0.441566771667445E-01    0.282687143570738E+00    0.351515429287772E-01
    0.221702035623309E+02    0.501345693058936E+00    0.489442233475732E-01    0.487999761029372E-01    0.443740524195757E-01    0.443506864305205E-01    0.280154370369165E+00    0.347223843891643E-01
    0.221952040220148E+02    0.497169540496097E+00    0.477580375738224E-01    0.476840459880525E-01    0.441489091894834E-01    0.441945027358034E-01    0.278463601416027E+00    0.349204435929087E-01
    0.222202044816988E+02    0.495047634549783E+00    0.478303381787078E-01    0.477463494832321E-01    0.439986038192597E-01    0.439660030689372E-01    0.276133196297470E+00    0.353731437021754E-01
    0.222452049413827E+02    0.492365190877780E+00    0.479735687375433E-01    0.479555390657978E-01    0.437353995578408E-01    0.437240572036771E-01    0.273957648596687E+00    0.350189777162331E-01
    0.222702054010666E+02    0.550190923591764E+00    0.582366888893481E-01    0.503854569871848E-01    0.592642293615967E-01    0.752755079023936E-01    0.272787482576931E+00    0.342415578743102E-01
    0.222952058607506E+02    0.504208308280155E+00    0.502086175066522E-01    0.501830035781150E-01    0.460985311162060E-01    0.461703095983980E-01    0.272673123207923E+00    0.388747232728607E-01
    0.223202063204345E+02    0.492702394448820E+00    0.486186077384787E-01    0.485909968557023E-01    0.447304929671673E-01    0.447756846948719E-01    0.269198305033768E+00    0.367883071588322E-01
    0.223452067801184E+02    0.555366340838630E+00    0.775452993134238E-01    0.712944742766170E-01    0.501853607678003E-01    0.509640940289449E-01    0.267943279114576E+00    0.374338333372672E-01
    0.223702072398024E+02    0.485942886532961E+00    0.482421837623171E-01    0.482067939997524E-01    0.443611241971020E-01    0.443970528248770E-01    0.265005031899041E+00    0.357306998498716E-01
    0.223952076994863E+02    0.485487640962592E+00    0.475590752146736E-01    0.474873294430899E-01    0.444632128117542E-01    0.445009586927595E-01    0.266811105200424E+00    0.346659595998908E-01
    0.224202081591702E+02    0.484887337199484E+00    0.482451339075296E-01    0.518920144711404E-01    0.466575411540746E-01    0.431576201527560E-01    0.259371124580628E+00    0.355639029333545E-01
    0.224452086188542E+02    0.478737409999506E+00    0.486406131210511E-01    0.486081888698400E-01    0.442004509516242E-01    0.443953185126412E-01    0.258017820134284E+00    0.348750184100649E-01
    0.224702090785381E+02    0.475373824198176E+00    0.485709382493535E-01    0.485324724972676E-01    0.440806500297052E-01    0.441287187619323E-01    0.256267903251433E+00    0.337931414084845E-01
    0.224952095382221E+02    0.516023259536088E+00    0.559288764297672E-01    0.558558672248103E-01    0.525263213166495E-01    0.531900805248279E-01    0.253857919467104E+00    0.446641945729293E-01
    0.225202099979060E+02    0.488015687729849E+00    0.514385895243965E-01    0.514338467539589E-01    0.435873909249865E-01    0.436059707781012E-01    0.262536121401184E+00    0.354137683472221E-01
    0.225452104575899E+02    0.697164200996260E+00    0.938101481372086E-01    0.110068275539935E+00    0.865601309552874E-01    0.808942651293949E-01    0.250210001158658E+00    0.756213800757766E-01
    0.225702109172739E+02    0.772364640043165E+00    0.956968498607349E-01    0.944886001222883E-01    0.762146576580415E-01    0.764035840812206E-01    0.385440223153466E+00    0.441207251674137E-01
    0.225952113769578E+02    0.471262165165554E+00    0.493622620616232E-01    0.493392623131122E-01    0.447245327908619E-01    0.447715932367914E-01    0.247986064114742E+00    0.350784506484224E-01
    0.226202118366417E+02    0.467538822986956E+00    0.494095014790405E-01    0.493982604638818E-01    0.446087580904288E-01    0.446569535409557E-01    0.244474361009520E+00    0.349909884031291E-01
    0.226452122963257E+02    0.464677252413870E+00    0.494838393676114E-01    0.496393836864224E-01    0.445364321529163E-01    0.445891939319472E-01    0.241742040717015E+00    0.346863625579575E-01
    0.226702127560096E+02    0.461800466970453E+00    0.499528942802284E-01    0.500587156411649E-01    0.444308734627288E-01    0.446319610065865E-01    0.238892997452703E+00    0.338330251270413E-01
    0.226952132156935E+02    0.694626271143954E+00    0.104004207081913E+00    0.104263597038835E+00    0.731351646894060E-01    0.732703350538157E-01    0.285225234962722E+00    0.547277323172629E-01
    0.227202136753775E+02    0.470393001265187E+00    0.514997929200202E-01    0.514734345273675E-01    0.456649093308767E-01    0.457052197272820E-01    0.239271987789592E+00    0.367776569700484E-01
    0.227452141350614E+02    0.464002940319239E+00    0.509725376646294E-01    0.509680118553828E-01    0.452441898250552E-01    0.452289471664466E-01    0.235604260990933E+00    0.359849928167928E-01
    0.227702145947454E+02    0.461570752505589E+00    0.512208568737730E-01    0.511597728109023E-01    0.451908710730610E-01    0.452367697287571E-01    0.233093228087717E+00    0.356692539313783E-01
    0.227952150544293E+02    0.458096678098255E+00    0.514419902980743E-01    0.513840652929441E-01    0.448478765295802E-01    0.448996666469963E-01    0.231578077207777E+00    0.339450021228833E-01
    0.228202155141132E+02    0.482272152754617E+00    0.558109221190948E-01    0.557392101147938E-01    0.464217924675384E-01    0.464083764389032E-01    0.242562345561211E+00    0.353295060530762E-01
    0.228452159737972E+02    0.478115535587049E+00    0.543394188314527E-01    0.539858993330709E-01    0.496396567812579E-01    0.495725174724697E-01    0.227751630514812E+00    0.428264126539859E-01
    0.228702164334811E+02    0.505053428381345E+00    0.606320555657465E-01    0.602460846028671E-01    0.544839145883049E-01    0.543984717714851E-01    0.229506856897475E+00    0.457860449554666E-01
    0.228952168931650E+02    0.722691094338269E+00    0.950196164076800E-01    0.948820387271771E-01    0.848572427118068E-01    0.850820392377492E-01    0.286761458426499E+00    0.760886988273575E-01
    0.229202173528490E+02    0.768020238021377E+00    0.957660458686954E-01    0.956311918502902E-01    0.107027393747865E+00    0.106895707473063E+00    0.294377468666689E+00    0.683224304147750E-01
    0.229452178125329E+02    0.706594717371671E+00    0.534925800666501E-01    0.532711393068279E-01    0.723170214356804E-01    0.722601844698121E-01    0.313003092062203E+00    0.142250700030498E+00
    0.229702182722169E+02    0.583549615821689E+00    0.388514485645758E-01    0.393745665895997E-01    0.542824624537514E-01    0.539745000392537E-01    0.268512472644180E+00    0.128554165530329E+00
    0.229952187319008E+02    0.579702252841451E+00    0.382748437311076E-01    0.384064386959282E-01    0.541654222924220E-01    0.542201313431902E-01    0.260333999299715E+00    0.134301417479089E+00
    0.230202191915847E+02    0.625593115989957E+00    0.614663279035400E-01    0.614349002265906E-01    0.487732695580921E-01    0.487831753528799E-01    0.248036482479238E+00    0.157098960469617E+00
    0.230452196512687E+02    0.651616625320209E+00    0.771368716619852E-01    0.781127383861576E-01    0.479598600260263E-01    0.474311351418940E-01    0.248112391740792E+00    0.152863628363354E+00
    0.230702201109526E+02    0.620491700662576E+00    0.759017191891870E-01    0.759032463992234E-01    0.448579319229221E-01    0.449839821721591E-01    0.234280058312500E+00    0.144564762666585E+00
    0.230952205706365E+02    0.118727628951425E+01    0.194674955251055E+00    0.196417119176054E+00    0.126665707030909E+00    0.128561013291600E+00    0.278670485549591E+00    0.262287009215036E+00
    0.231202210303205E+02    0.131251266830321E+01    0.227273630034403E+00    0.227214343456130E+00    0.132045891282184E+00    0.132645365884238E+00    0.331508273008718E+00    0.261825164637540E+00
    0.231452214900044E+02    0.625213739065165E+00    0.835269430115026E-01    0.834749550255823E-01    0.467796497054636E-01    0.467394621846063E-01    0.225001767781181E+00    0.139690961356829E+00
    0.231702219496883E+02    0.112423239536610E+01    0.208852763938686E+00    0.208709235318874E+00    0.113724085908857E+00    0.113390174940689E+00    0.270553145298038E+00    0.209002989960956E+00
    0.231952224093723E+02    0.737494541823838E+00    0.116487690252222E+00    0.116058492082476E+00    0.631567058527799E-01    0.629809208145574E-01    0.228590032814575E+00    0.150220700007227E+00
    0.232202228690562E+02    0.612756363858246E+00    0.816983883440094E-01    0.816875017385472E-01    0.438884059205026E-01    0.439847624532832E-01    0.221038865906474E+00    0.140458439495430E+00
    0.232452233287402E+02    0.157322961788518E+01    0.240532712014211E+00    0.238754495029998E+00    0.158314813195326E+00    0.159378669187677E+00    0.324620203358538E+00    0.451628725099428E+00
    0.232702237884241E+02    0.650210974753144E+00    0.943721127226778E-01    0.943520254200673E-01    0.505827828148440E-01    0.505907944071197E-01    0.217188874880346E+00    0.143124384508088E+00
    0.232952242481080E+02    0.104192134048143E+01    0.179868502317830E+00    0.181299517831470E+00    0.997782559861769E-01    0.100728681401878E+00    0.284933711808326E+00    0.195312671135747E+00
    0.233202247077920E+02    0.115592358205637E+01    0.190464977338046E+00    0.190886379646501E+00    0.136595294290530E+00    0.137485177595067E+00    0.252710829462433E+00    0.247780923723796E+00
    0.233452251674759E+02    0.598340127002645E+00    0.784494353144314E-01    0.773021914961034E-01    0.387838922901764E-01    0.393595963431321E-01    0.224804646810238E+00    0.139640364748563E+00
    0.233702256271598E+02    0.668498138123915E+00    0.892773401079064E-01    0.908505538314586E-01    0.515441991662348E-01    0.504522893713433E-01    0.228817645068861E+00    0.157556110578111E+00
    0.233952260868438E+02    0.663209153456800E+00    0.877353882174632E-01    0.877885354731055E-01    0.490956901205774E-01    0.491410214733980E-01    0.231048192963363E+00    0.158400325208893E+00
    0.234202265465277E+02    0.643736504253096E+00    0.845594941494410E-01    0.845471145391843E-01    0.468417125260711E-01    0.469044807357862E-01    0.227031352566051E+00    0.153852349736561E+00
    0.234452270062116E+02    0.630518155093293E+00    0.822131070780091E-01    0.821957575008978E-01    0.449446442290373E-01    0.449846288905226E-01    0.224476559578305E+00    0.151703457816522E+00
    0.234702274658956E+02    0.619788826077698E+00    0.807412084253841E-01    0.806549634229149E-01    0.433896221009573E-01    0.434445183303528E-01    0.221973626299228E+00    0.149584887498860E+00
    0.234952279255795E+02    0.610726540770133E+00    0.796166647161359E-01    0.796686558779705E-01    0.420463240750294E-01    0.420526010012476E-01    0.219333834354872E+00    0.148008460744877E+00
    0.235202283852635E+02    0.602754065820913E+00    0.790335012863882E-01    0.789285268828146E-01    0.408204339729814E-01    0.408647507075269E-01    0.216731772701757E+00    0.146375080269445E+00
    0.235452288449474E+02    0.593860497689523E+00    0.784025120541297E-01    0.783188999522174E-01    0.393775634670874E-01    0.394039722218447E-01    0.213799066317777E+00    0.144558483676467E+00
    0.235702293046313E+02    0.611918692761143E+00    0.835980822129071E-01    0.836024314812116E-01    0.415051810758006E-01    0.414945227307316E-01    0.210945921536720E+00    0.150772553723772E+00
    0.235952297643153E+02    0.595036579226841E+00    0.801039015193766E-01    0.800440391442184E-01    0.396363355737708E-01    0.396545538463397E-01    0.210146008702435E+00    0.145451740440700E+00
    0.236202302239992E+02    0.590184104036160E+00    0.802095494942004E-01    0.801281352074069E-01    0.387853543687311E-01    0.388109100221485E-01    0.207930221165198E+00    0.144319933778475E+00
    0.236452306836831E+02    0.582918507894683E+00    0.795459904602265E-01    0.794434304851881E-01    0.386091500103402E-01    0.386358184602295E-01    0.203792052796405E+00    0.142892065682294E+00
    0.236702311433671E+02    0.582460157107858E+00    0.805020030522387E-01    0.807798595501187E-01    0.377160438121654E-01    0.375946843122853E-01    0.203343511504573E+00    0.142524054876476E+00
    0.236952316030510E+02    0.581778226563507E+00    0.817867864517278E-01    0.812534393684221E-01    0.373602808009923E-01    0.374373457041043E-01    0.201925916125673E+00    0.142014458112587E+00
    0.237202320627350E+02    0.554917387840064E+00    0.709139469705074E-01    0.706862296619640E-01    0.366191188671999E-01    0.366827232286672E-01    0.199413852609776E+00    0.140601516501949E+00
    0.237452325224189E+02    0.785618386231219E+00    0.127253268139035E+00    0.137229763402467E+00    0.916130221198471E-01    0.108668613622841E+00    0.210998577840898E+00    0.109855141106132E+00
    0.237702329821028E+02    0.559870454268136E+00    0.730404551491383E-01    0.727611022455104E-01    0.372267782677724E-01    0.372474805615468E-01    0.198388856875739E+00    0.141205781168429E+00
    0.237952334417868E+02    0.604025272480963E+00    0.894368843111305E-01    0.894683140857294E-01    0.394254072842578E-01    0.394919212162015E-01    0.202831615744106E+00    0.143371129839538E+00
    0.238202339014707E+02    0.546259870154985E+00    0.795011040229163E-01    0.791503699375254E-01    0.364677642401321E-01    0.367522156907736E-01    0.172027922836639E+00    0.142360493426998E+00
    0.238452343611546E+02    0.566602368379232E+00    0.835752331708961E-01    0.834092382988731E-01    0.359127109439887E-01    0.359196768810634E-01    0.186895659935159E+00    0.140889849149251E+00
    0.238702348208386E+02    0.567865139791566E+00    0.841491198005792E-01    0.838607545857131E-01    0.359685293755780E-01    0.360532959191034E-01    0.188024360053672E+00    0.139809080056920E+00
    0.238952352805225E+02    0.580717599890993E+00    0.895680284462712E-01    0.892269691862268E-01    0.371565192818070E-01    0.372895255399115E-01    0.188377155699030E+00    0.139099401737746E+00
    0.239202357402064E+02    0.570208315294272E+00    0.855209437670694E-01    0.854981434273302E-01    0.357883474051518E-01    0.358756289449151E-01    0.187820976242885E+00    0.139704275506921E+00
    0.239452361998904E+02    0.571065312391516E+00    0.867480342739779E-01    0.865225385754683E-01    0.355023102317917E-01    0.355037214872842E-01    0.187854012113320E+00    0.138934695709674E+00
    0.239702366595743E+02    0.579706449273541E+00    0.878960105492830E-01    0.876222846158741E-01    0.373930705496954E-01    0.373792574254574E-01    0.189099683028716E+00    0.140316143104514E+00
