# Supplementary material for: Multi-photon above threshold ionization of multi-electron atoms and molecules using the R-matrix approach
Source: Sci Rep. 2021 Jun 3;11:11686. doi: 10.1038/s41598-021-89733-z (PMC8175388; doi:10.1038/s41598-021-89733-z)
Supplement: Supplementary file 1 — Supplementary Information. [file 41598_2021_89733_MOESM1_ESM.zip › CO2-gen-2photo-beta-2.txt]

    0.689492269544497E+01    0.000000000000000E+00    0.124293216101743E+01    0.124503691989180E+01    0.000000000000000E+00    0.000000000000000E+00    0.000000000000000E+00    0.000000000000000E+00
    0.691992315512891E+01    0.000000000000000E+00    0.124570072089943E+01    0.124732086790596E+01    0.000000000000000E+00    0.000000000000000E+00    0.000000000000000E+00    0.000000000000000E+00
    0.694492361481285E+01    0.000000000000000E+00    0.123208138375849E+01    0.123341835867622E+01    0.000000000000000E+00    0.000000000000000E+00    0.000000000000000E+00    0.000000000000000E+00
    0.696992407449678E+01    0.000000000000000E+00    0.121405739340060E+01    0.121519785748282E+01    0.000000000000000E+00    0.000000000000000E+00    0.000000000000000E+00    0.000000000000000E+00
    0.699492453418072E+01    0.000000000000000E+00    0.119369242543806E+01    0.119468317822359E+01    0.000000000000000E+00    0.000000000000000E+00    0.000000000000000E+00    0.000000000000000E+00
    0.701992499386466E+01    0.000000000000000E+00    0.117181969916350E+01    0.117268881944549E+01    0.000000000000000E+00    0.000000000000000E+00    0.000000000000000E+00    0.000000000000000E+00
    0.704492545354860E+01    0.000000000000000E+00    0.114893033965930E+01    0.114969601508775E+01    0.000000000000000E+00    0.000000000000000E+00    0.000000000000000E+00    0.000000000000000E+00
    0.706992591323253E+01    0.000000000000000E+00    0.112539085986549E+01    0.112606563472029E+01    0.000000000000000E+00    0.000000000000000E+00    0.000000000000000E+00    0.000000000000000E+00
    0.709492637291647E+01    0.000000000000000E+00    0.110152244733010E+01    0.110211545961895E+01    0.000000000000000E+00    0.000000000000000E+00    0.000000000000000E+00    0.000000000000000E+00
    0.711992683260041E+01    0.000000000000000E+00    0.107764308150112E+01    0.107816132287004E+01    0.000000000000000E+00    0.000000000000000E+00    0.000000000000000E+00    0.000000000000000E+00
    0.714492729228435E+01    0.000000000000000E+00    0.105410206912758E+01    0.105455113316649E+01    0.000000000000000E+00    0.000000000000000E+00    0.000000000000000E+00    0.000000000000000E+00
    0.716992775196828E+01    0.000000000000000E+00    0.103132194902313E+01    0.103170649624029E+01    0.000000000000000E+00    0.000000000000000E+00    0.000000000000000E+00    0.000000000000000E+00
    0.719492821165222E+01    0.000000000000000E+00    0.100986361347814E+01    0.101018767307486E+01    0.000000000000000E+00    0.000000000000000E+00    0.000000000000000E+00    0.000000000000000E+00
    0.721992867133616E+01    0.000000000000000E+00    0.990540952743181E+00    0.990808127877970E+00    0.000000000000000E+00    0.000000000000000E+00    0.000000000000000E+00    0.000000000000000E+00
    0.724492913102010E+01    0.000000000000000E+00    0.974625968581712E+00    0.974839576048369E+00    0.000000000000000E+00    0.000000000000000E+00    0.000000000000000E+00    0.000000000000000E+00
    0.726992959070403E+01    0.000000000000000E+00    0.964081173094031E+00    0.964244257366685E+00    0.000000000000000E+00    0.000000000000000E+00    0.000000000000000E+00    0.000000000000000E+00
    0.729493005038797E+01    0.000000000000000E+00    0.959345516973047E+00    0.959459870243130E+00    0.000000000000000E+00    0.000000000000000E+00    0.000000000000000E+00    0.000000000000000E+00
    0.731993051007191E+01    0.000000000000000E+00    0.872354318008658E+00    0.872404416477172E+00    0.000000000000000E+00    0.000000000000000E+00    0.000000000000000E+00    0.000000000000000E+00
    0.734493096975585E+01    0.000000000000000E+00   -0.445272809953377E+00   -0.445341004179502E+00    0.000000000000000E+00    0.000000000000000E+00    0.000000000000000E+00    0.000000000000000E+00
    0.736993142943978E+01    0.000000000000000E+00    0.506862191475701E+00    0.506775338615316E+00    0.000000000000000E+00    0.000000000000000E+00    0.000000000000000E+00    0.000000000000000E+00
    0.739493188912372E+01    0.000000000000000E+00    0.632988250760085E+00    0.632882192354541E+00    0.000000000000000E+00    0.000000000000000E+00    0.000000000000000E+00    0.000000000000000E+00
    0.741993234880766E+01    0.000000000000000E+00    0.666931924213237E+00    0.666790951141146E+00    0.000000000000000E+00    0.000000000000000E+00    0.000000000000000E+00    0.000000000000000E+00
    0.744493280849160E+01    0.000000000000000E+00    0.677201152321315E+00    0.677019562722101E+00    0.000000000000000E+00    0.000000000000000E+00    0.000000000000000E+00    0.000000000000000E+00
    0.746993326817553E+01    0.000000000000000E+00    0.676314947312319E+00    0.676087200979520E+00    0.000000000000000E+00    0.000000000000000E+00    0.000000000000000E+00    0.000000000000000E+00
    0.749493372785947E+01    0.000000000000000E+00    0.658557667848430E+00    0.658272731282766E+00    0.000000000000000E+00    0.000000000000000E+00    0.000000000000000E+00    0.000000000000000E+00
    0.751993418754341E+01    0.000000000000000E+00    0.581582173925184E+00    0.581208276131440E+00    0.000000000000000E+00    0.000000000000000E+00    0.000000000000000E+00    0.000000000000000E+00
    0.754493464722735E+01    0.000000000000000E+00    0.254842297444801E+00    0.254289601920865E+00    0.000000000000000E+00    0.000000000000000E+00    0.000000000000000E+00    0.000000000000000E+00
    0.756993510691128E+01    0.000000000000000E+00   -0.718213695676687E+00   -0.718634002774873E+00    0.000000000000000E+00    0.000000000000000E+00    0.000000000000000E+00    0.000000000000000E+00
    0.759493556659522E+01    0.000000000000000E+00   -0.902936751827265E+00   -0.902432164123736E+00    0.000000000000000E+00    0.000000000000000E+00    0.000000000000000E+00    0.000000000000000E+00
    0.761993602627916E+01    0.000000000000000E+00   -0.515566292122042E+00   -0.514076685065348E+00    0.000000000000000E+00    0.000000000000000E+00    0.000000000000000E+00    0.000000000000000E+00
    0.764493648596310E+01    0.000000000000000E+00   -0.233474607376587E+00   -0.232991614580797E+00    0.000000000000000E+00    0.000000000000000E+00    0.000000000000000E+00    0.000000000000000E+00
    0.766993694564703E+01    0.000000000000000E+00   -0.685099714298067E-01   -0.682784269449213E-01    0.000000000000000E+00    0.000000000000000E+00    0.000000000000000E+00    0.000000000000000E+00
    0.769493740533097E+01    0.000000000000000E+00    0.530148012564708E-01    0.531174897269185E-01    0.000000000000000E+00    0.000000000000000E+00    0.000000000000000E+00    0.000000000000000E+00
    0.771993786501491E+01    0.000000000000000E+00    0.173315863085728E+00    0.173366601930980E+00    0.000000000000000E+00    0.000000000000000E+00    0.000000000000000E+00    0.000000000000000E+00
    0.774493832469885E+01    0.000000000000000E+00   -0.643896081717925E+00   -0.643720414218534E+00    0.000000000000000E+00    0.000000000000000E+00    0.000000000000000E+00    0.000000000000000E+00
    0.776993878438278E+01    0.000000000000000E+00   -0.193890865579025E+00   -0.193949552611184E+00    0.000000000000000E+00    0.000000000000000E+00    0.000000000000000E+00    0.000000000000000E+00
    0.779493924406672E+01    0.000000000000000E+00   -0.676935817997706E-01   -0.677927731494986E-01    0.000000000000000E+00    0.000000000000000E+00    0.000000000000000E+00    0.000000000000000E+00
    0.781993970375066E+01    0.000000000000000E+00    0.283007083513131E-01    0.281822143439356E-01    0.000000000000000E+00    0.000000000000000E+00    0.000000000000000E+00    0.000000000000000E+00
    0.784494016343460E+01    0.000000000000000E+00    0.289361219571344E+00    0.289703625933072E+00    0.000000000000000E+00    0.000000000000000E+00    0.000000000000000E+00    0.000000000000000E+00
    0.786994062311853E+01    0.000000000000000E+00   -0.125426131419908E+00   -0.126125699223939E+00    0.000000000000000E+00    0.000000000000000E+00    0.000000000000000E+00    0.000000000000000E+00
    0.789494108280247E+01    0.000000000000000E+00    0.210038192993715E+00    0.208984752676775E+00    0.000000000000000E+00    0.000000000000000E+00    0.000000000000000E+00    0.000000000000000E+00
    0.791994154248641E+01    0.000000000000000E+00    0.102637850184896E+01    0.102642630577296E+01    0.000000000000000E+00    0.000000000000000E+00    0.000000000000000E+00    0.000000000000000E+00
    0.794494200217035E+01    0.000000000000000E+00    0.412731251988905E+00    0.412805374592559E+00    0.000000000000000E+00    0.000000000000000E+00    0.000000000000000E+00    0.000000000000000E+00
    0.796994246185428E+01    0.000000000000000E+00    0.318064793817135E+00    0.318258195961649E+00    0.000000000000000E+00    0.000000000000000E+00    0.000000000000000E+00    0.000000000000000E+00
    0.799494292153822E+01    0.000000000000000E+00    0.397282709652998E+00    0.397522547925645E+00    0.000000000000000E+00    0.000000000000000E+00    0.000000000000000E+00    0.000000000000000E+00
    0.801994338122216E+01    0.000000000000000E+00    0.456090248080980E+00    0.456471283571718E+00    0.000000000000000E+00    0.000000000000000E+00    0.000000000000000E+00    0.000000000000000E+00
    0.804494384090610E+01    0.000000000000000E+00   -0.286067459630011E+00   -0.286051956174014E+00    0.000000000000000E+00    0.000000000000000E+00    0.000000000000000E+00    0.000000000000000E+00
    0.806994430059003E+01    0.000000000000000E+00   -0.889545507332610E+00   -0.890200717471815E+00    0.000000000000000E+00    0.000000000000000E+00    0.000000000000000E+00    0.000000000000000E+00
    0.809494476027397E+01    0.000000000000000E+00   -0.830925543859789E+00   -0.831367399272680E+00    0.000000000000000E+00    0.000000000000000E+00    0.000000000000000E+00    0.000000000000000E+00
    0.811994521995791E+01    0.000000000000000E+00   -0.731074934111222E+00   -0.731356133498012E+00    0.000000000000000E+00    0.000000000000000E+00    0.000000000000000E+00    0.000000000000000E+00
    0.814494567964185E+01    0.000000000000000E+00   -0.660075763461091E+00   -0.660269947314900E+00    0.000000000000000E+00    0.000000000000000E+00    0.000000000000000E+00    0.000000000000000E+00
    0.816994613932578E+01    0.000000000000000E+00   -0.609362761407093E+00   -0.609510530662476E+00    0.000000000000000E+00    0.000000000000000E+00    0.000000000000000E+00    0.000000000000000E+00
    0.819494659900972E+01    0.000000000000000E+00   -0.567079549438544E+00   -0.567209780369421E+00    0.000000000000000E+00    0.000000000000000E+00    0.000000000000000E+00    0.000000000000000E+00
    0.821994705869366E+01    0.000000000000000E+00   -0.516744021853244E+00   -0.516893793809717E+00    0.000000000000000E+00    0.000000000000000E+00    0.000000000000000E+00    0.000000000000000E+00
    0.824494751837760E+01    0.000000000000000E+00   -0.377446324274469E+00   -0.377724164141172E+00    0.000000000000000E+00    0.000000000000000E+00    0.000000000000000E+00    0.000000000000000E+00
    0.826994797806154E+01    0.000000000000000E+00   -0.861551678816273E+00   -0.860736025200862E+00    0.000000000000000E+00    0.000000000000000E+00    0.000000000000000E+00    0.000000000000000E+00
    0.829494843774547E+01    0.000000000000000E+00   -0.597570519016431E+00   -0.597728850694659E+00    0.000000000000000E+00    0.000000000000000E+00    0.000000000000000E+00    0.000000000000000E+00
    0.831994889742941E+01    0.000000000000000E+00   -0.438057836200905E+00   -0.437713273569786E+00    0.000000000000000E+00    0.000000000000000E+00    0.000000000000000E+00    0.000000000000000E+00
    0.834494935711335E+01    0.000000000000000E+00   -0.571573256219983E+00   -0.571167096451748E+00    0.000000000000000E+00    0.000000000000000E+00    0.000000000000000E+00    0.000000000000000E+00
    0.836994981679728E+01    0.000000000000000E+00   -0.557247834309559E+00   -0.556875724875215E+00    0.000000000000000E+00    0.000000000000000E+00    0.000000000000000E+00    0.000000000000000E+00
    0.839495027648122E+01    0.000000000000000E+00   -0.534426437410135E+00   -0.534053179163095E+00    0.000000000000000E+00    0.000000000000000E+00    0.000000000000000E+00    0.000000000000000E+00
    0.841995073616516E+01    0.000000000000000E+00   -0.498412239392723E+00   -0.498020858854535E+00    0.000000000000000E+00    0.000000000000000E+00    0.000000000000000E+00    0.000000000000000E+00
    0.844495119584910E+01    0.000000000000000E+00   -0.340166502150106E+00   -0.340063884606317E+00    0.000000000000000E+00    0.000000000000000E+00    0.000000000000000E+00    0.000000000000000E+00
    0.846995165553304E+01    0.000000000000000E+00   -0.424608741333505E+00   -0.424201920012598E+00    0.000000000000000E+00    0.000000000000000E+00    0.000000000000000E+00    0.000000000000000E+00
    0.849495211521697E+01    0.000000000000000E+00   -0.466634989968782E+00   -0.466100481276176E+00    0.000000000000000E+00    0.000000000000000E+00    0.000000000000000E+00    0.000000000000000E+00
    0.851995257490091E+01    0.000000000000000E+00   -0.492254189825594E-02   -0.369903193872196E-02    0.000000000000000E+00    0.000000000000000E+00    0.000000000000000E+00    0.000000000000000E+00
    0.854495303458485E+01    0.000000000000000E+00   -0.554901101381053E+00   -0.555658865925009E+00    0.000000000000000E+00    0.000000000000000E+00    0.000000000000000E+00    0.000000000000000E+00
    0.856995349426879E+01    0.000000000000000E+00   -0.763740556257838E+00   -0.763674301329022E+00    0.000000000000000E+00    0.000000000000000E+00    0.000000000000000E+00    0.000000000000000E+00
    0.859495395395272E+01    0.000000000000000E+00   -0.622112817196718E+00   -0.621871702009348E+00    0.000000000000000E+00    0.000000000000000E+00    0.000000000000000E+00    0.000000000000000E+00
    0.861995441363666E+01    0.000000000000000E+00   -0.601092706244757E+00   -0.600838021961685E+00    0.000000000000000E+00    0.000000000000000E+00    0.000000000000000E+00    0.000000000000000E+00
    0.864495487332060E+01    0.000000000000000E+00   -0.580317157231920E+00   -0.579665882333524E+00    0.000000000000000E+00    0.000000000000000E+00    0.000000000000000E+00    0.000000000000000E+00
    0.866995533300454E+01    0.000000000000000E+00    0.104417706196995E+01    0.104531218200862E+01    0.000000000000000E+00    0.000000000000000E+00    0.000000000000000E+00    0.000000000000000E+00
    0.869495579268847E+01    0.000000000000000E+00   -0.529782195075291E+00   -0.529449057419150E+00    0.000000000000000E+00    0.000000000000000E+00    0.000000000000000E+00    0.000000000000000E+00
    0.871995625237241E+01    0.000000000000000E+00   -0.509363037424034E+00   -0.508874949887584E+00    0.000000000000000E+00    0.000000000000000E+00    0.000000000000000E+00    0.000000000000000E+00
    0.874495671205635E+01    0.000000000000000E+00    0.621008963367856E-01    0.634864004369238E-01    0.000000000000000E+00    0.000000000000000E+00    0.000000000000000E+00    0.000000000000000E+00
    0.876995717174028E+01    0.000000000000000E+00   -0.648392121242856E+00   -0.648249574644837E+00    0.000000000000000E+00    0.000000000000000E+00    0.000000000000000E+00    0.000000000000000E+00
    0.879495763142422E+01    0.000000000000000E+00    0.700000157006265E+00    0.700765552847742E+00    0.000000000000000E+00    0.000000000000000E+00    0.000000000000000E+00    0.000000000000000E+00
    0.881995809110816E+01    0.000000000000000E+00   -0.698480405213230E+00   -0.697432717234793E+00    0.000000000000000E+00    0.000000000000000E+00    0.000000000000000E+00    0.000000000000000E+00
    0.884495855079210E+01    0.000000000000000E+00   -0.813824335048671E+00   -0.813649078127285E+00    0.000000000000000E+00    0.000000000000000E+00    0.000000000000000E+00    0.000000000000000E+00
    0.886995901047603E+01    0.000000000000000E+00    0.629629046043351E+00    0.618526602443372E+00    0.000000000000000E+00    0.000000000000000E+00    0.000000000000000E+00    0.000000000000000E+00
    0.889495947015997E+01    0.000000000000000E+00   -0.797471649182331E+00   -0.796232747177619E+00    0.121223619196711E+01    0.121089992943110E+01    0.000000000000000E+00    0.000000000000000E+00
    0.891995992984391E+01    0.000000000000000E+00   -0.744117233199901E+00   -0.743254911985917E+00    0.111308110841147E+01    0.111265703409730E+01    0.000000000000000E+00    0.000000000000000E+00
    0.894496038952785E+01    0.000000000000000E+00   -0.767712167802259E+00   -0.766778618833417E+00    0.963801095861217E+00    0.963396532799543E+00    0.000000000000000E+00    0.000000000000000E+00
    0.896996084921178E+01    0.000000000000000E+00   -0.460560899867988E+00   -0.459893988484232E+00    0.872972836672068E+00    0.872697995749804E+00    0.000000000000000E+00    0.000000000000000E+00
    0.899496130889572E+01    0.000000000000000E+00   -0.601830563182340E+00   -0.601037466246841E+00    0.814962633456368E+00    0.814823818700301E+00    0.000000000000000E+00    0.000000000000000E+00
    0.901996176857966E+01    0.000000000000000E+00    0.593544406537717E+00    0.592951578116150E+00   -0.742050996208369E+00   -0.742226867665367E+00    0.000000000000000E+00    0.000000000000000E+00
    0.904496222826360E+01    0.000000000000000E+00   -0.800858547513209E+00   -0.802332965978707E+00   -0.446856853898446E+00   -0.446899208613285E+00    0.000000000000000E+00    0.000000000000000E+00
    0.906996268794753E+01    0.000000000000000E+00   -0.914444291776236E+00   -0.914396390159168E+00   -0.230877927804870E+00   -0.230895459770757E+00    0.000000000000000E+00    0.000000000000000E+00
    0.909496314763147E+01    0.000000000000000E+00   -0.614215118795183E+00   -0.613021484571246E+00   -0.129368095619578E+00   -0.129460429297724E+00    0.000000000000000E+00    0.000000000000000E+00
    0.911996360731541E+01    0.000000000000000E+00   -0.751372400458794E+00   -0.750710022415694E+00    0.415527017063897E+00    0.415348176852468E+00   -0.311533321252272E+00    0.000000000000000E+00
    0.914496406699935E+01    0.000000000000000E+00   -0.746021596867857E+00   -0.745416043551404E+00    0.323713501371112E+00    0.323612524583191E+00   -0.199355012596546E+00    0.000000000000000E+00
    0.916996452668328E+01    0.000000000000000E+00   -0.722677549422752E+00   -0.722075356522598E+00    0.260245287084168E+00    0.260183600209666E+00   -0.199366515453323E+00    0.000000000000000E+00
    0.919496498636722E+01    0.000000000000000E+00   -0.683618132322938E+00   -0.683002877006236E+00    0.210543495951202E+00    0.210513300924679E+00   -0.211140428392348E+00    0.000000000000000E+00
    0.921996544605116E+01    0.000000000000000E+00   -0.602147722636013E+00   -0.601505975297773E+00    0.169283680424380E+00    0.169285938044160E+00   -0.202879066393329E+00    0.000000000000000E+00
    0.924496590573510E+01    0.000000000000000E+00   -0.185196835692675E+00   -0.184586744980659E+00    0.181708403137958E+00    0.181680435907042E+00   -0.961311276079746E-01    0.000000000000000E+00
    0.926996636541903E+01    0.000000000000000E+00   -0.852292926600049E+00   -0.851924594652980E+00    0.196283649775258E+00    0.196011055321437E+00   -0.454150663644918E+00    0.000000000000000E+00
    0.929496682510297E+01    0.000000000000000E+00   -0.751430238339111E+00   -0.750868977383576E+00    0.114342368185400E+00    0.114266768511288E+00   -0.344407203507435E+00    0.000000000000000E+00
    0.931996728478691E+01    0.000000000000000E+00   -0.640953461997260E+00   -0.640293293936086E+00    0.759065707985631E-01    0.758925905374583E-01   -0.277179216654985E+00    0.000000000000000E+00
    0.934496774447084E+01    0.000000000000000E+00   -0.164900489008215E+00   -0.164254178568137E+00   -0.265943893629089E-01   -0.265101124328076E-01    0.363586802704153E-01    0.000000000000000E+00
    0.936996820415478E+01    0.000000000000000E+00   -0.863742478173685E+00   -0.863491942615573E+00   -0.135304894305126E+00   -0.135309998141852E+00   -0.225463486456284E+00    0.000000000000000E+00
    0.939496866383872E+01    0.000000000000000E+00   -0.742980460692449E+00   -0.742530949692580E+00   -0.668734244087238E-01   -0.668413659202534E-01   -0.491647794275891E+00    0.000000000000000E+00
    0.941996912352266E+01    0.000000000000000E+00   -0.633179479365791E+00   -0.632652601516831E+00   -0.640231455361865E-01   -0.639567172535275E-01   -0.384302073138073E+00    0.000000000000000E+00
    0.944496958320659E+01    0.000000000000000E+00    0.130586108206793E-02    0.133761843729702E-02    0.305714711367159E+00    0.305309136108264E+00   -0.757295048082010E-02    0.000000000000000E+00
    0.946997004289053E+01    0.000000000000000E+00   -0.698886606780472E+00   -0.698320117965195E+00    0.242674681562990E-01    0.242478847334193E-01   -0.349391241137373E+00    0.000000000000000E+00
    0.949497050257447E+01    0.000000000000000E+00   -0.141180115495409E+00   -0.140542134099268E+00   -0.241492826288267E-01   -0.241505713349820E-01    0.113390666232469E+00    0.000000000000000E+00
    0.951997096225841E+01    0.000000000000000E+00   -0.715156744442633E+00   -0.714729226392488E+00   -0.175241418263979E+00   -0.175176929787967E+00   -0.514339380127558E+00    0.000000000000000E+00
    0.954497142194234E+01    0.000000000000000E+00    0.309166771891429E+00    0.309341814703689E+00    0.417036962174752E-01    0.415452289544650E-01    0.158475407980132E+00    0.000000000000000E+00
    0.956997188162628E+01    0.000000000000000E+00   -0.572293328283561E+00   -0.571666133287456E+00   -0.587287142983377E-01   -0.586617740414717E-01    0.139149952677504E+00    0.000000000000000E+00
    0.959497234131022E+01    0.000000000000000E+00   -0.624651503399964E+00   -0.624186673298752E+00   -0.195642919479258E+00   -0.195535049510106E+00   -0.399033898052400E+00    0.000000000000000E+00
    0.961997280099416E+01    0.000000000000000E+00   -0.538534247110025E+00   -0.537853597692199E+00    0.455590240764028E-01    0.455941634108592E-01    0.246590171242537E-01    0.000000000000000E+00
    0.964497326067809E+01    0.000000000000000E+00   -0.780894773734458E+00   -0.780508074449258E+00    0.209211900292936E-02    0.193545173195817E-02   -0.434696045036606E+00    0.000000000000000E+00
    0.966997372036203E+01    0.000000000000000E+00   -0.757874551020482E+00   -0.757447768815198E+00   -0.195971689565416E-01   -0.197064061359340E-01   -0.400700212069629E+00    0.000000000000000E+00
    0.969497418004597E+01    0.000000000000000E+00   -0.707646533451317E+00   -0.707294222090419E+00   -0.315967074314245E+00   -0.315876161884832E+00   -0.545526758741362E+00    0.000000000000000E+00
    0.971997463972991E+01    0.000000000000000E+00   -0.864805797129651E+00   -0.864716959811618E+00   -0.482474894310367E+00   -0.482530870416593E+00    0.288364168323250E+00    0.000000000000000E+00
    0.974497509941384E+01    0.000000000000000E+00   -0.608600645850421E+00   -0.608024362865381E+00   -0.155558728716781E-01   -0.155396063443182E-01   -0.202972320431402E+00    0.000000000000000E+00
    0.976997555909778E+01    0.000000000000000E+00   -0.601221790858090E+00   -0.600785299104820E+00   -0.249154927549527E+00   -0.249042962414093E+00   -0.228222599265950E+00    0.156580757765529E+01
    0.979497601878172E+01    0.000000000000000E+00   -0.592523906217997E+00   -0.592086644937324E+00   -0.253071518743491E+00   -0.252928356715425E+00   -0.212063651202099E+00    0.158398758005352E+01
    0.981997647846566E+01    0.000000000000000E+00   -0.583663073359877E+00   -0.583244999672538E+00   -0.256674674355160E+00   -0.256617024025543E+00   -0.195573938125704E+00    0.158865469034904E+01
    0.984497693814959E+01    0.000000000000000E+00   -0.574672229603665E+00   -0.574258222820967E+00   -0.259900594238464E+00   -0.259813310860633E+00   -0.178691854245477E+00    0.158807181106205E+01
    0.986997739783353E+01    0.000000000000000E+00   -0.565506989692367E+00   -0.565100077010269E+00   -0.262944608980033E+00   -0.262853386675568E+00   -0.161480975555814E+00    0.158424538032982E+01
    0.989497785751747E+01    0.000000000000000E+00   -0.556135022368411E+00   -0.555736998857426E+00   -0.265979670013322E+00   -0.265890878008047E+00   -0.143950805324540E+00    0.157816112170510E+01
    0.991997831720141E+01    0.000000000000000E+00   -0.546497334254037E+00   -0.546110454751504E+00   -0.269286938433690E+00   -0.269206314610422E+00   -0.126109940964600E+00    0.157033553725826E+01
    0.994497877688534E+01    0.000000000000000E+00   -0.536486427406843E+00   -0.536114166737528E+00   -0.273359775035305E+00   -0.273295373424552E+00   -0.107959957643968E+00    0.156106656212466E+01
    0.996997923656928E+01    0.000000000000000E+00   -0.525887988013918E+00   -0.525536444968426E+00   -0.279173505985688E+00   -0.279139077735958E+00   -0.894890805358965E-01    0.155053611895292E+01
    0.999497969625322E+01    0.000000000000000E+00   -0.514070782990242E+00   -0.513752572132607E+00   -0.288998118499766E+00   -0.289021392737981E+00   -0.706628738682989E-01    0.153888737805478E+01
    0.100199801559372E+02    0.000000000000000E+00   -0.499867231190111E+00   -0.499614727759523E+00   -0.309610310544546E+00   -0.309761971288922E+00   -0.513158677441836E-01    0.152639435500031E+01
    0.100449806156211E+02    0.000000000000000E+00   -0.476995364097295E+00   -0.476942260402812E+00   -0.371499603644071E+00   -0.372060659072920E+00   -0.306883304616044E-01    0.151468245381167E+01
    0.100699810753050E+02    0.000000000000000E+00   -0.575139884795276E+00   -0.574097859831719E+00    0.999331563648029E-01    0.101247730116152E+00   -0.176470176024822E-01    0.148142382751626E+01
    0.100949815349890E+02    0.000000000000000E+00   -0.510835495682135E+00   -0.510148545752285E+00   -0.124891415225052E+00   -0.124002616060165E+00    0.393574138480838E-02    0.146606610780533E+01
    0.101199819946729E+02    0.000000000000000E+00   -0.489017918950987E+00   -0.488438866726148E+00   -0.170161278994784E+00   -0.169533915555380E+00    0.250563493562252E-01    0.144420601180006E+01
    0.101449824543568E+02    0.000000000000000E+00   -0.474401758933487E+00   -0.473859761094339E+00   -0.182920929528450E+00   -0.182392568886050E+00    0.463272577433874E-01    0.141455544735253E+01
    0.101699829140408E+02    0.000000000000000E+00   -0.461709820527788E+00   -0.461174638400945E+00   -0.183903030122252E+00   -0.183428106721534E+00    0.686595459412937E-01    0.137221409145718E+01
    0.101949833737247E+02    0.000000000000000E+00   -0.449980919296411E+00   -0.449419419046584E+00   -0.174263246931025E+00   -0.173833385533856E+00    0.941187523789568E-01    0.130126808552547E+01
    0.102199838334087E+02    0.000000000000000E+00   -0.439645722168881E+00   -0.438962896803284E+00   -0.136074367705385E+00   -0.135738306759860E+00    0.134578353378623E+00    0.113673696920221E+01
    0.102449842930926E+02    0.000000000000000E+00   -0.379404110763512E+00   -0.377678015857765E+00    0.169966814504111E+00    0.169550881011270E+00    0.426363259680385E+00    0.492768595852917E+00
    0.102699847527765E+02    0.000000000000000E+00   -0.243031433844610E+00   -0.242702686446536E+00   -0.221370799576975E+00   -0.220961055048181E+00    0.283793923725041E+00    0.162024322492819E+01
    0.102949852124605E+02    0.000000000000000E+00   -0.171231493309110E+00   -0.170909517973228E+00   -0.240784579076012E+00   -0.240286608005928E+00    0.222642372609080E+00    0.156500541015277E+01
    0.103199856721444E+02    0.000000000000000E+00    0.138461100867616E+00    0.138599937139422E+00   -0.316717316194307E+00   -0.316312766981260E+00    0.989711120664677E-01    0.151460991195510E+01
    0.103449861318283E+02    0.000000000000000E+00   -0.474578605822136E+00   -0.474423032666679E+00   -0.266289714451408E+00   -0.265788631962031E+00    0.185374001477184E+00    0.146421163544160E+01
    0.103699865915123E+02    0.000000000000000E+00   -0.457471316985346E+00   -0.457294427892381E+00   -0.273357950299122E+00   -0.272839936397781E+00    0.242511054493669E+00    0.139571783282681E+01
    0.103949870511962E+02    0.000000000000000E+00   -0.439439694834956E+00   -0.439282831221130E+00   -0.318002508784618E+00   -0.317525505573857E+00    0.312776247253852E+00    0.128141337467950E+01
    0.104199875108802E+02    0.000000000000000E+00   -0.418218581064113E+00   -0.419382433241440E+00   -0.452424480212776E+00   -0.452725989297006E+00    0.699176875194593E+00    0.663346393556611E+00
    0.104449879705641E+02    0.000000000000000E+00   -0.343678794311542E+00   -0.343875890620666E+00    0.252864276308544E+00    0.252602462522374E+00    0.152778204032642E+00    0.176742699146451E+01
    0.104699884302480E+02    0.000000000000000E+00   -0.364708909785918E+00   -0.364714578584229E+00    0.386517421997393E-02    0.438968511141803E-02    0.216629153915830E+00    0.157395881427417E+01
    0.104949888899320E+02    0.000000000000000E+00   -0.359251900401856E+00   -0.359258682380015E+00   -0.486986755667812E-01   -0.481294407381554E-01    0.248737985259648E+00    0.149572112018682E+01
    0.105199893496159E+02    0.000000000000000E+00   -0.406706008629425E+00   -0.399336520621687E+00    0.447457134602271E-01    0.355001679900816E-01    0.106413631397299E-01    0.789427000496820E+00
    0.105449898092998E+02    0.000000000000000E+00   -0.336019850012404E+00   -0.336280090063132E+00   -0.759656752950495E-01   -0.751362857356224E-01    0.338029000118776E+00    0.147006754122753E+01
    0.105699902689838E+02    0.000000000000000E+00   -0.325372951150709E+00   -0.325752323330957E+00   -0.804805633801821E-01   -0.795802462094378E-01    0.352797910518227E+00    0.143774638330353E+01
    0.105949907286677E+02    0.000000000000000E+00   -0.313815485483947E+00   -0.314401424898166E+00   -0.836820287453019E-01   -0.826731937615561E-01    0.372271994708123E+00    0.141563705638465E+01
    0.106199911883517E+02    0.000000000000000E+00   -0.302260295359250E+00   -0.303169591615826E+00   -0.866379526758996E-01   -0.855269891206818E-01    0.392428441704700E+00    0.139722452406381E+01
    0.106449916480356E+02    0.000000000000000E+00   -0.295542220556145E+00   -0.296761300873616E+00   -0.760857789077979E-01   -0.752009375754031E-01    0.412840904443887E+00    0.137987397367221E+01
    0.106699921077195E+02    0.000000000000000E+00   -0.309402596451126E+00   -0.309435589759536E+00    0.195776248545869E-01    0.188175758697474E-01    0.432394094546564E+00    0.136250954286194E+01
    0.106949925674035E+02    0.000000000000000E+00   -0.304555296742045E+00   -0.303188402417575E+00    0.774899966383477E-01    0.763584916615931E-01    0.449287036149237E+00    0.135246333891357E+01
    0.107199930270874E+02    0.000000000000000E+00   -0.284151079183219E+00   -0.282839411659571E+00    0.682410420030140E-01    0.676957183108463E-01    0.466587252317650E+00    0.134391057958531E+01
    0.107449934867713E+02    0.000000000000000E+00   -0.266042910439979E+00   -0.264946541562580E+00    0.620703682163328E-01    0.619607525730285E-01    0.483667456751690E+00    0.133547090864756E+01
    0.107699939464553E+02    0.000000000000000E+00   -0.249324177099923E+00   -0.248380882002501E+00    0.598618034517187E-01    0.600762269609820E-01    0.499999629117771E+00    0.132788868506075E+01
    0.107949944061392E+02    0.000000000000000E+00   -0.232429721503476E+00   -0.231555449866832E+00    0.518001223660640E-01    0.523008709969109E-01    0.515314893682113E+00    0.132139058240508E+01
    0.108199948658232E+02    0.000000000000000E+00   -0.211695657197452E+00   -0.211049619827196E+00   -0.111205637653404E-01   -0.945452179531876E-02    0.530356906015747E+00    0.131426253835476E+01
    0.108449953255071E+02    0.000000000000000E+00   -0.201415059331518E+00   -0.201031292542514E+00    0.219506552896857E+00    0.217672186568432E+00    0.545602559758456E+00    0.131531563280584E+01
    0.108699957851910E+02    0.000000000000000E+00   -0.174183951184844E+00   -0.173330577843019E+00    0.194347268804645E+00    0.194700044787553E+00    0.556085225935286E+00    0.131498604174269E+01
    0.108949962448750E+02    0.000000000000000E+00   -0.163176726727615E+00   -0.163396074710540E+00    0.206897671933934E+00    0.205684005050469E+00    0.562607666812594E+00    0.131649838666720E+01
    0.109199967045589E+02    0.000000000000000E+00   -0.145537834512186E+00   -0.144642536067241E+00    0.230809804454284E+00    0.230882684662546E+00    0.569680268090834E+00    0.132009431350200E+01
    0.109449971642428E+02    0.000000000000000E+00   -0.103513428456232E+00   -0.103870841453900E+00    0.220644744935131E+00    0.220503483514930E+00    0.492985819561499E+00    0.136479396805748E+01
    0.109699976239268E+02    0.000000000000000E+00   -0.877622703089812E-01   -0.874831397874330E-01    0.297607694571590E+00    0.297475104911263E+00    0.550925614146280E+00    0.135150620145532E+01
    0.109949980836107E+02    0.000000000000000E+00   -0.544979323144664E-01   -0.543006785645205E-01    0.346187565850367E+00    0.346063902349969E+00    0.540395282367336E+00    0.136900690788831E+01
    0.110199985432946E+02    0.000000000000000E+00   -0.162296439011028E-01   -0.161313168029547E-01    0.402152422208108E+00    0.402034172722732E+00    0.518612282321686E+00    0.138860656609481E+01
    0.110449990029786E+02    0.000000000000000E+00    0.261051780127837E-01    0.260980434383635E-01    0.456616877678988E+00    0.456502026849530E+00    0.491113468343590E+00    0.138536181633775E+01
    0.110699994626625E+02    0.000000000000000E+00    0.485416477979785E-01    0.484770355382503E-01    0.274664291987862E+00    0.274250041572429E+00    0.652312225640848E+00    0.936109791331464E+00
    0.110949999223465E+02    0.000000000000000E+00    0.187890942413020E+00    0.187594559016944E+00    0.910918467428964E+00    0.909982725091980E+00    0.203121726118782E+00    0.202485329872294E+01
    0.111200003820304E+02    0.000000000000000E+00    0.257449770740048E+00    0.256895707814001E+00    0.980546992841347E+00    0.980861638663524E+00    0.998864996329167E-01    0.214835872609560E+01
    0.111450008417143E+02    0.000000000000000E+00    0.326024076705832E+00    0.325471453669486E+00    0.118073959951170E+01    0.118069020473637E+01    0.571828025449465E-01    0.239279187912262E+01
    0.111700013013983E+02    0.000000000000000E+00    0.400562759181329E+00    0.399968733257248E+00    0.113605377432582E+01    0.113710730614366E+01    0.408012847371543E+00    0.264146963119678E+01
    0.111950017610822E+02    0.000000000000000E+00    0.460059135257933E+00    0.459461243623211E+00    0.594505120744339E+00    0.599024836584645E+00    0.974298421190369E+00    0.148689715814864E+01
    0.112200022207661E+02    0.000000000000000E+00    0.489309546683103E+00    0.488878650199009E+00    0.119220381275632E+00    0.118776952936711E+00    0.130501957799772E+01   -0.850013526232343E+00
    0.112450026804501E+02    0.000000000000000E+00    0.293783729639947E+00    0.293739218414139E+00   -0.737156795221778E+00   -0.743082119445539E+00    0.123708567561420E+01   -0.103574512447358E+01
    0.112700031401340E+02    0.000000000000000E+00    0.312061295569215E+00    0.311576120789561E+00   -0.203054182309909E+00   -0.201321599342110E+00    0.144594781395891E+01   -0.891818932524165E+00
    0.112950035998180E+02    0.000000000000000E+00    0.360338299296859E+00    0.360657306502280E+00   -0.563482975090396E+00   -0.564472214935968E+00    0.138044465241990E+01   -0.705843717682946E+00
    0.113200040595019E+02    0.000000000000000E+00    0.471578754129811E+00    0.472830192435008E+00   -0.522161841150537E+00   -0.523142342457153E+00    0.147802233286186E+01   -0.600371456916012E+00
    0.113450045191858E+02    0.000000000000000E+00    0.328240106710158E+00    0.328980749815608E+00   -0.278506632407986E+00   -0.278580549708254E+00    0.132860883200927E+01   -0.460024745347528E+00
    0.113700049788698E+02    0.000000000000000E+00    0.614953067017130E+00    0.616138754464051E+00   -0.247510914666934E+00   -0.248937051268503E+00    0.132064611553910E+01   -0.402647548387762E+00
    0.113950054385537E+02    0.000000000000000E+00    0.863656007827988E+00    0.863542768277350E+00   -0.478772404942394E+00   -0.479198693669584E+00    0.154997348024556E+01    0.590058625923271E+00
    0.114200058982376E+02    0.000000000000000E+00    0.640392820511592E+00    0.640743448803296E+00   -0.441772332425714E+00   -0.441820443941113E+00    0.105464367340580E+01    0.882160386029784E+00
    0.114450063579216E+02    0.000000000000000E+00    0.646573178620409E+00    0.634530857462510E+00   -0.240840307223765E+00   -0.246763847590559E+00    0.523887187309002E+00    0.808938213283293E+00
    0.114700068176055E+02    0.000000000000000E+00    0.121264401924948E+01    0.121573896456841E+01   -0.109266453852451E+00   -0.110033985492282E+00   -0.138588726716544E+00   -0.562272603275844E-01
    0.114950072772895E+02    0.000000000000000E+00    0.117459718961186E+01    0.117340944587339E+01    0.337109007048221E+00    0.336005458646338E+00   -0.588244654034221E+00   -0.597052505945656E+00
    0.115200077369734E+02    0.000000000000000E+00    0.758264459345413E+00    0.757752768514591E+00    0.198106126874499E+00    0.198331620858241E+00   -0.349838205756503E+00    0.794735756943018E+00
    0.115450081966573E+02    0.000000000000000E+00    0.427731148672692E+00    0.427466169741365E+00   -0.922963926476863E-03   -0.236009337797158E-03    0.170750361485280E+00    0.103162968934509E+01
    0.115700086563413E+02    0.000000000000000E+00    0.286093126623699E+00    0.285948553604299E+00   -0.481123022299336E-01   -0.477020839953387E-01    0.397066434739689E+00    0.111309506521836E+01
    0.115950091160252E+02    0.000000000000000E+00    0.132299678386683E+00    0.132029143396319E+00   -0.118351917268733E+00   -0.117735795191793E+00    0.762336963875190E+00    0.112726387605989E+01
    0.116200095757091E+02    0.000000000000000E+00    0.129173847612307E+00    0.127144887043661E+00   -0.678849862758093E-01   -0.656523694024905E-01    0.708154175876038E+00    0.105420143879925E+01
    0.116450100353931E+02    0.000000000000000E+00    0.159196014430267E+00    0.157408566054679E+00   -0.331861628609505E+00   -0.330400119946857E+00    0.897208078656982E+00    0.102595925372017E+01
    0.116700104950770E+02    0.000000000000000E+00   -0.319217325702552E+00    0.241756594643822E+00   -0.135305322460113E+00   -0.746483355395889E+00    0.132499937884687E+01    0.119384300958216E+01
    0.116950109547610E+02    0.000000000000000E+00   -0.511823612552423E+00   -0.512715025892452E+00   -0.325317836604948E+00   -0.323798092359362E+00    0.122475463547368E+01   -0.120323574302496E+01
    0.117200114144449E+02    0.000000000000000E+00   -0.557756402008850E+00   -0.556446436485358E+00    0.797805306578715E+00    0.798224014284456E+00    0.156327252350253E+01   -0.133392892241797E+01
    0.117450118741288E+02    0.000000000000000E+00   -0.484644007380816E+00   -0.483825007541904E+00    0.702481501925585E+00    0.703119207009733E+00    0.163600520869525E+01   -0.101256710765277E+01
    0.117700123338128E+02    0.000000000000000E+00   -0.464494253805309E+00   -0.463497990638983E+00    0.584140263947918E+00    0.584883114777109E+00    0.169060877954693E+01   -0.752717979966823E+00
    0.117950127934967E+02    0.000000000000000E+00   -0.419333003652438E+00   -0.431753022954797E+00    0.824262214296187E+00    0.828857765619250E+00    0.189623185829175E+01   -0.128072180867141E+01
    0.118200132531806E+02    0.000000000000000E+00   -0.289437679839107E+00   -0.289580709645032E+00    0.409804453129145E+00    0.411375609284803E+00    0.148778953944648E+01   -0.350914247720940E+00
    0.118450137128646E+02    0.000000000000000E+00   -0.461150396515542E+00   -0.459410470760547E+00    0.443264353050665E+00    0.443340737562357E+00    0.178979464057659E+01   -0.525847923068114E+00
    0.118700141725485E+02    0.000000000000000E+00   -0.416676488350173E+00   -0.415480553001779E+00    0.437217149575232E+00    0.437354338658307E+00    0.146616872490776E+01   -0.125572830560492E+00
    0.118700141725485E+02    0.000000000000000E+00   -0.419514442302027E+00   -0.418326691524168E+00    0.419658530059521E+00    0.419786698277541E+00    0.147026165812144E+01   -0.140041265600441E+00
    0.118950146322325E+02    0.000000000000000E+00   -0.454374408147155E+00   -0.453232187834564E+00    0.433038785425083E+00    0.432571187660381E+00    0.166910818309062E+01   -0.238930820087328E+00
    0.119200150919164E+02    0.000000000000000E+00   -0.470528926795915E+00   -0.468906825078256E+00    0.435088446107223E+00    0.435005724718980E+00    0.175527182121564E+01   -0.266279006680679E+00
    0.119450155516003E+02    0.000000000000000E+00   -0.492050183135780E+00   -0.490519880943328E+00    0.442127682233214E+00    0.441731875543918E+00    0.182222102099437E+01   -0.283601807741776E+00
    0.119700160112843E+02    0.000000000000000E+00   -0.510210039410800E+00   -0.508649533275784E+00    0.446631348553720E+00    0.446178640401097E+00    0.187174531462435E+01   -0.298297297450960E+00
    0.119950164709682E+02    0.000000000000000E+00   -0.595392436112242E+00   -0.595234730193360E+00    0.512760182502940E+00    0.514218007377495E+00    0.189556736571291E+01   -0.287380095912268E+00
    0.120200169306521E+02    0.000000000000000E+00   -0.605268225361697E+00   -0.604267494943612E+00    0.555498364852447E+00    0.556201047427395E+00    0.195984368858227E+01   -0.291603734208079E+00
    0.120450173903361E+02    0.000000000000000E+00   -0.654421129534121E+00   -0.653253943468963E+00    0.524400769090445E+00    0.524390451350990E+00    0.201113137198240E+01   -0.299705025173704E+00
    0.120700178500200E+02    0.000000000000000E+00   -0.758152071762465E+00   -0.755735457205036E+00    0.544351528147758E+00    0.546596731721617E+00    0.206200616402224E+01   -0.359401627655560E+00
    0.120950183097040E+02    0.000000000000000E+00   -0.723083219200810E+00   -0.722948662395784E+00    0.533472173534448E+00    0.533092007280572E+00    0.197938044972530E+01   -0.290669217003154E+00
    0.121200187693879E+02    0.000000000000000E+00   -0.801639957801290E+00   -0.806185120119161E+00    0.587095248780916E+00    0.585698716905980E+00    0.168860264275789E+01   -0.266392771140155E+00
    0.121450192290718E+02    0.000000000000000E+00   -0.732952027951514E+00   -0.732240408588616E+00    0.611460182244538E+00    0.611075291241551E+00    0.207492230096192E+01   -0.351462672294870E+00
    0.121700196887558E+02    0.000000000000000E+00   -0.751024591525215E+00   -0.750487662275626E+00    0.646904848965584E+00    0.646555199930744E+00    0.210063993530625E+01   -0.368776182909495E+00
    0.121950201484397E+02    0.000000000000000E+00   -0.772152307706803E+00   -0.771801608057307E+00    0.693888724641391E+00    0.693547702012727E+00    0.211513883171982E+01   -0.385308281062529E+00
    0.122200206081236E+02    0.000000000000000E+00   -0.619786936663331E+00   -0.620045651298677E+00    0.819049901063265E+00    0.818842363526090E+00    0.197327950932836E+01   -0.388513807833779E+00
    0.122450210678076E+02    0.000000000000000E+00   -0.797639503595942E+00   -0.797819955660654E+00    0.733941790455327E+00    0.733372106639816E+00    0.218043495260828E+01   -0.426840132647870E+00
    0.122700215274915E+02    0.000000000000000E+00   -0.517065509618671E+00   -0.523156980738766E+00    0.735629754780417E+00    0.734090663716620E+00    0.190644852125032E+01   -0.435697327392407E+00
    0.122950219871755E+02    0.000000000000000E+00   -0.777463312143797E+00   -0.778269723662691E+00    0.794169126176239E+00    0.794142723464279E+00    0.221137167547917E+01   -0.459512173432048E+00
    0.123200224468594E+02    0.000000000000000E+00   -0.481478170143622E+00   -0.479010682592002E+00    0.357832139590485E+00    0.356130723364194E+00    0.216498215304203E+01   -0.409107800093403E+00
    0.123450229065433E+02    0.000000000000000E+00   -0.502788952264519E+00   -0.504825522273498E+00    0.767043734886779E+00    0.766149667243204E+00    0.207538604144863E+01   -0.457585305906448E+00
    0.123700233662273E+02    0.000000000000000E+00   -0.524130980743178E+00   -0.526294125569455E+00    0.917045689425677E+00    0.916319833368650E+00    0.214930741035896E+01   -0.501546647221918E+00
    0.123950238259112E+02    0.000000000000000E+00   -0.395123213737378E+00   -0.397959917076034E+00    0.982375574634877E+00    0.981661072034365E+00    0.213220870784377E+01   -0.516682285761252E+00
    0.124200242855951E+02    0.000000000000000E+00   -0.487793500257393E+00   -0.490676969798751E+00    0.940423798629379E+00    0.940378338544941E+00    0.205973894874531E+01   -0.429114298827629E+00
    0.124450247452791E+02    0.000000000000000E+00   -0.147732740689293E+00   -0.150387839395317E+00    0.439420848014000E+00    0.440103226548502E+00    0.193764152848621E+01   -0.402468074916256E+00
    0.124700252049630E+02    0.000000000000000E+00    0.680996307174461E-01    0.651869202864500E-01    0.930261709733424E+00    0.931082453711770E+00    0.157628695092605E+01   -0.469906857523901E+00
    0.124950256646470E+02    0.000000000000000E+00    0.545028239226114E+00    0.543224592408037E+00    0.537795650925429E+00    0.538579923259369E+00    0.143300352429211E+01   -0.523908698463643E+00
    0.125200261243309E+02    0.000000000000000E+00    0.742142552722788E+00    0.740851818147862E+00    0.554838875678174E+00    0.555754182861142E+00    0.115392257948107E+01   -0.530310553964914E+00
    0.125450265840148E+02    0.000000000000000E+00    0.838849960434398E+00    0.837677203286540E+00    0.389466003920967E+00    0.390880774479377E+00    0.584050359403758E+00   -0.434209135647167E+00
    0.125700270436988E+02    0.000000000000000E+00    0.110818939864710E+01    0.110764433886615E+01    0.273460895902734E+00    0.275616515362166E+00    0.248157251593176E+00   -0.638618316513413E+00
    0.125950275033827E+02    0.000000000000000E+00    0.121758027956159E+01    0.121648711024276E+01    0.139155136441359E+00    0.145659191776671E+00   -0.163275485991277E-01   -0.571605598664504E+00
    0.126200279630666E+02    0.000000000000000E+00    0.129964019121735E+01    0.129928512784691E+01   -0.203193852394709E-01   -0.179157057327272E-01   -0.120873751130354E+00   -0.554315804572499E+00
    0.126450284227506E+02    0.000000000000000E+00    0.123694258373753E+01    0.123653247036742E+01    0.239314051602950E-01    0.282160382038901E-01   -0.118730039066050E+00   -0.515277875808727E+00
    0.126700288824345E+02    0.000000000000000E+00    0.148750456026667E+01    0.148664266946990E+01   -0.243913042830128E+00   -0.239982433459725E+00    0.266247795538682E-01   -0.505073284771817E+00
    0.126950293421185E+02    0.000000000000000E+00    0.141918889219352E+01    0.141646602141861E+01   -0.240094906619506E+00   -0.239314552254288E+00    0.155799085512535E+00   -0.496399599559712E+00
    0.127200298018024E+02    0.000000000000000E+00    0.125348805421640E+01    0.124762003659894E+01   -0.301728964668229E+00   -0.300221321577468E+00    0.303052655243760E+00   -0.415741131796927E+00
    0.127450302614863E+02    0.000000000000000E+00    0.292983202642057E+00    0.296796393965568E+00   -0.855261973269784E-01   -0.810715876936408E-01    0.584808314274100E+00   -0.543974448484924E+00
    0.127700307211703E+02    0.000000000000000E+00    0.515880324044008E+00    0.516076478341492E+00   -0.172104145714573E+00   -0.165872289390785E+00    0.135659909721660E+01   -0.114468172213752E+01
    0.127950311808542E+02    0.000000000000000E+00    0.779350529598392E-01    0.782342355650556E-01    0.935359160826281E+00    0.928246611540496E+00    0.113801266904967E+01   -0.109570434499945E+01
    0.128200316405381E+02    0.000000000000000E+00   -0.115619492390679E+00   -0.116879501332222E+00    0.143689663683246E+00    0.145124821229359E+00    0.168945997975225E+01   -0.100640105334471E+01
    0.128450321002221E+02    0.000000000000000E+00    0.843291943229752E+00    0.841336209576105E+00   -0.449016304373801E+00   -0.448280435885587E+00    0.981665275006865E+00   -0.946037601251553E+00
    0.128700325599060E+02    0.000000000000000E+00    0.113614728272198E+01    0.113521151131653E+01   -0.663612227607200E+00   -0.662273471857220E+00   -0.377335568125209E+00   -0.926657273439835E+00
    0.128950330195900E+02    0.000000000000000E+00    0.128275215925111E+01    0.128212044573737E+01   -0.494605513972598E+00   -0.491634456426937E+00   -0.128033202113383E+00   -0.955203665312885E+00
    0.129200334792739E+02    0.000000000000000E+00    0.137998768195975E+01    0.138014683311876E+01    0.118929216189534E+00    0.119392432784544E+00   -0.265942660856525E+00   -0.638308596024518E+00
    0.129450339389578E+02    0.000000000000000E+00    0.117285314004542E+01    0.117182742210022E+01   -0.462637517249199E+00   -0.459451493991791E+00    0.493827088531718E+00    0.501850988246025E+00
    0.129700343986418E+02    0.000000000000000E+00    0.881830774502173E+00    0.881635252821070E+00    0.502767026388284E+00    0.504666540847228E+00    0.618256974001271E+00   -0.518724314657387E+00
    0.129950348583257E+02    0.000000000000000E+00   -0.674360174200147E+00   -0.676428107245134E+00    0.672968725641846E+00    0.673243124022276E+00    0.107911921780204E+01   -0.411595673645803E+00
    0.130200353180096E+02    0.000000000000000E+00    0.653985602753375E+00    0.654158906547831E+00   -0.771809462159116E-01   -0.737254280000537E-01   -0.977934835916844E-01   -0.826546891416294E+00
    0.130450357776936E+02    0.000000000000000E+00    0.106525188158616E+01    0.106462868191699E+01   -0.606423047408845E-01   -0.606440800716910E-01   -0.995338288273134E+00   -0.127773293415420E+00
    0.130700362373775E+02    0.000000000000000E+00    0.351402902942632E-01    0.331867302453916E-01    0.639233469214216E+00    0.638990977455034E+00   -0.693680683416179E+00   -0.241099805282995E+00
    0.130950366970615E+02    0.000000000000000E+00    0.522290529065858E-01    0.460887941445491E-01    0.350480734908600E+00    0.351426730680721E+00   -0.613291362680040E+00   -0.179073899501248E+00
    0.131200371567454E+02    0.000000000000000E+00    0.176689551024305E+01    0.176375800883053E+01    0.124063812535277E+00    0.126739976596535E+00   -0.262329903642386E+00    0.345886234328716E-01
    0.131450376164293E+02    0.000000000000000E+00   -0.589820565466698E+00    0.290874899064227E+00    0.662403574910951E-01    0.382809849984757E+00   -0.581534257850673E+00    0.615780338097723E+00
    0.131700380761133E+02    0.000000000000000E+00    0.398229292264798E+00    0.400174140550662E+00    0.365769491810483E+00    0.363088684607441E+00   -0.198477215373554E+00    0.341651404703139E+00
    0.131950385357972E+02    0.000000000000000E+00   -0.291614470426813E+00   -0.286402001890363E+00    0.424631443677057E+00    0.425086057184576E+00   -0.309644989637142E+00   -0.633014316120025E-01
    0.132200389954811E+02    0.000000000000000E+00    0.796002966934509E+00    0.796449716838128E+00   -0.781687550293620E+00   -0.782288009179345E+00    0.486687810628428E+00   -0.629147677455196E+00
    0.132450394551651E+02    0.000000000000000E+00    0.577605370675318E+00    0.578187681031275E+00   -0.641417866513366E+00   -0.642879712893231E+00    0.644592647455112E-01   -0.831634420980064E+00
    0.132700399148490E+02    0.000000000000000E+00    0.661541110135147E+00    0.658349795474716E+00   -0.580972776329964E+00   -0.580973573293014E+00    0.963477977766324E+00   -0.749894023427612E+00
    0.132950403745330E+02    0.000000000000000E+00    0.593552967422669E+00    0.594324330799102E+00   -0.488809607388763E+00   -0.486497016227422E+00    0.913912835340802E+00   -0.473994531996871E+00
    0.133200408342169E+02    0.000000000000000E+00    0.484115591814984E+00    0.482244455938740E+00   -0.823274924744724E-01   -0.828767693449601E-01    0.139803402059109E+01    0.125601115749501E+00
    0.133450412939008E+02    0.000000000000000E+00    0.780863461153111E+00    0.779206557508858E+00   -0.645673315635957E+00   -0.645475977333933E+00    0.794176200130274E+00   -0.861319510820931E+00
    0.133700417535848E+02    0.000000000000000E+00    0.187231278694092E+01    0.187044294845707E+01   -0.428388811230991E+00   -0.426773992357083E+00    0.763928692111384E+00   -0.843474751416613E+00
    0.133950422132687E+02    0.000000000000000E+00    0.148120748504391E+01    0.148064142803217E+01   -0.214010355129855E+00   -0.210310314826251E+00    0.717624552563116E+00   -0.369947874541980E+00
    0.134200426729526E+02    0.000000000000000E+00    0.830696982719316E+00    0.834514214651389E+00   -0.660334389535970E+00   -0.658917456886281E+00    0.653919923094370E+00   -0.755304482220021E+00
    0.134450431326366E+02    0.000000000000000E+00    0.558373696060931E+00    0.558513383848037E+00    0.782442008241655E+00    0.781516090304029E+00    0.165738750128566E+01    0.421532670970408E-01
    0.134700435923205E+02    0.000000000000000E+00    0.143760765810779E+01    0.143738042132863E+01   -0.168516760621738E+00   -0.164928538720045E+00    0.821446371378511E-01   -0.193993535408130E+00
    0.134950440520045E+02    0.000000000000000E+00    0.187596960025274E+01    0.187599577827384E+01   -0.253428087225254E+00   -0.249572601839544E+00    0.358816211006965E-01    0.655665018802095E+00
    0.135200445116884E+02    0.000000000000000E+00    0.973973426414261E+00    0.974372160373823E+00   -0.628742149372383E+00   -0.628124674879977E+00    0.638903427885128E+00    0.507024246223543E+00
    0.135450449713723E+02    0.000000000000000E+00    0.140291822724059E+01    0.139533613371834E+01   -0.944748573939973E-02   -0.110948646630332E-01    0.194512225341183E+00    0.231147514556232E+00
    0.135700454310563E+02    0.000000000000000E+00    0.154394758064089E+01    0.154474093027017E+01   -0.284856756045357E+00   -0.282893856957354E+00   -0.119506839974270E+00   -0.194767109045347E+00
    0.135950458907402E+02    0.000000000000000E+00    0.145846748695985E+01    0.145691213315827E+01   -0.290348782942454E+00   -0.289326317840543E+00    0.365618148079179E+00    0.687944921720165E+00
    0.136200463504241E+02    0.000000000000000E+00    0.941908024667283E+00    0.943356267128201E+00   -0.695319031124783E+00   -0.695824731717871E+00    0.691457153815694E+00   -0.355525381460571E+00
    0.136450468101081E+02    0.000000000000000E+00    0.159987603464631E+01    0.160062029260999E+01   -0.403632340980726E+00   -0.402301773251348E+00    0.840957773086031E+00   -0.100104058471228E+01
    0.136700472697920E+02    0.000000000000000E+00    0.147313983749853E+01    0.147454511556790E+01   -0.718738239862649E+00   -0.717852925671457E+00   -0.288207566413825E+00    0.913625114741252E-01
    0.136950477294760E+02    0.000000000000000E+00    0.150301511392525E+01    0.150293711675370E+01   -0.704256629643342E+00   -0.702998318532954E+00   -0.516463678289167E-01    0.306420439051924E+00
    0.137200481891599E+02    0.000000000000000E+00    0.166210368724686E+01    0.166390211045603E+01   -0.906974827061585E-01   -0.900316453390058E-01    0.347194829444750E+00   -0.526870797963614E+00
    0.137450486488438E+02    0.000000000000000E+00    0.153554398433132E+01    0.153585788552194E+01   -0.811394201397386E+00   -0.811071732476886E+00    0.459096630177117E-01    0.120749268668101E+01
    0.137700491085278E+02    0.000000000000000E+00    0.163958003290111E+00    0.163137914310054E+00   -0.878693089246442E+00   -0.876715095355038E+00    0.182401246850865E+00    0.768487363703914E-01
    0.137950495682117E+02    0.000000000000000E+00    0.586694582174268E+00    0.587089128837559E+00   -0.746835434734620E+00   -0.743591368405865E+00   -0.437591411561836E+00   -0.167518561673942E+00
    0.138200500278956E+02    0.000000000000000E+00    0.603321504069638E+00    0.603316797482297E+00   -0.753515268160062E+00   -0.750772044254865E+00   -0.225939162140022E+00   -0.472605725536670E+00
    0.138450504875796E+02    0.000000000000000E+00    0.624253227056557E+00    0.620510363334415E+00   -0.438212538096831E+00   -0.436280338340826E+00    0.884006629720916E+00   -0.779303954231321E+00
    0.138700509472635E+02    0.000000000000000E+00    0.628045112781627E+00    0.626585317660707E+00   -0.833192630163997E+00   -0.829657719069284E+00   -0.271764145662914E-01   -0.184240251681898E+00
    0.138950514069475E+02    0.000000000000000E+00    0.521232711568980E+00    0.520583751933238E+00   -0.103606148355261E+01   -0.103666725296158E+01   -0.133771533975425E+00   -0.617780959887518E+00
    0.139200518666314E+02    0.000000000000000E+00    0.656383302907275E+00    0.655622342624355E+00   -0.993675952728896E+00   -0.992790629772805E+00   -0.461025771646395E-01   -0.740519349880774E+00
    0.139450523263153E+02    0.000000000000000E+00    0.680490666280024E+00    0.679145496371826E+00   -0.919197419880252E+00   -0.917844544230592E+00    0.342797299832887E+00   -0.996159635237365E+00
    0.139700527859993E+02    0.000000000000000E+00    0.129586717353816E+01    0.129527949093879E+01    0.209863408393629E+00    0.203032713833400E+00    0.110571332080050E+01   -0.119698056030879E+00
    0.139950532456832E+02    0.000000000000000E+00    0.104715027569175E+01    0.104709353241444E+01   -0.211190074772387E+00   -0.212333870675366E+00    0.145442762101931E+01    0.295904764017182E+00
    0.140200537053671E+02    0.000000000000000E+00    0.943704837876248E+00    0.944044538953561E+00   -0.259934517255060E+00   -0.259397194656947E+00    0.108189015239638E+01    0.314242285591627E+00
    0.140450541650511E+02    0.000000000000000E+00    0.100094415704518E+01    0.100120477352087E+01   -0.283291926465953E+00   -0.284846795195422E+00    0.133786051832825E+01    0.492879428174990E+00
    0.140700546247350E+02    0.000000000000000E+00    0.982800456084010E+00    0.983409227048517E+00   -0.462705703779262E+00   -0.464862192497791E+00    0.976076939001257E+00    0.870653432634924E+00
    0.140950550844190E+02    0.000000000000000E+00    0.103139015473106E+01    0.103187429843325E+01   -0.465254579934800E+00   -0.466573199034905E+00    0.925722507083445E+00    0.407575644461751E+00
    0.141200555441029E+02    0.000000000000000E+00    0.101629276248176E+01    0.101681511464649E+01   -0.506739716164263E+00   -0.507545572563358E+00    0.757610067988346E+00    0.225122686159541E+00
    0.141450560037868E+02    0.000000000000000E+00    0.879150723143239E+00    0.879915301801966E+00   -0.387186645624389E+00   -0.387891602974646E+00    0.104473099521433E+00   -0.114213364281582E+00
    0.141700564634708E+02    0.000000000000000E+00    0.112322516482796E+01    0.112377210434602E+01   -0.413411815155031E+00   -0.414790879807217E+00   -0.466908218624961E-01    0.229455856915845E+00
    0.141950569231547E+02    0.000000000000000E+00    0.680985161903396E+00    0.681276366966393E+00   -0.336789315486335E+00   -0.337016795607998E+00   -0.149494321440564E+00    0.930428091269358E+00
    0.142200573828387E+02    0.000000000000000E+00    0.344911916439950E+00    0.344862395838056E+00   -0.172357569320596E+00   -0.173166504881670E+00   -0.190997403362566E+00    0.581605120893773E+00
    0.142450578425226E+02    0.000000000000000E+00    0.163487808376904E+00    0.163226265447790E+00   -0.187101430030067E+00   -0.187702122084062E+00   -0.392852306217020E+00    0.355531599923877E-01
    0.142700583022065E+02    0.000000000000000E+00    0.203806594560188E+00    0.200658462519001E+00    0.991994757552262E-01    0.995770938515424E-01   -0.318137784176191E+00   -0.433813006366638E-01
    0.142950587618905E+02    0.000000000000000E+00    0.317966590092125E+00    0.316622582139767E+00    0.124091955982400E+00    0.124975415432492E+00   -0.318455204247576E+00   -0.314015154893656E+00
    0.143200592215744E+02    0.000000000000000E+00    0.506945406883763E+00    0.506160632717682E+00    0.350701416818121E+00    0.350481382547539E+00   -0.232210406164157E+00    0.604475781515480E+00
    0.143450596812583E+02    0.000000000000000E+00    0.526827685909198E+00    0.527298238779861E+00    0.137819532415730E+00    0.135102774706314E+00   -0.139229188345099E+00    0.170845645208951E+01
    0.143700601409423E+02    0.000000000000000E+00    0.151400520525420E+00    0.149659191780333E+00    0.381300164895943E+00    0.379890415172844E+00   -0.636751447625313E+00    0.825823370652304E+00
    0.143950606006262E+02    0.000000000000000E+00    0.558711427220524E+00    0.555532828549997E+00    0.212797611384428E+00    0.209181024449995E+00   -0.233160770605588E-01    0.180585270268401E+01
    0.144200610603102E+02    0.000000000000000E+00    0.609358345115492E+00    0.607707405370831E+00   -0.125988752230164E+00   -0.126983279209631E+00    0.875636420875441E-01    0.198079922078290E+01
    0.144450615199941E+02    0.000000000000000E+00    0.698897244327579E+00    0.696584617864791E+00   -0.529293062553408E+00   -0.530624888164323E+00   -0.213668809358480E+00    0.157670926642086E+01
    0.144700619796780E+02    0.000000000000000E+00    0.485709540932561E+00    0.483793542764034E+00   -0.702044358404357E+00   -0.702702867148385E+00   -0.943408925795343E-01    0.154010176602604E+01
    0.144950624393620E+02    0.000000000000000E+00    0.250862726521104E+00    0.248217919892529E+00   -0.441130544741117E+00   -0.441124387325895E+00    0.180975281285566E+00    0.139206377598297E+01
    0.145200628990459E+02    0.000000000000000E+00    0.213293681999632E+00    0.210795465741159E+00    0.135263456003067E+00    0.133061163305616E+00    0.540299008883831E+00    0.182749572681292E+01
    0.145450633587298E+02    0.000000000000000E+00   -0.257233805481799E-01   -0.278038289939629E-01    0.370814373789013E+00    0.366783019908143E+00    0.100419775368918E+00    0.133063803944185E+01
    0.145700638184138E+02    0.000000000000000E+00    0.921488205825740E-01    0.968923314631768E-01   -0.123548872817255E-01   -0.106928251148307E-01   -0.328080182599905E+00    0.115655169664350E+01
    0.145950642780977E+02    0.000000000000000E+00    0.409327708724481E+00    0.411867635228329E+00    0.174441744974114E+00    0.174713151949204E+00    0.285111901985052E+00    0.815778037469005E+00
    0.146200647377817E+02    0.000000000000000E+00    0.674050196833455E+00    0.684373840080875E+00   -0.399544792098655E+00   -0.397878674254520E+00   -0.453581106014231E+00    0.714374153167757E+00
    0.146450651974656E+02    0.000000000000000E+00    0.205214233114984E+00    0.211453250650252E+00   -0.559007106993833E+00   -0.556001054476555E+00   -0.199450526356015E+00    0.137340560153750E+01
    0.146700656571495E+02    0.000000000000000E+00   -0.179009674240403E+00   -0.180716646448975E+00   -0.710532566324033E+00   -0.707096033912141E+00   -0.102103527378530E+00    0.172612458963037E+01
    0.146950661168335E+02    0.000000000000000E+00    0.240876339036559E-01    0.931599799279547E-02   -0.645612535877769E+00   -0.643129123505774E+00    0.950978337911775E-02    0.199692689821407E+01
    0.147200665765174E+02    0.000000000000000E+00    0.555656271288702E+00    0.550001771831174E+00   -0.586730636520614E+00   -0.588367442106818E+00    0.934349839124829E-01    0.186765230619385E+01
    0.147450670362014E+02    0.000000000000000E+00    0.109933293445857E+01    0.109425493114846E+01    0.192704785430608E+00    0.194040488058069E+00   -0.152159230232135E+00    0.864437175556548E+00
    0.147700674958853E+02    0.000000000000000E+00    0.717534748556639E+00    0.715179643880836E+00   -0.363943214926115E+00   -0.363370300136576E+00   -0.270135503313965E+00    0.946831088012682E-01
    0.147950679555692E+02    0.000000000000000E+00    0.109480293446540E+01    0.109341921352047E+01   -0.232763383439138E+00   -0.233352121619445E+00   -0.361745954771106E+00   -0.667796465600803E+00
    0.148200684152532E+02    0.000000000000000E+00    0.115909161857289E+01    0.115841000052262E+01   -0.279021921059997E+00   -0.278022141212275E+00   -0.174741391217622E+00   -0.748729704162290E+00
    0.148450688749371E+02    0.000000000000000E+00    0.114923926153375E+01    0.114862615537892E+01   -0.106184185321107E+00   -0.107215218269993E+00   -0.132824895133530E+00   -0.760278062079492E+00
    0.148700693346210E+02    0.000000000000000E+00    0.116542807611518E+01    0.116499334252852E+01    0.167997936921792E-01    0.155628267790040E-01   -0.685492962849049E-01   -0.649991514525616E+00
    0.148950697943050E+02    0.000000000000000E+00    0.121694290811546E+01    0.121691977408363E+01    0.931405077183296E-01    0.930037786900159E-01   -0.421814473133577E-02   -0.497688855337641E+00
    0.149200702539889E+02    0.000000000000000E+00    0.131345849721928E+01    0.131394877838294E+01    0.126833171395366E+00    0.127752705584348E+00    0.402809796559285E+00   -0.439433079691828E+00
    0.149450707136729E+02    0.000000000000000E+00    0.132880551170359E+01    0.132836930046348E+01    0.365512911135667E+00    0.365272359151069E+00    0.884740347729105E+00   -0.169433709939335E+00
    0.149700711733568E+02    0.000000000000000E+00    0.124717637455775E+01    0.124618663521423E+01   -0.187449238321155E+00   -0.186353199610062E+00    0.566804648622217E+00   -0.207208415179560E+00
    0.149950716330407E+02    0.000000000000000E+00    0.127327315638728E+01    0.127302612426604E+01    0.247183211882142E+00    0.243078644753342E+00    0.778908680255975E+00    0.121052361487799E+00
    0.150200720927247E+02    0.000000000000000E+00    0.130887809265298E+01    0.130859009013114E+01    0.238472401914194E+00    0.235973817906870E+00    0.708040423732741E+00    0.961638286403484E-01
    0.150450725524086E+02    0.000000000000000E+00    0.124103097064496E+01    0.124247455546266E+01    0.131818347328057E+00    0.131949592629306E+00    0.702260209253585E+00   -0.164736177199887E+00
    0.150700730120925E+02    0.000000000000000E+00    0.123753593106941E+01    0.123732267018656E+01    0.201319103684859E+00    0.199671614597531E+00    0.720970580409612E+00    0.232908916250565E+00
    0.150950734717765E+02    0.000000000000000E+00    0.127534824369738E+01    0.127506672531821E+01    0.125541316943808E+00    0.124557693186722E+00    0.708173804244823E+00    0.248175296024643E+00
    0.151200739314604E+02    0.000000000000000E+00    0.126447933450172E+01    0.126462057147561E+01    0.220767073569335E+00    0.219492455045217E+00    0.648066929945724E+00    0.296398645949652E+00
    0.151450743911444E+02    0.000000000000000E+00    0.134429987722143E+01    0.134475910197422E+01    0.471566068679558E+00    0.473742959852048E+00    0.667010399392826E+00    0.313201965703490E+00
    0.151700748508283E+02    0.000000000000000E+00    0.135094584604923E+01    0.135049521153240E+01    0.608542985921999E+00    0.608203323845139E+00    0.684084448390215E+00    0.234777089382630E+00
    0.151950753105122E+02    0.000000000000000E+00    0.109703836964274E+01    0.109711222763651E+01    0.218106653839010E+00    0.216205481359539E+00    0.709908148929240E+00    0.335419986588376E+00
    0.152200757701962E+02    0.000000000000000E+00    0.119528304491040E+01    0.119563430526604E+01    0.910978765838285E-01    0.914367680439553E-01    0.609709866031870E+00    0.290751046780629E+00
    0.152450762298801E+02    0.000000000000000E+00    0.103815480404547E+01    0.103692457321092E+01   -0.112652105236083E+00   -0.115706297691701E+00    0.637865881598591E+00    0.177648384286481E+00
    0.152700766895641E+02    0.000000000000000E+00    0.120701188556521E+01    0.120591900328117E+01   -0.559306357869596E+00   -0.562278438924257E+00    0.632594079898870E+00    0.176984154182618E+00
    0.152950771492480E+02    0.000000000000000E+00    0.101631045717276E+01    0.101617279979552E+01   -0.478620033564247E+00   -0.482541595353332E+00    0.791618361185217E+00    0.222719382165513E+00
    0.153200776089319E+02    0.000000000000000E+00    0.141590472857628E+01    0.141884858989093E+01   -0.602924731206190E+00   -0.606949603709135E+00    0.826093880796615E+00    0.248696028400635E+00
    0.153450780686159E+02    0.000000000000000E+00    0.136978505482446E+01    0.136840516945837E+01   -0.115831934913535E+00   -0.123015097260922E+00    0.816732578364411E+00    0.180065974854160E+00
    0.153700785282998E+02    0.000000000000000E+00    0.124137651402646E+01    0.124028435224601E+01   -0.334978244951838E+00   -0.343119417082726E+00    0.577351964762509E+00    0.594432910409375E+00
    0.153950789879837E+02    0.000000000000000E+00    0.651620696529223E+00    0.649207514769903E+00    0.149208817339653E+00    0.140939778866148E+00    0.398929005788945E+00    0.318179557286964E+00
    0.154200794476677E+02    0.000000000000000E+00    0.114769920107778E+01    0.114407828593403E+01    0.928841471364483E+00    0.923540863061859E+00    0.956383894393734E+00    0.354390181733301E+00
    0.154450799073516E+02    0.000000000000000E+00    0.104611622407004E+01    0.106061984445221E+01    0.982140757644857E+00    0.106526341999085E+01    0.658196462764909E+00    0.107563515985447E+00
    0.154700803670356E+02    0.000000000000000E+00    0.540432655271039E+00    0.532467231846919E+00    0.105744759626851E+01    0.103939540807336E+01    0.103676077130817E+01    0.296143347911030E+00
    0.154950808267195E+02    0.000000000000000E+00    0.112987133420422E+00    0.100347536306810E+00    0.795129586407325E+00    0.749926642238895E+00    0.598437593719239E+00    0.237010941619145E+00
    0.155200812864034E+02    0.000000000000000E+00   -0.634054882103368E-01   -0.958110700075579E-01    0.252078864903748E+00    0.174133538071511E+00    0.718995844404928E+00    0.197267425070770E+00
    0.155450817460874E+02    0.000000000000000E+00   -0.401905921114040E-01   -0.271888732511549E-01    0.560555535167285E+00    0.630214152434678E+00    0.385624215104457E+00    0.277036627208227E+00
    0.155700822057713E+02    0.000000000000000E+00   -0.801467784571415E-01   -0.501203239797160E-01    0.265326886872387E+00    0.310136755800181E+00   -0.632858067023792E+00    0.236419190029263E+00
    0.155950826654552E+02    0.000000000000000E+00   -0.170461466977669E+00   -0.150773350050124E+00   -0.374652912323854E+00   -0.353308608456516E+00   -0.178216861696644E-02   -0.625725080145667E-01
    0.156200831251392E+02    0.000000000000000E+00   -0.102634262127049E-01   -0.409343961279668E-02   -0.416316668098304E+00   -0.417192681578343E+00   -0.279044966779820E+00   -0.670493399914400E-01
    0.156450835848231E+02    0.000000000000000E+00    0.174298524015721E+00    0.179807468178495E+00   -0.990819913536289E-01   -0.931559410635408E-01   -0.140343100389986E+00   -0.134587352315441E+00
    0.156700840445071E+02    0.000000000000000E+00    0.552124487614972E+00    0.552302146071103E+00    0.256037677381666E+00    0.251421422025362E+00    0.210974979236946E+00   -0.105917257260392E+00
    0.156950845041910E+02    0.000000000000000E+00    0.779559385765497E+00    0.779733300369733E+00    0.553672205124140E+00    0.549002713425897E+00    0.298543462797199E+00    0.586977945298480E-01
    0.157200849638749E+02    0.000000000000000E+00    0.785170063649786E+00    0.785547458440551E+00    0.594383095767978E+00    0.599027869874381E+00    0.345686038709452E-01    0.136508017034945E+00
    0.157450854235589E+02    0.000000000000000E+00    0.116745955870620E+01    0.116590231271140E+01    0.240081767177436E+00    0.245020196618849E+00    0.882373126060341E+00   -0.729246267941053E+00
    0.157700858832428E+02    0.000000000000000E+00    0.114975761545132E+01    0.114551295546170E+01   -0.851869028683611E-01   -0.835521169311915E-01    0.119544412590170E+01   -0.151952167925221E+00
    0.157950863429268E+02    0.000000000000000E+00    0.293699780744467E+00    0.287841035294693E+00    0.529069319964320E-01    0.532741265128903E-01    0.145589123935499E+01   -0.339078478366854E-01
    0.158200868026107E+02    0.000000000000000E+00    0.319323702040126E+00    0.303709271581378E+00    0.562388458049331E+00    0.560900592996474E+00    0.135028864950472E+01   -0.265953109438028E-01
    0.158450872622946E+02    0.000000000000000E+00   -0.448397278911692E+00   -0.452161609856969E+00    0.332519669767238E+00    0.324307799899947E+00    0.155067669011117E+01    0.295955355838334E-01
    0.158700877219786E+02    0.000000000000000E+00   -0.294829523006456E+00   -0.298628307689213E+00    0.272643193963212E+00    0.269798167528147E+00    0.601159794235927E+00   -0.155279163248382E-01
    0.158950881816625E+02    0.000000000000000E+00   -0.292789740038477E+00   -0.361285496180382E+00    0.119414127710738E-01    0.914896973593368E-04   -0.511190252340906E+00   -0.346612849077680E+00
    0.159200886413464E+02    0.000000000000000E+00    0.277496795650333E+00    0.275383845172190E+00    0.252704803448004E+00    0.251822481234335E+00    0.919667800303317E+00    0.498810188648441E+00
    0.159450891010304E+02    0.000000000000000E+00   -0.110032210708505E+00   -0.109487796865623E+00    0.151319844072579E+00    0.149638628521841E+00    0.675554587902255E+00    0.505564294101622E+00
    0.159700895607143E+02    0.000000000000000E+00    0.360616847665475E+00    0.358840158139813E+00   -0.429162859311249E+00   -0.428625625857768E+00    0.773795362736409E+00    0.707048087046612E+00
    0.159950900203983E+02    0.000000000000000E+00   -0.271491163587173E+00   -0.271476662740819E+00   -0.471903632147159E+00   -0.471683034689897E+00    0.696571207818505E+00    0.790930888335093E+00
    0.160200904800822E+02    0.000000000000000E+00    0.202095588458192E+00    0.201061240285298E+00   -0.730835285268749E-01   -0.715730651936027E-01    0.720193194567511E+00    0.126998579837581E+00
    0.160450909397661E+02    0.000000000000000E+00    0.334052640756842E+00    0.333112902111452E+00    0.112958442303071E+00    0.112796611562174E+00    0.322930666816962E+00   -0.633112523397204E-01
    0.160700913994501E+02    0.000000000000000E+00    0.454965605662851E+00    0.453346923518193E+00    0.394479712172475E+00    0.393250475010515E+00    0.476534662492983E+00    0.105285528250296E-01
    0.160950918591340E+02    0.000000000000000E+00    0.682327805107144E+00    0.679398051506715E+00    0.250500596754626E+00    0.248319390773398E+00    0.568248387119413E+00   -0.544398139841839E+00
    0.161200923188180E+02    0.000000000000000E+00    0.758270767671245E+00    0.755834312299617E+00    0.787343639260740E+00    0.787482121199823E+00    0.849119961678322E+00   -0.632529038913337E+00
    0.161450927785019E+02    0.000000000000000E+00    0.838002777538612E+00    0.834835772610444E+00    0.101575884499273E+01    0.101701590024419E+01    0.107282428082046E+00   -0.616180242021318E+00
    0.161700932381858E+02    0.000000000000000E+00    0.628528762944337E+00    0.627119811188266E+00    0.871940821157963E+00    0.874594462398583E+00   -0.459535661240248E-02   -0.434592691171995E+00
    0.161950936978698E+02    0.000000000000000E+00    0.532109713931279E+00    0.529102211720855E+00    0.425557977851420E-02    0.990713251452461E-02    0.151667528925886E+00   -0.206999776040318E-01
    0.162200941575537E+02    0.000000000000000E+00    0.982143918335305E+00    0.999265194467004E+00   -0.318633136321553E+00   -0.375561213122903E+00   -0.652312922309145E-01    0.537862262482000E+00
    0.162450946172376E+02    0.000000000000000E+00    0.105847920731348E+01    0.105690757180731E+01    0.429668539778753E+00    0.433051629849664E+00    0.649845086801680E+00    0.893617399264238E+00
    0.162700950769216E+02    0.000000000000000E+00    0.417034071046841E-01    0.430132788864164E-01    0.148557808732883E+01    0.148905187795642E+01   -0.108659151483847E+00   -0.568625040512216E+00
    0.162950955366055E+02    0.000000000000000E+00    0.409025155791079E+00    0.427321521313214E+00    0.540967423834712E+00    0.540348588758894E+00   -0.107103775877818E+00    0.869459036971914E+00
    0.163200959962895E+02    0.000000000000000E+00    0.461203618359060E+00    0.468663927476974E+00    0.765869814050954E+00    0.764266687285119E+00   -0.593042537828455E+00   -0.195126861878474E+00
    0.163450964559734E+02    0.000000000000000E+00    0.179448503225077E+00    0.182198721187912E+00    0.413668155757982E+00    0.410366034287662E+00   -0.236054610171963E+00    0.827142885462771E+00
    0.163700969156573E+02    0.000000000000000E+00    0.368219475745234E+00    0.371962516436800E+00    0.491444469847950E+00    0.490131321985086E+00   -0.248129150633296E+00    0.531245271784812E+00
    0.163950973753413E+02    0.000000000000000E+00   -0.129784785095946E-01   -0.114512372707542E-01    0.614947110583737E+00    0.613917342095398E+00   -0.126444837075611E+00    0.601287237241471E+00
    0.164200978350252E+02    0.000000000000000E+00    0.153717087129449E+01    0.153616742284425E+01    0.785033559735729E+00    0.785668622079744E+00    0.348444878224090E+00   -0.365310162246309E+00
    0.164450982947091E+02    0.000000000000000E+00    0.846214461302084E+00    0.848857973638024E+00    0.782102476522959E+00    0.782058412682548E+00    0.397418217254509E-01   -0.198877685774926E+00
    0.164700987543931E+02    0.000000000000000E+00    0.113988611133844E+01    0.114289116888935E+01    0.607419931038358E+00    0.607801906338125E+00    0.321282561870641E+00    0.426981240704163E+00
    0.164950992140770E+02    0.000000000000000E+00    0.233256246523064E+00    0.231759567480219E+00    0.835856678624025E+00    0.836219740820688E+00    0.188737439944207E+00    0.105410821055597E+00
    0.165200996737610E+02    0.000000000000000E+00    0.123968237215970E+01    0.123856603902215E+01    0.644596617831944E+00    0.644951357845363E+00    0.496396712717943E+00    0.107120369369201E+01
    0.165451001334449E+02    0.000000000000000E+00    0.934335932647594E+00    0.933813391001524E+00    0.701715581195075E+00    0.702002303717943E+00    0.126064602760078E+01    0.232056386626221E+00
    0.165701005931288E+02    0.000000000000000E+00    0.124688853499375E+01    0.124769489644008E+01    0.385826159766160E+00    0.385772059484169E+00    0.103304584212863E+01    0.823423771742075E+00
    0.165951010528128E+02    0.000000000000000E+00    0.883997217934354E+00    0.882051931606428E+00    0.742832693039711E+00    0.743564809214996E+00    0.118556091491797E+01    0.650950947341267E+00
    0.166201015124967E+02    0.000000000000000E+00    0.123415485319072E+01    0.123507317869899E+01    0.871016259879946E+00    0.870128486442931E+00    0.922643294275264E+00    0.159376818209449E+01
    0.166451019721807E+02    0.000000000000000E+00    0.113652181572061E+01    0.113851937699959E+01   -0.234112780204456E+00   -0.238167091384774E+00    0.492069931364942E+00    0.153342603206235E+01
    0.166701024318646E+02    0.000000000000000E+00    0.556578291543239E-01    0.543970600899502E-01    0.244700185518539E+00    0.247976606786439E+00    0.795967832651821E+00    0.208228431353539E+01
    0.166951028915485E+02    0.000000000000000E+00    0.333915285895924E+00    0.330647553768146E+00    0.417469657762849E-01    0.418002333951494E-01    0.757577342973206E-01    0.155123200677261E+01
    0.167201033512325E+02    0.000000000000000E+00   -0.109073488294319E+00   -0.111908795191351E+00   -0.141065328864107E+00   -0.142510396535263E+00    0.209500860958956E+00   -0.315301529233991E+00
    0.167451038109164E+02    0.000000000000000E+00    0.323424226165678E-02    0.308921267414971E-01    0.202496590230445E+00    0.210124272512542E+00    0.519006114822795E+00    0.464720899672541E+00
    0.167701042706003E+02    0.000000000000000E+00    0.616413048893683E+00    0.614253265301010E+00    0.908605615550543E+00    0.909516979843895E+00    0.287068926274377E+00    0.427439052433862E+00
    0.167951047302843E+02    0.000000000000000E+00    0.908351013786656E+00    0.906933451767906E+00    0.437461767901724E+00    0.437787356294005E+00    0.497607545541735E+00    0.152050456525171E+01
    0.168201051899682E+02    0.000000000000000E+00    0.110322964578413E+01    0.110141388321603E+01   -0.416127331577535E-01   -0.410073782104311E-01    0.793994369094446E+00    0.993519391226017E+00
    0.168451056496522E+02    0.000000000000000E+00    0.993068419827040E+00    0.988771956705527E+00    0.825986598487309E+00    0.825012742274129E+00    0.539795102935713E+00    0.175698813198835E+01
    0.168701061093361E+02    0.000000000000000E+00    0.106690743764200E+01    0.106284998764899E+01    0.125289875785000E+01    0.125342973849964E+01   -0.267521530971044E-02    0.592103971596490E+00
    0.168951065690200E+02    0.000000000000000E+00    0.620864171895373E+00    0.625737551239395E+00    0.263405838825396E+00    0.242240347585792E+00    0.316227154979939E+00    0.177407876604329E+00
    0.169201070287040E+02    0.000000000000000E+00    0.588452188119088E+00    0.584096799055925E+00    0.220044001513895E-02   -0.622379766695831E-02    0.118010014121968E+01    0.345924067276885E+00
    0.169451074883879E+02    0.000000000000000E+00    0.807060846959058E+00    0.807936844649786E+00   -0.401941789482125E+00   -0.402286063474998E+00    0.771251376764023E+00    0.618130469093214E+00
    0.169701079480718E+02    0.000000000000000E+00    0.732477315611772E+00    0.732373481740750E+00    0.459584495216623E+00    0.454418829087936E+00    0.602769776151967E+00    0.113781732900507E+01
    0.169951084077558E+02    0.000000000000000E+00    0.809283225809591E+00    0.809311691641612E+00    0.736585335793734E+00    0.744088158493443E+00    0.622660897603878E+00    0.133302094164183E+01
    0.170201088674397E+02    0.000000000000000E+00    0.116640766947164E+01    0.116716226958114E+01    0.544837474949914E+00    0.549778967649447E+00    0.673348948980157E+00    0.176365430268960E+01
    0.170451093271237E+02    0.000000000000000E+00    0.828478625832928E+00    0.833771126151497E+00    0.387624334708972E+00    0.384385898817887E+00    0.622964141260679E+00    0.192319481463469E+01
    0.170701097868076E+02    0.000000000000000E+00    0.450087160992857E+00    0.448220196438030E+00    0.833084337118687E+00    0.825579984299558E+00    0.185420835364477E+00    0.190969172643115E+01
    0.170951102464915E+02    0.000000000000000E+00    0.133058893011237E+00    0.135636646031804E+00    0.886022835371221E+00    0.876801981868090E+00    0.432435227097534E+00   -0.111091812187199E+00
    0.171201107061755E+02    0.000000000000000E+00    0.273052765475614E+00    0.269654158782034E+00    0.607455779817280E+00    0.600176879100833E+00   -0.631900459024831E-01    0.133615323790489E+01
    0.171451111658594E+02    0.000000000000000E+00    0.405738091698019E+00    0.403948466411508E+00    0.536601625586069E+00    0.538747934942663E+00   -0.143250189510134E-01    0.119179446741017E+01
    0.171701116255434E+02    0.000000000000000E+00    0.293723101913064E+00    0.296284240316267E+00    0.429479203447421E+00    0.429348877448047E+00   -0.548218464066990E-01    0.552376372816867E+00
    0.171951120852273E+02    0.000000000000000E+00    0.457693503470315E+00    0.457428584198210E+00    0.136395705628413E+01    0.136140170858583E+01   -0.183104314740005E-01    0.431505814135431E+00
    0.172201125449112E+02    0.000000000000000E+00    0.101696298593242E+01    0.101575284163124E+01   -0.809717673446424E-01   -0.828594953546022E-01   -0.163799846346058E+00    0.145482364007846E+01
    0.172451130045952E+02    0.000000000000000E+00    0.729038339653038E+00    0.724770943869891E+00    0.526107603383903E+00    0.524451929109977E+00    0.139292579967316E+00    0.209510332977462E+01
    0.172701134642791E+02    0.000000000000000E+00   -0.507111620369520E+00   -0.511426984151821E+00   -0.407924934993160E-01   -0.402218073251476E-01   -0.330028713196227E+00    0.169519192604208E+01
    0.172951139239630E+02    0.000000000000000E+00    0.406308261969761E+00    0.406043093591198E+00    0.198014590920201E+00    0.196098049723011E+00    0.220927731198495E+00    0.183163769896216E+01
    0.173201143836470E+02    0.000000000000000E+00   -0.170530088947533E+00   -0.172663772698969E+00    0.452044952749932E+00    0.452444643650922E+00    0.353210021091443E+00    0.276039357854664E+00
    0.173451148433309E+02    0.000000000000000E+00    0.671298801384775E+00    0.669654911020522E+00    0.969940875311962E+00    0.970521262724938E+00   -0.216628906298193E+00    0.136646630678897E+01
    0.173701153030149E+02    0.000000000000000E+00    0.793243166706448E+00    0.791426694665484E+00    0.120140262881323E+01    0.120042795184819E+01    0.701836187019097E+00   -0.658832054655727E-02
    0.173951157626988E+02    0.000000000000000E+00    0.101590008381252E+01    0.101533722471242E+01    0.280094913142247E+00    0.280006941248777E+00    0.125878587372364E+01    0.745514997058159E-01
    0.174201162223827E+02    0.000000000000000E+00    0.903358280260303E+00    0.905455159294370E+00   -0.306207560702256E+00   -0.305920229953759E+00    0.110632770959877E+01    0.233016933346131E+00
    0.174451166820667E+02    0.000000000000000E+00    0.862767628976769E+00    0.864198121008411E+00    0.747895326423344E+00    0.747083061856973E+00    0.946695007692268E+00    0.692530198664725E+00
    0.174701171417506E+02    0.000000000000000E+00   -0.336843140803353E+00   -0.335190740586299E+00    0.216741190402346E+00    0.217165510754176E+00    0.633203264170842E+00    0.164285839717682E+01
    0.174951176014346E+02    0.000000000000000E+00    0.101432234978401E+00    0.101649878956444E+00    0.301115067355119E+00    0.301016869983248E+00    0.674658858015949E+00    0.146060231363412E+01
    0.175201180611185E+02    0.000000000000000E+00    0.555831573019022E+00    0.553820731878276E+00    0.661989147842793E+00    0.662380502965766E+00    0.527711320407982E+00    0.104216685802672E+01
    0.175451185208024E+02    0.000000000000000E+00    0.936118760060621E-01    0.932120090062237E-01    0.943045220401361E-01    0.945077342086910E-01    0.152149678007816E+00    0.939078931215943E+00
    0.175701189804864E+02    0.000000000000000E+00    0.905394310279509E+00    0.904356018173527E+00    0.603224844557223E+00    0.602230202134080E+00   -0.257197181437828E+00    0.843304267882635E+00
    0.175951194401703E+02    0.000000000000000E+00    0.836864961394431E+00    0.839006048911425E+00    0.377701052056966E+00    0.373285381661987E+00   -0.295208829525708E+00    0.102451631687453E+01
    0.176201198998542E+02    0.000000000000000E+00    0.424186737977661E+00    0.428811568762033E+00    0.471378555203973E-01    0.459897423449311E-01    0.356185718594117E-01    0.907161456080231E+00
    0.176451203595382E+02    0.000000000000000E+00    0.237339532503723E+00    0.237835582554596E+00    0.708855736343341E+00    0.709430401930549E+00    0.115409065962881E+01    0.818203106078406E+00
    0.176701208192221E+02    0.000000000000000E+00    0.277036295453742E+00    0.282625577645271E+00    0.484278756032832E+00    0.486847164764328E+00    0.203108329931173E+01    0.759605484611597E+00
    0.176951212789061E+02    0.000000000000000E+00   -0.253115153929370E+00   -0.252267456424316E+00    0.119843029906662E+01    0.119861023568008E+01   -0.429687849045083E+00    0.157412212849207E+01
    0.177201217385900E+02    0.000000000000000E+00   -0.373999113636656E+00   -0.373002647657455E+00    0.125050159726251E+01    0.125075853519802E+01   -0.809858543688641E+00    0.167501604427876E+01
    0.177451221982739E+02    0.000000000000000E+00    0.254473743435477E-01    0.107194380575040E-01    0.416047458885922E+00    0.411466419894627E+00    0.669791190147569E+00    0.820823943688972E+00
    0.177701226579579E+02    0.000000000000000E+00    0.129344411594155E+00    0.137243065829470E+00    0.934507049244024E+00    0.934785241554719E+00    0.351492245729494E+00   -0.318208062075481E+00
    0.177951231176418E+02    0.000000000000000E+00    0.956931497286624E+00    0.958971125805375E+00    0.990095477384420E+00    0.989537854016154E+00    0.100936022266045E+01    0.958894199501139E+00
    0.178201235773257E+02    0.000000000000000E+00    0.713158760147648E+00    0.710687198845974E+00    0.115421709882582E+01    0.115527439911476E+01   -0.225487409571251E+00    0.136609399606156E+01
    0.178451240370097E+02    0.000000000000000E+00    0.937432945538412E+00    0.938585402047966E+00    0.103838833247938E+01    0.103884641732078E+01    0.791967187857397E+00    0.877024257215652E+00
    0.178701244966936E+02    0.000000000000000E+00    0.669519277680716E+00    0.668624900418334E+00    0.122536918941137E+01    0.122567375556408E+01    0.731176061596820E+00    0.520161654747354E+00
    0.178951249563776E+02    0.000000000000000E+00    0.107417553265167E+01    0.107639625030786E+01    0.918810012112734E+00    0.917600037914417E+00    0.132170575132704E+01    0.119595189328184E+01
    0.179201254160615E+02    0.000000000000000E+00    0.135470899328363E+01    0.135015432816363E+01    0.124051943474559E+01    0.123715484931603E+01    0.843650974106148E+00    0.146923218824751E+01
    0.179451258757454E+02    0.000000000000000E+00    0.718485689070906E+00    0.718068035646501E+00    0.134454130078189E+01    0.134539994069605E+01    0.859244114954945E+00    0.267869776740553E+00
    0.179701263354294E+02    0.000000000000000E+00    0.122204137379944E+01    0.122304654050171E+01    0.109123537513163E+01    0.109155548241508E+01    0.175487944551207E+01    0.150473669444872E+01
    0.179951267951133E+02    0.000000000000000E+00    0.838917337862422E+00    0.839183981189923E+00    0.124397375175347E+01    0.124638829378727E+01    0.752613410919836E+00    0.113461777318365E+01
    0.180201272547973E+02    0.000000000000000E+00    0.108925974899890E+01    0.109098525955586E+01    0.125202525859981E+01    0.125272520189868E+01    0.154874082757439E+01    0.148313026122398E+01
    0.180451277144812E+02    0.000000000000000E+00    0.105118624186879E+00    0.106668438676661E+00    0.130652168465751E+01    0.130659014415719E+01    0.712092688474992E+00    0.121234545703663E+01
    0.180701281741651E+02    0.000000000000000E+00    0.363532882748758E+00    0.361629036856353E+00    0.121133231356007E+01    0.121341495461025E+01    0.475011097279837E+00    0.943562143302833E+00
    0.180951286338491E+02    0.000000000000000E+00    0.115623059567742E+01    0.115759163496723E+01    0.109590283917749E+01    0.109703222239773E+01    0.182434006506151E+01    0.116298679566555E+01
    0.181201290935330E+02    0.000000000000000E+00    0.225355278164773E+00    0.226110751507203E+00   -0.471766907560466E+00   -0.471355848551045E+00    0.130614886324328E+01    0.119394851077419E+01
    0.181451295532169E+02    0.000000000000000E+00    0.119321599172576E+01    0.119374463289225E+01    0.170551372535221E+00    0.170718670833446E+00    0.163045775590397E+01    0.108699006734599E+01
    0.181701300129009E+02    0.000000000000000E+00   -0.112092777621796E+00   -0.113046472391108E+00    0.602340029066299E+00    0.600108470520063E+00    0.441821482999339E+00    0.768471154551433E+00
    0.181951304725848E+02    0.000000000000000E+00    0.616314442708771E+00    0.617666363522386E+00    0.133923551643616E+01    0.133806430780172E+01    0.901085647847184E+00    0.144514078518492E+01
    0.182201309322688E+02    0.000000000000000E+00    0.635868474051899E+00    0.637446599095187E+00    0.125090333302903E+01    0.124859233167776E+01    0.945850704467594E+00    0.152501613102305E+01
    0.182451313919527E+02    0.000000000000000E+00    0.675778748662784E+00    0.677389489960958E+00    0.109642708781591E+01    0.109264489570442E+01    0.950404705915666E+00    0.161808863802409E+01
    0.182701318516366E+02    0.000000000000000E+00    0.658377122799282E+00    0.659177621005394E+00    0.994070855736504E+00    0.992158278936596E+00    0.100128708581887E+01    0.172563918318225E+01
    0.182951323113206E+02    0.000000000000000E+00    0.616450889538645E+00    0.617836176382430E+00    0.781010807890811E+00    0.779464751073435E+00    0.126748767269911E+01    0.175532795476504E+01
    0.183201327710045E+02    0.000000000000000E+00    0.532834934036184E+00    0.536436616373953E+00    0.337740956281407E+00    0.340567057130545E+00    0.164066950800247E+01    0.174315643614423E+01
    0.183451332306884E+02    0.000000000000000E+00    0.681143078100819E+00    0.681913233200393E+00    0.205917802142564E+00    0.202604533446060E+00    0.824661346523924E+00    0.112784341863357E+01
    0.183701336903724E+02    0.000000000000000E+00    0.755772321653951E+00    0.755316346695522E+00    0.319415451033488E+00    0.317834176965124E+00    0.715497224502387E+00    0.114991301116978E+01
    0.183951341500563E+02    0.000000000000000E+00    0.823921997982966E+00    0.823750784155149E+00    0.545442126140334E+00    0.546774772612590E+00    0.675214091073601E+00    0.141273909893315E+01
    0.184201346097403E+02    0.000000000000000E+00    0.536491471917030E+00    0.536593260908278E+00    0.460503041313174E+00    0.461172808135868E+00    0.124744466468565E+01    0.177681203912081E+01
    0.184451350694242E+02    0.000000000000000E+00    0.498241640219200E+00    0.499465883251085E+00    0.301952588249104E+00    0.298881259200474E+00    0.125841539505752E+01    0.168757174668312E+01
    0.184701355291081E+02    0.000000000000000E+00    0.523732825735735E+00    0.523848156241739E+00    0.355389918807626E+00    0.355045746431535E+00    0.110169744350164E+01    0.120920409405497E+01
    0.184951359887921E+02    0.000000000000000E+00    0.634933406523223E+00    0.635161355511085E+00    0.604008286369991E+00    0.604020284698083E+00    0.112503543202186E+01    0.456232658665646E+00
    0.185201364484760E+02    0.000000000000000E+00    0.691230578423116E+00    0.690764321298704E+00    0.469933704620305E+00    0.470451602283857E+00    0.108715662277992E+01   -0.523392333405285E+00
    0.185451369081600E+02    0.000000000000000E+00    0.633423091940229E+00    0.633639363172330E+00    0.598058852895622E+00    0.596288872100525E+00    0.102870677170960E+01    0.674763646448682E+00
    0.185701373678439E+02    0.000000000000000E+00    0.564578818079174E+00    0.563370962036091E+00    0.891764422064737E+00    0.887003666420052E+00    0.317302472471503E+00   -0.781270799305939E+00
    0.185951378275278E+02    0.000000000000000E+00    0.654754549124879E+00    0.654266417921679E+00    0.903651447201927E+00    0.897984463500142E+00    0.249948790210568E+00   -0.535479363496455E+00
    0.186201382872118E+02    0.000000000000000E+00    0.480689973746319E+00    0.483255880680163E+00    0.913897517661495E+00    0.910303723613680E+00    0.673455015513949E+00    0.666322473599314E-01
    0.186451387468957E+02    0.000000000000000E+00    0.700154373842163E+00    0.703070574995521E+00    0.609714567592581E+00    0.607906684485235E+00    0.794186519818141E+00   -0.919010013242928E-02
    0.186701392065796E+02    0.000000000000000E+00    0.554733081040450E+00    0.554262330122348E+00    0.752594435628128E+00    0.749605909248557E+00    0.100655158607018E+01    0.676638612725891E+00
    0.186951396662636E+02    0.000000000000000E+00    0.794062463141927E+00    0.793161304533418E+00    0.990096358168710E+00    0.990594906373351E+00    0.580828122841190E-01    0.100823770722427E+00
    0.187201401259475E+02    0.000000000000000E+00    0.750268324269727E+00    0.750732788388302E+00    0.118315362944333E+01    0.118505404382019E+01   -0.196664484465879E-01    0.502164040936609E+00
    0.187451405856315E+02    0.000000000000000E+00    0.736584603879238E+00    0.739453643354998E+00    0.106989637372620E+01    0.107080478866165E+01   -0.298420413988505E-01    0.368565230152703E+00
    0.187701410453154E+02    0.000000000000000E+00    0.567203862024101E+00    0.570885929821772E+00    0.953233294656925E+00    0.953188622182366E+00    0.216330083105314E-01    0.670287508289931E+00
    0.187951415049993E+02    0.000000000000000E+00    0.316532718346992E+00    0.319180396561002E+00    0.118870065069571E+01    0.118828488437746E+01    0.945284362913856E-01    0.176441520833942E+01
    0.188201419646833E+02    0.000000000000000E+00    0.351988824298064E+00    0.353868354735167E+00    0.586085032888479E+00    0.584314864879991E+00   -0.258329696805503E-01    0.135009963279264E+01
    0.188451424243672E+02    0.000000000000000E+00    0.548099460493597E+00    0.546712669980498E+00    0.647805257125471E+00    0.647138080133872E+00    0.527579230132077E-01    0.131442136120326E+01
    0.188701428840511E+02    0.000000000000000E+00    0.462690710496398E+00    0.465678378732418E+00    0.873835857290975E+00    0.873861365208263E+00    0.189020670002752E+00    0.128969053095739E+01
    0.188951433437351E+02    0.000000000000000E+00    0.757887813100085E+00    0.759078362672168E+00    0.104011391228296E+01    0.104172030680237E+01    0.366468221737990E+00    0.973716882063757E-01
    0.189201438034190E+02    0.000000000000000E+00    0.966184080901099E+00    0.964605976315792E+00    0.100237726541593E+01    0.100356418525247E+01    0.175006815978749E+00    0.575530674753013E+00
    0.189451442631030E+02    0.000000000000000E+00    0.588865221643754E+00    0.588792354738523E+00    0.706200789831602E+00    0.706471922353187E+00    0.160733016690463E+00    0.841885823745742E+00
    0.189701447227869E+02    0.000000000000000E+00    0.167859889039239E+00    0.173085991178746E+00    0.741352321897451E+00    0.742751969358313E+00    0.193416350237310E+01    0.314122434392184E+00
    0.189951451824708E+02    0.000000000000000E+00    0.378126947654414E+00    0.380077774301543E+00    0.636111231330168E+00    0.636224766351911E+00    0.725791287668771E-01    0.718318465865329E+00
    0.190201456421548E+02    0.000000000000000E+00    0.360360429398430E+00    0.362794598042722E+00    0.559848229149200E+00    0.560311688869880E+00    0.273525295326110E-01    0.866358498469194E+00
    0.190451461018387E+02    0.000000000000000E+00    0.696746430915275E+00    0.700763720542889E+00    0.635298855634053E+00    0.634490273519300E+00    0.104021899522217E+00    0.195380949755670E+01
    0.190701465615227E+02    0.000000000000000E+00    0.713856937875634E+00    0.709268716368137E+00    0.274102097297513E+00    0.277698753268854E+00    0.402363447165751E+00    0.134483837054021E+01
    0.190951470212066E+02    0.000000000000000E+00    0.584887738701313E+00    0.583901882100407E+00    0.536920433343539E+00    0.537255689435239E+00    0.231054328163704E+00    0.131466276090629E+00
    0.191201474808905E+02    0.000000000000000E+00    0.928971146179453E+00    0.931446493898069E+00    0.110316494631668E+01    0.110397996145615E+01    0.178724598578353E+00    0.538960950465297E+00
    0.191451479405745E+02    0.000000000000000E+00    0.150157744114301E+00    0.155571126538866E+00    0.458098148101973E+00    0.457426453074513E+00    0.112717808916316E+01    0.710550098139455E+00
    0.191701484002584E+02    0.000000000000000E+00    0.206508888128994E+00    0.201101724665824E+00    0.128328278870480E+01    0.128209750906202E+01    0.641996186474593E+00    0.121159092146570E+01
    0.191951488599423E+02    0.000000000000000E+00    0.695466232621404E+00    0.695908475796870E+00    0.101186153372427E+01    0.101147507889399E+01    0.765623251505199E+00    0.181881510018676E+01
    0.192201493196263E+02    0.000000000000000E+00    0.804624024941315E+00    0.800842465734491E+00    0.132783511204072E+01    0.132716546415022E+01    0.114622157174813E+01    0.142526622723594E+01
    0.192451497793102E+02    0.000000000000000E+00   -0.419566783763232E-01   -0.420983157450367E-01    0.138861631799623E+01    0.138847604192071E+01    0.734002674501480E+00    0.702548481818545E+00
    0.192701502389942E+02    0.000000000000000E+00    0.750440858977193E+00    0.756030021524738E+00    0.125227805998281E+01    0.125121839554502E+01    0.115854734657659E+01    0.185117712774769E+01
    0.192951506986781E+02    0.000000000000000E+00    0.375636209510499E+00    0.375790215728114E+00    0.143933707411981E+01    0.144018873450954E+01    0.122002945240936E+01    0.146995722921691E+01
    0.193201511583620E+02    0.000000000000000E+00    0.558071301385155E+00    0.556347668068444E+00    0.161916728820175E+01    0.161865551636663E+01    0.935497092119422E+00    0.125781268194415E+01
    0.193451516180460E+02    0.000000000000000E+00    0.825313411333287E+00    0.824962075114833E+00    0.134915132389168E+01    0.134884773878110E+01    0.137001498379165E+01    0.109029934719059E+01
    0.193701520777299E+02    0.000000000000000E+00    0.477101425821841E+00    0.474265335400083E+00    0.101941034581627E+01    0.102004929610744E+01    0.169451395910421E+01    0.158545593135080E+01
    0.193951525374138E+02    0.000000000000000E+00    0.757561244398671E+00    0.756912605874407E+00    0.102420283069837E+01    0.102439060694190E+01    0.732043543737411E+00    0.184942600848173E+01
    0.194201529970978E+02    0.000000000000000E+00    0.476780466068437E+00    0.474234300367541E+00    0.145333736303519E+01    0.145342365250111E+01    0.139026669335631E+01    0.101014889065785E+01
    0.194451534567817E+02    0.000000000000000E+00    0.439461175644984E+00    0.440381284814470E+00    0.147488602510799E+01    0.147578438608126E+01    0.143297143567103E+01    0.160130229790952E+01
    0.194701539164657E+02    0.000000000000000E+00    0.563767316076091E+00    0.562591653145403E+00    0.163913116905333E+01    0.163797626339427E+01    0.148696416275887E+01    0.986855844458430E+00
    0.194951543761496E+02    0.000000000000000E+00    0.560468257126095E+00    0.560816581741627E+00    0.149794304915392E+01    0.149829131876191E+01    0.143493548056927E+01    0.179065892901848E+01
    0.195201548358335E+02    0.000000000000000E+00    0.984378605607522E+00    0.982558452625155E+00    0.112826349126020E+01    0.112793310774038E+01    0.105276399477492E+01    0.150437079488912E+01
    0.195451552955175E+02    0.000000000000000E+00    0.846260894526637E+00    0.843725898475695E+00    0.140299279428700E+01    0.140450741859858E+01    0.998416822979304E+00    0.109322529041638E+01
    0.195701557552014E+02    0.000000000000000E+00    0.469848517431997E+00    0.466847889482463E+00    0.164438552658072E+01    0.164462421219054E+01    0.109826993487733E+01    0.134860578417321E+01
    0.195951562148854E+02    0.000000000000000E+00    0.426839800741500E+00    0.424643460962439E+00    0.159133982105499E+01    0.159179402640143E+01    0.119428332925099E+01    0.132966830337769E+01
    0.196201566745693E+02    0.000000000000000E+00    0.492254675659872E+00    0.488865291902563E+00    0.151425293279433E+01    0.151437557517692E+01    0.114070064883692E+01    0.112254172633653E+01
    0.196451571342532E+02    0.000000000000000E+00    0.186395545851351E+00    0.182960149928117E+00    0.163043946941779E+01    0.163174418312842E+01    0.118615074559374E+01    0.117711334623286E+01
    0.196701575939372E+02    0.000000000000000E+00    0.153345851562362E+00    0.150502027669837E+00    0.162904713626472E+01    0.162947700143789E+01    0.116173240198334E+01    0.117245101675973E+01
    0.196951580536211E+02    0.000000000000000E+00    0.350206463898480E+00    0.345200649287250E+00    0.168496881488114E+01    0.168464928193565E+01    0.126428646732035E+01    0.118130862190111E+01
    0.197201585133050E+02    0.000000000000000E+00    0.179890798765040E+00    0.176474129340534E+00    0.164781320937574E+01    0.164790370988543E+01    0.130630150878726E+01    0.108359450764058E+01
    0.197451589729890E+02    0.000000000000000E+00    0.293422745339327E+00    0.287523538506627E+00    0.169731374217856E+01    0.169691068233989E+01    0.129886656970427E+01    0.103403918744945E+01
    0.197701594326729E+02    0.000000000000000E+00    0.278248932162081E+00    0.283325445702206E+00    0.174694989487243E+01    0.174673678785308E+01    0.134542696276466E+01    0.843218946753936E+00
    0.197951598923569E+02    0.000000000000000E+00    0.929880960010085E-01    0.974841257492007E-01    0.170505801562664E+01    0.170452066576420E+01    0.127840659637073E+01    0.107487355065784E+01
    0.198201603520408E+02    0.000000000000000E+00    0.150173579397160E-01    0.173725166792127E-01    0.171186599749776E+01    0.171166973937275E+01    0.136400361505224E+01    0.106670265851669E+01
    0.198451608117247E+02    0.000000000000000E+00    0.214564371194650E+00    0.213628947167229E+00    0.176135453644054E+01    0.176176670892572E+01    0.112191961178541E+01    0.124473847001654E+01
    0.198701612714087E+02    0.000000000000000E+00    0.177076656771705E+00    0.176879599729654E+00    0.341709392958357E+00    0.342361432100172E+00    0.140380272819403E+01    0.853167649146938E+00
    0.198951617310926E+02    0.000000000000000E+00    0.199727157293041E+00    0.196913119963863E+00    0.365357289200936E+00    0.366699128441266E+00    0.129392491142378E+01    0.111087167167116E+01
    0.199201621907766E+02    0.000000000000000E+00    0.361692465544970E-01    0.335504771327137E-01    0.855065455020818E+00    0.855572359076706E+00    0.133215859477893E+00    0.103105303272297E+01
    0.199451626504605E+02    0.000000000000000E+00   -0.131742659739907E-01   -0.156150967169008E-01    0.841764900174030E+00    0.842475536007706E+00    0.170024642837175E+00    0.106708839353157E+01
    0.199701631101444E+02    0.000000000000000E+00   -0.369059210858114E-01   -0.403911385884623E-01    0.850962757161046E+00    0.852490282756413E+00    0.179153120320915E+00    0.120555969170539E+01
    0.199951635698284E+02    0.000000000000000E+00    0.975945945561046E-01    0.938607236845081E-01    0.890276716102071E+00    0.891834184455618E+00    0.221687492911237E+00    0.124192501164176E+01
    0.200201640295123E+02    0.000000000000000E+00    0.240719162006905E+00    0.237093897235741E+00    0.927060418905609E+00    0.927858005311873E+00    0.165578515266359E+00    0.609428567699413E+00
    0.200451644891962E+02    0.000000000000000E+00   -0.287969881308241E-01   -0.330430479013134E-01    0.858031915491257E+00    0.858609263885995E+00    0.132573356034689E+00    0.566079988001243E+00
    0.200701649488802E+02    0.000000000000000E+00    0.701619319277309E-01    0.681648904661377E-01    0.992018675547480E+00    0.993103851541819E+00    0.118728484789270E+00    0.614244672213960E+00
    0.200951654085641E+02    0.000000000000000E+00   -0.107499904015069E-01   -0.114221896824569E-01    0.908579824007433E+00    0.908841149005935E+00    0.180573240954040E+00    0.625502692593471E+00
    0.201201658682481E+02    0.000000000000000E+00    0.613019734257466E-01    0.583551259389401E-01    0.894145281747781E+00    0.895346447656901E+00    0.182556137635250E+00    0.389029734290214E+00
    0.201451663279320E+02    0.000000000000000E+00    0.253457114396308E+00    0.252824186071671E+00    0.932095967170197E+00    0.933144744831800E+00    0.130527775888438E+00    0.470492637587620E+00
    0.201701667876159E+02    0.000000000000000E+00    0.237313180701157E+00    0.234434346583587E+00    0.962702335619111E+00    0.964628100109087E+00    0.183664255571512E+00    0.658284469768578E+00
    0.201951672472999E+02    0.000000000000000E+00    0.231649641067304E+00    0.228690449323233E+00    0.922350182814920E+00    0.923416021663050E+00    0.193536088057086E+00    0.733158164979587E+00
    0.202201677069838E+02    0.000000000000000E+00    0.309214588583726E-01    0.267171993156837E-01    0.916838645100967E+00    0.917817953623090E+00    0.230166791320741E+00    0.653742246297470E+00
    0.202451681666677E+02    0.000000000000000E+00    0.112079337243458E+00    0.107870616213604E+00    0.882430139465414E+00    0.883589669295198E+00    0.278732937720043E+00    0.545965776900548E+00
    0.202701686263517E+02    0.000000000000000E+00    0.139849786941422E+00    0.139218709601671E+00    0.854912602785052E+00    0.856002169855851E+00    0.139116981234219E+00    0.486804870956872E+00
    0.202951690860356E+02    0.000000000000000E+00    0.119651410419723E+00    0.115554938087543E+00    0.886851330755407E+00    0.888515965765718E+00    0.247026898710620E+00    0.604142772693566E+00
    0.203201695457196E+02    0.000000000000000E+00   -0.519957685697993E-02   -0.116147522727824E-01    0.829013129435015E+00    0.830596363714656E+00    0.229717121257398E+00    0.577975975153041E+00
    0.203451700054035E+02    0.000000000000000E+00    0.457446356763323E-01    0.440786474394885E-01    0.839172458084162E+00    0.839834294711890E+00    0.160354725526989E+00    0.305930088247709E+00
    0.203701704650874E+02    0.000000000000000E+00    0.113935929846858E+00    0.114530356631226E+00    0.886763060674488E+00    0.889244392773463E+00    0.348862393677179E+00    0.516773520201071E+00
    0.203951709247714E+02    0.000000000000000E+00    0.349911987255952E+00    0.350478666008048E+00    0.742082426859355E+00    0.740488416758236E+00    0.335982966685145E+00    0.461491674904661E+00
    0.204201713844553E+02    0.000000000000000E+00   -0.445070915303518E+00   -0.428659350695556E+00    0.673121668574691E+00    0.643872746398411E+00   -0.219125844498958E+00    0.346722888349450E-01
    0.204451718441392E+02    0.000000000000000E+00    0.253620178175120E+00    0.251436831385736E+00    0.105103816176970E+01    0.104832231044761E+01    0.177250478026495E+00    0.612880451271662E+00
    0.204701723038232E+02    0.000000000000000E+00   -0.181046000121941E+00   -0.183034273605184E+00    0.811956262762746E+00    0.809525323900497E+00    0.191004005277523E+00    0.736356914168479E+00
    0.204951727635071E+02    0.000000000000000E+00    0.285959484497183E+00    0.286125669781302E+00    0.742672416461490E+00    0.743805904842278E+00    0.137372185160894E+00    0.841413799728038E+00
    0.205201732231911E+02    0.000000000000000E+00    0.212900885598839E+00    0.209300934341142E+00    0.971721230621131E+00    0.970417048620199E+00    0.166706808671241E+00    0.503093080366441E+00
    0.205451736828750E+02    0.000000000000000E+00    0.595362381356905E-01    0.563556704931210E-01    0.865228579344034E+00    0.865164583970950E+00    0.986166973106642E-01    0.897036949275802E+00
    0.205701741425589E+02    0.000000000000000E+00    0.978137401981286E-02    0.308206417349352E-02    0.921447686054908E+00    0.922836947516389E+00    0.661676141529164E-01    0.621448445562970E+00
    0.205951746022429E+02    0.000000000000000E+00   -0.461993858197171E-01   -0.507027745397890E-01    0.931929682196236E+00    0.932105525917699E+00    0.821902321422267E-01    0.473590038264703E+00
    0.206201750619268E+02    0.000000000000000E+00    0.604979383467151E-01    0.554683322485532E-01    0.986863317884338E+00    0.986381896571992E+00    0.172625915198235E+00    0.510408063523221E+00
    0.206451755216107E+02    0.000000000000000E+00    0.220160897714291E-01    0.164535638901807E-01    0.100902890684378E+01    0.101011721431337E+01    0.196620108090543E+00    0.458402518394584E+00
    0.206701759812947E+02    0.000000000000000E+00    0.118696873455470E+00    0.114892893131846E+00    0.104296087336426E+01    0.104268901395251E+01    0.159065402389241E+00    0.231776240461021E+00
    0.206951764409786E+02    0.000000000000000E+00    0.125572423768402E+00    0.121068304250505E+00    0.106968570146647E+01    0.107017562388630E+01    0.183275592141842E+00    0.568914950816905E+00
    0.207201769006626E+02    0.000000000000000E+00    0.837144967810057E-01    0.775897722171875E-01    0.102069973837266E+01    0.102078964156550E+01    0.248446876739231E+00    0.489374460498325E+00
    0.207451773603465E+02    0.000000000000000E+00    0.996411147537984E-01    0.910666397090121E-01    0.933777306007688E+00    0.932419785773423E+00    0.198280878540405E+00    0.524131975732643E+00
    0.207701778200304E+02    0.000000000000000E+00    0.144423715030317E+00    0.134316848729603E+00    0.929846636563822E+00    0.930431668233823E+00    0.205397276036929E+00    0.402081406933378E+00
    0.207951782797144E+02    0.000000000000000E+00    0.205550472510611E+00    0.198789332257668E+00    0.892912459892965E+00    0.893123735511792E+00    0.223287563686068E+00    0.353013154992594E+00
    0.208201787393983E+02    0.000000000000000E+00    0.143563329681466E+00    0.139319940430426E+00    0.901067817871562E+00    0.901324520168976E+00    0.234978059296978E+00    0.359015084903899E+00
    0.208451791990822E+02    0.000000000000000E+00    0.246288326501202E+00    0.241479786241869E+00    0.974187388636503E+00    0.975800361618247E+00    0.213245694319189E+00    0.472822704817627E+00
    0.208701796587662E+02    0.000000000000000E+00    0.206794681506476E+00    0.203383117392987E+00    0.987891485717642E+00    0.989056453466486E+00    0.255071910226467E+00    0.529205905481648E+00
    0.208951801184501E+02    0.000000000000000E+00    0.273659758934530E+00    0.266760628721836E+00    0.913021323491280E+00    0.912344860981392E+00    0.281728086735911E+00    0.439081564495747E+00
    0.209201805781340E+02    0.000000000000000E+00    0.334823211883213E+00    0.330354298574077E+00    0.890946146453388E+00    0.892022461007784E+00    0.245879301350018E+00    0.264304302438364E+00
    0.209451810378180E+02    0.000000000000000E+00    0.190765348346280E+00    0.185682960859160E+00    0.853972917064441E+00    0.852491015582858E+00    0.284337664233383E+00    0.473843414287527E+00
    0.209701814975019E+02    0.000000000000000E+00    0.237601717136157E+00    0.232248313724663E+00    0.943189558420811E+00    0.944840154706818E+00    0.262954411633061E+00    0.407891274626629E+00
    0.209951819571859E+02    0.000000000000000E+00    0.323541338242985E+00    0.304646377719896E+00    0.897203707161705E+00    0.894568182820652E+00    0.273660585561984E+00    0.359992837020112E+00
    0.210201824168698E+02    0.000000000000000E+00    0.392233343499793E+00    0.386314279093098E+00    0.891722331085283E+00    0.892929318498834E+00    0.291873953240546E+00    0.371557012975048E+00
    0.210451828765537E+02    0.000000000000000E+00    0.517917811740596E+00    0.513595037096175E+00    0.919356377668373E+00    0.920543279023019E+00    0.279365747399658E+00    0.546595684237279E+00
    0.210701833362377E+02    0.000000000000000E+00    0.410051509213454E+00    0.406441925039146E+00    0.882191863513543E+00    0.882707126819790E+00    0.273421155571494E+00    0.264122992893234E+00
    0.210951837959216E+02    0.000000000000000E+00    0.479268107853055E+00    0.474431312968109E+00    0.891395302315705E+00    0.892635672741462E+00    0.282503078322022E+00    0.305664724881545E+00
    0.211201842556055E+02    0.000000000000000E+00    0.564818189295919E+00    0.559267992406413E+00    0.932611139394125E+00    0.934175594041844E+00    0.254408911825290E+00    0.678341809417009E+00
    0.211451847152895E+02    0.000000000000000E+00    0.670313145193481E+00    0.674275628496341E+00    0.874618901757417E+00    0.877019186443576E+00    0.227102422603080E+00    0.712989216151203E+00
    0.211701851749734E+02    0.000000000000000E+00    0.461348997796941E+00    0.459473507409152E+00    0.856407998612208E+00    0.857076583973291E+00    0.251624455849553E+00    0.381245404720817E+00
    0.211951856346574E+02    0.000000000000000E+00    0.407718164300162E+00    0.398995583350033E+00    0.886326327452459E+00    0.892616546779919E+00    0.252264511226286E+00    0.187054945638319E+00
    0.212201860943413E+02    0.000000000000000E+00    0.251217009732466E+00    0.246358985802341E+00    0.941295109038939E+00    0.941783396881260E+00    0.285480880163352E+00    0.215611695767376E+00
    0.212451865540252E+02    0.000000000000000E+00    0.476549529752179E+00    0.472386341874318E+00    0.954884292950741E+00    0.955772418658063E+00    0.275335262606701E+00    0.170098420188918E+00
    0.212701870137092E+02    0.000000000000000E+00    0.460791353322209E+00    0.456602088226429E+00    0.995448506900172E+00    0.996037069006020E+00    0.267611194571116E+00    0.198183800914601E+00
    0.212951874733931E+02    0.000000000000000E+00    0.457462374933369E+00    0.453133538549765E+00    0.101005515401876E+01    0.101087079023903E+01    0.292405477021416E+00    0.179431489118943E+00
    0.213201879330770E+02    0.000000000000000E+00    0.577143355538292E+00    0.571983851563128E+00    0.120136456076589E+01    0.120268774181070E+01    0.303584695888263E+00   -0.492247559158705E-01
    0.213451883927610E+02    0.000000000000000E+00    0.705711001665046E+00    0.702935581291944E+00    0.420304309258284E+00    0.429190644115406E+00    0.328514717522334E+00    0.557687487254811E+00
    0.213701888524449E+02    0.000000000000000E+00    0.640702736755811E+00    0.637350645415692E+00    0.711962457060499E+00    0.715026433968618E+00    0.336494552205813E+00    0.295090575648690E+00
    0.213951893121288E+02    0.000000000000000E+00    0.547639769870167E+00    0.546234129444256E+00    0.831974689410485E+00    0.834178976885850E+00    0.190467453240885E+00    0.562450233201312E+00
    0.214201897718128E+02    0.000000000000000E+00    0.541110334716895E+00    0.537086531249458E+00    0.899738574739796E+00    0.901956392622268E+00    0.326431394108196E+00    0.205888163821299E+00
    0.214451902314967E+02    0.000000000000000E+00    0.533495979096723E+00    0.527784822751934E+00    0.872779774817675E+00    0.872699136728441E+00    0.302674980824520E+00    0.146655096847689E+00
    0.214701906911807E+02    0.000000000000000E+00    0.680955504244832E+00    0.677348483134401E+00    0.830012822288037E+00    0.831341985083216E+00    0.348923599878483E+00    0.121974605422371E+00
    0.214951911508646E+02    0.000000000000000E+00    0.100917540052049E+01    0.100858611535008E+01    0.876590980314298E+00    0.877801721180921E+00    0.274468848028611E+00    0.762073926435486E+00
    0.215201916105485E+02    0.000000000000000E+00    0.604673715401103E+00    0.592862657092365E+00    0.822668974935711E+00    0.821676085572338E+00    0.334840885249641E+00    0.148562521310522E+00
    0.215451920702325E+02    0.000000000000000E+00    0.671802851289757E+00    0.662258809644782E+00    0.859710966775095E+00    0.853355191095097E+00    0.320367094844358E+00    0.172642754870649E+00
    0.215701925299164E+02    0.000000000000000E+00    0.972920611737365E+00    0.973337175893325E+00    0.840439332891602E+00    0.841306845857586E+00    0.229856146857080E+00    0.650450785138201E+00
    0.215951929896003E+02    0.000000000000000E+00    0.637342343451478E+00    0.633849221155757E+00    0.924271389876376E+00    0.926091006227836E+00    0.320105867683810E+00    0.253884894151084E+00
    0.216201934492843E+02    0.000000000000000E+00    0.567538430826447E+00    0.562849884930917E+00    0.853835990060924E+00    0.855586383109626E+00    0.326564167735180E+00    0.236985813432925E+00
    0.216451939089682E+02    0.000000000000000E+00    0.948284599412447E+00    0.946472273989228E+00    0.868024067650422E+00    0.869641259237917E+00    0.375980607276005E+00    0.585963902387427E+00
    0.216701943686521E+02    0.000000000000000E+00    0.908250789747108E+00    0.907819998546193E+00    0.867112906835599E+00    0.868382417326598E+00    0.256698364875977E+00    0.539579735292352E+00
    0.216951948283361E+02    0.000000000000000E+00    0.529796228994587E+00    0.527745984308703E+00    0.934296156195842E+00    0.935524958343007E+00    0.275642122735058E+00    0.151447403606758E+00
    0.217201952880200E+02    0.000000000000000E+00    0.597542002883221E+00    0.597733235566014E+00    0.809107557771758E+00    0.809713809618677E+00    0.334395710198866E+00    0.699507408920991E-01
    0.217451957477040E+02    0.000000000000000E+00    0.741168443708460E+00    0.738266395515920E+00    0.896865586110917E+00    0.898123572851955E+00    0.304123552260353E+00    0.219635586165777E+00
    0.217701962073879E+02    0.000000000000000E+00    0.812346776265713E+00    0.809815852102783E+00    0.868424052075427E+00    0.869963632712542E+00    0.323882042409051E+00    0.364852510573064E+00
    0.217951966670718E+02    0.000000000000000E+00    0.783524733998588E+00    0.780438407848131E+00    0.872988851281385E+00    0.875272525358187E+00    0.392829652240211E+00    0.151218556099091E+00
    0.218201971267558E+02    0.000000000000000E+00    0.629750061927562E-01    0.875339538092946E-01    0.559918660724740E+00    0.591328854691882E+00    0.534366613952210E+00   -0.825884374293175E-01
    0.218451975864397E+02    0.000000000000000E+00    0.690006185422003E+00    0.692157104306928E+00    0.808905986629693E+00    0.809190483417841E+00    0.369608445537172E+00    0.393886199934393E+00
    0.218701980461236E+02    0.000000000000000E+00    0.937323491516686E+00    0.930187266343448E+00    0.106828136635741E+01    0.106724945519407E+01    0.214552828866688E+00    0.306845817860571E+00
    0.218951985058076E+02    0.000000000000000E+00    0.901638675699525E+00    0.898324193904355E+00    0.992479882470648E+00    0.995670396877273E+00    0.281176375489136E+00    0.355895891540007E+00
    0.219201989654915E+02    0.000000000000000E+00    0.915611954067228E+00    0.913848080002741E+00    0.923540549263633E+00    0.923240880795394E+00    0.319460004907336E+00    0.300277189130437E+00
    0.219451994251755E+02    0.000000000000000E+00    0.904931819359747E+00    0.904903186075922E+00    0.924715011023037E+00    0.925002850656169E+00    0.314782148324778E+00    0.290476869320838E+00
    0.219701998848594E+02    0.000000000000000E+00    0.888738350927767E+00    0.886236250318217E+00    0.933872293032779E+00    0.934873247232459E+00    0.316582585469922E+00    0.293053801877151E+00
    0.219952003445433E+02    0.000000000000000E+00    0.908618661414939E+00    0.907764693112827E+00    0.933169111775369E+00    0.933827965934612E+00    0.324688846453041E+00    0.302389310969736E+00
    0.220202008042273E+02    0.000000000000000E+00    0.921116502338785E+00    0.921701618945169E+00    0.932574639105188E+00    0.933430493686147E+00    0.326649554473758E+00    0.291502625310104E+00
    0.220452012639112E+02    0.000000000000000E+00    0.821949489145375E+00    0.804577046496729E+00    0.900089316230189E+00    0.892575000797386E+00    0.342987005461460E+00    0.116206782116925E+00
    0.220702017235951E+02    0.000000000000000E+00    0.933201179756407E+00    0.932572629830124E+00    0.939294103644897E+00    0.940235136335951E+00    0.332955509917775E+00    0.300057482727443E+00
    0.220952021832791E+02    0.000000000000000E+00    0.947470708570970E+00    0.947277078948351E+00    0.951601342343667E+00    0.952217077129949E+00    0.344142734831410E+00    0.337486620126362E+00
    0.221202026429630E+02    0.000000000000000E+00    0.935928995750056E+00    0.946718400301771E+00    0.959157801399773E+00    0.960401876324766E+00    0.351843170029628E+00    0.325918417114749E+00
    0.221452031026469E+02    0.000000000000000E+00    0.954451555386719E+00    0.954539105949508E+00    0.955985166723914E+00    0.957202012572309E+00    0.345535403200707E+00    0.336246331637671E+00
    0.221702035623309E+02    0.000000000000000E+00    0.922008598579542E+00    0.926335125085742E+00    0.958521980478854E+00    0.953808040746818E+00    0.373968880952126E+00    0.338254093622169E+00
    0.221952040220148E+02    0.000000000000000E+00    0.954906798052795E+00    0.954274791342160E+00    0.969098335037697E+00    0.970049741552238E+00    0.349507733911618E+00    0.337811862648295E+00
    0.222202044816988E+02    0.000000000000000E+00    0.955090626496249E+00    0.954996017278606E+00    0.988480900559351E+00    0.988586609046790E+00    0.354173714009036E+00    0.387101970821645E+00
    0.222452049413827E+02    0.000000000000000E+00    0.918485796243457E+00    0.916963169290524E+00    0.102201353076177E+01    0.102175680745138E+01    0.343797607965636E+00    0.385795356545360E+00
    0.222702054010666E+02    0.000000000000000E+00    0.536286000185839E+00    0.732073149368504E+00    0.105759375852731E+01    0.967807317276837E+00    0.284478231021733E+00    0.306068496473930E+00
    0.222952058607506E+02    0.000000000000000E+00    0.109801612063429E+01    0.109932962489040E+01    0.804089584136906E+00    0.805595672535689E+00    0.416731959446354E+00    0.444495343072060E+00
    0.223202063204345E+02    0.000000000000000E+00    0.106223097583193E+01    0.106253660484611E+01    0.885801103683152E+00    0.886845481584732E+00    0.391804368019039E+00    0.431730113014002E+00
    0.223452067801184E+02    0.000000000000000E+00    0.107656296207813E+01    0.230951878956945E+00    0.818023133776674E+00    0.768305474741274E+00    0.386541937957186E+00    0.434884682245886E+00
    0.223702072398024E+02    0.000000000000000E+00    0.104936737282620E+01    0.105540247581977E+01    0.922101242177723E+00    0.923827524936198E+00    0.388375932361668E+00    0.441415391598552E+00
    0.223952076994863E+02    0.000000000000000E+00    0.110027277486170E+01    0.109756037123768E+01    0.938454050803610E+00    0.939688492871188E+00    0.405377692447484E+00    0.466699135687336E+00
    0.224202081591702E+02    0.000000000000000E+00    0.891060127691956E+00    0.111133579096767E+01    0.855403796825150E+00    0.958714852228721E+00    0.385722319776266E+00    0.428957910400813E+00
    0.224452086188542E+02    0.000000000000000E+00    0.102968435323087E+01    0.103017226123645E+01    0.918448823743808E+00    0.920142755180925E+00    0.389321064372631E+00    0.427270449619772E+00
    0.224702090785381E+02    0.000000000000000E+00    0.101571849620816E+01    0.101506058825826E+01    0.917643319224483E+00    0.918939255791151E+00    0.389989480606009E+00    0.406158267046666E+00
    0.224952095382221E+02    0.000000000000000E+00    0.197028882695448E+00    0.191409933323769E+00    0.914961241434275E+00    0.929546409058848E+00    0.290899996361395E+00   -0.213454988457351E+00
    0.225202099979060E+02    0.000000000000000E+00    0.976932310252048E+00    0.977976688974792E+00    0.785298145287590E+00    0.786913157939426E+00    0.464368232856188E+00    0.505500247575301E+00
    0.225452104575899E+02    0.000000000000000E+00    0.565727529292998E+00    0.621814767594480E+00    0.103279588528249E+01    0.111939767871409E+01    0.539566691392971E+00    0.302340455151568E+00
    0.225702109172739E+02    0.000000000000000E+00    0.652001372708271E+00    0.629090487046197E+00    0.345398617180133E+00    0.311912611712947E+00    0.462095804847691E+00   -0.783716963843542E+00
    0.225952113769578E+02    0.000000000000000E+00    0.109443320267633E+01    0.109236277331164E+01    0.898198687505128E+00    0.896012355229959E+00    0.398380103737965E+00    0.470828688973070E+00
    0.226202118366417E+02    0.000000000000000E+00    0.106747262488442E+01    0.106050982523929E+01    0.902202119127048E+00    0.899442632299804E+00    0.393922918705614E+00    0.500123791030151E+00
    0.226452122963257E+02    0.000000000000000E+00    0.104732378121621E+01    0.101126915182874E+01    0.904019210970048E+00    0.890705133167896E+00    0.387002320050320E+00    0.509286102137136E+00
    0.226702127560096E+02    0.000000000000000E+00    0.941274433668836E+00    0.936220287847016E+00    0.905282837655636E+00    0.902223058132245E+00    0.358872620310562E+00    0.496265163179968E+00
    0.226952132156935E+02    0.000000000000000E+00    0.891207375651857E+00    0.900521850151985E+00    0.999803152503079E+00    0.998186687071387E+00    0.656023172573074E+00    0.208557353728365E+00
    0.227202136753775E+02    0.000000000000000E+00    0.118220041676305E+01    0.118095006118279E+01    0.836058941029852E+00    0.836274935350409E+00    0.454989357440184E+00    0.502101749529032E+00
    0.227452141350614E+02    0.000000000000000E+00    0.113524921226642E+01    0.114102037878104E+01    0.812209240959866E+00    0.815518448178390E+00    0.433572390376543E+00    0.512643344208334E+00
    0.227702145947454E+02    0.000000000000000E+00    0.111185070870599E+01    0.110968774774597E+01    0.777710984878285E+00    0.777723970098489E+00    0.426493305665947E+00    0.501228359034581E+00
    0.227952150544293E+02    0.000000000000000E+00    0.107234806083777E+01    0.106863123164429E+01    0.734864637146943E+00    0.734197967792718E+00    0.410178842933098E+00    0.438673187410275E+00
    0.228202155141132E+02    0.000000000000000E+00    0.132798678033595E+01    0.132766734326860E+01    0.103397536005748E+01    0.102943382512320E+01    0.474954429537418E+00    0.407994025044977E+00
    0.228452159737972E+02    0.000000000000000E+00    0.143172529739937E+01    0.145940471954422E+01    0.798112878476927E+00    0.812732857891914E+00    0.485709413378074E+00    0.491647997757468E+00
    0.228702164334811E+02    0.000000000000000E+00    0.118691215477710E+01    0.114160677239904E+01    0.467556863772722E+00    0.454181982103731E+00    0.365296805436610E+00    0.309409772974739E+00
    0.228952168931650E+02    0.000000000000000E+00    0.822710698460530E+00    0.821565731835152E+00    0.226154325383836E+00    0.227758061181472E+00    0.506962853255024E-01   -0.347566731762347E+00
    0.229202173528490E+02    0.000000000000000E+00    0.908579665498379E+00    0.916843652846646E+00    0.641346935420808E+00    0.646737498293427E+00    0.171077499754299E+00   -0.429993229545490E+00
    0.229452178125329E+02    0.000000000000000E+00    0.711359020144045E+00    0.704815447021949E+00    0.764029090178461E+00    0.757156270947593E+00    0.210412229990266E+00   -0.280632373267529E+00
    0.229702182722169E+02    0.000000000000000E+00    0.633780670209921E+00    0.639961367109328E+00    0.102504019000424E+01    0.108043829586547E+01    0.298379722726540E+00   -0.903546675109273E-02
    0.229952187319008E+02    0.000000000000000E+00    0.526989894587978E+00    0.516165109978072E+00    0.116765872472756E+01    0.117841682472847E+01    0.210809995194154E+00    0.472247354845335E-01
    0.230202191915847E+02    0.000000000000000E+00    0.357019451528707E+00    0.353100135015869E+00    0.108917250844574E+01    0.108832317651835E+01    0.287441463929432E+00    0.456147061369790E+00
    0.230452196512687E+02    0.000000000000000E+00    0.528298842567166E+00    0.509345347870276E+00    0.106542993976237E+01    0.104190491980047E+01    0.594171667466932E+00    0.110444573676150E+01
    0.230702201109526E+02    0.000000000000000E+00    0.331934561590841E+00    0.332042628164346E+00    0.101790822127967E+01    0.101793315127145E+01    0.344603097297441E+00    0.647906995513105E+00
    0.230952205706365E+02    0.000000000000000E+00    0.259022624412010E+00    0.288630589036010E+00    0.212747274811192E+00    0.206321353768599E+00   -0.227086850422111E+00   -0.222521644881636E+00
    0.231202210303205E+02    0.000000000000000E+00    0.648661132916099E+00    0.658699140446819E+00    0.720476827268233E+00    0.720455493700990E+00    0.661953043330408E+00    0.104479687939365E+01
    0.231452214900044E+02    0.000000000000000E+00    0.343277661763672E+00    0.344549449117884E+00    0.854985391567498E+00    0.857031012497126E+00    0.302222898634159E+00    0.556751923123220E+00
    0.231702219496883E+02    0.000000000000000E+00    0.412574686715643E+00    0.415835858853640E+00    0.375123489052410E+00    0.376716926625403E+00   -0.788097568914865E-01   -0.113213454704890E+00
    0.231952224093723E+02    0.000000000000000E+00    0.393244924302622E+00    0.394732927125668E+00    0.472879464138757E+00    0.478958353785853E+00    0.102234676389462E+00    0.200432373983824E+00
    0.232202228690562E+02    0.000000000000000E+00    0.388923623028675E+00    0.389045521187187E+00    0.963038444926347E+00    0.962419154867063E+00    0.358415198965774E+00    0.565430071950854E+00
    0.232452233287402E+02    0.000000000000000E+00    0.107693728101579E+01    0.106521265829796E+01   -0.410722644782214E-02    0.125861588399592E-01    0.268221398241607E+00    0.867460183377824E+00
    0.232702237884241E+02    0.000000000000000E+00    0.477057600885349E+00    0.478415465269692E+00    0.553900527572918E+00    0.553288685165884E+00    0.266221916236181E+00    0.949492786444592E+00
    0.232952242481080E+02    0.000000000000000E+00    0.596703723769069E+00    0.614314766905277E+00    0.392943410537478E+00    0.389638841654094E+00   -0.233404983402839E+00    0.544848893166147E+00
    0.233202247077920E+02    0.000000000000000E+00    0.576291506354580E+00    0.588428013885243E+00    0.455236923933045E-01    0.471379417425917E-01   -0.184026893316884E+00    0.603344767629850E-01
    0.233452251674759E+02    0.000000000000000E+00    0.494313136880876E+00    0.487132878939698E+00    0.137394815363359E+01    0.135213159231730E+01    0.621337418426458E+00    0.993424655383936E+00
    0.233702256271598E+02    0.000000000000000E+00    0.686106034668416E+00    0.733841290799392E+00    0.100837254245522E+01    0.923508048422405E+00    0.440440419501770E+00    0.894651485065189E+00
    0.233952260868438E+02    0.000000000000000E+00    0.709279201680837E+00    0.709913038374254E+00    0.100736619680321E+01    0.100681618029989E+01    0.473408939466855E+00    0.859992342366775E+00
    0.234202265465277E+02    0.000000000000000E+00    0.663581457046238E+00    0.662781928432256E+00    0.110929161413551E+01    0.111011161528591E+01    0.543773489529400E+00    0.908327055404576E+00
    0.234452270062116E+02    0.000000000000000E+00    0.629960377075178E+00    0.627822356106897E+00    0.117751587229377E+01    0.117841589209740E+01    0.574603328274673E+00    0.914018111798918E+00
    0.234702274658956E+02    0.000000000000000E+00    0.597516115198799E+00    0.594301968625451E+00    0.122900450347478E+01    0.123091280012179E+01    0.602576834623457E+00    0.909024322596088E+00
    0.234952279255795E+02    0.000000000000000E+00    0.571728088005407E+00    0.567932672526821E+00    0.127428568356859E+01    0.127325286832114E+01    0.623519952762859E+00    0.904398607634003E+00
    0.235202283852635E+02    0.000000000000000E+00    0.549071455760883E+00    0.545810528961559E+00    0.131100780122773E+01    0.131242152692328E+01    0.642500608796681E+00    0.899943792117564E+00
    0.235452288449474E+02    0.000000000000000E+00    0.533442419061921E+00    0.527547218958092E+00    0.134484397583704E+01    0.134642609466098E+01    0.665520490845072E+00    0.910294779823509E+00
    0.235702293046313E+02    0.000000000000000E+00    0.520996299812736E+00    0.519799840384067E+00    0.115920718281819E+01    0.115586353183085E+01    0.585912320012844E+00    0.865033198095865E+00
    0.235952297643153E+02    0.000000000000000E+00    0.507877769929894E+00    0.502285879993512E+00    0.135019690579936E+01    0.135105832577645E+01    0.658718137444342E+00    0.847663619947234E+00
    0.236202302239992E+02    0.000000000000000E+00    0.500664447387163E+00    0.494878825618060E+00    0.137865398636946E+01    0.137868383610167E+01    0.679550435590889E+00    0.845463482372828E+00
    0.236452306836831E+02    0.000000000000000E+00    0.495644745492112E+00    0.491194599036062E+00    0.135315102493175E+01    0.135351743050267E+01    0.687115899354456E+00    0.854905688380373E+00
    0.236702311433671E+02    0.000000000000000E+00    0.498813914001037E+00    0.478122993494616E+00    0.140280554871505E+01    0.140464734493725E+01    0.703153493077615E+00    0.840587156591719E+00
    0.236952316030510E+02    0.000000000000000E+00    0.490777035745477E+00    0.480564429659252E+00    0.142166496539937E+01    0.143063796790860E+01    0.716247627241511E+00    0.831788250814998E+00
    0.237202320627350E+02    0.000000000000000E+00    0.718572424822651E+00    0.709189812676014E+00    0.139907854694960E+01    0.139956919404452E+01    0.725475776642693E+00    0.706081190379799E+00
    0.237452325224189E+02    0.000000000000000E+00    0.523212525541267E+00    0.227548661808551E+00    0.517506863684279E+00    0.823272670930060E+00    0.814153191395210E+00    0.128774483284099E+00
    0.237702329821028E+02    0.000000000000000E+00    0.729023385379414E+00    0.714269382319680E+00    0.141879446785056E+01    0.142225005492288E+01    0.745344966550337E+00    0.685541964327511E+00
    0.237952334417868E+02    0.000000000000000E+00    0.541054587179798E+00    0.549160065752191E+00    0.141137113136876E+01    0.140050094039629E+01    0.791308340919558E+00    0.803988303647926E+00
    0.238202339014707E+02    0.000000000000000E+00    0.236014411670644E+00    0.275455425121621E+00    0.136192031756911E+01    0.135437860156547E+01    0.689488110196676E+00    0.879967895029278E+00
    0.238452343611546E+02    0.000000000000000E+00    0.408933412459129E+00    0.401720194312395E+00    0.134409444490590E+01    0.134486277904985E+01    0.723489302690275E+00    0.788792453338334E+00
    0.238702348208386E+02    0.000000000000000E+00    0.433122356141269E+00    0.432466846727116E+00    0.138040571105429E+01    0.138141106846892E+01    0.732619546475163E+00    0.784866153067467E+00
    0.238952352805225E+02    0.000000000000000E+00    0.413653534289968E+00    0.416505031458655E+00    0.132129893893943E+01    0.131774637796423E+01    0.787881748649650E+00    0.752765607693161E+00
    0.239202357402064E+02    0.000000000000000E+00    0.447530429835527E+00    0.447098461446044E+00    0.134380370836539E+01    0.133886052184479E+01    0.760987126824840E+00    0.742240551529714E+00
    0.239452361998904E+02    0.000000000000000E+00    0.463510185562726E+00    0.453786265143803E+00    0.127878708655567E+01    0.128055005558936E+01    0.767877530611147E+00    0.726206319885663E+00
    0.239702366595743E+02    0.000000000000000E+00    0.487824042817644E+00    0.477913155592134E+00    0.109711756427428E+01    0.109999486084841E+01    0.755899083835090E+00    0.673372453172534E+00
