# Supplementary material for: Multi-photon above threshold ionization of multi-electron atoms and molecules using the R-matrix approach
Source: Sci Rep. 2021 Jun 3;11:11686. doi: 10.1038/s41598-021-89733-z (PMC8175388; doi:10.1038/s41598-021-89733-z)
Supplement: Supplementary file 1 — Supplementary Information. [file 41598_2021_89733_MOESM1_ESM.zip › CO2-gen-2photo-beta-4.txt]

    0.689492269544497E+01    0.000000000000000E+00    0.502031541461933E+00    0.502606302911363E+00    0.000000000000000E+00    0.000000000000000E+00    0.000000000000000E+00    0.000000000000000E+00
    0.691992315512891E+01    0.000000000000000E+00    0.559178067753305E+00    0.559695529059475E+00    0.000000000000000E+00    0.000000000000000E+00    0.000000000000000E+00    0.000000000000000E+00
    0.694492361481285E+01    0.000000000000000E+00    0.586143613406453E+00    0.586643324495522E+00    0.000000000000000E+00    0.000000000000000E+00    0.000000000000000E+00    0.000000000000000E+00
    0.696992407449678E+01    0.000000000000000E+00    0.602981646169304E+00    0.603472727698555E+00    0.000000000000000E+00    0.000000000000000E+00    0.000000000000000E+00    0.000000000000000E+00
    0.699492453418072E+01    0.000000000000000E+00    0.614125116647359E+00    0.614610242651496E+00    0.000000000000000E+00    0.000000000000000E+00    0.000000000000000E+00    0.000000000000000E+00
    0.701992499386466E+01    0.000000000000000E+00    0.621542285448796E+00    0.622021889494951E+00    0.000000000000000E+00    0.000000000000000E+00    0.000000000000000E+00    0.000000000000000E+00
    0.704492545354860E+01    0.000000000000000E+00    0.626363449033731E+00    0.626837090598586E+00    0.000000000000000E+00    0.000000000000000E+00    0.000000000000000E+00    0.000000000000000E+00
    0.706992591323253E+01    0.000000000000000E+00    0.629354650494175E+00    0.629821572671752E+00    0.000000000000000E+00    0.000000000000000E+00    0.000000000000000E+00    0.000000000000000E+00
    0.709492637291647E+01    0.000000000000000E+00    0.631112642837502E+00    0.631572033232081E+00    0.000000000000000E+00    0.000000000000000E+00    0.000000000000000E+00    0.000000000000000E+00
    0.711992683260041E+01    0.000000000000000E+00    0.632171410778224E+00    0.632622540175154E+00    0.000000000000000E+00    0.000000000000000E+00    0.000000000000000E+00    0.000000000000000E+00
    0.714492729228435E+01    0.000000000000000E+00    0.633084586119422E+00    0.633526898161856E+00    0.000000000000000E+00    0.000000000000000E+00    0.000000000000000E+00    0.000000000000000E+00
    0.716992775196828E+01    0.000000000000000E+00    0.634521436735375E+00    0.634954628373613E+00    0.000000000000000E+00    0.000000000000000E+00    0.000000000000000E+00    0.000000000000000E+00
    0.719492821165222E+01    0.000000000000000E+00    0.637424413345280E+00    0.637848540383997E+00    0.000000000000000E+00    0.000000000000000E+00    0.000000000000000E+00    0.000000000000000E+00
    0.721992867133616E+01    0.000000000000000E+00    0.643334978744708E+00    0.643750638765900E+00    0.000000000000000E+00    0.000000000000000E+00    0.000000000000000E+00    0.000000000000000E+00
    0.724492913102010E+01    0.000000000000000E+00    0.655201494502472E+00    0.655610202186072E+00    0.000000000000000E+00    0.000000000000000E+00    0.000000000000000E+00    0.000000000000000E+00
    0.726992959070403E+01    0.000000000000000E+00    0.679824510482565E+00    0.680229559660629E+00    0.000000000000000E+00    0.000000000000000E+00    0.000000000000000E+00    0.000000000000000E+00
    0.729493005038797E+01    0.000000000000000E+00    0.737593164201247E+00    0.738001473686083E+00    0.000000000000000E+00    0.000000000000000E+00    0.000000000000000E+00    0.000000000000000E+00
    0.731993051007191E+01    0.000000000000000E+00    0.913913991924431E+00    0.914319021657590E+00    0.000000000000000E+00    0.000000000000000E+00    0.000000000000000E+00    0.000000000000000E+00
    0.734493096975585E+01    0.000000000000000E+00    0.356018691738531E-02    0.358662687470690E-02    0.000000000000000E+00    0.000000000000000E+00    0.000000000000000E+00    0.000000000000000E+00
    0.736993142943978E+01    0.000000000000000E+00    0.287560389580050E+00    0.287754869109050E+00    0.000000000000000E+00    0.000000000000000E+00    0.000000000000000E+00    0.000000000000000E+00
    0.739493188912372E+01    0.000000000000000E+00    0.386229757606881E+00    0.386461003775568E+00    0.000000000000000E+00    0.000000000000000E+00    0.000000000000000E+00    0.000000000000000E+00
    0.741993234880766E+01    0.000000000000000E+00    0.426565916619153E+00    0.426802566900006E+00    0.000000000000000E+00    0.000000000000000E+00    0.000000000000000E+00    0.000000000000000E+00
    0.744493280849160E+01    0.000000000000000E+00    0.449516586049258E+00    0.449747923429027E+00    0.000000000000000E+00    0.000000000000000E+00    0.000000000000000E+00    0.000000000000000E+00
    0.746993326817553E+01    0.000000000000000E+00    0.466972783546805E+00    0.467191389018968E+00    0.000000000000000E+00    0.000000000000000E+00    0.000000000000000E+00    0.000000000000000E+00
    0.749493372785947E+01    0.000000000000000E+00    0.483640642727517E+00    0.483834521541978E+00    0.000000000000000E+00    0.000000000000000E+00    0.000000000000000E+00    0.000000000000000E+00
    0.751993418754341E+01    0.000000000000000E+00    0.497528211967110E+00    0.497663097847978E+00    0.000000000000000E+00    0.000000000000000E+00    0.000000000000000E+00    0.000000000000000E+00
    0.754493464722735E+01    0.000000000000000E+00    0.473621639933936E+00    0.473577535374315E+00    0.000000000000000E+00    0.000000000000000E+00    0.000000000000000E+00    0.000000000000000E+00
    0.756993510691128E+01    0.000000000000000E+00    0.269827249608377E+00    0.269506115222670E+00    0.000000000000000E+00    0.000000000000000E+00    0.000000000000000E+00    0.000000000000000E+00
    0.759493556659522E+01    0.000000000000000E+00    0.805293886729523E-01    0.803539697643632E-01    0.000000000000000E+00    0.000000000000000E+00    0.000000000000000E+00    0.000000000000000E+00
    0.761993602627916E+01    0.000000000000000E+00    0.105993914080496E+00    0.105694260607886E+00    0.000000000000000E+00    0.000000000000000E+00    0.000000000000000E+00    0.000000000000000E+00
    0.764493648596310E+01    0.000000000000000E+00    0.161363020726142E+00    0.161353384855353E+00    0.000000000000000E+00    0.000000000000000E+00    0.000000000000000E+00    0.000000000000000E+00
    0.766993694564703E+01    0.000000000000000E+00    0.199217318468138E+00    0.199253832656890E+00    0.000000000000000E+00    0.000000000000000E+00    0.000000000000000E+00    0.000000000000000E+00
    0.769493740533097E+01    0.000000000000000E+00    0.230715605070809E+00    0.230766747995153E+00    0.000000000000000E+00    0.000000000000000E+00    0.000000000000000E+00    0.000000000000000E+00
    0.771993786501491E+01    0.000000000000000E+00    0.267263176115761E+00    0.267314413688333E+00    0.000000000000000E+00    0.000000000000000E+00    0.000000000000000E+00    0.000000000000000E+00
    0.774493832469885E+01    0.000000000000000E+00   -0.270877548986508E-01   -0.269724524460312E-01    0.000000000000000E+00    0.000000000000000E+00    0.000000000000000E+00    0.000000000000000E+00
    0.776993878438278E+01    0.000000000000000E+00    0.119437986373815E+00    0.119522830935387E+00    0.000000000000000E+00    0.000000000000000E+00    0.000000000000000E+00    0.000000000000000E+00
    0.779493924406672E+01    0.000000000000000E+00    0.155858499005580E+00    0.155947067820856E+00    0.000000000000000E+00    0.000000000000000E+00    0.000000000000000E+00    0.000000000000000E+00
    0.781993970375066E+01    0.000000000000000E+00    0.182051698657703E+00    0.182152254220687E+00    0.000000000000000E+00    0.000000000000000E+00    0.000000000000000E+00    0.000000000000000E+00
    0.784494016343460E+01    0.000000000000000E+00    0.270112565639062E+00    0.269989985780835E+00    0.000000000000000E+00    0.000000000000000E+00    0.000000000000000E+00    0.000000000000000E+00
    0.786994062311853E+01    0.000000000000000E+00    0.105201438296207E-01    0.104663494390443E-01    0.000000000000000E+00    0.000000000000000E+00    0.000000000000000E+00    0.000000000000000E+00
    0.789494108280247E+01    0.000000000000000E+00   -0.461263720294837E-01   -0.461110229929244E-01    0.000000000000000E+00    0.000000000000000E+00    0.000000000000000E+00    0.000000000000000E+00
    0.791994154248641E+01    0.000000000000000E+00   -0.154424397854081E+00   -0.154171796839112E+00    0.000000000000000E+00    0.000000000000000E+00    0.000000000000000E+00    0.000000000000000E+00
    0.794494200217035E+01    0.000000000000000E+00    0.949207184558931E-01    0.951591847603429E-01    0.000000000000000E+00    0.000000000000000E+00    0.000000000000000E+00    0.000000000000000E+00
    0.796994246185428E+01    0.000000000000000E+00    0.128212280828794E+00    0.128323575711730E+00    0.000000000000000E+00    0.000000000000000E+00    0.000000000000000E+00    0.000000000000000E+00
    0.799494292153822E+01    0.000000000000000E+00    0.128365206690275E+00    0.128436499288441E+00    0.000000000000000E+00    0.000000000000000E+00    0.000000000000000E+00    0.000000000000000E+00
    0.801994338122216E+01    0.000000000000000E+00    0.101941759079225E+00    0.102020029743540E+00    0.000000000000000E+00    0.000000000000000E+00    0.000000000000000E+00    0.000000000000000E+00
    0.804494384090610E+01    0.000000000000000E+00    0.177898244613531E-01    0.179001529365144E-01    0.000000000000000E+00    0.000000000000000E+00    0.000000000000000E+00    0.000000000000000E+00
    0.806994430059003E+01    0.000000000000000E+00    0.785423309975902E-02    0.797418546502023E-02    0.000000000000000E+00    0.000000000000000E+00    0.000000000000000E+00    0.000000000000000E+00
    0.809494476027397E+01    0.000000000000000E+00    0.269929952841967E-01    0.271153341788189E-01    0.000000000000000E+00    0.000000000000000E+00    0.000000000000000E+00    0.000000000000000E+00
    0.811994521995791E+01    0.000000000000000E+00    0.340019816733876E-01    0.341195960760139E-01    0.000000000000000E+00    0.000000000000000E+00    0.000000000000000E+00    0.000000000000000E+00
    0.814494567964185E+01    0.000000000000000E+00    0.332257965886032E-01    0.333404628545505E-01    0.000000000000000E+00    0.000000000000000E+00    0.000000000000000E+00    0.000000000000000E+00
    0.816994613932578E+01    0.000000000000000E+00    0.274334757336629E-01    0.275484331106968E-01    0.000000000000000E+00    0.000000000000000E+00    0.000000000000000E+00    0.000000000000000E+00
    0.819494659900972E+01    0.000000000000000E+00    0.164406031482827E-01    0.165600567008901E-01    0.000000000000000E+00    0.000000000000000E+00    0.000000000000000E+00    0.000000000000000E+00
    0.821994705869366E+01    0.000000000000000E+00   -0.505348067694376E-02   -0.492175426996362E-02    0.000000000000000E+00    0.000000000000000E+00    0.000000000000000E+00    0.000000000000000E+00
    0.824494751837760E+01    0.000000000000000E+00   -0.788187376837548E-01   -0.786529118756055E-01    0.000000000000000E+00    0.000000000000000E+00    0.000000000000000E+00    0.000000000000000E+00
    0.826994797806154E+01    0.000000000000000E+00    0.193626687967251E+00    0.193225589850268E+00    0.000000000000000E+00    0.000000000000000E+00    0.000000000000000E+00    0.000000000000000E+00
    0.829494843774547E+01    0.000000000000000E+00    0.503956876535439E-01    0.503734693704513E-01    0.000000000000000E+00    0.000000000000000E+00    0.000000000000000E+00    0.000000000000000E+00
    0.831994889742941E+01    0.000000000000000E+00    0.675494751032848E-01    0.678755100085261E-01    0.000000000000000E+00    0.000000000000000E+00    0.000000000000000E+00    0.000000000000000E+00
    0.834494935711335E+01    0.000000000000000E+00    0.503144666154400E-01    0.504558041105292E-01    0.000000000000000E+00    0.000000000000000E+00    0.000000000000000E+00    0.000000000000000E+00
    0.836994981679728E+01    0.000000000000000E+00    0.368635308058348E-01    0.369996642492245E-01    0.000000000000000E+00    0.000000000000000E+00    0.000000000000000E+00    0.000000000000000E+00
    0.839495027648122E+01    0.000000000000000E+00    0.276290228761102E-01    0.277768197178503E-01    0.000000000000000E+00    0.000000000000000E+00    0.000000000000000E+00    0.000000000000000E+00
    0.841995073616516E+01    0.000000000000000E+00    0.217872770324611E-01    0.219705340313897E-01    0.000000000000000E+00    0.000000000000000E+00    0.000000000000000E+00    0.000000000000000E+00
    0.844495119584910E+01    0.000000000000000E+00    0.746829857691277E-01    0.757629598926201E-01    0.000000000000000E+00    0.000000000000000E+00    0.000000000000000E+00    0.000000000000000E+00
    0.846995165553304E+01    0.000000000000000E+00   -0.502413617881675E-02   -0.485913822406871E-02    0.000000000000000E+00    0.000000000000000E+00    0.000000000000000E+00    0.000000000000000E+00
    0.849495211521697E+01    0.000000000000000E+00   -0.292705890229810E+00   -0.292886709244810E+00    0.000000000000000E+00    0.000000000000000E+00    0.000000000000000E+00    0.000000000000000E+00
    0.851995257490091E+01    0.000000000000000E+00    0.194130974779674E+00    0.193853663979957E+00    0.000000000000000E+00    0.000000000000000E+00    0.000000000000000E+00    0.000000000000000E+00
    0.854495303458485E+01    0.000000000000000E+00   -0.697962395210656E-01   -0.697376664208614E-01    0.000000000000000E+00    0.000000000000000E+00    0.000000000000000E+00    0.000000000000000E+00
    0.856995349426879E+01    0.000000000000000E+00   -0.123113861228920E-01   -0.121818647078922E-01    0.000000000000000E+00    0.000000000000000E+00    0.000000000000000E+00    0.000000000000000E+00
    0.859495395395272E+01    0.000000000000000E+00    0.537753164783027E-05    0.335475792860808E-03    0.000000000000000E+00    0.000000000000000E+00    0.000000000000000E+00    0.000000000000000E+00
    0.861995441363666E+01    0.000000000000000E+00   -0.561646298217262E-01   -0.560133742710081E-01    0.000000000000000E+00    0.000000000000000E+00    0.000000000000000E+00    0.000000000000000E+00
    0.864495487332060E+01    0.000000000000000E+00   -0.289146905992082E-02   -0.292889692066654E-02    0.000000000000000E+00    0.000000000000000E+00    0.000000000000000E+00    0.000000000000000E+00
    0.866995533300454E+01    0.000000000000000E+00    0.171058747160753E+00    0.171867225954742E+00    0.000000000000000E+00    0.000000000000000E+00    0.000000000000000E+00    0.000000000000000E+00
    0.869495579268847E+01    0.000000000000000E+00   -0.825712545997558E-01   -0.824478412362702E-01    0.000000000000000E+00    0.000000000000000E+00    0.000000000000000E+00    0.000000000000000E+00
    0.871995625237241E+01    0.000000000000000E+00    0.130139888256158E-01    0.132180564673529E-01    0.000000000000000E+00    0.000000000000000E+00    0.000000000000000E+00    0.000000000000000E+00
    0.874495671205635E+01    0.000000000000000E+00   -0.182770176328752E+00   -0.182816002245579E+00    0.000000000000000E+00    0.000000000000000E+00    0.000000000000000E+00    0.000000000000000E+00
    0.876995717174028E+01    0.000000000000000E+00   -0.705985878800013E-01   -0.704682409495775E-01    0.000000000000000E+00    0.000000000000000E+00    0.000000000000000E+00    0.000000000000000E+00
    0.879495763142422E+01    0.000000000000000E+00   -0.998073726802535E-01   -0.998238147773651E-01    0.000000000000000E+00    0.000000000000000E+00    0.000000000000000E+00    0.000000000000000E+00
    0.881995809110816E+01    0.000000000000000E+00   -0.119916109907038E+00   -0.119877760445847E+00    0.000000000000000E+00    0.000000000000000E+00    0.000000000000000E+00    0.000000000000000E+00
    0.884495855079210E+01    0.000000000000000E+00   -0.943586860071217E-01   -0.941397424116117E-01    0.000000000000000E+00    0.000000000000000E+00    0.000000000000000E+00    0.000000000000000E+00
    0.886995901047603E+01    0.000000000000000E+00   -0.153091407787756E-01   -0.152093662254240E-01    0.000000000000000E+00    0.000000000000000E+00    0.000000000000000E+00    0.000000000000000E+00
    0.889495947015997E+01    0.000000000000000E+00   -0.199121514048615E-01   -0.198851559716726E-01    0.136824383232693E+00    0.136840469592005E+00    0.000000000000000E+00    0.000000000000000E+00
    0.891995992984391E+01    0.000000000000000E+00   -0.368132727110088E-01   -0.367652806319705E-01   -0.434425066958155E-01   -0.434650657548261E-01    0.000000000000000E+00    0.000000000000000E+00
    0.894496038952785E+01    0.000000000000000E+00   -0.287154761318043E-01   -0.286380234909228E-01   -0.148419520607967E+00   -0.148384582624494E+00    0.000000000000000E+00    0.000000000000000E+00
    0.896996084921178E+01    0.000000000000000E+00   -0.203012335617321E-01   -0.201925560525025E-01   -0.311657210114304E+00   -0.311602472754320E+00    0.000000000000000E+00    0.000000000000000E+00
    0.899496130889572E+01    0.000000000000000E+00   -0.840209316146216E-01   -0.839352967938403E-01   -0.343208271185887E+00   -0.343184035461895E+00    0.000000000000000E+00    0.000000000000000E+00
    0.901996176857966E+01    0.000000000000000E+00   -0.138625131173989E+00   -0.138752932364095E+00    0.288447231385109E-01    0.289277543272140E-01    0.000000000000000E+00    0.000000000000000E+00
    0.904496222826360E+01    0.000000000000000E+00   -0.679216497092999E-01   -0.676149796548605E-01    0.200826910837749E-01    0.200873085776857E-01    0.000000000000000E+00    0.000000000000000E+00
    0.906996268794753E+01    0.000000000000000E+00   -0.510690652859843E-01   -0.509687148714354E-01   -0.111643420328901E+00   -0.111590566838452E+00    0.000000000000000E+00    0.000000000000000E+00
    0.909496314763147E+01    0.000000000000000E+00    0.884411814788951E-02    0.890855088595510E-02   -0.488106123798930E+00   -0.488256473735026E+00    0.000000000000000E+00    0.000000000000000E+00
    0.911996360731541E+01    0.000000000000000E+00   -0.341401253058013E-02   -0.326183896997552E-02   -0.553700405764541E+00   -0.554006440132261E+00    0.325628110567986E+00    0.000000000000000E+00
    0.914496406699935E+01    0.000000000000000E+00   -0.809223796051697E-02   -0.793693862192075E-02   -0.537300844183231E+00   -0.537515662201544E+00    0.482697909564470E-01    0.000000000000000E+00
    0.916996452668328E+01    0.000000000000000E+00   -0.931447800702059E-02   -0.915560676927924E-02   -0.553546979174164E+00   -0.553728403058245E+00   -0.525763970337412E-01    0.000000000000000E+00
    0.919496498636722E+01    0.000000000000000E+00   -0.921456605613108E-02   -0.905213236243421E-02   -0.576181525391247E+00   -0.576354540721223E+00   -0.108129175556756E+00    0.000000000000000E+00
    0.921996544605116E+01    0.000000000000000E+00   -0.798382749762219E-02   -0.781685872828170E-02   -0.596963135153586E+00   -0.597158741690067E+00   -0.138326281704884E+00    0.000000000000000E+00
    0.924496590573510E+01    0.000000000000000E+00   -0.406278339099142E-02   -0.388530097959156E-02   -0.567301290648016E+00   -0.567667994502155E+00   -0.129803530489995E+00    0.000000000000000E+00
    0.926996636541903E+01    0.000000000000000E+00   -0.167079067804056E-01   -0.165600217434015E-01   -0.645546626500336E+00   -0.645466515548467E+00   -0.246892995032005E+00    0.000000000000000E+00
    0.929496682510297E+01    0.000000000000000E+00   -0.146439803984592E-01   -0.144879656600786E-01   -0.698707866736835E+00   -0.698674698562077E+00   -0.226812322677720E+00    0.000000000000000E+00
    0.931996728478691E+01    0.000000000000000E+00   -0.276577129201817E-01   -0.275028914722771E-01   -0.742653588663076E+00   -0.742608171151500E+00   -0.225022846165381E+00    0.000000000000000E+00
    0.934496774447084E+01    0.000000000000000E+00   -0.826938687565435E-01   -0.828709723116561E-01   -0.575624687426000E+00   -0.575696227134076E+00    0.114874102748146E-01    0.000000000000000E+00
    0.936996820415478E+01    0.000000000000000E+00   -0.530442692022473E-02   -0.513542850874707E-02   -0.427418271595470E+00   -0.427607990232393E+00   -0.252423336633507E+00    0.000000000000000E+00
    0.939496866383872E+01    0.000000000000000E+00    0.263114766380283E-02    0.280370749127451E-02   -0.596909304016495E+00   -0.597065433727088E+00   -0.309743887016865E+00    0.000000000000000E+00
    0.941996912352266E+01    0.000000000000000E+00    0.667512868908331E-02    0.684888830224919E-02   -0.652847203500696E+00   -0.653011551100236E+00   -0.269042826788130E+00    0.000000000000000E+00
    0.944496958320659E+01    0.000000000000000E+00   -0.817552541754123E-02   -0.805229891150928E-02   -0.463894052327364E+00   -0.464256468548427E+00   -0.181282868417881E+00    0.000000000000000E+00
    0.946997004289053E+01    0.000000000000000E+00   -0.218106190610694E-02   -0.201941468539798E-02   -0.771796289946072E+00   -0.771751483476665E+00   -0.260918491909931E+00    0.000000000000000E+00
    0.949497050257447E+01    0.000000000000000E+00   -0.698854047769159E-01   -0.700165200020978E-01   -0.432661122849591E+00   -0.432747311473067E+00    0.713351089056097E-01    0.000000000000000E+00
    0.951997096225841E+01    0.000000000000000E+00    0.140096076837590E-01    0.141857141348484E-01   -0.616205995701624E+00   -0.616362034137993E+00   -0.301659754080321E+00    0.000000000000000E+00
    0.954497142194234E+01    0.000000000000000E+00    0.162589904488655E-01    0.164005633403700E-01   -0.497114200638392E+00   -0.497617946983875E+00   -0.116711186554374E+00    0.000000000000000E+00
    0.956997188162628E+01    0.000000000000000E+00    0.318468836422183E-01    0.319825726458381E-01   -0.758085325463539E+00   -0.758004640523280E+00   -0.348479846460990E-01    0.000000000000000E+00
    0.959497234131022E+01    0.000000000000000E+00    0.238257270157817E-01    0.240014898553315E-01   -0.658927234183485E+00   -0.659087171897321E+00   -0.247197633669660E+00    0.000000000000000E+00
    0.961997280099416E+01    0.000000000000000E+00    0.416227814906558E-01    0.417630613203618E-01   -0.817341250253394E+00   -0.817237355074630E+00   -0.918552795156967E-01    0.000000000000000E+00
    0.964497326067809E+01    0.000000000000000E+00    0.111691571532919E-01    0.113261118385240E-01   -0.754270435324344E+00   -0.754155050583161E+00   -0.261775637473042E+00    0.000000000000000E+00
    0.966997372036203E+01    0.000000000000000E+00    0.154899541383820E-01    0.156483786721940E-01   -0.758476388382324E+00   -0.758372185195805E+00   -0.243517686205632E+00    0.000000000000000E+00
    0.969497418004597E+01    0.000000000000000E+00    0.310389175704587E-01    0.312118352297609E-01   -0.573621381998398E+00   -0.573785143202488E+00   -0.235682367164279E+00    0.000000000000000E+00
    0.971997463972991E+01    0.000000000000000E+00    0.162928805090902E-01    0.164564501749592E-01   -0.291897893789326E+00   -0.292070438318979E+00    0.749288278063343E-01    0.000000000000000E+00
    0.974497509941384E+01    0.000000000000000E+00    0.245921112531805E-01    0.247476505083708E-01   -0.792579991000733E+00   -0.792503203004794E+00   -0.171582669954446E+00    0.000000000000000E+00
    0.976997555909778E+01    0.000000000000000E+00    0.344616792336270E-01    0.346090837810114E-01   -0.678381403290562E+00   -0.678412055289695E+00   -0.142460362435691E+00    0.966660373227578E+00
    0.979497601878172E+01    0.000000000000000E+00    0.371952868504483E-01    0.373409890365634E-01   -0.675099064415797E+00   -0.675131704288515E+00   -0.126880430850875E+00    0.945566383721730E+00
    0.981997647846566E+01    0.000000000000000E+00    0.398295756917337E-01    0.399661102569413E-01   -0.671143682756818E+00   -0.671143323762003E+00   -0.110920946238129E+00    0.927169202876049E+00
    0.984497693814959E+01    0.000000000000000E+00    0.422994717298263E-01    0.424327534975293E-01   -0.666627622897108E+00   -0.666626854931350E+00   -0.946131289603889E-01    0.909932196968596E+00
    0.986997739783353E+01    0.000000000000000E+00    0.445446403834295E-01    0.446717737253973E-01   -0.661388751158408E+00   -0.661378005887342E+00   -0.779969720553065E-01    0.893391052760202E+00
    0.989497785751747E+01    0.000000000000000E+00    0.464538262020288E-01    0.465725915233261E-01   -0.655294198806780E+00   -0.655268838683572E+00   -0.611074301059153E-01    0.877375605884166E+00
    0.991997831720141E+01    0.000000000000000E+00    0.478442863995081E-01    0.479515945183807E-01   -0.648093619784243E+00   -0.648047696013418E+00   -0.439798935618702E-01    0.861801628157346E+00
    0.994497877688534E+01    0.000000000000000E+00    0.483853918368344E-01    0.484763603151235E-01   -0.639310844776521E+00   -0.639234936734182E+00   -0.266511537250870E-01    0.846630168729946E+00
    0.996997923656928E+01    0.000000000000000E+00    0.474057501473194E-01    0.474718063896625E-01   -0.627952445077657E+00   -0.627829639626336E+00   -0.916115838230031E-02    0.831856941725407E+00
    0.999497969625322E+01    0.000000000000000E+00    0.429744178631527E-01    0.429982460689312E-01   -0.611611572101116E+00   -0.611406467462601E+00    0.845422456605205E-02    0.817528434958904E+00
    0.100199801559372E+02    0.000000000000000E+00    0.306691400318408E-01    0.306068038233726E-01   -0.582743180587244E+00   -0.582360569122669E+00    0.261195778493554E-01    0.803795099285529E+00
    0.100449806156211E+02    0.000000000000000E+00   -0.168403856269185E-01   -0.171601411362919E-01   -0.503052803335389E+00   -0.502060619978971E+00    0.437637474585380E-01    0.790970537692226E+00
    0.100699810753050E+02    0.000000000000000E+00    0.147745091936136E+00    0.148579665239531E+00   -0.868433092628599E+00   -0.868383468876523E+00    0.610574837094114E-01    0.744229467451474E+00
    0.100949815349890E+02    0.000000000000000E+00    0.144609061805022E+00    0.145197126401731E+00   -0.737743428130250E+00   -0.738457161035832E+00    0.785430111863896E-01    0.753842814255704E+00
    0.101199819946729E+02    0.000000000000000E+00    0.121871740110448E+00    0.122284815206383E+00   -0.688745535921418E+00   -0.689225010635808E+00    0.953028621978072E-01    0.742889110202003E+00
    0.101449824543568E+02    0.000000000000000E+00    0.114067745250467E+00    0.114414026854594E+00   -0.667442677076818E+00   -0.667821225955133E+00    0.111057434781876E+00    0.730059453376621E+00
    0.101699829140408E+02    0.000000000000000E+00    0.110715636225314E+00    0.111028628254883E+00   -0.656014277596981E+00   -0.656338823076124E+00    0.124817777858335E+00    0.716307042033227E+00
    0.101949833737247E+02    0.000000000000000E+00    0.108745088145679E+00    0.109040873690718E+00   -0.652146204666869E+00   -0.652437402693911E+00    0.133960397792058E+00    0.700623074592823E+00
    0.102199838334087E+02    0.000000000000000E+00    0.106278325361753E+00    0.106571293530279E+00   -0.663056594686071E+00   -0.663324856851870E+00    0.128376087769430E+00    0.676371832082997E+00
    0.102449842930926E+02    0.000000000000000E+00    0.101330411057612E+00    0.101699462393710E+00   -0.717665156723006E+00   -0.718123476711897E+00    0.352462818412785E-01    0.560136789252430E+00
    0.102699847527765E+02    0.000000000000000E+00    0.947103381379058E-01    0.949882346082759E-01   -0.539441052333174E+00   -0.539864913144701E+00    0.248646696782865E+00    0.630806227197071E+00
    0.102949852124605E+02    0.000000000000000E+00    0.229036434564102E-01    0.231697880291714E-01   -0.576976735621959E+00   -0.577387428962397E+00    0.220177601235532E+00    0.646185644761539E+00
    0.103199856721444E+02    0.000000000000000E+00   -0.597193834223104E+00   -0.597037176387670E+00   -0.549224210036396E+00   -0.549393273833808E+00    0.371673475746512E+00    0.655790029567072E+00
    0.103449861318283E+02    0.000000000000000E+00    0.293284097559045E-01    0.295272200143936E-01   -0.501193614431212E+00   -0.501376717240930E+00    0.409936768462057E+00    0.660660849595064E+00
    0.103699865915123E+02    0.000000000000000E+00    0.997058451119051E-01    0.999545801145076E-01   -0.503134432330814E+00   -0.503402427682748E+00    0.400246242694347E+00    0.650119024375195E+00
    0.103949870511962E+02    0.000000000000000E+00    0.115075433353642E+00    0.115417899058458E+00   -0.491299088446480E+00   -0.491678833350462E+00    0.427962561743857E+00    0.648767353128231E+00
    0.104199875108802E+02    0.000000000000000E+00    0.106429388960984E+00    0.108189324532049E+00   -0.443567466032394E+00   -0.443419164588240E+00    0.584499353383216E+00    0.670407044565097E+00
    0.104449879705641E+02    0.000000000000000E+00    0.120706675085885E+00    0.120654087479341E+00   -0.477629083068195E+00   -0.477409228453734E+00    0.317229411532097E+00    0.493310394504285E+00
    0.104699884302480E+02    0.000000000000000E+00    0.120892745166925E+00    0.120809616036517E+00   -0.480418359458079E+00   -0.480859370520349E+00    0.390054790187644E+00    0.543822868166176E+00
    0.104949888899320E+02    0.000000000000000E+00    0.110388096080473E+00    0.110439855905005E+00   -0.459703760213220E+00   -0.460035522731284E+00    0.433762560984132E+00    0.536471139994734E+00
    0.105199893496159E+02    0.000000000000000E+00   -0.281102249912496E+00   -0.269350405085417E+00    0.222520801419996E+00    0.188907678198170E+00    0.686084305859380E+00    0.758823015727944E-01
    0.105449898092998E+02    0.000000000000000E+00    0.162687068130433E+00    0.162778897032960E+00   -0.458917368994488E+00   -0.459024393054671E+00    0.438116677181585E+00    0.574883801210695E+00
    0.105699902689838E+02    0.000000000000000E+00    0.145841791283783E+00    0.145861314229041E+00   -0.431148214755885E+00   -0.431286301530442E+00    0.473832103264542E+00    0.555432676026984E+00
    0.105949907286677E+02    0.000000000000000E+00    0.134649839904710E+00    0.134628473488093E+00   -0.401798670291707E+00   -0.401942357698504E+00    0.500869961007359E+00    0.543749864353595E+00
    0.106199911883517E+02    0.000000000000000E+00    0.118325035975334E+00    0.118259556667138E+00   -0.362410305251492E+00   -0.362507820577527E+00    0.525904469418461E+00    0.533308075587536E+00
    0.106449916480356E+02    0.000000000000000E+00    0.912866473967269E-01    0.912331050194825E-01   -0.313875157913680E+00   -0.313731507866842E+00    0.550114278189818E+00    0.521849596282279E+00
    0.106699921077195E+02    0.000000000000000E+00    0.103319273275304E+00    0.103699418944510E+00   -0.365429884812214E+00   -0.364687138794526E+00    0.572734695897429E+00    0.511664750258480E+00
    0.106949925674035E+02    0.000000000000000E+00    0.171340709843745E+00    0.172014664142835E+00   -0.468984558211716E+00   -0.468502269265577E+00    0.595760816482520E+00    0.510397159563314E+00
    0.107199930270874E+02    0.000000000000000E+00    0.186396875364340E+00    0.186983088345170E+00   -0.463166746906161E+00   -0.463079295380203E+00    0.620267949790310E+00    0.506605506003799E+00
    0.107449934867713E+02    0.000000000000000E+00    0.185550713702238E+00    0.186088744242324E+00   -0.436266483519359E+00   -0.436432749352849E+00    0.645118777016276E+00    0.501273995280347E+00
    0.107699939464553E+02    0.000000000000000E+00    0.181727107879792E+00    0.182273324678065E+00   -0.403395252062592E+00   -0.403769225587858E+00    0.670360422182162E+00    0.495774507145116E+00
    0.107949944061392E+02    0.000000000000000E+00    0.176494575956686E+00    0.176921723694886E+00   -0.351318139260016E+00   -0.351662808324856E+00    0.696310100136365E+00    0.490226655606727E+00
    0.108199948658232E+02    0.000000000000000E+00    0.162942899817870E+00    0.162601665378534E+00   -0.137938872396128E+00   -0.137753016585457E+00    0.725026959613923E+00    0.482008301418238E+00
    0.108449953255071E+02    0.000000000000000E+00    0.160049617926340E+00    0.159982244781891E+00   -0.471036978508274E+00   -0.469929058843331E+00    0.746397571782104E+00    0.485721620273411E+00
    0.108699957851910E+02    0.000000000000000E+00    0.151863216338576E+00    0.151638311393323E+00   -0.427572418721980E+00   -0.426394462744015E+00    0.772493581173800E+00    0.482743402796236E+00
    0.108949962448750E+02    0.000000000000000E+00    0.146341695153479E+00    0.146396740745751E+00   -0.398073958941616E+00   -0.398580384501114E+00    0.801964959600766E+00    0.479749776485605E+00
    0.109199967045589E+02    0.000000000000000E+00    0.134755562410451E+00    0.135140160681836E+00   -0.375414905761574E+00   -0.374822577083138E+00    0.828301954144725E+00    0.477384339182798E+00
    0.109449971642428E+02    0.000000000000000E+00    0.975903688550581E-01    0.981190158563505E-01   -0.340088548653188E+00   -0.339723394166650E+00    0.911807554207752E+00    0.506613028317937E+00
    0.109699976239268E+02    0.000000000000000E+00    0.908681470299132E-01    0.911333314137702E-01   -0.331018173267463E+00   -0.330772845433012E+00    0.904086409772953E+00    0.489210303358855E+00
    0.109949980836107E+02    0.000000000000000E+00    0.618081492930777E-01    0.620482221878545E-01   -0.310595676390846E+00   -0.310364692723284E+00    0.933693069026041E+00    0.495633696470315E+00
    0.110199985432946E+02    0.000000000000000E+00    0.237605440066947E-01    0.239875649015602E-01   -0.288338862432534E+00   -0.288096117372617E+00    0.965558767749286E+00    0.508490771515034E+00
    0.110449990029786E+02    0.000000000000000E+00   -0.255755849774900E-01   -0.253530546695821E-01   -0.263364360391758E+00   -0.263078830215174E+00    0.100186453586807E+01    0.532236988976054E+00
    0.110699994626625E+02    0.000000000000000E+00   -0.934391899535282E-01   -0.931328570935514E-01   -0.224671028757160E+00   -0.224063681218090E+00    0.115266949713780E+01    0.583557172914875E+00
    0.110949999223465E+02    0.000000000000000E+00   -0.156783724526004E+00   -0.156650437948465E+00   -0.182329900379120E+00   -0.181955468480330E+00    0.737621117655893E+00    0.523689857693888E+00
    0.111200003820304E+02    0.000000000000000E+00   -0.253585378505407E+00   -0.253408947077882E+00   -0.167942083768922E+00   -0.166984306937622E+00    0.591840169632988E+00    0.704250727156297E+00
    0.111450008417143E+02    0.000000000000000E+00   -0.351823134687478E+00   -0.351718191159529E+00   -0.974810938625998E-01   -0.967270407913076E-01   -0.416774049768165E-02    0.825755710640779E+00
    0.111700013013983E+02    0.000000000000000E+00   -0.448031087237713E+00   -0.447955442930826E+00   -0.613850000358014E-01   -0.607049906831146E-01   -0.753075256560330E+00    0.115450533666870E+01
    0.111950017610822E+02    0.000000000000000E+00   -0.516501579892678E+00   -0.516217226091510E+00   -0.102750657823915E+00   -0.103549289670544E+00   -0.913308080272975E+00    0.150127716663996E+01
    0.112200022207661E+02    0.000000000000000E+00   -0.525054523347889E+00   -0.525654181276874E+00   -0.274262729713543E+00   -0.273489239298481E+00   -0.608434258714581E+00    0.975491823114915E+00
    0.112450026804501E+02    0.000000000000000E+00   -0.629902811731104E+00   -0.630328533211100E+00   -0.243356321326566E-01   -0.212281027970443E-01   -0.179737988054213E+00    0.280078547668198E+00
    0.112700031401340E+02    0.000000000000000E+00   -0.307253189495762E+00   -0.307461249057282E+00   -0.538919020209853E+00   -0.540762493426576E+00   -0.456277529017127E-01    0.463707799434166E+00
    0.112950035998180E+02    0.000000000000000E+00   -0.316798551968166E+00   -0.317044226121514E+00   -0.559077191128751E-01   -0.551779450372430E-01    0.109179511899199E+00    0.217796681543093E+00
    0.113200040595019E+02    0.000000000000000E+00   -0.124765732852033E+00   -0.124893902300637E+00   -0.883382128313328E-01   -0.878106933100145E-01    0.184486394896880E+00    0.122249296722084E+00
    0.113450045191858E+02    0.000000000000000E+00    0.107143402127101E+00    0.107236885552665E+00   -0.125414153880310E+00   -0.125629850386823E+00    0.205094530456140E+00    0.220850153800467E+00
    0.113700049788698E+02    0.000000000000000E+00    0.262711281704132E+00    0.262756516890772E+00   -0.719784794160632E-01   -0.726233210967829E-01    0.234007409579477E+00    0.792524310078773E-01
    0.113950054385537E+02    0.000000000000000E+00    0.382165347091287E+00    0.382161421963083E+00    0.572478046018324E-01    0.573701818407896E-01    0.271541341054493E+00   -0.329886218032089E-01
    0.114200058982376E+02    0.000000000000000E+00    0.545617933679943E+00    0.545564920767934E+00    0.144231408184093E+00    0.144181453584313E+00    0.194539379653046E+00    0.387130254471385E-01
    0.114450063579216E+02    0.000000000000000E+00    0.497002342348014E+00    0.497595037274357E+00    0.126526752464015E+00    0.129743863413225E+00    0.760031333364944E-01    0.502050807702017E+00
    0.114700068176055E+02    0.000000000000000E+00    0.466175836343687E+00    0.462949774406463E+00    0.740542119389330E-01    0.746794499663864E-01   -0.942501761336420E-02    0.659357769090760E-01
    0.114950072772895E+02    0.000000000000000E+00   -0.925207223926174E-01   -0.925832516868665E-01   -0.398574181637676E+00   -0.397995992196551E+00    0.162309276849081E+00    0.519806825677052E+00
    0.115200077369734E+02    0.000000000000000E+00   -0.481120428293725E+00   -0.480321416024204E+00   -0.512910012972710E+00   -0.513698619570352E+00    0.491356270823983E+00    0.308918945562449E+00
    0.115450081966573E+02    0.000000000000000E+00   -0.537588145939743E+00   -0.536785113839817E+00   -0.395934757447190E+00   -0.395881932130204E+00    0.725084689305061E+00    0.283858678960609E+00
    0.115700086563413E+02    0.000000000000000E+00   -0.474605687420772E+00   -0.473916912156610E+00   -0.370847296679589E+00   -0.370906339891655E+00    0.994291032017185E+00    0.308532465726764E+00
    0.115950091160252E+02    0.000000000000000E+00   -0.418696335030130E+00   -0.418117103905931E+00   -0.281379764715328E+00   -0.281425176407767E+00    0.107771819884614E+01    0.257616223166634E+00
    0.116200095757091E+02    0.000000000000000E+00   -0.355659848676945E+00   -0.355300348493390E+00   -0.215587322241011E+00   -0.216124472415959E+00    0.104804020134312E+01    0.253492491050338E+00
    0.116450100353931E+02    0.000000000000000E+00   -0.311829299568792E+00   -0.311615962912156E+00   -0.624108973277098E-01   -0.625649736282036E-01    0.111112788984023E+01    0.192293466924412E+00
    0.116700104950770E+02    0.000000000000000E+00    0.168133413804970E+00   -0.224580606506697E+00   -0.606418791917565E-01    0.753034052595475E-01    0.568626158418193E+00    0.232520183764353E+00
    0.116950109547610E+02    0.000000000000000E+00   -0.169672806199998E+00   -0.169326701917683E+00    0.978739294491620E-01    0.981209644022181E-01    0.103466310978787E+01    0.457164080702385E+00
    0.117200114144449E+02    0.000000000000000E+00   -0.133215843424286E+00   -0.132493586101049E+00   -0.478192508934872E+00   -0.478085430283493E+00    0.113193571955248E+01    0.490713560672132E+00
    0.117450118741288E+02    0.000000000000000E+00   -0.111271085069731E+00   -0.110740202265713E+00   -0.461747769183001E+00   -0.461829877762246E+00    0.114678478727835E+01    0.449727744556342E+00
    0.117700123338128E+02    0.000000000000000E+00   -0.717028219454237E-01   -0.711961501327018E-01   -0.410422242750706E+00   -0.410495608187828E+00    0.112621554734516E+01    0.402686214247603E+00
    0.117950127934967E+02    0.000000000000000E+00   -0.647461659934432E-02   -0.632183763312914E-02   -0.437508044349897E+00   -0.435452745900092E+00    0.990414354483884E+00    0.424743525359620E+00
    0.118200132531806E+02    0.000000000000000E+00   -0.211222925167239E+00   -0.210667227188739E+00   -0.320924902670481E+00   -0.321323592958586E+00    0.123140906704721E+01    0.422876282125844E+00
    0.118450137128646E+02    0.000000000000000E+00    0.706431343025464E-01    0.704700453134543E-01   -0.321239377932859E+00   -0.321513164563215E+00    0.457227734103897E+00    0.226667318373896E+00
    0.118700141725485E+02    0.000000000000000E+00   -0.339272118237676E-01   -0.334158129509372E-01   -0.281175039489718E+00   -0.281349479567909E+00    0.114794460176070E+01    0.433794268843179E+00
    0.118700141725485E+02    0.000000000000000E+00   -0.345458265349687E-01   -0.340363508423626E-01   -0.282350573992458E+00   -0.282525226770257E+00    0.115564712452707E+01    0.432790870568834E+00
    0.118950146322325E+02    0.000000000000000E+00   -0.366667670600262E-01   -0.362774606600418E-01   -0.277694022885982E+00   -0.277652940444488E+00    0.137544433241139E+01    0.434719911407160E+00
    0.119200150919164E+02    0.000000000000000E+00   -0.441315735173734E-01   -0.435292382853137E-01   -0.244101802830794E+00   -0.244149086299579E+00    0.138181586127569E+01    0.418727504112878E+00
    0.119450155516003E+02    0.000000000000000E+00   -0.262059701264387E-01   -0.255004350675863E-01   -0.243422451692247E+00   -0.243423895035384E+00    0.138884392850893E+01    0.411584271603501E+00
    0.119700160112843E+02    0.000000000000000E+00   -0.263635056132811E-01   -0.256552193025032E-01   -0.223857216808698E+00   -0.223801579949142E+00    0.138666160721833E+01    0.410415612447752E+00
    0.119950164709682E+02    0.000000000000000E+00   -0.428660442988761E-04    0.294474367030512E-03   -0.218633510606650E+00   -0.218867642827085E+00    0.140258639239431E+01    0.262606784619196E+00
    0.120200169306521E+02    0.000000000000000E+00   -0.110820935700302E-01   -0.106113100357512E-01   -0.199175877161023E+00   -0.199454014245409E+00    0.140642234258184E+01    0.203317563356682E+00
    0.120450173903361E+02    0.000000000000000E+00    0.415001255276107E-01    0.422553485679298E-01   -0.220106447755431E+00   -0.220370924288703E+00    0.135977390048240E+01    0.280269736748053E+00
    0.120700178500200E+02    0.000000000000000E+00    0.902748347752506E-01    0.902519663078881E-01   -0.184020652012812E+00   -0.184896294483611E+00    0.128277421385101E+01    0.235873025559357E+00
    0.120950183097040E+02    0.000000000000000E+00    0.149757512633951E+00    0.151234815830406E+00   -0.199392270474612E+00   -0.199723354317731E+00    0.126911292154470E+01    0.312948091978942E+00
    0.121200187693879E+02    0.000000000000000E+00   -0.300724957120151E-01   -0.306879861448968E-01   -0.369533177625540E+00   -0.370380965915764E+00    0.136046555983356E+01    0.271190177317279E+00
    0.121450192290718E+02    0.000000000000000E+00    0.504580321020860E-01    0.509087796766013E-01   -0.161186506676448E+00   -0.161112436952467E+00    0.134634966585858E+01    0.315815127590445E+00
    0.121700196887558E+02    0.000000000000000E+00    0.248038765108635E-01    0.253550049834308E-01   -0.153522156471519E+00   -0.153567876524096E+00    0.135385289801049E+01    0.315143077209722E+00
    0.121950201484397E+02    0.000000000000000E+00    0.477985562705341E-02    0.531924183322661E-02   -0.149269023388083E+00   -0.149316917018924E+00    0.135825753527632E+01    0.313184076304933E+00
    0.122200206081236E+02    0.000000000000000E+00   -0.815198795479238E-01   -0.808226910152546E-01   -0.328615670934064E-01   -0.323794955992903E-01    0.145076252839105E+01    0.372321189218882E+00
    0.122450210678076E+02    0.000000000000000E+00   -0.323422313703372E-01   -0.318643854954123E-01   -0.140998171427730E+00   -0.141000050271826E+00    0.133043999945530E+01    0.292049015356300E+00
    0.122700215274915E+02    0.000000000000000E+00   -0.133944697639892E+00   -0.134594930965019E+00   -0.258242102242439E+00   -0.258769468400681E+00    0.131397285545655E+01    0.261528864693659E+00
    0.122950219871755E+02    0.000000000000000E+00   -0.672327785848130E-01   -0.668770944237212E-01   -0.940779517306085E-01   -0.941649150602373E-01    0.131984736902119E+01    0.281720460560291E+00
    0.123200224468594E+02    0.000000000000000E+00   -0.248042441760281E+00   -0.250188452582579E+00   -0.384677111715159E+00   -0.386323115831432E+00    0.121561464733913E+01    0.312764636514812E+00
    0.123450229065433E+02    0.000000000000000E+00   -0.152689187486194E+00   -0.152671168487258E+00   -0.149462230581358E+00   -0.149682822595415E+00    0.133645696924291E+01    0.291949250081448E+00
    0.123700233662273E+02    0.000000000000000E+00   -0.122098487566819E+00   -0.121979671269716E+00   -0.557282373534384E-01   -0.557326813395464E-01    0.129081499803013E+01    0.262631775678468E+00
    0.123950238259112E+02    0.000000000000000E+00   -0.949022834902601E-01   -0.948878571590234E-01    0.411432204223774E-02    0.400164117713426E-02    0.122512063780259E+01    0.227788346173818E+00
    0.124200242855951E+02    0.000000000000000E+00   -0.307732270830621E-01   -0.300133965888259E-01   -0.527528149109750E-01   -0.524657474344125E-01    0.134227152294690E+01    0.267592373928986E+00
    0.124450247452791E+02    0.000000000000000E+00   -0.184542602048324E+00   -0.184233626512080E+00   -0.427585888870568E+00   -0.427115006159970E+00    0.114844235704048E+01    0.303616001486989E+00
    0.124700252049630E+02    0.000000000000000E+00    0.176719138322478E-01    0.179142674113029E-01   -0.726660615925473E-01   -0.722841870137132E-01    0.105835661571055E+01    0.237784466702526E+00
    0.124950256646470E+02    0.000000000000000E+00   -0.217307250004588E+00   -0.217709881641932E+00   -0.249209369038992E+00   -0.248981132257555E+00    0.846034538979576E+00    0.257071634593898E+00
    0.125200261243309E+02    0.000000000000000E+00   -0.199820945123878E+00   -0.200362775617674E+00   -0.184998675019497E+00   -0.184784481676778E+00    0.640627849605847E+00    0.247130955581403E+00
    0.125450265840148E+02    0.000000000000000E+00   -0.250033189568962E+00   -0.250019537802613E+00   -0.743434273197216E-01   -0.740521557824836E-01    0.205267232571477E+00    0.242012634364278E+00
    0.125700270436988E+02    0.000000000000000E+00    0.219718750173705E-01    0.215836984859522E-01   -0.287574234183740E+00   -0.287871201145230E+00    0.303910678074166E+00    0.183243555353210E+00
    0.125950275033827E+02    0.000000000000000E+00   -0.765455251980736E-02   -0.764923203469799E-02   -0.168485507123688E+00   -0.169651641818361E+00   -0.386530564845724E-01    0.191640034122363E+00
    0.126200279630666E+02    0.000000000000000E+00    0.190000888301058E-01    0.188093831154352E-01   -0.115322550636262E+00   -0.115627455489182E+00   -0.197973011699954E+00    0.178760337277169E+00
    0.126450284227506E+02    0.000000000000000E+00    0.746799879357987E-02    0.772650718363685E-02   -0.886643847667052E-01   -0.894196087123702E-01   -0.224941146729149E+00    0.150716624296344E+00
    0.126700288824345E+02    0.000000000000000E+00    0.167966169849779E+00    0.168197639086705E+00   -0.693642773297681E-01   -0.700977712996108E-01   -0.287114479687377E+00    0.158385288496678E+00
    0.126950293421185E+02    0.000000000000000E+00    0.195194400134975E+00    0.195528736392494E+00   -0.803812114160056E-01   -0.804957311778230E-01   -0.244725456701535E+00    0.130946634409226E+00
    0.127200298018024E+02    0.000000000000000E+00    0.279483227036950E+00    0.280074241179782E+00    0.222236283324595E-01    0.207698412293632E-01   -0.188050813745017E+00    0.521942025236703E-01
    0.127450302614863E+02    0.000000000000000E+00    0.208705836878202E+00    0.209256293966830E+00   -0.180598277616345E-01   -0.175553054644988E-01   -0.101986037183237E+00    0.432716579943326E-03
    0.127700307211703E+02    0.000000000000000E+00    0.338574813465500E+00    0.339421687109680E+00    0.507120496451580E+00    0.505943668195410E+00    0.486761180429699E+00    0.318355223349748E+00
    0.127950311808542E+02    0.000000000000000E+00   -0.341609278680552E-01   -0.326765212054648E-01   -0.620570644680106E-01   -0.668189597834816E-01    0.604705815409864E+00    0.264797065689161E+00
    0.128200316405381E+02    0.000000000000000E+00   -0.303799443720334E+00   -0.304449239346418E+00    0.133581010610508E+00    0.134741878515526E+00    0.238386385146422E+00    0.227314079755947E+00
    0.128450321002221E+02    0.000000000000000E+00   -0.166587374177000E+00   -0.167089227870288E+00    0.880476886896414E-01    0.885880246896413E-01    0.953822651251638E+00    0.238947425363281E+00
    0.128700325599060E+02    0.000000000000000E+00   -0.125603483147802E+00   -0.126060348318606E+00    0.914285987355422E-01    0.915315418872729E-01   -0.218274178741864E+00    0.277441611343446E+00
    0.128950330195900E+02    0.000000000000000E+00   -0.787846257737857E-01   -0.792657073660000E-01    0.145010235140067E+00    0.145319542222307E+00   -0.100971137692612E+00    0.392777254418431E+00
    0.129200334792739E+02    0.000000000000000E+00   -0.667291185887262E-01   -0.667629766943686E-01   -0.406171661360784E-01   -0.405013174579058E-01    0.864093484080283E-01    0.344247176410719E+00
    0.129450339389578E+02    0.000000000000000E+00   -0.452971394379143E-02   -0.497545298204724E-02    0.156844174794565E+00    0.155519793656652E+00    0.239615334408151E+00    0.106665197414651E+01
    0.129700343986418E+02    0.000000000000000E+00   -0.944830512084795E-03   -0.607805979804088E-03   -0.373222423845370E-01   -0.376230156913556E-01    0.264924836400409E+00    0.475079259409448E+00
    0.129950348583257E+02    0.000000000000000E+00   -0.132180812205513E+00   -0.131910961384818E+00    0.795931006877141E-01    0.799007822744590E-01    0.860803908341742E+00    0.237757727420443E+00
    0.130200353180096E+02    0.000000000000000E+00   -0.170612107377595E+00   -0.169704359898569E+00   -0.494532008077738E+00   -0.495759876977135E+00    0.627968253467595E+00    0.207447460965304E+00
    0.130450357776936E+02    0.000000000000000E+00   -0.226934356228111E+00   -0.226829206554757E+00   -0.357073095487255E+00   -0.357447361814217E+00    0.156538810262934E+00    0.360333143760918E+00
    0.130700362373775E+02    0.000000000000000E+00   -0.286360973082337E+00   -0.284855841100061E+00   -0.114351535277255E+00   -0.114624536741025E+00    0.106796088971298E+00    0.712894219743447E-01
    0.130950366970615E+02    0.000000000000000E+00   -0.550382421061908E+00   -0.551100907856299E+00   -0.134420604757319E+00   -0.135377891962584E+00    0.106472823741172E+00   -0.931889112031335E-01
    0.131200371567454E+02    0.000000000000000E+00    0.434342343652274E+00    0.436184010155718E+00   -0.249916267267100E+00   -0.250426316151293E+00    0.118439860326890E+00    0.112312609962889E+00
    0.131450376164293E+02    0.000000000000000E+00    0.485870037261522E+00    0.308524016989057E+00   -0.305157175655974E+00   -0.194487189250220E+00    0.553323969753916E+00    0.151870746398541E+01
    0.131700380761133E+02    0.000000000000000E+00   -0.153365372668229E-01   -0.180803266859228E-01    0.176581708220365E+00    0.173907865930638E+00   -0.251367011344887E-01    0.150699357315292E+01
    0.131950385357972E+02    0.000000000000000E+00   -0.115165058229247E+00   -0.104921561710033E+00   -0.289401926213827E+00   -0.286999873641419E+00    0.263717537883468E+00    0.100285076156539E+01
    0.132200389954811E+02    0.000000000000000E+00   -0.318420727527954E+00   -0.320449370743931E+00    0.141063198016572E+00    0.140898189658134E+00   -0.548901969265200E-01    0.176392551047729E+00
    0.132450394551651E+02    0.000000000000000E+00   -0.173874016771547E+00   -0.174781611427885E+00    0.123072492606836E+00    0.123290594723073E+00    0.222202491313594E+00    0.141474530351244E+00
    0.132700399148490E+02    0.000000000000000E+00    0.391130620694371E-01    0.392136839233934E-01   -0.431543323824023E-02   -0.408682175463731E-02    0.869104444055703E-01    0.644412703044018E+00
    0.132950403745330E+02    0.000000000000000E+00   -0.402875752350493E+00   -0.402107474769790E+00    0.291248383391554E-01    0.290217152890391E-01    0.402226683011985E+00    0.683597421935152E+00
    0.133200408342169E+02    0.000000000000000E+00   -0.282323196464540E+00   -0.282679576508626E+00    0.404488665666546E-01    0.409783777762993E-01    0.771327507732822E+00    0.634913244411607E+00
    0.133450412939008E+02    0.000000000000000E+00   -0.399483899449177E+00   -0.400129835483602E+00    0.343826177343277E-01    0.334046873400451E-01    0.714291232871908E+00    0.908693066008272E+00
    0.133700417535848E+02    0.000000000000000E+00    0.251775135670806E+00    0.250864907826674E+00    0.288103745181523E+00    0.287439995583574E+00   -0.657205431623644E+00    0.651705628644928E+00
    0.133950422132687E+02    0.000000000000000E+00    0.573955309562548E+00    0.572808368981999E+00    0.595853654675288E+00    0.596099296534470E+00   -0.685241909875458E+00    0.469764274110693E+00
    0.134200426729526E+02    0.000000000000000E+00    0.247683539232429E+00    0.249754579879329E+00    0.217131251048710E+00    0.217010153780588E+00   -0.471456239706660E+00    0.311220644279128E+00
    0.134450431326366E+02    0.000000000000000E+00   -0.435768034554115E+00   -0.435602447670235E+00   -0.654506761043879E+00   -0.653908075602312E+00    0.810226394918778E+00    0.243318009307554E+00
    0.134700435923205E+02    0.000000000000000E+00    0.246900412505925E+00    0.246936003072046E+00    0.109394119641501E+00    0.109393344264247E+00   -0.325355860948012E+00    0.596348437192928E+00
    0.134950440520045E+02    0.000000000000000E+00    0.454892381802740E+00    0.455211718027270E+00    0.332626218528157E+00    0.332342132506574E+00   -0.553928609164857E+00    0.169159195304105E+00
    0.135200445116884E+02    0.000000000000000E+00   -0.425920583149646E+00   -0.425829593699679E+00   -0.196771238859435E-01   -0.200741631716795E-01   -0.171470633027625E+00    0.184995030672818E+00
    0.135450449713723E+02    0.000000000000000E+00    0.171098860636917E+00    0.168663020353496E+00    0.124826968433128E+00    0.126705095904964E+00   -0.315620521882550E+00   -0.679021443703349E+00
    0.135700454310563E+02    0.000000000000000E+00    0.650723215639038E+00    0.650504797133994E+00    0.136350830813218E+00    0.135811175577041E+00    0.355152994499781E+00   -0.996442285520431E-01
    0.135950458907402E+02    0.000000000000000E+00    0.166940362877610E+00    0.165893704151745E+00   -0.246552121730028E+00   -0.247644200792827E+00   -0.808552665744193E-01   -0.129119024314165E+00
    0.136200463504241E+02    0.000000000000000E+00   -0.150665398712883E+00   -0.148736051155509E+00    0.743741356083323E-01    0.746675005119479E-01    0.229593199109405E+00    0.165952098304947E-01
    0.136450468101081E+02    0.000000000000000E+00    0.435083346034610E+00    0.434507261702742E+00    0.903091705738392E-01    0.894991202737819E-01    0.393922042917635E+00    0.291054492941168E+00
    0.136700472697920E+02    0.000000000000000E+00    0.586960591864980E+00    0.587719540450042E+00    0.128575870035043E+00    0.128015278282190E+00   -0.433818860263969E-01   -0.265775150419948E+00
    0.136950477294760E+02    0.000000000000000E+00    0.303254067739419E+00    0.303349655297919E+00    0.371653765003682E+00    0.371129381755029E+00   -0.137945412085990E+00   -0.354193704748589E+00
    0.137200481891599E+02    0.000000000000000E+00    0.781288614001916E+00    0.780936896955910E+00    0.122317649619809E-01    0.113932147713754E-01    0.184089716998330E+00   -0.219991448932098E-01
    0.137450486488438E+02    0.000000000000000E+00   -0.168593792177625E-01   -0.168807751674336E-01    0.317955290435471E+00    0.317665715332333E+00   -0.225804632825880E+00   -0.216940299439431E+00
    0.137700491085278E+02    0.000000000000000E+00   -0.303497866852939E+00   -0.303746674588020E+00    0.456529443352883E+00    0.456106224466214E+00   -0.131042403711494E+00   -0.160493526002078E+00
    0.137950495682117E+02    0.000000000000000E+00   -0.103203272359979E+01   -0.103243414107699E+01    0.323868637308697E+00    0.323388566479357E+00   -0.335135441219792E-01    0.688908974413876E-01
    0.138200500278956E+02    0.000000000000000E+00   -0.997321847000374E+00   -0.997575807746034E+00    0.354000967635952E+00    0.353284510574303E+00   -0.530978047561499E-01    0.158271747173667E+00
    0.138450504875796E+02    0.000000000000000E+00   -0.789706291776238E+00   -0.789383063231528E+00    0.297313624316941E+00    0.295064759412731E+00    0.453317473222762E-01    0.393588970342204E+00
    0.138700509472635E+02    0.000000000000000E+00   -0.843991662722658E+00   -0.845060262453973E+00    0.454767433372731E+00    0.454077347803273E+00   -0.460659548785006E-02    0.322805401675370E+00
    0.138950514069475E+02    0.000000000000000E+00   -0.847404073946795E+00   -0.847400187769642E+00    0.498588367174751E+00    0.498077637470319E+00    0.234156323012408E-01    0.283969669324850E+00
    0.139200518666314E+02    0.000000000000000E+00   -0.808269496868468E+00   -0.809258564655159E+00    0.560467141869908E+00    0.560295199387610E+00    0.591846062001292E-01    0.383265278241204E+00
    0.139450523263153E+02    0.000000000000000E+00   -0.514758294980305E+00   -0.515816010041148E+00    0.491637620557284E+00    0.491101956823433E+00   -0.122986890380867E+00    0.183510053026186E+00
    0.139700527859993E+02    0.000000000000000E+00   -0.180036404847210E+00   -0.180506323860356E+00    0.258280785357958E+00    0.259846503476346E+00    0.188290466683894E+00    0.749441263646857E-01
    0.139950532456832E+02    0.000000000000000E+00   -0.438243270142975E+00   -0.438435832187861E+00    0.255096818712296E+00    0.255004066730380E+00    0.374061538109567E+00   -0.163639333692932E-01
    0.140200537053671E+02    0.000000000000000E+00   -0.468647802741774E+00   -0.468706093708162E+00    0.179860089601554E+00    0.178970261856138E+00    0.353600169385103E+00    0.168434262045335E-01
    0.140450541650511E+02    0.000000000000000E+00   -0.494793980417625E+00   -0.494777124000767E+00    0.222008492241796E-01    0.223153648723937E-01    0.377521111553669E+00    0.171029704994683E+00
    0.140700546247350E+02    0.000000000000000E+00   -0.405256116269207E+00   -0.404936058066770E+00    0.537125492039284E-01    0.539233529676968E-01    0.471674628621955E+00   -0.100040547689251E-01
    0.140950550844190E+02    0.000000000000000E+00   -0.432109215255543E+00   -0.431814241150685E+00    0.128630473095421E+00    0.128192557447576E+00    0.326243050088224E+00    0.126906844030986E+00
    0.141200555441029E+02    0.000000000000000E+00   -0.420053339964165E+00   -0.419720848649567E+00    0.179517776234663E+00    0.178954517542910E+00    0.245893774582062E+00    0.112482735670432E+00
    0.141450560037868E+02    0.000000000000000E+00   -0.229847872161790E+00   -0.229645029589916E+00    0.172391856506135E+00    0.172039737294383E+00   -0.392792617672626E+00    0.220689731256858E-01
    0.141700564634708E+02    0.000000000000000E+00    0.121129309755329E+00    0.121542823450015E+00    0.303029445976894E+00    0.302991142138220E+00   -0.428953424149523E+00    0.323265914120357E+00
    0.141950569231547E+02    0.000000000000000E+00    0.543056746945546E-01    0.543327195222236E-01    0.437421429418050E+00    0.436876527219451E+00   -0.365363956123402E+00    0.512537922745372E+00
    0.142200573828387E+02    0.000000000000000E+00    0.350769349764072E-01    0.343887210512573E-01    0.398862079116383E+00    0.399461709505196E+00   -0.332900658408081E+00    0.444896431285172E+00
    0.142450578425226E+02    0.000000000000000E+00    0.330983171322966E-01    0.328311554747813E-01    0.348928505963546E+00    0.348918576064936E+00   -0.122270755965743E+00    0.871373415053757E-01
    0.142700583022065E+02    0.000000000000000E+00    0.442059612703365E-01    0.419651157829404E-01    0.316400064459863E+00    0.316695849162141E+00   -0.263951475691189E+00    0.848720148155048E-01
    0.142950587618905E+02    0.000000000000000E+00    0.446297809372039E-01    0.427312803339758E-01    0.282919996114887E+00    0.282871555950883E+00   -0.324322731234350E+00    0.405035996505891E-01
    0.143200592215744E+02    0.000000000000000E+00    0.163451744006760E+00    0.163391860285992E+00    0.144606474970042E+00    0.144058041026781E+00   -0.102622090930782E+00    0.193829843968816E+00
    0.143450596812583E+02    0.000000000000000E+00    0.176044001988951E+00    0.175769421287627E+00    0.712987314600125E-01    0.702476496734020E-01   -0.136225788497890E+00    0.702692625454434E+00
    0.143700601409423E+02    0.000000000000000E+00    0.356159798798514E+00    0.357240365346974E+00    0.137715323134806E-01    0.132684904272061E-01    0.223492896171043E-01    0.808482043741998E+00
    0.143950606006262E+02    0.000000000000000E+00    0.154551954242311E+00    0.154896749647222E+00    0.527134526335918E-01    0.531775935973129E-01   -0.222870036957161E+00    0.930947045171951E+00
    0.144200610603102E+02    0.000000000000000E+00    0.586481449041354E-01    0.591481699227211E-01    0.390687585961734E-02    0.293821644766795E-02   -0.163878987395169E+00    0.101192743224289E+01
    0.144450615199941E+02    0.000000000000000E+00    0.903707934627227E-02    0.961424325486754E-02    0.897137123900679E-02    0.899457560365753E-02   -0.927573664141058E-01    0.769800005595180E+00
    0.144700619796780E+02    0.000000000000000E+00   -0.292148095762970E+00   -0.292128091345593E+00    0.200239825216888E+00    0.199984538272051E+00   -0.110893027802677E-01    0.748284647760182E+00
    0.144950624393620E+02    0.000000000000000E+00   -0.334145270252645E+00   -0.333633088063208E+00    0.171122786954390E+00    0.171288136919771E+00   -0.879449538283108E-01    0.616879388032737E+00
    0.145200628990459E+02    0.000000000000000E+00    0.492092918592204E-01    0.503045328965076E-01   -0.449678693362027E-01   -0.446736859531073E-01   -0.441581669503786E-02    0.126909240034247E+01
    0.145450633587298E+02    0.000000000000000E+00    0.376965536095218E+00    0.377828955091420E+00   -0.161011238824160E+00   -0.160336688679352E+00   -0.918478110167183E-01    0.108059995961692E+01
    0.145700638184138E+02    0.000000000000000E+00    0.185286965907004E+00    0.186006930283873E+00   -0.133680744635580E+00   -0.134025390122773E+00   -0.120599713373372E+00    0.823646924147714E+00
    0.145950642780977E+02    0.000000000000000E+00    0.147783771354204E+00    0.147777383372788E+00   -0.118111939901991E+00   -0.117894113894086E+00   -0.509035057525353E-01    0.807609904042890E+00
    0.146200647377817E+02    0.000000000000000E+00    0.199316397666623E+00    0.199374021662447E+00   -0.343156484471639E-01   -0.347740221400622E-01   -0.274613313000717E+00    0.802706863623984E+00
    0.146450651974656E+02    0.000000000000000E+00    0.236505465984409E+00    0.237154481620912E+00    0.107180528495696E-01    0.985378775010370E-02   -0.719440845786325E-01    0.853535109008464E+00
    0.146700656571495E+02    0.000000000000000E+00    0.146103189888419E+00    0.147165578560991E+00    0.481696770786567E-01    0.471284883664236E-01   -0.137466773367244E+00    0.866612778322893E+00
    0.146950661168335E+02    0.000000000000000E+00    0.115478897702860E+00    0.115352626163626E+00    0.605025083338811E-01    0.590845083910022E-01   -0.130089359762559E+00    0.124245306165107E+01
    0.147200665765174E+02    0.000000000000000E+00    0.456582427072623E-01    0.452052019716200E-01    0.953363781043121E-01    0.952900187436272E-01   -0.302694108217597E+00    0.125485605852385E+01
    0.147450670362014E+02    0.000000000000000E+00    0.121306173242502E+00    0.121732514850781E+00    0.368326097117356E-01    0.358616176189321E-01   -0.308213067881919E+00    0.948801209726641E+00
    0.147700674958853E+02    0.000000000000000E+00    0.234432854700347E-01    0.234603390684251E-01    0.359333736433431E-01    0.352849505164161E-01   -0.226287855617808E+00    0.438637460881772E+00
    0.147950679555692E+02    0.000000000000000E+00    0.126721669713805E-01    0.128498174569755E-01    0.149508151284088E-01    0.141408841146997E-01   -0.172784441219376E+00    0.487773186386631E+00
    0.148200684152532E+02    0.000000000000000E+00    0.391965370102251E-01    0.394776120280666E-01   -0.112378086668726E+00   -0.113524702282323E+00   -0.187745415600378E+00    0.660347822663293E+00
    0.148450688749371E+02    0.000000000000000E+00    0.145573407895954E-01    0.147921580322563E-01   -0.468260341734061E-01   -0.471431720142103E-01   -0.194373733591058E+00    0.785650157476343E+00
    0.148700693346210E+02    0.000000000000000E+00   -0.708633594680261E-02   -0.695497453124886E-02    0.163152128308056E+00    0.163415595457875E+00   -0.178583030730165E+00    0.907175231401882E+00
    0.148950697943050E+02    0.000000000000000E+00    0.188561687935106E-01    0.192263549263724E-01    0.292944046668003E+00    0.292891729386678E+00   -0.163959607816578E+00    0.981575421994698E+00
    0.149200702539889E+02    0.000000000000000E+00    0.114447422674292E+00    0.115726213907820E+00    0.209185554433132E+00    0.208678476548638E+00   -0.345978038591784E+00    0.101040575651869E+01
    0.149450707136729E+02    0.000000000000000E+00    0.243234968025505E+00    0.245376529999116E+00    0.632716032887758E-01    0.633622516538882E-01   -0.556879718055407E+00    0.112185951358725E+01
    0.149700711733568E+02    0.000000000000000E+00    0.141008734664142E+00    0.141693687201295E+00    0.914818070150571E-01    0.918518467900662E-01   -0.519918822892950E+00    0.112431051417191E+01
    0.149950716330407E+02    0.000000000000000E+00    0.138330001120681E+00    0.139125089423263E+00    0.193165755148131E+00    0.192724257366326E+00   -0.626533016929930E+00    0.127495227456569E+01
    0.150200720927247E+02    0.000000000000000E+00    0.108370924811750E+00    0.108987528004971E+00   -0.438015707304358E-01   -0.428672782348973E-01   -0.747322581095308E+00    0.119595929904971E+01
    0.150450725524086E+02    0.000000000000000E+00    0.992097458453885E-01    0.100261371004601E+00   -0.219833949807065E+00   -0.219602062008255E+00   -0.793378249399712E+00    0.882143690778698E+00
    0.150700730120925E+02    0.000000000000000E+00    0.820679157905161E-01    0.823852499876518E-01    0.854668968411815E-01    0.862748368676476E-01   -0.705057412161645E+00    0.120641519899731E+01
    0.150950734717765E+02    0.000000000000000E+00    0.848524832973782E-01    0.851592532027059E-01    0.147102860189101E-01    0.169660345240308E-01   -0.858957245306240E+00    0.116432563430013E+01
    0.151200739314604E+02    0.000000000000000E+00    0.706868614456278E-01    0.713352146573949E-01   -0.117676277145946E-01   -0.893127580871260E-02   -0.933393408893477E+00    0.117814527497901E+01
    0.151450743911444E+02    0.000000000000000E+00    0.104443623860977E+00    0.104960899400281E+00    0.152426943485547E+00    0.153279031992754E+00   -0.781147262181481E+00    0.113806099390905E+01
    0.151700748508283E+02    0.000000000000000E+00    0.884708545957189E-01    0.888155869267522E-01    0.135774931542857E+00    0.138010896974821E+00   -0.898841187195309E+00    0.113464286345636E+01
    0.151950753105122E+02    0.000000000000000E+00    0.376204218248784E-01    0.378371050908152E-01    0.699993448737571E-01    0.713934367404864E-01   -0.101546799853844E+01    0.102664267437303E+01
    0.152200757701962E+02    0.000000000000000E+00    0.387256464947242E-01    0.396701336909827E-01   -0.812667030389215E-01   -0.809066002693678E-01   -0.942231276808496E+00    0.100942645724286E+01
    0.152450762298801E+02    0.000000000000000E+00   -0.414673974276306E-01   -0.415192332527836E-01   -0.831498318167867E-01   -0.806607564377351E-01   -0.659287214682194E+00    0.851951391694403E+00
    0.152700766895641E+02    0.000000000000000E+00    0.385817090327681E-02    0.350602824320887E-02   -0.216261520944503E+00   -0.213408511855163E+00   -0.626735257797791E+00    0.865292327251473E+00
    0.152950771492480E+02    0.000000000000000E+00   -0.239306714903240E-01   -0.228157760894776E-01   -0.128198497124525E+00   -0.126940788915799E+00   -0.672912157130322E+00    0.960913809854435E+00
    0.153200776089319E+02    0.000000000000000E+00    0.110208862491252E+00    0.110806681071253E+00    0.603610442061177E-01    0.646772519914444E-01   -0.461170986994790E+00    0.930572714005650E+00
    0.153450780686159E+02    0.000000000000000E+00    0.165599899161362E+00    0.166443017809794E+00    0.127288299992676E+00    0.130154266637698E+00   -0.395729505860905E+00    0.881582140911583E+00
    0.153700785282998E+02    0.000000000000000E+00    0.332932466191062E-01    0.330033835260221E-01    0.623762134181582E-01    0.643449702796570E-01   -0.350668356397802E+00    0.847654001187188E+00
    0.153950789879837E+02    0.000000000000000E+00    0.353930845330360E-01    0.366128005365828E-01    0.969637012797634E-01    0.969907095224200E-01   -0.372371449039738E+00    0.791919436381355E+00
    0.154200794476677E+02    0.000000000000000E+00   -0.443846768890190E-01   -0.444206153218552E-01    0.313481014828008E-01    0.308515066593263E-01   -0.551395276127353E+00    0.948737483267871E+00
    0.154450799073516E+02    0.000000000000000E+00   -0.991874375424605E-01   -0.958494474643780E-01    0.111885475593594E+00    0.791378256359411E-01   -0.332554566073897E+00    0.892757199324787E+00
    0.154700803670356E+02    0.000000000000000E+00   -0.236643984815797E+00   -0.236002773212000E+00   -0.563735086127620E-01   -0.582035886905433E-01    0.945303183416544E-01    0.894325440496735E+00
    0.154950808267195E+02    0.000000000000000E+00   -0.301984118846943E+00   -0.298271157513250E+00   -0.241223521768406E+00   -0.246032980803716E+00    0.575511834224904E+00    0.750016951663270E+00
    0.155200812864034E+02    0.000000000000000E+00   -0.443118654263344E+00   -0.441902507608104E+00   -0.254039064028276E+00   -0.247978920648183E+00    0.435386184007290E+00    0.692060899951209E+00
    0.155450817460874E+02    0.000000000000000E+00   -0.621436262105348E+00   -0.615716978575208E+00   -0.194915678846331E+00   -0.184685194698914E+00   -0.179900171784031E+00    0.102203236706162E+01
    0.155700822057713E+02    0.000000000000000E+00   -0.128273910553839E+00   -0.135847775782377E+00   -0.315352078945104E+00   -0.310282053044140E+00    0.507967845799809E+00    0.755164660566366E+00
    0.155950826654552E+02    0.000000000000000E+00    0.336558142415639E+00    0.336098723318877E+00    0.659665268875133E-01    0.737544896244672E-01   -0.325134124347799E+00    0.539328600595000E+00
    0.156200831251392E+02    0.000000000000000E+00    0.268763099821335E+00    0.270531604460553E+00    0.281801904138139E+00    0.314126348314670E+00   -0.140719422792209E+00    0.499578973643116E+00
    0.156450835848231E+02    0.000000000000000E+00    0.107462317752550E+00    0.108119208066074E+00    0.328752941400536E+00    0.335465682868778E+00   -0.426568435866364E+00    0.416090258806417E+00
    0.156700840445071E+02    0.000000000000000E+00    0.109569480359116E-01    0.131818400926072E-01    0.326223100320768E+00    0.329210173891565E+00   -0.482144737039315E+00    0.302040362232846E+00
    0.156950845041910E+02    0.000000000000000E+00   -0.514888782652289E-01   -0.497567066127287E-01    0.158776304143429E+00    0.165872032772345E+00   -0.382246501768935E+00    0.270274628206928E+00
    0.157200849638749E+02    0.000000000000000E+00   -0.378098081972871E-01   -0.361415851562605E-01    0.722628407013976E-01    0.734818807106859E-01   -0.111154408315007E+00    0.154171847682888E+00
    0.157450854235589E+02    0.000000000000000E+00   -0.463605911624431E-01   -0.458192224005656E-01    0.116285164759598E+00    0.115548875251285E+00    0.477236534636859E-01    0.698175765535532E+00
    0.157700858832428E+02    0.000000000000000E+00   -0.203457868068888E+00   -0.203788643469737E+00    0.270841137429574E+00    0.270323055159176E+00   -0.191957442988463E+00    0.105846777905482E+01
    0.157950863429268E+02    0.000000000000000E+00   -0.199139126030054E+00   -0.198168641622743E+00    0.220736764332562E+00    0.218890999804610E+00   -0.311646841447499E-01    0.102948151456858E+01
    0.158200868026107E+02    0.000000000000000E+00    0.349207702967416E+00    0.354112415552333E+00    0.442890248946491E+00    0.441502530068394E+00    0.456920228339313E+00    0.923359769255219E+00
    0.158450872622946E+02    0.000000000000000E+00    0.396881110973777E+00    0.408693920271396E+00    0.376786828508108E+00    0.374480846771963E+00    0.690014563150544E+00    0.856103225701274E+00
    0.158700877219786E+02    0.000000000000000E+00   -0.314410969520799E-01   -0.268856347168034E-01    0.334331581683780E+00    0.331146494421302E+00    0.350926003237382E+00    0.613012604614255E+00
    0.158950881816625E+02    0.000000000000000E+00    0.215854750895962E-02    0.343196978749745E-01    0.262758064995292E+00    0.264569167474547E+00    0.375820324059051E+00    0.870347338896039E+00
    0.159200886413464E+02    0.000000000000000E+00   -0.345496230749324E-01   -0.351259979054484E-01    0.341984979345295E+00    0.338315940607420E+00    0.566187285766356E+00    0.792976719299300E+00
    0.159450891010304E+02    0.000000000000000E+00    0.341923675487656E-01    0.346764727740012E-01    0.750147942857324E-01    0.722567180054467E-01    0.244627366399650E+00    0.753397721590398E+00
    0.159700895607143E+02    0.000000000000000E+00   -0.832738768229570E-01   -0.827182993211906E-01    0.243463334729174E+00    0.241898337272863E+00   -0.499943322024607E-01    0.684669320465488E+00
    0.159950900203983E+02    0.000000000000000E+00    0.154966533637748E-03   -0.101587478055138E-03   -0.116163992278870E+00   -0.117776689177866E+00   -0.358816729036627E+00    0.554824151482836E+00
    0.160200904800822E+02    0.000000000000000E+00   -0.367293149080088E-01   -0.375981559094659E-01   -0.159112328881016E+00   -0.162408727381950E+00   -0.533434918098533E+00    0.754293137091377E+00
    0.160450909397661E+02    0.000000000000000E+00   -0.744310710264134E-01   -0.754717853431840E-01   -0.313007296781647E+00   -0.315681596385575E+00   -0.558951971928649E+00    0.810046591126554E+00
    0.160700913994501E+02    0.000000000000000E+00   -0.160719350828615E+00   -0.162486901713298E+00   -0.302331050842022E+00   -0.303146818695591E+00   -0.535803126781331E+00    0.736889488566176E+00
    0.160950918591340E+02    0.000000000000000E+00   -0.136012076437182E+00   -0.136707657946711E+00   -0.203170873710057E+00   -0.205281700736979E+00   -0.510795346453892E+00    0.466372903803192E+00
    0.161200923188180E+02    0.000000000000000E+00   -0.198281952278041E-01   -0.207440780005155E-01    0.164384980705078E+00    0.164983705958914E+00   -0.458172253852944E+00    0.269333955369076E+00
    0.161450927785019E+02    0.000000000000000E+00    0.128744481739693E+00    0.127976545208391E+00    0.223845458897126E+00    0.223533401034703E+00   -0.462172982985283E+00    0.251614116931699E-01
    0.161700932381858E+02    0.000000000000000E+00    0.135831768105373E+00    0.135515856383132E+00   -0.693326128170456E-01   -0.688019680957534E-01   -0.286591558427405E+00    0.419808602325350E+00
    0.161950936978698E+02    0.000000000000000E+00    0.333805457305700E+00    0.333332754045280E+00   -0.158848877872678E-01   -0.153836289681670E-01   -0.417778460917606E+00    0.461434034092766E+00
    0.162200941575537E+02    0.000000000000000E+00   -0.107403857335156E+00   -0.738644424848149E-01   -0.177028396405168E+00   -0.182406783152894E+00    0.106675208682505E+01    0.858672097514354E+00
    0.162450946172376E+02    0.000000000000000E+00    0.612609539511654E+00    0.609478446775823E+00    0.329408910027362E+00    0.332429595340250E+00   -0.211276390717996E+00    0.120096730228094E+01
    0.162700950769216E+02    0.000000000000000E+00    0.128924779050520E+00    0.128066398981624E+00    0.620260500863584E-01    0.613881339104907E-01   -0.236072225913082E+00   -0.673466238128677E-01
    0.162950955366055E+02    0.000000000000000E+00    0.110718884239332E+01    0.110870019225350E+01   -0.203008446210846E+00   -0.203667769207369E+00   -0.467822931937074E+00    0.852435815671257E+00
    0.163200959962895E+02    0.000000000000000E+00   -0.335479307153578E-02   -0.591406043735224E-03    0.126144175806979E-01    0.124964063114377E-01   -0.876921974006682E-01    0.628891234199759E+00
    0.163450964559734E+02    0.000000000000000E+00    0.780816434945624E-01    0.790746160242122E-01    0.101559491531727E+00    0.101406814495799E+00   -0.247994443337495E+00    0.116598055303695E+01
    0.163700969156573E+02    0.000000000000000E+00   -0.528010401763961E-01   -0.519426148676481E-01   -0.819486603042529E-01   -0.820778471387048E-01   -0.267036865567249E+00    0.687252734353436E+00
    0.163950973753413E+02    0.000000000000000E+00   -0.101589584204233E+00   -0.101544157256579E+00   -0.137757243868032E+00   -0.138035225764489E+00   -0.228169141338568E+00    0.235312496153605E+00
    0.164200978350252E+02    0.000000000000000E+00    0.257182976698906E+00    0.259130931961605E+00   -0.428004836231987E-01   -0.440884654652227E-01   -0.459152157998306E+00   -0.182444727462133E+00
    0.164450982947091E+02    0.000000000000000E+00   -0.147679593423113E+00   -0.145849788569503E+00   -0.218351743554713E+00   -0.218945733225701E+00   -0.213680717834149E+00   -0.157504808116215E+00
    0.164700987543931E+02    0.000000000000000E+00   -0.380310322680743E-01   -0.366114523281401E-01   -0.136134493221189E+00   -0.135808905989651E+00   -0.146387515117617E+00   -0.439248550372060E+00
    0.164950992140770E+02    0.000000000000000E+00   -0.251062115496479E-01   -0.249847007501886E-01   -0.186391916625204E+00   -0.185853967578623E+00    0.105125824457718E-01   -0.440920144625912E-01
    0.165200996737610E+02    0.000000000000000E+00   -0.140390751585465E-01   -0.130869806076540E-01   -0.172872167701130E+00   -0.172580165320483E+00   -0.651969912087090E-01    0.587698595358361E+00
    0.165451001334449E+02    0.000000000000000E+00   -0.531527363638080E-01   -0.520684329567256E-01   -0.171854784086791E+00   -0.171478427900021E+00    0.506357399966315E+00    0.266564956221878E-01
    0.165701005931288E+02    0.000000000000000E+00   -0.117809095106689E+00   -0.116973731777765E+00   -0.147324273881551E+00   -0.146264997054146E+00    0.146457516976224E+00    0.300481592475157E+00
    0.165951010528128E+02    0.000000000000000E+00    0.722394955299407E-01    0.728085244452325E-01    0.143143107041127E-02    0.249421243596868E-02    0.229453655546264E+00    0.297355948963600E+00
    0.166201015124967E+02    0.000000000000000E+00   -0.391034647492534E-01   -0.382334640493856E-01    0.278590493221666E+00    0.282981921257289E+00    0.291719595065176E+00    0.733479426709473E+00
    0.166451019721807E+02    0.000000000000000E+00    0.255907729379184E-01    0.265462373758989E-01    0.526732112569597E+00    0.532575226880548E+00    0.546513751408126E+00    0.522727160350588E+00
    0.166701024318646E+02    0.000000000000000E+00    0.141263390104420E-01    0.136062665755994E-01   -0.312270444713746E-01   -0.338240468988213E-01    0.566107726197299E+00    0.109015057214494E+01
    0.166951028915485E+02    0.000000000000000E+00   -0.770380125370614E-01   -0.787427951933605E-01   -0.776516346220319E-01   -0.773709173067883E-01    0.215779455504735E-01    0.145415149316549E+01
    0.167201033512325E+02    0.000000000000000E+00   -0.340841545367371E-02   -0.321832098652499E-02    0.101609751386758E+00    0.101953617796709E+00    0.593137809775759E+00    0.100807379784894E+00
    0.167451038109164E+02    0.000000000000000E+00   -0.130125795553764E+00   -0.155731114990952E+00   -0.445103426001064E+00   -0.462792385670037E+00    0.570692674198109E+00    0.102295917467427E+00
    0.167701042706003E+02    0.000000000000000E+00    0.106844656901497E+00    0.107227101545220E+00   -0.566580095735281E-01   -0.578685196354936E-01    0.351551119420224E+00    0.127701173675840E+00
    0.167951047302843E+02    0.000000000000000E+00    0.123043942840455E+00    0.124975115931739E+00    0.359569448823935E-01    0.352978466012073E-01    0.360401423126750E+00    0.351547995766948E+00
    0.168201051899682E+02    0.000000000000000E+00    0.392361727934680E-01    0.392589153100009E-01    0.499835905383022E-01    0.509716213273268E-01    0.274756146781716E+00    0.388000911850290E+00
    0.168451056496522E+02    0.000000000000000E+00    0.103493486061427E+00    0.103226549352314E+00   -0.232007153164192E+00   -0.231541263400564E+00    0.927190455876408E-01    0.103101042284580E+01
    0.168701061093361E+02    0.000000000000000E+00    0.133666321913044E+00    0.132131889953198E+00    0.200736591096228E+00    0.200494323833684E+00    0.240210827705297E-01    0.133737606069548E+01
    0.168951065690200E+02    0.000000000000000E+00    0.163466954333787E+00    0.163894297276873E+00   -0.230814730782023E+00   -0.226992862517868E+00    0.103589979102070E+00    0.604964231675943E+00
    0.169201070287040E+02    0.000000000000000E+00    0.110881117672352E+00    0.111919758913978E+00   -0.247778283088568E+00   -0.242461970688915E+00    0.349674444524165E+00    0.413881134914802E+00
    0.169451074883879E+02    0.000000000000000E+00    0.215129959464626E+00    0.216354970113168E+00   -0.223839336017948E+00   -0.221425626975024E+00   -0.539379659146086E+00    0.533215215240866E+00
    0.169701079480718E+02    0.000000000000000E+00   -0.109032435389898E+00   -0.106971878762217E+00   -0.769243468711302E+00   -0.765022554534152E+00   -0.638876837264356E+00    0.552419379746227E+00
    0.169951084077558E+02    0.000000000000000E+00    0.218362680684949E-01    0.226825030549760E-01   -0.925223899204784E-01   -0.849267191373576E-01   -0.744140109890653E+00    0.687912196987174E+00
    0.170201088674397E+02    0.000000000000000E+00   -0.418345535874250E-01   -0.412628291841866E-01    0.199657450950529E+00    0.212018121224268E+00   -0.908321281735740E+00    0.893834018513427E+00
    0.170451093271237E+02    0.000000000000000E+00    0.118521368620990E+00    0.119315211122622E+00    0.838271396513367E+00    0.839445113955855E+00   -0.124288817658152E+01    0.998652960145105E+00
    0.170701097868076E+02    0.000000000000000E+00   -0.418193521978385E+00   -0.420013175690412E+00    0.723370694906782E+00    0.719954827180906E+00   -0.608941849164332E-01    0.117813711551318E+01
    0.170951102464915E+02    0.000000000000000E+00   -0.195621964414480E+00   -0.197535820291562E+00    0.420212235106820E+00    0.419916612517934E+00   -0.343163212692355E+00    0.226735717794775E+00
    0.171201107061755E+02    0.000000000000000E+00   -0.339686930925271E+00   -0.329470708911335E+00    0.281594196796447E+00    0.278630317458285E+00   -0.745175825032643E-01    0.111221149934698E+01
    0.171451111658594E+02    0.000000000000000E+00   -0.324582318948691E+00   -0.323600048222513E+00    0.514237641394954E-01    0.466422112350881E-01   -0.345869884495252E+00    0.981501807808915E+00
    0.171701116255434E+02    0.000000000000000E+00   -0.338692876653349E+00   -0.334766145913553E+00   -0.243359088450592E+00   -0.243912885877061E+00   -0.331488094166028E+00   -0.202839669550850E+00
    0.171951120852273E+02    0.000000000000000E+00   -0.396404098515901E+00   -0.398521505777610E+00    0.289721530866337E+00    0.283379885595272E+00   -0.421733038249257E+00    0.109881885943070E+01
    0.172201125449112E+02    0.000000000000000E+00   -0.645537389705111E-01   -0.652251456646490E-01   -0.650601827616444E-01   -0.641658904117092E-01   -0.296582008068468E+00   -0.143301933731820E+00
    0.172451130045952E+02    0.000000000000000E+00    0.647256819688499E+00    0.646353347144210E+00    0.253347375512884E-01    0.235245022655660E-01   -0.227128828704547E+00    0.559786615674414E+00
    0.172701134642791E+02    0.000000000000000E+00    0.975334133849636E-01    0.973495858541652E-01    0.592572108830032E-01    0.547455508839762E-01    0.845346046132434E-01    0.105410896954677E+01
    0.172951139239630E+02    0.000000000000000E+00    0.574089862853871E-01    0.598794340667737E-01    0.316861654967812E+00    0.313511926319640E+00    0.369697033452606E+00    0.482879001102455E+00
    0.173201143836470E+02    0.000000000000000E+00    0.182728881943831E+00    0.185826669517780E+00    0.266744612370030E+00    0.265922299383152E+00    0.551038638924750E+00    0.103332674857199E+01
    0.173451148433309E+02    0.000000000000000E+00   -0.717159279860093E-01   -0.709830055447686E-01    0.247328938476258E+00    0.249036860346778E+00    0.152348644270334E+00    0.700916252879906E+00
    0.173701153030149E+02    0.000000000000000E+00    0.217703767448792E-01    0.206523380635503E-01    0.269985236181784E-01    0.245952740485720E-01    0.268286020699527E+00    0.127384144424441E+01
    0.173951157626988E+02    0.000000000000000E+00   -0.652187747558859E+00   -0.652007956770122E+00    0.211025649537846E+00    0.211934244400137E+00    0.567293698900583E+00    0.838697196036783E+00
    0.174201162223827E+02    0.000000000000000E+00   -0.864227429919026E-01   -0.877248093746964E-01   -0.191722460681836E+00   -0.191687789072259E+00    0.438642115515173E+00    0.871133957538364E+00
    0.174451166820667E+02    0.000000000000000E+00   -0.678564586808659E-01   -0.672356235627952E-01    0.190812900980044E+00    0.193056388282158E+00   -0.558122988086679E-01    0.859122099076992E+00
    0.174701171417506E+02    0.000000000000000E+00    0.513858931387924E-01    0.532666140994381E-01   -0.169477763867653E+00   -0.168499482491390E+00   -0.327831663485426E-01    0.107736344248663E+01
    0.174951176014346E+02    0.000000000000000E+00   -0.301633598645775E+00   -0.301497302401831E+00    0.536299420380638E-01    0.560070470748641E-01   -0.567002778157408E+00    0.210973482675123E+00
    0.175201180611185E+02    0.000000000000000E+00   -0.447811327681584E+00   -0.447065863325323E+00    0.439823809314838E+00    0.440802785533535E+00   -0.742242013648833E+00   -0.536378665724758E-01
    0.175451185208024E+02    0.000000000000000E+00   -0.368049625078536E+00   -0.368322442919190E+00    0.314146389522207E+00    0.315127663551644E+00   -0.478605411229188E+00    0.936839181992190E-01
    0.175701189804864E+02    0.000000000000000E+00   -0.910934773460672E-01   -0.910674642916569E-01    0.178518813544594E+00    0.179825070206925E+00   -0.444755745552335E+00    0.166027833786707E+00
    0.175951194401703E+02    0.000000000000000E+00   -0.193699062616975E-01   -0.190194710761013E-01    0.227484071232172E-01    0.232046159971603E-01    0.775836367561015E-01    0.415986077466765E+00
    0.176201198998542E+02    0.000000000000000E+00   -0.204545472914686E+00   -0.202587655327212E+00   -0.156203271620167E+00   -0.155298366400014E+00    0.967415152654506E-01    0.551101813567463E+00
    0.176451203595382E+02    0.000000000000000E+00   -0.403243848008907E+00   -0.400310740561514E+00   -0.279286615406859E+00   -0.277985103008290E+00    0.345069611395420E+00    0.932545809533701E+00
    0.176701208192221E+02    0.000000000000000E+00    0.799867444958682E-01    0.792118798926921E-01   -0.142395342059236E+00   -0.143365807472929E+00    0.101210229396671E+01    0.107339021650344E+01
    0.176951212789061E+02    0.000000000000000E+00    0.187284265545134E-01    0.211199383077563E-01    0.812635674357483E-01    0.815379932598354E-01    0.163738837671352E+00    0.110044822442592E+01
    0.177201217385900E+02    0.000000000000000E+00    0.479207877595169E-02    0.515502745925949E-02    0.120794257296841E+00    0.121662668612469E+00    0.206154076464601E+00    0.861186356084621E+00
    0.177451221982739E+02    0.000000000000000E+00    0.164504278827414E+00    0.167818874905198E+00   -0.381468146764276E+00   -0.380155879096476E+00    0.252466086362837E+00    0.974324124520988E+00
    0.177701226579579E+02    0.000000000000000E+00   -0.120271977105507E+00   -0.120266574594641E+00   -0.261318395251656E-01   -0.239024572843710E-01   -0.268922019757227E+00    0.229709226779548E+00
    0.177951231176418E+02    0.000000000000000E+00   -0.339970801181665E+00   -0.338870053553404E+00   -0.312336173715985E+00   -0.311903221782117E+00    0.803793665056280E+00    0.376438661732418E+00
    0.178201235773257E+02    0.000000000000000E+00   -0.690435946733501E+00   -0.691181929298587E+00   -0.135846707442483E+00   -0.134442026932632E+00    0.942552298736560E-01    0.692728977275305E+00
    0.178451240370097E+02    0.000000000000000E+00   -0.332070458723035E+00   -0.331781128120930E+00   -0.170326141020099E+00   -0.168971005458009E+00   -0.606082753793682E+00    0.117571798593041E+01
    0.178701244966936E+02    0.000000000000000E+00   -0.453208586593228E+00   -0.454102142708628E+00    0.267214180443929E-01    0.271198243201057E-01   -0.252379315376613E+00    0.226299270428216E+00
    0.178951249563776E+02    0.000000000000000E+00   -0.502015773487940E+00   -0.499407138508905E+00   -0.305102328864571E+00   -0.304352452964064E+00   -0.202351408043760E+00    0.255947585587909E+00
    0.179201254160615E+02    0.000000000000000E+00    0.409091928463199E-01    0.357403875971936E-01   -0.155743919195309E+00   -0.164917131456891E+00    0.372401235535622E-01    0.636145317106324E+00
    0.179451258757454E+02    0.000000000000000E+00   -0.386693417798901E+00   -0.387452831569085E+00    0.889269505391063E-01    0.899208893258632E-01   -0.280329513677309E+00    0.418968269729155E+00
    0.179701263354294E+02    0.000000000000000E+00   -0.229508892233734E+00   -0.228607989103213E+00   -0.217122062423192E+00   -0.215741614886352E+00    0.217163569160114E+00    0.322113003986139E+00
    0.179951267951133E+02    0.000000000000000E+00   -0.270564005811856E+00   -0.274944137059121E+00    0.545340158003508E-01    0.496504110433642E-01   -0.642378337614318E+00    0.100071226917206E+01
    0.180201272547973E+02    0.000000000000000E+00   -0.250194636119381E+00   -0.249597492773736E+00   -0.173866688024111E+00   -0.172733346427938E+00    0.457865339282521E+00    0.448277213335993E+00
    0.180451277144812E+02    0.000000000000000E+00   -0.483684752656079E+00   -0.482924551603425E+00    0.479548738948919E+00    0.480973958849612E+00   -0.635312217430601E+00    0.180391672650275E+00
    0.180701281741651E+02    0.000000000000000E+00   -0.436425478671004E+00   -0.436684556146308E+00    0.392255568463169E+00    0.395049172572940E+00   -0.493027717789403E+00    0.269731476166663E+00
    0.180951286338491E+02    0.000000000000000E+00   -0.342971726201451E+00   -0.342174348459967E+00   -0.252804185945306E+00   -0.251716901688605E+00    0.327779524312160E+00    0.381110324423740E+00
    0.181201290935330E+02    0.000000000000000E+00   -0.758949489130600E+00   -0.757905716758880E+00   -0.644581893088102E-01   -0.641773364537994E-01   -0.629767361298424E+00    0.186835920058980E+00
    0.181451295532169E+02    0.000000000000000E+00    0.464805393999384E-01    0.467418017100508E-01    0.207893106726531E+00    0.209334486592013E+00    0.116708173752011E+01   -0.100876096970311E+00
    0.181701300129009E+02    0.000000000000000E+00   -0.418847837918446E+00   -0.419644577772737E+00    0.154187036624796E+00    0.155578420067951E+00   -0.645471989508527E+00    0.295138998394043E+00
    0.181951304725848E+02    0.000000000000000E+00   -0.399335152315943E+00   -0.398832039678833E+00    0.172037045158547E+00    0.171397694336816E+00   -0.442139816470157E+00    0.373996545245804E+00
    0.182201309322688E+02    0.000000000000000E+00   -0.373114510041055E+00   -0.372947815270218E+00    0.442051419861088E+00    0.442854600802114E+00   -0.424586741486067E+00    0.241145698512657E+00
    0.182451313919527E+02    0.000000000000000E+00   -0.331660757955129E+00   -0.331378712209182E+00    0.570602343514062E+00    0.572024312097441E+00   -0.380653392609242E+00    0.182318542735115E+00
    0.182701318516366E+02    0.000000000000000E+00   -0.327998622401866E+00   -0.327488497260751E+00    0.661982624909019E+00    0.665291017339211E+00   -0.389642369014782E+00    0.344835639336576E+00
    0.182951323113206E+02    0.000000000000000E+00   -0.316302432347953E+00   -0.315596593320285E+00    0.701413849433989E+00    0.706847905645523E+00   -0.128016911783800E+00    0.742460749748870E+00
    0.183201327710045E+02    0.000000000000000E+00   -0.417322026181940E+00   -0.416883227556713E+00    0.322705499572513E+00    0.321399600295841E+00    0.342384522513119E+00    0.128399705744307E+01
    0.183451332306884E+02    0.000000000000000E+00   -0.280934837489835E+00   -0.282326516376399E+00    0.254938882137199E+00    0.252865927481199E+00   -0.316775440595458E+00    0.483105088559166E+00
    0.183701336903724E+02    0.000000000000000E+00   -0.183119218443429E+00   -0.184316076367132E+00    0.132215019918538E+00    0.129835366995035E+00   -0.467719409035355E+00    0.392671032517358E-02
    0.183951341500563E+02    0.000000000000000E+00   -0.502178319246951E-01   -0.508615844010408E-01   -0.823355684473932E-01   -0.823554919079864E-01   -0.694148021402705E+00    0.982978623699752E-01
    0.184201346097403E+02    0.000000000000000E+00   -0.238284960106916E+00   -0.237978381533491E+00    0.615338529157060E-01    0.609030976670536E-01   -0.269263924153613E+00    0.504912540539642E+00
    0.184451350694242E+02    0.000000000000000E+00   -0.468763545531037E+00   -0.467823829854841E+00    0.219585702892484E+00    0.220338692734835E+00   -0.189875320327694E+00    0.100838823062513E+01
    0.184701355291081E+02    0.000000000000000E+00   -0.361702333986665E+00   -0.362691644629887E+00    0.229312856330583E+00    0.229236828055737E+00   -0.210615283929005E+00    0.108454373446318E+01
    0.184951359887921E+02    0.000000000000000E+00   -0.321409418033048E+00   -0.322411887280834E+00    0.224898540296534E+00    0.223626647373151E+00   -0.414879022384664E-01    0.102651793685765E+01
    0.185201364484760E+02    0.000000000000000E+00   -0.302516445613034E+00   -0.303527213147797E+00    0.259174734059456E+00    0.259027357586640E+00   -0.177785263475295E-01    0.521910409677411E+00
    0.185451369081600E+02    0.000000000000000E+00   -0.289398642043228E+00   -0.290510324814987E+00    0.417640934394988E+00    0.416543941948564E+00   -0.553400239635722E-01    0.961505512303484E+00
    0.185701373678439E+02    0.000000000000000E+00    0.108141883139672E+00    0.108668519792467E+00    0.350989816716141E+00    0.349412700085839E+00    0.122150730750341E+01    0.969348519633216E-01
    0.185951378275278E+02    0.000000000000000E+00    0.768637744228501E-01    0.768236009958340E-01    0.469267414911704E+00    0.466542327849307E+00    0.126491055151148E+01   -0.592129914983790E-02
    0.186201382872118E+02    0.000000000000000E+00    0.834328643289289E-01    0.873792805771095E-01    0.364149469249007E+00    0.362882111672746E+00   -0.355078250079386E+00   -0.263325023189517E+00
    0.186451387468957E+02    0.000000000000000E+00   -0.242410705342501E-01   -0.213255931419804E-01    0.357910717365377E+00    0.358856515859230E+00   -0.655389279630792E-01    0.843419806530944E-01
    0.186701392065796E+02    0.000000000000000E+00   -0.190915066857625E+00   -0.189004015810016E+00    0.105518959215406E+01    0.105443763746241E+01    0.312775385741666E+00    0.985035237204387E+00
    0.186951396662636E+02    0.000000000000000E+00   -0.141289884192398E+00   -0.137537990766730E+00    0.446890011427503E+00    0.454353240973708E+00   -0.398410524043980E+00    0.602800887035240E-01
    0.187201401259475E+02    0.000000000000000E+00   -0.118334062407019E+00   -0.113783767810039E+00    0.553462006302740E+00    0.558295818462991E+00   -0.359607853790559E+00    0.119823576144280E+00
    0.187451405856315E+02    0.000000000000000E+00   -0.211112528035371E+00   -0.206100264377378E+00    0.348049671490814E+00    0.351092699022907E+00   -0.374936890486637E+00    0.175045946741181E+00
    0.187701410453154E+02    0.000000000000000E+00   -0.636895040359226E-01   -0.605610025958319E-01    0.356223301950162E+00    0.358320693305301E+00   -0.451694033149291E+00    0.256325361378305E+00
    0.187951415049993E+02    0.000000000000000E+00    0.438172943852574E-01    0.468320412616583E-01    0.439979916602512E+00    0.442442215839367E+00   -0.548746251997644E+00    0.776047495820372E+00
    0.188201419646833E+02    0.000000000000000E+00   -0.157292433064836E+00   -0.157368987051560E+00    0.214051369866675E-01    0.198186537077033E-01   -0.335500701663016E+00    0.903879196647532E+00
    0.188451424243672E+02    0.000000000000000E+00   -0.197982668602142E+00   -0.199656069569084E+00    0.171263200015194E+00    0.171408090926281E+00   -0.345675004602312E+00    0.341863659770958E+00
    0.188701428840511E+02    0.000000000000000E+00    0.637645501986807E-01    0.659761392982770E-01    0.101770874754787E+00    0.103133030402440E+00   -0.433554503882584E+00    0.558884065488732E+00
    0.188951433437351E+02    0.000000000000000E+00    0.746991016224079E-01    0.748657917209107E-01    0.339565144067536E+00    0.341169856655452E+00   -0.509030547175293E+00    0.258159909806919E+00
    0.189201438034190E+02    0.000000000000000E+00    0.536126906973621E-01    0.550145285393231E-01    0.296202810913634E+00    0.299091499050195E+00   -0.434802013216017E+00    0.118347397917551E+00
    0.189451442631030E+02    0.000000000000000E+00    0.862951519922216E-01    0.881154747518446E-01    0.191896611482615E+00    0.194435318256537E+00   -0.520039128023063E+00    0.117726292752880E+00
    0.189701447227869E+02    0.000000000000000E+00    0.315757462874645E+00    0.314562268989166E+00    0.379129990891336E+00    0.382285548562078E+00    0.289007199291313E+00   -0.124718415590559E-02
    0.189951451824708E+02    0.000000000000000E+00   -0.224548259486687E-01   -0.217481125571266E-01    0.188325838401140E+00    0.190323743004311E+00   -0.445011802881853E+00    0.176928875208347E+00
    0.190201456421548E+02    0.000000000000000E+00   -0.357878558557108E-01   -0.349902777621265E-01    0.207506876821340E+00    0.210433909467782E+00   -0.470443720134229E+00    0.120921410032739E+00
    0.190451461018387E+02    0.000000000000000E+00   -0.287118847333106E+00   -0.287035437652535E+00    0.637815555101192E-01    0.664769704692138E-01   -0.840418775236006E+00    0.104262442718788E+01
    0.190701465615227E+02    0.000000000000000E+00   -0.191692333973653E+00   -0.195061614146424E+00    0.818801112252669E-01    0.820848650716421E-01   -0.203002846842873E+00    0.446790873878092E+00
    0.190951470212066E+02    0.000000000000000E+00   -0.572237800267056E-01   -0.560784269692261E-01    0.152848276156510E+00    0.155297428181614E+00   -0.549874743404374E+00    0.470957694364392E+00
    0.191201474808905E+02    0.000000000000000E+00   -0.924535257149069E-01   -0.896897046019367E-01    0.121556887113247E+00    0.121870761133253E+00   -0.535199318257941E+00    0.267880092710251E+00
    0.191451479405745E+02    0.000000000000000E+00    0.329687348084920E-01    0.344637731134868E-01    0.137693501146340E+00    0.138106569837564E+00    0.555042558624194E+00    0.445760013684728E+00
    0.191701484002584E+02    0.000000000000000E+00   -0.181812772286559E+00   -0.179317899737590E+00    0.474234195490749E+00    0.474160439639922E+00    0.293335348809515E+00   -0.280814067036534E-01
    0.191951488599423E+02    0.000000000000000E+00   -0.188614670940780E+00   -0.188731716767814E+00    0.210810626568161E+00    0.210210361849090E+00   -0.129730178807228E+00    0.265839809995624E+00
    0.192201493196263E+02    0.000000000000000E+00   -0.864759842186992E-01   -0.851351142027040E-01    0.520156063888190E+00    0.520488111416147E+00    0.302652690131272E+00    0.745830761577383E+00
    0.192451497793102E+02    0.000000000000000E+00   -0.102356822671670E+00   -0.101580932936270E+00    0.396633770089942E+00    0.396540252628083E+00    0.476426373802718E+00    0.355867327550694E+00
    0.192701502389942E+02    0.000000000000000E+00   -0.768560681750582E-01   -0.767847756082630E-01    0.339618370909605E+00    0.338617913651521E+00   -0.556356394631253E-01    0.647935549668164E+00
    0.192951506986781E+02    0.000000000000000E+00   -0.217970439558457E+00   -0.216217759882835E+00    0.534598758464745E+00    0.534667477740825E+00    0.398140138347009E+00    0.617493154732255E+00
    0.193201511583620E+02    0.000000000000000E+00   -0.185813822178906E+00   -0.184312124043604E+00    0.514291370541011E+00    0.514181422609146E+00    0.495637728521724E+00   -0.214978618959145E-01
    0.193451516180460E+02    0.000000000000000E+00   -0.230796882193875E+00   -0.229292023157902E+00    0.405140259407761E+00    0.405622430844068E+00    0.423515294163439E+00    0.593642961212879E+00
    0.193701520777299E+02    0.000000000000000E+00   -0.133674714737369E+00   -0.133041786341701E+00    0.312725154330150E+00    0.312107553167475E+00    0.721698906228277E+00    0.316405852808049E+00
    0.193951525374138E+02    0.000000000000000E+00   -0.171412115234568E+00   -0.171793825593331E+00    0.377449972353791E+00    0.377036897553247E+00   -0.307728443498689E+00    0.273112822222287E+00
    0.194201529970978E+02    0.000000000000000E+00   -0.242387116416368E-01   -0.227131214950119E-01    0.557266796927181E+00    0.556546539734998E+00    0.542128012263705E+00    0.460445350454982E+00
    0.194451534567817E+02    0.000000000000000E+00   -0.742882972899011E-01   -0.735154983234122E-01    0.645912767808500E+00    0.646335751676988E+00    0.622157647279009E+00    0.469620864396076E+00
    0.194701539164657E+02    0.000000000000000E+00   -0.543642193534082E-01   -0.530009651619502E-01    0.515896838597758E+00    0.514853641589237E+00    0.548476112505131E+00    0.586560799196186E+00
    0.194951543761496E+02    0.000000000000000E+00    0.726943061531054E-01    0.727294376166731E-01    0.630828224861450E+00    0.631249778063299E+00    0.616961658626946E+00    0.464428397152399E+00
    0.195201548358335E+02    0.000000000000000E+00   -0.392856715678772E-01   -0.394923390594447E-01    0.651828156468493E-01    0.657598871024961E-01    0.470690964500747E+00    0.805156017598415E+00
    0.195451552955175E+02    0.000000000000000E+00   -0.527208689380449E-01   -0.525741196560989E-01    0.421768358765181E+00    0.422164055005113E+00    0.296668353470929E+00    0.749718316701340E+00
    0.195701557552014E+02    0.000000000000000E+00    0.245415162849023E-02    0.424076846960370E-02    0.561406761541874E+00    0.561419400976762E+00    0.357096242042753E+00    0.531262302355278E+00
    0.195951562148854E+02    0.000000000000000E+00   -0.214547950911455E-01   -0.207896620815620E-01    0.549566027880103E+00    0.550204527888555E+00    0.431773343684021E+00    0.462837984243370E+00
    0.196201566745693E+02    0.000000000000000E+00   -0.503895250147913E-01   -0.493854621233220E-01    0.410761291988238E+00    0.409700880230822E+00    0.358594298279871E+00    0.677352446382136E+00
    0.196451571342532E+02    0.000000000000000E+00    0.312825474714865E-02    0.695397273364788E-02    0.539632791098978E+00    0.540152007320604E+00    0.427805469536464E+00    0.517595610234683E+00
    0.196701575939372E+02    0.000000000000000E+00    0.241213209771747E-02    0.467999655175106E-02    0.534101657244200E+00    0.533897781030064E+00    0.403475442771203E+00    0.590441691366067E+00
    0.196951580536211E+02    0.000000000000000E+00   -0.570579752719512E-03   -0.149668095510864E-02    0.555120966540366E+00    0.555411666709960E+00    0.522112937149926E+00    0.547223768559177E+00
    0.197201585133050E+02    0.000000000000000E+00   -0.264150252255412E-01   -0.280906570923789E-01    0.526442293916936E+00    0.525940123629506E+00    0.601573199370525E+00    0.542287026974845E+00
    0.197451589729890E+02    0.000000000000000E+00    0.188641544863333E-01    0.242870754304418E-01    0.505839385631504E+00    0.505366547932879E+00    0.581949455515433E+00    0.546644269814224E+00
    0.197701594326729E+02    0.000000000000000E+00    0.480970003533850E-02    0.171984072829913E-01    0.497620433075985E+00    0.498460839145735E+00    0.708522607619577E+00    0.408591513419136E+00
    0.197951598923569E+02    0.000000000000000E+00    0.661077597778899E-01    0.708002439481889E-01    0.514033391415842E+00    0.513793250891191E+00    0.695935191370265E+00    0.443627388733802E+00
    0.198201603520408E+02    0.000000000000000E+00    0.137268422276210E-01    0.128470588638143E-01    0.460237773255885E+00    0.460379194545964E+00    0.717981995485750E+00    0.355420375065865E+00
    0.198451608117247E+02    0.000000000000000E+00   -0.306006888486539E-01   -0.299314448657546E-01    0.471185904033541E+00    0.471099555702961E+00    0.509338869937753E+00    0.414779642689073E+00
    0.198701612714087E+02    0.000000000000000E+00   -0.139622392822502E-01   -0.147538623488798E-01    0.175097600073099E+00    0.175388549151589E+00    0.531978112541825E+00    0.634939901084001E+00
    0.198951617310926E+02    0.000000000000000E+00   -0.205443814058338E-01   -0.192666912231391E-01    0.172530586547349E+00    0.173001027938470E+00    0.440941495682268E+00    0.774951353032785E+00
    0.199201621907766E+02    0.000000000000000E+00    0.336178948686830E-01    0.356817631073727E-01    0.404388325278626E-01    0.427980712851614E-01   -0.540529838777320E+00    0.293955191397263E+00
    0.199451626504605E+02    0.000000000000000E+00    0.746966005422575E-01    0.760133567113598E-01    0.115868081964095E-01    0.140583503584339E-01   -0.532293388661789E+00    0.347721029568739E+00
    0.199701631101444E+02    0.000000000000000E+00    0.417670329825564E-01    0.421752448354362E-01    0.691708872444295E-01    0.702837588953761E-01   -0.526494996784919E+00    0.436398793590931E+00
    0.199951635698284E+02    0.000000000000000E+00    0.346630990493067E-01    0.337846493678628E-01    0.469081014900549E-01    0.473416764941277E-01   -0.507632820228142E+00    0.476529131581442E+00
    0.200201640295123E+02    0.000000000000000E+00    0.276220621312598E-01    0.266406931803032E-01    0.275538345783140E-01    0.268318680653740E-01   -0.522317213132048E+00    0.169457259942788E+00
    0.200451644891962E+02    0.000000000000000E+00   -0.455659396050930E-02   -0.324240867759961E-02    0.934631139909860E-01    0.931726910776961E-01   -0.480958930767144E+00    0.215588556101045E+00
    0.200701649488802E+02    0.000000000000000E+00    0.801538031298112E-01    0.831466706797174E-01    0.908748051325043E-01    0.916335794011124E-01   -0.470274070839868E+00    0.165367467203497E+00
    0.200951654085641E+02    0.000000000000000E+00    0.591475715061363E-01    0.613152983344920E-01    0.595210786800844E-01    0.595252798344175E-01   -0.461453910001118E+00    0.267968844814077E+00
    0.201201658682481E+02    0.000000000000000E+00    0.363875810262075E-01    0.421716542529198E-01    0.890661829743083E-01    0.892739893016732E-01   -0.466575136062116E+00    0.236377317734902E+00
    0.201451663279320E+02    0.000000000000000E+00    0.474007817139482E-01    0.504443256629350E-01    0.154448894861228E+00    0.154796824450193E+00   -0.521100403317040E+00    0.221935665538985E+00
    0.201701667876159E+02    0.000000000000000E+00    0.214927540631158E-01    0.236033899452122E-01    0.720828052787070E-01    0.728264496900389E-01   -0.492678301943159E+00    0.313218544275705E+00
    0.201951672472999E+02    0.000000000000000E+00   -0.771577506061363E-04    0.118678510074540E-02    0.774289740518262E-01    0.777427610684366E-01   -0.446382199175084E+00    0.301861394565744E+00
    0.202201677069838E+02    0.000000000000000E+00    0.257168210311583E-01    0.260439206688510E-01    0.851357351032510E-01    0.848798813006498E-01   -0.431143462105276E+00    0.321632918176461E+00
    0.202451681666677E+02    0.000000000000000E+00    0.108838507020320E+00    0.111787139752181E+00    0.391839329906547E-01    0.387763848934898E-01   -0.431632752689686E+00    0.306007736909572E+00
    0.202701686263517E+02    0.000000000000000E+00    0.356214493756947E+00    0.360323651707089E+00    0.243709310243513E-01    0.243422471296650E-01   -0.433649929171846E+00    0.108277419793970E+00
    0.202951690860356E+02    0.000000000000000E+00    0.664928902060557E-01    0.683900533220126E-01   -0.851650017813098E-03   -0.129987920278560E-02   -0.431418217600076E+00    0.279221520342588E+00
    0.203201695457196E+02    0.000000000000000E+00    0.207795685543152E-01    0.231980042497854E-01   -0.214116388618131E-01   -0.210900586037624E-01   -0.419904761545981E+00    0.215275366838682E+00
    0.203451700054035E+02    0.000000000000000E+00   -0.142210912136589E+00   -0.140628410755374E+00    0.904204194618635E-01    0.901226406796115E-01   -0.422327944805652E+00    0.213046794171287E-01
    0.203701704650874E+02    0.000000000000000E+00   -0.143502844637364E+00   -0.142961770570226E+00   -0.772402455487859E-02   -0.570937764792320E-02   -0.444985362108772E+00    0.154395950967931E+00
    0.203951709247714E+02    0.000000000000000E+00   -0.715761713462854E-01   -0.723418378373480E-01   -0.185572189909114E+00   -0.182699678773696E+00   -0.508966937430394E+00    0.252765352299949E+00
    0.204201713844553E+02    0.000000000000000E+00   -0.265037852296347E+00   -0.276422311512149E+00   -0.487819217379076E-01   -0.538117308689573E-01   -0.301639325086400E+00    0.750284837438419E+00
    0.204451718441392E+02    0.000000000000000E+00   -0.231531322537522E+00   -0.227349230553876E+00    0.453218606068855E+00    0.455266474393293E+00   -0.512688863753339E+00    0.208361936735665E+00
    0.204701723038232E+02    0.000000000000000E+00   -0.624760278089311E-01   -0.631762694766134E-01    0.310984937345051E+00    0.309150550753282E+00   -0.427344254624671E+00    0.285809186916038E+00
    0.204951727635071E+02    0.000000000000000E+00    0.556474148955508E-01    0.610812500890835E-01    0.320330226445037E+00    0.319284208808681E+00   -0.464274225580082E+00    0.296114923404843E+00
    0.205201732231911E+02    0.000000000000000E+00    0.628381102636119E-01    0.635031425141446E-01    0.321234186373480E+00    0.321693630514479E+00   -0.424835590026660E+00    0.398445109506079E+00
    0.205451736828750E+02    0.000000000000000E+00    0.533480043863346E-02    0.569736462797879E-02    0.359729890063138E+00    0.361743903743762E+00   -0.426487626994582E+00    0.592235364759643E+00
    0.205701741425589E+02    0.000000000000000E+00    0.455654239853945E-01    0.468823987893317E-01    0.313790986086247E+00    0.313247460743391E+00   -0.422847924672393E+00    0.436063996297702E+00
    0.205951746022429E+02    0.000000000000000E+00    0.533316390639435E-01    0.562771572560899E-01    0.291918679239401E+00    0.291756329664216E+00   -0.413220138694379E+00    0.361050886490662E+00
    0.206201750619268E+02    0.000000000000000E+00    0.504098195760264E-01    0.534532721419020E-01    0.418573648332476E+00    0.417406971917789E+00   -0.395635302217646E+00    0.331557915210948E+00
    0.206451755216107E+02    0.000000000000000E+00    0.332742665102349E-01    0.357176353709989E-01    0.357788173825226E+00    0.356992761671891E+00   -0.374034863372342E+00    0.245550089405204E+00
    0.206701759812947E+02    0.000000000000000E+00    0.379606565410931E-01    0.389761631910755E-01    0.387281358070832E+00    0.386953381653863E+00   -0.421914604074745E+00    0.451920192562028E-01
    0.206951764409786E+02    0.000000000000000E+00    0.525094604344905E-01    0.535854074315911E-01    0.353292879969979E+00    0.353452543771892E+00   -0.386750385767575E+00    0.216348915306517E+00
    0.207201769006626E+02    0.000000000000000E+00    0.582902671894531E-01    0.603166291221705E-01    0.341677527205722E+00    0.341508796524579E+00   -0.365830764581477E+00    0.304080637731145E+00
    0.207451773603465E+02    0.000000000000000E+00    0.442277670170321E-01    0.391719737952686E-01    0.340698731019780E+00    0.339809289324866E+00   -0.393739614925571E+00    0.223804364253980E+00
    0.207701778200304E+02    0.000000000000000E+00    0.104126111398278E+00    0.106183899853161E+00    0.370511682489766E+00    0.370562445811859E+00   -0.403163173410038E+00    0.131452635104147E+00
    0.207951782797144E+02    0.000000000000000E+00    0.158029818144762E+00    0.153092269536403E+00    0.405445191928344E+00    0.405364366527443E+00   -0.395217334966817E+00    0.114132851000633E+00
    0.208201787393983E+02    0.000000000000000E+00    0.140001702413198E+00    0.143120371092656E+00    0.393077727296461E+00    0.392739777880902E+00   -0.379629949732510E+00    0.193715192951589E+00
    0.208451791990822E+02    0.000000000000000E+00    0.200757944502547E+00    0.179507085314756E+00    0.405875504514272E+00    0.406011946915202E+00   -0.380120935198782E+00    0.185706670592356E+00
    0.208701796587662E+02    0.000000000000000E+00    0.116557150672033E+00    0.118838679786056E+00    0.397675519304540E+00    0.397319720255132E+00   -0.399398926880658E+00    0.167226393889749E+00
    0.208951801184501E+02    0.000000000000000E+00    0.114812304671705E+00    0.112890652853315E+00    0.361848800793736E+00    0.359971902923372E+00   -0.371944617182065E+00    0.260650705794202E+00
    0.209201805781340E+02    0.000000000000000E+00    0.154209003960387E+00    0.155762658917288E+00    0.387933735377341E+00    0.386987382708921E+00   -0.363610437603478E+00    0.225148712069257E+00
    0.209451810378180E+02    0.000000000000000E+00    0.101708388621373E+00    0.989254512868109E-01    0.380640241617002E+00    0.380415594657969E+00   -0.370488406615541E+00    0.230545115036455E+00
    0.209701814975019E+02    0.000000000000000E+00    0.136049305226779E+00    0.138927811526367E+00    0.387585725591118E+00    0.386800291181275E+00   -0.371520183105435E+00    0.220678407895659E+00
    0.209951819571859E+02    0.000000000000000E+00    0.125154852227602E+00    0.117867348777253E+00    0.371498538701640E+00    0.367477760322009E+00   -0.346626077126124E+00    0.252445618622457E+00
    0.210201824168698E+02    0.000000000000000E+00    0.148984572326331E+00    0.150085959142899E+00    0.345401501900742E+00    0.344563998642933E+00   -0.354627760437083E+00    0.279739725797338E+00
    0.210451828765537E+02    0.000000000000000E+00    0.222326309932091E+00    0.224238074630161E+00    0.435760412182654E+00    0.435226513761587E+00   -0.355461995837729E+00    0.265857594836279E+00
    0.210701833362377E+02    0.000000000000000E+00    0.180119146097837E+00    0.182389981353196E+00    0.440232783127114E+00    0.439495343508511E+00   -0.363013067900015E+00    0.146329916308742E+00
    0.210951837959216E+02    0.000000000000000E+00    0.167909841145677E+00    0.170301992615299E+00    0.441192953874659E+00    0.440609622213795E+00   -0.338540139302222E+00    0.153340670057927E+00
    0.211201842556055E+02    0.000000000000000E+00    0.166918674482234E+00    0.168728083410561E+00    0.443766219318828E+00    0.442988066753550E+00   -0.337433758473514E+00    0.226414001185888E+00
    0.211451847152895E+02    0.000000000000000E+00    0.238032489279933E+00    0.252648108528778E+00    0.490576692678829E+00    0.489393597319598E+00   -0.345341679251346E+00    0.397646399290290E+00
    0.211701851749734E+02    0.000000000000000E+00    0.186493914331004E+00    0.189535243102643E+00    0.503772843614483E+00    0.503193765077719E+00   -0.357661542634262E+00    0.312752800441464E+00
    0.211951856346574E+02    0.000000000000000E+00    0.212443731636081E+00    0.207246389587032E+00    0.543622930384870E+00    0.542612213553786E+00   -0.326868053615751E+00    0.201585740861142E+00
    0.212201860943413E+02    0.000000000000000E+00    0.107123812925977E+00    0.109574188248655E+00    0.506330327275009E+00    0.505326684774937E+00   -0.284431515328893E+00    0.133177659717441E+00
    0.212451865540252E+02    0.000000000000000E+00    0.160342945378498E+00    0.163201391373400E+00    0.542891889188657E+00    0.541914764878301E+00   -0.292831861560724E+00    0.144118174399600E+00
    0.212701870137092E+02    0.000000000000000E+00    0.158044899227421E+00    0.160182152279389E+00    0.556353830578065E+00    0.555588198753340E+00   -0.271007826361933E+00    0.151320159001418E+00
    0.212951874733931E+02    0.000000000000000E+00    0.133096636161768E+00    0.135256845344351E+00    0.581797049530379E+00    0.581274423235455E+00   -0.285392184814958E+00    0.165632908146632E+00
    0.213201879330770E+02    0.000000000000000E+00    0.619445870560090E-01    0.635392043475186E-01    0.824095355514265E+00    0.824981619952296E+00   -0.257390671303834E+00    0.174425667549315E+00
    0.213451883927610E+02    0.000000000000000E+00    0.408616246443584E+00    0.407931243626586E+00   -0.101602558271645E+00   -0.950357937910097E-01   -0.299681471826588E+00    0.946793530331472E-01
    0.213701888524449E+02    0.000000000000000E+00    0.299969433570216E+00    0.301609329729346E+00    0.338284149425751E+00    0.339562337666748E+00   -0.290299423523705E+00    0.125550010080484E+00
    0.213951893121288E+02    0.000000000000000E+00    0.299769995862368E+00    0.302735677530574E+00    0.511560400635172E+00    0.512102493338046E+00   -0.311036112286513E+00    0.252198065557529E+00
    0.214201897718128E+02    0.000000000000000E+00    0.218349460636956E+00    0.220473491569939E+00    0.447254577194060E+00    0.447120729639899E+00   -0.299193563036556E+00    0.192375802725562E+00
    0.214451902314967E+02    0.000000000000000E+00    0.203139204781823E+00    0.209826976817767E+00    0.451810003137507E+00    0.452352766710405E+00   -0.288131909801174E+00    0.625687247640072E-01
    0.214701906911807E+02    0.000000000000000E+00    0.232746170226118E+00    0.234460801088397E+00    0.522582948779240E+00    0.521540527832877E+00   -0.268079367144058E+00    0.830272541898360E-01
    0.214951911508646E+02    0.000000000000000E+00    0.287228540248775E+00    0.290615053527777E+00    0.575115905486954E+00    0.574151556077680E+00   -0.310698969789842E+00    0.207794989614329E+00
    0.215201916105485E+02    0.000000000000000E+00    0.218721935835879E+00    0.223386136535624E+00    0.539843572803437E+00    0.541259173665931E+00   -0.261668884034975E+00    0.841251395823750E-01
    0.215451920702325E+02    0.000000000000000E+00    0.266392322580300E+00    0.258006172191199E+00    0.565450598130672E+00    0.564586941889613E+00   -0.274044402331470E+00    0.433275052116971E-01
    0.215701925299164E+02    0.000000000000000E+00    0.317587494263828E+00    0.321459047113282E+00    0.644917714144519E+00    0.644918692493007E+00   -0.294291126939472E+00    0.254741577640473E+00
    0.215951929896003E+02    0.000000000000000E+00    0.226323191582184E+00    0.225103777804497E+00    0.624691998747563E+00    0.623965701517324E+00   -0.298031853161049E+00    0.276602655469341E-01
    0.216201934492843E+02    0.000000000000000E+00    0.183210809388792E+00    0.184653849114866E+00    0.548909464198259E+00    0.548360775873700E+00   -0.282474991012717E+00   -0.265030494431376E-02
    0.216451939089682E+02    0.000000000000000E+00    0.259534800357607E+00    0.262055015542949E+00    0.629604875988832E+00    0.629064508155131E+00   -0.255986579860456E+00    0.139979367991278E+00
    0.216701943686521E+02    0.000000000000000E+00    0.297566159683525E+00    0.300374902820160E+00    0.634118536267414E+00    0.633191422275844E+00   -0.266020592747457E+00    0.185330883465768E+00
    0.216951948283361E+02    0.000000000000000E+00    0.179330696254001E+00    0.181896562852120E+00    0.647677909045191E+00    0.646797918096526E+00   -0.291456281087362E+00    0.818122980594357E-02
    0.217201952880200E+02    0.000000000000000E+00    0.221862569122414E+00    0.230544981061931E+00    0.628450813436515E+00    0.629506624369716E+00   -0.266517233113890E+00    0.353465923276523E-01
    0.217451957477040E+02    0.000000000000000E+00    0.255996404942913E+00    0.257389298717854E+00    0.648045897979013E+00    0.647105527491672E+00   -0.265311860462370E+00    0.856102350924529E-02
    0.217701962073879E+02    0.000000000000000E+00    0.219407966653727E+00    0.221737253389531E+00    0.664980010161708E+00    0.664426844168404E+00   -0.258912324019362E+00   -0.174109577854361E-01
    0.217951966670718E+02    0.000000000000000E+00    0.231424732322175E+00    0.232895792908352E+00    0.658675977487484E+00    0.658098367817387E+00   -0.260201362578693E+00    0.325936986018901E-01
    0.218201971267558E+02    0.000000000000000E+00   -0.703970491782828E-01   -0.656301171346557E-01    0.796883691990381E+00    0.797413577142668E+00   -0.169552647944918E+00    0.258900380174754E+00
    0.218451975864397E+02    0.000000000000000E+00    0.299977586757613E+00    0.304385347832523E+00    0.667459636137876E+00    0.666135845626374E+00   -0.235348247758383E+00    0.689306682377127E-01
    0.218701980461236E+02    0.000000000000000E+00    0.246285529293244E+00    0.248861701647915E+00    0.637813388744912E+00    0.637087599558003E+00   -0.302169849450789E+00    0.732155154810899E-01
    0.218951985058076E+02    0.000000000000000E+00    0.246318327095409E+00    0.248044079770089E+00    0.679104393369749E+00    0.680137073387512E+00   -0.266440009528122E+00    0.411391281180218E-01
    0.219201989654915E+02    0.000000000000000E+00    0.292281842217285E+00    0.293005932596723E+00    0.606687713478263E+00    0.603765616623622E+00   -0.263008509013973E+00    0.646295304624496E-01
    0.219451994251755E+02    0.000000000000000E+00    0.291246439026169E+00    0.294226119399170E+00    0.628211934430907E+00    0.626089988114533E+00   -0.266799983947028E+00    0.430979138866737E-01
    0.219701998848594E+02    0.000000000000000E+00    0.278902592973138E+00    0.279764900678269E+00    0.644939868417537E+00    0.644585670855696E+00   -0.264812941234355E+00    0.318537855396311E-01
    0.219952003445433E+02    0.000000000000000E+00    0.271342591710626E+00    0.273085044066613E+00    0.654167385797639E+00    0.652327225866692E+00   -0.261617779257534E+00    0.256866325964700E-01
    0.220202008042273E+02    0.000000000000000E+00    0.272152159114130E+00    0.277808280586952E+00    0.660626772547356E+00    0.658975157289347E+00   -0.256808159523172E+00    0.185988371061594E-01
    0.220452012639112E+02    0.000000000000000E+00    0.178773164187740E+00    0.181742541211199E+00    0.809723910648752E+00    0.801122278332659E+00   -0.263488320588678E+00    0.322122742856443E-01
    0.220702017235951E+02    0.000000000000000E+00    0.270786013238980E+00    0.272965962875696E+00    0.677152046884117E+00    0.675546357652905E+00   -0.259501168371299E+00    0.958910099902472E-02
    0.220952021832791E+02    0.000000000000000E+00    0.273849544063365E+00    0.276498421020485E+00    0.691557404278212E+00    0.690126859355786E+00   -0.262162093474074E+00    0.638398374212239E-02
    0.221202026429630E+02    0.000000000000000E+00    0.252168689741632E+00    0.264466087759685E+00    0.690425670956719E+00    0.683917630546104E+00   -0.262618911782740E+00    0.927238625974908E-02
    0.221452031026469E+02    0.000000000000000E+00    0.268616790913733E+00    0.271167998471395E+00    0.699952338929690E+00    0.698350124641714E+00   -0.258282481331483E+00   -0.200595219186269E-02
    0.221702035623309E+02    0.000000000000000E+00    0.247355136562830E+00    0.261100818277885E+00    0.693935855958507E+00    0.691745496636951E+00   -0.258362460314087E+00   -0.437225088352526E-02
    0.221952040220148E+02    0.000000000000000E+00    0.263045738180793E+00    0.263906821582645E+00    0.720161055447401E+00    0.718226905368443E+00   -0.255818555032949E+00   -0.132271353639524E-01
    0.222202044816988E+02    0.000000000000000E+00    0.251521117933129E+00    0.254341880744581E+00    0.742998960118977E+00    0.739719766083810E+00   -0.255979020660087E+00   -0.131963716179923E-01
    0.222452049413827E+02    0.000000000000000E+00    0.212934854006306E+00    0.214642224588116E+00    0.767163774656479E+00    0.765898230898802E+00   -0.255667986831862E+00   -0.157165217805744E-01
    0.222702054010666E+02    0.000000000000000E+00   -0.132405877045055E-01    0.433836335610016E-01    0.555640341330502E+00    0.796499643937177E+00   -0.265400786892164E+00   -0.100812931453007E+00
    0.222952058607506E+02    0.000000000000000E+00    0.430236005585609E+00    0.437194358995205E+00    0.495024722212199E+00    0.495295199149204E+00   -0.241152034903561E+00    0.384640906977983E-01
    0.223202063204345E+02    0.000000000000000E+00    0.359980639598535E+00    0.363498574343369E+00    0.618728634620024E+00    0.617639657557120E+00   -0.244191728601449E+00    0.499304926563190E-02
    0.223452067801184E+02    0.000000000000000E+00    0.910573242660221E+00   -0.256136323246563E+00    0.725450268792146E+00    0.423165378016813E+00   -0.239342152751612E+00   -0.643574153396435E-02
    0.223702072398024E+02    0.000000000000000E+00    0.341210455303152E+00    0.350900534706388E+00    0.667609430084555E+00    0.668475367348158E+00   -0.243005553010893E+00   -0.126159810728941E-01
    0.223952076994863E+02    0.000000000000000E+00    0.395600801277191E+00    0.396661052577839E+00    0.661684238429977E+00    0.660309839386049E+00   -0.232761353874288E+00   -0.186960207139690E-01
    0.224202081591702E+02    0.000000000000000E+00    0.242257764899580E+00    0.350339185965754E+00    0.679657938594043E+00    0.682645465213748E+00   -0.241496788533555E+00   -0.238747978092178E-01
    0.224452086188542E+02    0.000000000000000E+00    0.301609097759141E+00    0.303340510388578E+00    0.698874850990395E+00    0.697663871383084E+00   -0.240170445907958E+00   -0.351725124469849E-01
    0.224702090785381E+02    0.000000000000000E+00    0.288659018217412E+00    0.290836358231683E+00    0.710375728224753E+00    0.709461311066193E+00   -0.238605647221671E+00   -0.569171459110154E-01
    0.224952095382221E+02    0.000000000000000E+00   -0.161848777062371E+00   -0.165217612990690E+00    0.859400077927823E+00    0.868149072726019E+00   -0.237884246633993E+00    0.298576983158093E+00
    0.225202099979060E+02    0.000000000000000E+00    0.304945142595408E+00    0.307190512313399E+00    0.734334443101992E+00    0.733091903567253E+00   -0.213754292894097E+00    0.298444364249099E-01
    0.225452104575899E+02    0.000000000000000E+00    0.266179721908904E+00    0.284417215511953E+00    0.484462616276549E+00    0.293654900590954E+00   -0.251882392279416E+00    0.627423194725636E-01
    0.225702109172739E+02    0.000000000000000E+00    0.126689748520338E+00    0.121318462149883E+00   -0.604941374996774E-01   -0.503324802371744E-01    0.253236311880773E-01    0.253107071740665E+00
    0.225952113769578E+02    0.000000000000000E+00    0.321386739378786E+00    0.325696917187889E+00    0.651331964247161E+00    0.649957184582268E+00   -0.218430433742441E+00   -0.240496475098505E-01
    0.226202118366417E+02    0.000000000000000E+00    0.311505172393666E+00    0.312078403077850E+00    0.666220798291049E+00    0.663941205372244E+00   -0.226163101306595E+00   -0.204690651008036E-01
    0.226452122963257E+02    0.000000000000000E+00    0.299718316911967E+00    0.279718830330061E+00    0.682248630794961E+00    0.668307682286692E+00   -0.228445736952020E+00   -0.213443886618665E-01
    0.226702127560096E+02    0.000000000000000E+00    0.219704668836094E+00    0.219991425694260E+00    0.725568263626240E+00    0.719181129978261E+00   -0.229330412619208E+00   -0.318212101178814E-01
    0.226952132156935E+02    0.000000000000000E+00    0.465964479134482E+00    0.469957114519388E+00    0.339443577322270E+00    0.341991640873464E+00   -0.164312408598300E+00    0.141814699159227E+00
    0.227202136753775E+02    0.000000000000000E+00    0.425789555249062E+00    0.427155734582054E+00    0.531289345803442E+00    0.529357488984839E+00   -0.215248344627381E+00    0.871653268700770E-02
    0.227452141350614E+02    0.000000000000000E+00    0.393009450305412E+00    0.398373752143703E+00    0.534461460025456E+00    0.533576261639596E+00   -0.218102846988350E+00    0.454378323628214E-02
    0.227702145947454E+02    0.000000000000000E+00    0.379899510844365E+00    0.382155862276496E+00    0.510323349260139E+00    0.508891335051014E+00   -0.216038917688062E+00    0.474128666565903E-02
    0.227952150544293E+02    0.000000000000000E+00    0.362993310833147E+00    0.365113759005261E+00    0.504306342153805E+00    0.502279066530063E+00   -0.207032737380713E+00   -0.182044258730933E-01
    0.228202155141132E+02    0.000000000000000E+00    0.291669267651834E+00    0.294480104560893E+00    0.756321619857622E+00    0.752058208462298E+00   -0.181611437225476E+00   -0.800721306229998E-01
    0.228452159737972E+02    0.000000000000000E+00    0.470420816755601E+00    0.488638628273938E+00    0.327696253496264E+00    0.311413647317940E+00   -0.204449433507506E+00   -0.192905604078860E-01
    0.228702164334811E+02    0.000000000000000E+00    0.354271042602974E+00    0.337250313468485E+00    0.760908650022738E-01    0.885418525619481E-01   -0.174155964745312E+00    0.653687578826110E-01
    0.228952168931650E+02    0.000000000000000E+00    0.952390583696739E-01    0.998487439949721E-01   -0.596234831688619E-01   -0.657045759840226E-01    0.351787573115613E-01    0.262934273475513E+00
    0.229202173528490E+02    0.000000000000000E+00   -0.177088998987719E+00   -0.174888629808372E+00    0.503821158795424E-01    0.512056960062649E-01    0.134278515195195E+00    0.145099372760421E+00
    0.229452178125329E+02    0.000000000000000E+00    0.359228629280269E-01    0.360241531190503E-01    0.811428661561543E+00    0.819309472437729E+00    0.166757632031043E+00    0.302779350125202E+00
    0.229702182722169E+02    0.000000000000000E+00    0.146869405682201E+00    0.162049665625607E+00    0.969681047634583E+00    0.987923051860449E+00    0.647789203398214E-02    0.197515964210133E+00
    0.229952187319008E+02    0.000000000000000E+00    0.150557335765607E+00    0.150602470674645E+00    0.950523512315778E+00    0.954233877258147E+00   -0.235202563684947E-01    0.113573632489368E+00
    0.230202191915847E+02    0.000000000000000E+00   -0.237602261149218E+00   -0.237254885053280E+00    0.875296221463962E+00    0.872208618635644E+00   -0.605610901039889E-01    0.137335597666465E+00
    0.230452196512687E+02    0.000000000000000E+00    0.159558613326516E+00    0.137445226241870E+00    0.868231710275717E+00    0.856197314149040E+00   -0.543994186947343E-01    0.487516552501385E+00
    0.230702201109526E+02    0.000000000000000E+00    0.512375727950869E-01    0.515611846344610E-01    0.779193635644322E+00    0.776279698008191E+00   -0.873812818080340E-01    0.159223652194176E+00
    0.230952205706365E+02    0.000000000000000E+00   -0.171513505365132E+00   -0.173272371882817E+00    0.384665285086733E+00    0.384311004239647E+00   -0.750499620123679E-01   -0.326880702256380E+00
    0.231202210303205E+02    0.000000000000000E+00   -0.888955218807121E-01   -0.878199994056758E-01    0.455937947305136E+00    0.457672048332507E+00   -0.104922415007256E+00    0.621527142271066E+00
    0.231452214900044E+02    0.000000000000000E+00    0.287819333541318E-01    0.319070012659562E-01    0.575624025797710E+00    0.573757103266658E+00   -0.106076839753175E+00    0.479607410901227E-01
    0.231702219496883E+02    0.000000000000000E+00   -0.193988071231807E+00   -0.190816372850785E+00    0.102262067978526E+00    0.993277044042951E-01   -0.176131039348524E+00   -0.228918485219141E+00
    0.231952224093723E+02    0.000000000000000E+00   -0.100312866726848E+00   -0.958582381326605E-01    0.189630361702627E+00    0.191268701430215E+00   -0.143683717440434E+00   -0.167574044753690E+00
    0.232202228690562E+02    0.000000000000000E+00    0.871459480217911E-01    0.897284300194495E-01    0.650153566541689E+00    0.647036127584436E+00   -0.101742033384555E+00    0.290481542210000E-01
    0.232452233287402E+02    0.000000000000000E+00   -0.168670781684453E+00   -0.165735561091594E+00    0.103782359548935E+00    0.112973133648737E+00   -0.242990655716808E+00    0.222383247210747E+00
    0.232702237884241E+02    0.000000000000000E+00    0.892475266327446E-02    0.105887389319388E-01    0.176907208436997E+00    0.174356550166006E+00   -0.100926812660025E+00    0.263765061441951E+00
    0.232952242481080E+02    0.000000000000000E+00   -0.240433287063761E+00   -0.238242576010931E+00    0.655134699832511E-01    0.651004564198325E-01   -0.160970241484763E+00    0.261425786096272E+00
    0.233202247077920E+02    0.000000000000000E+00   -0.284758965189945E+00   -0.285357628261570E+00   -0.154348550977037E+00   -0.154140441469678E+00   -0.178364300995869E+00    0.138385041937104E-01
    0.233452251674759E+02    0.000000000000000E+00    0.132396497831748E+00    0.133540284188074E+00    0.859199082896527E+00    0.855288388420585E+00   -0.444094669837967E-01    0.318613523476696E+00
    0.233702256271598E+02    0.000000000000000E+00   -0.135071112048621E+00   -0.111210596137344E+00    0.540329369455957E+00    0.488866615442349E+00   -0.877274920696157E-01    0.356420479579145E+00
    0.233952260868438E+02    0.000000000000000E+00   -0.120258550497462E+00   -0.118422949104481E+00    0.509714600184462E+00    0.509028855296442E+00   -0.968016208583951E-01    0.358223187116973E+00
    0.234202265465277E+02    0.000000000000000E+00   -0.100421132789961E+00   -0.985050068638607E-01    0.627197015137576E+00    0.627353717223793E+00   -0.656233577932313E-01    0.372531115357190E+00
    0.234452270062116E+02    0.000000000000000E+00   -0.824492071991121E-01   -0.807265323917900E-01    0.689259703309947E+00    0.689543524417917E+00   -0.538835040373486E-01    0.366514176398220E+00
    0.234702274658956E+02    0.000000000000000E+00   -0.669758916228499E-01   -0.653980994306937E-01    0.733807923392350E+00    0.734064454350006E+00   -0.437323769706485E-01    0.355230340886168E+00
    0.234952279255795E+02    0.000000000000000E+00   -0.534805088133134E-01   -0.520264662966464E-01    0.770352212103186E+00    0.769986908841697E+00   -0.345506929020697E-01    0.342901234944638E+00
    0.235202283852635E+02    0.000000000000000E+00   -0.418259969388614E-01   -0.401596265831951E-01    0.801121906961725E+00    0.800736142865935E+00   -0.261695805914716E-01    0.331458357937276E+00
    0.235452288449474E+02    0.000000000000000E+00   -0.239943065663224E-01   -0.227728896693115E-01    0.832127397799104E+00    0.831960921470915E+00   -0.167676733386005E-01    0.326627082871680E+00
    0.235702293046313E+02    0.000000000000000E+00   -0.699891231177105E-01   -0.677493333348778E-01    0.612466660381602E+00    0.611478884801853E+00   -0.125669216270203E-01    0.286744542976840E+00
    0.235952297643153E+02    0.000000000000000E+00   -0.500433729113868E-01   -0.487126946524124E-01    0.804266546290157E+00    0.803834824267806E+00   -0.606759742879163E-02    0.278127628886059E+00
    0.236202302239992E+02    0.000000000000000E+00   -0.432223164758245E-01   -0.418197997385310E-01    0.825035221724561E+00    0.824199187085920E+00    0.285604788707006E-02    0.270957640667187E+00
    0.236452306836831E+02    0.000000000000000E+00   -0.342952226445381E-01   -0.332124123419825E-01    0.837443030878606E+00    0.836871325990323E+00    0.799665507531626E-02    0.265009941642050E+00
    0.236702311433671E+02    0.000000000000000E+00   -0.346538120682898E-01   -0.365355799166210E-01    0.844119743528288E+00    0.845535154143393E+00    0.167228483994927E-01    0.253316267783296E+00
    0.236952316030510E+02    0.000000000000000E+00   -0.408937572992070E-01   -0.406579285889436E-01    0.846460981809500E+00    0.846533134101943E+00    0.253508580739756E-01    0.245688829353469E+00
    0.237202320627350E+02    0.000000000000000E+00   -0.826719624673224E-01   -0.802356982439550E-01    0.829793522897140E+00    0.827920211776823E+00    0.300676921224635E-01    0.154049326902615E+00
    0.237452325224189E+02    0.000000000000000E+00    0.358263732482288E+00    0.129709839521221E+00    0.507699556007987E+00    0.610398071985789E+00    0.367134855055702E-01    0.283622575921919E-01
    0.237702329821028E+02    0.000000000000000E+00   -0.108494178884613E+00   -0.107796423516830E+00    0.808315080655513E+00    0.807883788178680E+00    0.468945497226630E-01    0.136449882028156E+00
    0.237952334417868E+02    0.000000000000000E+00   -0.837473366256733E-01   -0.770281228540489E-01    0.619971596365769E+00    0.612501003818865E+00    0.628687376810076E-01    0.230985286388159E+00
    0.238202339014707E+02    0.000000000000000E+00   -0.554593659741947E-01   -0.448381340276157E-01    0.108603240777690E+01    0.107982199420972E+01    0.458724593438956E-01    0.258188583900802E+00
    0.238452343611546E+02    0.000000000000000E+00   -0.521456888575563E-01   -0.514600457288522E-01    0.968082439180694E+00    0.966882499599297E+00    0.625278749506681E-01    0.206192665255608E+00
    0.238702348208386E+02    0.000000000000000E+00   -0.597956136395881E-01   -0.575140109905148E-01    0.949864699390370E+00    0.949021011029666E+00    0.706464603842902E-01    0.202421135691400E+00
    0.238952352805225E+02    0.000000000000000E+00   -0.434698815044361E-01   -0.396140271462704E-01    0.889995534114350E+00    0.884595518834413E+00    0.834983202221574E-01    0.203988045821356E+00
    0.239202357402064E+02    0.000000000000000E+00   -0.638446466562998E-01   -0.603773413130931E-01    0.938214629095722E+00    0.935323459562286E+00    0.858053101204367E-01    0.193641494574561E+00
    0.239452361998904E+02    0.000000000000000E+00   -0.486711189284443E-01   -0.482392003647324E-01    0.882233487120107E+00    0.881711677152156E+00    0.953782999953621E-01    0.200056356903019E+00
    0.239702366595743E+02    0.000000000000000E+00   -0.352660013627124E-01   -0.350209430230004E-01    0.713389750561036E+00    0.713449155600306E+00    0.987974256667807E-01    0.168170376547253E+00
