# Supplementary material for: Multi-photon above threshold ionization of multi-electron atoms and molecules using the R-matrix approach
Source: Sci Rep. 2021 Jun 3;11:11686. doi: 10.1038/s41598-021-89733-z (PMC8175388; doi:10.1038/s41598-021-89733-z)
Supplement: Supplementary file 1 — Supplementary Information. [file 41598_2021_89733_MOESM1_ESM.zip › H-cross-section-r500-h2.txt]

    +6.830212000000000e+00    +6.699686736602706e-01
    +6.857424000000000e+00    +6.677910547110459e-01
    +6.884636000000000e+00    +6.655814264928025e-01
    +6.911848000000000e+00    +6.633442495446031e-01
    +6.939060000000000e+00    +6.610838065736577e-01
    +6.966272000000000e+00    +6.588042121034761e-01
    +6.993484000000000e+00    +6.565094216910308e-01
    +7.020696000000000e+00    +6.542032408498687e-01
    +7.047908000000001e+00    +6.518893335756941e-01
    +7.075120000000000e+00    +6.495712305907821e-01
    +7.102332000000001e+00    +6.472523373450854e-01
    +7.129544000000000e+00    +6.449359416883225e-01
    +7.156756000000001e+00    +6.426252213073329e-01
    +7.183968000000000e+00    +6.403232509742404e-01
    +7.211180000000001e+00    +6.380330095453604e-01
    +7.238392000000000e+00    +6.357573867552775e-01
    +7.265604000000001e+00    +6.334991898976610e-01
    +7.292816000000000e+00    +6.312611502615911e-01
    +7.320028000000001e+00    +6.290459295144040e-01
    +7.347240000000000e+00    +6.268561258923325e-01
    +7.374452000000001e+00    +6.246942803265922e-01
    +7.401664000000000e+00    +6.225628824557884e-01
    +7.428876000000001e+00    +6.204643765760630e-01
    +7.456088000000000e+00    +6.184011675503386e-01
    +7.483300000000001e+00    +6.163756266449322e-01
    +7.510512000000000e+00    +6.143900973864261e-01
    +7.537724000000001e+00    +6.124469013929156e-01
    +7.564936000000000e+00    +6.105483442280792e-01
    +7.592148000000001e+00    +6.086967213272791e-01
    +7.619360000000000e+00    +6.068943239036251e-01
    +7.646572000000001e+00    +6.051434450542531e-01
    +7.673784000000000e+00    +6.034463858456981e-01
    +7.700996000000001e+00    +6.018054616403534e-01
    +7.728208000000000e+00    +6.002230084929612e-01
    +7.755420000000001e+00    +5.987013897763958e-01
    +7.782632000000000e+00    +5.972430030323029e-01
    +7.809844000000001e+00    +5.958502869927812e-01
    +7.837056000000000e+00    +5.945257289843054e-01
    +7.864267999999999e+00    +5.932718725715027e-01
    +7.891480000000000e+00    +5.920913255573510e-01
    +7.918691999999999e+00    +5.909867684541502e-01
    +7.945904000000000e+00    +5.899609633031387e-01
    +7.973115999999999e+00    +5.890167630622142e-01
    +8.000328000000000e+00    +5.881571215379812e-01
    +8.027540000000000e+00    +5.873851038912634e-01
    +8.054751999999999e+00    +5.867038979028296e-01
    +8.081963999999999e+00    +5.861168259340938e-01
    +8.109176000000000e+00    +5.856273577619793e-01
    +8.136388000000000e+00    +5.852391243818063e-01
    +8.163599999999999e+00    +5.849559327935987e-01
    +8.190811999999999e+00    +5.847817819872037e-01
    +8.218024000000000e+00    +5.847208802287714e-01
    +8.245236000000000e+00    +5.847776637220480e-01
    +8.272447999999999e+00    +5.849568169000278e-01
    +8.299659999999999e+00    +5.852632945142417e-01
    +8.326872000000000e+00    +5.857023456260548e-01
    +8.354084000000000e+00    +5.862795398268243e-01
    +8.381295999999999e+00    +5.870007959846760e-01
    +8.408507999999999e+00    +5.878724136253720e-01
    +8.435720000000000e+00    +5.889011074560725e-01
    +8.462932000000000e+00    +5.900940453584851e-01
    +8.490143999999999e+00    +5.914588902003751e-01
    +8.517355999999999e+00    +5.930038460251082e-01
    +8.544568000000000e+00    +5.947377091995157e-01
    +8.571780000000000e+00    +5.966699250415171e-01
    +8.598992000000001e+00    +5.988106507224785e-01
    +8.626204000000000e+00    +6.011708253252231e-01
    +8.653416000000000e+00    +6.037622479253151e-01
    +8.680628000000000e+00    +6.065976648233188e-01
    +8.707840000000001e+00    +6.096908672843253e-01
    +8.735052000000000e+00    +6.130568012432408e-01
    +8.762264000000000e+00    +6.167116906379220e-01
    +8.789476000000001e+00    +6.206731765110509e-01
    +8.816688000000001e+00    +6.249604742518471e-01
    +8.843900000000000e+00    +6.295945517238895e-01
    +8.871112000000000e+00    +6.345983315342248e-01
    +8.898324000000001e+00    +6.399969215103229e-01
    +8.925536000000001e+00    +6.458178778814180e-01
    +8.952748000000000e+00    +6.520915066560535e-01
    +8.979960000000000e+00    +6.588512098286462e-01
    +9.007172000000001e+00    +6.661338843919217e-01
    +9.034384000000001e+00    +6.739803835238311e-01
    +9.061596000000000e+00    +6.824360514902282e-01
    +9.088808000000000e+00    +6.915513463101252e-01
    +9.116020000000001e+00    +7.013825672374953e-01
    +9.143232000000001e+00    +7.119927078713062e-01
    +9.170444000000000e+00    +7.234524607234699e-01
    +9.197656000000000e+00    +7.358414052127958e-01
    +9.224867999999999e+00    +7.492494188393448e-01
    +9.252079999999999e+00    +7.637783612506219e-01
    +9.279292000000000e+00    +7.795440940879839e-01
    +9.306503999999999e+00    +7.966789163146699e-01
    +9.333715999999999e+00    +8.153345167258371e-01
    +9.360927999999999e+00    +8.356855745154632e-01
    +9.388140000000000e+00    +8.579341776605460e-01
    +9.415351999999999e+00    +8.823152810395690e-01
    +9.442563999999999e+00    +9.091034965959083e-01
    +9.469776000000000e+00    +9.386216045560815e-01
    +9.496988000000000e+00    +9.712513085228439e-01
    +9.524199999999999e+00    +1.007446944212353e+00
    +9.537806000000000e+00    +1.027048066155696e+00
    +9.551411999999999e+00    +1.047753116427393e+00
    +9.565017999999998e+00    +1.069648029198150e+00
    +9.578624000000000e+00    +1.092827618830571e+00
    +9.592229999999999e+00    +1.117396726333518e+00
    +9.605836000000000e+00    +1.143471544435912e+00
    +9.619441999999999e+00    +1.171181154067870e+00
    +9.633047999999999e+00    +1.200669312004476e+00
    +9.646654000000000e+00    +1.232096538090963e+00
    +9.660259999999999e+00    +1.265642561293411e+00
    +9.673866000000000e+00    +1.301509197401338e+00
    +9.687472000000000e+00    +1.339923748359657e+00
    +9.701077999999999e+00    +1.381143034982488e+00
    +9.714684000000000e+00    +1.425458202622202e+00
    +9.728289999999999e+00    +1.473200475130293e+00
    +9.741895999999999e+00    +1.524748078720491e+00
    +9.755502000000000e+00    +1.580534617659688e+00
    +9.769107999999999e+00    +1.641059262900089e+00
    +9.782714000000000e+00    +1.706899219556619e+00
    +9.796320000000000e+00    +1.778725078946231e+00
    +9.809925999999999e+00    +1.857319849113079e+00
    +9.823532000000000e+00    +1.943602713495328e+00
    +9.837137999999999e+00    +2.038658918357846e+00
    +9.850743999999999e+00    +2.143777676425115e+00
    +9.864350000000000e+00    +2.260500657128425e+00
    +9.877955999999999e+00    +2.390684603840783e+00
    +9.891562000000000e+00    +2.536583014192104e+00
    +9.905168000000000e+00    +2.700953856500877e+00
    +9.918773999999999e+00    +2.887203313930511e+00
    +9.932380000000000e+00    +3.099580096035446e+00
    +9.945986000000000e+00    +3.343441834715157e+00
    +9.959591999999999e+00    +3.625625999073103e+00
    +9.973198000000000e+00    +3.954975220188071e+00
    +9.986803999999999e+00    +4.343095503391221e+00
    +1.000041000000000e+01    +4.805473874491082e+00
    +1.001401600000000e+01    +5.363165256774993e+00
    +1.002762200000000e+01    +6.045407415937800e+00
    +1.004122800000000e+01    +6.893799827481597e+00
    +1.005483400000000e+01    +7.969219721392492e+00
    +1.006844000000000e+01    +9.363743830391735e+00
    +1.008204600000000e+01    +1.122220898619198e+01
    +1.009565200000000e+01    +1.378351014947889e+01
    +1.010925800000000e+01    +1.746544986337858e+01
    +1.012286400000000e+01    +2.305504641599465e+01
    +1.013647000000000e+01    +3.218656645433197e+01
    +1.015007600000000e+01    +4.874063815087361e+01
    +1.016368200000000e+01    +8.394839795839087e+01
    +1.017728800000000e+01    +1.829290266310357e+02
    +1.019089400000000e+01    +7.083876864767290e+02
    +1.020450000000000e+01    +1.744817270336576e+19
    +1.021810600000000e+01    +6.631879169910864e+02
    +1.023171200000000e+01    +1.603271840080004e+02
    +1.024531800000000e+01    +6.887832119439636e+01
    +1.025892400000000e+01    +3.743578935336937e+01
    +1.027253000000000e+01    +2.314033082200284e+01
    +1.028613600000000e+01    +1.551411673893817e+01
    +1.029974200000000e+01    +1.099936504524799e+01
    +1.031334800000000e+01    +8.123232169269482e+00
    +1.032695400000000e+01    +6.188379329883905e+00
    +1.034056000000000e+01    +4.830811708340787e+00
    +1.035416600000000e+01    +3.845875642307420e+00
    +1.036777200000000e+01    +3.111561850551644e+00
    +1.038137800000000e+01    +2.551597306567815e+00
    +1.039498400000000e+01    +2.116393158683441e+00
    +1.040859000000000e+01    +1.772628091656320e+00
    +1.042219600000000e+01    +1.497272975684603e+00
    +1.043580200000000e+01    +1.274020683195971e+00
    +1.044940800000000e+01    +1.091076933415934e+00
    +1.046301400000000e+01    +9.397510608516024e-01
    +1.047662000000000e+01    +8.135327209507006e-01
    +1.049022600000000e+01    +7.074725006476551e-01
    +1.050383200000000e+01    +6.177575556929186e-01
    +1.051743800000000e+01    +5.414153199982689e-01
    +1.053104400000000e+01    +4.761030778781123e-01
    +1.054465000000000e+01    +4.199561883740919e-01
    +1.055825600000000e+01    +3.714770610436988e-01
    +1.057186200000000e+01    +3.294528884174726e-01
    +1.058546800000000e+01    +2.928939612845830e-01
    +1.059907400000000e+01    +2.609869100875651e-01
    +1.061268000000000e+01    +2.330589016326399e-01
    +1.062628600000000e+01    +2.085499669270303e-01
    +1.063989200000000e+01    +1.869914268667557e-01
    +1.065349800000000e+01    +1.679889352642022e-01
    +1.066710400000000e+01    +1.512090497734287e-01
    +1.068071000000000e+01    +1.363685211093524e-01
    +1.069431600000000e+01    +1.232256933446711e-01
    +1.070792200000000e+01    +1.115735559068378e-01
    +1.072152800000000e+01    +1.012340969060018e-01
    +1.073513400000000e+01    +9.205368851159897e-02
    +1.074874000000000e+01    +8.389929591734829e-02
    +1.076234600000000e+01    +7.665534741221473e-02
    +1.077595200000000e+01    +7.022113809228492e-02
    +1.078955800000000e+01    +6.450866660462819e-02
    +1.080316400000000e+01    +5.944082504898147e-02
    +1.081677000000000e+01    +5.494987827397807e-02
    +1.083037600000000e+01    +5.097618139698071e-02
    +1.084398200000000e+01    +4.746709427694502e-02
    +1.085758800000000e+01    +4.437605949469721e-02
    +1.087119400000000e+01    +4.166181661342108e-02
    +1.088480000000000e+01    +3.928773045676012e-02
    +1.089840600000000e+01    +3.722121512649791e-02
    +1.091201200000000e+01    +3.543323869253200e-02
    +1.092561800000000e+01    +3.389789608782924e-02
    +1.093922400000000e+01    +3.259203985423893e-02
    +1.095283000000000e+01    +3.149496011031871e-02
    +1.096643600000000e+01    +3.058810652579100e-02
    +1.098004200000000e+01    +2.985484625016516e-02
    +1.099364800000000e+01    +2.928025270245955e-02
    +1.100725400000000e+01    +2.885092092464220e-02
    +1.102086000000000e+01    +2.855480586179598e-02
    +1.103446600000000e+01    +2.838108048351567e-02
    +1.104807200000000e+01    +2.832001112212035e-02
    +1.106167800000000e+01    +2.836284779041345e-02
    +1.107528400000000e+01    +2.850172756745532e-02
    +1.108889000000000e+01    +2.872958941648987e-02
    +1.110249600000000e+01    +2.904009903205111e-02
    +1.111610200000000e+01    +2.942758251166774e-02
    +1.112970800000000e+01    +2.988696781696352e-02
    +1.114331400000000e+01    +3.041373313331552e-02
    +1.115692000000000e+01    +3.100386136217000e-02
    +1.117052600000000e+01    +3.165380008702566e-02
    +1.118413200000000e+01    +3.236042644780616e-02
    +1.119773800000000e+01    +3.312101643917427e-02
    +1.121134400000000e+01    +3.393321821993102e-02
    +1.122495000000000e+01    +3.479502908385147e-02
    +1.123855600000000e+01    +3.570477579848523e-02
    +1.125216200000000e+01    +3.666109806956871e-02
    +1.126576800000000e+01    +3.766293493517272e-02
    +1.127937400000000e+01    +3.870951393707732e-02
    +1.129298000000000e+01    +3.980034295778132e-02
    +1.130658600000000e+01    +4.093520465102535e-02
    +1.132019200000000e+01    +4.211415343308404e-02
    +1.133379800000000e+01    +4.333751504100376e-02
    +1.134740400000000e+01    +4.460588870505795e-02
    +1.136101000000000e+01    +4.592015202593552e-02
    +1.137461600000000e+01    +4.728146869351525e-02
    +1.138822200000000e+01    +4.869129923586166e-02
    +1.140182800000000e+01    +5.015141504498578e-02
    +1.141543400000000e+01    +5.166391599161805e-02
    +1.142904000000000e+01    +5.323125201822676e-02
    +1.144264600000000e+01    +5.485624918896486e-02
    +1.145625200000000e+01    +5.654214078116977e-02
    +1.146985800000000e+01    +5.829260413005082e-02
    +1.148346400000000e+01    +6.011180409046256e-02
    +1.149707000000000e+01    +6.200444416466001e-02
    +1.151067600000000e+01    +6.397582657044810e-02
    +1.152428200000000e+01    +6.603192280128382e-02
    +1.153788800000000e+01    +6.817945657189618e-02
    +1.155149400000000e+01    +7.042600146856567e-02
    +1.156510000000000e+01    +7.278009615399700e-02
    +1.157870600000000e+01    +7.525138064609245e-02
    +1.159231200000000e+01    +7.785075803472133e-02
    +1.160591800000000e+01    +8.059058707761300e-02
    +1.161952400000000e+01    +8.348491249608619e-02
    +1.163313000000000e+01    +8.654974157138452e-02
    +1.164673600000000e+01    +8.980337795564897e-02
    +1.166034200000000e+01    +9.326682664016725e-02
    +1.167394800000000e+01    +9.696428802047127e-02
    +1.168755400000000e+01    +1.009237643162842e-01
    +1.170116000000000e+01    +1.051778087451920e-01
    +1.171476600000000e+01    +1.097644575261313e-01
    +1.172837200000000e+01    +1.147283980372022e-01
    +1.174197800000000e+01    +1.201224447817504e-01
    +1.175558400000000e+01    +1.260094204713668e-01
    +1.176919000000000e+01    +1.324645758808577e-01
    +1.178279600000000e+01    +1.395787343112981e-01
    +1.179640200000000e+01    +1.474624224818674e-01
    +1.181000800000000e+01    +1.562513620348615e-01
    +1.182361400000000e+01    +1.661138647929867e-01
    +1.183722000000000e+01    +1.772609336191435e-01
    +1.185082600000000e+01    +1.899602748296580e-01
    +1.186443200000000e+01    +2.045560732457071e-01
    +1.187803800000000e+01    +2.214974360147646e-01
    +1.189164400000000e+01    +2.413801834998861e-01
    +1.190525000000000e+01    +2.650097324035994e-01
    +1.191885600000000e+01    +2.934983047211682e-01
    +1.193246200000000e+01    +3.284198982956414e-01
    +1.194606800000000e+01    +3.720662600956521e-01
    +1.195967400000000e+01    +4.278875265669019e-01
    +1.197328000000000e+01    +5.012886766758009e-01
    +1.198688600000000e+01    +6.011558883203918e-01
    +1.200049200000000e+01    +7.429989404809707e-01
    +1.201409800000000e+01    +9.560292025896873e-01
    +1.202770400000000e+01    +1.301074000147097e+00
    +1.204131000000000e+01    +1.923697423651895e+00
    +1.205491600000000e+01    +3.252518259377071e+00
    +1.206852200000000e+01    +7.078441380866058e+00
    +1.208212800000000e+01    +2.965169504342274e+01
    +1.209573400000000e+01    +1.755103629580733e+03
    +1.210934000000000e+01    +1.618148905427395e+01
    +1.212294600000000e+01    +4.119520468470163e+00
    +1.213655200000000e+01    +1.737770858204946e+00
    +1.215015800000000e+01    +9.088919987338546e-01
    +1.216376400000000e+01    +5.354784416015455e-01
    +1.217737000000000e+01    +3.402217393585203e-01
    +1.219097600000000e+01    +2.277708094508490e-01
    +1.220458200000000e+01    +1.585310709635954e-01
    +1.221818800000000e+01    +1.137998856730134e-01
    +1.223179400000000e+01    +8.387229076520776e-02
    +1.224540000000000e+01    +6.333780566334349e-02
    +1.225084240000000e+01    +5.699109692332321e-02
    +1.225628480000000e+01    +5.148233137789034e-02
    +1.226172720000000e+01    +4.669409485158052e-02
    +1.226716960000000e+01    +4.252821525544999e-02
    +1.227261200000000e+01    +3.890217365239480e-02
    +1.227805440000000e+01    +3.574626594046973e-02
    +1.228349680000000e+01    +3.300134199443252e-02
    +1.228893920000000e+01    +3.061699262688902e-02
    +1.229438160000000e+01    +2.855008645785266e-02
    +1.229982400000000e+01    +2.676358213311484e-02
    +1.230526640000000e+01    +2.522555867167640e-02
    +1.231070880000000e+01    +2.390841970823160e-02
    +1.231615120000000e+01    +2.278823719820289e-02
    +1.232159360000000e+01    +2.184420760748262e-02
    +1.232703600000000e+01    +2.105819931870376e-02
    +1.233247840000000e+01    +2.041437438893698e-02
    +1.233792080000000e+01    +1.989887121095030e-02
    +1.234336320000000e+01    +1.949953729858383e-02
    +1.234880560000000e+01    +1.920570351262947e-02
    +1.235424800000000e+01    +1.900799269915412e-02
    +1.235969040000000e+01    +1.889815702640067e-02
    +1.236513280000000e+01    +1.886893935615645e-02
    +1.237057520000000e+01    +1.891395482660369e-02
    +1.237601760000000e+01    +1.902758950259854e-02
    +1.238146000000000e+01    +1.920491349862881e-02
    +1.238690240000000e+01    +1.944160642698120e-02
    +1.239234480000000e+01    +1.973389338933476e-02
    +1.239778720000000e+01    +2.007849003050528e-02
    +1.240322960000000e+01    +2.047255542101720e-02
    +1.240867200000000e+01    +2.091365174155602e-02
    +1.241411440000000e+01    +2.139970991411984e-02
    +1.241955680000000e+01    +2.192900046974906e-02
    +1.242499920000000e+01    +2.250010906516670e-02
    +1.243044160000000e+01    +2.311191616588602e-02
    +1.243588400000000e+01    +2.376358050397771e-02
    +1.244132640000000e+01    +2.445452599853989e-02
    +1.244676880000000e+01    +2.518443189781702e-02
    +1.245221120000000e+01    +2.595322596672068e-02
    +1.245765360000000e+01    +2.676108060337214e-02
    +1.246309600000000e+01    +2.760841182597562e-02
    +1.246853840000000e+01    +2.849588112768921e-02
    +1.247398080000000e+01    +2.942440025425550e-02
    +1.247942320000000e+01    +3.039513901898089e-02
    +1.248486560000000e+01    +3.140953633347229e-02
    +1.249030800000000e+01    +3.246931470326206e-02
    +1.249575040000000e+01    +3.357649851680425e-02
    +1.250119280000000e+01    +3.473343654778709e-02
    +1.250663520000000e+01    +3.594282919753089e-02
    +1.251207760000000e+01    +3.720776113072351e-02
    +1.251752000000000e+01    +3.853174010974461e-02
    +1.252296240000000e+01    +3.991874301663344e-02
    +1.252840480000000e+01    +4.137327027657863e-02
    +1.253384720000000e+01    +4.290041017359269e-02
    +1.253928960000000e+01    +4.450591489277974e-02
    +1.254473200000000e+01    +4.619629055228749e-02
    +1.255017440000000e+01    +4.797890402826257e-02
    +1.255561680000000e+01    +4.986211005876132e-02
    +1.256105920000000e+01    +5.185540298354598e-02
    +1.256650160000000e+01    +5.396959859367104e-02
    +1.257194400000000e+01    +5.621705300806616e-02
    +1.257738640000000e+01    +5.861192737325149e-02
    +1.258282880000000e+01    +6.117050964607357e-02
    +1.258827120000000e+01    +6.391160797752397e-02
    +1.259371360000000e+01    +6.685703455924474e-02
    +1.259915600000000e+01    +7.003220463895493e-02
    +1.260459840000000e+01    +7.346688334889863e-02
    +1.261004080000000e+01    +7.719612388324709e-02
    +1.261548320000000e+01    +8.126145566736279e-02
    +1.262092560000000e+01    +8.571240235864303e-02
    +1.262636800000000e+01    +9.060843963218132e-02
    +1.263181040000000e+01    +9.602154605897714e-02
    +1.263725280000000e+01    +1.020395637080350e-01
    +1.264269520000000e+01    +1.087706790431422e-01
    +1.264813760000000e+01    +1.163494764212569e-01
    +1.265358000000000e+01    +1.249452343230884e-01
    +1.265902240000000e+01    +1.347734760204586e-01
    +1.266446480000000e+01    +1.461123340053601e-01
    +1.266990720000000e+01    +1.593261871987552e-01
    +1.267534960000000e+01    +1.749005487572814e-01
    +1.268079200000000e+01    +1.934948251817348e-01
    +1.268623440000000e+01    +2.160243259706811e-01
    +1.269167680000000e+01    +2.437918087579602e-01
    +1.269711920000000e+01    +2.787062662920624e-01
    +1.270256160000000e+01    +3.236625312806918e-01
    +1.270800400000000e+01    +3.832336909651420e-01
    +1.271344640000000e+01    +4.650123970386191e-01
    +1.271888880000000e+01    +5.824083464671150e-01
    +1.272433120000000e+01    +7.610518000066815e-01
    +1.272977360000000e+01    +1.055342733611155e+00
    +1.273521600000000e+01    +1.598947750919672e+00
    +1.274065840000000e+01    +2.801583114334937e+00
    +1.274610080000000e+01    +6.504212054681765e+00
    +1.275154320000000e+01    +3.321685688029446e+01
    +1.275698560000000e+01    +2.797727919412677e+02
    +1.276242800000000e+01    +1.044866424626568e+01
    +1.276787040000000e+01    +3.004093529016977e+00
    +1.277331280000000e+01    +1.338272832696946e+00
    +1.277875520000000e+01    +7.258777102330416e-01
    +1.278419760000000e+01    +4.404035757411024e-01
    +1.278964000000000e+01    +2.872694060747025e-01
    +1.279508240000000e+01    +1.971641329739580e-01
    +1.280052480000000e+01    +1.405843093701952e-01
    +1.280596720000000e+01    +1.033266242819908e-01
    +1.281140960000000e+01    +7.790570431509630e-02
    +1.281685200000000e+01    +6.009273195547719e-02
    +1.282229440000000e+01    +4.736340964667646e-02
    +1.282773680000000e+01    +3.814205127573762e-02
    +1.283317920000000e+01    +3.140810176629718e-02
    +1.283862160000000e+01    +2.647979225940542e-02
    +1.284406400000000e+01    +2.288960708984502e-02
    +1.284950640000000e+01    +2.030975062394460e-02
    +1.285494880000000e+01    +1.850601902093540e-02
    +1.286039120000000e+01    +1.730841009676687e-02
    +1.286583360000000e+01    +1.659191752887968e-02
    +1.287127600000000e+01    +1.626370017019616e-02
    +1.287671840000000e+01    +1.625434499792242e-02
    +1.288216080000000e+01    +1.651182058068832e-02
    +1.288760320000000e+01    +1.699723781466878e-02
    +1.289304560000000e+01    +1.768185062371951e-02
    +1.289848800000000e+01    +1.854492614611363e-02
    +1.290393040000000e+01    +1.957223955776720e-02
    +1.290937280000000e+01    +2.075503094252335e-02
    +1.291481520000000e+01    +2.208931713865206e-02
    +1.292025760000000e+01    +2.357549051245341e-02
    +1.292570000000000e+01    +2.521816572060737e-02
    +1.293114240000000e+01    +2.702625924746428e-02
    +1.293658480000000e+01    +2.901330831156634e-02
    +1.294202720000000e+01    +3.119805877242915e-02
    +1.294746960000000e+01    +3.360537940369587e-02
    +1.295291200000000e+01    +3.626759689503722e-02
    +1.295835440000000e+01    +3.922639897051191e-02
    +1.296379680000000e+01    +4.253553288748981e-02
    +1.296923920000000e+01    +4.626465146872598e-02
    +1.297468160000000e+01    +5.050486035937834e-02
    +1.298012400000000e+01    +5.537685539803988e-02
    +1.298556640000000e+01    +6.104311416894806e-02
    +1.299100880000000e+01    +6.772662677191953e-02
    +1.299645120000000e+01    +7.574053284548229e-02
    +1.300189360000000e+01    +8.553665285151289e-02
    +1.300733600000000e+01    +9.778822022785764e-02
    +1.301277840000000e+01    +1.135377879354705e-01
    +1.301822080000000e+01    +1.344771821511778e-01
    +1.302366320000000e+01    +1.635156675834429e-01
    +1.302910560000000e+01    +2.060382318899308e-01
    +1.303454800000000e+01    +2.730250270650584e-01
    +1.303999040000000e+01    +3.900572740802681e-01
    +1.304543280000000e+01    +6.297007814905906e-01
    +1.305087520000000e+01    +1.277259314156194e+00
    +1.305631760000000e+01    +4.570557635104004e+00
    +1.306176000000000e+01    +1.657514930219162e+16
    +1.306720240000000e+01    +3.572059794758355e+00
    +1.307264480000000e+01    +7.805959939340757e-01
    +1.307808720000000e+01    +3.014791616134795e-01
    +1.308352960000000e+01    +1.469458621064605e-01
    +1.308897200000000e+01    +8.171058352072288e-02
    +1.309441440000000e+01    +4.988588513525238e-02
    +1.309985680000000e+01    +3.304397137561878e-02
    +1.310529920000000e+01    +2.378714813063497e-02
    +1.311074160000000e+01    +1.872685759118774e-02
    +1.311618400000000e+01    +1.615855468273861e-02
    +1.312162640000000e+01    +1.516490567794312e-02
    +1.312706880000000e+01    +1.522891944971140e-02
    +1.313251120000000e+01    +1.605235221478116e-02
    +1.313795360000000e+01    +1.746501169903753e-02
    +1.314339600000000e+01    +1.937776224791440e-02
    +1.314883840000000e+01    +2.175836623250309e-02
    +1.315428080000000e+01    +2.462065123539139e-02
    +1.315972320000000e+01    +2.802298993431796e-02
    +1.316516560000000e+01    +3.207536514841668e-02
    +1.317060800000000e+01    +3.695720780627171e-02
    +1.317605040000000e+01    +4.295232777589369e-02
    +1.318149280000000e+01    +5.051524840875705e-02
    +1.318693520000000e+01    +6.040145436716644e-02
    +1.319237760000000e+01    +7.394055888539094e-02
    +1.319782000000000e+01    +9.366510562393433e-02
    +1.320326240000000e+01    +1.249526558739399e-01
    +1.320870480000000e+01    +1.811405939456588e-01
    +1.321414720000000e+01    +3.042973209677325e-01
    +1.321958960000000e+01    +6.990670556335447e-01
    +1.322503200000000e+01    +4.567003858219537e+00
    +1.323047440000000e+01    +5.815845986135145e+00
    +1.323591680000000e+01    +4.398001767410660e-01
    +1.324135920000000e+01    +1.214007859323961e-01
    +1.324680160000000e+01    +4.915618213166387e-02
    +1.325224400000000e+01    +2.552242378853190e-02
    +1.325768640000000e+01    +1.702072517501622e-02
    +1.326312880000000e+01    +1.457203562541104e-02
    +1.326857120000000e+01    +1.504682737725152e-02
    +1.327401360000000e+01    +1.723831056387171e-02
    +1.327945600000000e+01    +2.071370430529823e-02
    +1.328489840000000e+01    +2.544842470210754e-02
    +1.329034080000000e+01    +3.174899644179194e-02
    +1.329578320000000e+01    +4.036746472617617e-02
    +1.330122560000000e+01    +5.291935098045271e-02
    +1.330666800000000e+01    +7.314551821415144e-02
    +1.331211040000000e+01    +1.114115737272699e-01
    +1.331755280000000e+01    +2.073465328047385e-01
    +1.332299520000000e+01    +6.647937181137685e-01
    +1.332843760000000e+01    +1.141826140507559e+03
    +1.333388000000000e+01    +3.238933650648795e-01
    +1.387812000000000e+01    +3.755064018936732e-02
    +1.415024000000000e+01    +3.355858001900128e-02
    +1.442236000000000e+01    +3.030643585054419e-02
    +1.469448000000000e+01    +2.742044438827881e-02
    +1.496660000000000e+01    +2.486274526427902e-02
    +1.523872000000000e+01    +2.258843124917597e-02
    +1.551084000000000e+01    +2.056118475060750e-02
    +1.578296000000000e+01    +1.874998111182040e-02
    +1.605508000000000e+01    +1.712823985590929e-02
    +1.632720000000000e+01    +1.567301630137511e-02
    +1.659932000000000e+01    +1.436455411564295e-02
    +1.687144000000000e+01    +1.318573517463539e-02
    +1.714356000000000e+01    +1.212171070748879e-02
    +1.741568000000000e+01    +1.115956101543132e-02
    +1.768780000000000e+01    +1.028801958727729e-02
    +1.795992000000000e+01    +9.497216428844699e-03
    +1.823204000000000e+01    +8.778506319878081e-03
    +1.850416000000000e+01    +8.124311508192924e-03
    +1.877628000000000e+01    +7.527916900151743e-03
    +1.904840000000000e+01    +6.983448897196838e-03
    +1.932052000000000e+01    +6.485665035478962e-03
    +1.959264000000000e+01    +6.029944013084755e-03
    +1.986476000000000e+01    +5.612200704175949e-03
    +2.013688000000000e+01    +5.228754846182631e-03
    +2.040900000000000e+01    +4.876354834854698e-03
    +2.068112000000000e+01    +4.552115072539760e-03
    +2.095324000000000e+01    +4.253437533485801e-03
    +2.122536000000000e+01    +3.977986331964403e-03
    +2.149748000000000e+01    +3.723671418253462e-03
    +2.176960000000000e+01    +3.488620973503068e-03
    +2.204172000000000e+01    +3.271152416749245e-03
    +2.231384000000000e+01    +3.069748980637773e-03
    +2.258596000000000e+01    +2.883041323929073e-03
    +2.285808000000000e+01    +2.709792028316551e-03
    +2.313020000000000e+01    +2.548881765769620e-03
    +2.340232000000000e+01    +2.399296547810024e-03
    +2.367444000000000e+01    +2.260115757653485e-03
    +2.394656000000000e+01    +2.130501071727567e-03
    +2.421868000000000e+01    +2.009687618760911e-03
    +2.449080000000000e+01    +1.896979877647679e-03
    +2.476292000000000e+01    +1.791752813460530e-03
    +2.503504000000000e+01    +1.693450048304673e-03
    +2.530716000000000e+01    +1.601563645798095e-03
    +2.557928000000000e+01    +1.515598768452864e-03
    +2.585140000000000e+01    +1.435071652598194e-03
    +2.612352000000000e+01    +1.359575668360464e-03
    +2.639564000000000e+01    +1.288814039760723e-03
    +2.666776000000000e+01    +1.222472054184957e-03
    +2.693988000000000e+01    +1.160132649519488e-03
    +2.721200000000000e+01    +1.101499841679714e-03
    +2.748412000000000e+01    +1.046461862320284e-03
    +2.775624000000000e+01    +9.947000001216753e-04
    +2.802836000000000e+01    +9.458557278123995e-04
    +2.830048000000000e+01    +8.999462881743973e-04
    +2.857260000000000e+01    +8.567059031911918e-04
    +2.884472000000000e+01    +8.157852210090368e-04
    +2.911684000000000e+01    +7.773426266544630e-04
    +2.938896000000000e+01    +7.409618447509576e-04
    +2.966107999999999e+01    +7.065568421083926e-04
    +2.993320000000000e+01    +6.742016311633846e-04
    +3.020532000000000e+01    +6.433763996610226e-04
    +3.047744000000000e+01    +6.144600613596310e-04
    +3.074956000000000e+01    +5.868741199067008e-04
    +3.102168000000000e+01    +5.609106409821151e-04
    +3.129380000000000e+01    +5.362146716814706e-04
    +3.156592000000000e+01    +5.128435461305001e-04
    +3.183804000000000e+01    +4.906875621022899e-04
    +3.211016000000001e+01    +4.696288208423695e-04
    +3.238228000000000e+01    +4.496879981482162e-04
    +3.265440000000000e+01    +4.307137876001393e-04
    +3.292652000000000e+01    +4.126912483757703e-04
    +3.319864000000000e+01    +3.956177470267693e-04
    +3.347076000000000e+01    +3.792423507293060e-04
    +3.374288000000000e+01    +3.639114658828455e-04
    +3.401500000000000e+01    +3.489659566777476e-04
    +3.428712000000000e+01    +3.351832876325646e-04
    +3.455924000000000e+01    +3.215791984513190e-04
    +3.483136000000000e+01    +3.090327201984968e-04
    +3.510348000000000e+01    +2.968389986248053e-04
    +3.537560000000000e+01    +2.851714265340759e-04
    +3.564772000000000e+01    +2.743811687198700e-04
    +3.591984000000000e+01    +2.635554208157638e-04
    +3.619196000000000e+01    +2.537138244894343e-04
    +3.646408000000000e+01    +2.441284624006725e-04
    +3.673620000000000e+01    +2.347192488088561e-04
    +3.700832000000000e+01    +2.262921833295594e-04
    +3.728044000000001e+01    +2.177492571584257e-04
    +3.755256000000000e+01    +2.096032923539764e-04
    +3.782468000000000e+01    +2.023028158532025e-04
    +3.809679999999999e+01    +1.947411753521428e-04
    +3.836892000000000e+01    +1.875968999046108e-04
    +3.864104000000000e+01    +1.812690006315260e-04
    +3.891316000000000e+01    +1.746503796148099e-04
    +3.918528000000000e+01    +1.682434095246411e-04
    +3.945740000000001e+01    +1.627304724086118e-04
    +3.972952000000000e+01    +1.570890707339389e-04
    +4.000164000000000e+01    +1.512555677034735e-04
    +4.027376000000000e+01    +1.462509303841138e-04
    +4.054588000000000e+01    +1.416102374103028e-04
    +4.081800000000000e+01    +1.364975691400315e-04
    +4.109012000000000e+01    +1.316360887849543e-04
    +4.136224000000000e+01    +1.276206073640320e-04
    +4.163436000000000e+01    +1.236043946004097e-04
    +4.190648000000000e+01    +1.191111960789623e-04
    +4.217860000000000e+01    +1.149767201388621e-04
    +4.245072000000000e+01    +1.116393942867352e-04
    +4.272284000000000e+01    +1.083105277729167e-04
    +4.299496000000000e+01    +1.044615155698037e-04
    +4.326708000000000e+01    +1.007328734020102e-04
    +4.353920000000000e+01    +9.777437608755920e-05
    +4.381132000000000e+01    +9.517179506836702e-05
    +4.408344000000000e+01    +9.215211376313647e-05
    +4.435556000000000e+01    +8.876708542113096e-05
    +4.462768000000001e+01    +8.575696216693050e-05
    +4.489980000000001e+01    +8.346490139081231e-05
    +4.517192000000000e+01    +8.140055233853220e-05
    +4.544404000000000e+01    +7.892532911533783e-05
    +4.571616000000000e+01    +7.604231288732389e-05
    +4.598828000000000e+01    +7.333544980080798e-05
    +4.626040000000000e+01    +7.126082723789164e-05
    +4.653252000000000e+01    +6.966543679802199e-05
    +4.680464000000000e+01    +6.799652492916575e-05
    +4.707676000000000e+01    +6.587561860957715e-05
    +4.734888000000000e+01    +6.342992644169531e-05
    +4.762100000000000e+01    +6.112514979588640e-05
    +4.789312000000000e+01    +5.933537191052144e-05
    +4.816524000000000e+01    +5.805260120923965e-05
    +4.843736000000000e+01    +5.693437121828461e-05
    +4.870948000000000e+01    +5.558814534396693e-05
    +4.898160000000000e+01    +5.384249887640113e-05
    +4.925372000000000e+01    +5.182833405166517e-05
    +4.952584000000000e+01    +4.985814415213865e-05
    +4.979796000000000e+01    +4.822064921366976e-05
    +5.007008000000000e+01    +4.702717235383297e-05
    +5.034220000000001e+01    +4.617919540657691e-05
    +5.061432000000000e+01    +4.544656859647601e-05
    +5.088644000000000e+01    +4.459090970392212e-05
    +5.115856000000000e+01    +4.346671740965574e-05
    +5.143068000000000e+01    +4.206354760486871e-05
    +5.170280000000000e+01    +4.048601457138392e-05
    +5.197492000000000e+01    +3.889628511350149e-05
    +5.224704000000000e+01    +3.745088099894838e-05
    +5.251916000000000e+01    +3.625376362858249e-05
    +5.279128000000000e+01    +3.533665927554769e-05
    +5.306340000000000e+01    +3.466545670757654e-05
    +5.333552000000000e+01    +3.416213517945465e-05
    +5.360764000000000e+01    +3.373155331789742e-05
    +5.387976000000000e+01    +3.328554125950333e-05
    +5.415188000000000e+01    +3.275882925473101e-05
    +5.442400000000000e+01    +3.211524242932044e-05
