# Supplementary material for: Multi-photon above threshold ionization of multi-electron atoms and molecules using the R-matrix approach
Source: Sci Rep. 2021 Jun 3;11:11686. doi: 10.1038/s41598-021-89733-z (PMC8175388; doi:10.1038/s41598-021-89733-z)
Supplement: Supplementary file 1 — Supplementary Information. [file 41598_2021_89733_MOESM1_ESM.zip › H-interstates-2-im.txt]

   +0.00000   +0.00000   +0.00000   +0.00000   +0.00000   +0.00000   +0.00000   +0.00000   +0.00000   +0.00000   +0.00000   +0.00000   +0.00000   +0.00000   +0.00000   +0.00000   +0.00000   +0.00000   +0.00000   +0.00000   +0.00000   +0.00000   +0.00000   +0.00000   +0.00000   +0.00000   +0.00000   +0.00000   +0.00000   +0.00000   +0.00000   +0.00000   +0.00000   +0.00000   +0.00000   +0.00000   +0.00000   +0.00000   +0.00000   +0.00000   +0.00000   +0.00000   +0.00000   +0.00000   +0.00000   +0.00000   +0.00000   +0.00000   +0.00000   +0.00000   +0.00000   +0.00000   +0.00000   +0.00000   +0.00000   +0.00000   +0.00000   +0.00000   +0.00000   +0.00000   +0.00000   +0.00000   +0.00000   +0.00000   +0.00000   +0.00000   +0.00000   +0.00000   +0.00000   +0.00000   +0.00000   +0.00000   +0.00000   +0.00000   +0.00000   +0.00000   +0.00000   +0.00000   +0.00000   +0.00000   +0.00000   +0.00000   +0.00000   +0.00000   +0.00000   +0.00000   +0.00000   +0.00000   +0.00000   +0.00000   +0.00000   +0.00000   +0.00000   +0.00000   +0.00000   +0.00000   +0.00000   +0.00000   +0.00000   +0.00000   +0.00000   +0.00000   +0.00000   +0.00000   +0.00000   +0.00000   +0.00000   +0.00000   +0.00000   +0.00000   +0.00000   +0.00000   +0.00000   +0.00000   +0.00000   +0.00000   +0.00000   +0.00000   +0.00000   +0.00000   +0.00000   +0.00000   +0.00000   +0.00000   +0.00000   +0.00000   +0.00000   +0.00000   +0.00000   +0.00000   +0.00000   +0.00000   +0.00000   +0.00000   +0.00000   +0.00000   +0.00000   +0.00000   +0.00000   +0.00000   +0.00000   +0.00000   +0.00000   +0.00000   +0.00000   +0.00000   +0.00000   +0.00000   +0.00000   +0.00000   +0.00000   +0.00000   +0.00000   +0.00000   +0.00000   +0.00000   +0.00000   +0.00000   +0.00000   +0.00000   +0.00000   +0.00000   +0.00000   +0.00000   +0.00000   +0.00000   +0.00000   +0.00000   +0.00000   +0.00000   +0.00000   +0.00000   +0.00000   +0.00000   +0.00000   +0.00000   +0.00000   +0.00000   +0.00000   +0.00000   +0.00000   +0.00000   +0.00000   +0.00000   +0.00000   +0.00000   +0.00000   +0.00000   +0.00000   +0.00000   +0.00000   +0.00000   +0.00000   +0.00000   +0.00000   +0.00000   +0.00000   +0.00000   +0.00000   +0.00000   +0.00000   +0.00000   +0.00000   +0.00000   +0.00000   +0.00000   +0.00000   +0.00000   +0.00000   +0.00000   +0.00000   +0.00000   +0.00000   +0.00000   +0.00000   +0.00000   +0.00000   +0.00000   +0.00000   +0.00000   +0.00000   +0.00000   +0.00000   +0.00000   +0.00000   +0.00000   +0.00000   +0.00000   +0.00000   +0.00000   +0.00000   +0.00000   +0.00000   +0.00000   +0.00000   +0.00000   +0.00000   +0.00000   +0.00000   +0.00000   +0.00000   +0.00000   +0.00000   +0.00000   +0.00000   +0.00000   +0.00000   +0.00000   +0.00000   +0.00000   +0.00000   +0.00000   +0.00000   +0.00000   +0.00000   +0.00000   +0.00000   +0.00000   +0.00000   +0.00000   +0.00000   +0.00000   +0.00000   +0.00000   +0.00000   +0.00000   +0.00000   +0.00000   +0.00000   +0.00000   +0.00000   +0.00000   +0.00000   +0.00000   +0.00000   +0.00000   +0.00000   +0.00000   +0.00000   +0.00000   +0.00000   +0.00000   +0.00000   +0.00000   +0.00000   +0.00000   +0.00000   +0.00000   +0.00000   +0.00000   +0.00000   +0.00000   +0.00000   +0.00000   +0.00000   +0.00000   +0.00000   +0.00000   +0.00000   +0.00000   +0.00000   +0.00000   +0.00000   +0.00000   +0.00000   +0.00000   +0.00000   +0.00000   +0.00000   +0.00000   +0.00000   +0.00000   +0.00000   +0.00000   +0.00000   +0.00000   +0.00000   +0.00000   +0.00000   +0.00000   +0.00000   +0.00000   +0.00000   +0.00000   +0.00000   +0.00000   +0.00000   +0.00000   +0.00000   +0.00000   +0.00000   +0.00000   +0.00000   +0.00000   +0.00000   +0.00000   +0.00000   +0.00000   +0.00000   +0.00000   +0.00000   +0.00000   +0.00000   +0.00000   +0.00000   +0.00000   +0.00000   +0.00000   +0.00000   +0.00000   +0.00000   +0.00000   +0.00000   +0.00000   +0.00000   +0.00000   +0.00000   +0.00000   +0.00000   +0.00000   +0.00000   +0.00000   +0.00000   +0.00000   +0.00000   +0.00000   +0.00000   +0.00000   +0.00000   +0.00000   +0.00000   +0.00000   +0.00000   +0.00000   +0.00000   +0.00000   +0.00000   +0.00000   +0.00000   +0.00000   +0.00000   +0.00000   +0.00000   +0.00000   +0.00000   +0.00000   +0.00000   +0.00000   +0.00000   +0.00000   +0.00000   +0.00000   +0.00000   +0.00000   +0.00000   +0.00000   +0.00000   +0.00000   +0.00000   +0.00000   +0.00000   +0.00000   +0.00000   +0.00000   +0.00000   +0.00000   +0.00000   +0.00000   +0.00000   +0.00000   +0.00000   +0.00000   +0.00000   +0.00000   +0.00000   +0.00000   +0.00000   +0.00000   +0.00000   +0.00000   +0.00000   +0.00000   +0.00000   +0.00000   +0.00000   +0.00000   +0.00000   +0.00000   +0.00000   +0.00000   +0.00000   +0.00000   +0.00000   +0.00000   +0.00000   +0.00000   +0.00000   +0.00000   +0.00000   +0.00000   +0.00000   +0.00000   +0.00000   +0.00000   +0.00000   +0.00000   +0.00000   +0.00000   +0.00000   +0.00000   +0.00000   +0.00000   +0.00000   +0.00000   +0.00000   +0.00000   +0.00000   +0.00000   +0.00000   +0.00000   +0.00000   +0.00000   +0.00000   +0.00000   +0.00000   +0.00000   +0.00000   +0.00000   +0.00000   +0.00000   +0.00000   +0.00000   +0.00000   +0.00000   +0.00000   +0.00000   +0.00000   +0.00000   +0.00000   +0.00000   +0.00000   +0.00000   +0.00000   +0.00000   +0.00000   +0.00000   +0.00000   +0.00000   +0.00000   +0.00000   +0.00000   +0.00000   +0.00000   +0.00000   +0.00000   +0.00000   +0.00000   +0.00000   +0.00000   +0.00000   +0.00000   +0.00000   +0.00000   +0.00000   +0.00000   +0.00000   +0.00000   +0.00000   +0.00000   +0.00000   +0.00000   +0.00000   +0.00000   +0.00000   +0.00000   +0.00000   +0.00000   +0.00000   +0.00000   +0.00000   +0.00000   +0.00000   +0.00000   +0.00000   +0.00000   +0.00000   +0.00000   +0.00000   +0.00000   +0.00000   +0.00000   +0.00000   +0.00000   +0.00000   +0.00000   +0.00000   +0.00000   +0.00000   +0.00000   +0.00000   +0.00000   +0.00000   +0.00000   +0.00000   +0.00000   +0.00000   +0.00000   +0.00000   +0.00000   +0.00000   +0.00000   +0.00000   +0.00000   +0.00000   +0.00000   +0.00000   +0.00000   +0.00000   +0.00000   +0.00000   +0.00000   +0.00000   +0.00000   +0.00000   +0.00000   +0.00000   +0.00000   +0.00000   +0.00000   +0.00000   +0.00000   +0.00000   +0.00000   +0.00000   +0.00000   +0.00000   +0.00000   +0.00000   +0.00000   +0.00000   +0.00000   +0.00000   +0.00000   +0.00000   +0.00000   +0.00000   +0.00000   +0.00000   +0.00000   +0.00000   +0.00000   +0.00000   +0.00000   +0.00000   +0.00000   +0.00000   +0.00000   +0.00000   +0.00000   +0.00000   +0.00000   +0.00000   +0.00000   +0.00000   +0.00000   +0.00000   +0.00000   +0.00000   +0.00000   +0.00000   +0.00000   +0.00000   +0.00000   +0.00000   +0.00000   +0.00000   +0.00000   +0.00000   +0.00000   +0.00000   +0.00000   +0.00000   +0.00000   +0.00000   +0.00000   +0.00000   +0.00000   +0.00000   +0.00000   +0.00000   +0.00000   +0.00000   +0.00000   +0.00000   +0.00000   +0.00000   +0.00000   +0.00000   +0.00000   +0.00000   +0.00000   +0.00000   +0.00000   +0.00000   +0.00000   +0.00000   +0.00000   +0.00000   +0.00000   +0.00000   +0.00000   +0.00000   +0.00000   +0.00000   +0.00000   +0.00000   +0.00000   +0.00000   +0.00000   +0.00000   +0.00000   +0.00000   +0.00000   +0.00000   +0.00000   +0.00000   +0.00000   +0.00000   +0.00000   +0.00000   +0.00000   +0.00000   +0.00000   +0.00000   +0.00000   +0.00000   +0.00000   +0.00000   +0.00000   +0.00000   +0.00000   +0.00000   +0.00000   +0.00000   +0.00000   +0.00000   +0.00000   +0.00000   +0.00000   +0.00000   +0.00000   +0.00000   +0.00000   +0.00000   +0.00000   +0.00000   +0.00000   +0.00000   +0.00000   +0.00000   +0.00000   +0.00000   +0.00000   +0.00000   +0.00000   +0.00000   +0.00000   +0.00000   +0.00000   +0.00000   +0.00000   +0.00000   +0.00000   +0.00000   +0.00000   +0.00000   +0.00000   +0.00000   +0.00000   +0.00000   +0.00000   +0.00000   +0.00000   +0.00000   +0.00000   +0.00000   +0.00000   +0.00000   +0.00000   +0.00000
   +0.00000   +0.00000   +0.00000   +0.00000   +0.00000   +0.00000   +0.00000   +0.00000   +0.00000   +0.00000   +0.00000   +0.00000   +0.00000   +0.00000   +0.00000   +0.00000   +0.00000   +0.00000   +0.00000   +0.00000   +0.00000   +0.00000   +0.00000   +0.00000   +0.00000   +0.00000   +0.00000   +0.00000   +0.00000   +0.00000   +0.00000   +0.00000   +0.00000   +0.00000   +0.00000   +0.00000   +0.00000   +0.00000   +0.00000   +0.00000   +0.00000   +0.00000   +0.00000   +0.00000   +0.00000   +0.00000   +0.00000   +0.00000   +0.00000   +0.00000   +0.00000   +0.00000   +0.00000   +0.00000   +0.00000   +0.00000   +0.00000   +0.00000   +0.00000   +0.00000   +0.00000   +0.00000   +0.00000   +0.00000   +0.00000   +0.00000   +0.00000   +0.00000   +0.00000   +0.00000   +0.00000   +0.00000   +0.00000   +0.00000   +0.00000   +0.00000   +0.00000   +0.00000   +0.00000   +0.00000   +0.61807   +0.62110   +0.62404   +0.62690   +0.62969   +0.63239   +0.63502   +0.63759   +0.64008   +0.64251   +0.64488   +0.64719   +0.64945   +0.65165   +0.65380   +0.65590   +0.65796   +0.65998   +0.66196   +0.66389   +0.66580   +0.66767   +0.66951   +0.67132   +0.67311   +0.67487   +0.67662   +0.67834   +0.68005   +0.68174   +0.68343   +0.68510   +0.68677   +0.68843   +0.69009   +0.69175   +0.69342   +0.69509   +0.69676   +0.69845   +0.70015   +0.70187   +0.70360   +0.70535   +0.70713   +0.70894   +0.71077   +0.71263   +0.71454   +0.71647   +0.71845   +0.72048   +0.72255   +0.72468   +0.72686   +0.72910   +0.73141   +0.73378   +0.73623   +0.73875   +0.74136   +0.74405   +0.74684   +0.74973   +0.75272   +0.75582   +0.75904   +0.76239   +0.76587   +0.76949   +0.77326   +0.77719   +0.78130   +0.78558   +0.79006   +0.79474   +0.79964   +0.80478   +0.81016   +0.81581   +0.82175   +0.82800   +0.83457   +0.84150   +0.84881   +0.85653   +0.86469   +0.87333   +0.88250   +0.89223   +0.90257   +0.91359   +0.92534   +0.93789   +0.95133   +0.96575   +0.98126   +0.99797   +1.01601   +1.03557   +1.04596   +1.05681   +1.06813   +1.07996   +1.09233   +1.10528   +1.11885   +1.13308   +1.14803   +1.16374   +1.18027   +1.19769   +1.21607   +1.23549   +1.25605   +1.27782   +1.30094   +1.32553   +1.35172   +1.37968   +1.40959   +1.44167   +1.47613   +1.51328   +1.55342   +1.59693   +1.64425   +1.69590   +1.75250   +1.81479   +1.88366   +1.96021   +2.04581   +2.14214   +2.25134   +2.37618   +2.52027   +2.68842   +2.88717   +3.12573   +3.41736   +3.78194   +4.25075   +4.87590   +5.75120   +7.06424   +9.25276  +13.62999  +26.76204 -4222746893.06340  -25.76711  -12.63505   -8.25780   -6.06923   -4.75614   -3.88079   -3.25557   -2.78667   -2.42200   -2.13027   -1.89160   -1.69271   -1.52443   -1.38019   -1.25519   -1.14582   -1.04931   -0.96352   -0.88676   -0.81767   -0.75515   -0.69831   -0.64641   -0.59882   -0.55503   -0.51460   -0.47715   -0.44237   -0.40997   -0.37971   -0.35140   -0.32483   -0.29987   -0.27635   -0.25416   -0.23318   -0.21332   -0.19448   -0.17659   -0.15958   -0.14337   -0.12790   -0.11314   -0.09902   -0.08550   -0.07254   -0.06011   -0.04817   -0.03669   -0.02563   -0.01498   -0.00470   +0.00522   +0.01480   +0.02408   +0.03305   +0.04175   +0.05019   +0.05838   +0.06634   +0.07409   +0.08162   +0.08896   +0.09612   +0.10311   +0.10993   +0.11660   +0.12313   +0.12953   +0.13579   +0.14194   +0.14799   +0.15392   +0.15977   +0.16552   +0.17120   +0.17680   +0.18233   +0.18780   +0.19322   +0.19859   +0.20392   +0.20921   +0.21448   +0.21972   +0.22495   +0.23017   +0.23539   +0.24061   +0.24584   +0.25110   +0.25638   +0.26170   +0.26706   +0.27248   +0.27796   +0.28352   +0.28916   +0.29490   +0.30075   +0.30673   +0.31285   +0.31912   +0.32557   +0.33222   +0.33908   +0.34619   +0.35357   +0.36126   +0.36928   +0.37769   +0.38653   +0.39585   +0.40571   +0.41620   +0.42738   +0.43937   +0.45228   +0.46625   +0.48146   +0.49812   +0.51649   +0.53690   +0.55975   +0.58558   +0.61509   +0.64921   +0.68920   +0.73686   +0.79477   +0.86682   +0.95919   +1.08221   +1.25469   +1.51479   +1.95348   +2.85437   +5.77735  -43.87354   -4.14878   -2.05583   -1.30685   -0.92108   -0.68531   -0.52587   -0.41055   -0.32300   -0.25406   -0.19819   -0.15184   -0.13540   -0.11998   -0.10548   -0.09181   -0.07889   -0.06665   -0.05504   -0.04399   -0.03347   -0.02342   -0.01381   -0.00460   +0.00423   +0.01272   +0.02089   +0.02877   +0.03638   +0.04374   +0.05086   +0.05777   +0.06447   +0.07099   +0.07734   +0.08353   +0.08957   +0.09547   +0.10124   +0.10690   +0.11246   +0.11791   +0.12328   +0.12856   +0.13377   +0.13891   +0.14400   +0.14903   +0.15402   +0.15898   +0.16390   +0.16880   +0.17368   +0.17855   +0.18342   +0.18829   +0.19317   +0.19807   +0.20300   +0.20797   +0.21297   +0.21803   +0.22314   +0.22833   +0.23360   +0.23896   +0.24443   +0.25001   +0.25572   +0.26159   +0.26761   +0.27382   +0.28024   +0.28688   +0.29378   +0.30096   +0.30846   +0.31631   +0.32457   +0.33327   +0.34248   +0.35226   +0.36270   +0.37388   +0.38592   +0.39895   +0.41314   +0.42867   +0.44580   +0.46483   +0.48615   +0.51025   +0.53781   +0.56971   +0.60714   +0.65182   +0.70625   +0.77417   +0.86161   +0.97872   +1.14427   +1.39698   +1.83194   +2.76156   +6.16441  -17.63813   -3.35308   -1.76387   -1.15124   -0.82583   -0.62349   -0.48514   -0.38428   -0.30727   -0.24636   -0.19683   -0.15562   -0.12069   -0.09059   -0.06431   -0.04108   -0.02031   -0.00157   +0.01550   +0.03116   +0.04565   +0.05914   +0.07180   +0.08374   +0.09508   +0.10590   +0.11630   +0.12633   +0.13608   +0.14559   +0.15491   +0.16411   +0.17323   +0.18232   +0.19143   +0.20060   +0.20989   +0.21936   +0.22906   +0.23907   +0.24947   +0.26035   +0.27184   +0.28406   +0.29721   +0.31152   +0.32732   +0.34507   +0.36544   +0.38946   +0.41884   +0.45660   +0.50875   +0.58925   +0.73985   +1.16902 -7529.52588   -0.47036   -0.03855   +0.11670   +0.20384   +0.26474   +0.31349   +0.35630   +0.39645   +0.43595   +0.47623   +0.51843   +0.56362   +0.61286   +0.66735   +0.72845   +0.79785   +0.87766   +0.97064   +1.08044   +1.21208   +1.37267   +1.57261   +1.82784   +2.16404   +2.62562   +3.29656   +4.35759   +6.28268  +10.84323  +35.22876  -30.53742  -10.89584   -6.68330   -4.81393   -3.72505   -2.97648   -2.38986   -1.87114   -1.35523   -0.78076   -0.06998   +0.90087   +2.36738   +4.86718   +9.98146  +25.28194 +588.47032  -44.00710  -26.01198  -20.76572   +4.22506   -0.09058   -0.10622   -0.10565   -0.10348   -0.10081   -0.09815   -0.09562   -0.09313   -0.09069   -0.08832   -0.08601   -0.08376   -0.08157   -0.07945   -0.07739   -0.07539   -0.07344   -0.07156   -0.06973   -0.06796   -0.06624   -0.06457   -0.06296   -0.06139   -0.05987   -0.05840   -0.05697   -0.05559   -0.05425   -0.05295   -0.05169   -0.05047   -0.04929   -0.04814   -0.04703   -0.04595   -0.04490   -0.04388   -0.04289   -0.04194   -0.04100   -0.04010   -0.03922   -0.03837   -0.03755   -0.03674   -0.03596   -0.03520   -0.03446   -0.03375   -0.03305   -0.03237   -0.03171   -0.03107   -0.03044   -0.02984   -0.02925   -0.02867   -0.02811   -0.02756   -0.02703   -0.02651   -0.02601   -0.02552   -0.02504   -0.02457   -0.02411   -0.02367   -0.02324   -0.02282   -0.02240   -0.02200   -0.02161   -0.02123   -0.02085   -0.02049   -0.02013   -0.01978   -0.01944   -0.01911   -0.01879   -0.01847   -0.01816   -0.01786   -0.01757   -0.01728   -0.01699   -0.01672   -0.01645   -0.01618   -0.01592   -0.01567   -0.01542   -0.01518   -0.01495   -0.01471   -0.01449   -0.01426   -0.01405   -0.01383   -0.01363   -0.01342   -0.01322   -0.01302   -0.01283   -0.01264   -0.01246   -0.01228   -0.01210   -0.01193   -0.01176   -0.01159   -0.01143   -0.01127   -0.01111   -0.01095   -0.01080   -0.01065   -0.01051   -0.01036   -0.01022   -0.01008   -0.00995   -0.00982   -0.00969   -0.00956   -0.00943   -0.00931   -0.00919   -0.00907   -0.00895   -0.00883   -0.00872   -0.00861   -0.00850   -0.00839   -0.00829   -0.00818   -0.00808   -0.00798   -0.00788   -0.00779   -0.00769   -0.00760   -0.00751   -0.00742   -0.00733   -0.00724   -0.00715
   +0.00000   +0.00000   +0.00000   +0.00000   +0.00000   +0.00000   +0.00000   +0.00000   +0.00000   +0.00000   +0.00000   +0.00000   +0.00000   +0.00000   +0.00000   +0.00000   +0.00000   +0.00000   +0.00000   +0.00000   +0.00000   +0.00000   +0.00000   +0.00000   +0.00000   +0.00000   +0.00000   +0.00000   +0.00000   +0.00000   +0.00000   +0.00000   +0.00000   +0.00000   +0.00000   +0.00000   +0.00000   +0.00000   +0.00000   +0.00000   +0.00000   +0.00000   +0.00000   +0.00000   +0.00000   +0.00000   +0.00000   +0.00000   +0.00000   +0.00000   +0.00000   +0.00000   +0.00000   +0.00000   +0.00000   +0.00000   +0.00000   +0.00000   +0.00000   +0.00000   +0.00000   +0.00000   +0.00000   +0.00000   +0.00000   +0.00000   +0.00000   +0.00000   +0.00000   +0.00000   +0.00000   +0.00000   +0.00000   +0.00000   +0.00000   +0.00000   +0.00000   +0.00000   +0.00000   +0.00000   +4.15794   +4.17736   +4.19620   +4.21447   +4.23220   +4.24940   +4.26611   +4.28234   +4.29811   +4.31344   +4.32836   +4.34287   +4.35700   +4.37077   +4.38419   +4.39729   +4.41008   +4.42258   +4.43480   +4.44676   +4.45849   +4.46998   +4.48127   +4.49237   +4.50329   +4.51405   +4.52467   +4.53516   +4.54554   +4.55581   +4.56601   +4.57614   +4.58622   +4.59627   +4.60630   +4.61632   +4.62636   +4.63643   +4.64655   +4.65673   +4.66699   +4.67735   +4.68782   +4.69842   +4.70918   +4.72010   +4.73122   +4.74254   +4.75409   +4.76589   +4.77796   +4.79032   +4.80300   +4.81602   +4.82941   +4.84319   +4.85738   +4.87202   +4.88714   +4.90276   +4.91892   +4.93566   +4.95300   +4.97099   +4.98967   +5.00908   +5.02927   +5.05027   +5.07215   +5.09496   +5.11876   +5.14360   +5.16956   +5.19670   +5.22511   +5.25486   +5.28604   +5.31876   +5.35311   +5.38921   +5.42719   +5.46717   +5.50930   +5.55375   +5.60069   +5.65032   +5.70285   +5.75853   +5.81760   +5.88037   +5.94717   +6.01835   +6.09435   +6.17561   +6.26267   +6.35613   +6.45667   +6.56508   +6.68227   +6.80928   +6.87685   +6.94735   +7.02096   +7.09790   +7.17838   +7.26265   +7.35096   +7.44361   +7.54091   +7.64321   +7.75089   +7.86438   +7.98415   +8.11073   +8.24468   +8.38667   +8.53742   +8.69775   +8.86859   +9.05099   +9.24615   +9.45541   +9.68037   +9.92281  +10.18484  +10.46891  +10.77788  +11.11515  +11.48476  +11.89156  +12.34142  +12.84151  +13.40068  +14.03002  +14.74356  +15.55932  +16.50090  +17.59974  +18.89873  +20.45790  +22.36397  +24.74702  +27.81145  +31.89794  +37.61971  +46.20319  +60.51007  +89.12541 +174.97443 -27605782067.94674 -168.43034  -82.58121  -53.96570  -39.65857  -31.07476  -25.35260  -21.26564  -18.20067  -15.81701  -13.91026  -12.35034  -11.05052   -9.95078   -9.00822   -8.19140   -7.47674   -6.84620   -6.28575   -5.78430   -5.33301   -4.92470   -4.55350   -4.21456   -3.90384   -3.61794   -3.35400   -3.10956   -2.88253   -2.67110   -2.47369   -2.28896   -2.11569   -1.95284   -1.79948   -1.65479   -1.51804   -1.38858   -1.26582   -1.14924   -1.03837   -0.93278   -0.83209   -0.73594   -0.64402   -0.55604   -0.47172   -0.39084   -0.31315   -0.23847   -0.16659   -0.09734   -0.03057   +0.03389   +0.09616   +0.15639   +0.21468   +0.27115   +0.32592   +0.37907   +0.43070   +0.48090   +0.52975   +0.57733   +0.62372   +0.66897   +0.71316   +0.75636   +0.79861   +0.83999   +0.88054   +0.92032   +0.95937   +0.99775   +1.03551   +1.07269   +1.10934   +1.14550   +1.18121   +1.21652   +1.25147   +1.28610   +1.32046   +1.35458   +1.38850   +1.42228   +1.45595   +1.48955   +1.52313   +1.55674   +1.59042   +1.62423   +1.65820   +1.69241   +1.72690   +1.76173   +1.79697   +1.83268   +1.86894   +1.90582   +1.94340   +1.98179   +2.02107   +2.06136   +2.10277   +2.14545   +2.18952   +2.23516   +2.28255   +2.33190   +2.38343   +2.43742   +2.49416   +2.55400   +2.61734   +2.68465   +2.75647   +2.83346   +2.91637   +3.00613   +3.10384   +3.21087   +3.32889   +3.46000   +3.60685   +3.77287   +3.96253   +4.18182   +4.43892   +4.74531   +5.11763   +5.58095   +6.17492   +6.96608   +8.07540   +9.74830  +12.56996  +18.36474  +37.16659 -282.21210  -26.68348  -13.22086   -8.40326   -5.92199   -4.40558   -3.38024   -2.63865   -2.07573   -1.63252   -1.27337   -0.97544   -0.86981   -0.77072   -0.67754   -0.58969   -0.50668   -0.42806   -0.35345   -0.28250   -0.21490   -0.15037   -0.08866   -0.02955   +0.02716   +0.08167   +0.13413   +0.18470   +0.23353   +0.28073   +0.32643   +0.37075   +0.41376   +0.45559   +0.49630   +0.53598   +0.57471   +0.61255   +0.64959   +0.68587   +0.72146   +0.75642   +0.79080   +0.82465   +0.85803   +0.89099   +0.92356   +0.95581   +0.98776   +1.01947   +1.05098   +1.08234   +1.11359   +1.14477   +1.17593   +1.20711   +1.23836   +1.26972   +1.30125   +1.33300   +1.36502   +1.39736   +1.43009   +1.46327   +1.49697   +1.53125   +1.56620   +1.60189   +1.63843   +1.67591   +1.71444   +1.75415   +1.79516   +1.83762   +1.88172   +1.92762   +1.97556   +2.02577   +2.07853   +2.13416   +2.19303   +2.25557   +2.32229   +2.39378   +2.47075   +2.55407   +2.64475   +2.74406   +2.85357   +2.97523   +3.11154   +3.26569   +3.44191   +3.64584   +3.88523   +4.17098   +4.51900   +4.95341   +5.51258   +6.26161   +7.32038   +8.93668  +11.71863  +17.66441  +39.42899 -112.81221  -21.44507  -11.28054   -7.36224   -5.28097   -3.98689   -3.10206   -2.45704   -1.96456   -1.57505   -1.25829   -0.99481   -0.77146   -0.57908   -0.41107   -0.26254   -0.12980   -0.01002   +0.09903   +0.19912   +0.29169   +0.37791   +0.45874   +0.53502   +0.60742   +0.67654   +0.74292   +0.80700   +0.86919   +0.92989   +0.98942   +1.04813   +1.10632   +1.16430   +1.22239   +1.28090   +1.34017   +1.40055   +1.46245   +1.52630   +1.59262   +1.66201   +1.73523   +1.81317   +1.89700   +1.98826   +2.08902   +2.20220   +2.33208   +2.48526   +2.67259   +2.91339   +3.24600   +3.75946   +4.72006   +7.45770 -48032.05918   -3.00034   -0.24591   +0.74432   +1.30011   +1.68842   +1.99923   +2.27215   +2.52806   +2.77983   +3.03651   +3.30545   +3.59339   +3.90717   +4.25432   +4.64362   +5.08578   +5.59428   +6.18662   +6.88613   +7.72480   +8.74785  +10.02160  +11.64749  +13.78924  +16.72961  +21.00364  +27.76260  +40.02565  +69.07666 +224.41386 -194.52001  -69.40208  -42.56791  -30.65990  -23.72368  -18.95541  -15.21884  -11.91502   -8.62944   -4.97125   -0.44555   +5.73546  +15.07143  +30.98452  +63.53906 +160.92989 +3745.67787 -280.09683 -165.55353 -132.15749  +26.66985   -0.66315   -0.75799   -0.75046   -0.73304   -0.71268   -0.69250   -0.67326   -0.65447   -0.63614   -0.61839   -0.60112   -0.58439   -0.56815   -0.55242   -0.53719   -0.52243   -0.50814   -0.49430   -0.48091   -0.46795   -0.45541   -0.44328   -0.43153   -0.42017   -0.40917   -0.39853   -0.38823   -0.37826   -0.36861   -0.35927   -0.35023   -0.34147   -0.33299   -0.32477   -0.31682   -0.30911   -0.30163   -0.29439   -0.28737   -0.28057   -0.27397   -0.26757   -0.26137   -0.25534   -0.24950   -0.24383   -0.23833   -0.23298   -0.22779   -0.22275   -0.21786   -0.21310   -0.20848   -0.20399   -0.19962   -0.19538   -0.19125   -0.18724   -0.18334   -0.17954   -0.17584   -0.17225   -0.16874   -0.16534   -0.16202   -0.15879   -0.15564   -0.15257   -0.14958   -0.14667   -0.14384   -0.14107   -0.13837   -0.13574   -0.13318   -0.13068   -0.12824   -0.12586   -0.12354   -0.12127   -0.11906   -0.11690   -0.11479   -0.11273   -0.11072   -0.10876   -0.10684   -0.10496   -0.10313   -0.10134   -0.09959   -0.09788   -0.09621   -0.09458   -0.09298   -0.09142   -0.08989   -0.08839   -0.08693   -0.08550   -0.08410   -0.08273   -0.08138   -0.08007   -0.07878   -0.07753   -0.07629   -0.07509   -0.07390   -0.07274   -0.07161   -0.07050   -0.06941   -0.06834   -0.06729   -0.06627   -0.06526   -0.06428   -0.06331   -0.06237   -0.06144   -0.06053   -0.05963   -0.05876   -0.05790   -0.05705   -0.05623   -0.05541   -0.05462   -0.05383   -0.05307   -0.05231   -0.05157   -0.05085   -0.05013   -0.04943   -0.04875   -0.04807   -0.04741   -0.04676   -0.04612   -0.04549   -0.04487   -0.04427   -0.04367   -0.04309   -0.04251   -0.04194   -0.04139
   +0.00000   +0.00000   +0.00000   +0.00000   +0.00000   +0.00000   +0.00000   +0.00000   +0.00000   +0.00000   +0.00000   +0.00000   +0.00000   +0.00000   +0.00000   +0.00000   +0.00000   +0.00000   +0.00000   +0.00000   +0.00000   +0.00000   +0.00000   +0.00000   +0.00000   +0.00000   +0.00000   +0.00000   +0.00000   +0.00000   +0.00000   +0.00000   +0.00000   +0.00000   +0.00000   +0.00000   +0.00000   +0.00000   +0.00000   +0.00000   +0.00000   +0.00000   +0.00000   +0.00000   +0.00000   +0.00000   +0.00000   +0.00000   +0.00000   +0.00000   +0.00000   +0.00000   +0.00000   +0.00000   +0.00000   +0.00000   +0.00000   +0.00000   +0.00000   +0.00000   +0.00000   +0.00000   +0.00000   +0.00000   +0.00000   +0.00000   +0.00000   +0.00000   +0.00000   +0.00000   +0.00000   +0.00000   +0.00000   +0.00000   +0.00000   +0.00000   +0.00000   +0.00000   +0.00000   +0.00000  +11.74269  +11.79281  +11.84122  +11.88801  +11.93322  +11.97692  +12.01917  +12.06005  +12.09959  +12.13786  +12.17493  +12.21083  +12.24563  +12.27938  +12.31213  +12.34394  +12.37485  +12.40491  +12.43417  +12.46269  +12.49050  +12.51766  +12.54421  +12.57020  +12.59567  +12.62067  +12.64524  +12.66943  +12.69328  +12.71684  +12.74014  +12.76324  +12.78618  +12.80901  +12.83176  +12.85448  +12.87722  +12.90001  +12.92292  +12.94598  +12.96924  +12.99275  +13.01655  +13.04070  +13.06525  +13.09024  +13.11573  +13.14178  +13.16843  +13.19575  +13.22379  +13.25262  +13.28230  +13.31288  +13.34445  +13.37707  +13.41081  +13.44576  +13.48198  +13.51957  +13.55860  +13.59919  +13.64141  +13.68538  +13.73119  +13.77898  +13.82885  +13.88094  +13.93539  +13.99234  +14.05194  +14.11436  +14.17979  +14.24842  +14.32044  +14.39608  +14.47559  +14.55922  +14.64726  +14.74000  +14.83778  +14.94096  +15.04993  +15.16514  +15.28704  +15.41618  +15.55312  +15.69850  +15.85303  +16.01750  +16.19279  +16.37989  +16.57990  +16.79407  +17.02382  +17.27077  +17.53674  +17.82385  +18.13453  +18.47161  +18.65106  +18.83838  +19.03408  +19.23870  +19.45283  +19.67713  +19.91229  +20.15910  +20.41840  +20.69113  +20.97832  +21.28110  +21.60075  +21.93866  +22.29639  +22.67569  +23.07853  +23.50709  +23.96387  +24.45168  +24.97374  +25.53369  +26.13576  +26.78480  +27.48642  +28.24721  +29.07487  +29.97851  +30.96899  +32.05931  +33.26523  +34.60601  +36.10544  +37.79326  +39.70712  +41.89545  +44.42158  +47.36993  +50.85565  +55.03991  +60.15554  +66.55178  +74.77742  +85.74712 +101.10727 +124.15064 +162.56038 +239.38589 +469.87422 -74116867527.40169 -452.11332 -221.62470 -144.79871 -106.38828  -83.34403  -67.98280  -57.01183  -48.78472  -42.38682  -37.26932  -33.08300  -29.59502  -26.64419  -24.11540  -21.92419  -20.00726  -18.31616  -16.81324  -15.46876  -14.25893  -13.16448  -12.16967  -11.26148  -10.42905   -9.66327   -8.95643   -8.30196   -7.69423   -7.12838   -6.60019   -6.10602   -5.64263   -5.20722   -4.79729   -4.41065   -4.04532   -3.69955   -3.37179   -3.06062   -2.76478   -2.48312   -2.21460   -1.95830   -1.71335   -1.47897   -1.25444   -1.03912   -0.83241   -0.63375   -0.44263   -0.25859   -0.08118   +0.08999   +0.25530   +0.41509   +0.56970   +0.71942   +0.86453   +1.00531   +1.14201   +1.27485   +1.40406   +1.52985   +1.65241   +1.77193   +1.88859   +2.00256   +2.11400   +2.22306   +2.32989   +2.43462   +2.53741   +2.63838   +2.73765   +2.83535   +2.93161   +3.02653   +3.12023   +3.21283   +3.30444   +3.39517   +3.48513   +3.57444   +3.66319   +3.75151   +3.83951   +3.92730   +4.01500   +4.10274   +4.19062   +4.27880   +4.36739   +4.45655   +4.54641   +4.63714   +4.72890   +4.82186   +4.91623   +5.01219   +5.10996   +5.20980   +5.31195   +5.41670   +5.52436   +5.63528   +5.74984   +5.86847   +5.99163   +6.11988   +6.25381   +6.39411   +6.54158   +6.69712   +6.86177   +7.03675   +7.22350   +7.42368   +7.63930   +7.87276   +8.12695   +8.40542   +8.71253   +9.05376   +9.43604   +9.86828  +10.36218  +10.93334  +11.60307  +12.40133  +13.37152  +14.57905  +16.12726  +18.18971  +21.08191  +25.44386  +32.80170  +47.91324  +96.94645 -735.97511  -69.57261  -34.46384  -21.90080  -15.43080  -11.47710   -8.80408   -6.87111   -5.40412   -4.24934   -3.31379   -2.53793   -2.26289   -2.00494   -1.76239   -1.53375   -1.31773   -1.11318   -0.91907   -0.73452   -0.55870   -0.39090   -0.23047   -0.07681   +0.07059   +0.21223   +0.34854   +0.47991   +0.60672   +0.72930   +0.84796   +0.96298   +1.07463   +1.18315   +1.28876   +1.39169   +1.49212   +1.59025   +1.68625   +1.78028   +1.87251   +1.96308   +2.05213   +2.13980   +2.22623   +2.31153   +2.39584   +2.47927   +2.56194   +2.64396   +2.72546   +2.80654   +2.88732   +2.96791   +3.04843   +3.12900   +3.20973   +3.29074   +3.37218   +3.45416   +3.53683   +3.62033   +3.70481   +3.79044   +3.87740   +3.96586   +4.05603   +4.14812   +4.24238   +4.33905   +4.43844   +4.54084   +4.64660   +4.75612   +4.86983   +4.98822   +5.11183   +5.24130   +5.37735   +5.52080   +5.67260   +5.83388   +6.00593   +6.19030   +6.38882   +6.60368   +6.83756   +7.09372   +7.37619   +7.69002   +8.04164   +8.43933   +8.89397   +9.42013  +10.03779  +10.77514  +11.67322  +12.79426  +14.23735  +16.17049  +18.90316  +23.07489  +30.25544  +45.60252 +101.78141 -291.18701  -55.34856  -29.11199  -18.99833  -13.62642  -10.28644   -8.00284   -6.33826   -5.06740   -4.06235   -3.24510   -2.56536   -1.98924   -1.49306   -1.05978   -0.67680   -0.33459   -0.02584   +0.25521   +0.51314   +0.75162   +0.97370   +1.18188   +1.37826   +1.56464   +1.74256   +1.91335   +2.07821   +2.23819   +2.39428   +2.54735   +2.69827   +2.84783   +2.99683   +3.14608   +3.29639   +3.44862   +3.60370   +3.76263   +3.92657   +4.09683   +4.27499   +4.46292   +4.66298   +4.87817   +5.11241   +5.37104   +5.66155   +5.99493   +6.38816   +6.86909   +7.48735   +8.34146   +9.66009  +12.12738  +19.15963 -123388.91014   -7.70689   -0.63161   +1.91157   +3.33869   +4.33551   +5.13318   +5.83340   +6.48988   +7.13558   +7.79379   +8.48336   +9.22157  +10.02596  +10.91582  +11.91368  +13.04697  +14.35024  +15.86834  +17.66104  +19.81029  +22.43200  +25.69606  +29.86241  +35.35050  +42.88487  +53.83638  +71.15482 +102.57592 +177.01143 +575.01946 -498.37936 -177.79976 -109.04454  -78.53355  -60.76162  -48.54487  -38.97217  -30.50920  -22.09437  -12.72704   -1.14057  +14.68099  +38.57491  +79.29723 +162.59866 +411.78995 +9583.68015 -716.59362 -423.51232 -338.05101  +67.21556   -2.08412   -2.30361   -2.26527   -2.20293   -2.13412   -2.06664   -2.00232   -1.93989   -1.87936   -1.82098   -1.76448   -1.70994   -1.65726   -1.60641   -1.55734   -1.50997   -1.46427   -1.42017   -1.37762   -1.33657   -1.29697   -1.25875   -1.22187   -1.18629   -1.15194   -1.11879   -1.08679   -1.05589   -1.02606   -0.99724   -0.96941   -0.94253   -0.91655   -0.89145   -0.86718   -0.84372   -0.82104   -0.79911   -0.77789   -0.75736   -0.73750   -0.71828   -0.69967   -0.68165   -0.66421   -0.64731   -0.63094   -0.61508   -0.59971   -0.58481   -0.57037   -0.55636   -0.54278   -0.52960   -0.51682   -0.50441   -0.49238   -0.48069   -0.46934   -0.45832   -0.44762   -0.43723   -0.42713   -0.41732   -0.40778   -0.39851   -0.38949   -0.38073   -0.37221   -0.36392   -0.35585   -0.34800   -0.34037   -0.33293   -0.32570   -0.31866   -0.31180   -0.30512   -0.29861   -0.29227   -0.28610   -0.28008   -0.27422   -0.26850   -0.26293   -0.25750   -0.25220   -0.24704   -0.24200   -0.23709   -0.23229   -0.22761   -0.22305   -0.21859   -0.21425   -0.21000   -0.20586   -0.20181   -0.19786   -0.19400   -0.19023   -0.18655   -0.18295   -0.17944   -0.17600   -0.17265   -0.16937   -0.16616   -0.16302   -0.15996   -0.15696   -0.15403   -0.15117   -0.14836   -0.14562   -0.14294   -0.14031   -0.13774   -0.13523   -0.13277   -0.13037   -0.12801   -0.12570   -0.12345   -0.12123   -0.11907   -0.11695   -0.11488   -0.11284   -0.11085   -0.10890   -0.10699   -0.10512   -0.10328   -0.10148   -0.09972   -0.09800   -0.09630   -0.09465   -0.09302   -0.09143   -0.08986   -0.08833   -0.08683   -0.08536   -0.08391   -0.08249   -0.08111   -0.07974
   +0.00000   +0.00000   +0.00000   +0.00000   +0.00000   +0.00000   +0.00000   +0.00000   +0.00000   +0.00000   +0.00000   +0.00000   +0.00000   +0.00000   +0.00000   +0.00000   +0.00000   +0.00000   +0.00000   +0.00000   +0.00000   +0.00000   +0.00000   +0.00000   +0.00000   +0.00000   +0.00000   +0.00000   +0.00000   +0.00000   +0.00000   +0.00000   +0.00000   +0.00000   +0.00000   +0.00000   +0.00000   +0.00000   +0.00000   +0.00000   +0.00000   +0.00000   +0.00000   +0.00000   +0.00000   +0.00000   +0.00000   +0.00000   +0.00000   +0.00000   +0.00000   +0.00000   +0.00000   +0.00000   +0.00000   +0.00000   +0.00000   +0.00000   +0.00000   +0.00000   +0.00000   +0.00000   +0.00000   +0.00000   +0.00000   +0.00000   +0.00000   +0.00000   +0.00000   +0.00000   +0.00000   +0.00000   +0.00000   +0.00000   +0.00000   +0.00000   +0.00000   +0.00000   +0.00000   +0.00000  +23.16563  +23.25070  +23.33231  +23.41058  +23.48565  +23.55765  +23.62671  +23.69295  +23.75649  +23.81745  +23.87594  +23.93207  +23.98596  +24.03771  +24.08744  +24.13523  +24.18121  +24.22545  +24.26808  +24.30917  +24.34883  +24.38714  +24.42422  +24.46013  +24.49498  +24.52886  +24.56184  +24.59403  +24.62551  +24.65637  +24.68668  +24.71655  +24.74605  +24.77526  +24.80429  +24.83321  +24.86211  +24.89107  +24.92019  +24.94955  +24.97925  +25.00937  +25.04001  +25.07125  +25.10320  +25.13596  +25.16961  +25.20426  +25.24003  +25.27700  +25.31530  +25.35504  +25.39633  +25.43930  +25.48407  +25.53077  +25.57954  +25.63052  +25.68386  +25.73971  +25.79824  +25.85961  +25.92401  +25.99162  +26.06265  +26.13730  +26.21580  +26.29838  +26.38531  +26.47684  +26.57326  +26.67488  +26.78202  +26.89505  +27.01433  +27.14027  +27.27332  +27.41394  +27.56266  +27.72002  +27.88664  +28.06318  +28.25036  +28.44897  +28.65988  +28.88404  +29.12253  +29.37649  +29.64723  +29.93618  +30.24496  +30.57538  +30.92945  +31.30946  +31.71800  +32.15802  +32.63287  +33.14642  +33.70312  +34.30812  +34.63058  +34.96744  +35.31963  +35.68815  +36.07407  +36.47858  +36.90297  +37.34866  +37.81721  +38.31031  +38.82987  +39.37795  +39.95687  +40.56919  +41.21776  +41.90579  +42.63684  +43.41495  +44.24465  +45.13111  +46.08017  +47.09855  +48.19393  +49.37519  +50.65261  +52.03821  +53.54608  +55.19288  +56.99844  +58.98657  +61.18606  +63.63213  +66.36827  +69.44884  +72.94270  +76.93839  +81.55169  +86.93696  +93.30470 +100.94961 +110.29737 +121.98648 +137.02033 +157.07119 +185.14918 +227.27453 +297.49444 +437.95047 +859.35048 -135508950561.47211 -826.34311 -404.94256 -264.48560 -194.26440 -152.13738 -124.05735 -104.00407  -88.96744  -77.27517  -67.92387  -60.27505  -53.90302  -48.51308  -43.89472  -39.89359  -36.39390  -33.30712  -30.56438  -28.11131  -25.90442  -23.90850  -22.09473  -20.43933  -18.92244  -17.52741  -16.24015  -15.04862  -13.94255  -12.91305  -11.95242  -11.05396  -10.21181   -9.42080   -8.67639   -7.97454   -7.31167   -6.68458   -6.09040   -5.52657   -4.99077   -4.48090   -3.99507   -3.53157   -3.08884   -2.66543   -2.26007   -1.87153   -1.49875   -1.14069   -0.79644   -0.46513   -0.14598   +0.16176   +0.45877   +0.74568   +1.02309   +1.29155   +1.55158   +1.80365   +2.04824   +2.28576   +2.51661   +2.74119   +2.95984   +3.17290   +3.38071   +3.58356   +3.78175   +3.97556   +4.16525   +4.35109   +4.53332   +4.71218   +4.88790   +5.06070   +5.23080   +5.39841   +5.56375   +5.72701   +5.88839   +6.04811   +6.20635   +6.36331   +6.51919   +6.67420   +6.82853   +6.98240   +7.13600   +7.28956   +7.44329   +7.59743   +7.75221   +7.90788   +8.06471   +8.22296   +8.38294   +8.54495   +8.70933   +8.87643   +9.04664   +9.22037   +9.39809   +9.58029   +9.76751   +9.96036  +10.15952  +10.36573  +10.57981  +10.80272  +11.03552  +11.27941  +11.53576  +11.80617  +12.09247  +12.39677  +12.72159  +13.06985  +13.44505  +13.85138  +14.29391  +14.77882  +15.31376  +15.90830  +16.57454  +17.32809  +18.18935  +19.18561  +20.35415  +21.74729  +23.44092  +25.54934  +28.25322  +31.85590  +36.90887  +44.53079  +57.38921  +83.80040 +169.50360 -1286.37216 -121.56210  -60.19771  -38.24130  -26.93502  -20.02707  -15.35767  -11.98186   -9.42060   -7.40510   -5.77286   -4.41979   -3.94029   -3.49067   -3.06796   -2.66960   -2.29329   -1.93704   -1.59907   -1.27780   -0.97182   -0.67985   -0.40077   -0.13356   +0.12272   +0.36891   +0.60577   +0.83399   +1.05422   +1.26704   +1.47300   +1.67258   +1.86625   +2.05443   +2.23753   +2.41590   +2.58990   +2.75986   +2.92607   +3.08883   +3.24842   +3.40508   +3.55907   +3.71063   +3.85999   +4.00736   +4.15297   +4.29701   +4.43970   +4.58124   +4.72182   +4.86164   +5.00091   +5.13981   +5.27855   +5.41733   +5.55636   +5.69585   +5.83602   +5.97710   +6.11934   +6.26297   +6.40827   +6.55551   +6.70500   +6.85705   +7.01202   +7.17028   +7.33222   +7.49831   +7.66903   +7.84491   +8.02657   +8.21465   +8.40992   +8.61322   +8.82548   +9.04780   +9.28141   +9.52773   +9.78841  +10.06535  +10.36081  +10.67744  +11.01838  +11.38742  +11.78914  +12.22916  +12.71442  +13.25360  +13.85776  +14.54113  +15.32243  +16.22672  +17.28836  +18.55582  +20.09971  +22.02703  +24.50821  +27.83220  +32.53123  +39.70522  +52.05389  +78.44770 +175.06592 -500.77984  -95.17500  -50.05301  -32.65993  -23.42197  -17.67862  -13.75210  -10.89023   -8.70550   -6.97794   -5.57339   -4.40536   -3.41556   -2.56327   -1.81917   -1.16160   -0.57419   -0.04433   +0.43785   +0.88023   +1.28916   +1.66984   +2.02658   +2.36301   +2.68219   +2.98678   +3.27908   +3.56113   +3.83476   +4.10163   +4.36327   +4.62114   +4.87663   +5.13110   +5.38591   +5.64247   +5.90225   +6.16682   +6.43793   +6.71753   +7.00787   +7.31163   +7.63202   +7.97307   +8.33989   +8.73918   +9.18004   +9.67527  +10.24362  +10.91405  +11.73412  +12.78855  +14.24545  +16.49517  +20.70541  +32.70736 -210608.47067  -13.15285   -1.07778   +3.26148   +5.69561   +7.39514   +8.75455   +9.94742  +11.06539  +12.16467  +13.28499  +14.45845  +15.71447  +17.08291  +18.59661  +20.29385  +22.22129  +24.43769  +27.01928  +30.06766  +33.72215  +38.17979  +43.72937  +50.81276  +60.14294  +72.95151  +91.56872 +121.00875 +174.42109 +300.95112 +977.50343 -847.10429 -302.16842 -185.29466 -133.43055 -103.22157  -82.45662  -66.18778  -51.80779  -37.51345  -21.60597   -1.93601  +24.91631  +65.45973 +134.54522 +275.84698 +698.50254 +16254.19734 -1215.19820 -718.09381 -573.11044 +111.27607   -4.55396   -4.85809   -4.73643   -4.57801   -4.41192   -4.25078   -4.09743   -3.94966   -3.80734   -3.67077   -3.53940   -3.41323   -3.29201   -3.17555   -3.06370   -2.95624   -2.85303   -2.75388   -2.65862   -2.56710   -2.47916   -2.39464   -2.31342   -2.23533   -2.16026   -2.08808   -2.01865   -1.95187   -1.88762   -1.82579   -1.76629   -1.70901   -1.65385   -1.60074   -1.54958   -1.50029   -1.45280   -1.40702   -1.36290   -1.32035   -1.27932   -1.23974   -1.20156   -1.16472   -1.12916   -1.09483   -1.06169   -1.02968   -0.99876   -0.96889   -0.94003   -0.91214   -0.88518   -0.85912   -0.83392   -0.80954   -0.78596   -0.76315   -0.74108   -0.71971   -0.69903   -0.67901   -0.65963   -0.64086   -0.62267   -0.60506   -0.58799   -0.57145   -0.55542   -0.53988   -0.52482   -0.51021   -0.49605   -0.48231   -0.46898   -0.45605   -0.44351   -0.43133   -0.41952   -0.40805   -0.39691   -0.38610   -0.37560   -0.36541   -0.35551   -0.34589   -0.33654   -0.32746   -0.31864   -0.31007   -0.30173   -0.29363   -0.28576   -0.27810   -0.27066   -0.26342   -0.25638   -0.24953   -0.24287   -0.23639   -0.23008   -0.22395   -0.21798   -0.21217   -0.20652   -0.20102   -0.19566   -0.19044   -0.18537   -0.18042   -0.17561   -0.17092   -0.16636   -0.16191   -0.15758   -0.15336   -0.14926   -0.14525   -0.14135   -0.13755   -0.13385   -0.13024   -0.12672   -0.12330   -0.11995   -0.11670   -0.11353   -0.11043   -0.10742   -0.10447   -0.10161   -0.09881   -0.09609   -0.09343   -0.09084   -0.08831   -0.08584   -0.08344   -0.08110   -0.07881   -0.07658   -0.07440   -0.07228   -0.07021   -0.06819   -0.06622   -0.06430   -0.06242   -0.06059
   +0.00000   +0.00000   +0.00000   +0.00000   +0.00000   +0.00000   +0.00000   +0.00000   +0.00000   +0.00000   +0.00000   +0.00000   +0.00000   +0.00000   +0.00000   +0.00000   +0.00000   +0.00000   +0.00000   +0.00000   +0.00000   +0.00000   +0.00000   +0.00000   +0.00000   +0.00000   +0.00000   +0.00000   +0.00000   +0.00000   +0.00000   +0.00000   +0.00000   +0.00000   +0.00000   +0.00000   +0.00000   +0.00000   +0.00000   +0.00000   +0.00000   +0.00000   +0.00000   +0.00000   +0.00000   +0.00000   +0.00000   +0.00000   +0.00000   +0.00000   +0.00000   +0.00000   +0.00000   +0.00000   +0.00000   +0.00000   +0.00000   +0.00000   +0.00000   +0.00000   +0.00000   +0.00000   +0.00000   +0.00000   +0.00000   +0.00000   +0.00000   +0.00000   +0.00000   +0.00000   +0.00000   +0.00000   +0.00000   +0.00000   +0.00000   +0.00000   +0.00000   +0.00000   +0.00000   +0.00000  +37.42968  +37.53674  +37.63799  +37.73365  +37.82395  +37.90911  +37.98935  +38.06487  +38.13587  +38.20257  +38.26515  +38.32380  +38.37871  +38.43006  +38.47802  +38.52278  +38.56449  +38.60334  +38.63947  +38.67306  +38.70425  +38.73321  +38.76009  +38.78503  +38.80818  +38.82970  +38.84972  +38.86839  +38.88584  +38.90223  +38.91768  +38.93233  +38.94633  +38.95980  +38.97289  +38.98574  +38.99846  +39.01122  +39.02413  +39.03735  +39.05100  +39.06524  +39.08019  +39.09601  +39.11285  +39.13084  +39.15014  +39.17091  +39.19330  +39.21747  +39.24359  +39.27184  +39.30238  +39.33540  +39.37108  +39.40963  +39.45123  +39.49611  +39.54448  +39.59658  +39.65263  +39.71289  +39.77763  +39.84712  +39.92166  +40.00155  +40.08712  +40.17873  +40.27673  +40.38152  +40.49352  +40.61318  +40.74097  +40.87741  +41.02304  +41.17846  +41.34431  +41.52128  +41.71012  +41.91163  +42.12671  +42.35631  +42.60148  +42.86337  +43.14325  +43.44251  +43.76268  +44.10545  +44.47271  +44.86655  +45.28930  +45.74360  +46.23237  +46.75895  +47.32708  +47.94104  +48.60572  +49.32672  +50.11050  +50.96456  +51.42061  +51.89762  +52.39692  +52.91995  +53.46830  +54.04367  +54.64794  +55.28318  +55.95163  +56.65579  +57.39838  +58.18243  +59.01130  +59.88870  +60.81878  +61.80618  +62.85610  +63.97438  +65.16763  +66.44332  +67.80997  +69.27731  +70.85650  +72.56043  +74.40406  +76.40481  +78.58316  +80.96331  +83.57405  +86.44995  +89.63284  +93.17386  +97.13616 +101.59870 +106.66148 +112.45309 +119.14166 +126.95137 +136.18794 +147.27935 +160.84380 +177.80859 +199.63091 +228.73939 +269.50558 +330.67257 +432.64089 +636.61214 +1248.59428 -196797687108.59183 -1199.53604 -587.55305 -383.58036 -281.61002 -220.44043 -179.67106 -150.55882 -128.73217 -111.76246  -98.19250  -87.09500  -77.85175  -70.03477  -63.33833  -57.53827  -52.46643  -47.99423  -44.02167  -40.46979  -37.27542  -34.38742  -31.76396  -29.37047  -27.17814  -25.16279  -23.30392  -21.58409  -19.98836  -18.50382  -17.11930  -15.82507  -14.61261  -13.47443  -12.40392  -11.39522  -10.44313   -9.54300   -8.69067   -7.88242   -7.11488   -6.38501   -5.69007   -5.02756   -4.39521   -3.79096   -3.21291   -2.65932   -2.12861   -1.61931   -1.13008   -0.65968   -0.20693   +0.22921   +0.64973   +1.05557   +1.44758   +1.82656   +2.19326   +2.54839   +2.89259   +3.22649   +3.55067   +3.86569   +4.17205   +4.47025   +4.76076   +5.04402   +5.32044   +5.59045   +5.85441   +6.11269   +6.36566   +6.61365   +6.85700   +7.09602   +7.33103   +7.56232   +7.79019   +8.01494   +8.23685   +8.45621   +8.67329   +8.88837   +9.10174   +9.31368   +9.52446   +9.73438   +9.94373  +10.15281  +10.36193  +10.57140  +10.78157  +10.99276  +11.20535  +11.41971  +11.63625  +11.85540  +12.07760  +12.30336  +12.53320  +12.76769  +13.00746  +13.25319  +13.50562  +13.76558  +14.03399  +14.31186  +14.60033  +14.90068  +15.21436  +15.54301  +15.88851  +16.25300  +16.63899  +17.04936  +17.48751  +17.95744  +18.46390  +19.01258  +19.61037  +20.26568  +20.98891  +21.79306  +22.69459  +23.71469  +24.88113  +26.23098  +27.81490  +29.70403  +32.00150  +34.86268  +38.53313  +43.42515  +50.28833  +60.64316  +78.11535 +114.00839 +230.49108 -1748.34108 -165.13607  -81.73494  -51.89726  -36.53531  -27.15168  -20.81077  -16.22820  -12.75287  -10.01945   -7.80705   -5.97421   -5.32500   -4.71643   -4.14446   -3.60559   -3.09673   -2.61515   -2.15843   -1.72443   -1.31123   -0.91711   -0.54053   -0.18010   +0.16545   +0.49726   +0.81635   +1.12369   +1.42014   +1.70649   +1.98347   +2.25177   +2.51200   +2.76474   +3.01053   +3.24988   +3.48324   +3.71107   +3.93378   +4.15176   +4.36538   +4.57499   +4.78093   +4.98351   +5.18306   +5.37986   +5.57421   +5.76639   +5.95667   +6.14533   +6.33263   +6.51883   +6.70421   +6.88903   +7.07355   +7.25806   +7.44282   +7.62813   +7.81427   +8.00156   +8.19031   +8.38086   +8.57355   +8.76877   +8.96691   +9.16840   +9.37371   +9.58332   +9.79778  +10.01768  +10.24368  +10.47649  +10.71690  +10.96580  +11.22419  +11.49317  +11.77402  +12.06816  +12.37724  +12.70313  +13.04803  +13.41447  +13.80543  +14.22443  +14.67564  +15.16408  +15.69584  +16.27836  +16.92083  +17.63480  +18.43492  +19.34006  +20.37505  +21.57312  +22.97986  +24.65955  +26.70582  +29.26062  +32.54996  +36.95707  +43.18786  +52.70113  +69.07751 +104.08180 +232.22412 -664.14612 -126.19750  -66.35430  -43.28777  -31.03732  -23.42180  -18.21595  -14.42217  -11.52652   -9.23725   -7.37643   -5.82933   -4.51866   -3.39042   -2.40571   -1.53581   -0.75901   -0.05859   +0.57855   +1.16284   +1.70271   +2.20506   +2.67559   +3.11911   +3.53969   +3.94084   +4.32562   +4.69673   +5.05657   +5.40735   +5.75110   +6.08974   +6.42509   +6.75896   +7.09315   +7.42950   +7.76995   +8.11657   +8.47164   +8.83773   +9.21781   +9.61536  +10.03463  +10.48088  +10.96080  +11.48319  +12.05998  +12.70794  +13.45165  +14.32907  +15.40255  +16.78314  +18.69124  +21.63857  +27.15598  +42.88810 -276106.71005  -17.23975   -1.41238   +4.27312   +7.46072   +9.68492  +11.46287  +13.02206  +14.48256  +15.91801  +17.38037  +18.91164  +20.55023  +22.33512  +24.30914  +26.52222  +29.03515  +31.92452  +35.28965  +39.26292  +44.02584  +49.83508  +57.06688  +66.29686  +78.45382  +95.14214 +119.39743 +157.75160 +227.33438 +392.16716 +1273.51087 -1103.39326 -393.50620 -241.25395 -173.69040 -134.33834 -107.29117  -86.10438  -67.38316  -48.78117  -28.08975   -2.51647  +32.37990  +85.05008 +174.77430 +358.25006 +906.97382 +21100.90043 -1577.21627 -931.82417 -743.53211 +139.01788   -7.94468   -8.18536   -7.89771   -7.57181   -7.24391   -6.92919   -6.63060   -6.34511   -6.07225   -5.81198   -5.56335   -5.32603   -5.09944   -4.88309   -4.67652   -4.47925   -4.29085   -4.11090   -3.93900   -3.77475   -3.61781   -3.46781   -3.32442   -3.18733   -3.05623   -2.93085   -2.81091   -2.69615   -2.58633   -2.48121   -2.38058   -2.28422   -2.19193   -2.10352   -2.01882   -1.93766   -1.85987   -1.78529   -1.71379   -1.64521   -1.57944   -1.51635   -1.45581   -1.39771   -1.34194   -1.28841   -1.23701   -1.18765   -1.14025   -1.09471   -1.05096   -1.00892   -0.96852   -0.92969   -0.89237   -0.85648   -0.82198   -0.78880   -0.75688   -0.72618   -0.69665   -0.66824   -0.64091   -0.61460   -0.58928   -0.56491   -0.54146   -0.51887   -0.49713   -0.47620   -0.45605   -0.43664   -0.41794   -0.39994   -0.38260   -0.36589   -0.34980   -0.33430   -0.31937   -0.30498   -0.29112   -0.27777   -0.26490   -0.25250   -0.24055   -0.22904   -0.21794   -0.20725   -0.19695   -0.18702   -0.17745   -0.16823   -0.15935   -0.15079   -0.14254   -0.13459   -0.12693   -0.11955   -0.11244   -0.10559   -0.09899   -0.09264   -0.08651   -0.08061   -0.07493   -0.06946   -0.06420   -0.05912   -0.05424   -0.04954   -0.04501   -0.04066   -0.03647   -0.03243   -0.02855   -0.02482   -0.02123   -0.01778   -0.01447   -0.01128   -0.00821   -0.00527   -0.00244   +0.00028   +0.00288   +0.00539   +0.00779   +0.01009   +0.01230   +0.01442   +0.01645   +0.01839   +0.02025   +0.02204   +0.02374   +0.02537   +0.02693   +0.02842   +0.02984   +0.03120   +0.03249   +0.03373   +0.03490   +0.03602   +0.03708   +0.03810   +0.03906   +0.03997   +0.04083
   +0.00000   +0.00000   +0.00000   +0.00000   +0.00000   +0.00000   +0.00000   +0.00000   +0.00000   +0.00000   +0.00000   +0.00000   +0.00000   +0.00000   +0.00000   +0.00000   +0.00000   +0.00000   +0.00000   +0.00000   +0.00000   +0.00000   +0.00000   +0.00000   +0.00000   +0.00000   +0.00000   +0.00000   +0.00000   +0.00000   +0.00000   +0.00000   +0.00000   +0.00000   +0.00000   +0.00000   +0.00000   +0.00000   +0.00000   +0.00000   +0.00000   +0.00000   +0.00000   +0.00000   +0.00000   +0.00000   +0.00000   +0.00000   +0.00000   +0.00000   +0.00000   +0.00000   +0.00000   +0.00000   +0.00000   +0.00000   +0.00000   +0.00000   +0.00000   +0.00000   +0.00000   +0.00000   +0.00000   +0.00000   +0.00000   +0.00000   +0.00000   +0.00000   +0.00000   +0.00000   +0.00000   +0.00000   +0.00000   +0.00000   +0.00000   +0.00000   +0.00000   +0.00000   +0.00000   +0.00000  +53.14551  +53.24127  +53.32844  +53.40737  +53.47841  +53.54189  +53.59814  +53.64748  +53.69021  +53.72663  +53.75705  +53.78173  +53.80096  +53.81502  +53.82416  +53.82864  +53.82872  +53.82464  +53.81664  +53.80496  +53.78982  +53.77145  +53.75008  +53.72592  +53.69918  +53.67008  +53.63882  +53.60560  +53.57063  +53.53409  +53.49620  +53.45714  +53.41709  +53.37626  +53.33484  +53.29300  +53.25094  +53.20884  +53.16689  +53.12528  +53.08420  +53.04383  +53.00436  +52.96599  +52.92891  +52.89331  +52.85939  +52.82736  +52.79742  +52.76978  +52.74465  +52.72225  +52.70282  +52.68658  +52.67377  +52.66464  +52.65944  +52.65844  +52.66193  +52.67017  +52.68349  +52.70219  +52.72659  +52.75706  +52.79395  +52.83765  +52.88856  +52.94711  +53.01377  +53.08902  +53.17337  +53.26738  +53.37163  +53.48676  +53.61345  +53.75243  +53.90448  +54.07045  +54.25127  +54.44794  +54.66153  +54.89323  +55.14433  +55.41625  +55.71053  +56.02888  +56.37319  +56.74554  +57.14823  +57.58385  +58.05525  +58.56566  +59.11868  +59.71839  +60.36941  +61.07699  +61.84712  +62.68667  +63.60358  +64.60705  +65.14453  +65.70780  +66.29851  +66.91843  +67.56949  +68.25381  +68.97368  +69.73163  +70.53044  +71.37315  +72.26311  +73.20405  +74.20008  +75.25576  +76.37620  +77.56708  +78.83478  +80.18648  +81.63029  +83.17540  +84.83225  +86.61279  +88.53072  +90.60189  +92.84463  +95.28036  +97.93421 +100.83589 +104.02077 +107.53128 +111.41877 +115.74605 +120.59065 +126.04953 +132.24546 +139.33632 +147.52857 +157.09746 +168.41834 +182.01673 +198.65166 +219.46171 +246.23607 +281.95672 +331.99120 +407.07461 +532.25550 +782.67955 +1534.07504 -241635737012.40567 -1471.87220 -720.47552 -470.04947 -344.86576 -269.77874 -219.73985 -184.01398 -157.23359 -136.41669 -119.77411 -106.16726  -94.83710  -85.25812  -77.05496  -69.95236  -63.74386  -58.27160  -53.41278  -49.07044  -45.16705  -41.63980  -38.43733  -35.51720  -32.84404  -30.38814  -28.12436  -26.03128  -24.09055  -22.28632  -20.60489  -19.03430  -17.56408  -16.18506  -14.88911  -13.66904  -12.51847  -11.43169  -10.40361   -9.42963   -8.50563   -7.62789   -6.79304   -5.99800   -5.24001   -4.51652   -3.82521   -3.16395   -2.53079   -1.92395   -1.34176   -0.78270   -0.24536   +0.27157   +0.76931   +1.24897   +1.71161   +2.15822   +2.58970   +3.00693   +3.41069   +3.80175   +4.18081   +4.54855   +4.90560   +5.25256   +5.58999   +5.91843   +6.23840   +6.55039   +6.85485   +7.15223   +7.44297   +7.72748   +8.00615   +8.27937   +8.54751   +8.81094   +9.07000   +9.32505   +9.57642   +9.82445  +10.06948  +10.31182  +10.55182  +10.78980  +11.02610  +11.26104  +11.49498  +11.72825  +11.96121  +12.19424  +12.42770  +12.66201  +12.89756  +13.13479  +13.37417  +13.61617  +13.86132  +14.11017  +14.36331  +14.62140  +14.88513  +15.15527  +15.43265  +15.71821  +16.01297  +16.31806  +16.63476  +16.96449  +17.30888  +17.66976  +18.04922  +18.44967  +18.87388  +19.32507  +19.80704  +20.32422  +20.88193  +21.48649  +22.14558  +22.86858  +23.66705  +24.55547  +25.55217  +26.68075  +27.97212  +29.46755  +31.22346  +33.31904  +35.86911  +39.04666  +43.12506  +48.56337  +56.19612  +67.71614  +87.16007 +127.11257 +256.78869 -1946.33509 -183.69727  -90.85261  -57.64247  -40.54891  -30.11138  -23.06161  -17.96961  -14.11051  -11.07758   -8.62489   -6.59496   -5.87649   -5.20328   -4.57086   -3.97532   -3.41323   -2.88153   -2.37756   -1.89891   -1.44346   -1.00928   -0.59467   -0.19807   +0.18191   +0.54655   +0.89700   +1.23432   +1.55947   +1.87333   +2.17671   +2.47038   +2.75501   +3.03126   +3.29972   +3.56095   +3.81546   +4.06375   +4.30628   +4.54348   +4.77576   +5.00350   +5.22709   +5.44688   +5.66321   +5.87640   +6.08678   +6.29465   +6.50032   +6.70409   +6.90625   +7.10709   +7.30690   +7.50597   +7.70459   +7.90307   +8.10169   +8.30079   +8.50066   +8.70165   +8.90411   +9.10838   +9.31486   +9.52394   +9.73607   +9.95169  +10.17131  +10.39546  +10.62473  +10.85975  +11.10122  +11.34991  +11.60668  +11.87247  +12.14836  +12.43553  +12.73535  +13.04935  +13.37929  +13.72720  +14.09541  +14.48664  +14.90409  +15.35152  +15.83342  +16.35517  +16.92328  +17.54574  +18.23240  +18.99562  +19.85111  +20.81911  +21.92621  +23.20804  +24.71346  +26.51134  +28.70204  +31.43769  +34.96051  +39.68123  +46.35636  +56.54934  +74.09762 +111.60978 +248.93994 -711.72238 -135.19399  -71.06165  -46.34373  -33.21769  -25.05907  -19.48299  -15.42033  -12.32028   -9.87016   -7.87928   -6.22469   -4.82356   -3.61801   -2.56637   -1.63784   -0.80917   -0.06244   +0.61638   +1.23848   +1.81288   +2.34696   +2.84684   +3.31766   +3.76378   +4.18896   +4.59646   +4.98916   +5.36965   +5.74027   +6.10319   +6.46043   +6.81396   +7.16569   +7.51752   +7.87140   +8.22939   +8.59367   +8.96666   +9.35107   +9.75000  +10.16716  +10.60699  +11.07503  +11.57833  +12.12614  +12.73102  +13.41059  +14.19073  +15.11135  +16.23805  +17.68767  +19.69207  +22.78966  +28.59107  +45.13958 -290504.77287  -18.13271   -1.48504   +4.49146   +7.83933  +10.17301  +12.03654  +13.66921  +15.19722  +16.69792  +18.22584  +19.82497  +21.53549  +23.39812  +25.45757  +27.76589  +30.38647  +33.39911  +36.90728  +41.04890  +46.01301  +52.06697  +59.60260  +69.21941  +81.88471  +99.26940 +124.53490 +164.48392 +236.95632 +408.62771 +1326.51625 -1148.92983 -409.60753 -251.04056 -180.67510 -139.69324 -111.53015  -89.47595  -69.99792  -50.65690  -29.15996   -2.61146  +33.59072  +88.20046 +181.18656 +371.26742 +939.60949 +21852.72656 -1632.85573 -964.36707 -769.23652 +134.83149  -11.68043  -11.62994  -11.07700  -10.50409   -9.94599   -9.41606   -8.91595   -8.44199   -7.99288   -7.56773   -7.16493   -6.78344   -6.42204   -6.07965   -5.75525   -5.44785   -5.15653   -4.88041   -4.61866   -4.37049   -4.13518   -3.91202   -3.70036   -3.49957   -3.30908   -3.12832   -2.95679   -2.79398   -2.63943   -2.49271   -2.35341   -2.22113   -2.09551   -1.97619   -1.86286   -1.75521   -1.65293   -1.55577   -1.46344   -1.37572   -1.29235   -1.21314   -1.13785   -1.06631   -0.99832   -0.93370   -0.87230   -0.81394   -0.75848   -0.70578   -0.65570   -0.60811   -0.56290   -0.51994   -0.47914   -0.44038   -0.40357   -0.36862   -0.33543   -0.30392   -0.27402   -0.24564   -0.21872   -0.19318   -0.16896   -0.14600   -0.12424   -0.10363   -0.08410   -0.06562   -0.04812   -0.03157   -0.01592   -0.00113   +0.01284   +0.02603   +0.03847   +0.05020   +0.06126   +0.07167   +0.08146   +0.09066   +0.09930   +0.10741   +0.11501   +0.12212   +0.12876   +0.13497   +0.14075   +0.14613   +0.15113   +0.15576   +0.16004   +0.16399   +0.16762   +0.17095   +0.17399   +0.17676   +0.17927   +0.18153   +0.18356   +0.18535   +0.18694   +0.18832   +0.18951   +0.19051   +0.19134   +0.19200   +0.19250   +0.19285   +0.19306   +0.19314   +0.19308   +0.19291   +0.19262   +0.19222   +0.19171   +0.19111   +0.19042   +0.18964   +0.18878   +0.18784   +0.18682   +0.18574   +0.18459   +0.18338   +0.18211   +0.18079   +0.17942   +0.17801   +0.17655   +0.17504   +0.17350   +0.17193   +0.17032   +0.16868   +0.16702   +0.16533   +0.16361   +0.16188   +0.16012   +0.15835   +0.15657   +0.15476   +0.15295   +0.15113   +0.14930   +0.14745   +0.14561
   +0.00000   +0.00000   +0.00000   +0.00000   +0.00000   +0.00000   +0.00000   +0.00000   +0.00000   +0.00000   +0.00000   +0.00000   +0.00000   +0.00000   +0.00000   +0.00000   +0.00000   +0.00000   +0.00000   +0.00000   +0.00000   +0.00000   +0.00000   +0.00000   +0.00000   +0.00000   +0.00000   +0.00000   +0.00000   +0.00000   +0.00000   +0.00000   +0.00000   +0.00000   +0.00000   +0.00000   +0.00000   +0.00000   +0.00000   +0.00000   +0.00000   +0.00000   +0.00000   +0.00000   +0.00000   +0.00000   +0.00000   +0.00000   +0.00000   +0.00000   +0.00000   +0.00000   +0.00000   +0.00000   +0.00000   +0.00000   +0.00000   +0.00000   +0.00000   +0.00000   +0.00000   +0.00000   +0.00000   +0.00000   +0.00000   +0.00000   +0.00000   +0.00000   +0.00000   +0.00000   +0.00000   +0.00000   +0.00000   +0.00000   +0.00000   +0.00000   +0.00000   +0.00000   +0.00000   +0.00000  +68.81622  +68.84766  +68.86758  +68.87647  +68.87484  +68.86313  +68.84183  +68.81136  +68.77216  +68.72466  +68.66924  +68.60631  +68.53626  +68.45945  +68.37625  +68.28701  +68.19207  +68.09176  +67.98642  +67.87636  +67.76189  +67.64331  +67.52091  +67.39498  +67.26582  +67.13368  +66.99884  +66.86157  +66.72212  +66.58076  +66.43772  +66.29327  +66.14763  +66.00106  +65.85379  +65.70605  +65.55807  +65.41010  +65.26235  +65.11505  +64.96844  +64.82274  +64.67817  +64.53496  +64.39335  +64.25357  +64.11584  +63.98040  +63.84749  +63.71735  +63.59022  +63.46636  +63.34603  +63.22947  +63.11697  +63.00880  +62.90524  +62.80659  +62.71316  +62.62526  +62.54322  +62.46738  +62.39811  +62.33578  +62.28079  +62.23356  +62.19452  +62.16413  +62.14289  +62.13133  +62.12998  +62.13946  +62.16038  +62.19342  +62.23931  +62.29883  +62.37281  +62.46216  +62.56786  +62.69098  +62.83266  +62.99417  +63.17687  +63.38228  +63.61203  +63.86795  +64.15203  +64.46648  +64.81377  +65.19661  +65.61807  +66.08155  +66.59090  +67.15043  +67.76506  +68.44036  +69.18269  +69.99937  +70.89882  +71.89081  +72.42500  +72.98674  +73.57778  +74.19999  +74.85544  +75.54636  +76.27520  +77.04465  +77.85766  +78.71745  +79.62759  +80.59205  +81.61518  +82.70184  +83.85744  +85.08804  +86.40042  +87.80220  +89.30199  +90.90957  +92.63603  +94.49406  +96.49825  +98.66540 +101.01503 +103.56988 +106.35667 +109.40697 +112.75836 +116.45594 +120.55430 +125.12015 +130.23593 +136.00466 +142.55683 +150.06023 +158.73426 +168.87147 +180.87077 +195.29066 +212.93783 +235.02233 +263.44566 +301.37701 +354.52087 +434.28627 +567.29423 +833.40783 +1631.94246 -256804905266.59668 -1562.77130 -764.23511 -498.11888 -365.10725 -285.33713 -232.18748 -194.24931 -165.81809 -143.72465 -126.06748 -111.63654  -99.62512  -89.47473  -80.78646  -73.26775  -66.69920  -60.91302  -55.77871  -51.19325  -47.07420  -43.35485  -39.98059  -36.90634  -34.09449  -31.51347  -29.13658  -26.94104  -24.90735  -23.01869  -21.26047  -19.62000  -18.08617  -16.64920  -15.30047  -14.03235  -12.83805  -11.71151  -10.64732   -9.64059   -8.68696   -7.78246   -6.92351   -6.10687   -5.32958   -4.58894   -3.88249   -3.20797   -2.56332   -1.94663   -1.35615   -0.79026   -0.24746   +0.27362   +0.77428   +1.25571   +1.71901   +2.16524   +2.59536   +3.01026   +3.41081   +3.79780   +4.17198   +4.53404   +4.88467   +5.22448   +5.55408   +5.87402   +6.18484   +6.48705   +6.78114   +7.06758   +7.34680   +7.61923   +7.88529   +8.14537   +8.39986   +8.64912   +8.89353   +9.13342   +9.36915   +9.60106   +9.82948  +10.05473  +10.27716  +10.49709  +10.71484  +10.93075  +11.14515  +11.35838  +11.57078  +11.78272  +11.99455  +12.20666  +12.41944  +12.63330  +12.84867  +13.06602  +13.28583  +13.50862  +13.73494  +13.96541  +14.20066  +14.44142  +14.68845  +14.94261  +15.20485  +15.47620  +15.75785  +16.05111  +16.35744  +16.67855  +17.01634  +17.37300  +17.75109  +18.15355  +18.58383  +19.04600  +19.54489  +20.08630  +20.67722  +21.32620  +22.04381  +22.84323  +23.74121  +24.75925  +25.92555  +27.27776  +28.86731  +30.76644  +33.07985  +35.96530  +39.67211  +44.61888  +51.56669  +62.05931  +79.77796 +116.19918 +234.44359 -1774.70717 -167.28503  -82.62962  -52.35806  -36.78421  -27.28054  -20.86654  -16.23816  -12.73435   -9.98420   -7.76346   -5.92851   -5.27988   -4.67256   -4.10249   -3.56610   -3.06026   -2.58219   -2.12944   -1.69985   -1.29146   -0.90252   -0.53149   -0.17693   +0.16241   +0.48770   +0.80000   +1.10025   +1.38934   +1.66807   +1.93718   +2.19736   +2.44922   +2.69337   +2.93033   +3.16062   +3.38470   +3.60303   +3.81600   +4.02403   +4.22747   +4.42669   +4.62200   +4.81374   +5.00222   +5.18771   +5.37052   +5.55092   +5.72918   +5.90556   +6.08033   +6.25374   +6.42605   +6.59752   +6.76841   +6.93897   +7.10947   +7.28018   +7.45139   +7.62339   +7.79646   +7.97094   +8.14714   +8.32542   +8.50615   +8.68973   +8.87658   +9.06718   +9.26201   +9.46164   +9.66665   +9.87770  +10.09554  +10.32098  +10.55492  +10.79839  +11.05256  +11.31873  +11.59842  +11.89334  +12.20550  +12.53723  +12.89125  +13.27078  +13.67965  +14.12245  +14.60475  +15.13337  +15.71672  +16.36535  +17.09268  +17.91600  +18.85800  +19.94910  +21.23102  +22.76257  +24.62943  +26.96149  +29.96558  +33.99235  +39.68774  +48.38662  +63.36544  +95.38951 +212.63895 -607.58705 -115.34656  -60.59429  -39.49446  -28.29197  -21.33079  -16.57470  -13.11087  -10.46902   -8.38218   -6.68753   -5.28012   -4.08922   -3.06541   -2.17312   -1.38606   -0.68438   -0.05278   +0.52071   +1.04563   +1.52969   +1.97917   +2.39930   +2.79445   +3.16834   +3.52417   +3.86470   +4.19240   +4.50945   +4.81783   +5.11937   +5.41580   +5.70876   +5.99985   +6.29067   +6.58286   +6.87812   +7.17828   +7.48534   +7.80154   +8.12948   +8.47219   +8.83336   +9.21757   +9.63063  +10.08019  +10.57659  +11.13440  +11.77497  +12.53124  +13.45738  +14.64982  +16.30002  +18.85251  +23.63720  +37.29557 -239875.99645  -14.96338   -1.22473   +3.70187   +6.45720   +8.37427   +9.90219  +11.23840  +12.48696  +13.71153  +14.95691  +16.25913  +17.65101  +19.16574  +20.83968  +22.71511  +24.84348  +27.28950  +30.13706  +33.49795  +37.52537  +42.43594  +48.54715  +56.34470  +66.61229  +80.70361 +101.17992 +133.55251 +192.27463 +331.36469 +1075.01718 -930.50868 -331.52679 -203.05703 -146.04798 -112.84842  -90.03986  -72.18900  -56.43801  -40.81752  -23.48097   -2.10152  +27.01406  +70.88618 +145.52463 +298.00041 +753.69668 +17517.56269 -1308.08020 -772.05299 -615.43539  +94.05799  -14.77487  -14.19582  -13.29033  -12.40701  -11.56879  -10.78223  -10.04590   -9.35546   -8.70812   -8.10140   -7.53260   -6.99943   -6.49963   -6.03111   -5.59192   -5.18022   -4.79430   -4.43255   -4.09347   -3.77565   -3.47776   -3.19858   -2.93696   -2.69181   -2.46212   -2.24694   -2.04540   -1.85664   -1.67991   -1.51446   -1.35962   -1.21475   -1.07924   -0.95253   -0.83409   -0.72343   -0.62008   -0.52361   -0.43360   -0.34967   -0.27146   -0.19863   -0.13085   -0.06783   -0.00929   +0.04504   +0.09541   +0.14205   +0.18519   +0.22503   +0.26177   +0.29560   +0.32668   +0.35519   +0.38127   +0.40507   +0.42673   +0.44638   +0.46413   +0.48011   +0.49442   +0.50716   +0.51844   +0.52833   +0.53693   +0.54432   +0.55056   +0.55575   +0.55994   +0.56319   +0.56557   +0.56714   +0.56794   +0.56804   +0.56747   +0.56628   +0.56452   +0.56223   +0.55944   +0.55618   +0.55251   +0.54843   +0.54400   +0.53923   +0.53415   +0.52878   +0.52316   +0.51730   +0.51123   +0.50496   +0.49851   +0.49190   +0.48516   +0.47828   +0.47130   +0.46421   +0.45705   +0.44981   +0.44251   +0.43517   +0.42778   +0.42036   +0.41293   +0.40548   +0.39803   +0.39058   +0.38315   +0.37573   +0.36833   +0.36096   +0.35363   +0.34634   +0.33909   +0.33188   +0.32473   +0.31764   +0.31060   +0.30363   +0.29672   +0.28987   +0.28310   +0.27640   +0.26978   +0.26323   +0.25675   +0.25036   +0.24405   +0.23782   +0.23167   +0.22560   +0.21962   +0.21372   +0.20791   +0.20218   +0.19654   +0.19099   +0.18552   +0.18014   +0.17485   +0.16964   +0.16452   +0.15949   +0.15454   +0.14967   +0.14490   +0.14020   +0.13559   +0.13107   +0.12663
   +0.00000   +0.00000   +0.00000   +0.00000   +0.00000   +0.00000   +0.00000   +0.00000   +0.00000   +0.00000   +0.00000   +0.00000   +0.00000   +0.00000   +0.00000   +0.00000   +0.00000   +0.00000   +0.00000   +0.00000   +0.00000   +0.00000   +0.00000   +0.00000   +0.00000   +0.00000   +0.00000   +0.00000   +0.00000   +0.00000   +0.00000   +0.00000   +0.00000   +0.00000   +0.00000   +0.00000   +0.00000   +0.00000   +0.00000   +0.00000   +0.00000   +0.00000   +0.00000   +0.00000   +0.00000   +0.00000   +0.00000   +0.00000   +0.00000   +0.00000   +0.00000   +0.00000   +0.00000   +0.00000   +0.00000   +0.00000   +0.00000   +0.00000   +0.00000   +0.00000   +0.00000   +0.00000   +0.00000   +0.00000   +0.00000   +0.00000   +0.00000   +0.00000   +0.00000   +0.00000   +0.00000   +0.00000   +0.00000   +0.00000   +0.00000   +0.00000   +0.00000   +0.00000   +0.00000   +0.00000  +83.03189  +82.92999  +82.81386  +82.68417  +82.54155  +82.38665  +82.22006  +82.04238  +81.85417  +81.65598  +81.44834  +81.23178  +81.00677  +80.77382  +80.53339  +80.28592  +80.03187  +79.77165  +79.50568  +79.23437  +78.95809  +78.67724  +78.39217  +78.10325  +77.81082  +77.51522  +77.21678  +76.91583  +76.61267  +76.30761  +76.00095  +75.69299  +75.38401  +75.07429  +74.76411  +74.45373  +74.14343  +73.83345  +73.52408  +73.21554  +72.90811  +72.60203  +72.29754  +71.99490  +71.69434  +71.39612  +71.10048  +70.80766  +70.51792  +70.23150  +69.94865  +69.66962  +69.39468  +69.12408  +68.85810  +68.59700  +68.34106  +68.09058  +67.84585  +67.60716  +67.37485  +67.14923  +66.93066  +66.71947  +66.51606  +66.32080  +66.13411  +65.95643  +65.78820  +65.62991  +65.48209  +65.34526  +65.22002  +65.10698  +65.00682  +64.92025  +64.84805  +64.79103  +64.75010  +64.72624  +64.72050  +64.73402  +64.76808  +64.82404  +64.90341  +65.00786  +65.13920  +65.29947  +65.49090  +65.71601  +65.97757  +66.27871  +66.62294  +67.01423  +67.45705  +67.95652  +68.51845  +69.14953  +69.85748  +70.65125  +71.08352  +71.54128  +72.02612  +72.53979  +73.08416  +73.66128  +74.27339  +74.92295  +75.61267  +76.34549  +77.12470  +77.95391  +78.83711  +79.77877  +80.78383  +81.85784  +83.00701  +84.23833  +85.55969  +86.98002  +88.50951  +90.15979  +91.94419  +93.87813  +95.97948  +98.26909 +100.77142 +103.51539 +106.53545 +109.87290 +113.57777 +117.71117 +122.34862 +127.58451 +133.53840 +140.36401 +148.26236 +157.50147 +168.44682 +181.61010 +197.73039 +217.91633 +243.91007 +278.61517 +327.25806 +400.29160 +522.10575 +765.87046 +1497.43543 -235282682763.84119 -1429.62890 -698.06194 -454.29389 -332.47506 -259.43552 -210.78528 -176.07149 -150.06773 -129.87042 -113.73743 -100.56011  -89.59937  -80.34353  -72.42711  -65.58208  -59.60742  -54.34941  -49.68849  -45.53027  -41.79923  -38.43424  -35.38529  -32.61105  -30.07710  -27.75450  -25.61879  -23.64911  -21.82759  -20.13882  -18.56944  -17.10783  -15.74381  -14.46843  -13.27379  -12.15290  -11.09955  -10.10818   -9.17384   -8.29208   -7.45887   -6.67060   -5.92399   -5.21608   -4.54415   -3.90574   -3.29860   -2.72067   -2.17005   -1.64502   -1.14396   -0.66541   -0.20799   +0.22955   +0.64839   +1.04961   +1.43423   +1.80319   +2.15737   +2.49759   +2.82462   +3.13918   +3.44196   +3.73358   +4.01464   +4.28572   +4.54735   +4.80003   +5.04425   +5.28045   +5.50907   +5.73053   +5.94521   +6.15350   +6.35575   +6.55230   +6.74351   +6.92968   +7.11112   +7.28815   +7.46105   +7.63011   +7.79561   +7.95784   +8.11705   +8.27352   +8.42753   +8.57933   +8.72919   +8.87738   +9.02419   +9.16988   +9.31473   +9.45905   +9.60313   +9.74728   +9.89182  +10.03711  +10.18350  +10.33137  +10.48112  +10.63321  +10.78809  +10.94628  +11.10833  +11.27485  +11.44651  +11.62405  +11.80830  +12.00019  +12.20075  +12.41116  +12.63275  +12.86708  +13.11591  +13.38129  +13.66563  +13.97176  +14.30304  +14.66350  +15.05799  +15.49246  +15.97424  +16.51248  +17.11880  +17.80813  +18.60002  +19.52060  +20.60555  +21.90497  +23.49151  +25.47459  +28.02716  +31.43958  +36.23979  +43.49863  +55.76961  +81.01356 +163.01469 -1230.67260 -115.68952  -56.98852  -36.01168  -25.23033  -18.65990  -14.23296  -11.04494   -8.63730   -6.75278   -5.23583   -3.98685   -3.54656   -3.13500   -2.74933   -2.38710   -2.04611   -1.72446   -1.42044   -1.13256   -0.85945   -0.59991   -0.35287   -0.11733   +0.10757   +0.32265   +0.52862   +0.72616   +0.91586   +1.09828   +1.27394   +1.44330   +1.60679   +1.76482   +1.91777   +2.06597   +2.20975   +2.34941   +2.48524   +2.61751   +2.74646   +2.87234   +2.99537   +3.11577   +3.23375   +3.34949   +3.46320   +3.57506   +3.68524   +3.79393   +3.90128   +4.00748   +4.11269   +4.21708   +4.32080   +4.42404   +4.52695   +4.62972   +4.73251   +4.83552   +4.93891   +5.04291   +5.14770   +5.25350   +5.36055   +5.46909   +5.57937   +5.69169   +5.80633   +5.92365   +6.04399   +6.16776   +6.29539   +6.42739   +6.56429   +6.70671   +6.85534   +7.01098   +7.17452   +7.34699   +7.52959   +7.72370   +7.93096   +8.15328   +8.39295   +8.65271   +8.93588   +9.24651   +9.58962   +9.97151  +10.40017  +10.88589  +11.44220  +12.08723  +12.84583  +13.75304  +14.85993  +16.24386  +18.02807  +20.42149  +23.80897  +28.98584  +37.90422  +56.97820 +126.83004 -361.87397  -68.59955  -35.98441  -23.41980  -16.75224  -12.61181   -9.78532   -7.72891   -6.16237   -4.92666   -3.92477   -3.09415   -2.39269   -1.79094   -1.26771   -0.80735   -0.39803   -0.03065   +0.30192   +0.60536   +0.88424   +1.14230   +1.38265   +1.60787   +1.82017   +2.02144   +2.21331   +2.39723   +2.57447   +2.74619   +2.91347   +3.07729   +3.23860   +3.39832   +3.55735   +3.71662   +3.87709   +4.03976   +4.20576   +4.37632   +4.55286   +4.73706   +4.93093   +5.13696   +5.35833   +5.59921   +5.86522   +6.16430   +6.50808   +6.91452   +7.41310   +8.05641   +8.94880  +10.33263  +12.93305  +20.37149 -130800.92442   -8.14535   -0.66554   +2.00820   +3.49687   +4.52719   +5.34389   +6.05442   +6.71528   +7.36090   +8.01534   +8.69780   +9.42567  +10.21635  +11.08884  +12.06515  +13.17196  +14.44279  +15.92105  +17.66451  +19.75233  +22.29640  +25.46065  +29.49586  +34.80664  +42.09182  +52.67366  +69.39737  +99.72453 +171.54287 +555.47632 -479.90089 -170.65853 -104.32849  -74.89506  -57.75945  -45.99701  -36.80697  -28.72052  -20.73127  -11.90285   -1.06321  +13.64042  +35.72289  +73.19236 +149.58474 +377.57678 +8758.25525 -652.69536 -384.46116 -305.85388  +25.16640  -16.04709  -14.78166  -13.48714  -12.27864  -11.15850  -10.12228   -9.16382   -8.27756   -7.45834   -6.70123   -6.00182   -5.35591   -4.75965   -4.20945   -3.70200   -3.23421   -2.80321   -2.40637   -2.04122   -1.70547   -1.39702   -1.11390   -0.85428   -0.61648   -0.39891   -0.20013   -0.01878   +0.14640   +0.29658   +0.43285   +0.55622   +0.66762   +0.76792   +0.85795   +0.93844   +1.01012   +1.07362   +1.12956   +1.17851   +1.22098   +1.25747   +1.28844   +1.31431   +1.33547   +1.35229   +1.36512   +1.37428   +1.38006   +1.38274   +1.38257   +1.37980   +1.37465   +1.36732   +1.35802   +1.34692   +1.33419   +1.31998   +1.30443   +1.28770   +1.26989   +1.25113   +1.23152   +1.21117   +1.19016   +1.16859   +1.14653   +1.12406   +1.10125   +1.07817   +1.05486   +1.03139   +1.00780   +0.98414   +0.96046   +0.93680   +0.91318   +0.88965   +0.86624   +0.84297   +0.81986   +0.79695   +0.77425   +0.75178   +0.72956   +0.70760   +0.68592   +0.66454   +0.64346   +0.62269   +0.60224   +0.58212   +0.56233   +0.54289   +0.52379   +0.50504   +0.48665   +0.46861   +0.45092   +0.43360   +0.41663   +0.40002   +0.38376   +0.36787   +0.35233   +0.33714   +0.32230   +0.30782   +0.29367   +0.27988   +0.26642   +0.25330   +0.24051   +0.22805   +0.21591   +0.20410   +0.19260   +0.18142   +0.17054   +0.15996   +0.14969   +0.13970   +0.13001   +0.12060   +0.11147   +0.10261   +0.09402   +0.08570   +0.07764   +0.06983   +0.06227   +0.05496   +0.04788   +0.04104   +0.03443   +0.02805   +0.02189   +0.01594   +0.01021   +0.00468   -0.00065   -0.00578   -0.01071   -0.01546   -0.02002   -0.02440   -0.02861   -0.03265   -0.03651   -0.04022
   +0.00000   +0.00000   +0.00000   +0.00000   +0.00000   +0.00000   +0.00000   +0.00000   +0.00000   +0.00000   +0.00000   +0.00000   +0.00000   +0.00000   +0.00000   +0.00000   +0.00000   +0.00000   +0.00000   +0.00000   +0.00000   +0.00000   +0.00000   +0.00000   +0.00000   +0.00000   +0.00000   +0.00000   +0.00000   +0.00000   +0.00000   +0.00000   +0.00000   +0.00000   +0.00000   +0.00000   +0.00000   +0.00000   +0.00000   +0.00000   +0.00000   +0.00000   +0.00000   +0.00000   +0.00000   +0.00000   +0.00000   +0.00000   +0.00000   +0.00000   +0.00000   +0.00000   +0.00000   +0.00000   +0.00000   +0.00000   +0.00000   +0.00000   +0.00000   +0.00000   +0.00000   +0.00000   +0.00000   +0.00000   +0.00000   +0.00000   +0.00000   +0.00000   +0.00000   +0.00000   +0.00000   +0.00000   +0.00000   +0.00000   +0.00000   +0.00000   +0.00000   +0.00000   +0.00000   +0.00000  +94.59363  +94.27938  +93.94889  +93.60299  +93.24254  +92.86832  +92.48110  +92.08163  +91.67062  +91.24876  +90.81672  +90.37512  +89.92461  +89.46576  +88.99916  +88.52536  +88.04490  +87.55829  +87.06604  +86.56862  +86.06651  +85.56014  +85.04996  +84.53638  +84.01981  +83.50065  +82.97927  +82.45604  +81.93132  +81.40545  +80.87876  +80.35159  +79.82424  +79.29702  +78.77023  +78.24415  +77.71908  +77.19527  +76.67301  +76.15255  +75.63415  +75.11806  +74.60453  +74.09379  +73.58609  +73.08166  +72.58074  +72.08355  +71.59031  +71.10127  +70.61664  +70.13664  +69.66152  +69.19149  +68.72678  +68.26762  +67.81426  +67.36693  +66.92586  +66.49132  +66.06355  +65.64283  +65.22941  +64.82359  +64.42566  +64.03591  +63.65467  +63.28228  +62.91907  +62.56543  +62.22174  +61.88843  +61.56592  +61.25469  +60.95525  +60.66814  +60.39392  +60.13324  +59.88675  +59.65520  +59.43938  +59.24014  +59.05843  +58.89529  +58.75184  +58.62932  +58.52912  +58.45274  +58.40187  +58.37839  +58.38439  +58.42222  +58.49452  +58.60427  +58.75483  +58.95004  +59.19430  +59.49264  +59.85086  +60.27571  +60.51553  +60.77505  +61.05547  +61.35810  +61.68435  +62.03578  +62.41406  +62.82107  +63.25882  +63.72956  +64.23575  +64.78011  +65.36568  +65.99580  +66.67421  +67.40511  +68.19316  +69.04365  +69.96253  +70.95655  +72.03339  +73.20182  +74.47192  +75.85531  +77.36549  +79.01819  +80.83188  +82.82840  +85.03373  +87.47906  +90.20214  +93.24913  +96.67702 +100.55707 +104.97954 +110.06046 +115.95160 +122.85527 +131.04740 +140.91426 +153.01381 +168.18297 +187.73693 +213.86766 +250.52071 +305.58719 +397.47965 +581.43582 +1133.64429 -177620464583.91507 -1076.19929 -523.98832 -340.02795 -248.12961 -193.05559 -156.39330 -130.25166 -110.68511  -95.50168  -83.38619  -73.50171  -65.29027  -58.36561  -52.45182  -47.34655  -42.89806  -38.99030  -35.53303  -32.45497  -29.69914  -27.21938  -24.97794  -22.94364  -21.09047  -19.39661  -17.84359  -16.41566  -15.09935  -13.88302  -12.75660  -11.71131  -10.73947   -9.83433   -8.98993   -8.20101   -7.46288   -6.77135   -6.12267   -5.51351   -4.94082   -4.40189   -3.89425   -3.41565   -2.96407   -2.53765   -2.13470   -1.75366   -1.39312   -1.05177   -0.72842   -0.42195   -0.13134   +0.14435   +0.40600   +0.65441   +0.89035   +1.11452   +1.32757   +1.53011   +1.72271   +1.90590   +2.08019   +2.24604   +2.40390   +2.55417   +2.69725   +2.83350   +2.96327   +3.08689   +3.20466   +3.31689   +3.42384   +3.52579   +3.62298   +3.71566   +3.80405   +3.88838   +3.96884   +4.04565   +4.11899   +4.18905   +4.25601   +4.32004   +4.38132   +4.44000   +4.49624   +4.55020   +4.60203   +4.65189   +4.69992   +4.74626   +4.79108   +4.83450   +4.87669   +4.91778   +4.95795   +4.99733   +5.03609   +5.07439   +5.11242   +5.15034   +5.18836   +5.22667   +5.26549   +5.30506   +5.34562   +5.38746   +5.43087   +5.47620   +5.52381   +5.57412   +5.62762   +5.68483   +5.74637   +5.81296   +5.88542   +5.96472   +6.05202   +6.14869   +6.25639   +6.37713   +6.51340   +6.66832   +6.84580   +7.05092   +7.29029   +7.57274   +7.91035   +8.32005   +8.82641   +9.46642  +10.29853  +11.42092  +13.01202  +15.43382  +19.54948  +28.04996  +55.73554 -415.40237  -38.54142  -18.73313  -11.67706   -8.06777   -5.88233   -4.42188   -3.38069   -2.60377   -2.00418   -1.52935   -1.14566   -1.01238   -0.88891   -0.77429   -0.66769   -0.56837   -0.47568   -0.38907   -0.30801   -0.23206   -0.16081   -0.09389   -0.03099   +0.02820   +0.08394   +0.13647   +0.18602   +0.23278   +0.27694   +0.31867   +0.35811   +0.39542   +0.43072   +0.46413   +0.49577   +0.52573   +0.55412   +0.58102   +0.60651   +0.63067   +0.65358   +0.67530   +0.69589   +0.71542   +0.73394   +0.75150   +0.76816   +0.78396   +0.79894   +0.81316   +0.82664   +0.83943   +0.85157   +0.86309   +0.87403   +0.88442   +0.89430   +0.90369   +0.91263   +0.92115   +0.92928   +0.93705   +0.94449   +0.95163   +0.95851   +0.96516   +0.97160   +0.97788   +0.98403   +0.99009   +0.99609   +1.00209   +1.00812   +1.01424   +1.02051   +1.02698   +1.03372   +1.04081   +1.04834   +1.05640   +1.06512   +1.07461   +1.08504   +1.09658   +1.10946   +1.12394   +1.14035   +1.15907   +1.18060   +1.20557   +1.23478   +1.26931   +1.31056   +1.36049   +1.42184   +1.49860   +1.59682   +1.72616   +1.90296   +2.15733   +2.55151   +3.23824   +4.71941  +10.17359  -28.07790   -5.14195   -2.60209   -1.63135   -1.12226   -0.81114   -0.60307   -0.45549   -0.34648   -0.26361   -0.19929   -0.14864   -0.10836   -0.07616   -0.05040   -0.02985   -0.01360   -0.00096   +0.00862   +0.01557   +0.02023   +0.02287   +0.02373   +0.02297   +0.02074   +0.01717   +0.01236   +0.00638   -0.00071   -0.00886   -0.01802   -0.02819   -0.03934   -0.05147   -0.06459   -0.07872   -0.09389   -0.11016   -0.12757   -0.14620   -0.16617   -0.18759   -0.21064   -0.23552   -0.26251   -0.29199   -0.32447   -0.36065   -0.40159   -0.44889   -0.50518   -0.57514   -0.66800   -0.80510   -1.05022   -1.72149 +11487.03118   +0.74246   +0.06289   -0.19652   -0.35401   -0.47367   -0.57733   -0.67482   -0.77157   -0.87118   -0.97646   -1.08994   -1.21417   -1.35199   -1.50667   -1.68220   -1.88354   -2.11708   -2.39115   -2.71697   -3.10998   -3.59206   -4.19539   -4.96920   -5.99304   -7.40432   -9.46307  -12.72881  -18.66864  -32.76530 -108.22005  +95.33861  +34.56202  +21.53330  +15.75013  +12.37280  +10.03419   +8.17501   +6.49317   +4.76980   +2.78639   +0.25318   -3.30357   -8.79742  -18.32505  -38.06776  -97.65351 -2301.63793 +174.25815 +104.26213  +84.23838  -52.86244  -14.45640  -12.50683  -10.87606   -9.40847   -8.08133   -6.87709   -5.78358   -4.79283   -3.89627   -3.08567   -2.35409   -1.69477   -1.10167   -0.56919   -0.09221   +0.33398   +0.71372   +1.05096   +1.34936   +1.61225   +1.84272   +2.04360   +2.21747   +2.36672   +2.49355   +2.59995   +2.68779   +2.75876   +2.81441   +2.85620   +2.88542   +2.90330   +2.91093   +2.90935   +2.89950   +2.88222   +2.85831   +2.82849   +2.79344   +2.75375   +2.70998   +2.66266   +2.61224   +2.55915   +2.50379   +2.44652   +2.38766   +2.32750   +2.26633   +2.20439   +2.14190   +2.07906   +2.01607   +1.95310   +1.89028   +1.82776   +1.76566   +1.70410   +1.64316   +1.58294   +1.52352   +1.46496   +1.40732   +1.35066   +1.29503   +1.24045   +1.18697   +1.13461   +1.08340   +1.03336   +0.98449   +0.93681   +0.89033   +0.84505   +0.80097   +0.75808   +0.71640   +0.67590   +0.63658   +0.59843   +0.56145   +0.52561   +0.49090   +0.45731   +0.42483   +0.39343   +0.36309   +0.33381   +0.30556   +0.27831   +0.25206   +0.22678   +0.20245   +0.17905   +0.15657   +0.13497   +0.11424   +0.09435   +0.07530   +0.05705   +0.03959   +0.02289   +0.00694   -0.00828   -0.02280   -0.03663   -0.04980   -0.06232   -0.07421   -0.08548   -0.09617   -0.10628   -0.11583   -0.12485   -0.13334   -0.14133   -0.14882   -0.15585   -0.16241   -0.16854   -0.17423   -0.17951   -0.18440   -0.18890   -0.19303   -0.19680   -0.20023   -0.20333   -0.20610   -0.20858   -0.21075   -0.21265   -0.21427   -0.21563   -0.21673   -0.21760   -0.21824   -0.21866   -0.21886   -0.21887   -0.21868   -0.21831   -0.21776   -0.21705   -0.21617   -0.21515   -0.21398   -0.21267   -0.21123
   +0.00000   +0.00000   +0.00000   +0.00000   +0.00000   +0.00000   +0.00000   +0.00000   +0.00000   +0.00000   +0.00000   +0.00000   +0.00000   +0.00000   +0.00000   +0.00000   +0.00000   +0.00000   +0.00000   +0.00000   +0.00000   +0.00000   +0.00000   +0.00000   +0.00000   +0.00000   +0.00000   +0.00000   +0.00000   +0.00000   +0.00000   +0.00000   +0.00000   +0.00000   +0.00000   +0.00000   +0.00000   +0.00000   +0.00000   +0.00000   +0.00000   +0.00000   +0.00000   +0.00000   +0.00000   +0.00000   +0.00000   +0.00000   +0.00000   +0.00000   +0.00000   +0.00000   +0.00000   +0.00000   +0.00000   +0.00000   +0.00000   +0.00000   +0.00000   +0.00000   +0.00000   +0.00000   +0.00000   +0.00000   +0.00000   +0.00000   +0.00000   +0.00000   +0.00000   +0.00000   +0.00000   +0.00000   +0.00000   +0.00000   +0.00000   +0.00000   +0.00000   +0.00000   +0.00000   +0.00000 +102.58347 +101.97521 +101.34997 +100.70881 +100.05276  +99.38277  +98.69981  +98.00476  +97.29850  +96.58185  +95.85562  +95.12056  +94.37743  +93.62691  +92.86969  +92.10642  +91.33773  +90.56421  +89.78644  +89.00497  +88.22033  +87.43303  +86.64355  +85.85237  +85.05993  +84.26666  +83.47298  +82.67929  +81.88595  +81.09334  +80.30181  +79.51170  +78.72332  +77.93699  +77.15300  +76.37164  +75.59318  +74.81789  +74.04602  +73.27781  +72.51351  +71.75332  +70.99749  +70.24620  +69.49967  +68.75809  +68.02165  +67.29054  +66.56493  +65.84499  +65.13090  +64.42283  +63.72092  +63.02535  +62.33626  +61.65381  +60.97815  +60.30943  +59.64780  +58.99342  +58.34643  +57.70698  +57.07524  +56.45134  +55.83547  +55.22777  +54.62842  +54.03760  +53.45548  +52.88225  +52.31813  +51.76330  +51.21800  +50.68246  +50.15693  +49.64169  +49.13700  +48.64320  +48.16060  +47.68957  +47.23050  +46.78383  +46.35001  +45.92956  +45.52304  +45.13107  +44.75434  +44.39361  +44.04972  +43.72362  +43.41636  +43.12912  +42.86325  +42.62024  +42.40181  +42.20992  +42.04680  +41.91501  +41.81753  +41.75779  +41.74331  +41.73983  +41.74796  +41.76838  +41.80180  +41.84903  +41.91093  +41.98845  +42.08264  +42.19465  +42.32575  +42.47734  +42.65098  +42.84839  +43.07149  +43.32245  +43.60367  +43.91787  +44.26813  +44.65791  +45.09118  +45.57246  +46.10694  +46.70062  +47.36046  +48.09457  +48.91247  +49.82544  +50.84687  +51.99286  +53.28287  +54.74073  +56.39583  +58.28494  +60.45463  +62.96478  +65.89368  +69.34574  +73.46333  +78.44575  +84.58093  +92.30072 +102.28376 +115.66114 +134.46879 +162.77862 +210.09171 +304.91137 +589.75409 -91654217825.86745 -550.75546 -265.90962 -171.08476 -123.76438  -95.44519  -76.62610  -63.23519  -53.23655  -45.49908  -39.34414  -34.33987  -30.19838  -26.72033  -23.76336  -21.22307  -19.02116  -17.09776  -15.40630  -13.91002  -12.57951  -11.39096  -10.32491   -9.36525   -8.49859   -7.71367   -7.00096   -6.35236   -5.76089   -5.22059   -4.72624   -4.27333   -3.85791   -3.47649   -3.12602   -2.80378   -2.50736   -2.23461   -1.98361   -1.75263   -1.54012   -1.34469   -1.16507   -1.00012   -0.84878   -0.71013   -0.58329   -0.46748   -0.36196   -0.26609   -0.17925   -0.10088   -0.03047   +0.03246   +0.08834   +0.13759   +0.18058   +0.21765   +0.24914   +0.27533   +0.29651   +0.31294   +0.32486   +0.33249   +0.33604   +0.33571   +0.33167   +0.32410   +0.31315   +0.29896   +0.28168   +0.26143   +0.23833   +0.21249   +0.18399   +0.15295   +0.11945   +0.08355   +0.04534   +0.00488   -0.03777   -0.08256   -0.12944   -0.17838   -0.22933   -0.28227   -0.33719   -0.39405   -0.45285   -0.51360   -0.57628   -0.64092   -0.70752   -0.77611   -0.84673   -0.91941   -0.99421   -1.07119   -1.15042   -1.23198   -1.31596   -1.40249   -1.49168   -1.58369   -1.67868   -1.77684   -1.87840   -1.98359   -2.09271   -2.20608   -2.32408   -2.44714   -2.57576   -2.71051   -2.85207   -3.00124   -3.15894   -3.32628   -3.50458   -3.69542   -3.90072   -4.12283   -4.36468   -4.62990   -4.92312   -5.25030   -5.61925   -6.04041   -6.52804   -7.10218   -7.79189   -8.64094   -9.71852  -11.14082  -13.11907  -16.08172  -21.05051  -31.21071  -64.08131 +493.50096  +47.31150  +23.76171  +15.30543  +10.92785   +8.23441   +6.39785   +5.05621   +4.02601   +3.20426   +2.52869   +1.95940   +1.75515   +1.56222   +1.37949   +1.20597   +1.04078   +0.88315   +0.73240   +0.58791   +0.44915   +0.31562   +0.18689   +0.06256   -0.05773   -0.17431   -0.28747   -0.39748   -0.50460   -0.60905   -0.71104   -0.81079   -0.90845   -1.00421   -1.09823   -1.19065   -1.28162   -1.37126   -1.45971   -1.54708   -1.63349   -1.71905   -1.80387   -1.88804   -1.97168   -2.05487   -2.13772   -2.22032   -2.30277   -2.38516   -2.46758   -2.55014   -2.63292   -2.71604   -2.79959   -2.88368   -2.96841   -3.05391   -3.14029   -3.22767   -3.31620   -3.40601   -3.49725   -3.59008   -3.68468   -3.78124   -3.87995   -3.98105   -4.08478   -4.19140   -4.30120   -4.41453   -4.53174   -4.65324   -4.77949   -4.91101   -5.04838   -5.19227   -5.34345   -5.50279   -5.67132   -5.85022   -6.04089   -6.24498   -6.46444   -6.70165   -6.95944   -7.24131   -7.55160   -7.89571   -8.28053   -8.71495   -9.21063   -9.78318  -10.45406  -11.25346  -12.22543  -13.43669  -14.99353  -17.07611  -20.01635  -24.50015  -32.21105  -48.68064 -108.94215 +312.50241  +59.55738  +31.40820  +20.55050  +14.77811  +11.18475   +8.72416   +6.92728   +5.55245   +4.46249   +3.57375   +2.83226   +2.20169   +1.65663   +1.17879   +0.75465   +0.37400   +0.02895   -0.28666   -0.57775   -0.84830   -1.10156   -1.34025   -1.56665   -1.78268   -1.99004   -2.19017   -2.38439   -2.57387   -2.75967   -2.94281   -3.12423   -3.30485   -3.48559   -3.66736   -3.85113   -4.03790   -4.22877   -4.42496   -4.62783   -4.83899   -5.06033   -5.29415   -5.54331   -5.81147   -6.10343   -6.42571   -6.78748   -7.20218   -7.69053   -8.28661   -9.05105  -10.10418  -11.72532  -14.74994  -23.34997 +150676.92927   +9.43011   +0.77437   -2.34829   -4.10951   -5.34694   -6.34306   -7.22232   -8.05064   -8.86864   -9.70526  -10.58408  -11.52691  -12.55604  -13.69614  -14.97610  -16.43121  -18.10600  -20.05832  -22.36531  -25.13284  -28.51064  -32.71824  -38.09160  -45.17282  -54.89834  -69.04000  -91.41038 -132.00771 -228.19926 -742.59322 +644.73381 +230.40930 +141.55255 +102.11991  +79.14483  +63.33898  +50.93466  +39.94085  +28.97293  +16.71703   +1.50062  -19.34723  -50.91891 -104.84307 -215.32921 -546.21386 -12732.59713 +953.56894 +564.46426 +451.27437 -116.72095   -9.44742   -7.02106   -5.22131   -3.66180   -2.29591   -1.09333   -0.03515   +0.89068   +1.69716   +2.39653   +2.99906   +3.51463   +3.95192   +4.31894   +4.62289   +4.87033   +5.06721   +5.21891   +5.33033   +5.40589   +5.44961   +5.46513   +5.45575   +5.42444   +5.37392   +5.30661   +5.22474   +5.13029   +5.02508   +4.91071   +4.78867   +4.66026   +4.52668   +4.38899   +4.24815   +4.10501   +3.96034   +3.81482   +3.66905   +3.52358   +3.37889   +3.23540   +3.09347   +2.95343   +2.81556   +2.68011   +2.54729   +2.41726   +2.29019   +2.16619   +2.04537   +1.92781   +1.81356   +1.70268   +1.59519   +1.49110   +1.39043   +1.29317   +1.19930   +1.10878   +1.02161   +0.93772   +0.85708   +0.77964   +0.70535   +0.63414   +0.56595   +0.50072   +0.43839   +0.37889   +0.32214   +0.26808   +0.21664   +0.16774   +0.12131   +0.07728   +0.03558   -0.00386   -0.04112   -0.07627   -0.10937   -0.14050   -0.16971   -0.19709   -0.22269   -0.24658   -0.26883   -0.28949   -0.30862   -0.32629   -0.34255   -0.35746   -0.37108   -0.38346   -0.39465   -0.40470   -0.41366   -0.42159   -0.42852   -0.43451   -0.43959   -0.44381   -0.44722   -0.44984   -0.45173   -0.45292   -0.45344   -0.45333   -0.45263   -0.45136   -0.44957   -0.44727   -0.44450   -0.44129   -0.43766   -0.43364   -0.42926   -0.42454   -0.41951   -0.41418   -0.40858   -0.40273   -0.39665   -0.39036   -0.38387   -0.37721   -0.37039   -0.36342   -0.35633   -0.34913   -0.34182   -0.33444   -0.32697   -0.31945   -0.31188   -0.30427   -0.29663   -0.28898   -0.28132   -0.27366   -0.26600   -0.25837   -0.25076   -0.24318   -0.23565   -0.22816   -0.22072   -0.21333   -0.20601
   +0.00000   +0.00000   +0.00000   +0.00000   +0.00000   +0.00000   +0.00000   +0.00000   +0.00000   +0.00000   +0.00000   +0.00000   +0.00000   +0.00000   +0.00000   +0.00000   +0.00000   +0.00000   +0.00000   +0.00000   +0.00000   +0.00000   +0.00000   +0.00000   +0.00000   +0.00000   +0.00000   +0.00000   +0.00000   +0.00000   +0.00000   +0.00000   +0.00000   +0.00000   +0.00000   +0.00000   +0.00000   +0.00000   +0.00000   +0.00000   +0.00000   +0.00000   +0.00000   +0.00000   +0.00000   +0.00000   +0.00000   +0.00000   +0.00000   +0.00000   +0.00000   +0.00000   +0.00000   +0.00000   +0.00000   +0.00000   +0.00000   +0.00000   +0.00000   +0.00000   +0.00000   +0.00000   +0.00000   +0.00000   +0.00000   +0.00000   +0.00000   +0.00000   +0.00000   +0.00000   +0.00000   +0.00000   +0.00000   +0.00000   +0.00000   +0.00000   +0.00000   +0.00000   +0.00000   +0.00000 +106.39339 +105.41473 +104.42031 +103.41140 +102.38921 +101.35489 +100.30956  +99.25426  +98.19001  +97.11778  +96.03848  +94.95299  +93.86216  +92.76679  +91.66764  +90.56543  +89.46088  +88.35463  +87.24732  +86.13955  +85.03189  +83.92490  +82.81907  +81.71492  +80.61290  +79.51345  +78.41701  +77.32396  +76.23469  +75.14956  +74.06889  +72.99302  +71.92225  +70.85686  +69.79712  +68.74328  +67.69558  +66.65425  +65.61949  +64.59150  +63.57046  +62.55655  +61.54992  +60.55072  +59.55908  +58.57514  +57.59901  +56.63079  +55.67059  +54.71848  +53.77456  +52.83888  +51.91152  +50.99252  +50.08195  +49.17983  +48.28620  +47.40110  +46.52453  +45.65653  +44.79709  +43.94621  +43.10391  +42.27017  +41.44497  +40.62831  +39.82015  +39.02048  +38.22925  +37.44643  +36.67199  +35.90586  +35.14802  +34.39839  +33.65692  +32.92354  +32.19819  +31.48080  +30.77127  +30.06954  +29.37550  +28.68907  +28.01015  +27.33862  +26.67438  +26.01729  +25.36724  +24.72408  +24.08767  +23.45783  +22.83441  +22.21721  +21.60603  +21.00065  +20.40083  +19.80629  +19.21674  +18.63185  +18.05125  +17.47451  +17.18744  +16.90115  +16.61557  +16.33063  +16.04623  +15.76229  +15.47872  +15.19541  +14.91224  +14.62909  +14.34581  +14.06227  +13.77830  +13.49370  +13.20828  +12.92182  +12.63405  +12.34470  +12.05345  +11.75995  +11.46377  +11.16447  +10.86150  +10.55426  +10.24205   +9.92402   +9.59923   +9.26654   +8.92458   +8.57173   +8.20604   +7.82511   +7.42597   +7.00494   +6.55733   +6.07714   +5.55651   +4.98497   +4.34824   +3.62634   +2.79040   +1.79715   +0.57857   -0.97869   -3.07865   -6.12932  -11.08275  -20.79504  -49.54664 +9183938151.08070  +64.31927  +35.57144  +25.86544  +20.92081  +17.88145  +15.79532  +14.25440  +13.05466  +12.08277  +11.27070  +10.57517   +9.96733   +9.42717   +8.94044   +8.49664   +8.08793   +7.70829   +7.35305   +7.01850   +6.70168   +6.40020   +6.11210   +5.83573   +5.56976   +5.31303   +5.06458   +4.82358   +4.58931   +4.36117   +4.13862   +3.92119   +3.70846   +3.50008   +3.29571   +3.09508   +2.89793   +2.70401   +2.51312   +2.32508   +2.13970   +1.95684   +1.77633   +1.59806   +1.42190   +1.24772   +1.07544   +0.90493   +0.73612   +0.56891   +0.40322   +0.23897   +0.07608   -0.08551   -0.24588   -0.40509   -0.56322   -0.72031   -0.87644   -1.03165   -1.18602   -1.33960   -1.49245   -1.64461   -1.79616   -1.94715   -2.09762   -2.24765   -2.39729   -2.54660   -2.69564   -2.84446   -2.99314   -3.14174   -3.29032   -3.43895   -3.58770   -3.73665   -3.88588   -4.03546   -4.18547   -4.33601   -4.48718   -4.63906   -4.79176   -4.94538   -5.10006   -5.25590   -5.41305   -5.57164   -5.73182   -5.89376   -6.05764   -6.22363   -6.39194   -6.56279   -6.73643   -6.91312   -7.09313   -7.27678   -7.46442   -7.65642   -7.85320   -8.05521   -8.26298   -8.47706   -8.69811   -8.92683   -9.16402   -9.41062   -9.66764   -9.93627  -10.21787  -10.51399  -10.82646  -11.15738  -11.50923  -11.88492  -12.28796  -12.72250  -13.19361  -13.70747  -14.27172  -14.89592  -15.59219  -16.37614  -17.26820  -18.29567  -19.49588  -20.92121  -22.64765  -24.78966  -27.52814  -31.16684  -36.25801  -43.92187  -56.82961  -83.30898 -169.16227 +1288.68833 +122.24027  +60.75881  +38.73949  +27.38479  +20.43429  +15.72523  +12.31133   +9.71289   +7.66073   +5.99211   +4.60279   +4.10879   +3.64467   +3.20746   +2.79456   +2.40371   +2.03289   +1.68032   +1.34441   +1.02375   +0.71708   +0.42324   +0.14122   -0.12992   -0.39102   -0.64285   -0.88611   -1.12145   -1.34945   -1.57066   -1.78557   -1.99466   -2.19835   -2.39704   -2.59111   -2.78092   -2.96678   -3.14902   -3.32793   -3.50379   -3.67686   -3.84740   -4.01566   -4.18187   -4.34627   -4.50907   -4.67049   -4.83076   -4.99007   -5.14865   -5.30670   -5.46443   -5.62205   -5.77979   -5.93786   -6.09648   -6.25590   -6.41634   -6.57807   -6.74135   -6.90645   -7.07367   -7.24332   -7.41575   -7.59130   -7.77036   -7.95337   -8.14078   -8.33310   -8.53087   -8.73472   -8.94533   -9.16344   -9.38993   -9.62573   -9.87195  -10.12980  -10.40072  -10.68631  -10.98847  -11.30937  -11.65160  -12.01817  -12.41271  -12.83954  -13.30392  -13.81226  -14.37253  -14.99467  -15.69134  -16.47887  -17.37867  -18.41946  -19.64063  -21.09769  -22.87154  -25.08478  -27.93268  -31.74629  -37.13541  -45.36026  -59.51400  -89.75984 -200.46441 +573.87091 +109.14902  +57.44532  +37.51157  +26.92133  +20.33494  +15.83006  +12.54491  +10.03551   +8.04982   +6.43413   +5.08933   +3.94864   +2.96541   +2.10605   +1.34571   +0.66566   +0.05143   -0.50829   -1.02253   -1.49857   -1.94238   -2.35890   -2.75230   -3.12610   -3.48336   -3.82671   -4.15853   -4.48090   -4.79575   -5.10487   -5.40993   -5.71255   -6.01431   -6.31683   -6.62173   -6.93074   -7.24573   -7.56874   -7.90208   -8.24842   -8.61093   -8.99342   -9.40066   -9.83871  -10.31554  -10.84196  -11.43316  -12.11142  -12.91113  -13.88876  -15.14492  -16.87924  -19.55523  -24.55939  -38.81547 +250068.60124  +15.62520   +1.28102   -3.87846   -6.77645   -8.80285  -10.42616  -11.85258  -13.19104  -14.50845  -15.85215  -17.26052  -18.76874  -20.41262  -22.23158  -24.27165  -26.58890  -29.25405  -32.35882  -36.02549  -40.42177  -45.78483  -52.46234  -60.98625  -72.21492  -87.63105 -110.04001 -145.47836 -209.77665 -362.10041 -1176.58855 +1020.03450 +363.99640 +223.29517 +160.85647 +124.48554  +99.48042  +79.88255  +62.55032  +45.30857  +26.10504   +2.33999  -30.12619  -79.17482 -162.79165 -333.87314 -845.72482 -19686.69875 +1472.30983 +870.31499 +694.82467 -146.32650   -1.18976   +1.30864   +2.99564   +4.38148   +5.53043   +6.48295   +7.26481   +7.89387   +8.38826   +8.76460   +9.03701   +9.21860   +9.32087   +9.35419   +9.32781   +9.24996   +9.12801   +8.96852   +8.77732   +8.55963   +8.32004   +8.06266   +7.79111   +7.50861   +7.21798   +6.92171   +6.62201   +6.32077   +6.01968   +5.72020   +5.42357   +5.13089   +4.84308   +4.56093   +4.28510   +4.01613   +3.75449   +3.50053   +3.25454   +3.01672   +2.78724   +2.56619   +2.35362   +2.14954   +1.95392   +1.76670   +1.58779   +1.41708   +1.25444   +1.09971   +0.95273   +0.81332   +0.68130   +0.55646   +0.43860   +0.32752   +0.22300   +0.12483   +0.03280   -0.05331   -0.13372   -0.20864   -0.27827   -0.34284   -0.40254   -0.45758   -0.50816   -0.55446   -0.59669   -0.63503   -0.66966   -0.70076   -0.72850   -0.75304   -0.77455   -0.79319   -0.80910   -0.82244   -0.83334   -0.84194   -0.84838   -0.85278   -0.85526   -0.85595   -0.85495   -0.85238   -0.84833   -0.84292   -0.83623   -0.82835   -0.81938   -0.80940   -0.79849   -0.78673   -0.77418   -0.76092   -0.74702   -0.73254   -0.71753   -0.70206   -0.68618   -0.66994   -0.65339   -0.63658   -0.61955   -0.60234   -0.58499   -0.56754   -0.55002   -0.53246   -0.51490   -0.49736   -0.47987   -0.46246   -0.44514   -0.42795   -0.41090   -0.39400   -0.37729   -0.36077   -0.34446   -0.32837   -0.31251   -0.29691   -0.28155   -0.26647   -0.25166   -0.23713   -0.22289   -0.20894   -0.19530   -0.18196   -0.16893   -0.15620   -0.14379   -0.13170   -0.11992   -0.10846   -0.09732   -0.08649   -0.07598   -0.06579   -0.05591   -0.04634   -0.03709   -0.02814   -0.01949   -0.01115   -0.00311
   +0.00000   +0.00000   +0.00000   +0.00000   +0.00000   +0.00000   +0.00000   +0.00000   +0.00000   +0.00000   +0.00000   +0.00000   +0.00000   +0.00000   +0.00000   +0.00000   +0.00000   +0.00000   +0.00000   +0.00000   +0.00000   +0.00000   +0.00000   +0.00000   +0.00000   +0.00000   +0.00000   +0.00000   +0.00000   +0.00000   +0.00000   +0.00000   +0.00000   +0.00000   +0.00000   +0.00000   +0.00000   +0.00000   +0.00000   +0.00000   +0.00000   +0.00000   +0.00000   +0.00000   +0.00000   +0.00000   +0.00000   +0.00000   +0.00000   +0.00000   +0.00000   +0.00000   +0.00000   +0.00000   +0.00000   +0.00000   +0.00000   +0.00000   +0.00000   +0.00000   +0.00000   +0.00000   +0.00000   +0.00000   +0.00000   +0.00000   +0.00000   +0.00000   +0.00000   +0.00000   +0.00000   +0.00000   +0.00000   +0.00000   +0.00000   +0.00000   +0.00000   +0.00000   +0.00000   +0.00000 +105.72462 +104.31214 +102.88778 +101.45299 +100.00918  +98.55766  +97.09968  +95.63644  +94.16907  +92.69865  +91.22619  +89.75266  +88.27898  +86.80602  +85.33460  +83.86550  +82.39945  +80.93714  +79.47923  +78.02634  +76.57904  +75.13789  +73.70338  +72.27601  +70.85623  +69.44444  +68.04105  +66.64642  +65.26090  +63.88478  +62.51837  +61.16193  +59.81570  +58.47992  +57.15478  +55.84047  +54.53715  +53.24497  +51.96406  +50.69453  +49.43648  +48.18999  +46.95512  +45.73192  +44.52043  +43.32068  +42.13266  +40.95639  +39.79183  +38.63896  +37.49774  +36.36811  +35.25002  +34.14337  +33.04809  +31.96407  +30.89119  +29.82935  +28.77839  +27.73818  +26.70855  +25.68934  +24.68036  +23.68141  +22.69229  +21.71277  +20.74262  +19.78158  +18.82938  +17.88575  +16.95038  +16.02294  +15.10309  +14.19048  +13.28472  +12.38538  +11.49203  +10.60420   +9.72139   +8.84304   +7.96858   +7.09738   +6.22876   +5.36199   +4.49626   +3.63070   +2.76437   +1.89622   +1.02511   +0.14977   -0.73118   -1.61931   -2.51634   -3.42422   -4.34513   -5.28154   -6.23624   -7.21245   -8.21384   -9.24464   -9.77259  -10.30980  -10.85702  -11.41507  -11.98482  -12.56725  -13.16339  -13.77439  -14.40152  -15.04616  -15.70982  -16.39420  -17.10115  -17.83274  -18.59126  -19.37930  -20.19972  -21.05578  -21.95111  -22.88986  -23.87674  -24.91712  -26.01718  -27.18403  -28.42593  -29.75251  -31.17507  -32.70697  -34.36408  -36.16550  -38.13428  -40.29864  -42.69343  -45.36217  -48.36002  -51.75789  -55.64849  -60.15544  -65.44731  -71.76007  -79.43457  -88.98210 -101.20608 -117.44553 -140.11069 -174.02202 -230.42724 -343.06947 -680.66425 +108503143127.49261 +668.73686 +331.14645 +218.51148 +162.11641 +128.21814 +105.56895  +89.34836  +77.14615  +67.62328  +59.97634  +53.69404  +48.43553  +43.96483  +40.11337  +36.75754  +33.80461  +31.18369  +28.83961  +26.72884  +24.81652  +23.07446  +21.47958  +20.01279  +18.65820  +17.40247  +16.23428  +15.14400  +14.12337  +13.16527  +12.26352  +11.41275  +10.60823   +9.84583   +9.12189   +8.43316   +7.77676   +7.15011   +6.55090   +5.97705   +5.42671   +4.89818   +4.38993   +3.90056   +3.42881   +2.97352   +2.53363   +2.10816   +1.69623   +1.29701   +0.90973   +0.53369   +0.16823   -0.18724   -0.53330   -0.87049   -1.19928   -1.52014   -1.83352   -2.13981   -2.43941   -2.73268   -3.01997   -3.30159   -3.57787   -3.84911   -4.11558   -4.37757   -4.63532   -4.88911   -5.13916   -5.38572   -5.62902   -5.86928   -6.10673   -6.34157   -6.57403   -6.80431   -7.03263   -7.25918   -7.48419   -7.70786   -7.93041   -8.15204   -8.37299   -8.59346   -8.81370   -9.03393   -9.25441   -9.47538   -9.69712   -9.91990  -10.14402  -10.36978  -10.59751  -10.82757  -11.06033  -11.29620  -11.53560  -11.77900  -12.02692  -12.27992  -12.53860  -12.80362  -13.07574  -13.35577  -13.64463  -13.94332  -14.25299  -14.57493  -14.91060  -15.26166  -15.63001  -16.01783  -16.42765  -16.86242  -17.32558  -17.82120  -18.35413  -18.93018  -19.55635  -20.24124  -20.99546  -21.83226  -22.76845  -23.82568  -25.03229  -26.42614  -28.05896  -30.00342  -32.36482  -35.30187  -39.06536  -44.07641  -51.10061  -61.69097  -79.55071 -116.22496 -235.21161 +1785.91191 +168.84662  +83.64926  +53.16063  +37.45738  +27.86043  +21.37143  +16.67853  +13.11671  +10.31285   +8.04132   +6.15764   +5.48995   +4.86378   +4.27503   +3.72012   +3.19587   +2.69953   +2.22860   +1.78091   +1.35448   +0.94758   +0.55861   +0.18616   -0.17106   -0.51421   -0.84436   -1.16247   -1.46944   -1.76606   -2.05310   -2.33123   -2.60111   -2.86331   -3.11839   -3.36687   -3.60922   -3.84589   -4.07731   -4.30388   -4.52598   -4.74396   -4.95818   -5.16896   -5.37662   -5.58146   -5.78379   -5.98388   -6.18203   -6.37851   -6.57360   -6.76756   -6.96068   -7.15322   -7.34546   -7.53769   -7.73018   -7.92324   -8.11717   -8.31227   -8.50889   -8.70737   -8.90807   -9.11137   -9.31770   -9.52749   -9.74122   -9.95941  -10.18261  -10.41144  -10.64658  -10.88876  -11.13882  -11.39766  -11.66633  -11.94596  -12.23788  -12.54358  -12.86474  -13.20333  -13.56162  -13.94223  -14.34825  -14.78333  -15.25182  -15.75891  -16.31092  -16.91556  -17.58240  -18.32339  -19.15374  -20.09304  -21.16706  -22.41027  -23.86999  -25.61291  -27.73621  -30.38718  -33.80037  -38.37347  -44.83902  -54.71087  -71.70477 -108.02947 -241.00675 +689.18904 +130.94132  +68.84060  +44.90439  +32.19247  +24.29043  +18.88904  +14.95307  +11.94918   +9.57461   +7.64471   +6.04045   +4.68160   +3.51212   +2.49167   +1.59043   +0.78587   +0.06066   -0.59882   -1.20337   -1.76173   -2.28106   -2.76729   -3.22539   -3.65958   -4.07351   -4.47033   -4.85285   -5.22355   -5.58472   -5.93846   -6.28673   -6.63145   -6.97445   -7.31760   -7.66279   -8.01201   -8.36740   -8.73129   -9.10633   -9.49555   -9.90255  -10.33165  -10.78826  -11.27924  -11.81361  -12.40360  -13.06639  -13.82719  -14.72491  -15.82348  -17.23677  -19.19078  -22.21025  -27.86499  -43.99441 +283141.39282  +17.67345   +1.44745   -4.37784   -7.64108   -9.91581  -11.73227  -13.32366  -14.81299  -16.27565  -17.76475  -19.32317  -20.99005  -22.80506  -24.81173  -27.06078  -29.61394  -32.54892  -35.96649  -40.00095  -44.83642  -50.73324  -58.07298  -67.43945  -79.77463  -96.70563 -121.31106 -160.21542 -230.79123 -397.96745 -1291.81298 +1118.78461 +398.82779 +244.41309 +175.88976 +135.98091 +108.55597  +87.08136  +68.11772  +49.29107  +28.37068   +2.54049  -32.67416  -85.78375 -176.20077 -361.00639 -913.52469 -21243.29911 +1587.10693 +937.21966 +747.47755 -131.27926   +9.37092  +11.40258  +12.61207  +13.49169  +14.11384  +14.52520  +14.75785  +14.83652  +14.78453  +14.62252  +14.36829  +14.03766  +13.64442  +13.20068  +12.71699  +12.20256  +11.66539  +11.11244  +10.54968   +9.98230   +9.41472   +8.85070   +8.29346   +7.74569   +7.20962   +6.68711   +6.17966   +5.68848   +5.21450   +4.75842   +4.32075   +3.90180   +3.50175   +3.12065   +2.75841   +2.41487   +2.08978   +1.78281   +1.49359   +1.22169   +0.96664   +0.72795   +0.50510   +0.29755   +0.10474   -0.07389   -0.23890   -0.39086   -0.53034   -0.65789   -0.77407   -0.87942   -0.97449   -1.05978   -1.13583   -1.20311   -1.26212   -1.31333   -1.35718   -1.39413   -1.42458   -1.44896   -1.46765   -1.48102   -1.48944   -1.49326   -1.49281   -1.48840   -1.48033   -1.46890   -1.45437   -1.43702   -1.41708   -1.39479   -1.37038   -1.34406   -1.31603   -1.28647   -1.25557   -1.22349   -1.19039   -1.15642   -1.12173   -1.08644   -1.05067   -1.01454   -0.97817   -0.94164   -0.90505   -0.86849   -0.83204   -0.79577   -0.75976   -0.72406   -0.68873   -0.65382   -0.61939   -0.58548   -0.55213   -0.51937   -0.48724   -0.45576   -0.42496   -0.39486   -0.36548   -0.33685   -0.30896   -0.28183   -0.25548   -0.22991   -0.20512   -0.18111   -0.15790   -0.13547   -0.11383   -0.09297   -0.07289   -0.05358   -0.03503   -0.01725   -0.00021   +0.01609   +0.03166   +0.04651   +0.06066   +0.07411   +0.08689   +0.09899   +0.11044   +0.12126   +0.13144   +0.14102   +0.15000   +0.15840   +0.16623   +0.17351   +0.18026   +0.18648   +0.19220   +0.19743   +0.20219   +0.20648   +0.21033   +0.21375   +0.21676   +0.21936   +0.22158   +0.22343   +0.22492
   +0.00000   +0.00000   +0.00000   +0.00000   +0.00000   +0.00000   +0.00000   +0.00000   +0.00000   +0.00000   +0.00000   +0.00000   +0.00000   +0.00000   +0.00000   +0.00000   +0.00000   +0.00000   +0.00000   +0.00000   +0.00000   +0.00000   +0.00000   +0.00000   +0.00000   +0.00000   +0.00000   +0.00000   +0.00000   +0.00000   +0.00000   +0.00000   +0.00000   +0.00000   +0.00000   +0.00000   +0.00000   +0.00000   +0.00000   +0.00000   +0.00000   +0.00000   +0.00000   +0.00000   +0.00000   +0.00000   +0.00000   +0.00000   +0.00000   +0.00000   +0.00000   +0.00000   +0.00000   +0.00000   +0.00000   +0.00000   +0.00000   +0.00000   +0.00000   +0.00000   +0.00000   +0.00000   +0.00000   +0.00000   +0.00000   +0.00000   +0.00000   +0.00000   +0.00000   +0.00000   +0.00000   +0.00000   +0.00000   +0.00000   +0.00000   +0.00000   +0.00000   +0.00000   +0.00000   +0.00000 +100.56604  +98.67616  +96.78163  +94.88407  +92.98501  +91.08590  +89.18811  +87.29292  +85.40155  +83.51514  +81.63477  +79.76143  +77.89609  +76.03962  +74.19285  +72.35657  +70.53149  +68.71828  +66.91758  +65.12996  +63.35595  +61.59606  +59.85074  +58.12040  +56.40542  +54.70616  +53.02292  +51.35598  +49.70559  +48.07197  +46.45532  +44.85580  +43.27354  +41.70867  +40.16128  +38.63143  +37.11917  +35.62452  +34.14750  +32.68808  +31.24624  +29.82191  +28.41505  +27.02554  +25.65331  +24.29822  +22.96014  +21.63892  +20.33441  +19.04640  +17.77473  +16.51917  +15.27949  +14.05548  +12.84686  +11.65338  +10.47476   +9.31069   +8.16087   +7.02497   +5.90265   +4.79354   +3.69728   +2.61346   +1.54167   +0.48148   -0.56756   -1.60594   -2.63416   -3.65274   -4.66224   -5.66325   -6.65638   -7.64229   -8.62166   -9.59524  -10.56381  -11.52818  -12.48927  -13.44800  -14.40542  -15.36260  -16.32074  -17.28112  -18.24512  -19.21426  -20.19019  -21.17471  -22.16982  -23.17771  -24.20079  -25.24178  -26.30367  -27.38985  -28.50411  -29.65074  -30.83463  -32.06134  -33.33729  -34.66987  -35.36004  -36.06769  -36.79413  -37.54079  -38.30920  -39.10104  -39.91814  -40.76252  -41.63636  -42.54209  -43.48236  -44.46012  -45.47861  -46.54146  -47.65269  -48.81678  -50.03879  -51.32437  -52.67991  -54.11267  -55.63086  -57.24391  -58.96261  -60.79943  -62.76881  -64.88761  -67.17561  -69.65620  -72.35718  -75.31194  -78.56090  -82.15343  -86.15053  -90.62844  -95.68372 -101.44053 -108.06122 -115.76222 -124.83869 -135.70385 -148.95452 -165.48597 -186.70501 -214.95633 -254.46032 -313.65780 -412.24391 -609.30413 -1200.26562 +189993041441.39441 +1162.94206 +571.98527 +374.93288 +276.35772 +217.17432 +177.68753 +149.45655 +128.26096 +111.75610  +98.53514  +87.70283  +78.66233  +71.00043  +64.42197  +58.71051  +53.70370  +49.27740  +45.33503  +41.80036  +38.61238  +35.72173  +33.08798  +30.67775  +28.46322  +26.42101  +24.53135  +22.77736  +21.14461  +19.62064  +18.19462  +16.85717  +15.60003  +14.41596  +13.29857  +12.24220  +11.24180  +10.29287   +9.39138   +8.53372   +7.71664   +6.93718   +6.19267   +5.48071   +4.79908   +4.14577   +3.51894   +2.91690   +2.33811   +1.78114   +1.24468   +0.72750   +0.22850   -0.25339   -0.71913   -1.16962   -1.60570   -2.02816   -2.43774   -2.83513   -3.22097   -3.59589   -3.96044   -4.31519   -4.66063   -4.99727   -5.32556   -5.64595   -5.95886   -6.26468   -6.56382   -6.85663   -7.14347   -7.42470   -7.70064   -7.97162   -8.23796   -8.49997   -8.75794   -9.01218   -9.26298   -9.51063   -9.75542   -9.99765  -10.23761  -10.47558  -10.71186  -10.94676  -11.18058  -11.41363  -11.64625  -11.87876  -12.11152  -12.34490  -12.57926  -12.81503  -13.05262  -13.29249  -13.53513  -13.78106  -14.03085  -14.28509  -14.54447  -14.80971  -15.08160  -15.36102  -15.64896  -15.94650  -16.25485  -16.57539  -16.90966  -17.25942  -17.62668  -18.01373  -18.42324  -18.85831  -19.32257  -19.82028  -20.35654  -20.93742  -21.57031  -22.26419  -23.03018  -23.88219  -24.83782  -25.91974  -27.15763  -28.59116  -30.27451  -32.28377  -34.72924  -37.77711  -41.69002  -46.90897  -54.23572  -65.29662  -83.96974 -122.34544 -246.92020 +1869.67944 +176.28218  +87.09369  +55.19793  +38.78624  +28.76968  +22.00833  +17.12839  +13.43348  +10.53285   +8.19026   +6.25441   +5.57007   +4.92931   +4.32785   +3.76191   +3.22821   +2.72382   +2.24617   +1.79296   +1.36214   +0.95188   +0.56052   +0.18659   -0.17126   -0.51426   -0.84350   -1.15999   -1.46467   -1.75838   -2.04189   -2.31592   -2.58115   -2.83817   -3.08756   -3.32986   -3.56556   -3.79512   -4.01899   -4.23757   -4.45126   -4.66041   -4.86540   -5.06654   -5.26417   -5.45859   -5.65010   -5.83899   -6.02555   -6.21005   -6.39276   -6.57396   -6.75392   -6.93290   -7.11117   -7.28900   -7.46668   -7.64448   -7.82269   -8.00162   -8.18159   -8.36290   -8.54592   -8.73100   -8.91853   -9.10893   -9.30263   -9.50011   -9.70191   -9.90857  -10.12074  -10.33908  -10.56436  -10.79743  -11.03922  -11.29081  -11.55338  -11.82830  -12.11714  -12.42167  -12.74397  -13.08645  -13.45193  -13.84374  -14.26584  -14.72300  -15.22097  -15.76680  -16.36922  -17.03915  -17.79046  -18.64105  -19.61442  -20.74206  -22.06715  -23.65058  -25.58103  -27.99296  -31.10046  -35.26654  -41.15983  -50.16215  -65.66517  -98.81278 -220.18275 +628.89051 +119.34256  +62.66782  +40.82906  +29.23579  +22.03307  +17.11309  +13.53091  +10.79971   +8.64314   +6.89267   +5.43965   +4.21085   +3.15515   +2.23570   +1.42531   +0.70343   +0.05423   -0.53469   -1.07319   -1.56923   -2.02932   -2.45887   -2.86240   -3.24373   -3.60618   -3.95260   -4.28551   -4.60717   -4.91962   -5.22474   -5.52429   -5.81994   -6.11335   -6.40612   -6.69993   -6.99650   -7.29768   -7.60549   -7.92220   -8.25040   -8.59317   -8.95421   -9.33811   -9.75071  -10.19969  -10.69546  -11.25262  -11.89261  -12.64854  -13.57480  -14.76828  -16.42132  -18.98059  -23.78236  -37.50009 +241032.72109  +15.02557   +1.22899   -3.71227   -6.47096   -8.38639   -9.90971  -11.23914  -12.47907  -13.69325  -14.92640  -16.21441  -17.58984  -19.08553  -20.73736  -22.58704  -24.68519  -27.09550  -29.90045  -33.20995  -37.17455  -42.00716  -48.01971  -55.68947  -65.78642  -79.64060  -99.76847 -131.58495 -189.29059 -325.95969 -1056.62633 +913.84496 +325.32280 +199.09272 +143.07775 +110.46097  +88.06083  +70.54256  +55.10383  +39.81844  +22.88647   +2.04653  -26.28428  -68.91058 -141.34376 -289.18143 -730.73708 -16968.63226 +1265.94179 +746.50079 +594.52075  -74.24503  +20.67459  +21.67258  +22.01713  +22.04843  +21.83704  +21.43149  +20.86882  +20.18036  +19.39346  +18.53149  +17.61458  +16.65983  +15.68183  +14.69288  +13.70336  +12.72194  +11.75578  +10.81078   +9.89172   +9.00239   +8.14576   +7.32407   +6.53895   +5.79148   +5.08231   +4.41168   +3.77953   +3.18549   +2.62901   +2.10930   +1.62547   +1.17646   +0.76113   +0.37828   +0.02663   -0.29512   -0.58830   -0.85425   -1.09431   -1.30982   -1.50210   -1.67245   -1.82212   -1.95237   -2.06440   -2.15937   -2.23841   -2.30260   -2.35300   -2.39059   -2.41636   -2.43120   -2.43599   -2.43157   -2.41872   -2.39820   -2.37072   -2.33694   -2.29751   -2.25301   -2.20401   -2.15105   -2.09461   -2.03516   -1.97313   -1.90893   -1.84294   -1.77551   -1.70696   -1.63760   -1.56770   -1.49752   -1.42730   -1.35726   -1.28760   -1.21849   -1.15010   -1.08259   -1.01608   -0.95069   -0.88655   -0.82373   -0.76233   -0.70242   -0.64406   -0.58731   -0.53221   -0.47881   -0.42712   -0.37718   -0.32899   -0.28258   -0.23795   -0.19508   -0.15400   -0.11467   -0.07709   -0.04125   -0.00711   +0.02533   +0.05611   +0.08525   +0.11278   +0.13874   +0.16315   +0.18606   +0.20749   +0.22749   +0.24610   +0.26335   +0.27927   +0.29392   +0.30734   +0.31955   +0.33060   +0.34054   +0.34940   +0.35722   +0.36404   +0.36991   +0.37485   +0.37891   +0.38213   +0.38455   +0.38619   +0.38710   +0.38732   +0.38687   +0.38579   +0.38412   +0.38188   +0.37911   +0.37584   +0.37210   +0.36792   +0.36332   +0.35834   +0.35300   +0.34733   +0.34135   +0.33509   +0.32856   +0.32180   +0.31482   +0.30765   +0.30030   +0.29279   +0.28515   +0.27739
   +0.00000   +0.00000   +0.00000   +0.00000   +0.00000   +0.00000   +0.00000   +0.00000   +0.00000   +0.00000   +0.00000   +0.00000   +0.00000   +0.00000   +0.00000   +0.00000   +0.00000   +0.00000   +0.00000   +0.00000   +0.00000   +0.00000   +0.00000   +0.00000   +0.00000   +0.00000   +0.00000   +0.00000   +0.00000   +0.00000   +0.00000   +0.00000   +0.00000   +0.00000   +0.00000   +0.00000   +0.00000   +0.00000   +0.00000   +0.00000   +0.00000   +0.00000   +0.00000   +0.00000   +0.00000   +0.00000   +0.00000   +0.00000   +0.00000   +0.00000   +0.00000   +0.00000   +0.00000   +0.00000   +0.00000   +0.00000   +0.00000   +0.00000   +0.00000   +0.00000   +0.00000   +0.00000   +0.00000   +0.00000   +0.00000   +0.00000   +0.00000   +0.00000   +0.00000   +0.00000   +0.00000   +0.00000   +0.00000   +0.00000   +0.00000   +0.00000   +0.00000   +0.00000   +0.00000   +0.00000  +91.15889  +88.77344  +86.39453  +84.02390  +81.66316  +79.31382  +76.97728  +74.65487  +72.34781  +70.05724  +67.78421  +65.52970  +63.29461  +61.07977  +58.88596  +56.71385  +54.56411  +52.43729  +50.33393  +48.25450  +46.19941  +44.16904  +42.16372  +40.18371  +38.22928  +36.30061  +34.39787  +32.52119  +30.67065  +28.84633  +27.04825  +25.27641  +23.53079  +21.81132  +20.11793  +18.45051  +16.80894  +15.19306  +13.60271  +12.03768  +10.49777   +8.98274   +7.49235   +6.02633   +4.58440   +3.16624   +1.77155   +0.40000   -0.94877   -2.27512   -3.57943   -4.86209   -6.12350   -7.36410   -8.58432   -9.78460  -10.96543  -12.12728  -13.27066  -14.39607  -15.50406  -16.59518  -17.66999  -18.72909  -19.77309  -20.80263  -21.81836  -22.82097  -23.81117  -24.78970  -25.75735  -26.71491  -27.66325  -28.60325  -29.53585  -30.46204  -31.38287  -32.29945  -33.21295  -34.12463  -35.03583  -35.94799  -36.86265  -37.78148  -38.70627  -39.63898  -40.58174  -41.53686  -42.50690  -43.49467  -44.50326  -45.53612  -46.59708  -47.69044  -48.82103  -49.99429  -51.21644  -52.49453  -53.83669  -55.25230  -55.99098  -56.75224  -57.53774  -58.34926  -59.18877  -60.05837  -60.96040  -61.89739  -62.87213  -63.88766  -64.94737  -66.05496  -67.21455  -68.43072  -69.70856  -71.05375  -72.47266  -73.97246  -75.56124  -77.24816  -79.04362  -80.95954  -83.00959  -85.20950  -87.57758  -90.13513  -92.90717  -95.92327  -99.21863 -102.83546 -106.82488 -111.24935 -116.18601 -121.73130 -128.00735 -135.17121 -143.42819 -153.05208 -164.41620 -178.04319 -194.68794 -215.48283 -242.20723 -277.82680 -327.67967 -402.44209 -527.02526 -776.16280 -1523.52257 +240310644419.52289 +1465.77669 +718.42150 +469.29157 +344.71904 +269.97032 +220.13419 +184.53441 +157.83283 +137.06383 +120.44800 +106.85299  +95.52390  +85.93810  +77.72225  +70.60260  +64.37381  +58.87884  +53.99557  +49.62756  +45.69767  +42.14345  +38.91377  +35.96643  +33.26623  +30.78362  +28.49357  +26.37477  +24.40894  +22.58034  +20.87529  +19.28191  +17.78977  +16.38972  +15.07369  +13.83450  +12.66579  +11.56187  +10.51767   +9.52861   +8.59057   +7.69985   +6.85307   +6.04719   +5.27942   +4.54722   +3.84829   +3.18049   +2.54188   +1.93067   +1.34520   +0.78395   +0.24550   -0.27145   -0.76811   -1.24562   -1.70502   -2.14731   -2.57338   -2.98410   -3.38028   -3.76267   -4.13198   -4.48888   -4.83400   -5.16793   -5.49125   -5.80449   -6.10815   -6.40273   -6.68867   -6.96644   -7.23643   -7.49907   -7.75474   -8.00382   -8.24668   -8.48365   -8.71509   -8.94132   -9.16268   -9.37948   -9.59204   -9.80066  -10.00565  -10.20732  -10.40598  -10.60192  -10.79546  -10.98691  -11.17658  -11.36481  -11.55191  -11.73825  -11.92416  -12.11002  -12.29623  -12.48318  -12.67132  -12.86110  -13.05301  -13.24759  -13.44541  -13.64709  -13.85330  -14.06479  -14.28238  -14.50699  -14.73962  -14.98141  -15.23365  -15.49777  -15.77545  -16.06855  -16.37929  -16.71018  -17.06421  -17.44485  -17.85627  -18.30343  -18.79235  -19.33035  -19.92650  -20.59211  -21.34154  -22.19323  -23.17136  -24.30821  -25.64788  -27.25231  -29.21127  -31.66002  -34.81230  -39.02704  -44.95675  -53.92503  -69.08806 -100.28560 -201.63592 +1520.99805 +142.85968  +70.30999  +44.38858  +31.06943  +22.95548  +17.49132  +13.55891  +10.59150   +8.27110   +6.40546   +4.87150   +4.33134   +3.82676   +3.35428   +2.91082   +2.49371   +2.10057   +1.72932   +1.37807   +1.04518   +0.72915   +0.42864   +0.14245   -0.13052   -0.39125   -0.64065   -0.87952   -1.10861   -1.32861   -1.54015   -1.74381   -1.94012   -2.12958   -2.31263   -2.48972   -2.66123   -2.82755   -2.98901   -3.14594   -3.29865   -3.44744   -3.59258   -3.73433   -3.87295   -4.00866   -4.14172   -4.27233   -4.40071   -4.52708   -4.65164   -4.77459   -4.89614   -5.01647   -5.13579   -5.25429   -5.37218   -5.48965   -5.60692   -5.72420   -5.84170   -5.95965   -6.07829   -6.19787   -6.31866   -6.44093   -6.56498   -6.69114   -6.81975   -6.95120   -7.08589   -7.22428   -7.36687   -7.51422   -7.66695   -7.82575   -7.99142   -8.16483   -8.34702   -8.53915   -8.74257   -8.95885   -9.18983   -9.43768   -9.70497   -9.99481  -10.31095  -10.65795  -11.04151  -11.46871  -11.94858  -12.49276  -13.11651  -13.84030  -14.69219  -15.71176  -16.95664  -18.51422  -20.52362  -23.22075  -27.04015  -32.87983  -42.94396  -64.47472 -143.33908 +408.46697  +77.33452  +40.51486  +26.33457  +18.81284  +14.14466  +10.96022   +8.64543   +6.88392   +5.49610   +4.37245   +3.44237   +2.65829   +1.98697   +1.40449   +0.89319   +0.43972   +0.03381   -0.33258   -0.66585   -0.97116   -1.25273   -1.51403   -1.75799   -1.98708   -2.20340   -2.40879   -2.60486   -2.79304   -2.97460   -3.15072   -3.32249   -3.49094   -3.65707   -3.82186   -3.98628   -4.15136   -4.31818   -4.48790   -4.66181   -4.84140   -5.02840   -5.22490   -5.43347   -5.65738   -5.90093   -6.16992   -6.47253   -6.82074   -7.23304   -7.73986   -8.39541   -9.30733  -10.72566  -13.39860  -21.06297 +134970.38508   +8.38805   +0.68397   -2.05959   -3.57894   -4.62378   -5.44642   -6.15748   -6.81497   -7.45404   -8.09907   -8.76935   -9.48213  -10.25457  -11.10522  -12.05547  -13.13118  -14.36473  -15.79800  -17.48668  -19.50698  -21.96663  -25.02336  -28.91848  -34.04121  -41.06385  -51.25836  -67.36180  -96.55219 -165.65791 -535.02520 +461.01931 +163.50988  +99.69119  +71.37304  +54.89344  +43.59457  +34.78782  +27.06902  +19.48399  +11.15484   +0.99353  -12.70941  -33.18708  -67.79550 -138.14112 -347.63944 -8039.27525 +597.27265 +350.72318 +278.13960   +9.69203  +30.88050  +30.37188  +29.51816  +28.42113  +27.14129  +25.72511  +24.21219  +22.63811  +21.03163  +19.41623  +17.81173  +16.23385  +14.69541  +13.20647  +11.77482  +10.40632   +9.10516   +7.87418   +6.71503   +5.62838   +4.61412   +3.67144   +2.79904   +1.99512   +1.25759   +0.58406   -0.02806   -0.58148   -1.07904   -1.52361   -1.91810   -2.26541   -2.56842   -2.82994   -3.05275   -3.23952   -3.39285   -3.51526   -3.60915   -3.67683   -3.72050   -3.74226   -3.74410   -3.72790   -3.69544   -3.64839   -3.58835   -3.51677   -3.43506   -3.34449   -3.24629   -3.14156   -3.03134   -2.91661   -2.79824   -2.67706   -2.55382   -2.42921   -2.30385   -2.17833   -2.05315   -1.92880   -1.80569   -1.68420   -1.56468   -1.44742   -1.33268   -1.22070   -1.11167   -1.00578   -0.90315   -0.80391   -0.70815   -0.61596   -0.52738   -0.44245   -0.36120   -0.28363   -0.20974   -0.13951   -0.07291   -0.00989   +0.04958   +0.10557   +0.15814   +0.20736   +0.25331   +0.29605   +0.33568   +0.37229   +0.40596   +0.43679   +0.46486   +0.49028   +0.51314   +0.53353   +0.55156   +0.56732   +0.58091   +0.59242   +0.60194   +0.60957   +0.61541   +0.61954   +0.62205   +0.62303   +0.62256   +0.62073   +0.61762   +0.61331   +0.60788   +0.60139   +0.59393   +0.58557   +0.57637   +0.56639   +0.55571   +0.54437   +0.53245   +0.52000   +0.50707   +0.49372   +0.47999   +0.46593   +0.45158   +0.43700   +0.42222   +0.40728   +0.39222   +0.37708   +0.36188   +0.34666   +0.33145   +0.31628   +0.30117   +0.28615   +0.27125   +0.25648   +0.24186   +0.22741   +0.21316   +0.19911   +0.18529   +0.17170   +0.15836   +0.14528   +0.13247   +0.11994   +0.10769
   +0.00000   +0.00000   +0.00000   +0.00000   +0.00000   +0.00000   +0.00000   +0.00000   +0.00000   +0.00000   +0.00000   +0.00000   +0.00000   +0.00000   +0.00000   +0.00000   +0.00000   +0.00000   +0.00000   +0.00000   +0.00000   +0.00000   +0.00000   +0.00000   +0.00000   +0.00000   +0.00000   +0.00000   +0.00000   +0.00000   +0.00000   +0.00000   +0.00000   +0.00000   +0.00000   +0.00000   +0.00000   +0.00000   +0.00000   +0.00000   +0.00000   +0.00000   +0.00000   +0.00000   +0.00000   +0.00000   +0.00000   +0.00000   +0.00000   +0.00000   +0.00000   +0.00000   +0.00000   +0.00000   +0.00000   +0.00000   +0.00000   +0.00000   +0.00000   +0.00000   +0.00000   +0.00000   +0.00000   +0.00000   +0.00000   +0.00000   +0.00000   +0.00000   +0.00000   +0.00000   +0.00000   +0.00000   +0.00000   +0.00000   +0.00000   +0.00000   +0.00000   +0.00000   +0.00000   +0.00000  +77.95329  +75.08341  +72.23576  +69.41205  +66.61389  +63.84274  +61.09997  +58.38680  +55.70437  +53.05371  +50.43575  +47.85134  +45.30122  +42.78607  +40.30649  +37.86299  +35.45602  +33.08597  +30.75316  +28.45784  +26.20023  +23.98047  +21.79867  +19.65488  +17.54911  +15.48132  +13.45144  +11.45936   +9.50494   +7.58798   +5.70828   +3.86559   +2.05965   +0.29014   -1.44324   -3.14086   -4.80308   -6.43030   -8.02292   -9.58138  -11.10613  -12.59763  -14.05638  -15.48287  -16.87762  -18.24115  -19.57401  -20.87676  -22.14996  -23.39420  -24.61007  -25.79818  -26.95915  -28.09362  -29.20221  -30.28560  -31.34445  -32.37945  -33.39128  -34.38066  -35.34832  -36.29498  -37.22142  -38.12840  -39.01672  -39.88719  -40.74065  -41.57795  -42.39998  -43.20766  -44.00192  -44.78375  -45.55417  -46.31422  -47.06502  -47.80771  -48.54351  -49.27369  -49.99959  -50.72263  -51.44430  -52.16623  -52.89011  -53.61779  -54.35124  -55.09258  -55.84414  -56.60843  -57.38819  -58.18644  -59.00650  -59.85204  -60.72714  -61.63638  -62.58486  -63.57835  -64.62340  -65.72746  -66.89909  -68.14814  -68.80521  -69.48606  -70.19244  -70.92623  -71.68947  -72.48439  -73.31343  -74.17924  -75.08475  -76.03314  -77.02795  -78.07308  -79.17283  -80.33199  -81.55590  -82.85050  -84.22246  -85.67928  -87.22942  -88.88247  -90.64932  -92.54242  -94.57608  -96.76678  -99.13364 -101.69895 -104.48889 -107.53439 -110.87225 -114.54664 -118.61102 -123.13071 -128.18642 -133.87898 -140.33616 -147.72219 -156.25182 -166.21140 -177.99138 -192.13836 -209.44191 -231.08632 -258.93264 -296.08257 -348.11916 -426.20849 -556.40471 -816.87022 -1598.41689 +251336167711.94025 +1528.23566 +746.69276 +486.23350 +356.04602 +277.96794 +225.94511 +188.81145 +160.98391 +139.36078 +122.08103 +107.96036  +96.20923  +86.28103  +77.78530  +70.43572  +64.01753  +58.36651  +53.35491  +48.88188  +44.86674  +41.24417  +37.96071  +34.97222  +32.24189  +29.73880  +27.43680  +25.31359  +23.35006  +21.52974  +19.83835  +18.26344  +16.79412  +15.42083  +14.13511  +12.92948  +11.79729  +10.73259   +9.73007   +8.78496   +7.89296   +7.05019   +6.25313   +5.49860   +4.78371   +4.10579   +3.46245   +2.85146   +2.27079   +1.71858   +1.19311   +0.69279   +0.21616   -0.23814   -0.67137   -1.08470   -1.47922   -1.85593   -2.21580   -2.55969   -2.88844   -3.20283   -3.50357   -3.79135   -4.06682   -4.33058   -4.58321   -4.82523   -5.05717   -5.27951   -5.49271   -5.69720   -5.89340   -6.08171   -6.26250   -6.43614   -6.60297   -6.76333   -6.91754   -7.06590   -7.20871   -7.34626   -7.47884   -7.60670   -7.73013   -7.84939   -7.96471   -8.07637   -8.18461   -8.28967   -8.39180   -8.49126   -8.58828   -8.68313   -8.77605   -8.86731   -8.95717   -9.04591   -9.13382   -9.22120   -9.30836   -9.39563   -9.48337   -9.57196   -9.66180   -9.75334   -9.84705   -9.94346  -10.04316  -10.14680  -10.25509  -10.36885  -10.48900  -10.61659  -10.75283  -10.89912  -11.05708  -11.22862  -11.41602  -11.62197  -11.84974  -12.10332  -12.38762  -12.70877  -13.07455  -13.49494  -13.98302  -14.55625  -15.23848  -16.06321  -17.07896  -18.35887  -20.01848  -22.25181  -25.41159  -30.21333  -38.36313  -55.18003 -109.91848 +821.32590  +76.40164  +37.23364  +23.27190  +16.12313  +11.78877   +8.88746   +6.81486   +5.26461   +4.06486   +3.11170   +2.33864   +2.06935   +1.81942   +1.58698   +1.37037   +1.16815   +0.97905   +0.80192   +0.63577   +0.47970   +0.33291   +0.19467   +0.06435   -0.05865   -0.17484   -0.28472   -0.38872   -0.48723   -0.58062   -0.66923   -0.75336   -0.83329   -0.90928   -0.98157   -1.05038   -1.11592   -1.17838   -1.23794   -1.29476   -1.34900   -1.40080   -1.45031   -1.49764   -1.54293   -1.58627   -1.62780   -1.66760   -1.70577   -1.74241   -1.77760   -1.81144   -1.84401   -1.87537   -1.90563   -1.93484   -1.96308   -1.99043   -2.01695   -2.04273   -2.06783   -2.09232   -2.11627   -2.13976   -2.16287   -2.18567   -2.20824   -2.23067   -2.25305   -2.27547   -2.29804   -2.32085   -2.34403   -2.36771   -2.39203   -2.41714   -2.44322   -2.47046   -2.49908   -2.52934   -2.56152   -2.59596   -2.63305   -2.67323   -2.71706   -2.76518   -2.81838   -2.87760   -2.94403   -3.01915   -3.10482   -3.20346   -3.31825   -3.45341   -3.61477   -3.81054   -4.05264   -4.35919   -4.75902   -5.30100   -6.07516   -7.26755   -9.33485  -13.77754  -30.09858  +84.24661  +15.65992   +8.05099   +5.13296   +3.59486   +2.64834   +2.00960   +1.55142   +1.20827   +0.94293   +0.73274   +0.56308   +0.42409   +0.30892   +0.21261   +0.13153   +0.06293   +0.00470   -0.04481   -0.08689   -0.12259   -0.15275   -0.17807   -0.19910   -0.21633   -0.23014   -0.24087   -0.24880   -0.25415   -0.25714   -0.25792   -0.25664   -0.25342   -0.24833   -0.24148   -0.23290   -0.22264   -0.21072   -0.19715   -0.18192   -0.16499   -0.14630   -0.12578   -0.10329   -0.07868   -0.05172   -0.02208   +0.01067   +0.04718   +0.08846   +0.13611   +0.19298   +0.26462   +0.36384   +0.52871   +0.94875 -6839.59923   -0.47270   -0.04246   +0.13976   +0.26372   +0.36790   +0.46565   +0.56329   +0.66457   +0.77228   +0.88888   +1.01682   +1.15879   +1.31794   +1.49802   +1.70374   +1.94099   +2.21744   +2.54317   +2.93175   +3.40194   +3.98035   +4.70614   +5.63928   +6.87668   +8.58576  +11.08339  +15.05130  +22.27706  +39.44062 +131.35856 -116.65074  -42.61301  -26.74504  -19.70061  -15.58140  -12.71895  -10.42753   -8.33245   -6.15665   -3.61680   -0.33042   +4.33400  +11.59991  +24.28090  +50.67893 +130.59960 +3091.79999 -235.08631 -141.24166 -114.57582  +97.41509  +38.28066  +35.99245  +33.73546  +31.35936  +28.90985  +26.42795  +23.95209  +21.51745  +19.14999  +16.86930  +14.69082  +12.62527  +10.68013   +8.85993   +7.16685   +5.60113   +4.16145   +2.84526   +1.64899   +0.56834   -0.40156   -1.26599   -2.03052   -2.70088   -3.28287   -3.78230   -4.20491   -4.55634   -4.84208   -5.06745   -5.23755   -5.35727   -5.43129   -5.46402   -5.45965   -5.42214   -5.35518   -5.26224   -5.14655   -5.01114   -4.85879   -4.69209   -4.51343   -4.32499   -4.12878   -3.92663   -3.72023   -3.51109   -3.30057   -3.08991   -2.88021   -2.67246   -2.46754   -2.26621   -2.06915   -1.87694   -1.69007   -1.50899   -1.33403   -1.16548   -1.00359   -0.84853   -0.70042   -0.55935   -0.42537   -0.29847   -0.17864   -0.06582   +0.04006   +0.13912   +0.23147   +0.31726   +0.39663   +0.46977   +0.53684   +0.59804   +0.65356   +0.70360   +0.74838   +0.78810   +0.82298   +0.85322   +0.87904   +0.90065   +0.91827   +0.93209   +0.94234   +0.94920   +0.95288   +0.95358   +0.95147   +0.94675   +0.93960   +0.93019   +0.91869   +0.90526   +0.89006   +0.87325   +0.85496   +0.83534   +0.81452   +0.79264   +0.76981   +0.74615   +0.72177   +0.69679   +0.67129   +0.64537   +0.61914   +0.59266   +0.56602   +0.53929   +0.51255   +0.48587   +0.45929   +0.43289   +0.40671   +0.38081   +0.35522   +0.33000   +0.30518   +0.28079   +0.25687   +0.23345   +0.21055   +0.18820   +0.16642   +0.14522   +0.12462   +0.10463   +0.08527   +0.06655   +0.04846   +0.03103   +0.01425   -0.00188   -0.01736   -0.03218   -0.04635   -0.05987   -0.07275   -0.08498   -0.09659   -0.10757   -0.11793   -0.12769   -0.13684   -0.14541   -0.15341
   +0.00000   +0.00000   +0.00000   +0.00000   +0.00000   +0.00000   +0.00000   +0.00000   +0.00000   +0.00000   +0.00000   +0.00000   +0.00000   +0.00000   +0.00000   +0.00000   +0.00000   +0.00000   +0.00000   +0.00000   +0.00000   +0.00000   +0.00000   +0.00000   +0.00000   +0.00000   +0.00000   +0.00000   +0.00000   +0.00000   +0.00000   +0.00000   +0.00000   +0.00000   +0.00000   +0.00000   +0.00000   +0.00000   +0.00000   +0.00000   +0.00000   +0.00000   +0.00000   +0.00000   +0.00000   +0.00000   +0.00000   +0.00000   +0.00000   +0.00000   +0.00000   +0.00000   +0.00000   +0.00000   +0.00000   +0.00000   +0.00000   +0.00000   +0.00000   +0.00000   +0.00000   +0.00000   +0.00000   +0.00000   +0.00000   +0.00000   +0.00000   +0.00000   +0.00000   +0.00000   +0.00000   +0.00000   +0.00000   +0.00000   +0.00000   +0.00000   +0.00000   +0.00000   +0.00000   +0.00000  +61.56109  +58.24939  +54.98035  +51.75555  +48.57642  +45.44427  +42.36022  +39.32531  +36.34042  +33.40634  +30.52373  +27.69314  +24.91506  +22.18985  +19.51779  +16.89910  +14.33390  +11.82224   +9.36412   +6.95946   +4.60812   +2.30992   +0.06460   -2.12811   -4.26857   -6.35714   -8.39425  -10.38035  -12.31595  -14.20155  -16.03772  -17.82504  -19.56411  -21.25556  -22.90005  -24.49825  -26.05085  -27.55857  -29.02213  -30.44226  -31.81973  -33.15529  -34.44973  -35.70384  -36.91841  -38.09425  -39.23218  -40.33301  -41.39759  -42.42674  -43.42132  -44.38216  -45.31014  -46.20611  -47.07093  -47.90549  -48.71067  -49.48734  -50.23642  -50.95879  -51.65536  -52.32707  -52.97482  -53.59957  -54.20225  -54.78384  -55.34530  -55.88763  -56.41185  -56.91898  -57.41007  -57.88620  -58.34847  -58.79803  -59.23604  -59.66373  -60.08233  -60.49316  -60.89759  -61.29704  -61.69301  -62.08707  -62.48091  -62.87630  -63.27512  -63.67942  -64.09137  -64.51333  -64.94786  -65.39775  -65.86605  -66.35613  -66.87171  -67.41692  -67.99638  -68.61530  -69.27954  -69.99577  -70.77163  -71.61590  -72.06681  -72.53877  -73.03331  -73.55210  -74.09696  -74.66987  -75.27296  -75.90861  -76.57938  -77.28811  -78.03792  -78.83224  -79.67489  -80.57009  -81.52255  -82.53752  -83.62088  -84.77924  -86.02008  -87.35184  -88.78413  -90.32794  -91.99587  -93.80244  -95.76452  -97.90177 -100.23723 -102.79818 -105.61706 -108.73278 -112.19245 -116.05364 -120.38746 -125.28278 -130.85216 -137.24033 -144.63652 -153.29303 -163.55391 -175.90080 -191.02939 -209.98322 -234.40210 -267.01903 -312.75341 -381.44397 -496.04777 -725.43587 -1413.96353 +221459316391.35782 +1341.24602 +652.72046 +423.33584 +308.73693 +240.05264 +194.32594 +161.71810 +137.30971 +118.36779 +103.25253  +90.92039  +80.67571  +72.03682  +64.65972  +58.29209  +52.74472  +47.87290  +43.56406  +39.72936  +36.29769  +33.21151  +30.42372  +27.89540  +25.59415  +23.49271  +21.56804  +19.80050  +18.17326  +16.67179  +15.28352  +13.99749  +12.80410  +11.69493  +10.66253   +9.70032   +8.80244   +7.96364   +7.17927   +6.44511   +5.75738   +5.11268   +4.50791   +3.94026   +3.40720   +2.90640   +2.43573   +1.99325   +1.57718   +1.18589   +0.81787   +0.47173   +0.14619   -0.15994   -0.44775   -0.71827   -0.97244   -1.21114   -1.43519   -1.64536   -1.84236   -2.02687   -2.19949   -2.36082   -2.51141   -2.65178   -2.78240   -2.90374   -3.01621   -3.12024   -3.21619   -3.30442   -3.38528   -3.45908   -3.52613   -3.58672   -3.64111   -3.68957   -3.73233   -3.76963   -3.80169   -3.82872   -3.85090   -3.86844   -3.88151   -3.89027   -3.89489   -3.89553   -3.89232   -3.88540   -3.87490   -3.86095   -3.84367   -3.82316   -3.79953   -3.77288   -3.74330   -3.71088   -3.67571   -3.63785   -3.59738   -3.55437   -3.50888   -3.46095   -3.41064   -3.35799   -3.30304   -3.24581   -3.18633   -3.12461   -3.06065   -2.99445   -2.92599   -2.85525   -2.78217   -2.70669   -2.62873   -2.54819   -2.46492   -2.37874   -2.28944   -2.19673   -2.10025   -1.99955   -1.89402   -1.78291   -1.66518   -1.53947   -1.40388   -1.25577   -1.09127   -0.90453   -0.68635   -0.42121   -0.08093   +0.39170   +1.13309   +2.56849   +7.03682  -67.32389   -7.67248   -4.44574   -3.23314   -2.56410   -2.11890   -1.78708   -1.52028   -1.29396   -1.09435   -0.91307   -0.74475   -0.68019   -0.61694   -0.55483   -0.49374   -0.43352   -0.37409   -0.31534   -0.25719   -0.19955   -0.14236   -0.08554   -0.02905   +0.02718   +0.08320   +0.13906   +0.19479   +0.25045   +0.30607   +0.36170   +0.41736   +0.47310   +0.52895   +0.58495   +0.64112   +0.69750   +0.75413   +0.81104   +0.86825   +0.92581   +0.98375   +1.04210   +1.10090   +1.16019   +1.22000   +1.28037   +1.34135   +1.40297   +1.46529   +1.52835   +1.59220   +1.65689   +1.72249   +1.78904   +1.85662   +1.92529   +1.99514   +2.06623   +2.13865   +2.21251   +2.28789   +2.36491   +2.44369   +2.52435   +2.60705   +2.69194   +2.77919   +2.86900   +2.96158   +3.05716   +3.15601   +3.25842   +3.36474   +3.47532   +3.59059   +3.71105   +3.83723   +3.96976   +4.10939   +4.25696   +4.41344   +4.58001   +4.75802   +4.94913   +5.15529   +5.37888   +5.62282   +5.89072   +6.18711   +6.51773   +6.88999   +7.31365   +7.80176   +8.37223   +9.05029   +9.87275  +10.89535  +12.20691  +13.95796  +16.42585  +20.18370  +26.63823  +40.41150  +90.77640 -261.36004  -49.99321  -26.45996  -17.37483  -12.53865   -9.52301   -7.45366   -5.93867   -4.77611   -3.85136   -3.09450   -2.46045   -1.91882   -1.44839   -1.03387   -0.66393   -0.33005   -0.02563   +0.25451   +0.51448   +0.75763   +0.98669   +1.20395   +1.41133   +1.61047   +1.80281   +1.98959   +2.17193   +2.35085   +2.52728   +2.70211   +2.87619   +3.05033   +3.22538   +3.40217   +3.58160   +3.76460   +3.95222   +4.14561   +4.34608   +4.55518   +4.77474   +5.00698   +5.25470   +5.52145   +5.81192   +6.13247   +6.49204   +6.90375   +7.38782   +7.97750   +8.73190   +9.76836  +11.35917  +14.31874  +22.71350 -146865.28285   -9.20990   -0.75778   +2.30248   +4.03715   +5.26285   +6.25515   +7.13561   +7.96878   +8.79464   +9.64182  +10.53389  +11.49275  +12.54098  +13.70369  +15.01036  +16.49709  +18.20952  +20.20698  +22.56865  +25.40322  +28.86448  +33.17795  +38.68874  +45.95380  +55.93526  +70.45354  +93.42574 +135.12407 +233.93951 +762.41222 -662.92209 -237.25695 -145.97124 -105.45922  -81.84932  -65.59579  -52.82320  -41.47907  -30.12998  -17.40822   -1.56476  +20.20107  +53.23610 +109.75718 +225.71304 +573.28612 +13380.59038 -1003.35482 -594.67231 -476.00931 +164.50897  +41.67843  +37.59832  +33.91219  +30.27912  +26.72862  +23.29314  +20.00480  +16.89165  +13.97121  +11.25411   +8.74641   +6.44940   +4.36121   +2.47721   +0.79076   -0.70632   -2.02334   -3.17035   -4.15791   -4.99680   -5.69787   -6.27185   -6.72929   -7.08043   -7.33510   -7.50274   -7.59231   -7.61228   -7.57062   -7.47479   -7.33175   -7.14796   -6.92939   -6.68155   -6.40948   -6.11779   -5.81068   -5.49196   -5.16507   -4.83308   -4.49877   -4.16459   -3.83270   -3.50501   -3.18319   -2.86867   -2.56268   -2.26626   -1.98027   -1.70542   -1.44227   -1.19125   -0.95267   -0.72675   -0.51359   -0.31321   -0.12557   +0.04944   +0.21199   +0.36232   +0.50069   +0.62741   +0.74280   +0.84724   +0.94111   +1.02481   +1.09875   +1.16336   +1.21908   +1.26633   +1.30554   +1.33717   +1.36162   +1.37934   +1.39074   +1.39623   +1.39621   +1.39107   +1.38120   +1.36696   +1.34872   +1.32681   +1.30156   +1.27329   +1.24232   +1.20892   +1.17338   +1.13596   +1.09691   +1.05647   +1.01486   +0.97230   +0.92899   +0.88511   +0.84084   +0.79634   +0.75177   +0.70727   +0.66298   +0.61900   +0.57547   +0.53247   +0.49011   +0.44846   +0.40762   +0.36765   +0.32860   +0.29055   +0.25353   +0.21759   +0.18277   +0.14909   +0.11659   +0.08529   +0.05519   +0.02633   -0.00131   -0.02771   -0.05287   -0.07679   -0.09948   -0.12096   -0.14122   -0.16029   -0.17817   -0.19489   -0.21047   -0.22492   -0.23827   -0.25054   -0.26177   -0.27196   -0.28116   -0.28938   -0.29666   -0.30303   -0.30851   -0.31313   -0.31693   -0.31993   -0.32217   -0.32368   -0.32447   -0.32460   -0.32407   -0.32293   -0.32121   -0.31893   -0.31612
   +0.00000   +0.00000   +0.00000   +0.00000   +0.00000   +0.00000   +0.00000   +0.00000   +0.00000   +0.00000   +0.00000   +0.00000   +0.00000   +0.00000   +0.00000   +0.00000   +0.00000   +0.00000   +0.00000   +0.00000   +0.00000   +0.00000   +0.00000   +0.00000   +0.00000   +0.00000   +0.00000   +0.00000   +0.00000   +0.00000   +0.00000   +0.00000   +0.00000   +0.00000   +0.00000   +0.00000   +0.00000   +0.00000   +0.00000   +0.00000   +0.00000   +0.00000   +0.00000   +0.00000   +0.00000   +0.00000   +0.00000   +0.00000   +0.00000   +0.00000   +0.00000   +0.00000   +0.00000   +0.00000   +0.00000   +0.00000   +0.00000   +0.00000   +0.00000   +0.00000   +0.00000   +0.00000   +0.00000   +0.00000   +0.00000   +0.00000   +0.00000   +0.00000   +0.00000   +0.00000   +0.00000   +0.00000   +0.00000   +0.00000   +0.00000   +0.00000   +0.00000   +0.00000   +0.00000   +0.00000  +42.70827  +39.02905  +35.41771  +31.87552  +28.40355  +25.00271  +21.67375  +18.41727  +15.23374  +12.12350   +9.08676   +6.12362   +3.23408   +0.41804   -2.32471   -4.99444   -7.59150  -10.11635  -12.56947  -14.95145  -17.26290  -19.50450  -21.67700  -23.78115  -25.81779  -27.78778  -29.69200  -31.53138  -33.30687  -35.01947  -36.67016  -38.25998  -39.78998  -41.26120  -42.67474  -44.03167  -45.33310  -46.58013  -47.77388  -48.91548  -50.00604  -51.04671  -52.03860  -52.98287  -53.88063  -54.73303  -55.54120  -56.30627  -57.02937  -57.71163  -58.35417  -58.95810  -59.52455  -60.05463  -60.54943  -61.01008  -61.43765  -61.83325  -62.19797  -62.53290  -62.83911  -63.11768  -63.36971  -63.59625  -63.79839  -63.97721  -64.13378  -64.26918  -64.38449  -64.48081  -64.55923  -64.62085  -64.66679  -64.69818  -64.71618  -64.72193  -64.71665  -64.70153  -64.67783  -64.64684  -64.60989  -64.56835  -64.52366  -64.47731  -64.43090  -64.38608  -64.34461  -64.30839  -64.27942  -64.25988  -64.25211  -64.25869  -64.28242  -64.32638  -64.39402  -64.48915  -64.61607  -64.77963  -64.98536  -65.23958  -65.38711  -65.54959  -65.72811  -65.92388  -66.13817  -66.37241  -66.62810  -66.90693  -67.21072  -67.54148  -67.90142  -68.29297  -68.71882  -69.18196  -69.68570  -70.23376  -70.83029  -71.47995  -72.18800  -72.96039  -73.80390  -74.72627  -75.73635  -76.84439  -78.06224  -79.40375  -80.88513  -82.52557  -84.34789  -86.37947  -88.65344  -91.21029  -94.10005  -97.38521 -101.14495 -105.48103 -110.52655 -116.45894 -123.52014 -132.04887 -142.53436 -155.71046 -172.73035 -195.51596 -227.52674 -275.68159 -356.12458 -517.28783 -1001.33190 +155736580246.66431 +936.50593 +452.46142 +291.29743 +210.85340 +162.69721 +130.68480 +107.89729  +90.87521  +77.69666  +67.20845  +58.67675  +51.61234  +45.67651  +40.62733  +36.28738  +32.52358  +29.23417  +26.34001  +23.77860  +21.49995  +19.46359  +17.63640  +15.99101  +14.50463  +13.15812  +11.93524  +10.82221   +9.80718   +8.87996   +8.03168   +7.25466   +6.54215   +5.88822   +5.28765   +4.73581   +4.22858   +3.76228   +3.33365   +2.93971   +2.57784   +2.24562   +1.94089   +1.66170   +1.40625   +1.17293   +0.96024   +0.76683   +0.59145   +0.43298   +0.29035   +0.16261   +0.04885   -0.05173   -0.13990   -0.21636   -0.28177   -0.33673   -0.38179   -0.41749   -0.44430   -0.46269   -0.47306   -0.47582   -0.47132   -0.45991   -0.44191   -0.41761   -0.38728   -0.35119   -0.30958   -0.26266   -0.21065   -0.15373   -0.09210   -0.02590   +0.04471   +0.11959   +0.19860   +0.28165   +0.36861   +0.45940   +0.55394   +0.65216   +0.75399   +0.85938   +0.96831   +1.08072   +1.19663   +1.31601   +1.43887   +1.56524   +1.69515   +1.82864   +1.96579   +2.10666   +2.25135   +2.39999   +2.55270   +2.70964   +2.87100   +3.03699   +3.20784   +3.38385   +3.56533   +3.75263   +3.94617   +4.14644   +4.35395   +4.56935   +4.79333   +5.02672   +5.27047   +5.52568   +5.79363   +6.07584   +6.37406   +6.69040   +7.02738   +7.38800   +7.77594   +8.19566   +8.65272   +9.15407   +9.70853  +10.32745  +11.02571  +11.82321  +12.74715  +13.83572  +15.14432  +16.75639  +18.80387  +21.50825  +25.27225  +30.91280  +40.37790  +59.74064 +122.40288 -940.69857  -89.99926  -45.10935  -28.99728  -20.66212  -15.53840  -12.04887   -9.50343   -7.55224   -5.99899   -4.72496   -3.65411   -3.27065   -2.90888   -2.56665   -2.24206   -1.93345   -1.63935   -1.35846   -1.08962   -0.83180   -0.58406   -0.34557   -0.11558   +0.10659   +0.32157   +0.52992   +0.73215   +0.92874   +1.12013   +1.30671   +1.48886   +1.66692   +1.84122   +2.01205   +2.17969   +2.34441   +2.50646   +2.66607   +2.82347   +2.97887   +3.13248   +3.28450   +3.43511   +3.58450   +3.73286   +3.88036   +4.02717   +4.17347   +4.31943   +4.46523   +4.61104   +4.75703   +4.90338   +5.05028   +5.19791   +5.34648   +5.49618   +5.64722   +5.79982   +5.95423   +6.11068   +6.26945   +6.43081   +6.59508   +6.76257   +6.93365   +7.10870   +7.28815   +7.47247   +7.66217   +7.85781   +8.06004   +8.26956   +8.48716   +8.71375   +8.95034   +9.19808   +9.45831   +9.73255  +10.02256  +10.33041  +10.65851  +11.00971  +11.38742  +11.79571  +12.23953  +12.72493  +13.25940  +13.85232  +14.51561  +15.26467  +16.11967  +17.10768  +18.26583  +19.64643  +21.32573  +23.41929  +26.11116  +29.71337  +34.80067  +42.56089  +55.90947  +84.42571 +188.77813 -541.06043 -103.03007  -54.28838  -35.49122  -25.50065  -19.28379  -15.02872  -11.92320   -9.54874   -7.66779   -6.13545   -4.85831   -3.77343   -2.83684   -2.01685   -1.29006   -0.63879   -0.04941   +0.48877   +0.98423   +1.44388   +1.87333   +2.27726   +2.65961   +3.02372   +3.37246   +3.70836   +4.03366   +4.35036   +4.66028   +4.96515   +5.26656   +5.56609   +5.86526   +6.16562   +6.46879   +6.77643   +7.09038   +7.41264   +7.74550   +8.09159   +8.45405   +8.83665   +9.24412   +9.68247  +10.15963  +10.68631  +11.27760  +11.95563  +12.75454  +13.73044  +14.98321  +16.71107  +19.37423  +24.34925  +38.51026 -248273.79250  -15.52366   -1.27356   +3.85844   +6.74593   +8.76893  +10.39270  +11.82209  +13.16542  +14.48931  +15.84101  +17.25891  +18.77830  +20.43518  +22.26925  +24.32691  +26.66475  +29.35415  +32.48773  +36.18903  +40.62745  +46.04263  +52.78585  +61.39459  +72.73617  +88.30879 +110.94713 +146.75079 +211.71560 +365.62469 +1188.60902 -1030.94216 -368.06007 -225.89171 -162.80059 -126.04629 -100.77194  -80.95469  -63.41689  -45.95557  -26.48878   -2.37536  +30.59377  +80.43544 +165.44791 +339.45069 +860.17666 +20030.51653 -1498.56800 -886.15363 -707.71833 +192.30775  +40.62972  +35.00398  +30.05416  +25.36487  +20.95033  +16.83092  +13.02588   +9.54824   +6.40069   +3.57926   +1.07540   -1.12338   -3.03219   -4.66803   -6.04905   -7.19407   -8.12209   -8.85199   -9.40222   -9.79067  -10.03443  -10.14979  -10.15206  -10.05562   -9.87383   -9.61908   -9.30279   -8.93538   -8.52640   -8.08447   -7.61739   -7.13217   -6.63505   -6.13157   -5.62662   -5.12448   -4.62887   -4.14300   -3.66958   -3.21091   -2.76890   -2.34508   -1.94067   -1.55661   -1.19357   -0.85199   -0.53209   -0.23393   +0.04258   +0.29770   +0.53179   +0.74531   +0.93881   +1.11292   +1.26831   +1.40572   +1.52590   +1.62966   +1.71781   +1.79118   +1.85058   +1.89686   +1.93084   +1.95333   +1.96513   +1.96703   +1.95979   +1.94416   +1.92085   +1.89056   +1.85394   +1.81165   +1.76429   +1.71244   +1.65666   +1.59748   +1.53538   +1.47083   +1.40429   +1.33615   +1.26681   +1.19663   +1.12593   +1.05504   +0.98423   +0.91378   +0.84392   +0.77488   +0.70685   +0.64002   +0.57455   +0.51059   +0.44827   +0.38770   +0.32898   +0.27220   +0.21743   +0.16473   +0.11414   +0.06572   +0.01948   -0.02455   -0.06636   -0.10596   -0.14334   -0.17852   -0.21152   -0.24236   -0.27106   -0.29767   -0.32221   -0.34474   -0.36529   -0.38391   -0.40065   -0.41557   -0.42872   -0.44016   -0.44994   -0.45812   -0.46476   -0.46992   -0.47367   -0.47605   -0.47714   -0.47700   -0.47568   -0.47324   -0.46975   -0.46526   -0.45983   -0.45352   -0.44638   -0.43847   -0.42984   -0.42055   -0.41065   -0.40018   -0.38920   -0.37775   -0.36588   -0.35363   -0.34106   -0.32819   -0.31508   -0.30175   -0.28825   -0.27461   -0.26087
   +0.00000   +0.00000   +0.00000   +0.00000   +0.00000   +0.00000   +0.00000   +0.00000   +0.00000   +0.00000   +0.00000   +0.00000   +0.00000   +0.00000   +0.00000   +0.00000   +0.00000   +0.00000   +0.00000   +0.00000   +0.00000   +0.00000   +0.00000   +0.00000   +0.00000   +0.00000   +0.00000   +0.00000   +0.00000   +0.00000   +0.00000   +0.00000   +0.00000   +0.00000   +0.00000   +0.00000   +0.00000   +0.00000   +0.00000   +0.00000   +0.00000   +0.00000   +0.00000   +0.00000   +0.00000   +0.00000   +0.00000   +0.00000   +0.00000   +0.00000   +0.00000   +0.00000   +0.00000   +0.00000   +0.00000   +0.00000   +0.00000   +0.00000   +0.00000   +0.00000   +0.00000   +0.00000   +0.00000   +0.00000   +0.00000   +0.00000   +0.00000   +0.00000   +0.00000   +0.00000   +0.00000   +0.00000   +0.00000   +0.00000   +0.00000   +0.00000   +0.00000   +0.00000   +0.00000   +0.00000  +22.18933  +18.24700  +14.40234  +10.65600   +7.00846   +3.46000   +0.01071   -3.33945   -6.59068   -9.74333  -12.79787  -15.75487  -18.61503  -21.37915  -24.04811  -26.62288  -29.10452  -31.49414  -33.79292  -36.00211  -38.12300  -40.15694  -42.10530  -43.96950  -45.75101  -47.45130  -49.07188  -50.61429  -52.08006  -53.47077  -54.78798  -56.03328  -57.20826  -58.31452  -59.35363  -60.32722  -61.23685  -62.08413  -62.87063  -63.59794  -64.26761  -64.88120  -65.44027  -65.94633  -66.40091  -66.80552  -67.16165  -67.47076  -67.73432  -67.95377  -68.13054  -68.26602  -68.36161  -68.41868  -68.43857  -68.42262  -68.37215  -68.28844  -68.17278  -68.02641  -67.85059  -67.64652  -67.41542  -67.15846  -66.87681  -66.57164  -66.24406  -65.89520  -65.52617  -65.13805  -64.73192  -64.30885  -63.86989  -63.41609  -62.94847  -62.46808  -61.97593  -61.47305  -60.96044  -60.43914  -59.91017  -59.37455  -58.83332  -58.28755  -57.73830  -57.18667  -56.63378  -56.08080  -55.52892  -54.97942  -54.43360  -53.89287  -53.35871  -52.83271  -52.31661  -51.81228  -51.32178  -50.84740  -50.39170  -49.95755  -49.74957  -49.54824  -49.35405  -49.16752  -48.98922  -48.81977  -48.65981  -48.51008  -48.37136  -48.24451  -48.13048  -48.03030  -47.94512  -47.87620  -47.82495  -47.79293  -47.78190  -47.79383  -47.83091  -47.89567  -47.99093  -48.11994  -48.28642  -48.49465  -48.74959  -49.05703  -49.42376  -49.85778  -50.36862  -50.96773  -51.66892  -52.48911  -53.44915  -54.57514  -55.90010  -57.46648  -59.32980  -61.56407  -64.27020  -67.58945  -71.72588  -76.98553  -83.84934  -93.11886 -106.23683 -126.08876 -159.40746 -226.39132 -428.03226 +64949196641.45700 +380.58488 +178.94022 +111.95014  +78.62275  +58.75964  +45.62803  +36.34241  +29.46003  +24.17936  +20.01947  +16.67433  +13.93990  +11.67493   +9.77851   +8.17665   +6.81386   +5.64771   +4.64517   +3.78019   +3.03193   +2.38350   +1.82110   +1.33332   +0.91065   +0.54511   +0.22994   -0.04060   -0.27146   -0.46688   -0.63054   -0.76566   -0.87504   -0.96113   -1.02613   -1.07194   -1.10027   -1.11266   -1.11046   -1.09489   -1.06704   -1.02791   -0.97839   -0.91928   -0.85131   -0.77516   -0.69143   -0.60067   -0.50338   -0.40002   -0.29102   -0.17676   -0.05759   +0.06615   +0.19418   +0.32621   +0.46201   +0.60132   +0.74396   +0.88971   +1.03841   +1.18989   +1.34399   +1.50060   +1.65958   +1.82082   +1.98423   +2.14971   +2.31718   +2.48658   +2.65784   +2.83092   +3.00577   +3.18235   +3.36065   +3.54064   +3.72232   +3.90569   +4.09075   +4.27752   +4.46603   +4.65631   +4.84841   +5.04238   +5.23828   +5.43619   +5.63620   +5.83839   +6.04289   +6.24982   +6.45931   +6.67152   +6.88663   +7.10482   +7.32630   +7.55132   +7.78012   +8.01301   +8.25030   +8.49234   +8.73953   +8.99230   +9.25115   +9.51662   +9.78931  +10.06991  +10.35919  +10.65801  +10.96736  +11.28833  +11.62219  +11.97040  +12.33462  +12.71676  +13.11906  +13.54412  +13.99499  +14.47530  +14.98934  +15.54228  +16.14040  +16.79134  +17.50458  +18.29198  +19.16856  +20.15368  +21.27270  +22.55948  +24.06035  +25.84034  +27.99372  +30.66258  +34.07145  +38.59736  +44.92578  +54.44718  +70.47721 +103.35279 +209.92661 -1599.64289 -151.76740  -75.44678  -48.10952  -34.01034  -25.37843  -19.52923  -15.28817  -12.05983   -9.51011   -7.43700   -5.71113   -5.09757   -4.52118   -3.97829   -3.46568   -2.98052   -2.52032   -2.08288   -1.66622   -1.26858   -0.88840   -0.52426   -0.17489   +0.16087   +0.48406   +0.79564   +1.09647   +1.38735   +1.66902   +1.94214   +2.20733   +2.46518   +2.71620   +2.96090   +3.19975   +3.43317   +3.66158   +3.88535   +4.10486   +4.32044   +4.53243   +4.74114   +4.94687   +5.14991   +5.35055   +5.54905   +5.74569   +5.94072   +6.13441   +6.32701   +6.51878   +6.70997   +6.90085   +7.09167   +7.28270   +7.47421   +7.66649   +7.85982   +8.05451   +8.25088   +8.44926   +8.65001   +8.85350   +9.06013   +9.27034   +9.48459   +9.70339   +9.92729  +10.15689  +10.39286  +10.63593  +10.88692  +11.14672  +11.41636  +11.69698  +11.98989  +12.29654  +12.61863  +12.95811  +13.31720  +13.69853  +14.10516  +14.54071  +15.00950  +15.51668  +16.06853  +16.67271  +17.33871  +18.07842  +18.90693  +19.84372  +20.91437  +22.15315  +23.60704  +25.34231  +27.45551  +30.09296  +33.48768  +38.03479  +44.46204  +54.27343  +71.16053 +107.25263 +239.36829 -684.76980 -130.15142  -68.45102  -44.66675  -32.03370  -24.17924  -18.80914  -14.89493  -11.90672   -9.54373   -7.62252   -6.02482   -4.67094   -3.50519   -2.48749   -1.58822   -0.78501   -0.06061   +0.59849   +1.20302   +1.76168   +2.28158   +2.76860   +3.22769   +3.66305   +4.07830   +4.47658   +4.86068   +5.23307   +5.59604   +5.95166   +6.30192   +6.64869   +6.99383   +7.33919   +7.68667   +8.03827   +8.39611   +8.76255   +9.14022   +9.53218   +9.94203  +10.37413  +10.83388  +11.32819  +11.86613  +12.45997  +13.12699  +13.89252  +14.79568  +15.90072  +17.32210  +19.28699  +22.32286  +28.00770  +44.22171 -284615.27640  -17.76604   -1.45508   +4.40098   +7.68159   +9.96847  +11.79461  +13.39442  +14.89153  +16.36170  +17.85830  +19.42441  +21.09934  +22.92292  +24.93886  +27.19807  +29.76251  +32.71018  +36.14223  +40.19344  +45.04859  +50.96895  +58.33746  +67.74000  +80.12188  +97.11598 +121.81182 +160.85735 +231.68659 +399.45843 +1296.47329 -1122.65875 -400.14878 -245.18439 -176.41626 -136.36508 -108.84376  -87.29656  -68.27340  -49.39428  -28.42448   -2.54479  +32.72266  +85.89265 +176.38554 +361.30318 +914.06346 +21250.76842 -1587.27773 -937.08641 -747.18022 +173.18972  +35.48552  +28.75467  +22.86672  +17.46586  +12.55206   +8.12906   +4.19581   +0.74244   -2.24953   -4.80389   -6.94830   -8.71262  -10.12803  -11.22600  -12.03771  -12.59351  -12.92254  -13.05250  -13.00943  -12.81762  -12.49955  -12.07588  -11.56549  -10.98546  -10.35122   -9.67656   -8.97378   -8.25370   -7.52585   -6.79849   -6.07877   -5.37275   -4.68558   -4.02152   -3.38403   -2.77591   -2.19928   -1.65572   -1.14632   -0.67173   -0.23219   +0.17236   +0.54229   +0.87820   +1.18090   +1.45137   +1.69075   +1.90028   +2.08128   +2.23516   +2.36335   +2.46732   +2.54858   +2.60861   +2.64889   +2.67088   +2.67603   +2.66572   +2.64132   +2.60414   +2.55545   +2.49646   +2.42833   +2.35216   +2.26901   +2.17986   +2.08564   +1.98722   +1.88544   +1.78105   +1.67477   +1.56725   +1.45910   +1.35088   +1.24310   +1.13623   +1.03069   +0.92687   +0.82510   +0.72569   +0.62891   +0.53500   +0.44415   +0.35655   +0.27235   +0.19165   +0.11457   +0.04117   -0.02848   -0.09437   -0.15646   -0.21475   -0.26927   -0.32004   -0.36710   -0.41049   -0.45029   -0.48656   -0.51938   -0.54884   -0.57502   -0.59803   -0.61796   -0.63492   -0.64902   -0.66037   -0.66909   -0.67528   -0.67907   -0.68056   -0.67989   -0.67715   -0.67248   -0.66597   -0.65775   -0.64793   -0.63661   -0.62391   -0.60992   -0.59476   -0.57853   -0.56131   -0.54321   -0.52433   -0.50474   -0.48454   -0.46381   -0.44263   -0.42108   -0.39923   -0.37716   -0.35493   -0.33261   -0.31026   -0.28794   -0.26570   -0.24360   -0.22169   -0.20002   -0.17862   -0.15754   -0.13682   -0.11650   -0.09661   -0.07717   -0.05822   -0.03978   -0.02188   -0.00454
   +0.00000   +0.00000   +0.00000   +0.00000   +0.00000   +0.00000   +0.00000   +0.00000   +0.00000   +0.00000   +0.00000   +0.00000   +0.00000   +0.00000   +0.00000   +0.00000   +0.00000   +0.00000   +0.00000   +0.00000   +0.00000   +0.00000   +0.00000   +0.00000   +0.00000   +0.00000   +0.00000   +0.00000   +0.00000   +0.00000   +0.00000   +0.00000   +0.00000   +0.00000   +0.00000   +0.00000   +0.00000   +0.00000   +0.00000   +0.00000   +0.00000   +0.00000   +0.00000   +0.00000   +0.00000   +0.00000   +0.00000   +0.00000   +0.00000   +0.00000   +0.00000   +0.00000   +0.00000   +0.00000   +0.00000   +0.00000   +0.00000   +0.00000   +0.00000   +0.00000   +0.00000   +0.00000   +0.00000   +0.00000   +0.00000   +0.00000   +0.00000   +0.00000   +0.00000   +0.00000   +0.00000   +0.00000   +0.00000   +0.00000   +0.00000   +0.00000   +0.00000   +0.00000   +0.00000   +0.00000   +0.82546   -3.24867   -7.19140  -11.00299  -14.68391  -18.23480  -21.65651  -24.95005  -28.11658  -31.15738  -34.07388  -36.86763  -39.54025  -42.09349  -44.52916  -46.84916  -49.05545  -51.15005  -53.13503  -55.01251  -56.78464  -58.45361  -60.02164  -61.49095  -62.86380  -64.14244  -65.32915  -66.42620  -67.43586  -68.36040  -69.20208  -69.96315  -70.64584  -71.25238  -71.78498  -72.24582  -72.63706  -72.96085  -73.21929  -73.41448  -73.54848  -73.62331  -73.64098  -73.60346  -73.51269  -73.37056  -73.17896  -72.93971  -72.65462  -72.32546  -71.95395  -71.54179  -71.09063  -70.60211  -70.07781  -69.51927  -68.92800  -68.30549  -67.65317  -66.97244  -66.26466  -65.53116  -64.77324  -63.99215  -63.18910  -62.36527  -61.52182  -60.65985  -59.78042  -58.88459  -57.97334  -57.04764  -56.10841  -55.15655  -54.19290  -53.21829  -52.23350  -51.23926  -50.23628  -49.22521  -48.20670  -47.18131  -46.14959  -45.11203  -44.06910  -43.02118  -41.96864  -40.91177  -39.85082  -38.78597  -37.71733  -36.64495  -35.56878  -34.48870  -33.40447  -32.31576  -31.22208  -30.12282  -29.01716  -27.90409  -27.34440  -26.78236  -26.21778  -25.65042  -25.08003  -24.50634  -23.92904  -23.34778  -22.76219  -22.17184  -21.57626  -20.97493  -20.36726  -19.75259  -19.13020  -18.49926  -17.85883  -17.20787  -16.54519  -15.86944  -15.17907  -14.47232  -13.74715  -13.00121  -12.23177  -11.43564  -10.60907   -9.74762   -8.84601   -7.89790   -6.89558   -5.82968   -4.68856   -3.45771   -2.11872   -0.64794   +0.98558   +2.82313   +4.92096   +7.35789  +10.24774  +13.76124  +18.16672  +23.91135  +31.80010  +43.44289  +62.59618 +100.52942 +213.58984 -36237637181.88654 -236.46352 -123.41051  -85.48961  -66.35361  -54.73304  -46.87143  -41.15886  -36.79036  -33.31874  -30.47566  -28.09038  -26.04906  -24.27289  -22.70558  -21.30583  -20.04269  -18.89246  -17.83674  -16.86096  -15.95351  -15.10495  -14.30756  -13.55499  -12.84191  -12.16386  -11.51705  -10.89827  -10.30476   -9.73411   -9.18427   -8.65343   -8.14000   -7.64260   -7.15999   -6.69108   -6.23490   -5.79056   -5.35730   -4.93439   -4.52122   -4.11719   -3.72179   -3.33453   -2.95497   -2.58272   -2.21739   -1.85865   -1.50618   -1.15969   -0.81889   -0.48354   -0.15339   +0.17178   +0.49218   +0.80802   +1.11949   +1.42676   +1.73001   +2.02941   +2.32512   +2.61728   +2.90605   +3.19157   +3.47398   +3.75341   +4.03000   +4.30389   +4.57519   +4.84405   +5.11058   +5.37492   +5.63720   +5.89753   +6.15607   +6.41292   +6.66824   +6.92215   +7.17479   +7.42632   +7.67687   +7.92660   +8.17567   +8.42425   +8.67251   +8.92062   +9.16878   +9.41720   +9.66607   +9.91563  +10.16611  +10.41777  +10.67088  +10.92573  +11.18264  +11.44194  +11.70401  +11.96922  +12.23803  +12.51089  +12.78833  +13.07091  +13.35924  +13.65403  +13.95603  +14.26609  +14.58516  +14.91430  +15.25470  +15.60771  +15.97488  +16.35793  +16.75887  +17.18002  +17.62402  +18.09401  +18.59362  +19.12717  +19.69978  +20.31759  +20.98806  +21.72029  +22.52551  +23.41780  +24.41498  +25.54003  +26.82301  +28.30410  +30.03820  +32.10242  +34.60855  +37.72501  +41.71800  +47.03448  +54.48708  +65.72417  +84.67642 +123.59809 +249.88723 -1895.38508 -179.00332  -88.58117  -56.22887  -39.57090  -29.39511  -22.51900  -17.55015  -13.78274  -10.82072   -8.42464   -6.44117   -5.73909   -5.08125   -4.46328   -3.88138   -3.33220   -2.81279   -2.32053   -1.85310   -1.40841   -0.98461   -0.58003   -0.19316   +0.17736   +0.53277   +0.87419   +1.20265   +1.51908   +1.82433   +2.11921   +2.40444   +2.68068   +2.94858   +3.20869   +3.46157   +3.70772   +3.94761   +4.18169   +4.41037   +4.63405   +4.85311   +5.06790   +5.27877   +5.48604   +5.69004   +5.89106   +6.08940   +6.28536   +6.47922   +6.67125   +6.86173   +7.05094   +7.23916   +7.42665   +7.61371   +7.80062   +7.98766   +8.17515   +8.36338   +8.55269   +8.74341   +8.93590   +9.13054   +9.32772   +9.52788   +9.73147   +9.93900  +10.15101  +10.36808  +10.59087  +10.82009  +11.05652  +11.30106  +11.55468  +11.81849  +12.09374  +12.38186  +12.68447  +13.00344  +13.34092  +13.69945  +14.08195  +14.49191  +14.93348  +15.41161  +15.93233  +16.50300  +17.13273  +17.83294  +18.61811  +19.50694  +20.52400  +21.70216  +23.08654  +24.74075  +26.75745  +29.27711  +32.52339  +36.87554  +43.03213  +52.43679  +68.63294 +103.26313 +230.06316 -657.00309 -124.65603  -65.44630  -42.63138  -30.52048  -22.99667  -17.85783  -14.11674  -11.26481   -9.01332   -7.18619   -5.66992   -4.38802   -3.28705   -2.32856   -1.48411   -0.73224   -0.05643   +0.55627   +1.11617   +1.63158   +2.10929   +2.55495   +2.97327   +3.36825   +3.74332   +4.10148   +4.44534   +4.77726   +5.09935   +5.41356   +5.72172   +6.02556   +6.32679   +6.62707   +6.92813   +7.23173   +7.53978   +7.85435   +8.17776   +8.51268   +8.86224   +9.23024   +9.62137  +10.04162  +10.49882  +11.00360  +11.57092  +12.22270  +12.99279  +13.93684  +15.15395  +16.84093  +19.45476  +24.36273  +38.39323 -246630.11245  -15.36545   -1.25605   +3.79168   +6.60533   +8.55522  +10.10284  +11.45087  +12.70594  +13.93306  +15.17774  +16.47636  +17.86186  +19.36734  +21.02889  +22.88841  +24.99668  +27.41757  +30.23372  +33.55524  +37.53292  +42.37995  +48.40871  +56.09703  +66.21586  +80.09682 +100.25942 +132.12507 +189.91148 +326.75728 +1058.32230 -914.53460 -325.28884 -198.89919 -142.81327 -110.15902  -87.74140  -70.22300  -54.80398  -39.56513  -22.71962   -2.02969  +26.04311  +68.21243 +139.77542 +285.69109 +721.19915 +16730.31959 -1246.89543 -734.51554 -584.36966 +112.61876  +27.23280  +19.92363  +13.51746   +7.82799   +2.83994   -1.46560   -5.11744   -8.15514  -10.62347  -12.57011  -14.04480  -15.09681  -15.77456  -16.12448  -16.19056  -16.01402  -15.63301  -15.08259  -14.39462  -13.59788  -12.71814  -11.77828  -10.79846   -9.79630   -8.78705   -7.78377   -6.79754   -5.83760   -4.91156   -4.02556   -3.18441   -2.39175   -1.65019   -0.96143   -0.32638   +0.25471   +0.78221   +1.25694   +1.68018   +2.05350   +2.37879   +2.65814   +2.89380   +3.08816   +3.24368   +3.36288   +3.44830   +3.50246   +3.52787   +3.52698   +3.50219   +3.45583   +3.39013   +3.30724   +3.20921   +3.09800   +2.97544   +2.84328   +2.70316   +2.55658   +2.40498   +2.24967   +2.09187   +1.93269   +1.77316   +1.61421   +1.45668   +1.30134   +1.14885   +0.99982   +0.85480   +0.71423   +0.57852   +0.44802   +0.32300   +0.20370   +0.09031   -0.01703   -0.11823   -0.21322   -0.30197   -0.38450   -0.46082   -0.53101   -0.59514   -0.65332   -0.70567   -0.75234   -0.79347   -0.82922   -0.85979   -0.88535   -0.90610   -0.92223   -0.93396   -0.94149   -0.94504   -0.94480   -0.94101   -0.93387   -0.92359   -0.91039   -0.89446   -0.87602   -0.85526   -0.83239   -0.80759   -0.78105   -0.75295   -0.72346   -0.69277   -0.66104   -0.62841   -0.59505   -0.56111   -0.52671   -0.49201   -0.45711   -0.42216   -0.38725   -0.35249   -0.31800   -0.28386   -0.25017   -0.21700   -0.18445   -0.15256   -0.12143   -0.09109   -0.06162   -0.03306   -0.00545   +0.02117   +0.04675   +0.07128   +0.09472   +0.11705   +0.13826   +0.15832   +0.17724   +0.19501   +0.21161   +0.22706   +0.24136   +0.25450   +0.26651   +0.27740   +0.28717   +0.29585
   +0.00000   +0.00000   +0.00000   +0.00000   +0.00000   +0.00000   +0.00000   +0.00000   +0.00000   +0.00000   +0.00000   +0.00000   +0.00000   +0.00000   +0.00000   +0.00000   +0.00000   +0.00000   +0.00000   +0.00000   +0.00000   +0.00000   +0.00000   +0.00000   +0.00000   +0.00000   +0.00000   +0.00000   +0.00000   +0.00000   +0.00000   +0.00000   +0.00000   +0.00000   +0.00000   +0.00000   +0.00000   +0.00000   +0.00000   +0.00000   +0.00000   +0.00000   +0.00000   +0.00000   +0.00000   +0.00000   +0.00000   +0.00000   +0.00000   +0.00000   +0.00000   +0.00000   +0.00000   +0.00000   +0.00000   +0.00000   +0.00000   +0.00000   +0.00000   +0.00000   +0.00000   +0.00000   +0.00000   +0.00000   +0.00000   +0.00000   +0.00000   +0.00000   +0.00000   +0.00000   +0.00000   +0.00000   +0.00000   +0.00000   +0.00000   +0.00000   +0.00000   +0.00000   +0.00000   +0.00000  -20.57252  -24.62489  -28.50915  -32.22685  -35.77976  -39.16982  -42.39919  -45.47016  -48.38518  -51.14682  -53.75777  -56.22081  -58.53882  -60.71475  -62.75161  -64.65248  -66.42048  -68.05875  -69.57048  -70.95886  -72.22711  -73.37845  -74.41610  -75.34327  -76.16317  -76.87898  -77.49387  -78.01099  -78.43345  -78.76433  -79.00669  -79.16353  -79.23784  -79.23253  -79.15050  -78.99457  -78.76756  -78.47218  -78.11115  -77.68708  -77.20257  -76.66014  -76.06227  -75.41138  -74.70984  -73.95994  -73.16393  -72.32402  -71.44233  -70.52094  -69.56186  -68.56706  -67.53844  -66.47785  -65.38706  -64.26782  -63.12179  -61.95059  -60.75577  -59.53884  -58.30122  -57.04432  -55.76946  -54.47791  -53.17088  -51.84952  -50.51495  -49.16819  -47.81023  -46.44199  -45.06434  -43.67807  -42.28393  -40.88260  -39.47469  -38.06075  -36.64125  -35.21661  -33.78715  -32.35314  -30.91475  -29.47207  -28.02510  -26.57373  -25.11776  -23.65686  -22.19059  -20.71836  -19.23944  -17.75292  -16.25771  -14.75249  -13.23572  -11.70557  -10.15989   -8.59618   -7.01150   -5.40239   -3.76482   -2.09405   -1.24449   -0.38446   +0.48691   +1.37057   +2.26754   +3.17894   +4.10602   +5.05012   +6.01274   +6.99551   +8.00024   +9.02895  +10.08386  +11.16743  +12.28244  +13.43197  +14.61949  +15.84889  +17.12458  +18.45156  +19.83551  +21.28293  +22.80129  +24.39921  +26.08668  +27.87535  +29.77894  +31.81362  +33.99866  +36.35718  +38.91717  +41.71285  +44.78649  +48.19091  +51.99303  +56.27888  +61.16099  +66.78935  +73.36854  +81.18494  +90.65222 +102.39086 +117.37594 +137.23254 +164.88584 +206.18617 +274.78427 +411.63238 +821.49161 -131684525211.90100 -815.93420 -406.08595 -269.25614 -200.68364 -159.41623 -131.80315 -111.99406  -97.06379  -85.38723  -75.98932  -68.24954  -61.75423  -56.21698  -51.43322  -47.25292  -43.56355  -40.27905  -37.33250  -34.67105  -32.25239  -30.04231  -28.01279  -26.14068  -24.40668  -22.79459  -21.29068  -19.88327  -18.56231  -17.31918  -16.14636  -15.03732  -13.98635  -12.98840  -12.03904  -11.13432  -10.27073   -9.44516   -8.65478   -7.89709   -7.16980   -6.47086   -5.79841   -5.15075   -4.52635   -3.92379   -3.34177   -2.77912   -2.23475   -1.70764   -1.19687   -0.70158   -0.22097   +0.24570   +0.69913   +1.13995   +1.56878   +1.98617   +2.39266   +2.78875   +3.17491   +3.55159   +3.91920   +4.27816   +4.62883   +4.97158   +5.30676   +5.63469   +5.95571   +6.27010   +6.57818   +6.88022   +7.17650   +7.46730   +7.75286   +8.03346   +8.30935   +8.58076   +8.84796   +9.11118   +9.37066   +9.62665   +9.87940  +10.12914  +10.37613  +10.62062  +10.86286  +11.10312  +11.34166  +11.57877  +11.81473  +12.04985  +12.28444  +12.51883  +12.75337  +12.98842  +13.22439  +13.46168  +13.70076  +13.94210  +14.18622  +14.43371  +14.68517  +14.94129  +15.20281  +15.47056  +15.74546  +16.02853  +16.32091  +16.62389  +16.93892  +17.26766  +17.61200  +17.97410  +18.35649  +18.76206  +19.19425  +19.65709  +20.15535  +20.69480  +21.28236  +21.92652  +22.63777  +23.42921  +24.31745  +25.32386  +26.47643  +27.81255  +29.38333  +31.26052  +33.54811  +36.40284  +40.07237  +44.97258  +51.85953  +62.26688  +79.85176 +116.01561 +233.46604 -1762.56021 -165.67844  -81.60106  -51.55301  -36.10782  -26.69445  -20.35191  -15.78470  -12.33613   -9.63775   -7.46681   -5.68067   -5.05144   -4.46352   -3.91286   -3.39591   -2.90958   -2.45111   -2.01807   -1.60831   -1.21989   -0.85108   -0.50035   -0.16628   +0.15237   +0.45676   +0.74793   +1.02682   +1.29430   +1.55116   +1.79813   +2.03588   +2.26503   +2.48615   +2.69976   +2.90637   +3.10644   +3.30039   +3.48862   +3.67152   +3.84945   +4.02272   +4.19168   +4.35662   +4.51783   +4.67559   +4.83016   +4.98181   +5.13078   +5.27732   +5.42165   +5.56402   +5.70465   +5.84378   +5.98162   +6.11841   +6.25438   +6.38975   +6.52477   +6.65968   +6.79473   +6.93018   +7.06630   +7.20338   +7.34172   +7.48163   +7.62348   +7.76761   +7.91443   +8.06437   +8.21790   +8.37554   +8.53786   +8.70550   +8.87917   +9.05965   +9.24785   +9.44478   +9.65160   +9.86964  +10.10045  +10.34581  +10.60781  +10.88894  +11.19212  +11.52089  +11.87952  +12.27322  +12.70847  +13.19334  +13.73813  +14.35608  +15.06459  +15.88699  +16.85526  +18.01446  +19.43028  +21.20228  +23.48899  +26.55920  +30.90803  +37.55868  +49.02259  +73.55158 +163.40690 -465.32975  -88.03800  -46.08916  -29.93595  -21.36969  -16.05492  -12.43085   -9.79781   -7.79530   -6.21872   -4.94328   -3.88854   -3.00029   -2.24067   -1.58244   -1.00547   -0.49455   -0.03799   +0.37336   +0.74679   +1.08817   +1.40229   +1.69312   +1.96397   +2.21763   +2.45652   +2.68269   +2.89797   +3.10397   +3.30212   +3.49374   +3.68006   +3.86221   +4.04131   +4.21843   +4.39465   +4.57110   +4.74893   +4.92942   +5.11395   +5.30414   +5.50183   +5.70927   +5.92920   +6.16514   +6.42167   +6.70501   +7.02387   +7.39107   +7.82640   +8.36238   +9.05701  +10.02548  +11.53538  +14.38750  +22.58155 -144467.68271   -8.96358   -0.72969   +2.19355   +3.80520   +4.90756   +5.77052   +6.51226   +7.19458   +7.85479   +8.51860   +9.20616   +9.93536  +10.72380  +11.59045  +12.55702  +13.64967  +14.90114  +16.35363  +18.06324  +20.10673  +22.59246  +25.67915  +29.60947  +34.77489  +41.85149  +52.11842  +68.32819  +97.69949 +167.21301 +538.69560 -463.00197 -163.78916  -99.59968  -71.11769  -54.54914  -43.20216  -34.37851  -26.67471  -19.14489  -10.92864   -0.97049  +12.37718  +32.22036  +65.61534 +133.27487 +334.31226 +7705.74778 -570.58625 -333.91777 -263.89996  +27.40753  +17.18781   +9.79399   +3.30350   -2.24934   -6.89993  -10.69731  -13.70491  -15.99663  -17.64697  -18.72982  -19.31799  -19.48036  -19.28189  -18.78265  -18.03764  -17.09669  -16.00447  -14.80061  -13.52000  -12.19297  -10.84567   -9.50037   -8.17578   -6.88739   -5.64780   -4.46700   -3.35271   -2.31061   -1.34461   -0.45710   +0.35086   +1.07932   +1.72928   +2.30253   +2.80148   +3.22909   +3.58870   +3.88394   +4.11869   +4.29696   +4.42282   +4.50041   +4.53380   +4.52702   +4.48402   +4.40860   +4.30444   +4.17506   +4.02380   +3.85383   +3.66813   +3.46950   +3.26054   +3.04367   +2.82113   +2.59495   +2.36702   +2.13905   +1.91255   +1.68892   +1.46939   +1.25505   +1.04683   +0.84558   +0.65200   +0.46668   +0.29011   +0.12269   -0.03528   -0.18356   -0.32203   -0.45059   -0.56922   -0.67798   -0.77694   -0.86625   -0.94609   -1.01667   -1.07823   -1.13106   -1.17544   -1.21170   -1.24016   -1.26119   -1.27513   -1.28235   -1.28323   -1.27814   -1.26746   -1.25158   -1.23085   -1.20566   -1.17637   -1.14334   -1.10692   -1.06746   -1.02530   -0.98076   -0.93415   -0.88579   -0.83595   -0.78493   -0.73299   -0.68038   -0.62736   -0.57414   -0.52096   -0.46801   -0.41549   -0.36357   -0.31243   -0.26222   -0.21308   -0.16515   -0.11855   -0.07338   -0.02974   +0.01228   +0.05260   +0.09116   +0.12790   +0.16277   +0.19574   +0.22677   +0.25584   +0.28294   +0.30806   +0.33119   +0.35236   +0.37156   +0.38882   +0.40417   +0.41763   +0.42923   +0.43902   +0.44703   +0.45332   +0.45793   +0.46092   +0.46234   +0.46225   +0.46071   +0.45778   +0.45352   +0.44801   +0.44130   +0.43346   +0.42456   +0.41467
   +0.00000   +0.00000   +0.00000   +0.00000   +0.00000   +0.00000   +0.00000   +0.00000   +0.00000   +0.00000   +0.00000   +0.00000   +0.00000   +0.00000   +0.00000   +0.00000   +0.00000   +0.00000   +0.00000   +0.00000   +0.00000   +0.00000   +0.00000   +0.00000   +0.00000   +0.00000   +0.00000   +0.00000   +0.00000   +0.00000   +0.00000   +0.00000   +0.00000   +0.00000   +0.00000   +0.00000   +0.00000   +0.00000   +0.00000   +0.00000   +0.00000   +0.00000   +0.00000   +0.00000   +0.00000   +0.00000   +0.00000   +0.00000   +0.00000   +0.00000   +0.00000   +0.00000   +0.00000   +0.00000   +0.00000   +0.00000   +0.00000   +0.00000   +0.00000   +0.00000   +0.00000   +0.00000   +0.00000   +0.00000   +0.00000   +0.00000   +0.00000   +0.00000   +0.00000   +0.00000   +0.00000   +0.00000   +0.00000   +0.00000   +0.00000   +0.00000   +0.00000   +0.00000   +0.00000   +0.00000  -41.23558  -45.09624  -48.75039  -52.20132  -55.45251  -58.50764  -61.37055  -64.04522  -66.53574  -68.84632  -70.98123  -72.94484  -74.74156  -76.37585  -77.85219  -79.17509  -80.34907  -81.37863  -82.26829  -83.02253  -83.64581  -84.14255  -84.51715  -84.77395  -84.91724  -84.95127  -84.88022  -84.70820  -84.43927  -84.07740  -83.62652  -83.09045  -82.47295  -81.77771  -81.00833  -80.16832  -79.26113  -78.29010  -77.25851  -76.16954  -75.02629  -73.83177  -72.58892  -71.30057  -69.96948  -68.59833  -67.18970  -65.74609  -64.26992  -62.76353  -61.22916  -59.66899  -58.08510  -56.47948  -54.85408  -53.21072  -51.55118  -49.87713  -48.19017  -46.49185  -44.78359  -43.06677  -41.34269  -39.61255  -37.87750  -36.13860  -34.39682  -32.65308  -30.90819  -29.16291  -27.41791  -25.67375  -23.93096  -22.18993  -20.45101  -18.71442  -16.98031  -15.24872  -13.51960  -11.79277  -10.06797   -8.34478   -6.62266   -4.90096   -3.17882   -1.45527   +0.27089   +2.00103   +3.73677   +5.47997   +7.23277   +8.99765  +10.77744  +12.57539  +14.39526  +16.24135  +18.11863  +20.03286  +21.99068  +23.99989  +25.02655  +26.06958  +27.13037  +28.21045  +29.31144  +30.43517  +31.58359  +32.75886  +33.96335  +35.19967  +36.47068  +37.77956  +39.12983  +40.52541  +41.97064  +43.47040  +45.03014  +46.65601  +48.35493  +50.13477  +52.00446  +53.97421  +56.05575  +58.26261  +60.61047  +63.11764  +65.80560  +68.69973  +71.83025  +75.23342  +78.95313  +83.04300  +87.56929  +92.61481  +98.28444 +104.71302 +112.07688 +120.61112 +130.63631 +142.60125 +157.15418 +175.26747 +198.46909 +229.30566 +272.36105 +336.80300 +444.02285 +658.19453 +1300.18764 -206355380021.72925 -1266.27472 -624.29540 -410.14668 -302.95898 -238.55834 -195.55344 -164.77654 -141.64375 -123.60845 -109.14267  -97.27402  -87.35426  -78.93459  -71.69441  -65.39862  -59.87089  -54.97635  -50.61012  -46.68937  -43.14783  -39.93186  -36.99756  -34.30865  -31.83489  -29.55088  -27.43512  -25.46929  -23.63768  -21.92673  -20.32471  -18.82136  -17.40774  -16.07595  -14.81904  -13.63083  -12.50585  -11.43918  -10.42645   -9.46370   -8.54738   -7.67429   -6.84150   -6.04639   -5.28654   -4.55975   -3.86401   -3.19748   -2.55847   -1.94541   -1.35686   -0.79150   -0.24808   +0.27452   +0.77739   +1.26150   +1.72778   +2.17709   +2.61024   +3.02799   +3.43105   +3.82009   +4.19573   +4.55857   +4.90918   +5.24809   +5.57579   +5.89277   +6.19950   +6.49639   +6.78387   +7.06234   +7.33217   +7.59373   +7.84739   +8.09346   +8.33230   +8.56421   +8.78951   +9.00849   +9.22146   +9.42871   +9.63051   +9.82716  +10.01892  +10.20608  +10.38891  +10.56769  +10.74269  +10.91419  +11.08248  +11.24785  +11.41059  +11.57100  +11.72939  +11.88609  +12.04145  +12.19580  +12.34954  +12.50304  +12.65674  +12.81109  +12.96656  +13.12369  +13.28304  +13.44524  +13.61097  +13.78099  +13.95614  +14.13736  +14.32571  +14.52237  +14.72871  +14.94628  +15.17686  +15.42253  +15.68572  +15.96926  +16.27655  +16.61162  +16.97936  +17.38574  +17.83811  +18.34567  +18.92006  +19.57627  +20.33391  +21.21917  +22.26783  +23.53015  +25.07895  +27.02396  +29.53857  +32.91393  +37.67935  +44.90852  +57.16172  +82.42081 +164.58595 -1232.84550 -114.96655  -56.16754  -35.19401  -24.44445  -17.91846  -13.54317  -10.41163   -8.06414   -6.24278   -4.79164   -3.61091   -3.19857   -2.81533   -2.45834   -2.12515   -1.81356   -1.52166   -1.24777   -0.99036   -0.74809   -0.51976   -0.30429   -0.10070   +0.09188   +0.27425   +0.44713   +0.61117   +0.76698   +0.91511   +1.05604   +1.19026   +1.31817   +1.44018   +1.55664   +1.66789   +1.77424   +1.87597   +1.97337   +2.06668   +2.15613   +2.24195   +2.32435   +2.40352   +2.47965   +2.55291   +2.62347   +2.69149   +2.75711   +2.82049   +2.88177   +2.94107   +2.99853   +3.05428   +3.10843   +3.16112   +3.21245   +3.26255   +3.31154   +3.35952   +3.40663   +3.45297   +3.49868   +3.54388   +3.58869   +3.63325   +3.67771   +3.72220   +3.76689   +3.81194   +3.85753   +3.90386   +3.95114   +3.99961   +4.04951   +4.10113   +4.15480   +4.21087   +4.26975   +4.33191   +4.39788   +4.46827   +4.54383   +4.62538   +4.71395   +4.81075   +4.91723   +5.03518   +5.16681   +5.31488   +5.48290   +5.67538   +5.89825   +6.15947   +6.46992   +6.84496   +7.30696   +7.88983   +8.64756   +9.67169  +11.13085  +13.37350  +17.25498  +25.58559  +56.16400 -157.98931  -29.51942  -15.25789   -9.78207   -6.89059   -5.10695   -3.89959   -3.03023   -2.37612   -1.86758   -1.46212   -1.13235   -0.85985   -0.63173   -0.43872   -0.27400   -0.13241   -0.00999   +0.09635   +0.18905   +0.27009   +0.34106   +0.40327   +0.45779   +0.50555   +0.54728   +0.58365   +0.61520   +0.64240   +0.66566   +0.68532   +0.70170   +0.71506   +0.72563   +0.73362   +0.73922   +0.74258   +0.74384   +0.74315   +0.74061   +0.73634   +0.73044   +0.72301   +0.71417   +0.70402   +0.69271   +0.68042   +0.66739   +0.65400   +0.64082   +0.62885   +0.61992   +0.61772   +0.63105   +0.68652   +0.91784 -4838.53324   -0.23533   -0.01381   +0.02526   +0.01528   -0.01756   -0.06501   -0.12404   -0.19373   -0.27418   -0.36619   -0.47110   -0.59077   -0.72772   -0.88515   -1.06722   -1.27934   -1.52858   -1.82436   -2.17942   -2.61145   -3.14561   -3.81894   -4.68827   -5.84547   -7.44928   -9.80017  -13.54454  -20.37721  -36.63103 -123.75172 +111.37247  +41.19799  +26.16365  +19.48772  +15.57560  +12.84098  +10.62695   +8.56782   +6.38435   +3.78086   +0.34807   -4.59889  -12.39493  -26.11822  -54.86159 -142.24141 -3387.09291 +258.98205 +156.43470 +127.55521  -59.22642   +6.63521   -0.47664   -6.67287  -11.72367  -15.69424  -18.67252  -20.76231  -22.07434  -22.71450  -22.78350  -22.37635  -21.58013  -20.47409  -19.12925  -17.60856  -15.96715  -14.25275  -12.50615  -10.76179   -9.04826   -7.38891   -5.80240   -4.30319   -2.90209   -1.60672   -0.42193   +0.64977   +1.60789   +2.45360   +3.18943   +3.81904   +4.34698   +4.77845   +5.11917   +5.37522   +5.55289   +5.65857   +5.69866   +5.67952   +5.60734   +5.48816   +5.32778   +5.13173   +4.90528   +4.65337   +4.38066   +4.09147   +3.78980   +3.47935   +3.16349   +2.84528   +2.52751   +2.21265   +1.90292   +1.60027   +1.30642   +1.02283   +0.75076   +0.49126   +0.24520   +0.01325   -0.20406   -0.40635   -0.59339   -0.76507   -0.92138   -1.06242   -1.18839   -1.29955   -1.39626   -1.47891   -1.54796   -1.60392   -1.64734   -1.67877   -1.69884   -1.70815   -1.70735   -1.69708   -1.67798   -1.65072   -1.61595   -1.57430   -1.52641   -1.47291   -1.41441   -1.35150   -1.28476   -1.21475   -1.14201   -1.06705   -0.99037   -0.91243   -0.83370   -0.75458   -0.67548   -0.59677   -0.51880   -0.44189   -0.36635   -0.29245   -0.22044   -0.15056   -0.08301   -0.01797   +0.04440   +0.10394   +0.16055   +0.21411   +0.26454   +0.31178   +0.35579   +0.39651   +0.43395   +0.46809   +0.49895   +0.52655   +0.55093   +0.57213   +0.59022   +0.60525   +0.61730   +0.62647   +0.63283   +0.63648   +0.63754   +0.63610   +0.63228   +0.62619   +0.61796   +0.60770   +0.59554   +0.58160   +0.56601   +0.54889   +0.53038   +0.51058   +0.48963   +0.46765   +0.44476   +0.42108   +0.39672   +0.37180   +0.34642   +0.32070   +0.29473   +0.26861   +0.24245   +0.21633
   +0.00000   +0.00000   +0.00000   +0.00000   +0.00000   +0.00000   +0.00000   +0.00000   +0.00000   +0.00000   +0.00000   +0.00000   +0.00000   +0.00000   +0.00000   +0.00000   +0.00000   +0.00000   +0.00000   +0.00000   +0.00000   +0.00000   +0.00000   +0.00000   +0.00000   +0.00000   +0.00000   +0.00000   +0.00000   +0.00000   +0.00000   +0.00000   +0.00000   +0.00000   +0.00000   +0.00000   +0.00000   +0.00000   +0.00000   +0.00000   +0.00000   +0.00000   +0.00000   +0.00000   +0.00000   +0.00000   +0.00000   +0.00000   +0.00000   +0.00000   +0.00000   +0.00000   +0.00000   +0.00000   +0.00000   +0.00000   +0.00000   +0.00000   +0.00000   +0.00000   +0.00000   +0.00000   +0.00000   +0.00000   +0.00000   +0.00000   +0.00000   +0.00000   +0.00000   +0.00000   +0.00000   +0.00000   +0.00000   +0.00000   +0.00000   +0.00000   +0.00000   +0.00000   +0.00000   +0.00000  -60.46216  -63.95146  -67.19578  -70.20065  -72.97176  -75.51496  -77.83620  -79.94155  -81.83715  -83.52919  -85.02390  -86.32753  -87.44634  -88.38657  -89.15446  -89.75618  -90.19788  -90.48565  -90.62550  -90.62338  -90.48517  -90.21663  -89.82346  -89.31123  -88.68544  -87.95147  -87.11457  -86.17989  -85.15248  -84.03724  -82.83897  -81.56235  -80.21192  -78.79210  -77.30720  -75.76140  -74.15873  -72.50313  -70.79840  -69.04821  -67.25612  -65.42555  -63.55982  -61.66212  -59.73550  -57.78294  -55.80725  -53.81117  -51.79728  -49.76810  -47.72600  -45.67324  -43.61200  -41.54434  -39.47220  -37.39743  -35.32179  -33.24691  -31.17434  -29.10553  -27.04182  -24.98448  -22.93465  -20.89339  -18.86169  -16.84039  -14.83030  -12.83208  -10.84634   -8.87356   -6.91415   -4.96841   -3.03654   -1.11865   +0.78527   +2.67531   +4.55171   +6.41478   +8.26499  +10.10290  +11.92924  +13.74485  +15.55076  +17.34813  +19.13832  +20.92288  +22.70358  +24.48243  +26.26171  +28.04399  +29.83219  +31.62959  +33.43993  +35.26744  +37.11694  +38.99392  +40.90465  +42.85635  +44.85733  +46.91722  +47.97271  +49.04727  +50.14262  +51.26062  +52.40328  +53.57280  +54.77159  +56.00227  +57.26774  +58.57114  +59.91599  +61.30613  +62.74582  +64.23982  +65.79340  +67.41245  +69.10357  +70.87420  +72.73271  +74.68860  +76.75265  +78.93720  +81.25641  +83.72660  +86.36669  +89.19876  +92.24873  +95.54720  +99.13060 +103.04265 +107.33626 +112.07607 +117.34193 +123.23364 +129.87762 +137.43635 +146.12234 +156.21888 +168.11229 +182.34337 +199.69327 +221.33368 +249.10580 +286.07827 +337.77461 +415.24178 +544.25596 +802.14561 +1575.55280 -248654496309.83151 -1517.35220 -743.96016 -486.09574 -357.11687 -279.69511 -228.05426 -191.14736 -163.45090 -141.89624 -124.64217 -110.51701  -98.73959  -88.76912  -80.21928  -72.80677  -66.31909  -60.59373  -55.50430  -50.95098  -46.85393  -43.14848  -39.78172  -36.70996  -33.89673  -31.31144  -28.92816  -26.72482  -24.68247  -22.78479  -21.01762  -19.36862  -17.82699  -16.38322  -15.02893  -13.75669  -12.55988  -11.43259  -10.36954   -9.36599   -8.41764   -7.52063   -6.67145   -5.86693   -5.10417   -4.38052   -3.69357   -3.04109   -2.42106   -1.83160   -1.27098   -0.73760   -0.23000   +0.25320   +0.71327   +1.15139   +1.56866   +1.96611   +2.34469   +2.70531   +3.04880   +3.37596   +3.68752   +3.98419   +4.26661   +4.53540   +4.79116   +5.03444   +5.26575   +5.48560   +5.69445   +5.89275   +6.08094   +6.25941   +6.42855   +6.58873   +6.74030   +6.88361   +7.01897   +7.14670   +7.26710   +7.38046   +7.48706   +7.58716   +7.68103   +7.76892   +7.85108   +7.92774   +7.99915   +8.06553   +8.12711   +8.18410   +8.23674   +8.28524   +8.32981   +8.37067   +8.40805   +8.44215   +8.47321   +8.50144   +8.52709   +8.55039   +8.57159   +8.59095   +8.60874   +8.62525   +8.64078   +8.65567   +8.67026   +8.68496   +8.70017   +8.71639   +8.73412   +8.75396   +8.77659   +8.80277   +8.83339   +8.86949   +8.91227   +8.96319   +9.02399   +9.09676   +9.18410   +9.28925   +9.41626   +9.57039   +9.75846   +9.98961  +10.27629  +10.63596  +11.09396  +11.68840  +12.47954  +13.56852  +15.13921  +17.56456  +21.73390  +30.41976  +58.87094 -426.62004  -38.41367  -18.08212  -10.89046   -7.25128   -5.08033   -3.65762   -2.66816   -1.95230   -1.42049   -1.01862   -0.71208   -0.61069   -0.51965   -0.43797   -0.36480   -0.29939   -0.24108   -0.18929   -0.14349   -0.10323   -0.06809   -0.03771   -0.01176   +0.01006   +0.02802   +0.04237   +0.05331   +0.06104   +0.06575   +0.06761   +0.06675   +0.06331   +0.05742   +0.04918   +0.03871   +0.02609   +0.01140   -0.00528   -0.02387   -0.04433   -0.06658   -0.09059   -0.11631   -0.14369   -0.17271   -0.20334   -0.23555   -0.26933   -0.30465   -0.34152   -0.37992   -0.41985   -0.46131   -0.50432   -0.54889   -0.59504   -0.64278   -0.69216   -0.74320   -0.79595   -0.85046   -0.90678   -0.96498   -1.02513   -1.08731   -1.15163   -1.21819   -1.28711   -1.35853   -1.43261   -1.50951   -1.58945   -1.67264   -1.75935   -1.84986   -1.94452   -2.04370   -2.14787   -2.25752   -2.37327   -2.49581   -2.62597   -2.76473   -2.91326   -3.07298   -3.24558   -3.43316   -3.63831   -3.86430   -4.11524   -4.39649   -4.71504   -5.08029   -5.50514   -6.00776   -6.61463   -7.36588   -8.32546   -9.60176  -11.39442  -14.11608  -18.77950  -28.71232  -64.98948 +188.51278  +36.32214  +19.36146  +12.80236   +9.30198   +7.11197   +5.60293   +4.49267   +3.63582   +2.94984   +2.38438   +1.90699   +1.49578   +1.13545   +0.81497   +0.52621   +0.26298   +0.02053   -0.20489   -0.41627   -0.61602   -0.80615   -0.98833   -1.16397   -1.33430   -1.50037   -1.66313   -1.82342   -1.98204   -2.13972   -2.29715   -2.45502   -2.61401   -2.77482   -2.93815   -3.10478   -3.27553   -3.45132   -3.63319   -3.82233   -4.02014   -4.22830   -4.44887   -4.68441   -4.93822   -5.21466   -5.51960   -5.86136   -6.25210   -6.71059   -7.26764   -7.97809   -8.95067  -10.43771  -13.19378  -20.98632 +136063.32968   +8.55518   +0.70575   -2.14992   -3.77922   -4.93894   -5.88463   -6.72923   -7.53293   -8.33321   -9.15716  -10.02728  -10.96470  -11.99136  -13.13181  -14.41501  -15.87648  -17.56124  -19.52787  -21.85461  -24.64891  -28.06284  -32.31946  -37.76017  -44.93593  -54.79857  -69.14905  -91.86255 -133.10125 -230.84449 -753.63578 +656.41618 +235.32625 +145.02507 +104.94809  +81.58480  +65.48842  +52.81993  +41.54102  +30.22125  +17.48736   +1.57422  -20.35304  -53.71433 -110.90141 -228.38747 -580.88471 -13576.51221 +1019.42090 +604.99878 +484.91082 -124.33929   -3.48179  -10.11082  -15.72497  -19.99600  -23.03345  -24.97397  -25.96653  -26.15983  -25.69161  -24.68871  -23.26652  -21.52777  -19.56296  -17.45060  -15.25791  -13.04156  -10.84859   -8.71729   -6.67816   -4.75475   -2.96456   -1.31983   +0.17172   +1.50619   +2.68290   +3.70382   +4.57310   +5.29658   +5.88147   +6.33596   +6.66896   +6.88985   +7.00827   +7.03392   +6.97646   +6.84535   +6.64976   +6.39851   +6.10000   +5.76216   +5.39243   +4.99774   +4.58449   +4.15857   +3.72534   +3.28964   +2.85584   +2.42779   +2.00893   +1.60222   +1.21024   +0.83516   +0.47879   +0.14261   -0.17222   -0.46482   -0.73459   -0.98115   -1.20437   -1.40429   -1.58113   -1.73528   -1.86725   -1.97768   -2.06732   -2.13699   -2.18761   -2.22014   -2.23558   -2.23500   -2.21948   -2.19009   -2.14796   -2.09417   -2.02983   -1.95601   -1.87378   -1.78418   -1.68822   -1.58687   -1.48108   -1.37176   -1.25975   -1.14589   -1.03094   -0.91564   -0.80068   -0.68668   -0.57424   -0.46391   -0.35618   -0.25150   -0.15029   -0.05289   +0.04035   +0.12918   +0.21334   +0.29264   +0.36692   +0.43604   +0.49992   +0.55849   +0.61173   +0.65964   +0.70222   +0.73955   +0.77169   +0.79873   +0.82079   +0.83800   +0.85051   +0.85849   +0.86210   +0.86153   +0.85699   +0.84867   +0.83679   +0.82157   +0.80321   +0.78196   +0.75803   +0.73166   +0.70306   +0.67246   +0.64008   +0.60615   +0.57088   +0.53447   +0.49713   +0.45907   +0.42047   +0.38152   +0.34240   +0.30327   +0.26431   +0.22565   +0.18746   +0.14987   +0.11299   +0.07697   +0.04189   +0.00787   -0.02500   -0.05664   -0.08697   -0.11593   -0.14346   -0.16950   -0.19403
   +0.00000   +0.00000   +0.00000   +0.00000   +0.00000   +0.00000   +0.00000   +0.00000   +0.00000   +0.00000   +0.00000   +0.00000   +0.00000   +0.00000   +0.00000   +0.00000   +0.00000   +0.00000   +0.00000   +0.00000   +0.00000   +0.00000   +0.00000   +0.00000   +0.00000   +0.00000   +0.00000   +0.00000   +0.00000   +0.00000   +0.00000   +0.00000   +0.00000   +0.00000   +0.00000   +0.00000   +0.00000   +0.00000   +0.00000   +0.00000   +0.00000   +0.00000   +0.00000   +0.00000   +0.00000   +0.00000   +0.00000   +0.00000   +0.00000   +0.00000   +0.00000   +0.00000   +0.00000   +0.00000   +0.00000   +0.00000   +0.00000   +0.00000   +0.00000   +0.00000   +0.00000   +0.00000   +0.00000   +0.00000   +0.00000   +0.00000   +0.00000   +0.00000   +0.00000   +0.00000   +0.00000   +0.00000   +0.00000   +0.00000   +0.00000   +0.00000   +0.00000   +0.00000   +0.00000   +0.00000  -77.63806  -80.57382  -83.22802  -85.60895  -87.72499  -89.58464  -91.19641  -92.56888  -93.71061  -94.63014  -95.33600  -95.83662  -96.14039  -96.25561  -96.19048  -95.95306  -95.55133  -94.99310  -94.28606  -93.43774  -92.45553  -91.34664  -90.11812  -88.77686  -87.32956  -85.78277  -84.14283  -82.41592  -80.60804  -78.72500  -76.77244  -74.75580  -72.68037  -70.55122  -68.37328  -66.15128  -63.88978  -61.59317  -59.26566  -56.91130  -54.53396  -52.13737  -49.72508  -47.30048  -44.86681  -42.42715  -39.98443  -37.54144  -35.10082  -32.66506  -30.23653  -27.81745  -25.40990  -23.01584  -20.63711  -18.27540  -15.93229  -13.60925  -11.30762   -9.02862   -6.77337   -4.54286   -2.33800   -0.15955   +1.99179   +4.11547   +6.21102   +8.27807  +10.31636  +12.32574  +14.30616  +16.25767  +18.18041  +20.07467  +21.94079  +23.77927  +25.59069  +27.37578  +29.13537  +30.87042  +32.58203  +34.27146  +35.94009  +37.58951  +39.22146  +40.83789  +42.44095  +44.03307  +45.61691  +47.19544  +48.77198  +50.35022  +51.93430  +53.52886  +55.13912  +56.77099  +58.43117  +60.12730  +61.86814  +63.66377  +64.58572  +65.52589  +66.48607  +67.46817  +68.47427  +69.50664  +70.56776  +71.66032  +72.78729  +73.95192  +75.15777  +76.40881  +77.70938  +79.06434  +80.47906  +81.95955  +83.51256  +85.14563  +86.86731  +88.68725  +90.61642  +92.66737  +94.85448  +97.19433  +99.70615 +102.41236 +105.33926 +108.51793 +111.98534 +115.78584 +119.97313 +124.61278 +129.78581 +135.59345 +142.16392 +149.66205 +158.30335 +168.37517 +180.26928 +194.53418 +211.96207 +233.74122 +261.73891 +299.06716 +351.32760 +429.72338 +560.39511 +821.76444 +1605.93938 -252169699687.19296 -1531.02051 -746.86005 -485.51484 -354.87687 -276.52450 -224.31712 -187.05159 -159.12628 -137.42916 -120.09299 -105.92948  -94.14644  -84.19539  -75.68455  -68.32660  -61.90602  -56.25799  -51.25432  -46.79377  -42.79535  -39.19348  -35.93450  -32.97405  -30.27519  -27.80684  -25.54272  -23.46043  -21.54076  -19.76713  -18.12519  -16.60241  -15.18783  -13.87181  -12.64583  -11.50237  -10.43469   -9.43682   -8.50338   -7.62956   -6.81101   -6.04381   -5.32441   -4.64957   -4.01635   -3.42209   -2.86432   -2.34080   -1.84947   -1.38842   -0.95593   -0.55036   -0.17023   +0.18585   +0.51916   +0.83088   +1.12213   +1.39393   +1.64726   +1.88301   +2.10202   +2.30508   +2.49293   +2.66626   +2.82571   +2.97191   +3.10542   +3.22678   +3.33652   +3.43509   +3.52297   +3.60057   +3.66831   +3.72656   +3.77568   +3.81602   +3.84789   +3.87160   +3.88745   +3.89569   +3.89660   +3.89040   +3.87733   +3.85761   +3.83143   +3.79899   +3.76045   +3.71600   +3.66577   +3.60992   +3.54857   +3.48185   +3.40986   +3.33269   +3.25043   +3.16315   +3.07091   +2.97376   +2.87172   +2.76482   +2.65304   +2.53638   +2.41480   +2.28825   +2.15663   +2.01985   +1.87778   +1.73024   +1.57704   +1.41793   +1.25262   +1.08075   +0.90192   +0.71561   +0.52125   +0.31812   +0.10540   -0.11793   -0.35309   -0.60154   -0.86508   -1.14594   -1.44685   -1.77128   -2.12363   -2.50958   -2.93659   -3.41464   -3.95739   -4.58403   -5.32242   -6.21455   -7.32677   -8.77056  -10.74860  -13.67202  -18.52124  -28.35288  -59.97816 +474.99597  +46.74747  +24.06442  +15.86447  +11.57777   +8.90649   +7.05678   +5.68131   +4.60396   +3.72591   +2.98735   +2.34999   +2.11732   +1.89538   +1.68310   +1.47950   +1.28374   +1.09509   +0.91289   +0.73653   +0.56551   +0.39934   +0.23760   +0.07991   -0.07409   -0.22472   -0.37227   -0.51700   -0.65916   -0.79899   -0.93669   -1.07246   -1.20648   -1.33893   -1.46997   -1.59975   -1.72843   -1.85613   -1.98301   -2.10917   -2.23476   -2.35988   -2.48467   -2.60924   -2.73369   -2.85816   -2.98275   -3.10759   -3.23277   -3.35843   -3.48469   -3.61167   -3.73949   -3.86829   -3.99820   -4.12938   -4.26197   -4.39613   -4.53202   -4.66984   -4.80976   -4.95200   -5.09677   -5.24432   -5.39491   -5.54880   -5.70632   -5.86780   -6.03360   -6.20414   -6.37987   -6.56129   -6.74896   -6.94352   -7.14566   -7.35620   -7.57603   -7.80619   -8.04788   -8.30247   -8.57153   -8.85692   -9.16082   -9.48579   -9.83490  -10.21183  -10.62102  -11.06795  -11.55935  -12.10371  -12.71177  -13.39741  -14.17886  -15.08054  -16.13594  -17.39230  -18.91842  -20.81862  -23.25898  -26.52116  -31.12390  -38.13930  -50.19877  -75.94833 -170.14581 +488.57556  +93.20878  +49.20363  +32.22547  +23.19576  +17.57193  +13.71861  +10.90268   +8.74640   +7.03538   +5.63884   +4.47246   +3.47942   +2.62003   +1.86568   +1.19525   +0.59276   +0.04592   -0.45494   -0.91750   -1.34798   -1.75147   -2.13222   -2.49379   -2.83921   -3.17111   -3.49178   -3.80328   -4.10742   -4.40592   -4.70033   -4.99216   -5.28287   -5.57390   -5.86670   -6.16280   -6.46381   -6.77146   -7.08769   -7.41470   -7.75505   -8.11176   -8.48851   -8.88990   -9.32178   -9.79187  -10.31062  -10.89274  -11.55980  -12.34510  -13.30331  -14.53182  -16.22385  -18.82792  -23.68572  -37.49685 +241969.73791  +15.14365   +1.24353   -3.77090   -6.59880   -8.58528  -10.18393  -11.59460  -12.92305  -14.23449  -15.57529  -16.98322  -18.49318  -20.14083  -21.96559  -24.01363  -26.34130  -29.01970  -32.14117  -35.82889  -40.25181  -45.64892  -52.37063  -60.95306  -72.26140  -87.79014 -110.36698 -146.07645 -210.87485 -364.39723 -1185.33666 +1028.71643 +367.48052 +225.66580 +162.72972 +126.06137 +100.83896  +81.05190  +63.52640  +46.05867  +26.56164   +2.38308  -30.70807  -80.77447 -166.22291 -341.19692 -864.98938 -20151.43078 +1508.26187 +892.26084 +712.88873 -151.74225  -12.73492  -18.81566  -23.64021  -26.92634  -28.84676  -29.59751  -29.37742  -28.37415  -26.75749  -24.67942  -22.27349  -19.65532  -16.92325  -14.15962  -11.43206   -8.79490   -6.29070   -3.95156   -1.80060   +0.14689   +1.88216   +3.40201   +4.70778   +5.80452   +6.70019   +7.40505   +7.93103   +8.29126   +8.49966   +8.57054   +8.51836   +8.35743   +8.10175   +7.76483   +7.35957   +6.89820   +6.39214   +5.85204   +5.28770   +4.70807   +4.12126   +3.53455   +2.95440   +2.38653   +1.83586   +1.30664   +0.80243   +0.32618   -0.11975   -0.53353   -0.91386   -1.25984   -1.57101   -1.84729   -2.08890   -2.29638   -2.47052   -2.61233   -2.72300   -2.80391   -2.85656   -2.88256   -2.88360   -2.86144   -2.81788   -2.75474   -2.67387   -2.57708   -2.46618   -2.34295   -2.20912   -2.06636   -1.91630   -1.76048   -1.60040   -1.43745   -1.27296   -1.10817   -0.94424   -0.78223   -0.62313   -0.46784   -0.31716   -0.17183   -0.03248   +0.10032   +0.22609   +0.34442   +0.45499   +0.55752   +0.65182   +0.73776   +0.81526   +0.88431   +0.94494   +0.99723   +1.04132   +1.07736   +1.10557   +1.12619   +1.13948   +1.14574   +1.14530   +1.13848   +1.12565   +1.10718   +1.08344   +1.05482   +1.02171   +0.98452   +0.94363   +0.89944   +0.85235   +0.80273   +0.75097   +0.69743   +0.64247   +0.58645   +0.52968   +0.47250   +0.41521   +0.35811   +0.30145   +0.24552   +0.19054   +0.13675   +0.08434   +0.03352   -0.01555   -0.06271   -0.10782   -0.15075   -0.19140   -0.22968   -0.26552   -0.29884   -0.32962   -0.35781   -0.38339   -0.40637   -0.42675   -0.44454   -0.45977   -0.47249   -0.48274   -0.49057   -0.49606   -0.49927   -0.50028
   +0.00000   +0.00000   +0.00000   +0.00000   +0.00000   +0.00000   +0.00000   +0.00000   +0.00000   +0.00000   +0.00000   +0.00000   +0.00000   +0.00000   +0.00000   +0.00000   +0.00000   +0.00000   +0.00000   +0.00000   +0.00000   +0.00000   +0.00000   +0.00000   +0.00000   +0.00000   +0.00000   +0.00000   +0.00000   +0.00000   +0.00000   +0.00000   +0.00000   +0.00000   +0.00000   +0.00000   +0.00000   +0.00000   +0.00000   +0.00000   +0.00000   +0.00000   +0.00000   +0.00000   +0.00000   +0.00000   +0.00000   +0.00000   +0.00000   +0.00000   +0.00000   +0.00000   +0.00000   +0.00000   +0.00000   +0.00000   +0.00000   +0.00000   +0.00000   +0.00000   +0.00000   +0.00000   +0.00000   +0.00000   +0.00000   +0.00000   +0.00000   +0.00000   +0.00000   +0.00000   +0.00000   +0.00000   +0.00000   +0.00000   +0.00000   +0.00000   +0.00000   +0.00000   +0.00000   +0.00000  -92.25060  -94.45558  -96.34646  -97.93481  -99.23225 -100.25035 -101.00065 -101.49462 -101.74360 -101.75884 -101.55140 -101.13222 -100.51204  -99.70141  -98.71067  -97.54994  -96.22912  -94.75787  -93.14562  -91.40153  -89.53453  -87.55329  -85.46621  -83.28144  -81.00688  -78.65014  -76.21861  -73.71938  -71.15930  -68.54497  -65.88273  -63.17867  -60.43863  -57.66821  -54.87277  -52.05742  -49.22705  -46.38633  -43.53968  -40.69133  -37.84527  -35.00530  -32.17501  -29.35778  -26.55681  -23.77509  -21.01545  -18.28052  -15.57276  -12.89447  -10.24776   -7.63461   -5.05681   -2.51602   -0.01375   +2.44864   +4.86992   +7.24901   +9.58495  +11.87691  +14.12419  +16.32620  +18.48247  +20.59265  +22.65650  +24.67389  +26.64480  +28.56930  +30.44757  +32.27991  +34.06670  +35.80842  +37.50566  +39.15911  +40.76954  +42.33785  +43.86503  +45.35217  +46.80048  +48.21128  +49.58601  +50.92624  +52.23366  +53.51012  +54.75762  +55.97832  +57.17457  +58.34894  +59.50420  +60.64339  +61.76984  +62.88719  +63.99948  +65.11114  +66.22714  +67.35299  +68.49490  +69.65987  +70.85587  +72.09198  +72.72829  +73.37868  +74.04471  +74.72810  +75.43067  +76.15444  +76.90156  +77.67442  +78.47560  +79.30794  +80.17456  +81.07890  +82.02475  +83.01630  +84.05825  +85.15578  +86.31473  +87.54164  +88.84387  +90.22977  +91.70880  +93.29178  +94.99109  +96.82103  +98.79815 +100.94173 +103.27442 +105.82293 +108.61906 +111.70094 +115.11472 +118.91675 +123.17666 +127.98142 +133.44118 +139.69753 +146.93562 +155.40223 +165.43390 +177.50170 +192.28606 +210.80753 +234.66983 +266.54573 +311.24612 +378.39274 +490.43617 +714.72793 +1388.02533 -216572935474.86844 -1306.47802 -633.19203 -408.91929 -296.90250 -229.79013 -185.13161 -153.30523 -129.50009 -111.04343  -96.33156  -84.34393  -74.40015  -66.02914  -58.89440  -52.74917  -47.40832  -42.73029  -38.60495  -34.94535  -31.68192  -28.75831  -26.12842  -23.75416  -21.60376  -19.65053  -17.87189  -16.24859  -14.76410  -13.40420  -12.15653  -11.01034   -9.95619   -8.98580   -8.09185   -7.26785   -6.50804   -5.80727   -5.16090   -4.56482   -4.01526   -3.50888   -3.04259   -2.61365   -2.21950   -1.85787   -1.52662   -1.22385   -0.94777   -0.69677   -0.46933   -0.26408   -0.07974   +0.08488   +0.23087   +0.35924   +0.47095   +0.56686   +0.64781   +0.71455   +0.76779   +0.80821   +0.83641   +0.85299   +0.85848   +0.85339   +0.83821   +0.81337   +0.77929   +0.73637   +0.68498   +0.62544   +0.55809   +0.48323   +0.40113   +0.31205   +0.21624   +0.11392   +0.00529   -0.10944   -0.23012   -0.35657   -0.48865   -0.62624   -0.76923   -0.91751   -1.07100   -1.22964   -1.39338   -1.56217   -1.73602   -1.91490   -2.09885   -2.28790   -2.48210   -2.68155   -2.88635   -3.09663   -3.31254   -3.53428   -3.76207   -3.99618   -4.23692   -4.48463   -4.73973   -5.00267   -5.27402   -5.55437   -5.84444   -6.14506   -6.45716   -6.78183   -7.12034   -7.47416   -7.84501   -8.23490   -8.64620   -9.08175   -9.54491  -10.03974  -10.57119  -11.14527  -11.76949  -12.45321  -13.20832  -14.05017  -14.99886  -16.08123  -17.33405  -18.80890  -20.58063  -22.76201  -25.53127  -29.18776  -34.27567  -41.89894  -54.69003  -80.85590 -165.53470 +1271.10711 +121.50214  +60.84213  +39.07220  +27.81241  +20.89314  +16.18297  +12.74936  +10.11955   +8.02828   +6.31516   +4.87743   +4.36322   +3.87848   +3.42027   +2.98605   +2.57357   +2.18085   +1.80613   +1.44785   +1.10461   +0.77515   +0.45836   +0.15321   -0.14121   -0.42573   -0.70112   -0.96808   -1.22723   -1.47917   -1.72443   -1.96351   -2.19688   -2.42495   -2.64814   -2.86682   -3.08134   -3.29203   -3.49921   -3.70317   -3.90420   -4.10258   -4.29855   -4.49237   -4.68428   -4.87453   -5.06335   -5.25095   -5.43757   -5.62343   -5.80875   -5.99376   -6.17868   -6.36374   -6.54918   -6.73523   -6.92214   -7.11017   -7.29959   -7.49066   -7.68370   -7.87901   -8.07692   -8.27778   -8.48198   -8.68992   -8.90206   -9.11887   -9.34087   -9.56866   -9.80286  -10.04418  -10.29342  -10.55144  -10.81923  -11.09790  -11.38871  -11.69310  -12.01269  -12.34938  -12.70536  -13.08316  -13.48578  -13.91675  -14.38026  -14.88135  -15.42615  -16.02213  -16.67854  -17.40699  -18.22222  -19.14323  -20.19498  -21.41093  -22.83694  -24.53772  -26.60748  -29.18909  -32.51002  -36.95598  -43.23742  -52.82257  -69.31519 -104.55610 -233.53686 +668.61491 +127.17984  +66.93951  +43.71348  +31.37344  +23.69828  +18.44836  +14.61966  +11.69490   +9.38045   +7.49722   +5.92977   +4.60028   +3.45442   +2.45304   +1.56721   +0.77510   +0.05988   -0.59165   -1.18999   -1.74361   -2.25946   -2.74330   -3.19995   -3.63354   -4.04760   -4.44520   -4.82908   -5.20167   -5.56520   -5.92173   -6.27319   -6.62145   -6.96835   -7.31571   -7.66543   -8.01947   -8.37997   -8.74928   -9.13002   -9.52525   -9.93858  -10.37437  -10.83805  -11.33656  -11.87897  -12.47762  -13.14986  -13.92114  -14.83071  -15.94312  -17.37331  -19.34943  -22.40121  -28.11338  -44.39982 +285831.48224  +17.84616   +1.46197   -4.42279   -7.72128  -10.02198  -11.86020  -13.47137  -14.97969  -16.46128  -17.96980  -19.54858  -21.23718  -23.07568  -25.10811  -27.38575  -29.97101  -32.94248  -36.40208  -40.48560  -45.37921  -51.34617  -58.77231  -68.24794  -80.72552  -97.85030 -122.73511 -162.07816 -233.44523 -402.48757 -1306.28373 +1131.12617 +403.15348 +247.01517 +177.72463 +137.36834 +109.63717  +87.92623  +68.76005  +49.74173  +28.62153   +2.56215  -32.94196  -86.45728 -177.52095 -363.57644 -919.67395 -21377.75205 +1596.49094 +942.35725 +751.24220 -136.45100  -21.20551  -26.71628  -30.57115  -32.68889  -33.32714  -32.75304  -31.22057  -28.95856  -26.16951  -23.02961  -19.68849  -16.27159  -12.88149   -9.60030   -6.49184   -3.60380   -0.97001   +1.38766   +3.45734   +5.23550   +6.72540   +7.93575   +8.87949   +9.57278  +10.03407  +10.28337  +10.34158  +10.22999   +9.96980   +9.58178   +9.08598   +8.50154   +7.84647   +7.13759   +6.39042   +5.61911   +4.83651   +4.05406   +3.28192   +2.52893   +1.80272   +1.10974   +0.45533   -0.15620   -0.72153   -1.23817   -1.70449   -2.11956   -2.48313   -2.79553   -3.05761   -3.27067   -3.43640   -3.55683   -3.63425   -3.67119   -3.67034   -3.63453   -3.56670   -3.46980   -3.34685   -3.20083   -3.03469   -2.85134   -2.65358   -2.44413   -2.22561   -2.00050   -1.77114   -1.53975   -1.30837   -1.07890   -0.85311   -0.63256   -0.41870   -0.21280   -0.01598   +0.17079   +0.34668   +0.51102   +0.66324   +0.80292   +0.92978   +1.04362   +1.14436   +1.23204   +1.30676   +1.36874   +1.41824   +1.45563   +1.48130   +1.49573   +1.49944   +1.49297   +1.47693   +1.45192   +1.41860   +1.37761   +1.32963   +1.27534   +1.21540   +1.15049   +1.08126   +1.00839   +0.93249   +0.85420   +0.77411   +0.69279   +0.61080   +0.52866   +0.44687   +0.36590   +0.28617   +0.20810   +0.13205   +0.05836   -0.01265   -0.08072   -0.14559   -0.20706   -0.26494   -0.31908   -0.36936   -0.41568   -0.45797   -0.49619   -0.53032   -0.56036   -0.58635   -0.60831   -0.62633   -0.64048   -0.65087   -0.65760   -0.66080   -0.66061   -0.65717   -0.65066   -0.64123   -0.62905   -0.61430   -0.59717   -0.57783   -0.55648   -0.53330   -0.50847   -0.48219   -0.45464   -0.42599
   +0.00000   +0.00000   +0.00000   +0.00000   +0.00000   +0.00000   +0.00000   +0.00000   +0.00000   +0.00000   +0.00000   +0.00000   +0.00000   +0.00000   +0.00000   +0.00000   +0.00000   +0.00000   +0.00000   +0.00000   +0.00000   +0.00000   +0.00000   +0.00000   +0.00000   +0.00000   +0.00000   +0.00000   +0.00000   +0.00000   +0.00000   +0.00000   +0.00000   +0.00000   +0.00000   +0.00000   +0.00000   +0.00000   +0.00000   +0.00000   +0.00000   +0.00000   +0.00000   +0.00000   +0.00000   +0.00000   +0.00000   +0.00000   +0.00000   +0.00000   +0.00000   +0.00000   +0.00000   +0.00000   +0.00000   +0.00000   +0.00000   +0.00000   +0.00000   +0.00000   +0.00000   +0.00000   +0.00000   +0.00000   +0.00000   +0.00000   +0.00000   +0.00000   +0.00000   +0.00000   +0.00000   +0.00000   +0.00000   +0.00000   +0.00000   +0.00000   +0.00000   +0.00000   +0.00000   +0.00000 -103.89767 -105.20689 -106.17581 -106.81985 -107.15430 -107.19429 -106.95476 -106.45041 -105.69570 -104.70481 -103.49163 -102.06975 -100.45243  -98.65258  -96.68280  -94.55531  -92.28197  -89.87428  -87.34339  -84.70005  -81.95466  -79.11723  -76.19742  -73.20450  -70.14739  -67.03465  -63.87447  -60.67468  -57.44280  -54.18596  -50.91098  -47.62435  -44.33222  -41.04045  -37.75457  -34.47981  -31.22112  -27.98315  -24.77027  -21.58659  -18.43594  -15.32192  -12.24787   -9.21687   -6.23179   -3.29529   -0.40977   +2.42255   +5.19965   +7.91972  +10.58113  +13.18243  +15.72235  +18.19978  +20.61379  +22.96357  +25.24850  +27.46807  +29.62192  +31.70983  +33.73169  +35.68751  +37.57745  +39.40174  +41.16074  +42.85491  +44.48480  +46.05106  +47.55445  +48.99580  +50.37603  +51.69614  +52.95722  +54.16045  +55.30706  +56.39839  +57.43584  +58.42090  +59.35513  +60.24017  +61.07776  +61.86970  +62.61792  +63.32441  +63.99127  +64.62074  +65.21515  +65.77698  +66.30886  +66.81358  +67.29412  +67.75368  +68.19571  +68.62393  +69.04240  +69.45555  +69.86827  +70.28600  +70.71480  +71.16149  +71.39393  +71.63384  +71.88235  +72.14071  +72.41024  +72.69238  +72.98868  +73.30082  +73.63065  +73.98016  +74.35156  +74.74725  +75.16988  +75.62239  +76.10802  +76.63039  +77.19353  +77.80196  +78.46077  +79.17569  +79.95324  +80.80086  +81.72703  +82.74156  +83.85578  +85.08289  +86.43837  +87.94048  +89.61095  +91.47581  +93.56654  +95.92161  +98.58850 +101.62653 +105.11079 +109.13782 +113.83381 +119.36696 +125.96663 +133.95383 +143.79223 +156.17726 +172.20168 +193.68668 +223.91032 +269.42861 +345.53879 +498.13232 +956.66620 -147566702165.54669 -879.75481 -421.22687 -268.64324 -192.54693 -147.04648 -116.84467  -95.38551  -79.39096  -67.03983  -57.23940  -49.29426  -42.74079  -37.25797  -32.61651  -28.64823  -25.22698  -22.25628  -19.66106  -17.38205  -15.37184  -13.59200  -12.01111  -10.60319   -9.34658   -8.22308   -7.21728   -6.31604   -5.50810   -4.78375   -4.13455   -3.55316   -3.03315   -2.56885   -2.15528   -1.78800   -1.46306   -1.17696   -0.92654   -0.70896   -0.52169   -0.36240   -0.22902   -0.11965   -0.03257   +0.03379   +0.08087   +0.10999   +0.12235   +0.11906   +0.10114   +0.06952   +0.02508   -0.03138   -0.09913   -0.17748   -0.26579   -0.36347   -0.46997   -0.58478   -0.70744   -0.83750   -0.97455   -1.11822   -1.26815   -1.42401   -1.58549   -1.75232   -1.92424   -2.10100   -2.28237   -2.46816   -2.65817   -2.85224   -3.05020   -3.25192   -3.45728   -3.66615   -3.87845   -4.09409   -4.31300   -4.53514   -4.76046   -4.98893   -5.22055   -5.45532   -5.69327   -5.93442   -6.17885   -6.42661   -6.67780   -6.93253   -7.19094   -7.45318   -7.71943   -7.98992   -8.26487   -8.54456   -8.82930   -9.11944   -9.41538   -9.71757  -10.02650  -10.34276  -10.66697  -10.99988  -11.34229  -11.69514  -12.05950  -12.43656  -12.82772  -13.23456  -13.65890  -14.10287  -14.56892  -15.05994  -15.57932  -16.13106  -16.71995  -17.35174  -18.03340  -18.77345  -19.58246  -20.47363  -21.46373  -22.57434  -23.83376  -25.27978  -26.96408  -28.95927  -31.37057  -34.35658  -38.16796  -43.22562  -50.29480  -60.92783  -78.82633 -115.53054 -234.51157 +1785.71629 +169.29001  +84.08684  +53.57031  +37.83394  +28.20231  +21.67836  +16.95081  +13.35495  +10.51782   +8.21391   +6.29881   +5.61883   +4.98055   +4.37985   +3.81316   +3.27731   +2.76954   +2.28736   +1.82860   +1.39129   +0.97368   +0.57420   +0.19142   -0.17594   -0.52905   -0.86896   -1.19664   -1.51298   -1.81879   -2.11481   -2.40173   -2.68019   -2.95078   -3.21405   -3.47051   -3.72064   -3.96489   -4.20368   -4.43742   -4.66647   -4.89120   -5.11195   -5.32905   -5.54282   -5.75356   -5.96156   -6.16712   -6.37051   -6.57201   -6.77190   -6.97044   -7.16791   -7.36458   -7.56072   -7.75662   -7.95255   -8.14882   -8.34571   -8.54355   -8.74266   -8.94338   -9.14608   -9.35115   -9.55898   -9.77002   -9.98475  -10.20367  -10.42734  -10.65637  -10.89143  -11.13326  -11.38268  -11.64059  -11.90802  -12.18612  -12.47619  -12.77971  -13.09836  -13.43409  -13.78915  -14.16616  -14.56818  -14.99883  -15.46243  -15.96416  -16.51029  -17.10848  -17.76824  -18.50145  -19.32322  -20.25305  -21.31652  -22.54791  -23.99426  -25.72187  -27.82733  -30.45707  -33.84425  -38.38422  -44.80518  -54.61208  -71.49876 -107.60201 -239.78799 +684.93450 +129.98469  +68.25859  +44.47244  +31.84478  +23.99900  +18.63950  +14.73715  +11.76176   +9.41236   +7.50540   +5.92256   +4.58410   +3.43433   +2.43314   +1.55091   +0.76527   +0.05898   -0.58145   -1.16675   -1.70559   -2.20507   -2.67104   -3.10843   -3.52141   -3.91355   -4.28796   -4.64738   -4.99425   -5.33078   -5.65900   -5.98080   -6.29800   -6.61235   -6.92562   -7.23956   -7.55604   -7.87702   -8.20466   -8.54137   -8.88992   -9.25358   -9.63628  -10.04291  -10.47967  -10.95473  -11.47914  -12.06843  -12.74543  -13.54534  -14.52604  -15.79066  -17.54394  -20.26139  -25.36573  -39.96223 +256631.63114  +15.98358   +1.30615   -3.94163   -6.86420   -8.88736  -10.49123  -11.88664  -13.18438  -14.45198  -15.73660  -17.07590  -18.50388  -20.05464  -21.76534  -23.67903  -25.84790  -28.33748  -31.23264  -34.64633  -38.73326  -43.71213  -49.90336  -57.79709  -68.18405  -82.43007 -103.11931 -135.81237 -195.09194 -335.46111 -1085.82134 +937.68889 +333.30408 +203.66290 +146.13341 +112.64128  +89.65471  +71.70235  +55.91728  +40.33860  +23.14610   +2.06619  -26.49046  -69.32846 -141.94634 -289.88759 -731.17560 -16947.21229 +1261.95991 +742.73160 +590.37477  -85.88116  -29.31232  -34.15047  -36.80731  -37.52920  -36.68182  -34.61574  -31.64656  -28.04772  -24.05537  -19.86855  -15.65016  -11.53140   -7.61419   -3.97501   -0.66816   +2.27101   +4.82306   +6.98169   +8.75129  +10.14471  +11.18134  +11.88541  +12.28455  +12.40863  +12.28863  +11.95591  +11.44144  +10.77531   +9.98628   +9.10143   +8.14599   +7.14315   +6.11392   +5.07720   +4.04967   +3.04590   +2.07838   +1.15764   +0.29232   -0.51068   -1.24610   -1.91016   -2.50046   -3.01583   -3.45618   -3.82240   -4.11624   -4.34015   -4.49722   -4.59103   -4.62558   -4.60520   -4.53442   -4.41798   -4.26066   -4.06730   -3.84268   -3.59154   -3.31845   -3.02787   -2.72404   -2.41099   -2.09251   -1.77216   -1.45319   -1.13862   -0.83117   -0.53328   -0.24712   +0.02543   +0.28274   +0.52346   +0.74649   +0.95096   +1.13624   +1.30190   +1.44774   +1.57371   +1.67998   +1.76683   +1.83471   +1.88421   +1.91599   +1.93086   +1.92968   +1.91339   +1.88300   +1.83956   +1.78414   +1.71785   +1.64181   +1.55714   +1.46496   +1.36636   +1.26243   +1.15423   +1.04276   +0.92901   +0.81392   +0.69837   +0.58321   +0.46921   +0.35711   +0.24758   +0.14123   +0.03862   -0.05975   -0.15344   -0.24207   -0.32532   -0.40290   -0.47461   -0.54026   -0.59975   -0.65300   -0.69998   -0.74071   -0.77523   -0.80363   -0.82604   -0.84261   -0.85352   -0.85897   -0.85918   -0.85441   -0.84491   -0.83096   -0.81286   -0.79089   -0.76536   -0.73659   -0.70487   -0.67053   -0.63387   -0.59520   -0.55482   -0.51303   -0.47013   -0.42638   -0.38206   -0.33744   -0.29275   -0.24824   -0.20414   -0.16064   -0.11795   -0.07626   -0.03572   +0.00350
   +0.00000   +0.00000   +0.00000   +0.00000   +0.00000   +0.00000   +0.00000   +0.00000   +0.00000   +0.00000   +0.00000   +0.00000   +0.00000   +0.00000   +0.00000   +0.00000   +0.00000   +0.00000   +0.00000   +0.00000   +0.00000   +0.00000   +0.00000   +0.00000   +0.00000   +0.00000   +0.00000   +0.00000   +0.00000   +0.00000   +0.00000   +0.00000   +0.00000   +0.00000   +0.00000   +0.00000   +0.00000   +0.00000   +0.00000   +0.00000   +0.00000   +0.00000   +0.00000   +0.00000   +0.00000   +0.00000   +0.00000   +0.00000   +0.00000   +0.00000   +0.00000   +0.00000   +0.00000   +0.00000   +0.00000   +0.00000   +0.00000   +0.00000   +0.00000   +0.00000   +0.00000   +0.00000   +0.00000   +0.00000   +0.00000   +0.00000   +0.00000   +0.00000   +0.00000   +0.00000   +0.00000   +0.00000   +0.00000   +0.00000   +0.00000   +0.00000   +0.00000   +0.00000   +0.00000   +0.00000 -112.29197 -112.55964 -112.46955 -112.04146 -111.29478 -110.24856 -108.92144 -107.33166 -105.49699 -103.43474 -101.16174  -98.69432  -96.04831  -93.23902  -90.28124  -87.18925  -83.97678  -80.65705  -77.24277  -73.74612  -70.17874  -66.55181  -62.87596  -59.16135  -55.41766  -51.65406  -47.87927  -44.10156  -40.32874  -36.56817  -32.82681  -29.11117  -25.42740  -21.78122  -18.17799  -14.62268  -11.11994   -7.67403   -4.28891   -0.96821   +2.28475   +5.46695   +8.57566  +11.60842  +14.56303  +17.43756  +20.23030  +22.93979  +25.56478  +28.10425  +30.55735  +32.92345  +35.20211  +37.39303  +39.49610  +41.51136  +43.43900  +45.27935  +47.03288  +48.70018  +50.28194  +51.77899  +53.19224  +54.52273  +55.77155  +56.93991  +58.02909  +59.04043  +59.97537  +60.83538  +61.62202  +62.33689  +62.98164  +63.55800  +64.06770  +64.51254  +64.89436  +65.21503  +65.47644  +65.68056  +65.82933  +65.92478  +65.96894  +65.96386  +65.91167  +65.81449  +65.67448  +65.49387  +65.27491  +65.01991  +64.73122  +64.41128  +64.06258  +63.68773  +63.28943  +62.87049  +62.43390  +61.98282  +61.52063  +61.05097  +60.81457  +60.57783  +60.34130  +60.10558  +59.87130  +59.63911  +59.40974  +59.18393  +58.96250  +58.74633  +58.53637  +58.33363  +58.13924  +57.95442  +57.78050  +57.61896  +57.47144  +57.33976  +57.22593  +57.13225  +57.06127  +57.01592  +56.99950  +57.01582  +57.06927  +57.16496  +57.30882  +57.50787  +57.77043  +58.10645  +58.52794  +59.04956  +59.68939  +60.46997  +61.41984  +62.57565  +63.98529  +65.71257  +67.84446  +70.50267  +73.86294  +78.18884  +83.89447  +91.66996 +102.75739 +119.64087 +148.11653 +205.57249 +378.94902 -55912353765.85729 -317.57861 -144.20051  -86.74194  -58.26264  -41.37448  -30.28137  -22.49924  -16.78599  -12.45154   -9.08183   -6.41332   -4.27031   -2.53112   -1.10885   +0.06028   +1.02409   +1.81917   +2.47401   +3.01109   +3.44840   +3.80054   +4.07944   +4.29497   +4.45536   +4.56754   +4.63737   +4.66984   +4.66925   +4.63930   +4.58320   +4.50375   +4.40340   +4.28432   +4.14842   +3.99737   +3.83270   +3.65573   +3.46769   +3.26964   +3.06256   +2.84734   +2.62476   +2.39555   +2.16036   +1.91979   +1.67438   +1.42463   +1.17100   +0.91390   +0.65371   +0.39078   +0.12543   -0.14204   -0.41137   -0.68230   -0.95461   -1.22809   -1.50255   -1.77782   -2.05372   -2.33013   -2.60691   -2.88393   -3.16109   -3.43830   -3.71546   -3.99251   -4.26939   -4.54603   -4.82239   -5.09843   -5.37414   -5.64948   -5.92446   -6.19907   -6.47332   -6.74724   -7.02084   -7.29417   -7.56727   -7.84020   -8.11303   -8.38584   -8.65871   -8.93176   -9.20510   -9.47885   -9.75316  -10.02820  -10.30413  -10.58116  -10.85951  -11.13941  -11.42113  -11.70496  -11.99123  -12.28028  -12.57251  -12.86835  -13.16828  -13.47284  -13.78261  -14.09826  -14.42051  -14.75020  -15.08825  -15.43570  -15.79372  -16.16365  -16.54700  -16.94550  -17.36116  -17.79626  -18.25347  -18.73591  -19.24722  -19.79171  -20.37454  -21.00187  -21.68117  -22.42159  -23.23441  -24.13378  -25.13763  -26.26903  -27.55823  -29.04563  -30.78644  -32.85824  -35.37344  -38.50148  -42.51011  -47.84897  -55.33549  -66.62787  -85.68019 -124.81972 -251.84619 +1906.22810 +179.63489  +88.69296  +56.16826  +39.43276  +29.21939  +22.32674  +17.35411  +13.59149  +10.64050   +8.26030   +6.29668   +5.60352   +4.95511   +4.34706   +3.77556   +3.23723   +2.72911   +2.24857   +1.79327   +1.36114   +0.95029   +0.55905   +0.18592   -0.17048   -0.51138   -0.83790   -1.15108   -1.45184   -1.74105   -2.01950   -2.28791   -2.54695   -2.79724   -3.03935   -3.27383   -3.50117   -3.72184   -3.93627   -4.14488   -4.34805   -4.54616   -4.73954   -4.92854   -5.11346   -5.29462   -5.47229   -5.64677   -5.81833   -5.98724   -6.15375   -6.31813   -6.48062   -6.64148   -6.80096   -6.95931   -7.11679   -7.27367   -7.43019   -7.58665   -7.74331   -7.90047   -8.05845   -8.21755   -8.37813   -8.54054   -8.70517   -8.87245   -9.04282   -9.21677   -9.39485   -9.57765   -9.76581   -9.96006  -10.16121  -10.37017  -10.58797  -10.81577  -11.05490  -11.30688  -11.57349  -11.85676  -12.15910  -12.48335  -12.83288  -13.21173  -13.62481  -14.07811  -14.57903  -15.13688  -15.76343  -16.47391  -17.28827  -18.23330  -19.34567  -20.67714  -22.30309  -24.33777  -26.96315  -30.48772  -35.47975  -43.11361  -56.27180  -84.42529 -187.55668 +534.07225 +101.03733  +52.89059  +34.35073  +24.51883  +18.41890  +14.25955  +11.23772   +8.93968   +7.13059   +5.66721   +4.45723   +3.43844   +2.56739   +1.81281   +1.15159   +0.56629   +0.04350   -0.42731   -0.85447   -1.24472   -1.60357   -1.93555   -2.24446   -2.53352   -2.80547   -3.06268   -3.30723   -3.54096   -3.76551   -3.98239   -4.19298   -4.39860   -4.60048   -4.79987   -4.99797   -5.19605   -5.39544   -5.59754   -5.80394   -6.01642   -6.23708   -6.46842   -6.71352   -6.97633   -7.26196   -7.57739   -7.93238   -8.34131   -8.82633   -9.42394  -10.19913  -11.28109  -12.96992  -16.16374  -25.34853 +162033.05785  +10.04475   +0.81698   -2.45374   -4.25261   -5.47940   -6.43666   -7.25681   -8.00900   -8.73486   -9.46298  -10.21566  -11.01255  -11.87297  -12.81756  -13.86995  -15.05852  -16.41871  -17.99621  -19.85171  -22.06815  -24.76266  -28.10674  -32.36257  -37.95306  -45.60857  -56.71093  -74.23360 -105.97483 -181.08180 -582.40687 +499.72130 +176.47183 +107.12138  +76.34950  +58.45327  +46.20618  +36.69748  +28.41738  +20.35411  +11.59470   +1.02744  -13.07493  -33.96070  -69.00128 -139.82399 -349.89915 -8045.20725 +594.22312 +346.85400 +273.39949  -17.50817  -37.53328  -41.39853  -42.51191  -41.51568  -38.90569  -35.12782  -30.56567  -25.54065  -20.32177  -15.12718  -10.12757   -5.45265   -1.19566   +2.58116   +5.84174   +8.57160  +10.77379  +12.46516  +13.67320  +14.43317  +14.78575  +14.77502  +14.44675  +13.84708  +13.02133  +12.01319  +10.86404   +9.61243   +8.29377   +6.94010   +5.57999   +4.23849   +2.93723   +1.69446   +0.52526   -0.55834   -1.54710   -2.43437   -3.21589   -3.88950   -4.45493   -4.91358   -5.26830   -5.52313   -5.68315   -5.75426   -5.74300   -5.65642   -5.50188   -5.28694   -5.01924   -4.70639   -4.35588   -3.97498   -3.57068   -3.14966   -2.71817   -2.28209   -1.84682   -1.41728   -0.99795   -0.59278   -0.20525   +0.16164   +0.50534   +0.82380   +1.11536   +1.37881   +1.61330   +1.81838   +1.99390   +2.14005   +2.25730   +2.34635   +2.40816   +2.44385   +2.45475   +2.44230   +2.40808   +2.35374   +2.28102   +2.19170   +2.08759   +1.97051   +1.84226   +1.70464   +1.55938   +1.40818   +1.25268   +1.09444   +0.93494   +0.77558   +0.61765   +0.46237   +0.31084   +0.16406   +0.02294   -0.11172   -0.23923   -0.35899   -0.47050   -0.57335   -0.66724   -0.75194   -0.82731   -0.89328   -0.94988   -0.99717   -1.03531   -1.06450   -1.08500   -1.09710   -1.10116   -1.09755   -1.08670   -1.06903   -1.04502   -1.01515   -0.97990   -0.93977   -0.89528   -0.84693   -0.79521   -0.74063   -0.68368   -0.62483   -0.56454   -0.50327   -0.44143   -0.37944   -0.31768   -0.25651   -0.19629   -0.13732   -0.07989   -0.02428   +0.02927   +0.08055   +0.12936   +0.17554   +0.21894   +0.25945   +0.29696   +0.33140   +0.36272   +0.39088   +0.41588   +0.43771   +0.45640
   +0.00000   +0.00000   +0.00000   +0.00000   +0.00000   +0.00000   +0.00000   +0.00000   +0.00000   +0.00000   +0.00000   +0.00000   +0.00000   +0.00000   +0.00000   +0.00000   +0.00000   +0.00000   +0.00000   +0.00000   +0.00000   +0.00000   +0.00000   +0.00000   +0.00000   +0.00000   +0.00000   +0.00000   +0.00000   +0.00000   +0.00000   +0.00000   +0.00000   +0.00000   +0.00000   +0.00000   +0.00000   +0.00000   +0.00000   +0.00000   +0.00000   +0.00000   +0.00000   +0.00000   +0.00000   +0.00000   +0.00000   +0.00000   +0.00000   +0.00000   +0.00000   +0.00000   +0.00000   +0.00000   +0.00000   +0.00000   +0.00000   +0.00000   +0.00000   +0.00000   +0.00000   +0.00000   +0.00000   +0.00000   +0.00000   +0.00000   +0.00000   +0.00000   +0.00000   +0.00000   +0.00000   +0.00000   +0.00000   +0.00000   +0.00000   +0.00000   +0.00000   +0.00000   +0.00000   +0.00000 -117.26104 -116.36686 -115.10860 -113.51072 -111.59710 -109.39099 -106.91496 -104.19092 -101.24006  -98.08287  -94.73910  -91.22780  -87.56726  -83.77504  -79.86797  -75.86217  -71.77302  -67.61517  -63.40260  -59.14859  -54.86571  -50.56589  -46.26041  -41.95988  -37.67432  -33.41312  -29.18509  -24.99848  -20.86094  -16.77964  -12.76117   -8.81168   -4.93677   -1.14161   +2.56907   +6.19101   +9.72034  +13.15360  +16.48769  +19.71990  +22.84786  +25.86953  +28.78318  +31.58741  +34.28106  +36.86329  +39.33347  +41.69126  +43.93652  +46.06934  +48.08999  +49.99897  +51.79693  +53.48470  +55.06326  +56.53375  +57.89741  +59.15566  +60.30998  +61.36200  +62.31341  +63.16601  +63.92168  +64.58236  +65.15006  +65.62685  +66.01484  +66.31618  +66.53307  +66.66773  +66.72240  +66.69934  +66.60082  +66.42912  +66.18651  +65.87526  +65.49764  +65.05588  +64.55221  +63.98884  +63.36792  +62.69160  +61.96198  +61.18109  +60.35094  +59.47347  +58.55057  +57.58405  +56.57565  +55.52702  +54.43974  +53.31526  +52.15494  +50.96000  +49.73155  +48.47050  +47.17761  +45.85342  +44.49825  +43.11212  +42.40737  +41.69475  +40.97415  +40.24545  +39.50849  +38.76309  +38.00899  +37.24594  +36.47361  +35.69163  +34.89955  +34.09687  +33.28302  +32.45732  +31.61902  +30.76722  +29.90093  +29.01900  +28.12008  +27.20265  +26.26495  +25.30493  +24.32024  +23.30810  +22.26531  +21.18806  +20.07189  +18.91149  +17.70050  +16.43127  +15.09452  +13.67885  +12.17018  +10.55084   +8.79845   +6.88419   +4.77032   +2.40649   -0.27597   -3.37330   -7.02450  -11.43817  -16.94213  -24.08285  -33.84400  -48.19305  -71.72088 -118.20024 -256.49535 +44287506060.65404 +293.29586 +155.01107 +108.54890  +85.04512  +70.72696  +61.00352  +53.90732  +48.45463  +44.09898  +40.51248  +37.48652  +34.88201  +32.60270  +30.57983  +28.76300  +27.11441  +25.60516  +24.21279  +22.91956  +21.71130  +20.57653  +19.50587  +18.49156  +17.52715  +16.60721  +15.72718  +14.88314  +14.07174  +13.29010  +12.53573  +11.80645  +11.10035  +10.41576   +9.75121   +9.10538   +8.47710   +7.86535   +7.26917   +6.68774   +6.12031   +5.56617   +5.02472   +4.49538   +3.97765   +3.47103   +2.97511   +2.48947   +2.01374   +1.54759   +1.09069   +0.64275   +0.20348   -0.22738   -0.65007   -1.06482   -1.47186   -1.87138   -2.26360   -2.64870   -3.02687   -3.39826   -3.76307   -4.12144   -4.47354   -4.81951   -5.15952   -5.49371   -5.82221   -6.14519   -6.46277   -6.77510   -7.08231   -7.38456   -7.68197   -7.97470   -8.26288   -8.54666   -8.82619   -9.10162   -9.37309   -9.64078   -9.90483  -10.16542  -10.42273  -10.67693  -10.92821  -11.17676  -11.42280  -11.66654  -11.90821  -12.14805  -12.38631  -12.62327  -12.85923  -13.09448  -13.32938  -13.56427  -13.79956  -14.03566  -14.27304  -14.51220  -14.75370  -14.99813  -15.24618  -15.49859  -15.75617  -16.01987  -16.29070  -16.56985  -16.85863  -17.15855  -17.47132  -17.79893  -18.14366  -18.50816  -18.89557  -19.30955  -19.75447  -20.23558  -20.75920  -21.33308  -21.96679  -22.67227  -23.46469  -24.36355  -25.39439  -26.59133  -28.00100  -29.68887  -31.74984  -34.32691  -37.64609  -42.08685  -48.33908  -57.80224  -73.81341 -106.77628 -213.91087 +1607.48130 +150.38397  +73.70627  +46.33122  +32.28261  +23.73947  +17.99995  +13.88195  +10.78626   +8.37671   +6.45008   +4.87625   +4.32496   +3.81164   +3.33261   +2.88462   +2.46486   +2.07081   +1.70026   +1.35126   +1.02203   +0.71101   +0.41680   +0.13811   -0.12619   -0.37714   -0.61569   -0.84269   -1.05892   -1.26512   -1.46191   -1.64993   -1.82971   -2.00177   -2.16658   -2.32460   -2.47621   -2.62181   -2.76175   -2.89637   -3.02597   -3.15084   -3.27127   -3.38751   -3.49981   -3.60840   -3.71352   -3.81536   -3.91413   -4.01004   -4.10326   -4.19399   -4.28240   -4.36867   -4.45297   -4.53546   -4.61632   -4.69570   -4.77379   -4.85074   -4.92673   -5.00193   -5.07652   -5.15068   -5.22461   -5.29850   -5.37258   -5.44705   -5.52217   -5.59818   -5.67537   -5.75403   -5.83450   -5.91713   -6.00234   -6.09056   -6.18231   -6.27815   -6.37873   -6.48477   -6.59715   -6.71684   -6.84499   -6.98296   -7.13237   -7.29514   -7.47362   -7.67066   -7.88979   -8.13543   -8.41319   -8.73031   -9.09627   -9.52381  -10.03037  -10.64054  -11.39014  -12.33348  -13.55703  -15.20740  -17.55464  -21.15686  -27.38391  -40.73665  -89.72062 +253.24661  +47.48368  +24.63162  +15.85015  +11.20750   +8.33894   +6.39316   +4.98852   +3.92843   +3.10128   +2.43904   +1.89783   +1.44812   +1.06928   +0.74646   +0.46871   +0.22777   +0.01728   -0.16771   -0.33113   -0.47616   -0.60537   -0.72085   -0.82438   -0.91742   -1.00120   -1.07680   -1.14511   -1.20692   -1.26292   -1.31371   -1.35983   -1.40175   -1.43991   -1.47470   -1.50651   -1.53566   -1.56251   -1.58738   -1.61061   -1.63257   -1.65363   -1.67424   -1.69491   -1.71628   -1.73917   -1.76467   -1.79431   -1.83035   -1.87629   -1.93792   -2.02564   -2.16021   -2.39006   -2.86048   -4.29820 +26259.03680   +1.55145   +0.11989   -0.34089   -0.55709   -0.67375   -0.73898   -0.77313   -0.78606   -0.78293   -0.76643   -0.73780   -0.69730   -0.64445   -0.57806   -0.49621   -0.39611   -0.27390   -0.12425   +0.06021   +0.28986   +0.57958   +0.95138   +1.43919   +2.09790   +3.02247   +4.39270   +6.59530  +10.64392  +20.32516  +72.37326  -68.21863  -26.29298  -17.32264  -13.33632  -10.98295   -9.30469   -7.89452   -6.51198   -4.95570   -2.99250   -0.28051   +3.76902  +10.31857  +22.06352  +46.98444 +123.39618 +2974.13790 -230.01647 -140.44298 -115.68790  +46.29095  -46.11204  -48.44009  -47.51669  -44.37684  -39.66431  -33.92894  -27.62574  -21.12352  -14.71821   -8.63769   -3.04902   +1.93256   +6.23606   +9.82701  +12.70066  +14.87569  +16.38871  +17.28954  +17.63707  +17.49584  +16.93320  +16.01697  +14.81360  +13.38670  +11.79602  +10.09661   +8.33833   +6.56557   +4.81710   +3.12611   +1.52033   +0.02231   -1.35033   -2.58451   -3.67135   -4.60572   -5.38584   -6.01291   -6.49064   -6.82491   -7.02335   -7.09507   -7.05024   -6.89986   -6.65546   -6.32887   -5.93198   -5.47657   -4.97413   -4.43576   -3.87199   -3.29273   -2.70720   -2.12384   -1.55031   -0.99344   -0.45924   +0.04713   +0.52129   +0.95966   +1.35943   +1.71849   +2.03542   +2.30944   +2.54034   +2.72844   +2.87454   +2.97987   +3.04604   +3.07496   +3.06882   +3.03005   +2.96122   +2.86505   +2.74437   +2.60202   +2.44088   +2.26383   +2.07367   +1.87315   +1.66493   +1.45155   +1.23541   +1.01878   +0.80378   +0.59235   +0.38628   +0.18715   -0.00359   -0.18470   -0.35511   -0.51389   -0.66032   -0.79382   -0.91396   -1.02047   -1.11321   -1.19216   -1.25745   -1.30928   -1.34798   -1.37397   -1.38772   -1.38982   -1.38086   -1.36154   -1.33256   -1.29468   -1.24866   -1.19530   -1.13539   -1.06975   -0.99915   -0.92440   -0.84626   -0.76549   -0.68280   -0.59890   -0.51444   -0.43007   -0.34637   -0.26389   -0.18315   -0.10461   -0.02872   +0.04416   +0.11368   +0.17954   +0.24147   +0.29927   +0.35276   +0.40179   +0.44627   +0.48613   +0.52134   +0.55190   +0.57784   +0.59921   +0.61610   +0.62861   +0.63687   +0.64104   +0.64127   +0.63774   +0.63065   +0.62020   +0.60661   +0.59009   +0.57087
   +0.00000   +0.00000   +0.00000   +0.00000   +0.00000   +0.00000   +0.00000   +0.00000   +0.00000   +0.00000   +0.00000   +0.00000   +0.00000   +0.00000   +0.00000   +0.00000   +0.00000   +0.00000   +0.00000   +0.00000   +0.00000   +0.00000   +0.00000   +0.00000   +0.00000   +0.00000   +0.00000   +0.00000   +0.00000   +0.00000   +0.00000   +0.00000   +0.00000   +0.00000   +0.00000   +0.00000   +0.00000   +0.00000   +0.00000   +0.00000   +0.00000   +0.00000   +0.00000   +0.00000   +0.00000   +0.00000   +0.00000   +0.00000   +0.00000   +0.00000   +0.00000   +0.00000   +0.00000   +0.00000   +0.00000   +0.00000   +0.00000   +0.00000   +0.00000   +0.00000   +0.00000   +0.00000   +0.00000   +0.00000   +0.00000   +0.00000   +0.00000   +0.00000   +0.00000   +0.00000   +0.00000   +0.00000   +0.00000   +0.00000   +0.00000   +0.00000   +0.00000   +0.00000   +0.00000   +0.00000 -118.74370 -116.59834 -114.09590 -111.26588 -108.13681 -104.73627 -101.09083  -97.22608  -93.16656  -88.93583  -84.55640  -80.04978  -75.43649  -70.73604  -65.96695  -61.14678  -56.29214  -51.41873  -46.54130  -41.67373  -36.82905  -32.01942  -27.25619  -22.54993  -17.91043  -13.34674   -8.86719   -4.47942   -0.19043   +3.99346   +8.06651  +12.02357  +15.86007  +19.57196  +23.15571  +26.60827  +29.92705  +33.10992  +36.15515  +39.06142  +41.82776  +44.45357  +46.93859  +49.28286  +51.48671  +53.55075  +55.47584  +57.26309  +58.91383  +60.42958  +61.81206  +63.06316  +64.18494  +65.17959  +66.04945  +66.79695  +67.42464  +67.93518  +68.33130  +68.61578  +68.79149  +68.86133  +68.82826  +68.69526  +68.46532  +68.14146  +67.72670  +67.22405  +66.63652  +65.96708  +65.21870  +64.39431  +63.49678  +62.52895  +61.49360  +60.39346  +59.23117  +58.00932  +56.73038  +55.39678  +54.01081  +52.57467  +51.09044  +49.56010  +47.98545  +46.36818  +44.70980  +43.01165  +41.27488  +39.50043  +37.68899  +35.84100  +33.95662  +32.03567  +30.07757  +28.08136  +26.04556  +23.96813  +21.84635  +19.67673  +18.57264  +17.45483  +16.32259  +15.17510  +14.01144  +12.83060  +11.63145  +10.41273   +9.17304   +7.91081   +6.62429   +5.31154   +3.97038   +2.59834   +1.19268   -0.24970   -1.73228   -3.25903   -4.83441   -6.46353   -8.15223   -9.90718  -11.73607  -13.64781  -15.65275  -17.76297  -19.99270  -22.35877  -24.88123  -27.58419  -30.49683  -33.65484  -37.10237  -40.89460  -45.10144  -49.81284  -55.14643  -61.25907  -68.36472  -76.76292  -86.88641  -99.38431 -115.27670 -136.26377 -165.40592 -208.82399 -280.79999 -424.18012 -853.19546 +137774825451.66083 +859.56657 +430.57037 +287.22214 +215.29076 +171.93005 +142.85796 +121.95361 +106.15658  +93.76665  +83.76369  +75.49853  +68.53838  +62.58364  +57.42029  +52.89141  +48.87928  +45.29389  +42.06524  +39.13805  +36.46810  +34.01959  +31.76323  +29.67482  +27.73419  +25.92439  +24.23107  +22.64202  +21.14675  +19.73622  +18.40260  +17.13906  +15.93962  +14.79901  +13.71259  +12.67624  +11.68630  +10.73949   +9.83287   +8.96381   +8.12993   +7.32907   +6.55929   +5.81880   +5.10600   +4.41940   +3.75764   +3.11949   +2.50378   +1.90948   +1.33559   +0.78121   +0.24549   -0.27233   -0.77301   -1.25721   -1.72558   -2.17872   -2.61718   -3.04151   -3.45220   -3.84973   -4.23453   -4.60704   -4.96767   -5.31679   -5.65477   -5.98197   -6.29871   -6.60533   -6.90213   -7.18941   -7.46746   -7.73657   -7.99699   -8.24900   -8.49285   -8.72879   -8.95706   -9.17792   -9.39159   -9.59831   -9.79831   -9.99181  -10.17906  -10.36027  -10.53567  -10.70550  -10.86998  -11.02935  -11.18384  -11.33370  -11.47918  -11.62053  -11.75801  -11.89190  -12.02247  -12.15004  -12.27490  -12.39739  -12.51786  -12.63668  -12.75425  -12.87100  -12.98740  -13.10395  -13.22122  -13.33981  -13.46039  -13.58373  -13.71067  -13.84215  -13.97926  -14.12322  -14.27545  -14.43758  -14.61152  -14.79949  -15.00415  -15.22866  -15.47684  -15.75334  -16.06390  -16.41568  -16.81774  -17.28175  -17.82295  -18.46170  -19.22583  -20.15438  -21.30392  -22.75970  -24.65642  -27.22025  -30.86234  -36.41668  -45.87197  -65.42815 -129.18470 +956.33812  +88.09288  +42.49033  +26.27022  +17.99305  +12.99802   +9.67503   +7.31964   +5.57479   +4.24018   +3.19473   +2.36095   +2.07448   +1.81088   +1.56795   +1.34377   +1.13667   +0.94515   +0.76790   +0.60375   +0.45167   +0.31072   +0.18007   +0.05898   -0.05324   -0.15720   -0.25345   -0.34249   -0.42477   -0.50072   -0.57072   -0.63512   -0.69422   -0.74834   -0.79773   -0.84265   -0.88332   -0.91995   -0.95274   -0.98188   -1.00751   -1.02981   -1.04892   -1.06495   -1.07804   -1.08831   -1.09585   -1.10076   -1.10313   -1.10304   -1.10057   -1.09579   -1.08876   -1.07954   -1.06818   -1.05473   -1.03923   -1.02171   -1.00220   -0.98074   -0.95733   -0.93201   -0.90476   -0.87561   -0.84454   -0.81155   -0.77662   -0.73972   -0.70084   -0.65992   -0.61693   -0.57179   -0.52444   -0.47479   -0.42273   -0.36816   -0.31093   -0.25087   -0.18779   -0.12147   -0.05164   +0.02203   +0.09990   +0.18243   +0.27014   +0.36370   +0.46389   +0.57169   +0.68830   +0.81525   +0.95447   +1.10844   +1.28047   +1.47494   +1.69791   +1.95790   +2.26732   +2.64502   +3.12098   +3.74606   +4.61395   +5.91824   +8.13414  +12.82299  +29.87331  -89.04226  -17.60353   -9.61505   -6.50652   -4.83261   -3.77299   -3.03232   -2.47819   -2.04237   -1.68614   -1.38584   -1.12624   -0.89704   -0.69106   -0.50309   -0.32930   -0.16675   -0.01318   +0.13319   +0.27379   +0.40982   +0.54224   +0.67189   +0.79948   +0.92564   +1.05094   +1.17590   +1.30098   +1.42665   +1.55335   +1.68152   +1.81162   +1.94409   +2.07945   +2.21820   +2.36094   +2.50829   +2.66100   +2.81990   +2.98596   +3.16037   +3.34451   +3.54014   +3.74944   +3.97521   +4.22118   +4.49239   +4.79594   +5.14225   +5.54738   +6.03769   +6.66004   +7.50736   +8.79519  +11.16794  +17.84272 -116183.73662   -7.33622   -0.60771   +1.85878   +3.28044   +4.30381   +5.14746   +5.90826   +6.63812   +7.36969   +8.12684   +8.92972   +9.79750  +10.75035  +11.81098  +13.00637  +14.36973  +15.94326  +17.78192  +19.95924  +22.57623  +25.77596  +29.76828  +34.87445  +41.61302  +50.87978  +64.36973  +85.73002 +124.52469 +216.49715 +708.49096 -618.54804 -222.26317 -137.28567  -99.56898  -77.57269  -62.40183  -50.43677  -39.74908  -28.97656  -16.80071   -1.51538  +19.63020  +51.90506 +107.36583 +221.51169 +564.41136 +13214.83689 -993.98885 -590.91322 -474.41607  +84.71871  -54.84252  -54.81950  -51.24756  -45.48510  -38.33288  -30.44565  -22.34513  -14.43766   -7.03054   -0.34241   +5.48372  +10.36817  +14.28271  +17.24005  +19.28429  +20.48264  +20.91833  +20.68460  +19.87981  +18.60334  +16.95252  +15.02012  +12.89258  +10.64876   +8.35911   +6.08524   +3.87984   +1.78679   -0.15853   -1.92876   -3.50397   -4.87103   -6.02290   -6.95793   -7.67913   -8.19348   -8.51124   -8.64533   -8.61073   -8.42390   -8.10232   -7.66402   -7.12720   -6.50987   -5.82956   -5.10308   -4.34631   -3.57405   -2.79988   -2.03610   -1.29366   -0.58212   +0.09031   +0.71680   +1.29181   +1.81109   +2.27155   +2.67126   +3.00929   +3.28565   +3.50123   +3.65763   +3.75716   +3.80264   +3.79740   +3.74514   +3.64986   +3.51577   +3.34724   +3.14870   +2.92462   +2.67941   +2.41737   +2.14270   +1.85939   +1.57125   +1.28184   +0.99447   +0.71217   +0.43770   +0.17351   -0.07822   -0.31562   -0.53712   -0.74140   -0.92745   -1.09450   -1.24204   -1.36980   -1.47771   -1.56592   -1.63477   -1.68475   -1.71651   -1.73084   -1.72862   -1.71084   -1.67858   -1.63297   -1.57519   -1.50645   -1.42799   -1.34105   -1.24686   -1.14664   -1.04159   -0.93286   -0.82157   -0.70879   -0.59553   -0.48274   -0.37132   -0.26207   -0.15576   -0.05308   +0.04538   +0.13906   +0.22749   +0.31028   +0.38710   +0.45766   +0.52178   +0.57931   +0.63017   +0.67431   +0.71178   +0.74263   +0.76699   +0.78499   +0.79684   +0.80276   +0.80300   +0.79783   +0.78756   +0.77250   +0.75299   +0.72937   +0.70199   +0.67121   +0.63738   +0.60088   +0.56206   +0.52128   +0.47887   +0.43519   +0.39055   +0.34528   +0.29968   +0.25405
   +0.00000   +0.00000   +0.00000   +0.00000   +0.00000   +0.00000   +0.00000   +0.00000   +0.00000   +0.00000   +0.00000   +0.00000   +0.00000   +0.00000   +0.00000   +0.00000   +0.00000   +0.00000   +0.00000   +0.00000   +0.00000   +0.00000   +0.00000   +0.00000   +0.00000   +0.00000   +0.00000   +0.00000   +0.00000   +0.00000   +0.00000   +0.00000   +0.00000   +0.00000   +0.00000   +0.00000   +0.00000   +0.00000   +0.00000   +0.00000   +0.00000   +0.00000   +0.00000   +0.00000   +0.00000   +0.00000   +0.00000   +0.00000   +0.00000   +0.00000   +0.00000   +0.00000   +0.00000   +0.00000   +0.00000   +0.00000   +0.00000   +0.00000   +0.00000   +0.00000   +0.00000   +0.00000   +0.00000   +0.00000   +0.00000   +0.00000   +0.00000   +0.00000   +0.00000   +0.00000   +0.00000   +0.00000   +0.00000   +0.00000   +0.00000   +0.00000   +0.00000   +0.00000   +0.00000   +0.00000 -116.78353 -113.33301 -109.54777 -105.46244 -101.11029  -96.52315  -91.73148  -86.76435  -81.64941  -76.41295  -71.07989  -65.67380  -60.21693  -54.73025  -49.23343  -43.74493  -38.28200  -32.86069  -27.49596  -22.20163  -16.99048  -11.87424   -6.86368   -1.96859   +2.80213   +7.44047  +11.93925  +16.29211  +20.49342  +24.53832  +28.42260  +32.14274  +35.69583  +39.07955  +42.29214  +45.33236  +48.19947  +50.89319  +53.41369  +55.76151  +57.93760  +59.94325  +61.78008  +63.45002  +64.95525  +66.29824  +67.48167  +68.50844  +69.38164  +70.10452  +70.68051  +71.11315  +71.40612  +71.56318  +71.58819  +71.48507  +71.25783  +70.91047  +70.44708  +69.87172  +69.18849  +68.40146  +67.51472  +66.53230  +65.45821  +64.29642  +63.05086  +61.72536  +60.32372  +58.84965  +57.30677  +55.69861  +54.02860  +52.30006  +50.51622  +48.68014  +46.79480  +44.86301  +42.88745  +40.87063  +38.81490  +36.72245  +34.59526  +32.43512  +30.24362  +28.02211  +25.77168  +23.49316  +21.18710  +18.85371  +16.49286  +14.10402  +11.68622   +9.23799   +6.75731   +4.24151   +1.68718   -0.90993   -3.55510   -6.25479   -7.62747   -9.01686  -10.42420  -11.85088  -13.29843  -14.76852  -16.26300  -17.78394  -19.33360  -20.91451  -22.52944  -24.18152  -25.87420  -27.61134  -29.39727  -31.23683  -33.13548  -35.09936  -37.13544  -39.25163  -41.45694  -43.76168  -46.17773  -48.71879  -51.40076  -54.24223  -57.26502  -60.49495  -63.96275  -67.70533  -71.76738  -76.20353  -81.08128  -86.48502  -92.52166  -99.32866 -107.08579 -116.03277 -126.49648 -138.93459 -154.00817 -172.70884 -196.59487 -228.26339 -272.38923 -338.32208 -447.87787 -666.50440 -1321.44060 +210451609013.32947 +1295.58094 +640.67141 +422.08932 +312.59571 +246.74278 +202.71457 +171.16137 +147.40833 +128.85826 +113.95287 +101.70049  +91.43998  +82.71364  +75.19452  +68.64284  +62.87876  +57.76473  +53.19378  +49.08142  +45.36008  +41.97502  +38.88145  +36.04237  +33.42693  +31.00920  +28.76724  +26.68234  +24.73847  +22.92178  +21.22027  +19.62349  +18.12226  +16.70852  +15.37517  +14.11587  +12.92501  +11.79756  +10.72902   +9.71535   +8.75289   +7.83834   +6.96870   +6.14126   +5.35353   +4.60323   +3.88830   +3.20682   +2.55703   +1.93732   +1.34618   +0.78224   +0.24420   -0.26912   -0.75884   -1.22600   -1.67156   -2.09643   -2.50147   -2.88746   -3.25516   -3.60527   -3.93846   -4.25536   -4.55656   -4.84262   -5.11408   -5.37144   -5.61519   -5.84578   -6.06364   -6.26920   -6.46285   -6.64498   -6.81593   -6.97608   -7.12574   -7.26523   -7.39488   -7.51497   -7.62579   -7.72761   -7.82071   -7.90534   -7.98174   -8.05016   -8.11083   -8.16398   -8.20983   -8.24858   -8.28046   -8.30565   -8.32437   -8.33679   -8.34312   -8.34353   -8.33821   -8.32733   -8.31107   -8.28960   -8.26310   -8.23174   -8.19567   -8.15508   -8.11013   -8.06099   -8.00784   -7.95084   -7.89017   -7.82602   -7.75857   -7.68803   -7.61460   -7.53850   -7.45996   -7.37925   -7.29664   -7.21246   -7.12704   -7.04080   -6.95421   -6.86781   -6.78228   -6.69841   -6.61722   -6.53996   -6.46827   -6.40432   -6.35104   -6.31250   -6.29462   -6.30626   -6.36138   -6.48344   -6.71498   -7.14233   -7.97126   -9.84321  -16.28603  +96.17388   +6.50514   +1.94633   +0.42928   -0.26406   -0.61586   -0.79267   -0.86735   -0.87678   -0.84164   -0.77439   -0.68298   -0.64090   -0.59607   -0.54871   -0.49901   -0.44714   -0.39325   -0.33746   -0.27988   -0.22061   -0.15975   -0.09736   -0.03350   +0.03175   +0.09836   +0.16628   +0.23547   +0.30590   +0.37755   +0.45038   +0.52439   +0.59956   +0.67587   +0.75334   +0.83194   +0.91169   +0.99259   +1.07464   +1.15786   +1.24227   +1.32787   +1.41469   +1.50276   +1.59210   +1.68275   +1.77475   +1.86813   +1.96293   +2.05921   +2.15703   +2.25644   +2.35750   +2.46029   +2.56489   +2.67138   +2.77985   +2.89042   +3.00318   +3.11826   +3.23580   +3.35594   +3.47884   +3.60469   +3.73367   +3.86600   +4.00191   +4.14168   +4.28559   +4.43398   +4.58719   +4.74564   +4.90979   +5.08014   +5.25728   +5.44186   +5.63464   +5.83648   +6.04834   +6.27139   +6.50693   +6.75650   +7.02193   +7.30535   +7.60933   +7.93693   +8.29189   +8.67878   +9.10325   +9.57238  +10.09520  +10.68332  +11.35201  +12.12175  +13.02060  +14.08814  +15.38205  +16.98975  +19.05045  +21.80022  +25.67386  +31.56995  +41.69408  +63.29304 +142.26312 -409.83926  -78.43813  -41.53693  -27.28866  -19.70227  -14.97033  -11.72213   -9.34316   -7.51685   -6.06346   -4.87338   -3.87593   -3.02349   -2.28276   -1.62978   -1.04681   -0.52047   -0.04042   +0.40145   +0.81158   +1.19522   +1.55666   +1.89947   +2.22666   +2.54081   +2.84414   +3.13862   +3.42600   +3.70786   +3.98566   +4.26079   +4.53456   +4.80826   +5.08318   +5.36065   +5.64204   +5.92882   +6.22261   +6.52520   +6.83865   +7.16534   +7.50813   +7.87050   +8.25677   +8.67250   +9.12500   +9.62416  +10.18394  +10.82478  +11.57827  +12.49624  +13.67100  +15.28569  +17.76540  +22.38160  +35.48314 -229298.74965  -14.37062   -1.18167   +3.58816   +6.28737   +8.19083   +9.72858  +11.09026  +12.37641  +13.64920  +14.95300  +16.32418  +17.79647  +19.40451  +21.18672  +23.18815  +25.46392  +28.08362  +31.13771  +34.74686  +39.07667  +44.36141  +50.94457  +59.35180  +70.43132  +85.64841 +107.77546 +142.77797 +206.29999 +356.80929 +1161.66999 -1009.04387 -360.75755 -221.72111 -160.01545 -124.05789  -99.31427  -79.88792  -62.66147  -45.46528  -26.23852   -2.35577  +30.37741  +79.95951 +164.65644 +338.20409 +857.95508 +20000.17740 -1497.86647 -886.64713 -708.82274  +84.52107  -63.00012  -59.66674  -52.81011  -43.99797  -34.18282  -24.11163  -14.35383   -5.32856   +2.67513   +9.47911  +14.99572  +19.21048  +22.16505  +23.94296  +24.65707  +24.43896  +23.43025  +21.77553  +19.61681  +17.08931  +14.31834  +11.41720   +8.48589   +5.61044   +2.86283   +0.30129   -2.02903   -4.09519   -5.87538   -7.35782   -8.53947   -9.42487  -10.02492  -10.35568  -10.43733  -10.29311   -9.94841   -9.42993   -8.76495   -7.98068   -7.10369   -6.15950   -5.17218   -4.16404   -3.15547   -2.16472   -1.20788   -0.29876   +0.55101   +1.33201   +2.03692   +2.66040   +3.19898   +3.65092   +4.01604   +4.29555   +4.49192   +4.60867   +4.65022   +4.62175   +4.52900   +4.37819   +4.17580   +3.92854   +3.64315   +3.32633   +2.98467   +2.62455   +2.25206   +1.87296   +1.49261   +1.11598   +0.74757   +0.39143   +0.05112   -0.27028   -0.57015   -0.84634   -1.09718   -1.32140   -1.51816   -1.68699   -1.82781   -1.94084   -2.02662   -2.08593   -2.11982   -2.12953   -2.11647   -2.08221   -2.02841   -1.95684   -1.86933   -1.76773   -1.65393   -1.52980   -1.39718   -1.25787   -1.11363   -0.96612   -0.81694   -0.66760   -0.51949   -0.37392   -0.23207   -0.09501   +0.03629   +0.16099   +0.27836   +0.38779   +0.48876   +0.58088   +0.66385   +0.73747   +0.80163   +0.85631   +0.90159   +0.93758   +0.96450   +0.98261   +0.99223   +0.99374   +0.98754   +0.97408   +0.95384   +0.92733   +0.89506   +0.85758   +0.81541   +0.76911   +0.71923   +0.66629   +0.61084   +0.55339   +0.49445   +0.43450   +0.37401   +0.31342   +0.25315   +0.19359   +0.13512   +0.07808   +0.02277   -0.03052   -0.08153   -0.13005   -0.17586   -0.21880   -0.25873
   +0.00000   +0.00000   +0.00000   +0.00000   +0.00000   +0.00000   +0.00000   +0.00000   +0.00000   +0.00000   +0.00000   +0.00000   +0.00000   +0.00000   +0.00000   +0.00000   +0.00000   +0.00000   +0.00000   +0.00000   +0.00000   +0.00000   +0.00000   +0.00000   +0.00000   +0.00000   +0.00000   +0.00000   +0.00000   +0.00000   +0.00000   +0.00000   +0.00000   +0.00000   +0.00000   +0.00000   +0.00000   +0.00000   +0.00000   +0.00000   +0.00000   +0.00000   +0.00000   +0.00000   +0.00000   +0.00000   +0.00000   +0.00000   +0.00000   +0.00000   +0.00000   +0.00000   +0.00000   +0.00000   +0.00000   +0.00000   +0.00000   +0.00000   +0.00000   +0.00000   +0.00000   +0.00000   +0.00000   +0.00000   +0.00000   +0.00000   +0.00000   +0.00000   +0.00000   +0.00000   +0.00000   +0.00000   +0.00000   +0.00000   +0.00000   +0.00000   +0.00000   +0.00000   +0.00000   +0.00000 -111.51983 -106.74879 -101.68243  -96.36042  -90.82055  -85.09868  -79.22880  -73.24304  -67.17168  -61.04322  -54.88436  -48.72012  -42.57380  -36.46710  -30.42011  -24.45141  -18.57808  -12.81577   -7.17878   -1.68007   +3.66866   +8.85692  +13.87538  +18.71581  +23.37104  +27.83488  +32.10211  +36.16838  +40.03021  +43.68490  +47.13053  +50.36585  +53.39031  +56.20393  +58.80736  +61.20175  +63.38876  +65.37050  +67.14953  +68.72876  +70.11150  +71.30134  +72.30218  +73.11820  +73.75379  +74.21356  +74.50230  +74.62496  +74.58662  +74.39249  +74.04786  +73.55808  +72.92857  +72.16480  +71.27222  +70.25632  +69.12257  +67.87640  +66.52323  +65.06839  +63.51718  +61.87482  +60.14643  +58.33706  +56.45165  +54.49500  +52.47184  +50.38674  +48.24413  +46.04831  +43.80345  +41.51352  +39.18236  +36.81363  +34.41081  +31.97720  +29.51592  +27.02988  +24.52179  +21.99413  +19.44917  +16.88896  +14.31527  +11.72964   +9.13332   +6.52726   +3.91212   +1.28822   -1.34451   -3.98649   -6.63862   -9.30226  -11.97928  -14.67217  -17.38411  -20.11901  -22.88171  -25.67803  -28.51503  -31.40116  -32.86575  -34.34658  -35.84524  -37.36347  -38.90318  -40.46648  -42.05567  -43.67330  -45.32217  -47.00538  -48.72636  -50.48891  -52.29725  -54.15609  -56.07067  -58.04689  -60.09134  -62.21145  -64.41564  -66.71344  -69.11569  -71.63482  -74.28509  -77.08294  -80.04748  -83.20100  -86.56964  -90.18433  -94.08189  -98.30650 -102.91161 -107.96260 -113.54021 -119.74533 -126.70581 -134.58596 -143.60069 -154.03650 -166.28408 -180.89038 -198.64541 -220.73416 -249.01875 -286.60266 -339.07211 -417.59952 -548.25371 -809.24109 -1591.59345 +251477560988.41226 +1536.11385 +753.79298 +492.85804 +362.27726 +283.84422 +231.49006 +194.04237 +165.91488 +144.00409 +126.44785 +112.06114 +100.05389  +89.87912  +81.14609  +73.56825  +66.93064  +61.06887  +55.85505  +51.18820  +46.98752  +43.18757  +39.73480  +36.58494  +33.70109  +31.05225  +28.61215  +26.35841  +24.27183  +22.33585  +20.53608  +18.86000  +17.29664  +15.83632  +14.47053  +13.19167  +11.99302  +10.86854   +9.81284   +8.82106   +7.88880   +7.01212   +6.18742   +5.41141   +4.68112   +3.99383   +3.34702   +2.73842   +2.16591   +1.62754   +1.12153   +0.64619   +0.20000   -0.21848   -0.61059   -0.97756   -1.32056   -1.64066   -1.93888   -2.21618   -2.47344   -2.71151   -2.93116   -3.13315   -3.31817   -3.48689   -3.63992   -3.77787   -3.90128   -4.01068   -4.10659   -4.18946   -4.25976   -4.31790   -4.36430   -4.39933   -4.42337   -4.43676   -4.43983   -4.43289   -4.41623   -4.39013   -4.35486   -4.31066   -4.25777   -4.19641   -4.12678   -4.04907   -3.96346   -3.87012   -3.76918   -3.66079   -3.54506   -3.42209   -3.29197   -3.15477   -3.01055   -2.85933   -2.70112   -2.53593   -2.36371   -2.18440   -1.99792   -1.80414   -1.60291   -1.39404   -1.17728   -0.95233   -0.71886   -0.47643   -0.22454   +0.03738   +0.31006   +0.59431   +0.89111   +1.20165   +1.52732   +1.86978   +2.23105   +2.61356   +3.02030   +3.45492   +3.92198   +4.42719   +4.97784   +5.58331   +6.25595   +7.01225   +7.87481   +8.87539  +10.06006  +11.49827  +13.29982  +15.64913  +18.88152  +23.67724  +31.65847  +47.88257 +100.16508 -785.03777  -76.51213  -39.02823  -25.50883  -18.46530  -14.09573  -11.08668   -8.86347   -7.13477   -5.73710   -4.57160   -3.57491   -3.21350   -2.87009   -2.54288   -2.23030   -1.93095   -1.64361   -1.36720   -1.10075   -0.84338   -0.59433   -0.35289   -0.11844   +0.10960   +0.33175   +0.54849   +0.76024   +0.96742   +1.17038   +1.36948   +1.56502   +1.75731   +1.94661   +2.13319   +2.31729   +2.49914   +2.67895   +2.85694   +3.03331   +3.20824   +3.38193   +3.55455   +3.72627   +3.89728   +4.06773   +4.23780   +4.40766   +4.57747   +4.74740   +4.91762   +5.08831   +5.25964   +5.43180   +5.60497   +5.77936   +5.95517   +6.13260   +6.31190   +6.49330   +6.67706   +6.86344   +7.05275   +7.24529   +7.44141   +7.64148   +7.84589   +8.05509   +8.26957   +8.48984   +8.71652   +8.95023   +9.19173   +9.44182   +9.70142   +9.97158  +10.25346  +10.54841  +10.85797  +11.18392  +11.52830  +11.89352  +12.28239  +12.69823  +13.14501  +13.62748  +14.15141  +14.72386  +15.35357  +16.05150  +16.83155  +17.71167  +18.71546  +19.87449  +21.23210  +22.84940  +24.81541  +27.26506  +30.41325  +34.62433  +40.56946  +49.63561  +65.22716  +98.52977 +220.38573 -631.83845 -120.34895  -63.42971  -41.47669  -29.80722  -22.54443  -17.57259  -13.94323  -11.16768   -8.96858   -7.17673   -5.68306   -4.41409   -3.31846   -2.35919   -1.50896   -0.74712   -0.05778   +0.57154   +1.15076   +1.68790   +2.18954   +2.66112   +3.10722   +3.53174   +3.93803   +4.32903   +4.70732   +5.07524   +5.43492   +5.78832   +6.13731   +6.48370   +6.82925   +7.17575   +7.52503   +7.87904   +8.23986   +8.60979   +8.99145   +9.38785   +9.80257  +10.23995  +10.70538  +11.20574  +11.75009  +12.35070  +13.02485  +13.79788  +14.70890  +15.82220  +17.25224  +19.22628  +22.27189  +27.96738  +44.19445 -284668.19422  -17.78323   -1.45759   +4.41185   +7.70609  +10.00724  +11.84850  +13.46444  +14.97888  +16.46778  +17.98475  +19.57316  +21.27266  +23.12351  +25.16995  +27.46358  +30.06719  +33.05992  +36.54437  +40.65731  +45.58624  +51.59631  +59.07614  +68.62031  +81.18818  +98.43690 +123.50185 +163.12971 +235.01335 +405.27896 +1315.61321 -1139.42558 -406.18569 -248.91567 -179.12068 -138.46798 -110.53001  -88.65346  -69.33674  -50.16412  -28.86724   -2.58436  +33.22980  +87.21787 +179.09121 +366.80587 +927.86640 +21568.49079 -1610.74011 -950.76027 -757.92632  +43.76803  -69.44399  -61.87190  -51.21280  -39.11438  -26.65541  -14.64249   -3.65395   +5.92220  +13.86071  +20.06808  +24.55287  +27.40170  +28.75619  +28.79458  +27.71598  +25.72775  +23.03564  +19.83620  +16.31135  +12.62466   +8.91911   +5.31600   +1.91486   -1.20594   -3.98800   -6.39135   -8.39255   -9.98278  -11.16574  -11.95563  -12.37517  -12.45372  -12.22556  -11.72829  -11.00148  -10.08535   -9.01981   -7.84349   -6.59307   -5.30269   -4.00352   -2.72348   -1.48701   -0.31502   +0.77511   +1.76948   +2.65751   +3.43179   +4.08781   +4.62372   +5.04011   +5.33967   +5.52691   +5.60790   +5.59000   +5.48154   +5.29162   +5.02986   +4.70617   +4.33056   +3.91298   +3.46313   +2.99037   +2.50359   +2.01109   +1.52055   +1.03898   +0.57261   +0.12696   -0.29324   -0.68398   -1.04205   -1.36491   -1.65074   -1.89835   -2.10718   -2.27720   -2.40892   -2.50329   -2.56166   -2.58575   -2.57754   -2.53930   -2.47346   -2.38263   -2.26949   -2.13681   -1.98736   -1.82393   -1.64923   -1.46592   -1.27656   -1.08359   -0.88931   -0.69587   -0.50527   -0.31933   -0.13968   +0.03222   +0.19508   +0.34781   +0.48949   +0.61938   +0.73690   +0.84165   +0.93334   +1.01188   +1.07727   +1.12966   +1.16930   +1.19654   +1.21184   +1.21572   +1.20877   +1.19166   +1.16509   +1.12980   +1.08657   +1.03619   +0.97946   +0.91719   +0.85019   +0.77926   +0.70518   +0.62870   +0.55057   +0.47148   +0.39210   +0.31306   +0.23497   +0.15836   +0.08376   +0.01161   -0.05766   -0.12367   -0.18610   -0.24467   -0.29912   -0.34928   -0.39497   -0.43609   -0.47256   -0.50434   -0.53141   -0.55382   -0.57161   -0.58487   -0.59372   -0.59828
   +0.00000   +0.00000   +0.00000   +0.00000   +0.00000   +0.00000   +0.00000   +0.00000   +0.00000   +0.00000   +0.00000   +0.00000   +0.00000   +0.00000   +0.00000   +0.00000   +0.00000   +0.00000   +0.00000   +0.00000   +0.00000   +0.00000   +0.00000   +0.00000   +0.00000   +0.00000   +0.00000   +0.00000   +0.00000   +0.00000   +0.00000   +0.00000   +0.00000   +0.00000   +0.00000   +0.00000   +0.00000   +0.00000   +0.00000   +0.00000   +0.00000   +0.00000   +0.00000   +0.00000   +0.00000   +0.00000   +0.00000   +0.00000   +0.00000   +0.00000   +0.00000   +0.00000   +0.00000   +0.00000   +0.00000   +0.00000   +0.00000   +0.00000   +0.00000   +0.00000   +0.00000   +0.00000   +0.00000   +0.00000   +0.00000   +0.00000   +0.00000   +0.00000   +0.00000   +0.00000   +0.00000   +0.00000   +0.00000   +0.00000   +0.00000   +0.00000   +0.00000   +0.00000   +0.00000   +0.00000 -103.17682  -97.11058  -90.80666  -84.30948  -77.66088  -70.90024  -64.06449  -57.18814  -50.30337  -43.44008  -36.62596  -29.88655  -23.24532  -16.72377  -10.34144   -4.11606   +1.93643   +7.80176  +13.46728  +18.92188  +24.15590  +29.16105  +33.93038  +38.45815  +42.73981  +46.77187  +50.55191  +54.07845  +57.35092  +60.36957  +63.13546  +65.65034  +67.91664  +69.93740  +71.71623  +73.25722  +74.56497  +75.64447  +76.50109  +77.14053  +77.56880  +77.79217  +77.81712  +77.65033  +77.29864  +76.76900  +76.06849  +75.20425  +74.18347  +73.01337  +71.70115  +70.25404  +68.67919  +66.98371  +65.17466  +63.25899  +61.24354  +59.13508  +56.94020  +54.66540  +52.31700  +49.90117  +47.42393  +44.89109  +42.30833  +39.68108  +37.01462  +34.31402  +31.58413  +28.82959  +26.05484  +23.26408  +20.46130  +17.65024  +14.83443  +12.01713   +9.20140   +6.39000   +3.58547   +0.79007   -1.99419   -4.76560   -7.52272  -10.26441  -12.98987  -15.69858  -18.39039  -21.06553  -23.72460  -26.36864  -28.99913  -31.61808  -34.22803  -36.83217  -39.43436  -42.03927  -44.65247  -47.28059  -49.93147  -52.61439  -53.97123  -55.34036  -56.72348  -58.12245  -59.53930  -60.97624  -62.43570  -63.92036  -65.43315  -66.97729  -68.55635  -70.17428  -71.83544  -73.54468  -75.30743  -77.12973  -79.01836  -80.98094  -83.02608  -85.16352  -87.40436  -89.76126  -92.24876  -94.88361  -97.68527 -100.67639 -103.88356 -107.33822 -111.07773 -115.14697 -119.60019 -124.50371 -129.93944 -136.00970 -142.84412 -150.60931 -159.52311 -169.87595 -182.06382 -196.64106 -214.40834 -236.56659 -265.00291 -302.86243 -355.80621 -435.15630 -567.33062 -831.58264 -1624.17922 +254844266900.39569 +1545.86083 +753.29663 +489.09855 +356.99974 +277.74672 +224.92156 +187.20220 +158.92757 +136.95253 +119.38996 +105.03890  +93.09867  +83.01490  +74.39159  +66.93827  +60.43707  +54.72135  +49.66145  +45.15501  +41.12009  +37.49033  +34.21141  +31.23844  +28.53398  +26.06657  +23.80955  +21.74021  +19.83904  +18.08923  +16.47617  +14.98713  +13.61095  +12.33781  +11.15903  +10.06691   +9.05458   +8.11591   +7.24540   +6.43810   +5.68955   +4.99570   +4.35289   +3.75778   +3.20733   +2.69875   +2.22949   +1.79722   +1.39978   +1.03518   +0.70160   +0.39732   +0.12078   -0.12949   -0.35483   -0.55653   -0.73577   -0.89363   -1.03116   -1.14933   -1.24903   -1.33112   -1.39639   -1.44559   -1.47944   -1.49859   -1.50366   -1.49526   -1.47392   -1.44019   -1.39455   -1.33746   -1.26937   -1.19068   -1.10180   -1.00308   -0.89486   -0.77748   -0.65123   -0.51640   -0.37324   -0.22200   -0.06291   +0.10383   +0.27804   +0.45953   +0.64817   +0.84383   +1.04638   +1.25575   +1.47186   +1.69466   +1.92412   +2.16024   +2.40304   +2.65258   +2.90892   +3.17218   +3.44251   +3.72008   +4.00511   +4.29787   +4.59868   +4.90792   +5.22602   +5.55349   +5.89094   +6.23904   +6.59860   +6.97055   +7.35595   +7.75606   +8.17232   +8.60643   +9.06039   +9.53651  +10.03758  +10.56688  +11.12834  +11.72672  +12.36779  +13.05862  +13.80799  +14.62691  +15.52934  +16.53330  +17.66242  +18.94829  +20.43412  +22.18062  +24.27584  +26.85246  +30.12025  +34.43146  +40.42656  +49.40477  +64.46428  +95.26403 +194.92825 -1495.88967 -142.88844  -71.49541  -45.87414  -32.62355  -24.48250  -18.94250  -14.90604  -11.81677   -9.36253   -7.35456   -5.67199   -5.07098   -4.50486   -3.97019   -3.46397   -2.98356   -2.52663   -2.09111   -1.67517   -1.27716   -0.89562   -0.52922   -0.17677   +0.16280   +0.49048   +0.80715   +1.11363   +1.41066   +1.69893   +1.97906   +2.25164   +2.51721   +2.77626   +3.02927   +3.27666   +3.51885   +3.75621   +3.98912   +4.21792   +4.44292   +4.66445   +4.88279   +5.09825   +5.31108   +5.52157   +5.72997   +5.93654   +6.14153   +6.34520   +6.54778   +6.74953   +6.95070   +7.15154   +7.35230   +7.55325   +7.75466   +7.95680   +8.15996   +8.36444   +8.57057   +8.77867   +8.98910   +9.20224   +9.41849   +9.63829   +9.86211  +10.09046  +10.32390  +10.56304  +10.80855  +11.06119  +11.32178  +11.59124  +11.87061  +12.16106  +12.46391  +12.78067  +13.11307  +13.46308  +13.83300  +14.22551  +14.64374  +15.09140  +15.57291  +16.09356  +16.65977  +17.27939  +17.96215  +18.72023  +19.56910  +20.52873  +21.62533  +22.89402  +24.38300  +26.16018  +28.32454  +31.02609  +34.50374  +39.16254  +45.74863  +55.80394  +73.11317 +110.11166 +245.55618 -701.90411 -133.29720  -70.04562  -45.66720  -32.72172  -24.67576  -19.17723  -15.17170  -12.11594   -9.70157   -7.74054   -6.11161   -4.73308   -3.54789   -2.51495   -1.60390   -0.79182   -0.06106   +0.60222   +1.20902   +1.76821   +2.28707   +2.77161   +3.22687   +3.65712   +4.06605   +4.45683   +4.83229   +5.19492   +5.54699   +5.89061   +6.22772   +6.56019   +6.88984   +7.21847   +7.54794   +7.88014   +8.21715   +8.56119   +8.91477   +9.28079   +9.66265  +10.06445  +10.49130  +10.94969  +11.44815  +11.99822  +12.61618  +13.32588  +14.16415  +15.19154  +16.51596  +18.35164  +21.19610  +26.53798  +41.81179 -268523.82292  -16.72496   -1.36678   +4.12466   +7.18299   +9.30006  +10.97822  +12.43802  +13.79539  +15.12092  +16.46392  +17.86371  +19.35581  +20.97580  +22.76245  +24.76064  +27.02477  +29.62316  +32.64425  +36.20574  +40.46886  +45.66148  +52.11746  +60.34747  +71.17541  +86.02430 +107.58655 +141.65567 +203.42521 +349.68140 +1131.48210 -976.78967 -347.08022 -212.00302 -152.05979 -117.16314  -93.21567  -74.51871  -58.08818  -41.88572  -24.02260   -2.14340  +27.46669  +71.84652 +147.02431 +300.09492 +756.49839 +17524.07314 -1304.14510 -767.09447 -609.36051  -27.58180  -72.86375  -60.36429  -45.66103  -30.36513  -15.63085   -2.26736   +9.19989  +18.47753  +25.46403  +30.20396  +32.84765  +33.61888  +32.78597  +30.63917  +27.47251  +23.57007  +19.19598  +14.58764   +9.95152   +5.46119   +1.25701   -2.55288   -5.89061   -8.70588  -10.97296  -12.68737  -13.86250  -14.52629  -14.71807  -14.48562  -13.88249  -12.96555  -11.79298  -10.42244   -8.90963   -7.30708   -5.66326   -4.02190   -2.42155   -0.89532   +0.52919   +1.82981   +2.98964   +3.99675   +4.84385   +5.52786   +6.04946   +6.41263   +6.62419   +6.69330   +6.63100   +6.44981   +6.16327   +5.78558   +5.33125   +4.81482   +4.25054   +3.65216   +3.03275   +2.40452   +1.77868   +1.16541   +0.57372   +0.01146   -0.51470   -0.99927   -1.43790   -1.82734   -2.16540   -2.45083   -2.68331   -2.86333   -2.99212   -3.07154   -3.10400   -3.09240   -3.04001   -2.95039   -2.82735   -2.67481   -2.49681   -2.29737   -2.08052   -1.85016   -1.61008   -1.36389   -1.11501   -0.86663   -0.62168   -0.38285   -0.15254   +0.06712   +0.27430   +0.46743   +0.64522   +0.80665   +0.95096   +1.07763   +1.18637   +1.27711   +1.34998   +1.40528   +1.44349   +1.46522   +1.47123   +1.46236   +1.43957   +1.40388   +1.35637   +1.29818   +1.23046   +1.15439   +1.07115   +0.98190   +0.88780   +0.78996   +0.68949   +0.58741   +0.48473   +0.38237   +0.28122   +0.18208   +0.08571   -0.00722   -0.09611   -0.18041   -0.25965   -0.33344   -0.40144   -0.46339   -0.51909   -0.56839   -0.61121   -0.64753   -0.67737   -0.70080   -0.71794   -0.72896   -0.73404   -0.73343   -0.72737   -0.71617   -0.70012   -0.67957   -0.65484   -0.62631   -0.59434   -0.55929   -0.52156
   +0.00000   +0.00000   +0.00000   +0.00000   +0.00000   +0.00000   +0.00000   +0.00000   +0.00000   +0.00000   +0.00000   +0.00000   +0.00000   +0.00000   +0.00000   +0.00000   +0.00000   +0.00000   +0.00000   +0.00000   +0.00000   +0.00000   +0.00000   +0.00000   +0.00000   +0.00000   +0.00000   +0.00000   +0.00000   +0.00000   +0.00000   +0.00000   +0.00000   +0.00000   +0.00000   +0.00000   +0.00000   +0.00000   +0.00000   +0.00000   +0.00000   +0.00000   +0.00000   +0.00000   +0.00000   +0.00000   +0.00000   +0.00000   +0.00000   +0.00000   +0.00000   +0.00000   +0.00000   +0.00000   +0.00000   +0.00000   +0.00000   +0.00000   +0.00000   +0.00000   +0.00000   +0.00000   +0.00000   +0.00000   +0.00000   +0.00000   +0.00000   +0.00000   +0.00000   +0.00000   +0.00000   +0.00000   +0.00000   +0.00000   +0.00000   +0.00000   +0.00000   +0.00000   +0.00000   +0.00000  -92.05152  -84.75680  -77.30104  -69.73272  -62.09710  -54.43622  -46.78905  -39.19157  -31.67683  -24.27509  -17.01393   -9.91831   -3.01072   +3.68871  +10.16212  +16.39380  +22.37011  +28.07932  +33.51153  +38.65859  +43.51397  +48.07265  +52.33105  +56.28694  +59.93932  +63.28835  +66.33526  +69.08226  +71.53248  +73.68988  +75.55919  +77.14580  +78.45575  +79.49564  +80.27254  +80.79399  +81.06790  +81.10253  +80.90641  +80.48830  +79.85718  +79.02216  +77.99249  +76.77747  +75.38647  +73.82886  +72.11399  +70.25118  +68.24967  +66.11862  +63.86706  +61.50390  +59.03788  +56.47761  +53.83147  +51.10768  +48.31423  +45.45889  +42.54922  +39.59251  +36.59583  +33.56599  +30.50953  +27.43274  +24.34163  +21.24196  +18.13919  +15.03851  +11.94485   +8.86283   +5.79681   +2.75086   -0.27122   -3.26595   -6.23008   -9.16070  -12.05515  -14.91106  -17.72636  -20.49928  -23.22832  -25.91229  -28.55032  -31.14182  -33.68654  -36.18455  -38.63626  -41.04246  -43.40428  -45.72327  -48.00143  -50.24118  -52.44548  -54.61786  -56.76243  -58.88405  -60.98835  -63.08191  -65.17235  -67.26857  -68.32202  -69.38095  -70.44692  -71.52165  -72.60701  -73.70503  -74.81792  -75.94808  -77.09818  -78.27111  -79.47006  -80.69855  -81.96047  -83.26012  -84.60229  -85.99231  -87.43616  -88.94053  -90.51296  -92.16200  -93.89731  -95.72997  -97.67263  -99.73989 -101.94864 -104.31858 -106.87279 -109.63852 -112.64819 -115.94064 -119.56288 -123.57230 -128.03977 -133.05382 -138.72655 -145.20201 -152.66855 -161.37719 -171.67021 -184.02668 -199.13855 -218.04359 -242.37252 -274.84304 -320.34685 -388.66716 -502.63122 -730.72031 -1415.34012 +220205405267.58035 +1324.31492 +639.72369 +411.68220 +297.78480 +229.55018 +184.15113 +151.80442 +127.61836 +108.87525  +93.94438  +81.78799  +71.71414  +63.24376  +56.03459  +49.83559  +44.45846  +39.75912  +35.62550  +31.96909  +28.71901  +25.81789  +23.21874  +20.88270  +18.77739  +16.87556  +15.15414  +13.59345  +12.17659  +10.88899   +9.71798   +8.65253   +7.68295   +6.80071   +5.99828   +5.26897   +4.60680   +4.00645   +3.46314   +2.97254   +2.53079   +2.13435   +1.78003   +1.46492   +1.18637   +0.94196   +0.72944   +0.54679   +0.39212   +0.26370   +0.15992   +0.07931   +0.02048   -0.01783   -0.03681   -0.03758   -0.02114   +0.01152   +0.05952   +0.12202   +0.19824   +0.28742   +0.38890   +0.50202   +0.62617   +0.76078   +0.90533   +1.05930   +1.22223   +1.39367   +1.57321   +1.76047   +1.95508   +2.15669   +2.36500   +2.57970   +2.80054   +3.02724   +3.25958   +3.49735   +3.74036   +3.98842   +4.24139   +4.49913   +4.76152   +5.02847   +5.29990   +5.57575   +5.85599   +6.14061   +6.42962   +6.72305   +7.02096   +7.32343   +7.63060   +7.94260   +8.25961   +8.58186   +8.90961   +9.24316   +9.58287   +9.92915  +10.28247  +10.64337  +11.01249  +11.39052  +11.77829  +12.17673  +12.58691  +13.01005  +13.44757  +13.90110  +14.37252  +14.86402  +15.37817  +15.91796  +16.48692  +17.08925  +17.72995  +18.41507  +19.15191  +19.94944  +20.81875  +21.77376  +22.83210  +24.01651  +25.35681  +26.89282  +28.67904  +30.79198  +33.34260  +36.49814  +40.52291  +45.86078  +53.31875  +64.53390  +83.40992 +122.11719 +247.59245 -1882.94930 -178.26687  -88.41802  -56.24331  -39.65727  -29.51081  -22.64326  -17.67176  -13.89534  -10.92071   -8.51009   -6.51123   -5.80293   -5.13888   -4.51476   -3.92679   -3.37165   -2.84641   -2.34847   -1.87551   -1.42549   -0.99656   -0.58706   -0.19549   +0.17949   +0.53911   +0.88448   +1.21661   +1.53644   +1.84481   +2.14251   +2.43024   +2.70869   +2.97846   +3.24013   +3.49422   +3.74124   +3.98165   +4.21589   +4.44437   +4.66748   +4.88558   +5.09903   +5.30816   +5.51329   +5.71473   +5.91278   +6.10771   +6.29982   +6.48938   +6.67666   +6.86191   +7.04542   +7.22743   +7.40822   +7.58805   +7.76718   +7.94591   +8.12451   +8.30327   +8.48250   +8.66251   +8.84365   +9.02625   +9.21070   +9.39738   +9.58675   +9.77924   +9.97537  +10.17568  +10.38076  +10.59129  +10.80799  +11.03166  +11.26323  +11.50370  +11.75423  +12.01613  +12.29089  +12.58024  +12.88615  +13.21095  +13.55734  +13.92853  +14.32831  +14.76125  +15.23290  +15.75000  +16.32095  +16.95622  +17.66915  +18.47692  +19.40209  +20.47491  +21.73683  +23.24634  +25.08861  +27.39277  +30.36442  +34.35220  +39.99828  +48.62976  +63.50406  +95.32395 +211.87350 -603.60751 -114.24649  -59.83311  -38.87741  -27.76227  -20.86453  -16.15981  -12.74060  -10.13937   -8.09072   -6.43280   -5.06128   -3.90586   -2.91745   -2.06070   -1.30950   -0.64416   -0.04949   +0.48637   +0.97286   +1.41760   +1.82679   +2.20557   +2.55824   +2.88843   +3.19923   +3.49333   +3.77308   +4.04056   +4.29763   +4.54599   +4.78722   +5.02278   +5.25411   +5.48258   +5.70959   +5.93657   +6.16502   +6.39655   +6.63295   +6.87627   +7.12888   +7.39364   +7.67406   +7.97464   +8.30123   +8.66177   +9.06743   +9.53459  +10.08859  +10.77106  +11.65628  +12.89177  +14.82032  +18.46778  +28.95824 -185081.66591  -11.47184   -0.93290   +2.80138   +4.85416   +6.25315   +7.34392   +8.27767   +9.13331   +9.95832  +10.78528  +11.63953  +12.54341  +13.51879  +14.58904  +15.78088  +17.12639  +18.66558  +20.45004  +22.54824  +25.05382  +28.09892  +31.87703  +36.68396  +42.99681  +51.63955  +64.17107  +83.94587 +119.76156 +204.50063 +657.26498 -563.53999 -198.85823 -120.61568  -85.89760  -65.70802  -51.89570  -41.17904  -31.85803  -22.79649  -12.97304   -1.14840  +14.59854  +37.87624  +76.86902 +155.58329 +388.86040 +8929.75605 -658.69558 -383.96833 -302.23159 -110.45561  -72.10183  -54.41463  -35.83203  -17.84354   -1.60020  +12.16896  +23.07456  +30.99669  +36.02537  +38.39835  +38.44938  +36.56715  +33.16148  +28.63779  +23.37821  +17.72859  +11.99034   +6.41622   +1.20921   -3.47622   -7.53112  -10.88787  -13.51528  -15.41326  -16.60742  -17.14378  -17.08381  -16.49980  -15.47076  -14.07887  -12.40636  -10.53301   -8.53414   -6.47902   -4.42981   -2.44077   -0.55793   +1.18106   +2.74675   +4.11757   +5.27932   +6.22455   +6.95190   +7.46529   +7.77323   +7.88799   +7.82485   +7.60142   +7.23694   +6.75166   +6.16629   +5.50147   +4.77740   +4.01344   +3.22779   +2.43730   +1.65725   +0.90125   +0.18114   -0.49303   -1.11299   -1.67224   -2.16593   -2.59084   -2.94521   -3.22864   -3.44196   -3.58711   -3.66694   -3.68513   -3.64602   -3.55447   -3.41573   -3.23535   -3.01902   -2.77251   -2.50153   -2.21170   -1.90843   -1.59689   -1.28195   -0.96813   -0.65958   -0.36003   -0.07281   +0.19916   +0.45342   +0.68790   +0.90097   +1.09136   +1.25820   +1.40099   +1.51955   +1.61399   +1.68472   +1.73239   +1.75790   +1.76230   +1.74684   +1.71289   +1.66194   +1.59555   +1.51536   +1.42305   +1.32028   +1.20875   +1.09012   +0.96602   +0.83801   +0.70761   +0.57627   +0.44532   +0.31604   +0.18959   +0.06704   -0.05064   -0.16261   -0.26811   -0.36649   -0.45722   -0.53985   -0.61405   -0.67958   -0.73629   -0.78410   -0.82305   -0.85321   -0.87475   -0.88791   -0.89296   -0.89024   -0.88015   -0.86310   -0.83956   -0.81001   -0.77496   -0.73495   -0.69051   -0.64219   -0.59055   -0.53613   -0.47949   -0.42114   -0.36162   -0.30143   -0.24106   -0.18097   -0.12160   -0.06337
   +0.00000   +0.00000   +0.00000   +0.00000   +0.00000   +0.00000   +0.00000   +0.00000   +0.00000   +0.00000   +0.00000   +0.00000   +0.00000   +0.00000   +0.00000   +0.00000   +0.00000   +0.00000   +0.00000   +0.00000   +0.00000   +0.00000   +0.00000   +0.00000   +0.00000   +0.00000   +0.00000   +0.00000   +0.00000   +0.00000   +0.00000   +0.00000   +0.00000   +0.00000   +0.00000   +0.00000   +0.00000   +0.00000   +0.00000   +0.00000   +0.00000   +0.00000   +0.00000   +0.00000   +0.00000   +0.00000   +0.00000   +0.00000   +0.00000   +0.00000   +0.00000   +0.00000   +0.00000   +0.00000   +0.00000   +0.00000   +0.00000   +0.00000   +0.00000   +0.00000   +0.00000   +0.00000   +0.00000   +0.00000   +0.00000   +0.00000   +0.00000   +0.00000   +0.00000   +0.00000   +0.00000   +0.00000   +0.00000   +0.00000   +0.00000   +0.00000   +0.00000   +0.00000   +0.00000   +0.00000  -78.50080  -70.08522  -61.60432  -53.10975  -44.64910  -36.26598  -28.00023  -19.88802  -11.96200   -4.25148   +3.21744  +10.42171  +17.34117  +23.95843  +30.25865  +36.22948  +41.86085  +47.14484  +52.07558  +56.64904  +60.86297  +64.71674  +68.21122  +71.34867  +74.13259  +76.56769  +78.65969  +80.41529  +81.84204  +82.94826  +83.74296  +84.23573  +84.43671  +84.35646  +84.00594  +83.39643  +82.53943  +81.44667  +80.13001  +78.60140  +76.87284  +74.95632  +72.86381  +70.60719  +68.19823  +65.64858  +62.96970  +60.17286  +57.26912  +54.26928  +51.18391  +48.02327  +44.79737  +41.51587  +38.18816  +34.82326  +31.42990  +28.01644  +24.59091  +21.16098  +17.73397  +14.31686  +10.91624   +7.53839   +4.18921   +0.87423   -2.40133   -5.63263   -8.81517  -11.94477  -15.01762  -18.03022  -20.97940  -23.86233  -26.67648  -29.41965  -32.08994  -34.68576  -37.20582  -39.64913  -42.01501  -44.30304  -46.51312  -48.64544  -50.70048  -52.67899  -54.58207  -56.41108  -58.16773  -59.85403  -61.47235  -63.02541  -64.51634  -65.94868  -67.32643  -68.65411  -69.93682  -71.18031  -72.39111  -73.57660  -74.16246  -74.74525  -75.32622  -75.90673  -76.48823  -77.07227  -77.66055  -78.25491  -78.85733  -79.47000  -80.09527  -80.73575  -81.39428  -82.07402  -82.77844  -83.51141  -84.27720  -85.08063  -85.92708  -86.82264  -87.77416  -88.78948  -89.87753  -91.04859  -92.31455  -93.68920  -95.18872  -96.83217  -98.64218 -100.64588 -102.87601 -105.37257 -108.18487 -111.37452 -115.01944 -119.21979 -124.10641 -129.85370 -136.69936 -144.97610 -155.16433 -167.98457 -184.56890 -206.80395 -238.08545 -285.20460 -364.00716 -522.02999 -996.95622 +152856963208.97781 +905.40660 +430.50028 +272.51065 +193.75457 +146.69523 +115.48685  +93.33826  +76.85377  +64.14678  +54.08523  +45.94866  +39.25667  +33.67663  +28.97088  +24.96507  +21.52840  +18.56080  +15.98440  +13.73766  +11.77134  +10.04553   +8.52753   +7.19033   +6.01137   +4.97168   +4.05517   +3.24813   +2.53878   +1.91694   +1.37377   +0.90155   +0.49351   +0.14369   -0.15319   -0.40183   -0.60640   -0.77066   -0.89795   -0.99130   -1.05346   -1.08690   -1.09386   -1.07640   -1.03640   -0.97555   -0.89543   -0.79749   -0.68304   -0.55332   -0.40945   -0.25248   -0.08339   +0.09695   +0.28767   +0.48802   +0.69727   +0.91474   +1.13980   +1.37188   +1.61042   +1.85491   +2.10488   +2.35988   +2.61950   +2.88334   +3.15104   +3.42227   +3.69671   +3.97407   +4.25408   +4.53648   +4.82104   +5.10756   +5.39582   +5.68566   +5.97692   +6.26944   +6.56311   +6.85780   +7.15343   +7.44991   +7.74719   +8.04520   +8.34393   +8.64336   +8.94350   +9.24436   +9.54600   +9.84847  +10.15185  +10.45625  +10.76181  +11.06866  +11.37701  +11.68705  +11.99904  +12.31324  +12.63000  +12.94965  +13.27263  +13.59938  +13.93044  +14.26640  +14.60793  +14.95579  +15.31085  +15.67406  +16.04655  +16.42958  +16.82460  +17.23327  +17.65749  +18.09950  +18.56186  +19.04760  +19.56024  +20.10400  +20.68386  +21.30585  +21.97725  +22.70698  +23.50606  +24.38830  +25.37121  +26.47736  +27.73629  +29.18750  +30.88498  +32.90456  +35.35617  +38.40547  +42.31432  +47.52238  +54.82905  +65.85587  +84.46959 +122.72524 +246.92521 -1863.51265 -175.07453  -86.16737  -54.38911  -38.05313  -28.09705  -21.39017  -16.56276  -12.92052  -10.07389   -7.78739   -5.91025   -5.25021   -4.63425   -4.05810   -3.51802   -3.01072   -2.53330   -2.08319   -1.65812   -1.25605   -0.87516   -0.51380   -0.17052   +0.15603   +0.46704   +0.76361   +1.04674   +1.31734   +1.57624   +1.82420   +2.06193   +2.29007   +2.50922   +2.71994   +2.92273   +3.11808   +3.30643   +3.48821   +3.66379   +3.83354   +3.99782   +4.15694   +4.31122   +4.46095   +4.60640   +4.74785   +4.88554   +5.01973   +5.15065   +5.27854   +5.40361   +5.52609   +5.64619   +5.76412   +5.88010   +5.99433   +6.10703   +6.21842   +6.32870   +6.43809   +6.54683   +6.65515   +6.76330   +6.87152   +6.98009   +7.08929   +7.19943   +7.31083   +7.42384   +7.53885   +7.65627   +7.77656   +7.90022   +8.02782   +8.15999   +8.29743   +8.44094   +8.59144   +8.74997   +8.91773   +9.09611   +9.28677   +9.49161   +9.71293   +9.95348  +10.21658  +10.50630  +10.82764  +11.18691  +11.59209  +12.05348  +12.58460  +13.20356  +13.93520  +14.81454  +15.89260  +17.24670  +19.00000  +21.36126  +24.71509  +29.85624  +38.73551  +57.76255 +127.53171 -360.87178  -67.83540  -35.27993  -22.76209  -16.13813  -12.04048   -9.25680   -7.24361   -5.72091   -4.52980   -3.57335   -2.78910   -2.13498   -1.58158   -1.10779   -0.69797   -0.34037   -0.02592   +0.25245   +0.50035   +0.72230   +0.92199   +1.10242   +1.26613   +1.41522   +1.55147   +1.67643   +1.79141   +1.89757   +1.99590   +2.08732   +2.17262   +2.25254   +2.32776   +2.39889   +2.46655   +2.53132   +2.59377   +2.65451   +2.71416   +2.77341   +2.83301   +2.89385   +2.95701   +3.02383   +3.09604   +3.17598   +3.26694   +3.37373   +3.50383   +3.66956   +3.89300   +4.21807   +4.74707   +5.78657   +8.86886 -55357.42582   -3.34784   -0.26537   +0.77595   +1.30775   +1.63655   +1.86471   +2.03623   +2.17326   +2.28828   +2.38889   +2.48010   +2.56541   +2.64741   +2.72816   +2.80938   +2.89262   +2.97938   +3.07121   +3.16984   +3.27734   +3.39633   +3.53040   +3.68480   +3.86775   +4.09325   +4.38773   +4.80818   +5.50468   +7.04056  +14.89560   -6.00776   +0.31554   +1.69923   +2.30650   +2.62091   +2.76106   +2.75127   +2.57168   +2.16446   +1.42049   +0.14284   -2.03822   -5.87906  -13.15962  -29.18213  -79.46182 -1978.38872 +157.55860  +98.79782  +83.38499 -181.97435  -66.46023  -43.87137  -22.04515   -2.29950  +14.32310  +27.27831  +36.41062  +41.85804  +43.96755  +43.21595  +40.14766  +35.32607  +29.29735  +22.56463  +15.57134   +8.69172   +2.22724   -3.59271   -8.60685  -12.71576  -15.87438  -18.08369  -19.38226  -19.83793  -19.54008  -18.59256  -17.10738  -15.19939  -12.98175  -10.56236   -8.04106   -5.50758   -3.04026   -0.70526   +1.44368   +3.36503   +5.02896   +6.41654   +7.51878   +8.33549   +8.87409   +9.14842   +9.17751   +8.98438   +8.59500   +8.03719   +7.33977   +6.53169   +5.64135   +4.69600   +3.72123   +2.74062   +1.77542   +0.84439   -0.03634   -0.85331   -1.59570   -2.25526   -2.82618   -3.30495   -3.69018   -3.98238   -4.18375   -4.29795   -4.32989   -4.28552   -4.17158   -3.99540   -3.76475   -3.48760   -3.17201   -2.82598   -2.45728   -2.07341   -1.68142   -1.28794   -0.89903   -0.52018   -0.15627   +0.18843   +0.51029   +0.80632   +1.07412   +1.31190   +1.51841   +1.69295   +1.83530   +1.94570   +2.02480   +2.07359   +2.09341   +2.08586   +2.05276   +1.99613   +1.91813   +1.82104   +1.70718   +1.57893   +1.43867   +1.28875   +1.13146   +0.96905   +0.80364   +0.63726   +0.47181   +0.30906   +0.15062   -0.00204   -0.14761   -0.28493   -0.41302   -0.53103   -0.63828   -0.73425   -0.81856   -0.89096   -0.95134   -0.99971   -1.03621   -1.06108   -1.07464   -1.07732   -1.06963   -1.05214   -1.02547   -0.99030   -0.94737   -0.89741   -0.84121   -0.77956   -0.71325   -0.64309   -0.56986   -0.49435   -0.41731   -0.33947   -0.26154   -0.18419   -0.10806   -0.03373   +0.03824   +0.10735   +0.17313   +0.23519   +0.29316   +0.34673   +0.39564   +0.43967   +0.47867
   +0.00000   +0.00000   +0.00000   +0.00000   +0.00000   +0.00000   +0.00000   +0.00000   +0.00000   +0.00000   +0.00000   +0.00000   +0.00000   +0.00000   +0.00000   +0.00000   +0.00000   +0.00000   +0.00000   +0.00000   +0.00000   +0.00000   +0.00000   +0.00000   +0.00000   +0.00000   +0.00000   +0.00000   +0.00000   +0.00000   +0.00000   +0.00000   +0.00000   +0.00000   +0.00000   +0.00000   +0.00000   +0.00000   +0.00000   +0.00000   +0.00000   +0.00000   +0.00000   +0.00000   +0.00000   +0.00000   +0.00000   +0.00000   +0.00000   +0.00000   +0.00000   +0.00000   +0.00000   +0.00000   +0.00000   +0.00000   +0.00000   +0.00000   +0.00000   +0.00000   +0.00000   +0.00000   +0.00000   +0.00000   +0.00000   +0.00000   +0.00000   +0.00000   +0.00000   +0.00000   +0.00000   +0.00000   +0.00000   +0.00000   +0.00000   +0.00000   +0.00000   +0.00000   +0.00000   +0.00000  -62.92804  -53.53833  -44.19762  -34.95943  -25.87229  -16.97996   -8.32161   +0.06791   +8.15791  +15.92161  +23.33596  +30.38140  +37.04167  +43.30360  +49.15692  +54.59404  +59.60989  +64.20173  +68.36896  +72.11295  +75.43690  +78.34565  +80.84556  +82.94433  +84.65090  +85.97528  +86.92847  +87.52231  +87.76937  +87.68285  +87.27651  +86.56451  +85.56140  +84.28199  +82.74127  +80.95438  +78.93650  +76.70282  +74.26848  +71.64850  +68.85775  +65.91090  +62.82239  +59.60639  +56.27675  +52.84701  +49.33034  +45.73954  +42.08701  +38.38473  +34.64426  +30.87672  +27.09279  +23.30267  +19.51613  +15.74244  +11.99045   +8.26850   +4.58449   +0.94584   -2.64046   -6.16790   -9.63041  -13.02237  -16.33858  -19.57427  -22.72510  -25.78712  -28.75680  -31.63096  -34.40685  -37.08204  -39.65448  -42.12247  -44.48463  -46.73990  -48.88754  -50.92713  -52.85849  -54.68178  -56.39738  -58.00595  -59.50842  -60.90593  -62.19988  -63.39187  -64.48375  -65.47758  -66.37562  -67.18034  -67.89444  -68.52082  -69.06259  -69.52308  -69.90586  -70.21476  -70.45386  -70.62754  -70.74051  -70.79787  -70.80741  -70.80516  -70.79189  -70.76842  -70.73559  -70.69432  -70.64556  -70.59031  -70.52965  -70.46474  -70.39680  -70.32716  -70.25724  -70.18858  -70.12288  -70.06196  -70.00784  -69.96275  -69.92914  -69.90976  -69.90767  -69.92634  -69.96967  -70.04214  -70.14887  -70.29576  -70.48971  -70.73877  -71.05248  -71.44223  -71.92171  -72.50760  -73.22039  -74.08564  -75.13562  -76.41175  -77.96806  -79.87650  -82.23507  -85.18085  -88.91167  -93.72416 -100.08427 -108.76837 -121.17370 -140.09446 -172.05003 -236.59803 -431.52545 +62887901613.76595 +352.06774 +157.14731  +92.61098  +60.67178  +41.77211  +29.39263  +20.73918  +14.41457   +9.64248   +5.95705   +3.06171   +0.75870   -1.08896   -2.57917   -3.78378   -4.75672   -5.53928   -6.16360   -6.65512   -7.03418   -7.31733   -7.51809   -7.64770   -7.71552   -7.72945   -7.69618   -7.62145   -7.51019   -7.36666   -7.19457   -6.99718   -6.77733   -6.53755   -6.28007   -6.00689   -5.71978   -5.42034   -5.11000   -4.79006   -4.46170   -4.12597   -3.78385   -3.43621   -3.08386   -2.72755   -2.36794   -2.00567   -1.64130   -1.27536   -0.90834   -0.54069   -0.17282   +0.19489   +0.56208   +0.92841   +1.29360   +1.65735   +2.01941   +2.37953   +2.73750   +3.09311   +3.44616   +3.79650   +4.14396   +4.48840   +4.82968   +5.16769   +5.50232   +5.83347   +6.16107   +6.48503   +6.80530   +7.12183   +7.43457   +7.74349   +8.04858   +8.34981   +8.64719   +8.94072   +9.23042   +9.51633   +9.79848  +10.07692  +10.35171  +10.62292  +10.89064  +11.15496  +11.41599  +11.67386  +11.92871  +12.18069  +12.42997  +12.67674  +12.92121  +13.16362  +13.40422  +13.64330  +13.88116  +14.11816  +14.35467  +14.59111  +14.82796  +15.06574  +15.30501  +15.54644  +15.79074  +16.03873  +16.29132  +16.54955  +16.81460  +17.08779  +17.37068  +17.66502  +17.97287  +18.29661  +18.63904  +19.00345  +19.39378  +19.81472  +20.27197  +20.77248  +21.32485  +21.93981  +22.63099  +23.41590  +24.31749  +25.36642  +26.60456  +28.09073  +29.91018  +32.19136  +35.13726  +39.08872  +44.66543  +53.12436  +67.46286  +97.02550 +193.20707 -1442.80808 -134.09909  -65.27921  -40.74460  -28.18158  -20.56538  -15.46923  -11.83138   -9.11365   -7.01411   -5.35026   -4.00525   -3.53809   -3.10535   -2.70373   -2.33033   -1.98260   -1.65832   -1.35548   -1.07233   -0.80730   -0.55897   -0.32609   -0.10753   +0.09775   +0.29066   +0.47206   +0.64269   +0.80327   +0.95442   +1.09673   +1.23072   +1.35690   +1.47571   +1.58756   +1.69285   +1.79192   +1.88511   +1.97273   +2.05505   +2.13235   +2.20486   +2.27283   +2.33646   +2.39596   +2.45152   +2.50332   +2.55152   +2.59628   +2.63775   +2.67607   +2.71138   +2.74380   +2.77345   +2.80044   +2.82488   +2.84688   +2.86654   +2.88394   +2.89919   +2.91236   +2.92354   +2.93283   +2.94028   +2.94599   +2.95003   +2.95248   +2.95340   +2.95288   +2.95099   +2.94780   +2.94339   +2.93784   +2.93123   +2.92364   +2.91517   +2.90590   +2.89593   +2.88539   +2.87438   +2.86305   +2.85154   +2.84002   +2.82869   +2.81778   +2.80755   +2.79833   +2.79051   +2.78456   +2.78106   +2.78076   +2.78462   +2.79387   +2.81019   +2.83586   +2.87408   +2.92954   +3.00930   +3.12464   +3.29467   +3.55456   +3.97704   +4.74057   +6.43156  +12.76392  -31.97106   -5.21422   -2.28936   -1.19869   -0.64824   -0.32992   -0.13283   -0.00727   +0.07236   +0.12057   +0.14620   +0.15495   +0.15063   +0.13589   +0.11263   +0.08224   +0.04574   +0.00392   -0.04263   -0.09347   -0.14824   -0.20670   -0.26864   -0.33393   -0.40247   -0.47423   -0.54918   -0.62735   -0.70879   -0.79359   -0.88186   -0.97376   -1.06949   -1.16926   -1.27337   -1.38215   -1.49599   -1.61538   -1.74088   -1.87320   -2.01317   -2.16182   -2.32047   -2.49075   -2.67479   -2.87542   -3.09649   -3.34341   -3.62413   -3.95089   -4.34377   -4.83840   -5.50543   -6.50857   -8.33709  -13.43308 +88188.22149   +5.61271   +0.46851   -1.44368   -2.56622   -3.39030   -4.08233   -4.71649   -5.33291   -5.95727   -6.60880   -7.30411   -8.05940   -8.89201   -9.82173  -10.87227  -12.07297  -13.46126  -15.08602  -17.01271  -19.33137  -22.16956  -25.71454  -30.25301  -36.24776  -44.49840  -56.51787  -75.56160 -110.16616 -192.23441 -631.33866 +553.11401 +199.42842 +123.59167  +89.92899  +70.28527  +56.71549  +45.98016  +36.34460  +26.57180  +15.45024   +1.39745  -18.15181  -48.12381  -99.80374 -206.43514 -527.30936 -12376.31526 +933.14372 +556.04047 +447.44172 -221.79708  -55.90486  -29.26066   -5.27277  +14.93836  +30.56484  +41.36453  +47.51631  +49.49310  +47.94891  +43.62472  +37.27838  +29.63213  +21.33803  +12.95612   +4.94394   -2.34576   -8.66105  -13.84262  -17.81275  -20.56289  -22.14062  -22.63694  -22.17425  -20.89545  -18.95446  -16.50804  -13.70920  -10.70197   -7.61747   -4.57128   -1.66173   +1.03078   +3.44379   +5.53210   +7.26669   +8.63326   +9.63053  +10.26840  +10.56612  +10.55034  +10.25338   +9.71151   +8.96340   +8.04875   +7.00710   +5.87678   +4.69406   +3.49252   +2.30252   +1.15085   +0.06052   -0.94931   -1.86336   -2.67008   -3.36149   -3.93293   -4.38280   -4.71222   -4.92471   -5.02582   -5.02284   -4.92440   -4.74019   -4.48062   -4.15658   -3.77913   -3.35931   -2.90792   -2.43534   -1.95141   -1.46527   -0.98531   -0.51906   -0.07319   +0.34657   +0.73538   +1.08931   +1.40533   +1.68124   +1.91565   +2.10791   +2.25807   +2.36680   +2.43532   +2.46533   +2.45898   +2.41874   +2.34739   +2.24790   +2.12343   +1.97724   +1.81261   +1.63287   +1.44127   +1.24100   +1.03513   +0.82659   +0.61813   +0.41231   +0.21150   +0.01784   -0.16676   -0.34063   -0.50231   -0.65060   -0.78453   -0.90333   -1.00648   -1.09365   -1.16471   -1.21972   -1.25890   -1.28263   -1.29145   -1.28601   -1.26708   -1.23552   -1.19228   -1.13837   -1.07485   -1.00285   -0.92348   -0.83789   -0.74723   -0.65262   -0.55520   -0.45603   -0.35617   -0.25661   -0.15830   -0.06213   +0.03108   +0.12057   +0.20566   +0.28573   +0.36027   +0.42879   +0.49093   +0.54637   +0.59488   +0.63631   +0.67055   +0.69760   +0.71750   +0.73035   +0.73631   +0.73559   +0.72847   +0.71524
   +0.00000   +0.00000   +0.00000   +0.00000   +0.00000   +0.00000   +0.00000   +0.00000   +0.00000   +0.00000   +0.00000   +0.00000   +0.00000   +0.00000   +0.00000   +0.00000   +0.00000   +0.00000   +0.00000   +0.00000   +0.00000   +0.00000   +0.00000   +0.00000   +0.00000   +0.00000   +0.00000   +0.00000   +0.00000   +0.00000   +0.00000   +0.00000   +0.00000   +0.00000   +0.00000   +0.00000   +0.00000   +0.00000   +0.00000   +0.00000   +0.00000   +0.00000   +0.00000   +0.00000   +0.00000   +0.00000   +0.00000   +0.00000   +0.00000   +0.00000   +0.00000   +0.00000   +0.00000   +0.00000   +0.00000   +0.00000   +0.00000   +0.00000   +0.00000   +0.00000   +0.00000   +0.00000   +0.00000   +0.00000   +0.00000   +0.00000   +0.00000   +0.00000   +0.00000   +0.00000   +0.00000   +0.00000   +0.00000   +0.00000   +0.00000   +0.00000   +0.00000   +0.00000   +0.00000   +0.00000  -45.76983  -35.58893  -25.58875  -15.82301   -6.33946   +2.81980  +11.61802  +20.02352  +28.00939  +35.55321  +42.63675  +49.24570  +55.36939  +61.00056  +66.13505  +70.77160  +74.91159  +78.55879  +81.71921  +84.40081  +86.61335  +88.36819  +89.67809  +90.55708  +91.02024  +91.08361  +90.76402  +90.07892  +89.04632  +87.68464  +86.01259  +84.04909  +81.81316  +79.32386  +76.60016  +73.66094  +70.52484  +67.21029  +63.73536  +60.11779  +56.37491  +52.52361  +48.58030  +44.56088  +40.48071  +36.35463  +32.19686  +28.02107  +23.84033  +19.66708  +15.51317  +11.38984   +7.30768   +3.27671   -0.69368   -4.59472   -8.41821  -12.15655  -15.80273  -19.35030  -22.79335  -26.12654  -29.34505  -32.44455  -35.42125  -38.27180  -40.99334  -43.58344  -46.04013  -48.36181  -50.54732  -52.59584  -54.50693  -56.28048  -57.91670  -59.41612  -60.77953  -62.00803  -63.10292  -64.06577  -64.89835  -65.60262  -66.18075  -66.63505  -66.96797  -67.18210  -67.28016  -67.26493  -67.13929  -66.90618  -66.56858  -66.12949  -65.59191  -64.95883  -64.23321  -63.41795  -62.51583  -61.52954  -60.46161  -59.31439  -58.71170  -58.08996  -57.44937  -56.79013  -56.11240  -55.41633  -54.70202  -53.96953  -53.21892  -52.45015  -51.66318  -50.85787  -50.03406  -49.19149  -48.32981  -47.44861  -46.54734  -45.62535  -44.68183  -43.71581  -42.72612  -41.71137  -40.66990  -39.59971  -38.49844  -37.36325  -36.19074  -34.97680  -33.71650  -32.40381  -31.03135  -29.59005  -28.06857  -26.45268  -24.72424  -22.85982  -20.82870  -18.58977  -16.08687  -13.24125   -9.93900   -6.00910   -1.18262   +4.98882  +13.31259  +25.40370  +45.03086  +83.50079 +197.34808 -36358306898.19379 -253.38410 -139.54567 -101.09049  -81.48394  -69.41927  -61.12769  -54.99416  -50.21122  -46.33041  -43.08269  -40.29696  -37.85917  -35.69044  -33.73447  -31.95002  -30.30617  -28.77935  -27.35121  -26.00734  -24.73620  -23.52849  -22.37660  -21.27429  -20.21635  -19.19843  -18.21687  -17.26854  -16.35080  -15.46136  -14.59824  -13.75974  -12.94437  -12.15083  -11.37797  -10.62478   -9.89037   -9.17394   -8.47478   -7.79225   -7.12579   -6.47487   -5.83904   -5.21786   -4.61096   -4.01797   -3.43858   -2.87249   -2.31941   -1.77910   -1.25130   -0.73581   -0.23241   +0.25909   +0.73890   +1.20717   +1.66408   +2.10980   +2.54448   +2.96827   +3.38132   +3.78376   +4.17574   +4.55738   +4.92883   +5.29020   +5.64164   +5.98326   +6.31519   +6.63756   +6.95049   +7.25410   +7.54853   +7.83389   +8.11031   +8.37792   +8.63684   +8.88721   +9.12915   +9.36280   +9.58829   +9.80576  +10.01534  +10.21718  +10.41143  +10.59824  +10.77774  +10.95012  +11.11551  +11.27410  +11.42605  +11.57155  +11.71077  +11.84392  +11.97119  +12.09279  +12.20896  +12.31991  +12.42590  +12.52719  +12.62405  +12.71679  +12.80573  +12.89120  +12.97359  +13.05328  +13.13073  +13.20642  +13.28088  +13.35470  +13.42854  +13.50314  +13.57935  +13.65810  +13.74048  +13.82775  +13.92137  +14.02302  +14.13474  +14.25890  +14.39840  +14.55673  +14.73823  +14.94826  +15.19363  +15.48308  +15.82801  +16.24367  +16.75084  +17.37869  +18.16950  +19.18690  +20.53147  +22.37202  +25.01545  +29.08425  +36.06269  +50.57814  +98.08075 -712.18329  -64.25389  -30.30576  -18.28894  -12.20205   -8.56650   -6.18058   -4.51854   -3.31390   -2.41717   -1.73801   -1.21862   -1.04648   -0.89169   -0.75264   -0.62788   -0.51616   -0.41638   -0.32756   -0.24884   -0.17943   -0.11866   -0.06591   -0.02062   +0.01771   +0.04952   +0.07522   +0.09519   +0.10974   +0.11919   +0.12381   +0.12385   +0.11953   +0.11108   +0.09866   +0.08247   +0.06265   +0.03935   +0.01270   -0.01718   -0.05020   -0.08624   -0.12523   -0.16708   -0.21174   -0.25913   -0.30921   -0.36194   -0.41728   -0.47519   -0.53567   -0.59869   -0.66425   -0.73235   -0.80301   -0.87623   -0.95205   -1.03050   -1.11162   -1.19547   -1.28211   -1.37162   -1.46408   -1.55960   -1.65830   -1.76029   -1.86575   -1.97483   -2.08773   -2.20467   -2.32589   -2.45168   -2.58236   -2.71829   -2.85988   -3.00761   -3.16201   -3.32370   -3.49340   -3.67195   -3.86030   -4.05959   -4.27116   -4.49657   -4.73773   -4.99690   -5.27684   -5.58093   -5.91335   -6.27936   -6.68564   -7.14080   -7.65618   -8.24694   -8.93391   -9.74646  -10.72737  -11.94150  -13.49216  -15.55448  -18.45109  -22.84871  -30.38385  -46.43353 -105.05206 +304.57485  +58.65568  +31.25043  +20.65291  +14.99800  +11.46064   +9.02379   +7.23150   +5.84883   +4.74245   +3.83101   +3.06205   +2.40023   +1.82082   +1.30604   +0.84270   +0.42086   +0.03283   -0.32743   -0.66474   -0.98300   -1.28543   -1.57472   -1.85314   -2.12263   -2.38491   -2.64148   -2.89369   -3.14278   -3.38993   -3.63623   -3.88275   -4.13056   -4.38075   -4.63442   -4.89277   -5.15707   -5.42876   -5.70941   -6.00087   -6.30530   -6.62528   -6.96396   -7.32529   -7.71436   -8.13784   -8.60479   -9.12800   -9.72618  -10.42827  -11.28171  -12.37102  -13.86380  -16.14907  -20.39024  -32.39629 +209797.89963  +13.17606   +1.08568   -3.30336   -5.79988   -7.57055   -9.00917  -10.28961  -11.50428  -12.71059  -13.94978  -15.25589  -16.66075  -18.19721  -19.90189  -21.81791  -23.99807  -26.50919  -29.43812  -32.90088  -37.05667  -42.13080  -48.45368  -56.53093  -67.17855  -81.80613 -103.08076 -136.74131 -197.83732 -342.61431 -1116.86945 +971.33738 +347.70115 +213.95318 +154.59131 +119.99126  +96.16779  +77.44309  +60.81023  +44.16941  +25.51748   +2.29339  -29.60304  -77.99851 -160.77450 -330.54541 -839.30995 -19583.44120 +1467.97099 +869.71380 +695.88328 -217.73590  -41.10955  -11.71915  +13.01556  +32.19535  +45.38353  +52.75759  +54.91956  +52.73259  +47.18045  +39.26307  +29.92360  +19.99819  +10.18869   +1.05033   -7.00795  -13.71473  -18.92158  -22.58523  -24.74827  -25.51985  -25.05725  -23.54926  -21.20146  -18.22391  -14.82114  -11.18436   -7.48579   -3.87494   -0.47641   +2.61079   +5.31290   +7.58007   +9.38447  +10.71787  +11.58892  +12.02037  +12.04623  +11.70899  +11.05710  +10.14258   +9.01893   +7.73935   +6.35517   +4.91466   +3.46204   +2.03680   +0.67322   -0.59986   -1.75913   -2.78669   -3.66985   -4.40082   -4.97625   -5.39683   -5.66676   -5.79324   -5.78596   -5.65658   -5.41824   -5.08512   -4.67200   -4.19389   -3.66567   -3.10182   -2.51617   -1.92167   -1.33025   -0.75268   -0.19851   +0.32402   +0.80795   +1.24764   +1.63873   +1.97806   +2.26364   +2.49456   +2.67091   +2.79364   +2.86454   +2.88604   +2.86120   +2.79353   +2.68695   +2.54565   +2.37403   +2.17662   +1.95796   +1.72258   +1.47491   +1.21923   +0.95964   +0.69998   +0.44383   +0.19447   -0.04514   -0.27237   -0.48493   -0.68086   -0.85858   -1.01681   -1.15463   -1.27141   -1.36684   -1.44088   -1.49376   -1.52595   -1.53815   -1.53124   -1.50628   -1.46450   -1.40721   -1.33587   -1.25200   -1.15716   -1.05298   -0.94108   -0.82308   -0.70059   -0.57518   -0.44837   -0.32161   -0.19627   -0.07365   +0.04506   +0.15876   +0.26648   +0.36733   +0.46055   +0.54551   +0.62168   +0.68864   +0.74611   +0.79389   +0.83189   +0.86016   +0.87879   +0.88800   +0.88808   +0.87940   +0.86240   +0.83756   +0.80545   +0.76667   +0.72184   +0.67163   +0.61673   +0.55785   +0.49567   +0.43093
   +0.00000   +0.00000   +0.00000   +0.00000   +0.00000   +0.00000   +0.00000   +0.00000   +0.00000   +0.00000   +0.00000   +0.00000   +0.00000   +0.00000   +0.00000   +0.00000   +0.00000   +0.00000   +0.00000   +0.00000   +0.00000   +0.00000   +0.00000   +0.00000   +0.00000   +0.00000   +0.00000   +0.00000   +0.00000   +0.00000   +0.00000   +0.00000   +0.00000   +0.00000   +0.00000   +0.00000   +0.00000   +0.00000   +0.00000   +0.00000   +0.00000   +0.00000   +0.00000   +0.00000   +0.00000   +0.00000   +0.00000   +0.00000   +0.00000   +0.00000   +0.00000   +0.00000   +0.00000   +0.00000   +0.00000   +0.00000   +0.00000   +0.00000   +0.00000   +0.00000   +0.00000   +0.00000   +0.00000   +0.00000   +0.00000   +0.00000   +0.00000   +0.00000   +0.00000   +0.00000   +0.00000   +0.00000   +0.00000   +0.00000   +0.00000   +0.00000   +0.00000   +0.00000   +0.00000   +0.00000  -27.48296  -16.72608   -6.29712   +3.75204  +13.37649  +22.53785  +31.20394  +39.34831  +46.94989  +53.99261  +60.46503  +66.35997  +71.67418  +76.40799  +80.56503  +84.15188  +87.17778  +89.65439  +91.59550  +93.01678  +93.93554  +94.37054  +94.34174  +93.87010  +92.97746  +91.68629  +90.01959  +88.00070  +85.65319  +83.00073  +80.06697  +76.87544  +73.44945  +69.81199  +65.98570  +61.99272  +57.85472  +53.59276  +49.22729  +44.77812  +40.26434  +35.70430  +31.11564  +26.51518  +21.91898  +17.34230  +12.79959   +8.30448   +3.86980   -0.49242   -4.77094   -8.95535  -13.03598  -17.00393  -20.85109  -24.57003  -28.15408  -31.59724  -34.89421  -38.04031  -41.03152  -43.86442  -46.53617  -49.04449  -51.38764  -53.56438  -55.57396  -57.41609  -59.09089  -60.59891  -61.94109  -63.11868  -64.13332  -64.98689  -65.68161  -66.21992  -66.60448  -66.83819  -66.92411  -66.86546  -66.66557  -66.32793  -65.85605  -65.25356  -64.52407  -63.67122  -62.69865  -61.60992  -60.40852  -59.09785  -57.68115  -56.16150  -54.54173  -52.82445  -51.01190  -49.10600  -47.10818  -45.01936  -42.83982  -40.56910  -39.39916  -38.20584  -36.98878  -35.74758  -34.48171  -33.19055  -31.87339  -30.52938  -29.15751  -27.75666  -26.32549  -24.86249  -23.36592  -21.83379  -20.26382  -18.65339  -16.99951  -15.29876  -13.54720  -11.74032   -9.87288   -7.93888   -5.93132   -3.84206   -1.66161   +0.62119   +3.01953   +5.54905   +8.22845  +11.08026  +14.13183  +17.41668  +20.97627  +24.86256  +29.14144  +33.89770  +39.24236  +45.32353  +52.34330  +60.58469  +70.45669  +82.57286  +97.89758 +118.03828 +145.88856 +187.23586 +255.58452 +391.44797 +797.39430 -130274296930.71112 -821.55784 -415.63720 -279.81653 -211.52773 -170.25729 -142.50081 -122.47079 -107.27353  -95.30149  -85.59017  -77.52587  -70.69947  -64.82777  -59.70850  -55.19337  -51.17116  -47.55684  -44.28430  -41.30135  -38.56625  -36.04521  -33.71059  -31.53958  -29.51316  -27.61534  -25.83263  -24.15350  -22.56808  -21.06788  -19.64550  -18.29454  -17.00934  -15.78498  -14.61707  -13.50175  -12.43555  -11.41540  -10.43852   -9.50245   -8.60492   -7.74391   -6.91756   -6.12421   -5.36231   -4.63046   -3.92737   -3.25184   -2.60279   -1.97918   -1.38009   -0.80464   -0.25201   +0.27857   +0.78781   +1.27637   +1.74489   +2.19397   +2.62415   +3.03598   +3.42995   +3.80655   +4.16623   +4.50942   +4.83653   +5.14796   +5.44410   +5.72530   +5.99191   +6.24427   +6.48271   +6.70754   +6.91905   +7.11755   +7.30332   +7.47662   +7.63773   +7.78691   +7.92440   +8.05045   +8.16530   +8.26918   +8.36231   +8.44492   +8.51722   +8.57941   +8.63171   +8.67430   +8.70739   +8.73116   +8.74579   +8.75147   +8.74836   +8.73663   +8.71646   +8.68798   +8.65137   +8.60676   +8.55430   +8.49411   +8.42633   +8.35109   +8.26848   +8.17862   +8.08160   +7.97751   +7.86643   +7.74840   +7.62349   +7.49172   +7.35310   +7.20763   +7.05528   +6.89597   +6.72961   +6.55607   +6.37515   +6.18660   +5.99010   +5.78523   +5.57145   +5.34808   +5.11425   +4.86883   +4.61034   +4.33688   +4.04590   +3.73394   +3.39626   +3.02615   +2.61384   +2.14454   +1.59484   +0.92538   +0.06451   -1.13317   -3.01450   -6.66090  -18.02044 +171.09100  +19.39483  +11.19301   +8.11355   +6.41671   +5.28946   +4.45096   +3.77829   +3.20915   +2.70855   +2.25530   +1.83581   +1.67531   +1.51827   +1.36430   +1.21306   +1.06424   +0.91757   +0.77281   +0.62975   +0.48819   +0.34797   +0.20891   +0.07087   -0.06627   -0.20265   -0.33838   -0.47356   -0.60831   -0.74270   -0.87684   -1.01080   -1.14467   -1.27854   -1.41247   -1.54654   -1.68083   -1.81541   -1.95036   -2.08574   -2.22164   -2.35812   -2.49526   -2.63314   -2.77184   -2.91144   -3.05203   -3.19369   -3.33652   -3.48061   -3.62607   -3.77301   -3.92153   -4.07177   -4.22384   -4.37789   -4.53406   -4.69252   -4.85344   -5.01699   -5.18339   -5.35284   -5.52559   -5.70188   -5.88201   -6.06629   -6.25504   -6.44865   -6.64754   -6.85215   -7.06301   -7.28068   -7.50581   -7.73910   -7.98139   -8.23357   -8.49671   -8.77198   -9.06077   -9.36466   -9.68549  -10.02540  -10.38691  -10.77300  -11.18723  -11.63386  -12.11809  -12.64625  -13.22619  -13.86776  -14.58348  -15.38949  -16.30698  -17.36439  -18.60069  -20.07085  -21.85495  -24.07440  -26.92252  -30.72711  -36.09199  -44.26500  -58.30898  -88.28744 -197.93582 +568.77644 +108.58201  +57.35535  +37.58693  +27.07022  +20.51793  +16.02657  +12.74281  +10.22702   +8.22964   +6.59845   +5.23533   +4.07414   +3.06869   +2.18569   +1.40056   +0.69471   +0.05382   -0.53333   -1.07568   -1.58047   -2.05363   -2.50008   -2.92395   -3.32878   -3.71760   -4.09309   -4.45762   -4.81330   -5.16211   -5.50585   -5.84626   -6.18502   -6.52380   -6.86427   -7.20819   -7.55741   -7.91392   -8.27996   -8.65805   -9.05112   -9.46267   -9.89692  -10.35916  -10.85613  -11.39670  -11.99292  -12.66174  -13.42802  -14.33016  -15.43123  -16.84359  -18.79022  -21.78880  -27.38799  -43.32119 +279311.31111  +17.46504   +1.43284   -4.34086   -7.58887   -9.86364  -11.68850  -13.29381  -14.80127  -16.28569  -17.80000  -19.38715  -21.08655  -22.93829  -24.98657  -27.28295  -29.89031  -32.88788  -36.37848  -40.49916  -45.43785  -51.46036  -58.95625  -68.52160  -81.11818  -98.40734 -123.53237 -163.25697 -235.31858 -406.00970 -1318.63000 +1142.58043 +407.49780 +249.83109 +179.85700 +139.09521 +111.07544  +89.12558  +69.73211  +50.46836  +29.05238   +2.60180  -33.46470  -87.86117 -180.46458 -369.72102 -935.48636 -21751.03306 +1624.75436 +959.24461 +764.84853 -169.09756  -23.32696   +7.22324  +31.13412  +47.77428  +57.21299  +60.15020  +57.67404  +51.05977  +41.60815  +30.53793  +18.91758   +7.62569   -2.66239  -11.47119  -18.50939  -23.64649  -26.88554  -28.33468  -28.17933  -26.65665  -24.03298  -20.58467  -16.58266  -12.28054   -7.90588   -3.65460   +0.31210   +3.86877   +6.92485   +9.42261  +11.33410  +12.65743  +13.41272  +13.63793  +13.38471  +12.71450  +11.69493  +10.39658   +8.89021   +7.24440   +5.52366   +3.78696   +2.08672   +0.46805   -1.03157   -2.38233   -3.56199   -4.55549   -5.35445   -5.95652   -6.36470   -6.58661   -6.63371   -6.52053   -6.26395   -5.88252   -5.39582   -4.82385   -4.18654   -3.50330   -2.79266   -2.07194   -1.35699   -0.66209   +0.00029   +0.61944   +1.18654   +1.69456   +2.13827   +2.51411   +2.82014   +3.05585   +3.22208   +3.32087   +3.35526   +3.32920   +3.24734   +3.11493   +2.93765   +2.72147   +2.47255   +2.19710   +1.90129   +1.59114   +1.27244   +0.95072   +0.63111   +0.31837   +0.01680   -0.26975   -0.53795   -0.78494   -1.00836   -1.20636   -1.37758   -1.52109   -1.63644   -1.72359   -1.78288   -1.81502   -1.82101   -1.80218   -1.76007   -1.69647   -1.61330   -1.51266   -1.39673   -1.26776   -1.12804   -0.97988   -0.82553   -0.66723   -0.50713   -0.34728   -0.18963   -0.03597   +0.11201   +0.25281   +0.38508   +0.50764   +0.61948   +0.71979   +0.80790   +0.88335   +0.94581   +0.99514   +1.03135   +1.05459   +1.06516   +1.06349   +1.05010   +1.02563   +0.99083   +0.94649   +0.89349   +0.83277   +0.76528   +0.69203   +0.61402   +0.53228   +0.44780   +0.36159   +0.27460   +0.18777   +0.10199   +0.01808   -0.06317   -0.14104   -0.21488
   +0.00000   +0.00000   +0.00000   +0.00000   +0.00000   +0.00000   +0.00000   +0.00000   +0.00000   +0.00000   +0.00000   +0.00000   +0.00000   +0.00000   +0.00000   +0.00000   +0.00000   +0.00000   +0.00000   +0.00000   +0.00000   +0.00000   +0.00000   +0.00000   +0.00000   +0.00000   +0.00000   +0.00000   +0.00000   +0.00000   +0.00000   +0.00000   +0.00000   +0.00000   +0.00000   +0.00000   +0.00000   +0.00000   +0.00000   +0.00000   +0.00000   +0.00000   +0.00000   +0.00000   +0.00000   +0.00000   +0.00000   +0.00000   +0.00000   +0.00000   +0.00000   +0.00000   +0.00000   +0.00000   +0.00000   +0.00000   +0.00000   +0.00000   +0.00000   +0.00000   +0.00000   +0.00000   +0.00000   +0.00000   +0.00000   +0.00000   +0.00000   +0.00000   +0.00000   +0.00000   +0.00000   +0.00000   +0.00000   +0.00000   +0.00000   +0.00000   +0.00000   +0.00000   +0.00000   +0.00000   -8.53211   +2.55819  +13.16049  +23.22714  +32.71845  +41.60219  +49.85307  +57.45219  +64.38655  +70.64860  +76.23574  +81.14989  +85.39703  +88.98686  +91.93233  +94.24935  +95.95638  +97.07414  +97.62526  +97.63405  +97.12617  +96.12841  +94.66844  +92.77462  +90.47573  +87.80088  +84.77927  +81.44003  +77.81214  +73.92425  +69.80456  +65.48077  +60.97991  +56.32835  +51.55165  +46.67452  +41.72080  +36.71339  +31.67419  +26.62413  +21.58309  +16.56991  +11.60241   +6.69730   +1.87028   -2.86403   -7.49205  -12.00122  -16.37999  -20.61785  -24.70521  -28.63347  -32.39494  -35.98283  -39.39123  -42.61506  -45.65004  -48.49268  -51.14022  -53.59060  -55.84246  -57.89504  -59.74821  -61.40241  -62.85858  -64.11819  -65.18317  -66.05586  -66.73901  -67.23572  -67.54945  -67.68391  -67.64311  -67.43127  -67.05283  -66.51239  -65.81470  -64.96461  -63.96705  -62.82701  -61.54949  -60.13951  -58.60203  -56.94194  -55.16405  -53.27302  -51.27336  -49.16938  -46.96515  -44.66445  -42.27077  -39.78720  -37.21640  -34.56055  -31.82125  -28.99946  -26.09536  -23.10827  -20.03645  -16.87696  -15.26303  -13.62541  -11.96328  -10.27567   -8.56151   -6.81952   -5.04829   -3.24617   -1.41134   +0.45832   +2.36516   +4.31186   +6.30146   +8.33737  +10.42349  +12.56420  +14.76451  +17.03010  +19.36745  +21.78396  +24.28813  +26.88973  +29.60004  +32.43214  +35.40128  +38.52530  +41.82524  +45.32598  +49.05727  +53.05483  +57.36200  +62.03181  +67.12983  +72.73812  +78.96067  +85.93129  +93.82501 +102.87531 +113.40064 +125.84693 +140.85838 +159.40141 +182.99476 +214.16979 +257.48310 +322.04802 +429.12917 +642.52069 +1281.19376 -205134571143.70618 -1269.15639 -630.52442 -417.20135 -310.21597 -245.77409 -202.61101 -171.61332 -148.22433 -129.91254 -115.15909 -102.99741  -92.78312  -84.07013  -76.53977  -69.95838  -64.15067  -58.98262  -54.34995  -50.17035  -46.37794  -42.91940  -39.75108  -36.83689  -34.14678  -31.65546  -29.34155  -27.18678  -25.17551  -23.29424  -21.53125  -19.87630  -18.32045  -16.85581  -15.47539  -14.17301  -12.94315  -11.78087  -10.68174   -9.64177   -8.65736   -7.72524   -6.84243   -6.00623   -5.21416   -4.46396   -3.75353   -3.08097   -2.44449   -1.84246   -1.27335   -0.73575   -0.22834   +0.25010   +0.70074   +1.12464   +1.52282   +1.89623   +2.24576   +2.57226   +2.87654   +3.15934   +3.42139   +3.66335   +3.88589   +4.08961   +4.27510   +4.44292   +4.59360   +4.72764   +4.84555   +4.94777   +5.03476   +5.10694   +5.16472   +5.20849   +5.23863   +5.25549   +5.25941   +5.25073   +5.22975   +5.19679   +5.15211   +5.09601   +5.02872   +4.95050   +4.86158   +4.76218   +4.65249   +4.53270   +4.40299   +4.26352   +4.11443   +3.95583   +3.78784   +3.61054   +3.42400   +3.22825   +3.02333   +2.80922   +2.58589   +2.35326   +2.11124   +1.85968   +1.59839   +1.32713   +1.04561   +0.75346   +0.45024   +0.13543   -0.19159   -0.53158   -0.88542   -1.25416   -1.63906   -2.04161   -2.46360   -2.90716   -3.37488   -3.86989   -4.39603   -4.95802   -5.56174   -6.21457   -6.92592   -7.70796   -8.57664   -9.55336  -10.66737  -11.95985  -13.49051  -15.34940  -17.67893  -20.71824  -24.90223  -31.11320  -41.45513  -62.48763 -130.28873 +1017.87315  +98.89603  +50.29220  +32.77243  +23.65321  +18.00331  +14.11920  +11.25552   +9.03447   +7.24403   +5.75604   +4.48839   +4.03005   +3.59530   +3.18180   +2.78751   +2.41063   +2.04958   +1.70295   +1.36950   +1.04810   +0.73775   +0.43755   +0.14668   -0.13558   -0.40991   -0.67692   -0.93718   -1.19118   -1.43941   -1.68229   -1.92024   -2.15363   -2.38280   -2.60808   -2.82979   -3.04820   -3.26360   -3.47624   -3.68637   -3.89423   -4.10004   -4.30404   -4.50642   -4.70741   -4.90720   -5.10600   -5.30400   -5.50141   -5.69844   -5.89527   -6.09211   -6.28917   -6.48666   -6.68481   -6.88383   -7.08397   -7.28546   -7.48857   -7.69357   -7.90074   -8.11040   -8.32287   -8.53851   -8.75769   -8.98084   -9.20839   -9.44085   -9.67873   -9.92265  -10.17325  -10.43126  -10.69749  -10.97283  -11.25832  -11.55509  -11.86446  -12.18791  -12.52713  -12.88409  -13.26107  -13.66072  -14.08613  -14.54100  -15.02969  -15.55747  -16.13071  -16.75722  -17.44665  -18.21111  -19.06598  -20.03110  -21.13253  -22.40520  -23.89700  -25.67547  -27.83902  -30.53680  -34.00635  -38.65043  -45.21092  -55.22099  -72.44384 -109.24410 -243.93093 +698.13216 +132.74475  +69.84036  +45.58812  +32.70379  +24.69107  +19.21125  +15.21588  +12.16483   +9.75148   +7.78883   +6.15633   +4.77276   +3.58136   +2.54128   +1.62233   +0.80172   +0.06188   -0.61093   -1.22767   -1.79717   -2.32666   -2.82213   -3.28861   -3.73037   -4.15105   -4.55385   -4.94159   -5.31676   -5.68166   -6.03837   -6.38888   -6.73507   -7.07879   -7.42187   -7.76619   -8.11371   -8.46654   -8.82699   -9.19765   -9.58150   -9.98206  -10.40361  -10.85144  -11.33229  -11.85504  -12.43171  -13.07924  -13.82244  -14.69967  -15.77400  -17.15776  -19.07403  -22.04087  -27.60832  -43.51754 +279599.23998  +17.42208   +1.42432   -4.30001   -7.49118   -9.70262  -11.45745  -12.98536  -14.40714  -15.79635  -17.20445  -18.67251  -20.23762  -21.93705  -23.81135  -25.90755  -28.28265  -31.00824  -34.17701  -37.91232  -42.38318  -47.82843  -54.59802  -63.22723  -74.57965  -90.14688 -112.75103 -148.46473 -213.21349 -366.51922 -1185.98705 +1023.84692 +363.79707 +222.20832 +159.37316 +122.79138  +97.68667  +78.08627  +60.86302  +43.88150  +25.16393   +2.24490  -28.76276  -75.22333 -153.90464 -314.07252 -791.55482 -18331.69622 +1363.89507 +802.01802 +636.91652  -86.85100   -4.12192  +25.95080  +47.50882  +60.27888  +64.95658  +62.83990  +55.52983  +44.69611  +31.90601  +18.52390   +5.65727   -5.86278  -15.47367  -22.85665  -27.90173  -30.66768  -31.34123  -30.19835  -27.56938  -23.80914  -19.27252  -14.29543   -9.18106   -4.19068   +0.46146   +4.60988   +8.13693  +10.96982  +13.07611  +14.45841  +15.14841  +15.20090  +14.68784  +13.69289  +12.30635  +10.62080   +8.72735   +6.71263   +4.65641   +2.62983   +0.69430   -1.09917   -2.71018   -4.10870   -5.27466   -6.19716   -6.87362   -7.30874   -7.51342   -7.50370   -7.29961   -6.92418   -6.40243   -5.76049   -5.02477   -4.22130   -3.37510   -2.50971   -1.64678   -0.80577   -0.00379   +0.74457   +1.42730   +2.03491   +2.56039   +2.99911   +3.34864   +3.60861   +3.78046   +3.86729   +3.87358   +3.80498   +3.66813   +3.47039   +3.21964   +2.92414   +2.59226   +2.23239   +1.85278   +1.46136   +1.06570   +0.67286   +0.28934   -0.07901   -0.42697   -0.75007   -1.04452   -1.30728   -1.53600   -1.72905   -1.88545   -2.00486   -2.08752   -2.13421   -2.14624   -2.12530   -2.07351   -1.99328   -1.88732   -1.75852   -1.60993   -1.44473   -1.26610   -1.07727   -0.88139   -0.68155   -0.48072   -0.28170   -0.08712   +0.10059   +0.27924   +0.44687   +0.60177   +0.74250   +0.86787   +0.97696   +1.06911   +1.14391   +1.20119   +1.24102   +1.26367   +1.26963   +1.25957   +1.23432   +1.19487   +1.14231   +1.07785   +1.00280   +0.91852   +0.82640   +0.72788   +0.62441   +0.51740   +0.40825   +0.29834   +0.18895   +0.08133   -0.02337   -0.12407   -0.21981   -0.30971   -0.39300   -0.46903   -0.53726   -0.59724   -0.64867   -0.69132   -0.72508   -0.74995
   +0.00000   +0.00000   +0.00000   +0.00000   +0.00000   +0.00000   +0.00000   +0.00000   +0.00000   +0.00000   +0.00000   +0.00000   +0.00000   +0.00000   +0.00000   +0.00000   +0.00000   +0.00000   +0.00000   +0.00000   +0.00000   +0.00000   +0.00000   +0.00000   +0.00000   +0.00000   +0.00000   +0.00000   +0.00000   +0.00000   +0.00000   +0.00000   +0.00000   +0.00000   +0.00000   +0.00000   +0.00000   +0.00000   +0.00000   +0.00000   +0.00000   +0.00000   +0.00000   +0.00000   +0.00000   +0.00000   +0.00000   +0.00000   +0.00000   +0.00000   +0.00000   +0.00000   +0.00000   +0.00000   +0.00000   +0.00000   +0.00000   +0.00000   +0.00000   +0.00000   +0.00000   +0.00000   +0.00000   +0.00000   +0.00000   +0.00000   +0.00000   +0.00000   +0.00000   +0.00000   +0.00000   +0.00000   +0.00000   +0.00000   +0.00000   +0.00000   +0.00000   +0.00000   +0.00000   +0.00000  +10.62166  +21.78112  +32.28290  +42.08628  +51.15951  +59.47916  +67.02938  +73.80130  +79.79236  +85.00575  +89.44982  +93.13750  +96.08586  +98.31556  +99.85039 +100.71687 +100.94383 +100.56201  +99.60375  +98.10261  +96.09312  +93.61044  +90.69018  +87.36810  +83.67991  +79.66111  +75.34677  +70.77142  +65.96887  +60.97209  +55.81313  +50.52301  +45.13163  +39.66773  +34.15879  +28.63102  +23.10932  +17.61724  +12.17698   +6.80936   +1.53383   -3.63152   -8.66996  -13.56611  -18.30589  -22.87655  -27.26657  -31.46569  -35.46484  -39.25612  -42.83275  -46.18902  -49.32027  -52.22282  -54.89396  -57.33185  -59.53553  -61.50483  -63.24034  -64.74337  -66.01590  -67.06051  -67.88037  -68.47916  -68.86106  -69.03069  -68.99305  -68.75350  -68.31772  -67.69166  -66.88149  -65.89361  -64.73454  -63.41094  -61.92956  -60.29721  -58.52069  -56.60683  -54.56237  -52.39399  -50.10828  -47.71166  -45.21040  -42.61054  -39.91790  -37.13803  -34.27616  -31.33717  -28.32558  -25.24544  -22.10034  -18.89332  -15.62684  -12.30265   -8.92177   -5.48432   -1.98947   +1.56476   +5.18166   +8.86605  +10.73555  +12.62456  +14.53426  +16.46597  +18.42120  +20.40164  +22.40923  +24.44610  +26.51470  +28.61775  +30.75831  +32.93983  +35.16618  +37.44172  +39.77136  +42.16065  +44.61586  +47.14410  +49.75346  +52.45315  +55.25370  +58.16722  +61.20764  +64.39110  +67.73635  +71.26535  +75.00390  +78.98256  +83.23774  +87.81319  +92.76192  +98.14875 +104.05381 +110.57731 +117.84621 +126.02381 +135.32367 +146.03060 +158.53300 +173.37468 +191.34117 +213.61082 +242.03531 +279.70084 +332.16261 +410.53100 +540.73028 +800.53320 +1578.80360 -250083356226.42047 -1531.07383 -752.85601 -493.14068 -363.06398 -284.85309 -232.58368 -195.14528 -166.98260 -145.00934 -127.37365 -112.89705 -100.79386  -90.52010  -81.68715  -74.01002  -67.27490  -61.31829  -56.01294  -51.25840  -46.97424  -43.09535  -39.56839  -36.34930  -33.40131  -30.69352  -28.19973  -25.89761  -23.76800  -21.79434  -19.96225  -18.25918  -16.67414  -15.19744  -13.82048  -12.53565  -11.33615  -10.21589   -9.16942   -8.19178   -7.27854   -6.42564   -5.62942   -4.88650   -4.19383   -3.54859   -2.94819   -2.39024   -1.87254   -1.39306   -0.94989   -0.54128   -0.16560   +0.17870   +0.49304   +0.77877   +1.03713   +1.26931   +1.47642   +1.65951   +1.81957   +1.95754   +2.07428   +2.17066   +2.24745   +2.30541   +2.34525   +2.36766   +2.37328   +2.36272   +2.33658   +2.29540   +2.23972   +2.17004   +2.08685   +1.99059   +1.88171   +1.76061   +1.62769   +1.48331   +1.32783   +1.16158   +0.98487   +0.79798   +0.60119   +0.39475   +0.17889   -0.04618   -0.28028   -0.52323   -0.77489   -1.03514   -1.30389   -1.58107   -1.86663   -2.16056   -2.46288   -2.77365   -3.09296   -3.42095   -3.75779   -4.10372   -4.45902   -4.82404   -5.19921   -5.58503   -5.98210   -6.39111   -6.81288   -7.24839   -7.69874   -8.16526   -8.64950   -9.15326   -9.67868  -10.22828  -10.80505  -11.41257  -12.05513  -12.73789  -13.46718  -14.25073  -15.09818  -16.02158  -17.03629  -18.16211  -19.42502  -20.85977  -22.51392  -24.45430  -26.77786  -29.63071  -33.24389  -38.00537  -44.62061  -54.52073  -71.11847 -105.05356 -214.84464 +1647.66067 +157.26623  +78.62116  +50.39712  +35.80140  +26.83556  +20.73644  +16.29512  +12.89880  +10.20366   +8.00184   +6.16023   +5.50343   +4.88535   +4.30222   +3.75072   +3.22796   +2.73138   +2.25869   +1.80789   +1.37716   +0.96490   +0.56965   +0.19010   -0.17492   -0.52649   -0.86559   -1.19311   -1.50986   -1.81659   -2.11399   -2.40269   -2.68327   -2.95629   -3.22224   -3.48160   -3.73481   -3.98229   -4.22443   -4.46158   -4.69411   -4.92235   -5.14661   -5.36719   -5.58440   -5.79850   -6.00978   -6.21851   -6.42494   -6.62933   -6.83194   -7.03302   -7.23283   -7.43162   -7.62965   -7.82718   -8.02448   -8.22182   -8.41950   -8.61781   -8.81705   -9.01756   -9.21968   -9.42377   -9.63023   -9.83948  -10.05197  -10.26818  -10.48866  -10.71399  -10.94482  -11.18184  -11.42585  -11.67773  -11.93846  -12.20915  -12.49105  -12.78558  -13.09439  -13.41933  -13.76260  -14.12670  -14.51462  -14.92984  -15.37654  -15.85971  -16.38543  -16.96111  -17.59592  -18.30138  -19.09208  -19.98688  -21.01053  -22.19619  -23.58934  -25.25413  -27.28398  -29.82053  -33.08935  -37.47284  -43.67547  -53.15301  -69.47875 -104.39330 -232.25371 +662.29498 +125.47173  +65.77279  +42.77589  +30.57378  +22.99804  +17.82797  +14.06808  +11.20547   +8.94904   +7.12123   +5.60759   +4.33102   +3.23765   +2.28870   +1.45554   +0.71655   +0.05510   -0.54186   -1.08468   -1.58170   -2.03976   -2.46448   -2.86058   -3.23206   -3.58232   -3.91431   -4.23062   -4.53354   -4.82513   -5.10727   -5.38169   -5.65003   -5.91388   -6.17478   -6.43429   -6.69400   -6.95559   -7.22090   -7.49194   -7.77102   -8.06083   -8.36460   -8.68635   -9.03116   -9.40570   -9.81900  -10.28377  -10.81867  -11.45252  -12.23274  -13.24389  -14.65393  -16.85313  -21.00946  -32.95680 +210719.45408  +13.06587   +1.06291   -3.19294   -5.53456   -7.13204   -8.37884   -9.44713  -10.42682  -11.37200  -12.31981  -13.29919  -14.33567  -15.45423  -16.68165  -18.04851  -19.59152  -21.35655  -23.40270  -25.80842  -28.68099  -32.17185  -36.50271  -42.01251  -49.24796  -59.15321  -73.51453  -96.17572 -137.21758 -234.31878 -753.12462 +645.74149 +227.86555 +138.20810  +98.42347  +75.28649  +59.45717  +47.17544  +36.49374  +26.11076  +14.85723   +1.31500  -16.71363  -43.35596  -87.97214 -178.01638 -444.82066 -10212.11801 +753.07192 +438.84664 +345.31287   +9.39797  +14.95931  +43.07465  +60.96125  +68.84738  +68.15153  +60.81014  +48.92346  +34.49922  +19.28765   +4.70025   -8.21880  -18.78240  -26.62478  -31.65098  -33.98019  -33.88873  -31.75679  -28.02160  -23.13830  -17.54893  -11.65939   -5.82372   -0.33474   +4.57991   +8.75740  +12.09610  +14.54959  +16.11923  +16.84580  +16.80102  +16.07923  +14.78968  +13.04948  +10.97764   +8.68998   +6.29515   +3.89153   +1.56517   -0.61159   -2.58065   -4.29816   -5.73397   -6.87076   -7.70282   -8.23464   -8.47944   -8.45754   -8.19490   -7.72155   -7.07025   -6.27518   -5.37084   -4.39104   -3.36807   -2.33203   -1.31033   -0.32726   +0.59624   +1.44270   +2.19819   +2.85227   +3.39780   +3.83082   +4.15026   +4.35767   +4.45693   +4.45394   +4.35625   +4.17278   +3.91348   +3.58903   +3.21056   +2.78940   +2.33679   +1.86373   +1.38075   +0.89776   +0.42394   -0.03242   -0.46394   -0.86424   -1.22797   -1.55079   -1.82943   -2.06161   -2.24600   -2.38220   -2.47068   -2.51265   -2.51006   -2.46545   -2.38191   -2.26297   -2.11251   -1.93468   -1.73380   -1.51432   -1.28070   -1.03735   -0.78857   -0.53849   -0.29104   -0.04984   +0.18175   +0.40074   +0.60447   +0.79068   +0.95748   +1.10337   +1.22725   +1.32837   +1.40639   +1.46128   +1.49337   +1.50326   +1.49185   +1.46031   +1.40998   +1.34242   +1.25935   +1.16259   +1.05406   +0.93574   +0.80965   +0.67779   +0.54216   +0.40468   +0.26721   +0.13153   -0.00070   -0.12797   -0.24887   -0.36217   -0.46677   -0.56177   -0.64639   -0.72005   -0.78232   -0.83293   -0.87176   -0.89886   -0.91439   -0.91866   -0.91208   -0.89521   -0.86865   -0.83312   -0.78940   -0.73833
   +0.00000   +0.00000   +0.00000   +0.00000   +0.00000   +0.00000   +0.00000   +0.00000   +0.00000   +0.00000   +0.00000   +0.00000   +0.00000   +0.00000   +0.00000   +0.00000   +0.00000   +0.00000   +0.00000   +0.00000   +0.00000   +0.00000   +0.00000   +0.00000   +0.00000   +0.00000   +0.00000   +0.00000   +0.00000   +0.00000   +0.00000   +0.00000   +0.00000   +0.00000   +0.00000   +0.00000   +0.00000   +0.00000   +0.00000   +0.00000   +0.00000   +0.00000   +0.00000   +0.00000   +0.00000   +0.00000   +0.00000   +0.00000   +0.00000   +0.00000   +0.00000   +0.00000   +0.00000   +0.00000   +0.00000   +0.00000   +0.00000   +0.00000   +0.00000   +0.00000   +0.00000   +0.00000   +0.00000   +0.00000   +0.00000   +0.00000   +0.00000   +0.00000   +0.00000   +0.00000   +0.00000   +0.00000   +0.00000   +0.00000   +0.00000   +0.00000   +0.00000   +0.00000   +0.00000   +0.00000  +29.53139  +40.48033  +50.59618  +59.84819  +68.21552  +75.68634  +82.25700  +87.93120  +92.71924  +96.63727  +99.70665 +101.95320 +103.40670 +104.10025 +104.06974 +103.35337 +101.99121 +100.02471  +97.49636  +94.44934  +90.92712  +86.97326  +82.63106  +77.94337  +72.95234  +67.69925  +62.22432  +56.56659  +50.76377  +44.85213  +38.86644  +32.83985  +26.80386  +20.78827  +14.82116   +8.92883   +3.13583   -2.53505   -8.06279  -13.42810  -18.61339  -23.60279  -28.38202  -32.93847  -37.26102  -41.34011  -45.16761  -48.73680  -52.04228  -55.07995  -57.84692  -60.34146  -62.56293  -64.51171  -66.18917  -67.59756  -68.73997  -69.62029  -70.24311  -70.61368  -70.73785  -70.62200  -70.27300  -69.69817  -68.90517  -67.90202  -66.69698  -65.29857  -63.71548  -61.95653  -60.03063  -57.94676  -55.71390  -53.34102  -50.83700  -48.21064  -45.47063  -42.62546  -39.68344  -36.65267  -33.54096  -30.35586  -27.10461  -23.79407  -20.43075  -17.02074  -13.56971  -10.08281   -6.56473   -3.01955   +0.54923   +4.13876   +7.74693  +11.37239  +15.01471  +18.67440  +22.35307  +26.05359  +29.78024  +33.53895  +35.43270  +37.33759  +39.25494  +41.18627  +43.13329  +45.09788  +47.08219  +49.08858  +51.11972  +53.17858  +55.26849  +57.39316  +59.55676  +61.76396  +64.02000  +66.33078  +68.70294  +71.14402  +73.66254  +76.26819  +78.97205  +81.78680  +84.72701  +87.80956  +91.05401  +94.48325  +98.12413 +102.00843 +106.17399 +110.66624 +115.54016 +120.86299 +126.71778 +133.20835 +140.46620 +148.66040 +158.01203 +168.81586 +181.47380 +196.54853 +214.85274 +237.60544 +266.72215 +305.39532 +359.37128 +440.14251 +574.52464 +842.96422 +1647.69336 -258680571330.48447 -1569.68976 -765.01856 -496.67550 -362.42846 -281.83083 -228.06694 -189.64422 -160.81628 -138.39058 -120.45147 -105.77984  -93.56286  -83.23771  -74.40232  -66.76174  -60.09472  -54.23200  -49.04186  -44.42025  -40.28390  -36.56533  -33.20927  -30.17003  -27.40948  -24.89556  -22.60107  -20.50282  -18.58089  -16.81806  -15.19938  -13.71178  -12.34380  -11.08533   -9.92741   -8.86210   -7.88228   -6.98158   -6.15428   -5.39522   -4.69972   -4.06354   -3.48281   -2.95400   -2.47390   -2.03953   -1.64816   -1.29728   -0.98457   -0.70788   -0.46520   -0.25468   -0.07458   +0.07671   +0.20070   +0.29881   +0.37236   +0.42261   +0.45072   +0.45779   +0.44488   +0.41296   +0.36296   +0.29575   +0.21217   +0.11301   -0.00099   -0.12913   -0.27073   -0.42516   -0.59182   -0.77014   -0.95957   -1.15960   -1.36974   -1.58955   -1.81857   -2.05641   -2.30268   -2.55702   -2.81908   -3.08855   -3.36514   -3.64859   -3.93863   -4.23506   -4.53765   -4.84625   -5.16070   -5.48086   -5.80665   -6.13798   -6.47480   -6.81711   -7.16493   -7.51830   -7.87732   -8.24211   -8.61285   -8.98977   -9.37315   -9.76331  -10.16065  -10.56567  -10.97891  -11.40102  -11.83277  -12.27504  -12.72886  -13.19541  -13.67608  -14.17246  -14.68643  -15.22016  -15.77623  -16.35763  -16.96794  -17.61139  -18.29307  -19.01908  -19.79688  -20.63559  -21.54653  -22.54388  -23.64566  -24.87511  -26.26270  -27.84916  -29.69021  -31.86416  -34.48453  -37.72246  -41.84846  -47.31681  -54.95347  -66.43401  -85.75399 -125.37018 -253.79477 +1926.89784 +182.10107  +90.14702  +57.22648  +40.26346  +29.89357  +22.88179  +17.81275  +13.96901  +10.94806   +8.50657   +6.48874   +5.77563   +5.10818   +4.48197   +3.89313   +3.33827   +2.81439   +2.31883   +1.84925   +1.40352   +0.97978   +0.57632   +0.19163   -0.17568   -0.52684   -0.86300   -1.18519   -1.49434   -1.79133   -2.07695   -2.35192   -2.61691   -2.87256   -3.11944   -3.35808   -3.58898   -3.81261   -4.02941   -4.23978   -4.44411   -4.64277   -4.83611   -5.02444   -5.20808   -5.38733   -5.56248   -5.73380   -5.90155   -6.06601   -6.22742   -6.38602   -6.54207   -6.69580   -6.84746   -6.99727   -7.14549   -7.29236   -7.43812   -7.58304   -7.72736   -7.87136   -8.01533   -8.15955   -8.30434   -8.45003   -8.59696   -8.74552   -8.89612   -9.04918   -9.20520   -9.36471   -9.52827   -9.69655   -9.87025  -10.05018  -10.23726  -10.43250  -10.63710  -10.85239  -11.07994  -11.32155  -11.57934  -11.85582  -12.15395  -12.47731  -12.83021  -13.21794  -13.64702  -14.12564  -14.66419  -15.27608  -15.97889  -16.79621  -17.76036  -18.91694  -20.33235  -22.10727  -24.40199  -27.48832  -31.86692  -38.57246  -50.14454  -74.92746 -165.76838 +470.03949  +88.54114  +46.14594  +29.83633  +21.19945  +15.85130  +12.21358   +9.57878   +7.58241   +6.01756   +4.75807   +3.72261   +2.85640   +2.12118   +1.48942   +0.94079   +0.45996   +0.03512   -0.34294   -0.68155   -0.98659   -1.26287   -1.51434   -1.74430   -1.95550   -2.15031   -2.33073   -2.49852   -2.65520   -2.80212   -2.94048   -3.07138   -3.19582   -3.31473   -3.42899   -3.53945   -3.64698   -3.75241   -3.85664   -3.96063   -4.06544   -4.17226   -4.28252   -4.39793   -4.52068   -4.65357   -4.80042   -4.96658   -5.15993   -5.39264   -5.68479   -6.07225   -6.62640   -7.51333   -9.23052  -14.26392 +89803.77480   +5.48061   +0.43861   -1.29555   -2.20696   -2.79339   -3.22146   -3.56327   -3.85562   -4.11972   -4.36918   -4.61361   -4.86053   -5.11647   -5.38763   -5.68045   -6.00212   -6.36119   -6.76825   -7.23701   -7.78593   -8.44075   -9.23888  -10.23728  -11.52754  -13.26769  -15.75658  -19.63745  -26.59790  -42.94819 -129.93842 +104.32509  +34.26197  +19.20124  +12.52523   +8.68337   +6.13347   +4.27925   +2.84586   +1.69630   +0.76734   +0.04999   -0.40217   -0.42353   +0.42904   +3.54064  +15.69507 +521.60611  -50.67122  -36.83190  -34.88523  +96.76705  +32.69389  +57.66598  +70.87238  +73.23488  +66.96305  +54.63521  +38.79965  +21.71365   +5.20322   -9.38541  -21.17737  -29.72061  -34.91695  -36.94324  -36.17301  -33.10406  -28.29580  -22.31800  -15.71145   -8.95984   -2.47184   +3.42812   +8.50213  +12.59549  +15.62957  +17.59194  +18.52516  +18.51496  +17.67856  +16.15387  +14.08965  +11.63710   +8.94288   +6.14358   +3.36168   +0.70272   -1.74627   -3.91737   -5.76152   -7.24759   -8.36093   -9.10157   -9.48217   -9.52588   -9.26413   -8.73451   -7.97880   -7.04105   -5.96602   -4.79769   -3.57810   -2.34634   -1.13780   +0.01637   +1.08961   +2.06017   +2.91112   +3.63024   +4.20984   +4.64645   +4.94046   +5.09570   +5.11899   +5.01968   +4.80918   +4.50048   +4.10771   +3.64571   +3.12964   +2.57460   +1.99534   +1.40596   +0.81966   +0.24857   -0.29643   -0.80580   -1.27144   -1.68672   -2.04651   -2.34712   -2.58628   -2.76308   -2.87785   -2.93208   -2.92832   -2.87000   -2.76135   -2.60724   -2.41305   -2.18453   -1.92769   -1.64865   -1.35356   -1.04843   -0.73911   -0.43114   -0.12971   +0.16042   +0.43494   +0.69010   +0.92266   +1.12995   +1.30987   +1.46090   +1.58205   +1.67288   +1.73347   +1.76435   +1.76649   +1.74129   +1.69044   +1.61599   +1.52019   +1.40552   +1.27460   +1.13016   +0.97497   +0.81183   +0.64349   +0.47264   +0.30185   +0.13357   -0.02992   -0.18654   -0.33441   -0.47185   -0.59746   -0.71003   -0.80862   -0.89252   -0.96126   -1.01461   -1.05254   -1.07524   -1.08308   -1.07664   -1.05662   -1.02388   -0.97940   -0.92426   -0.85964   -0.78675   -0.70686   -0.62128   -0.53130   -0.43821   -0.34329   -0.24775   -0.15278
   +0.00000   +0.00000   +0.00000   +0.00000   +0.00000   +0.00000   +0.00000   +0.00000   +0.00000   +0.00000   +0.00000   +0.00000   +0.00000   +0.00000   +0.00000   +0.00000   +0.00000   +0.00000   +0.00000   +0.00000   +0.00000   +0.00000   +0.00000   +0.00000   +0.00000   +0.00000   +0.00000   +0.00000   +0.00000   +0.00000   +0.00000   +0.00000   +0.00000   +0.00000   +0.00000   +0.00000   +0.00000   +0.00000   +0.00000   +0.00000   +0.00000   +0.00000   +0.00000   +0.00000   +0.00000   +0.00000   +0.00000   +0.00000   +0.00000   +0.00000   +0.00000   +0.00000   +0.00000   +0.00000   +0.00000   +0.00000   +0.00000   +0.00000   +0.00000   +0.00000   +0.00000   +0.00000   +0.00000   +0.00000   +0.00000   +0.00000   +0.00000   +0.00000   +0.00000   +0.00000   +0.00000   +0.00000   +0.00000   +0.00000   +0.00000   +0.00000   +0.00000   +0.00000   +0.00000   +0.00000  +47.77349  +58.22353  +67.66376  +76.07672  +83.45559  +89.80316  +95.13072  +99.45716 +102.80798 +105.21446 +106.71282 +107.34348 +107.15034 +106.18013 +104.48180 +102.10596  +99.10440  +95.52957  +91.43422  +86.87097  +81.89199  +76.54871  +70.89150  +64.96950  +58.83035  +52.52007  +46.08284  +39.56096  +32.99466  +26.42208  +19.87919  +13.39972   +7.01519   +0.75484   -5.35433  -11.28758  -17.02235  -22.53828  -27.81716  -32.84283  -37.60117  -42.08003  -46.26914  -50.16005  -53.74605  -57.02210  -59.98471  -62.63193  -64.96319  -66.97927  -68.68215  -70.07503  -71.16213  -71.94869  -72.44085  -72.64559  -72.57062  -72.22434  -71.61576  -70.75441  -69.65027  -68.31374  -66.75552  -64.98660  -63.01817  -60.86157  -58.52824  -56.02968  -53.37737  -50.58275  -47.65718  -44.61188  -41.45791  -38.20609  -34.86706  -31.45113  -27.96834  -24.42839  -20.84062  -17.21399  -13.55704   -9.87789   -6.18421   -2.48316   +1.21858   +4.91485   +8.60007  +12.26920  +15.91784  +19.54221  +23.13921  +26.70646  +30.24235  +33.74608  +37.21774  +40.65842  +44.07025  +47.45660  +50.82217  +54.17320  +55.84570  +57.51774  +59.19065  +60.86593  +62.54523  +64.23039  +65.92347  +67.62674  +69.34274  +71.07427  +72.82445  +74.59677  +76.39510  +78.22377  +80.08761  +81.99206  +83.94319  +85.94790  +88.01392  +90.15009  +92.36640  +94.67433  +97.08702  +99.61964 +102.28979 +105.11798 +108.12826 +111.34905 +114.81418 +118.56418 +122.64810 +127.12587 +132.07146 +137.57728 +143.76035 +150.77106 +158.80597 +168.12714 +179.09178 +192.19992 +208.17369 +228.09613 +253.66902 +287.72848 +335.37925 +406.83050 +525.90323 +764.05981 +1478.61073 -229790793100.91861 -1380.06547 -665.57014 -427.50616 -308.56305 -237.27842 -189.83123 -156.01227 -130.71674 -111.10849  -95.48568  -82.76518  -72.22480  -63.36443  -55.82674  -49.34961  -43.73635  -38.83646  -34.53280  -30.73282  -27.36241  -24.36150  -21.68089  -19.27987  -17.12443  -15.18599  -13.44028  -11.86660  -10.44713   -9.16649   -8.01128   -6.96982   -6.03181   -5.18820   -4.43094   -3.75288   -3.14762   -2.60942   -2.13313   -1.71408   -1.34806   -1.03122   -0.76007   -0.53141   -0.34231   -0.19009   -0.07227   +0.01344   +0.06915   +0.09682   +0.09827   +0.07518   +0.02914   -0.03839   -0.12603   -0.23249   -0.35656   -0.49713   -0.65311   -0.82350   -1.00738   -1.20384   -1.41205   -1.63122   -1.86061   -2.09950   -2.34724   -2.60319   -2.86675   -3.13738   -3.41453   -3.69770   -3.98643   -4.28027   -4.57880   -4.88163   -5.18838   -5.49871   -5.81231   -6.12887   -6.44811   -6.76978   -7.09366   -7.41952   -7.74718   -8.07648   -8.40727   -8.73943   -9.07287   -9.40751   -9.74330  -10.08022  -10.41829  -10.75753  -11.09801  -11.43984  -11.78314  -12.12809  -12.47490  -12.82384  -13.17521  -13.52939  -13.88679  -14.24792  -14.61336  -14.98376  -15.35989  -15.74263  -16.13299  -16.53213  -16.94139  -17.36233  -17.79675  -18.24673  -18.71473  -19.20359  -19.71672  -20.25811  -20.83256  -21.44584  -22.10494  -22.81845  -23.59696  -24.45378  -25.40578  -26.47470  -27.68903  -29.08685  -30.72023  -32.66230  -35.01911  -37.95046  -41.70895  -46.71870  -53.75090  -64.36984  -82.30580 -119.18833 -238.97981 +1797.00141 +168.18290  +82.44513  +51.82219  +36.09872  +26.53220  +20.10244  +15.48805  +12.01927   +9.32032   +7.16406   +5.40505   +4.78973   +4.21731   +3.68369   +3.18525   +2.71883   +2.28163   +1.87118   +1.48529   +1.12199   +0.77953   +0.45634   +0.15100   -0.13776   -0.41111   -0.67009   -0.91567   -1.14870   -1.36999   -1.58027   -1.78021   -1.97042   -2.15147   -2.32389   -2.48816   -2.64474   -2.79404   -2.93645   -3.07234   -3.20205   -3.32589   -3.44417   -3.55717   -3.66514   -3.76835   -3.86702   -3.96139   -4.05166   -4.13805   -4.22074   -4.29993   -4.37579   -4.44850   -4.51822   -4.58513   -4.64938   -4.71112   -4.77052   -4.82773   -4.88290   -4.93618   -4.98772   -5.03769   -5.08625   -5.13355   -5.17977   -5.22508   -5.26967   -5.31374   -5.35748   -5.40113   -5.44492   -5.48912   -5.53401   -5.57991   -5.62717   -5.67618   -5.72738   -5.78129   -5.83848   -5.89961   -5.96547   -6.03696   -6.11516   -6.20138   -6.29715   -6.40439   -6.52544   -6.66324   -6.82150   -7.00504   -7.22015   -7.47525   -7.78190   -8.15641   -8.62250   -9.21614   -9.99461  -11.05501  -12.57623  -14.92792  -19.01739  -27.82582  -60.23395 +166.96894  +30.71930  +15.62209   +9.84539   +6.81086   +4.95223   +3.70562   +2.81830   +2.16004   +1.65696   +1.26399   +0.95210   +0.70176   +0.49932   +0.33499   +0.20152   +0.09350   +0.00675   -0.06198   -0.11524   -0.15508   -0.18314   -0.20077   -0.20904   -0.20887   -0.20098   -0.18598   -0.16436   -0.13653   -0.10281   -0.06345   -0.01862   +0.03155   +0.08699   +0.14770   +0.21372   +0.28517   +0.36222   +0.44512   +0.53422   +0.62997   +0.73295   +0.84390   +0.96382   +1.09398   +1.23609   +1.39252   +1.56657   +1.76311   +1.98960   +2.25827   +2.59077   +3.02990   +3.67470   +4.82085   +7.94333 -53255.35593   -3.45710   -0.29401   +0.92205   +1.66655   +2.23676   +2.73402   +3.20407   +3.67230   +4.15561   +4.66732   +5.21951   +5.82450   +6.49590   +7.24963   +8.10497   +9.08608  +10.22391  +11.55902  +13.14590  +15.05961  +17.40657  +20.34313  +24.10874  +29.09003  +35.95505  +45.96789  +61.84843  +90.72867 +159.26137 +526.06908 -463.46605 -168.01128 -104.66880  -76.54836  -60.12334  -48.74838  -39.70530  -31.52676  -23.15082  -13.51864   -1.22782  +16.01291  +42.62009  +88.72768 +184.20849 +472.23966 +11122.90144 -841.52146 -503.12342 -406.18033 +155.30465  +48.38017  +69.34936  +77.18674  +73.73026  +62.02096  +45.24926  +26.33028   +7.66066   -8.97742  -22.41798  -32.05453  -37.74664  -39.71439  -38.43108  -34.52529  -28.69683  -21.64916  -14.03874   -6.44011   +0.67487   +6.94628  +12.12597  +16.07062  +18.72998  +20.13225  +20.36808  +19.57454  +17.91975  +15.58906  +12.77308   +9.65762   +6.41595   +3.20292   +0.15110   -2.63149   -5.06208   -7.08280   -8.65921   -9.77831  -10.44585  -10.68354  -10.52597  -10.01765   -9.21006   -8.15897   -6.92200   -5.55649   -4.11766   -2.65711   -1.22170   +0.14738   +1.41511   +2.55299   +3.53910   +4.35799   +5.00039   +5.46277   +5.74684   +5.85894   +5.80935   +5.61169   +5.28216   +4.83889   +4.30132   +3.68958   +3.02394   +2.32427   +1.60968   +0.89806   +0.20584   -0.45229   -1.06355   -1.61719   -2.10457   -2.51914   -2.85645   -3.11402   -3.29129   -3.38943   -3.41119   -3.36075   -3.24347   -3.06572   -2.83467   -2.55808   -2.24412   -1.90113   -1.53751   -1.16149   -0.78102   -0.40363   -0.03631   +0.31457   +0.64337   +0.94520   +1.21594   +1.45234   +1.65195   +1.81312   +1.93500   +2.01751   +2.06123   +2.06741   +2.03788   +1.97497   +1.88146   +1.76047   +1.61542   +1.44994   +1.26778   +1.07277   +0.86870   +0.65934   +0.44830   +0.23902   +0.03474   -0.16159   -0.34729   -0.52000   -0.67769   -0.81867   -0.94161   -1.04552   -1.12976   -1.19399   -1.23823   -1.26277   -1.26818   -1.25528   -1.22510   -1.17888   -1.11803   -1.04406   -0.95863   -0.86343   -0.76023   -0.65080   -0.53691   -0.42029   -0.30263   -0.18554   -0.07054   +0.04097   +0.14768   +0.24844   +0.34221   +0.42812   +0.50542   +0.57352
   +0.00000   +0.00000   +0.00000   +0.00000   +0.00000   +0.00000   +0.00000   +0.00000   +0.00000   +0.00000   +0.00000   +0.00000   +0.00000   +0.00000   +0.00000   +0.00000   +0.00000   +0.00000   +0.00000   +0.00000   +0.00000   +0.00000   +0.00000   +0.00000   +0.00000   +0.00000   +0.00000   +0.00000   +0.00000   +0.00000   +0.00000   +0.00000   +0.00000   +0.00000   +0.00000   +0.00000   +0.00000   +0.00000   +0.00000   +0.00000   +0.00000   +0.00000   +0.00000   +0.00000   +0.00000   +0.00000   +0.00000   +0.00000   +0.00000   +0.00000   +0.00000   +0.00000   +0.00000   +0.00000   +0.00000   +0.00000   +0.00000   +0.00000   +0.00000   +0.00000   +0.00000   +0.00000   +0.00000   +0.00000   +0.00000   +0.00000   +0.00000   +0.00000   +0.00000   +0.00000   +0.00000   +0.00000   +0.00000   +0.00000   +0.00000   +0.00000   +0.00000   +0.00000   +0.00000   +0.00000  +64.95584  +74.61681  +83.09490  +90.38936  +96.51066 +101.47921 +105.32404 +108.08168 +109.79510 +110.51260 +110.28698 +109.17458 +107.23453 +104.52801 +101.11756  +97.06652  +92.43842  +87.29655  +81.70347  +75.72067  +69.40819  +62.82435  +56.02547  +49.06568  +41.99672  +34.86779  +27.72547  +20.61356  +13.57309   +6.64224   -0.14369   -6.75225  -13.15381  -19.32158  -25.23152  -30.86229  -36.19520  -41.21409  -45.90529  -50.25748  -54.26165  -57.91092  -61.20049  -64.12753  -66.69103  -68.89172  -70.73194  -72.21555  -73.34779  -74.13518  -74.58542  -74.70729  -74.51050  -74.00564  -73.20408  -72.11784  -70.75951  -69.14219  -67.27937  -65.18486  -62.87274  -60.35723  -57.65270  -54.77353  -51.73408  -48.54865  -45.23139  -41.79628  -38.25706  -34.62722  -30.91992  -27.14798  -23.32385  -19.45954  -15.56665  -11.65631   -7.73916   -3.82533   +0.07557   +3.95447   +7.80285  +11.61278  +15.37689  +19.08840  +22.74116  +26.32961  +29.84883  +33.29454  +36.66309  +39.95152  +43.15755  +46.27960  +49.31684  +52.26919  +55.13738  +57.92302  +60.62863  +63.25773  +65.81498  +68.30625  +69.52937  +70.73884  +71.93585  +73.12168  +74.29774  +75.46559  +76.62694  +77.78366  +78.93783  +80.09173  +81.24786  +82.40899  +83.57820  +84.75888  +85.95480  +87.17017  +88.40968  +89.67860  +90.98285  +92.32909  +93.72491  +95.17892  +96.70098  +98.30241  +99.99631 +101.79791 +103.72503 +105.79867 +108.04377 +110.49016 +113.17392 +116.13903 +119.43973 +123.14372 +127.33665 +132.12853 +137.66307 +144.13175 +151.79553 +161.01956 +172.33109 +186.52075 +204.83074 +229.33103 +263.74723 +315.53010 +402.06409 +575.50164 +1096.60307 -167698034903.87598 -990.35794 -469.30142 -295.93869 -209.50946 -157.86130 -123.60973  -99.30403  -81.21857  -67.28339  -56.25630  -47.34667  -40.02725  -33.93290  -28.80266  -24.44507  -20.71641  -17.50667  -14.73021  -12.31933  -10.21978   -8.38757   -6.78664   -5.38713   -4.16411   -3.09655   -2.16662   -1.35907   -0.66078   -0.06040   +0.45195   +0.88494   +1.24618   +1.54238   +1.77953   +1.96294   +2.09738   +2.18711   +2.23601   +2.24754   +2.22488   +2.17090   +2.08823   +1.97927   +1.84622   +1.69111   +1.51580   +1.32202   +1.11135   +0.88529   +0.64519   +0.39234   +0.12792   -0.14696   -0.43126   -0.72401   -1.02431   -1.33131   -1.64421   -1.96227   -2.28478   -2.61109   -2.94057   -3.27265   -3.60677   -3.94243   -4.27914   -4.61645   -4.95393   -5.29118   -5.62782   -5.96352   -6.29793   -6.63077   -6.96173   -7.29056   -7.61702   -7.94088   -8.26194   -8.58001   -8.89492   -9.20653   -9.51470   -9.81931  -10.12028  -10.41752  -10.71096  -11.00058  -11.28633  -11.56822  -11.84626  -12.12048  -12.39095  -12.65773  -12.92092  -13.18066  -13.43708  -13.69039  -13.94077  -14.18849  -14.43382  -14.67708  -14.91865  -15.15893  -15.39840  -15.63761  -15.87716  -16.11774  -16.36014  -16.60527  -16.85414  -17.10793  -17.36801  -17.63592  -17.91350  -18.20285  -18.50647  -18.82729  -19.16882  -19.53525  -19.93166  -20.36427  -20.84075  -21.37068  -21.96624  -22.64305  -23.42162  -24.32931  -25.40349  -26.69668  -28.28495  -30.28293  -32.87179  -36.35570  -41.28762  -48.78923  -61.53519  -87.86403 -173.63728 +1286.29641 +118.54330  +57.19238  +35.36101  +24.21445  +17.48423  +13.00486   +9.82888   +7.47606   +5.67698   +4.26879   +3.14726   +2.76245   +2.40871   +2.08309   +1.78299   +1.50616   +1.25060   +1.01453   +0.79639   +0.59478   +0.40845   +0.23626   +0.07723   -0.06957   -0.20496   -0.32968   -0.44441   -0.54976   -0.64629   -0.73452   -0.81492   -0.88791   -0.95389   -1.01322   -1.06623   -1.11323   -1.15451   -1.19032   -1.22091   -1.24649   -1.26728   -1.28346   -1.29521   -1.30269   -1.30604   -1.30542   -1.30093   -1.29270   -1.28083   -1.26543   -1.24657   -1.22433   -1.19879   -1.17000   -1.13802   -1.10290   -1.06466   -1.02334   -0.97896   -0.93154   -0.88106   -0.82753   -0.77093   -0.71123   -0.64840   -0.58238   -0.51311   -0.44050   -0.36448   -0.28492   -0.20169   -0.11464   -0.02358   +0.07170   +0.17145   +0.27595   +0.38554   +0.50061   +0.62161   +0.74909   +0.88367   +1.02611   +1.17728   +1.33827   +1.51035   +1.69510   +1.89444   +2.11077   +2.34707   +2.60718   +2.89602   +3.22009   +3.58807   +4.01190   +4.50842   +5.10216   +5.83030   +6.75209   +7.96797   +9.66295  +12.21940  +16.57583  +25.81592  +59.46956 -175.41126  -34.34087  -18.58585  -12.46928   -9.18660   -7.11765   -5.67915   -4.60961   -3.77429   -3.09671   -2.53019   -2.04465   -1.61978   -1.24139   -0.89926   -0.58580   -0.29527   -0.02324   +0.23380   +0.47864   +0.71358   +0.94049   +1.16099   +1.37643   +1.58800   +1.79675   +2.00362   +2.20949   +2.41517   +2.62146   +2.82910   +3.03887   +3.25155   +3.46795   +3.68894   +3.91545   +4.14853   +4.38935   +4.63922   +4.89971   +5.17266   +5.46029   +5.76534   +6.09123   +6.44239   +6.82466   +7.24596   +7.71747   +8.25556   +8.88553   +9.64888  +10.61946  +11.94374  +13.96153  +17.68898  +28.19935 -183221.94932  -11.54422   -0.95423   +2.91242   +5.12902   +6.71481   +8.01411   +9.17927  +10.29159  +11.40193  +12.54718  +13.75811  +15.06384  +16.49468  +18.08464  +19.87393  +21.91197  +24.26139  +27.00374  +30.24799  +34.14378  +38.90297  +44.83626  +52.41922  +62.41938  +76.16265  +96.15777 +127.80290 +185.25387 +321.41555 +1049.66476 -914.51306 -327.93111 -202.13302 -146.29558 -113.73895  -91.30379  -73.64237  -57.91541  -42.13066  -24.37590   -2.19399  +28.36048  +74.82936 +154.45400 +317.97822 +808.46465 +18888.10726 -1417.64075 -840.93618 -673.67416 +173.33855  +61.87864  +78.23745  +80.26572  +70.94339  +54.15953  +33.66041  +12.62549   -6.53156  -22.19564  -33.49067  -40.16468  -42.44705  -40.90500  -36.31023  -29.52546  -21.41401  -12.77314   -4.28942   +3.48657  +10.14970  +15.43753  +19.21860  +21.47502  +22.28175  +21.78472  +20.17950  +17.69150  +14.55856  +11.01638   +7.28690   +3.56954   +0.03536   -3.17649   -5.96009   -8.24231   -9.98105  -11.16234  -11.79682  -11.91577  -11.56688  -10.81015   -9.71390   -8.35110   -6.79611   -5.12179   -3.39718   -1.68558   -0.04311   +1.48225   +2.85128   +4.03372   +5.00821   +5.76191   +6.28999   +6.59483   +6.68520   +6.57531   +6.28386   +5.83299   +5.24736   +4.55321   +3.77746   +2.94695   +2.08773   +1.22444   +0.37982   -0.42573   -1.17440   -1.85123   -2.44421   -2.94432   -3.34549   -3.64448   -3.84075   -3.93621   -3.93500   -3.84320   -3.66852   -3.42003   -3.10780   -2.74265   -2.33580   -1.89863   -1.44239   -0.97799   -0.51579   -0.06541   +0.36443   +0.76598   +1.13261   +1.45882   +1.74028   +1.97385   +2.15754   +2.29049   +2.37287   +2.40586   +2.39149   +2.33259   +2.23267   +2.09580   +1.92648   +1.72958   +1.51013   +1.27333   +1.02434   +0.76825   +0.50998   +0.25418   +0.00521   -0.23297   -0.45682   -0.66325   -0.84963   -1.01385   -1.15429   -1.26981   -1.35976   -1.42396   -1.46264   -1.47644   -1.46638   -1.43379   -1.38030   -1.30774   -1.21819   -1.11384   -0.99701   -0.87006   -0.73538   -0.59537   -0.45234   -0.30855   -0.16612   -0.02706   +0.10680   +0.23378   +0.35243   +0.46145   +0.55977   +0.64653   +0.72107   +0.78294   +0.83187   +0.86782   +0.89088   +0.90133   +0.89962   +0.88631
   +0.00000   +0.00000   +0.00000   +0.00000   +0.00000   +0.00000   +0.00000   +0.00000   +0.00000   +0.00000   +0.00000   +0.00000   +0.00000   +0.00000   +0.00000   +0.00000   +0.00000   +0.00000   +0.00000   +0.00000   +0.00000   +0.00000   +0.00000   +0.00000   +0.00000   +0.00000   +0.00000   +0.00000   +0.00000   +0.00000   +0.00000   +0.00000   +0.00000   +0.00000   +0.00000   +0.00000   +0.00000   +0.00000   +0.00000   +0.00000   +0.00000   +0.00000   +0.00000   +0.00000   +0.00000   +0.00000   +0.00000   +0.00000   +0.00000   +0.00000   +0.00000   +0.00000   +0.00000   +0.00000   +0.00000   +0.00000   +0.00000   +0.00000   +0.00000   +0.00000   +0.00000   +0.00000   +0.00000   +0.00000   +0.00000   +0.00000   +0.00000   +0.00000   +0.00000   +0.00000   +0.00000   +0.00000   +0.00000   +0.00000   +0.00000   +0.00000   +0.00000   +0.00000   +0.00000   +0.00000  +80.72443  +89.31150  +96.55147 +102.46389 +107.07980 +110.44016 +112.59439 +113.59902 +113.51638 +112.41349 +110.36098 +107.43211 +103.70189  +99.24629  +94.14151  +88.46334  +82.28663  +75.68472  +68.72908  +61.48889  +54.03070  +46.41823  +38.71209  +30.96963  +23.24478  +15.58799   +8.04614   +0.66249   -6.52330  -13.47516  -20.16057  -26.55052  -32.61940  -38.34495  -43.70811  -48.69294  -53.28650  -57.47868  -61.26210  -64.63195  -67.58585  -70.12370  -72.24753  -73.96135  -75.27103  -76.18408  -76.70960  -76.85806  -76.64121  -76.07190  -75.16401  -73.93226  -72.39212  -70.55972  -68.45166  -66.08498  -63.47704  -60.64539  -57.60771  -54.38173  -50.98513  -47.43548  -43.75016  -39.94631  -36.04077  -32.05002  -27.99012  -23.87670  -19.72487  -15.54926  -11.36390   -7.18226   -3.01719   +1.11907   +5.21493   +9.25946  +13.24239  +17.15412  +20.98576  +24.72905  +28.37644  +31.92107  +35.35675  +38.67794  +41.87980  +44.95815  +47.90943  +50.73078  +53.41996  +55.97534  +58.39596  +60.68148  +62.83217  +64.84894  +66.73333  +68.48753  +70.11438  +71.61742  +73.00090  +74.26986  +74.86318  +75.43014  +75.97162  +76.48856  +76.98198  +77.45296  +77.90268  +78.33240  +78.74347  +79.13737  +79.51567  +79.88009  +80.23250  +80.57491  +80.90954  +81.23883  +81.56543  +81.89229  +82.22268  +82.56024  +82.90903  +83.27363  +83.65924  +84.07175  +84.51793  +85.00555  +85.54368  +86.14292  +86.81577  +87.57712  +88.44488  +89.44080  +90.59163  +91.93062  +93.49976  +95.35286  +97.56010 +100.21485 +103.44422 +107.42591 +112.41635 +118.79987 +127.18010 +138.56268 +154.75728 +179.38267 +220.88187 +304.58275 +557.12249 -81441634267.71339 -457.46468 -204.95141 -121.29464  -79.85724  -55.31136  -39.21404  -27.94655  -19.69929  -13.46670   -8.64524   -4.85067   -1.82667   +0.60436   +2.56940   +4.16169   +5.45128   +6.49182   +7.32515   +7.98436   +8.49602   +8.88172   +9.15917   +9.34308   +9.44575   +9.47759   +9.44744   +9.36289   +9.23047   +9.05588   +8.84407   +8.59940   +8.32573   +8.02644   +7.70460   +7.36290   +7.00380   +6.62948   +6.24193   +5.84296   +5.43420   +5.01715   +4.59318   +4.16354   +3.72938   +3.29176   +2.85165   +2.40997   +1.96754   +1.52515   +1.08349   +0.64325   +0.20504   -0.23057   -0.66304   -1.09188   -1.51661   -1.93682   -2.35209   -2.76207   -3.16639   -3.56475   -3.95684   -4.34238   -4.72112   -5.09283   -5.45729   -5.81429   -6.16366   -6.50523   -6.83885   -7.16438   -7.48170   -7.79070   -8.09129   -8.38339   -8.66692   -8.94183   -9.20807   -9.46561   -9.71441   -9.95447  -10.18579  -10.40837  -10.62223  -10.82739  -11.02390  -11.21180  -11.39115  -11.56202  -11.72448  -11.87863  -12.02455  -12.16237  -12.29220  -12.41418  -12.52845  -12.63516  -12.73449  -12.82663  -12.91178  -12.99016  -13.06200  -13.12756  -13.18714  -13.24103  -13.28958  -13.33315  -13.37216  -13.40705  -13.43834  -13.46659  -13.49242  -13.51656  -13.53983  -13.56315  -13.58760  -13.61445  -13.64517  -13.68152  -13.72558  -13.77992  -13.84764  -13.93261  -14.03973  -14.17524  -14.34731  -14.56680  -14.84852  -15.21325  -15.69102  -16.32708  -17.19284  -18.40818  -20.19096  -22.98302  -27.83783  -38.03955  -71.65063 +503.51136  +43.77183  +19.78685  +11.36887   +7.16142   +4.69567   +3.11870   +2.05738   +1.32255   +0.80810   +0.44992   +0.20699   +0.13561   +0.07685   +0.02956   -0.00729   -0.03457   -0.05308   -0.06349   -0.06643   -0.06244   -0.05200   -0.03555   -0.01348   +0.01388   +0.04619   +0.08318   +0.12460   +0.17021   +0.21981   +0.27321   +0.33025   +0.39076   +0.45462   +0.52170   +0.59189   +0.66509   +0.74121   +0.82018   +0.90193   +0.98640   +1.07354   +1.16332   +1.25569   +1.35063   +1.44813   +1.54818   +1.65078   +1.75592   +1.86364   +1.97394   +2.08687   +2.20245   +2.32074   +2.44180   +2.56569   +2.69250   +2.82231   +2.95522   +3.09136   +3.23085   +3.37384   +3.52049   +3.67099   +3.82555   +3.98439   +4.14777   +4.31598   +4.48934   +4.66822   +4.85301   +5.04417   +5.24223   +5.44775   +5.66140   +5.88394   +6.11621   +6.35921   +6.61406   +6.88208   +7.16478   +7.46395   +7.78170   +8.12049   +8.48329   +8.87367   +9.29596   +9.75544  +10.25870  +10.81395  +11.43167  +12.12536  +12.91276  +13.81767  +14.87270  +16.12386  +17.63820  +19.51733  +21.92311  +25.12995  +29.64333  +36.50789  +48.28774  +73.40767 +165.22460 -476.61460  -91.33296  -48.42357  -31.84953  -23.02036  -17.50973  -13.72411  -10.94913   -8.81673   -7.11799   -5.72548   -4.55704   -3.55729   -2.68755   -1.91995   -1.23389   -0.61381   -0.04769   +0.47388   +0.95840   +1.41195   +1.83951   +2.24525   +2.63264   +3.00468   +3.36396   +3.71275   +4.05308   +4.38680   +4.71558   +5.04104   +5.36470   +5.68805   +6.01260   +6.33987   +6.67146   +7.00908   +7.35459   +7.71009   +8.07796   +8.46098   +8.86246   +9.28645   +9.73799  +10.22356  +10.75167  +11.33388  +11.98646  +12.73331  +13.61131  +14.68105  +16.05044  +17.93362  +20.82773  +26.21982  +41.53555 -268192.63672  -16.79406   -1.37975   +4.18587   +7.32795   +9.53736  +11.31683  +12.88785  +14.36763  +15.82842  +17.32155  +18.88888  +20.56903  +22.40144  +24.42972  +26.70491  +29.28928  +32.26144  +35.72340  +39.81125  +44.71162  +50.68849  +58.12884  +67.62479  +80.13177  +97.30018 +122.25263 +161.70822 +233.28737 +402.84491 +1309.43139 -1135.52533 -405.30088 -248.67551 -179.15967 -138.65757 -110.80521  -88.97079  -69.65834  -50.44836  -29.05960   -2.60408  +33.51444  +88.04391 +180.94400 +370.91020 +939.00332 +21844.25427 -1632.54582 -964.31753 -769.25775 +150.51241  +73.49127  +84.73454  +80.64313  +65.53676  +44.14898  +20.70450   -1.47072  -20.07575  -33.78565  -42.11640  -45.24305  -43.80533  -38.72718  -31.06158  -21.86738  -12.11912   -2.64771   +5.89217  +13.03292  +18.48841  +22.13657  +23.99474  +24.19121  +22.93585  +20.49201  +17.15110  +13.21070   +8.95691   +4.65068   +0.51830   -3.25457   -6.52560   -9.19587  -11.20784  -12.54166  -13.21045  -13.25485  -12.73729  -11.73622  -10.34067   -8.64513   -6.74511   -4.73323   -2.69608   -0.71176   +1.15201   +2.83899   +4.30507   +5.51836   +6.45885   +7.11774   +7.49647   +7.60551   +7.46304   +7.09357   +6.52647   +5.79454   +4.93272   +3.97674   +2.96204   +1.92273   +0.89073   -0.10493   -1.03865   -1.88867   -2.63732   -3.27112   -3.78077   -4.16103   -4.41050   -4.53132   -4.52881   -4.41107   -4.18851   -3.87344   -3.47955   -3.02149   -2.51443   -1.97364   -1.41411   -0.85023   -0.29547   +0.23783   +0.73871   +1.19767   +1.60684   +1.96000   +2.25258   +2.48169   +2.64602   +2.74574   +2.78242   +2.75888   +2.67902   +2.54769   +2.37050   +2.15363   +1.90371   +1.62759   +1.33224   +1.02456   +0.71128   +0.39879   +0.09309   -0.20034   -0.47657   -0.73134   -0.96102   -1.16271   -1.33417   -1.47388   -1.58098   -1.65528   -1.69715   -1.70756   -1.68796   -1.64023   -1.56666   -1.46983   -1.35257   -1.21790   -1.06896   -0.90892   -0.74098   -0.56827   -0.39383   -0.22053   -0.05108   +0.11203   +0.26657   +0.41055   +0.54228   +0.66033   +0.76358   +0.85120   +0.92262   +0.97756   +1.01601   +1.03819   +1.04455   +1.03574   +1.01262   +0.97616   +0.92752   +0.86793   +0.79872   +0.72129   +0.63707   +0.54751
   +0.00000   +0.00000   +0.00000   +0.00000   +0.00000   +0.00000   +0.00000   +0.00000   +0.00000   +0.00000   +0.00000   +0.00000   +0.00000   +0.00000   +0.00000   +0.00000   +0.00000   +0.00000   +0.00000   +0.00000   +0.00000   +0.00000   +0.00000   +0.00000   +0.00000   +0.00000   +0.00000   +0.00000   +0.00000   +0.00000   +0.00000   +0.00000   +0.00000   +0.00000   +0.00000   +0.00000   +0.00000   +0.00000   +0.00000   +0.00000   +0.00000   +0.00000   +0.00000   +0.00000   +0.00000   +0.00000   +0.00000   +0.00000   +0.00000   +0.00000   +0.00000   +0.00000   +0.00000   +0.00000   +0.00000   +0.00000   +0.00000   +0.00000   +0.00000   +0.00000   +0.00000   +0.00000   +0.00000   +0.00000   +0.00000   +0.00000   +0.00000   +0.00000   +0.00000   +0.00000   +0.00000   +0.00000   +0.00000   +0.00000   +0.00000   +0.00000   +0.00000   +0.00000   +0.00000   +0.00000  +94.76884 +102.00942 +107.75306 +112.04315 +114.93447 +116.49136 +116.78603 +115.89696 +113.90751 +110.90461 +106.97756 +102.21699  +96.71391  +90.55887  +83.84119  +76.64833  +69.06533  +61.17430  +53.05404  +44.77968  +36.42242  +28.04931  +19.72309  +11.50204   +3.43999   -4.41378  -12.01450  -19.32189  -26.30006  -32.91747  -39.14676  -44.96465  -50.35181  -55.29265  -59.77519  -63.79085  -67.33431  -70.40327  -72.99826  -75.12249  -76.78159  -77.98349  -78.73814  -79.05739  -78.95479  -78.44537  -77.54553  -76.27281  -74.64575  -72.68375  -70.40690  -67.83582  -64.99159  -61.89554  -58.56919  -55.03410  -51.31181  -47.42367  -43.39085  -39.23414  -34.97399  -30.63035  -26.22266  -21.76978  -17.28992  -12.80063   -8.31877   -3.86041   +0.55912   +4.92529   +9.22437  +13.44346  +17.57050  +21.59425  +25.50429  +29.29106  +32.94582  +36.46062  +39.82833  +43.04263  +46.09793  +48.98942  +51.71302  +54.26535  +56.64371  +58.84608  +60.87106  +62.71784  +64.38621  +65.87649  +67.18951  +68.32659  +69.28951  +70.08043  +70.70194  +71.15693  +71.44864  +71.58056  +71.55642  +71.38015  +71.23622  +71.05580  +70.83940  +70.58755  +70.30078  +69.97961  +69.62457  +69.23617  +68.81492  +68.36132  +67.87586  +67.35900  +66.81119  +66.23284  +65.62435  +64.98605  +64.31827  +63.62125  +62.89519  +62.14022  +61.35635  +60.54353  +59.70158  +58.83015  +57.92874  +56.99664  +56.03286  +55.03613  +54.00475  +52.93656  +51.82878  +50.67784  +49.47916  +48.22682  +46.91315  +45.52804  +44.05808  +42.48515  +40.78426  +38.92015  +36.84160  +34.47142  +31.68794  +28.28792  +23.90502  +17.80591   +8.27862   -9.81394  -62.15969 +16520621116.59601 +141.40790  +89.06012  +70.96416  +61.43203  +55.32657  +50.93573  +47.52606  +44.73108  +42.34741  +40.25321  +38.37109  +36.64962  +35.05331  +33.55694  +32.14210  +30.79509  +29.50552  +28.26538  +27.06842  +25.90971  +24.78529  +23.69201  +22.62729  +21.58904  +20.57552  +19.58533  +18.61727  +17.67037  +16.74381  +15.83690  +14.94907  +14.07984  +13.22879  +12.39557  +11.57990  +10.78153  +10.00023   +9.23584   +8.48820   +7.75716   +7.04262   +6.34446   +5.66261   +4.99697   +4.34747   +3.71404   +3.09662   +2.49514   +1.90955   +1.33979   +0.78580   +0.24751   -0.27512   -0.78216   -1.27367   -1.74972   -2.21038   -2.65571   -3.08580   -3.50070   -3.90052   -4.28533   -4.65521   -5.01026   -5.35057   -5.67624   -5.98737   -6.28406   -6.56642   -6.83456   -7.08860   -7.32864   -7.55482   -7.76726   -7.96607   -8.15140   -8.32336   -8.48209   -8.62773   -8.76041   -8.88027   -8.98745   -9.08209   -9.16434   -9.23432   -9.29219   -9.33809   -9.37216   -9.39454   -9.40537   -9.40478   -9.39293   -9.36992   -9.33591   -9.29101   -9.23535   -9.16904   -9.09219   -9.00491   -8.90729   -8.79941   -8.68135   -8.55317   -8.41491   -8.26661   -8.10826   -7.93986   -7.76136   -7.57269   -7.37373   -7.16433   -6.94428   -6.71332   -6.47109   -6.21716   -5.95099   -5.67190   -5.37904   -5.07136   -4.74755   -4.40596   -4.04449   -3.66051   -3.25059   -2.81029   -2.33372   -1.81298   -1.23719   -0.59099   +0.14793   +1.01329   +2.05846   +3.37317   +5.12066   +7.63222  +11.69799  +19.78161  +45.43355 -385.61617  -40.26590  -21.81725  -15.04128  -11.41833   -9.09633   -7.43549   -6.15590   -5.11567   -4.23521   -3.46636   -2.77828   -2.52078   -2.27183   -2.03052   -1.79611   -1.56790   -1.34529   -1.12777   -0.91484   -0.70609   -0.50113   -0.29962   -0.10124   +0.09429   +0.28724   +0.47783   +0.66630   +0.85284   +1.03765   +1.22090   +1.40276   +1.58338   +1.76292   +1.94152   +2.11930   +2.29641   +2.47296   +2.64907   +2.82488   +3.00048   +3.17601   +3.35157   +3.52729   +3.70327   +3.87964   +4.05651   +4.23401   +4.41226   +4.59140   +4.77155   +4.95286   +5.13547   +5.31954   +5.50523   +5.69271   +5.88217   +6.07380   +6.26781   +6.46442   +6.66388   +6.86645   +7.07241   +7.28206   +7.49575   +7.71385   +7.93674   +8.16489   +8.39877   +8.63893   +8.88598   +9.14057   +9.40348   +9.67554   +9.95770  +10.25104  +10.55680  +10.87636  +11.21134  +11.56360  +11.93529  +12.32892  +12.74744  +13.19436  +13.67383  +14.19085  +14.75150  +15.36321  +16.03517  +16.77893  +17.60914  +18.54471  +19.61049  +20.83977  +22.27822  +23.99025  +26.06968  +28.65875  +31.98398  +36.42943  +42.70258  +52.26550  +68.70682 +103.81775 +232.27562 -666.07872 -126.89503  -66.89004  -43.74445  -31.43940  -23.77990  -18.53568  -14.70693  -11.77856   -9.45817   -7.56744   -5.99140   -4.65260   -3.49690   -2.48535   -1.58915   -0.78655   -0.06080   +0.60121   +1.20995   +1.77386   +2.29983   +2.79361   +3.25999   +3.70305   +4.12633   +4.53287   +4.92539   +5.30632   +5.67785   +6.04204   +6.40080   +6.75600   +7.10946   +7.46298   +7.81845   +8.17783   +8.54324   +8.91701   +9.30177   +9.70055  +10.11697  +10.55537  +11.02118  +11.52134  +12.06494  +12.66434  +13.33693  +14.10825  +15.01771  +16.13014  +17.56103  +19.53970  +22.59868  +28.33127  +44.69463 -287398.70505  -17.92254   -1.46640   +4.43047   +7.72434  +10.01206  +11.83147  +13.41883  +14.89846  +16.34619  +17.81518  +19.34794  +20.98300  +22.75913  +24.71862  +26.91055  +29.39448  +32.24523  +35.55974  +39.46702  +44.14386  +49.84013  +56.92191  +65.94923  +77.82556  +94.11141 +117.75928 +155.12233 +222.86173 +383.24867 +1240.56712 -1071.33446 -380.79590 -232.66427 -166.92220 -128.64402 -102.37008  -81.85056  -63.81207  -46.01785  -26.39441   -2.35512  +30.18008  +78.94238 +161.53627 +329.68706 +830.99705 +19246.88680 -1432.09208 -842.16850 -668.82878  +97.70131  +83.72034  +89.27414  +78.76404  +57.99005  +32.50578   +6.91567  -15.44163  -32.51694  -43.40066  -48.09787  -47.27240  -42.00027  -33.55557  -23.23948  -12.25484   -1.62401   +7.85596  +15.62784  +21.36583  +24.95139  +26.43933  +26.01929  +23.97650  +20.65487  +16.42403  +11.65190   +6.68280   +1.82155   -2.67712   -6.61427   -9.84833  -12.29333  -13.91458  -14.72253  -14.76545  -14.12157  -12.89110  -11.18855   -9.13565   -6.85509   -4.46509   -2.07510   +0.21762   +2.33029   +4.19617   +5.76513   +7.00358   +7.89379   +8.43266   +8.63019   +8.50763   +8.09547   +7.43139   +6.55817   +5.52170   +4.36915   +3.14724   +1.90082   +0.67156   -0.50303   -1.59034   -2.56325   -3.40040   -4.08629   -4.61123   -4.97105   -5.16673   -5.20391   -5.09234   -4.84515   -4.47829   -4.00978   -3.45903   -2.84624   -2.19172   -1.51540   -0.83631   -0.17214   +0.46108   +1.04928   +1.58053   +2.04520   +2.43596   +2.74786   +2.97817   +3.12635   +3.19384   +3.18390   +3.10138   +2.95249   +2.74454   +2.48569   +2.18470   +1.85070   +1.49293   +1.12054   +0.74241   +0.36693   +0.00191   -0.34559   -0.66933   -0.96398   -1.22514   -1.44941   -1.63433   -1.77841   -1.88105   -1.94253   -1.96391   -1.94697   -1.89412   -1.80829   -1.69289   -1.55164   -1.38853   -1.20770   -1.01337   -0.80974   -0.60092   -0.39089   -0.18337   +0.01816   +0.21054   +0.39096   +0.55698   +0.70655   +0.83800   +0.95010   +1.04198   +1.11316   +1.16353   +1.19331   +1.20307   +1.19362   +1.16606   +1.12169   +1.06202   +0.98869   +0.90346   +0.80818   +0.70475   +0.59507   +0.48105   +0.36454   +0.24735   +0.13118   +0.01764   -0.09179   -0.19577
   +0.00000   +0.00000   +0.00000   +0.00000   +0.00000   +0.00000   +0.00000   +0.00000   +0.00000   +0.00000   +0.00000   +0.00000   +0.00000   +0.00000   +0.00000   +0.00000   +0.00000   +0.00000   +0.00000   +0.00000   +0.00000   +0.00000   +0.00000   +0.00000   +0.00000   +0.00000   +0.00000   +0.00000   +0.00000   +0.00000   +0.00000   +0.00000   +0.00000   +0.00000   +0.00000   +0.00000   +0.00000   +0.00000   +0.00000   +0.00000   +0.00000   +0.00000   +0.00000   +0.00000   +0.00000   +0.00000   +0.00000   +0.00000   +0.00000   +0.00000   +0.00000   +0.00000   +0.00000   +0.00000   +0.00000   +0.00000   +0.00000   +0.00000   +0.00000   +0.00000   +0.00000   +0.00000   +0.00000   +0.00000   +0.00000   +0.00000   +0.00000   +0.00000   +0.00000   +0.00000   +0.00000   +0.00000   +0.00000   +0.00000   +0.00000   +0.00000   +0.00000   +0.00000   +0.00000   +0.00000 +106.82630 +112.46678 +116.48043 +118.93794 +119.92080 +119.51925 +117.83030 +114.95601 +111.00186 +106.07537 +100.28478  +93.73796  +86.54142  +78.79941  +70.61321  +62.08047  +53.29471  +44.34485  +35.31488  +26.28357  +17.32429   +8.50487   -0.11248   -8.47120  -16.52035  -24.21453  -31.51381  -38.38355  -44.79430  -50.72157  -56.14563  -61.05133  -65.42781  -69.26831  -72.56990  -75.33323  -77.56226  -79.26404  -80.44842  -81.12781  -81.31696  -81.03266  -80.29356  -79.11991  -77.53336  -75.55672  -73.21381  -70.52921  -67.52810  -64.23610  -60.67909  -56.88309  -52.87406  -48.67782  -44.31993  -39.82554  -35.21931  -30.52534  -25.76705  -20.96713  -16.14747  -11.32911   -6.53217   -1.77584   +2.92168   +7.54318  +12.07249  +16.49448  +20.79504  +24.96114  +28.98077  +32.84299  +36.53785  +40.05643  +43.39081  +46.53403  +49.48005  +52.22377  +54.76096  +57.08825  +59.20304  +61.10355  +62.78870  +64.25810  +65.51200  +66.55125  +67.37727  +67.99194  +68.39762  +68.59704  +68.59329  +68.38973  +67.98993  +67.39762  +66.61660  +65.65068  +64.50357  +63.17881  +61.67962  +60.00883  +59.10980  +58.16865  +57.18554  +56.16056  +55.09374  +53.98504  +52.83431  +51.64131  +50.40569  +49.12697  +47.80451  +46.43753  +45.02505  +43.56586  +42.05852  +40.50131  +38.89218  +37.22871  +35.50803  +33.72677  +31.88097  +29.96598  +27.97628  +25.90541  +23.74571  +21.48807  +19.12167  +16.63355  +14.00811  +11.22647   +8.26558   +5.09708   +1.68576   -2.01261   -6.05427  -10.51174  -15.48010  -21.08638  -27.50405  -34.97629  -43.85463  -54.66675  -68.24223  -85.96411 -110.32242 -146.29780 -205.51256 -322.83477 -672.60705 +112122350251.02136 +719.99087 +370.24414 +252.96446 +193.80914 +157.91000 +133.64459 +116.03211 +102.58236  +91.91204  +83.19133  +75.89228  +69.66303  +64.26008  +59.50958  +55.28411  +51.48817  +48.04878  +44.90923  +42.02478  +39.35970  +36.88507  +34.57726  +32.41677  +30.38740  +28.47551  +26.66960  +24.95988  +23.33797  +21.79663  +20.32963  +18.93150  +17.59749  +16.32339  +15.10552  +13.94059  +12.82567  +11.75816  +10.73571   +9.75619   +8.81771   +7.91853   +7.05706   +6.23186   +5.44161   +4.68508   +3.96114   +3.26876   +2.60695   +1.97483   +1.37152   +0.79625   +0.24826   -0.27315   -0.76865   -1.23889   -1.68445   -2.10593   -2.50387   -2.87880   -3.23124   -3.56166   -3.87054   -4.15835   -4.42552   -4.67247   -4.89963   -5.10741   -5.29618   -5.46635   -5.61827   -5.75232   -5.86885   -5.96821   -6.05073   -6.11676   -6.16660   -6.20057   -6.21899   -6.22216   -6.21035   -6.18386   -6.14296   -6.08792   -6.01899   -5.93643   -5.84047   -5.73134   -5.60925   -5.47442   -5.32703   -5.16726   -4.99528   -4.81124   -4.61526   -4.40746   -4.18793   -3.95674   -3.71393   -3.45952   -3.19349   -2.91579   -2.62633   -2.32496   -2.01152   -1.68575   -1.34734   -0.99591   -0.63099   -0.25200   +0.14175   +0.55108   +0.97699   +1.42067   +1.88353   +2.36729   +2.87398   +3.40607   +3.96653   +4.55899   +5.18789   +5.85873   +6.57833   +7.35531   +8.20066   +9.12859  +10.15775  +11.31319  +12.62916  +14.15390  +15.95739  +18.14519  +20.88423  +24.45495  +29.36732  +36.65600  +48.78844  +73.45745 +152.97399 -1193.54851 -115.80525  -58.80590  -38.26203  -27.57131  -20.95060  -16.40213  -13.05182  -10.45665   -8.36806   -6.63578   -5.16359   -4.63234   -4.12904   -3.65094   -3.19567   -2.76112   -2.34544   -1.94698   -1.56427   -1.19603   -0.84107   -0.49834   -0.16690   +0.15411   +0.46548   +0.76791   +1.06205   +1.34849   +1.62779   +1.90044   +2.16692   +2.42764   +2.68302   +2.93343   +3.17922   +3.42071   +3.65823   +3.89206   +4.12249   +4.34979   +4.57420   +4.79597   +5.01535   +5.23256   +5.44784   +5.66139   +5.87345   +6.08422   +6.29392   +6.50277   +6.71098   +6.91879   +7.12640   +7.33405   +7.54198   +7.75043   +7.95966   +8.16993   +8.38153   +8.59476   +8.80991   +9.02735   +9.24741   +9.47050   +9.69703   +9.92745  +10.16226  +10.40201  +10.64728  +10.89875  +11.15714  +11.42327  +11.69804  +11.98248  +12.27774  +12.58513  +12.90614  +13.24249  +13.59614  +13.96936  +14.36482  +14.78564  +15.23550  +15.71879  +16.24079  +16.80788  +17.42789  +18.11051  +18.86787  +19.71539  +20.67297  +21.76674  +23.03170  +24.51589  +26.28703  +28.44377  +31.13567  +34.60093  +39.24336  +45.80685  +55.82870  +73.08226 +109.96551 +244.99887 -699.62312 -132.72833  -69.67275  -45.37415  -32.47473  -24.46065  -18.98690  -15.00224  -11.96506   -9.56795   -7.62341   -6.01059   -4.64806   -3.47893   -2.46227   -1.56782   -0.77275   -0.05949   +0.58573   +1.17386   +1.71371   +2.21251   +2.67620   +3.10979   +3.51750   +3.90294   +4.26925   +4.61916   +4.95513   +5.27935   +5.59382   +5.90041   +6.20090   +6.49697   +6.79032   +7.08263   +7.37566   +7.67125   +7.97142   +8.27841   +8.59476   +8.92348   +9.26819   +9.63336  +10.02467  +10.44960  +10.91826  +11.44491  +12.05045  +12.76720  +13.64835  +14.78867  +16.37649  +18.84936  +23.51669  +36.91880 -236235.17913  -14.65925   -1.19344   +3.58772   +6.22349   +8.02569   +9.43554  +10.64617  +11.75851  +12.83336  +13.91255  +15.02878  +16.21095  +17.48745  +18.88873  +20.44965  +22.21214  +24.22854  +26.56638  +29.31533  +32.59799  +36.58748  +41.53726  +47.83482  +56.10520  +67.42780  +83.84484 +109.75076 +156.67056 +267.68058 +860.80615 -738.45248 -260.71409 -158.21145 -112.72450  -86.26777  -68.16230  -54.10796  -41.87602  -29.97541  -17.06391   -1.51098  +19.21286  +49.86033 +101.21232 +204.89283 +512.18518 +11763.31749 -867.79884 -505.89534 -398.21960  +33.85608  +92.98105  +92.07340  +74.79071  +48.47283  +19.43979   -7.45219  -29.00966  -43.59079  -50.83438  -51.33043  -46.28503  -37.22294  -25.74555  -13.35252   -1.32346   +9.34715  +17.97222  +24.16183  +27.79095  +28.95361  +27.91104  +25.03926  +20.78012  +15.59851   +9.94718   +4.23962   -1.16887   -5.99290  -10.02210  -13.12089  -15.22411  -16.32940  -16.48770  -15.79246  -14.36858  -12.36160   -9.92766   -7.22449   -4.40388   -1.60544   +1.04806   +3.45394   +5.53149   +7.22269   +8.49181   +9.32422   +9.72446   +9.71379   +9.32746   +8.61172   +7.62086   +6.41425   +5.05362   +3.60053   +2.11416   +0.64951   -0.74417   -2.02447   -3.15656   -4.11365   -4.87707   -5.43611   -5.78759   -5.93525   -5.88898   -5.66393   -5.27954   -4.75857   -4.12609   -3.40851   -2.63269   -1.82507   -1.01099   -0.21399   +0.54466   +1.24639   +1.87563   +2.41994   +2.87015   +3.22030   +3.46754   +3.61195   +3.65628   +3.60569   +3.46739   +3.25031   +2.96472   +2.62185   +2.23357   +1.81202   +1.36929   +0.91714   +0.46671   +0.02838   -0.38851   -0.77574   -1.12633   -1.43459   -1.69619   -1.90810   -2.06862   -2.17725   -2.23468   -2.24262   -2.20373   -2.12149   -2.00004   -1.84406   -1.65864   -1.44913   -1.22103   -0.97985   -0.73101   -0.47972   -0.23094   +0.01077   +0.24124   +0.45678   +0.65422   +0.83090   +0.98472   +1.11411   +1.21806   +1.29605   +1.34806   +1.37452   +1.37630   +1.35462   +1.31104   +1.24739   +1.16574   +1.06833   +0.95755   +0.83585   +0.70572   +0.56966   +0.43011   +0.28943   +0.14989   +0.01358   -0.11755   -0.24174   -0.35742   -0.46326   -0.55810   -0.64106   -0.71143   -0.76875   -0.81277
   +0.00000   +0.00000   +0.00000   +0.00000   +0.00000   +0.00000   +0.00000   +0.00000   +0.00000   +0.00000   +0.00000   +0.00000   +0.00000   +0.00000   +0.00000   +0.00000   +0.00000   +0.00000   +0.00000   +0.00000   +0.00000   +0.00000   +0.00000   +0.00000   +0.00000   +0.00000   +0.00000   +0.00000   +0.00000   +0.00000   +0.00000   +0.00000   +0.00000   +0.00000   +0.00000   +0.00000   +0.00000   +0.00000   +0.00000   +0.00000   +0.00000   +0.00000   +0.00000   +0.00000   +0.00000   +0.00000   +0.00000   +0.00000   +0.00000   +0.00000   +0.00000   +0.00000   +0.00000   +0.00000   +0.00000   +0.00000   +0.00000   +0.00000   +0.00000   +0.00000   +0.00000   +0.00000   +0.00000   +0.00000   +0.00000   +0.00000   +0.00000   +0.00000   +0.00000   +0.00000   +0.00000   +0.00000   +0.00000   +0.00000   +0.00000   +0.00000   +0.00000   +0.00000   +0.00000   +0.00000 +116.68449 +120.49652 +122.57737 +123.02819 +121.95985 +119.49058 +115.74377 +110.84606 +104.92560  +98.11054  +90.52766  +82.30126  +73.55209  +64.39658  +54.94609  +45.30631  +35.57685  +25.85085  +16.21476   +6.74810   -2.47656  -11.39363  -19.94451  -28.07744  -35.74737  -42.91580  -49.55053  -55.62542  -61.12014  -66.01983  -70.31485  -74.00042  -77.07630  -79.54650  -81.41887  -82.70485  -83.41911  -83.57919  -83.20526  -82.31977  -80.94713  -79.11348  -76.84638  -74.17457  -71.12769  -67.73607  -64.03051  -60.04208  -55.80189  -51.34095  -46.68999  -41.87930  -36.93862  -31.89699  -26.78263  -21.62289  -16.44409  -11.27151   -6.12928   -1.04037   +3.97350   +8.89189  +13.69562  +18.36684  +22.88902  +27.24694  +31.42671  +35.41573  +39.20270  +42.77759  +46.13161  +49.25717  +52.14785  +54.79839  +57.20457  +59.36327  +61.27233  +62.93053  +64.33758  +65.49398  +66.40103  +67.06076  +67.47584  +67.64955  +67.58571  +67.28859  +66.76289  +66.01362  +65.04608  +63.86574  +62.47821  +60.88910  +59.10399  +57.12831  +54.96723  +52.62557  +50.10766  +47.41718  +44.55701  +41.52903  +39.95237  +38.33388  +36.67339  +34.97063  +33.22518  +31.43649  +29.60382  +27.72627  +25.80274  +23.83187  +21.81208  +19.74147  +17.61781  +15.43852  +13.20058  +10.90046   +8.53409   +6.09676   +3.58299   +0.98644   -1.70025   -4.48564   -7.37973  -10.39418  -13.54269  -16.84142  -20.30947  -23.96961  -27.84909  -31.98083  -36.40481  -41.17011  -46.33755  -51.98334  -58.20423  -65.12481  -72.90823  -81.77226  -92.01410 -104.05009 -118.48188 -136.21225 -158.66017 -188.19097 -229.06266 -289.79172 -390.25065 -590.05777 -1187.30640 +191707951469.90085 +1195.37307 +598.17706 +398.45757 +298.12120 +237.54947 +196.86976 +167.56534 +145.37799 +127.94209 +113.83835 +102.16366  +92.31596  +83.87850  +76.55363  +70.12307  +64.42315  +59.32871  +54.74241  +50.58741  +46.80222  +43.33706  +40.15122  +37.21102  +34.48841  +31.95980  +29.60521  +27.40762  +25.35240  +23.42694  +21.62028  +19.92284  +18.32624  +16.82307  +15.40678  +14.07155  +12.81217  +11.62397  +10.50276   +9.44473   +8.44644   +7.50477   +6.61686   +5.78008   +4.99204   +4.25052   +3.55346   +2.89898   +2.28530   +1.71077   +1.17387   +0.67315   +0.20725   -0.22510   -0.62510   -0.99389   -1.33255   -1.64210   -1.92352   -2.17773   -2.40563   -2.60806   -2.78582   -2.93971   -3.07047   -3.17882   -3.26544   -3.33101   -3.37616   -3.40152   -3.40769   -3.39523   -3.36471   -3.31666   -3.25161   -3.17005   -3.07247   -2.95934   -2.83110   -2.68818   -2.53101   -2.35998   -2.17547   -1.97785   -1.76746   -1.54463   -1.30968   -1.06289   -0.80453   -0.53486   -0.25410   +0.03754   +0.33989   +0.65278   +0.97611   +1.30976   +1.65368   +2.00785   +2.37229   +2.74704   +3.13222   +3.52799   +3.93456   +4.35224   +4.78138   +5.22243   +5.67594   +6.14257   +6.62311   +7.11851   +7.62987   +8.15851   +8.70600   +9.27418   +9.86524  +10.48178  +11.12691  +11.80435  +12.51858  +13.27502  +14.08032  +14.94263  +15.87211  +16.88151  +17.98707  +19.20977  +20.57715  +22.12607  +23.90699  +25.99088  +28.48065  +31.53153  +35.38891  +40.46496  +47.50918  +58.04207  +75.68959 +111.75638 +228.41818 -1750.47862 -166.93483  -83.37081  -53.38078  -37.87271  -28.34832  -21.87181  -17.15877  -13.55816  -10.70471   -8.37762   -6.43554   -5.74419   -5.09436   -4.48205   -3.90373   -3.35634   -2.83715   -2.34375   -1.87401   -1.42601   -0.99804   -0.58856   -0.19619   +0.18031   +0.54210   +0.89019   +1.22552   +1.54896   +1.86130   +2.16325   +2.45549   +2.73862   +3.01322   +3.27982   +3.53891   +3.79095   +4.03637   +4.27558   +4.50896   +4.73686   +4.95963   +5.17759   +5.39105   +5.60031   +5.80565   +6.00735   +6.20567   +6.40087   +6.59322   +6.78295   +6.97032   +7.15557   +7.33894   +7.52068   +7.70105   +7.88028   +8.05865   +8.23641   +8.41384   +8.59122   +8.76884   +8.94703   +9.12611   +9.30643   +9.48837   +9.67232   +9.85872  +10.04804  +10.24080  +10.43756  +10.63894  +10.84562  +11.05837  +11.27805  +11.50561  +11.74215  +11.98889  +12.24724  +12.51884  +12.80554  +13.10954  +13.43339  +13.78010  +14.15327  +14.55721  +14.99715  +15.47946  +16.01206  +16.60485  +17.27041  +18.02497  +18.88983  +19.89354  +21.07527  +22.49022  +24.21885  +26.38307  +29.17708  +32.93010  +38.24858  +46.38583  +60.41809  +90.45293 +200.50475 -569.64198 -107.51301  -56.14377  -36.37220  -25.89462  -19.40059  -14.97833  -11.77081   -9.33651   -7.42480   -5.88286   -4.61218   -3.54638   -2.63912   -1.85704   -1.17551   -0.57596   -0.04407   +0.43132   +0.85910   +1.24642   +1.59910   +1.92195   +2.21898   +2.49355   +2.74854   +2.98640   +3.20929   +3.41908   +3.61744   +3.80586   +3.98572   +4.15827   +4.32469   +4.48613   +4.64369   +4.79848   +4.95165   +5.10440   +5.25802   +5.41397   +5.57392   +5.73987   +5.91423   +6.10008   +6.30141   +6.52364   +6.77439   +7.06483   +7.41228   +7.84526   +8.41467   +9.22180  +10.50222  +12.96129  +20.12339 -127311.93029   -7.80893   -0.62823   +1.86570   +3.19621   +4.06933   +4.72173   +5.25620   +5.72551   +6.16056   +6.58156   +7.00331   +7.43792   +7.89638   +8.38971   +8.92985   +9.53062  +10.20880  +10.98563  +11.88898  +12.95660  +14.24152  +15.82110  +17.81333  +20.40831  +23.93411  +29.01134  +36.97559  +51.33031  +85.17260 +265.61469 -220.61904  -75.28420  -44.07246  -30.22903  -22.21872  -16.81720  -12.75117   -9.39542   -6.37928   -3.43010   -0.28549   +3.39299   +8.17533  +15.28596  +28.23000  +63.61519 +1297.34058  -83.32165  -41.16557  -26.41814  -19.33744 +101.35431  +92.98101  +68.53660  +36.86399   +4.94931  -22.27196  -41.94603  -53.01982  -55.82565  -51.63360  -42.23446  -29.59584  -15.60168   -1.87785  +10.30694  +20.07811  +26.94556  +30.76175  +31.66065  +29.98794  +26.23057  +20.95153  +14.73346   +8.13308   +1.64718   -4.31029   -9.42093  -13.46601  -16.32338  -17.95919  -18.41578  -17.79734  -16.25462  -13.96959  -11.14113   -7.97211   -4.65831   -1.37958   +1.70696   +4.47150   +6.81415   +8.66578   +9.98728  +10.76764  +11.02093  +10.78271  +10.10593   +9.05667   +7.70984   +6.14512   +4.44319   +2.68242   +0.93600   -0.73029   -2.25987   -3.60647   -4.73483   -5.62084   -6.25127   -6.62318   -6.74298   -6.62527   -6.29157   -5.76887   -5.08824   -4.28334   -3.38914   -2.44058   -1.47150   -0.51364   +0.40417   +1.25665   +2.02253   +2.68482   +3.23098   +3.65288   +3.94663   +4.11239   +4.15392   +4.07826   +3.89517   +3.61667   +3.25648   +2.82954   +2.35144   +1.83802   +1.30486   +0.76692   +0.23819   -0.26857   -0.74208   -1.17273   -1.55262   -1.87568   -2.13763   -2.33598   -2.46993   -2.54022   -2.54907   -2.49994   -2.39738   -2.24683   -2.05447   -1.82696   -1.57128   -1.29458   -1.00396   -0.70637   -0.40842   -0.11632   +0.16428   +0.42829   +0.67134   +0.88972   +1.08048   +1.24138   +1.37094   +1.46834   +1.53347   +1.56681   +1.56943   +1.54290   +1.48923   +1.41083   +1.31039   +1.19083   +1.05528   +0.90691   +0.74899   +0.58471   +0.41724   +0.24957   +0.08456   -0.07514   -0.22713   -0.36925   -0.49966   -0.61675   -0.71927   -0.80624   -0.87698   -0.93110   -0.96850   -0.98934   -0.99402   -0.98318   -0.95766   -0.91847   -0.86679
   +0.00000   +0.00000   +0.00000   +0.00000   +0.00000   +0.00000   +0.00000   +0.00000   +0.00000   +0.00000   +0.00000   +0.00000   +0.00000   +0.00000   +0.00000   +0.00000   +0.00000   +0.00000   +0.00000   +0.00000   +0.00000   +0.00000   +0.00000   +0.00000   +0.00000   +0.00000   +0.00000   +0.00000   +0.00000   +0.00000   +0.00000   +0.00000   +0.00000   +0.00000   +0.00000   +0.00000   +0.00000   +0.00000   +0.00000   +0.00000   +0.00000   +0.00000   +0.00000   +0.00000   +0.00000   +0.00000   +0.00000   +0.00000   +0.00000   +0.00000   +0.00000   +0.00000   +0.00000   +0.00000   +0.00000   +0.00000   +0.00000   +0.00000   +0.00000   +0.00000   +0.00000   +0.00000   +0.00000   +0.00000   +0.00000   +0.00000   +0.00000   +0.00000   +0.00000   +0.00000   +0.00000   +0.00000   +0.00000   +0.00000   +0.00000   +0.00000   +0.00000   +0.00000   +0.00000   +0.00000 +124.18312 +125.96941 +125.95104 +124.26246 +121.04612 +116.44979 +110.62419 +103.72092  +95.89063  +87.28139  +78.03738  +68.29771  +58.19546  +47.85690  +37.40086  +26.93825  +16.57174   +6.39549   -3.50495  -13.05263  -22.17923  -30.82484  -38.93782  -46.47456  -53.39915  -59.68308  -65.30488  -70.24972  -74.50904  -78.08009  -80.96555  -83.17307  -84.71486  -85.60728  -85.87037  -85.52750  -84.60494  -83.13148  -81.13805  -78.65739  -75.72367  -72.37221  -68.63915  -64.56116  -60.17522  -55.51831  -50.62722  -45.53833  -40.28742  -34.90950  -29.43864  -23.90786  -18.34898  -12.79251   -7.26760   -1.80191   +3.57840   +8.84877  +13.98625  +18.96951  +23.77890  +28.39641  +32.80570  +36.99205  +40.94238  +44.64520  +48.09056  +51.27005  +54.17670  +56.80499  +59.15073  +61.21107  +62.98436  +64.47016  +65.66911  +66.58291  +67.21421  +67.56657  +67.64435  +67.45267  +66.99730  +66.28464  +65.32156  +64.11540  +62.67384  +61.00485  +59.11660  +57.01739  +54.71551  +52.21925  +49.53673  +46.67584  +43.64411  +40.44864  +37.09596  +33.59189  +29.94138  +26.14839  +22.21560  +18.14423  +16.05648  +13.93373  +11.77556   +9.58141   +7.35054   +5.08201   +2.77466   +0.42709   -1.96237   -4.39567   -6.87513   -9.40342  -11.98365  -14.61943  -17.31488  -20.07479  -22.90465  -25.81076  -28.80042  -31.88202  -35.06526  -38.36135  -41.78336  -45.34646  -49.06843  -52.97017  -57.07634  -61.41626  -66.02497  -70.94470  -76.22669  -81.93376  -88.14365  -94.95371 -102.48741 -110.90366 -120.41046 -131.28530 -143.90674 -158.80499 -176.74607 -198.87923 -227.01064 -264.15081 -315.71894 -392.55370 -519.94565 -773.76699 -1533.37948 +243972590823.74536 +1499.81384 +740.27658 +486.58054 +359.36386 +282.75420 +231.46082 +194.64483 +166.88677 +145.17583 +127.70548 +113.32611 +101.27126  +91.01027  +82.16407  +74.45462  +67.67337  +61.66078  +56.29272  +51.47114  +47.11758  +43.16844  +39.57168  +36.28422  +33.27015  +30.49922  +27.94583  +25.58808  +23.40720  +21.38691  +19.51310  +17.77341  +16.15699  +14.65425  +13.25669  +11.95675  +10.74766   +9.62332   +8.57826   +7.60751   +6.70658   +5.87134   +5.09806   +4.38330   +3.72388   +3.11689   +2.55962   +2.04959   +1.58444   +1.16202   +0.78030   +0.43737   +0.13144   -0.13915   -0.37599   -0.58059   -0.75434   -0.89860   -1.01463   -1.10365   -1.16680   -1.20519   -1.21987   -1.21183   -1.18203   -1.13139   -1.06080   -0.97108   -0.86306   -0.73750   -0.59516   -0.43674   -0.26293   -0.07439   +0.12824   +0.34436   +0.57339   +0.81478   +1.06797   +1.33248   +1.60781   +1.89351   +2.18912   +2.49424   +2.80847   +3.13146   +3.46284   +3.80232   +4.14959   +4.50438   +4.86647   +5.23565   +5.61173   +5.99458   +6.38407   +6.78015   +7.18277   +7.59195   +8.00773   +8.43023   +8.85962   +9.29610   +9.73999  +10.19164  +10.65151  +11.12017  +11.59826  +12.08658  +12.58607  +13.09783  +13.62315  +14.16357  +14.72087  +15.29717  +15.89497  +16.51721  +17.16742  +17.84979  +18.56935  +19.33221  +20.14578  +21.01919  +21.96379  +22.99379  +24.12728  +25.38760  +26.80538  +28.42159  +30.29230  +32.49628  +35.14784  +38.41923  +42.58283  +48.09602  +55.79049  +67.35344  +86.80819 +126.69820 +256.01256 -1939.86682 -182.93303  -90.35009  -57.21400  -40.14894  -29.72537  -22.68577  -17.60495  -13.76052  -10.74720   -8.31999   -6.32207   -5.61834   -4.96102   -4.34567   -3.76839   -3.22577   -2.71480   -2.23281   -1.77742   -1.34652   -0.93822   -0.55082   -0.18279   +0.16725   +0.50055   +0.81825   +1.12139   +1.41090   +1.68765   +1.95243   +2.20597   +2.44893   +2.68195   +2.90558   +3.12037   +3.32680   +3.52533   +3.71639   +3.90038   +4.07769   +4.24865   +4.41362   +4.57289   +4.72677   +4.87555   +5.01949   +5.15885   +5.29388   +5.42482   +5.55189   +5.67532   +5.79532   +5.91212   +6.02591   +6.13690   +6.24529   +6.35129   +6.45511   +6.55694   +6.65699   +6.75548   +6.85262   +6.94864   +7.04377   +7.13826   +7.23236   +7.32635   +7.42051   +7.51516   +7.61064   +7.70731   +7.80558   +7.90588   +8.00870   +8.11460   +8.22418   +8.33812   +8.45722   +8.58238   +8.71461   +8.85513   +9.00533   +9.16686   +9.34167   +9.53211   +9.74102   +9.97185  +10.22888  +10.51749  +10.84447  +11.21860  +11.65139  +12.15827  +12.76040  +13.48760  +14.38332  +15.51341  +16.98274  +18.96912  +21.80007  +26.15241  +33.68748  +49.86382 +109.25221 -306.70864  -57.18386  -29.48943  -18.86011  -13.25087   -9.79384   -7.45657   -5.77626   -4.51447   -3.53587   -2.75795   -2.12753   -1.60879   -1.17674   -0.81338   -0.50545   -0.24296   -0.01823   +0.17474   +0.34069   +0.48342   +0.60601   +0.71099   +0.80044   +0.87609   +0.93940   +0.99159   +1.03370   +1.06659   +1.09103   +1.10765   +1.11698   +1.11949   +1.11556   +1.10552   +1.08963   +1.06810   +1.04107   +1.00867   +0.97093   +0.92787   +0.87942   +0.82545   +0.76577   +0.70005   +0.62788   +0.54863   +0.46142   +0.36499   +0.25741   +0.13556   -0.00595   -0.17759   -0.40333   -0.75406   -1.58197 +12699.06226   +0.94972   +0.09064   -0.31297   -0.61401   -0.88464   -1.15053   -1.42438   -1.71442   -2.02728   -2.36928   -2.74717   -3.16861   -3.64273   -4.18069   -4.79642   -5.50766   -6.33739   -7.31594   -8.48425   -9.89882  -11.63999  -13.82583  -16.63738  -20.36702  -25.52008  -33.05277  -45.02241  -66.82338 -118.61356 -395.98624 +352.41769 +128.99827  +81.11188  +59.84844  +47.40765  +38.75274  +31.81157  +25.44934  +18.82337  +11.06825   +1.01201  -13.28351  -35.57548  -74.50640 -155.57902 -401.07376 -9497.68878 +722.31177 +434.02920 +352.10884  -43.51104 +108.45366  +91.46570  +59.54909  +22.90819  -10.97544  -37.32238  -53.86145  -60.33972  -57.93746  -48.69129  -34.99709  -19.22904   -3.47535  +10.61611  +21.90211  +29.73942  +33.93274  +34.65382  +32.34763  +27.63735  +21.23665  +13.87466   +6.23638   -1.08066   -7.59417  -12.95087  -16.92848  -19.42851  -20.46217  -20.13193  -18.61069  -16.12031  -12.91103   -9.24273   -5.36869   -1.52254   +2.09179   +5.30685   +7.99548  +10.07200  +11.49113  +12.24497  +12.35874  +11.88537  +10.89965   +9.49209   +7.76294   +5.81655   +3.75626   +1.68004   -0.32312   -2.17595   -3.81485   -5.19101   -6.27074   -7.03530   -7.47996   -7.61280   -7.45301   -7.02907   -6.37672   -5.53688   -4.55371   -3.47261   -2.33854   -1.19445   -0.07999   +0.96954   +1.92398   +2.75884   +3.45556   +4.00159   +4.39024   +4.62033   +4.69578   +4.62493   +4.41998   +4.09620   +3.67123   +3.16431   +2.59560   +1.98547   +1.35392   +0.72002   +0.10146   -0.48585   -1.02804   -1.51352   -1.93306   -2.27990   -2.54968   -2.74033   -2.85202   -2.88687   -2.84881   -2.74329   -2.57704   -2.35780   -2.09402   -1.79463   -1.46879   -1.12562   -0.77403   -0.42249   -0.07890   +0.24955   +0.55650   +0.83649   +1.08502   +1.29855   +1.47453   +1.61138   +1.70843   +1.76588   +1.78474   +1.76672   +1.71419   +1.63005   +1.51764   +1.38064   +1.22301   +1.04885   +0.86231   +0.66755   +0.46863   +0.26946   +0.07370   -0.11524   -0.29427   -0.46067   -0.61207   -0.74651   -0.86244   -0.95870   -1.03455   -1.08962   -1.12393   -1.13782   -1.13198   -1.10738   -1.06525   -1.00705   -0.93442   -0.84916   -0.75318   -0.64847   -0.53706   -0.42100   -0.30230
   +0.00000   +0.00000   +0.00000   +0.00000   +0.00000   +0.00000   +0.00000   +0.00000   +0.00000   +0.00000   +0.00000   +0.00000   +0.00000   +0.00000   +0.00000   +0.00000   +0.00000   +0.00000   +0.00000   +0.00000   +0.00000   +0.00000   +0.00000   +0.00000   +0.00000   +0.00000   +0.00000   +0.00000   +0.00000   +0.00000   +0.00000   +0.00000   +0.00000   +0.00000   +0.00000   +0.00000   +0.00000   +0.00000   +0.00000   +0.00000   +0.00000   +0.00000   +0.00000   +0.00000   +0.00000   +0.00000   +0.00000   +0.00000   +0.00000   +0.00000   +0.00000   +0.00000   +0.00000   +0.00000   +0.00000   +0.00000   +0.00000   +0.00000   +0.00000   +0.00000   +0.00000   +0.00000   +0.00000   +0.00000   +0.00000   +0.00000   +0.00000   +0.00000   +0.00000   +0.00000   +0.00000   +0.00000   +0.00000   +0.00000   +0.00000   +0.00000   +0.00000   +0.00000   +0.00000   +0.00000 +129.21440 +128.81379 +126.57095 +122.65597 +117.24445 +110.51461 +102.64473  +93.81097  +84.18547  +73.93477  +63.21843  +52.18800  +40.98611  +29.74580  +18.59008   +7.63156   -3.02772  -13.29632  -23.09336  -32.34834  -41.00091  -49.00055  -56.30621  -62.88584  -68.71598  -73.78122  -78.07371  -81.59260  -84.34352  -86.33800  -87.59297  -88.13017  -87.97563  -87.15919  -85.71393  -83.67576  -81.08289  -77.97543  -74.39494  -70.38408  -65.98618  -61.24494  -56.20410  -50.90713  -45.39697  -39.71579  -33.90476  -28.00387  -22.05171  -16.08537  -10.14029   -4.25014   +1.55328   +7.24009  +12.78240  +18.15436  +23.33215  +28.29405  +33.02039  +37.49356  +41.69798  +45.62006  +49.24817  +52.57258  +55.58540  +58.28053  +60.65356  +62.70174  +64.42384  +65.82014  +66.89226  +67.64316  +68.07698  +68.19897  +68.01543  +67.53358  +66.76146  +65.70787  +64.38228  +62.79470  +60.95561  +58.87590  +56.56672  +54.03945  +51.30558  +48.37662  +45.26403  +41.97913  +38.53301  +34.93642  +31.19971  +27.33269  +23.34457  +19.24383  +15.03807  +10.73392   +6.33687   +1.85106   -2.72089   -7.37815   -9.73908  -12.12199  -14.52743  -16.95614  -19.40904  -21.88729  -24.39227  -26.92566  -29.48941  -32.08581  -34.71752  -37.38762  -40.09965  -42.85767  -45.66635  -48.53103  -51.45783  -54.45378  -57.52693  -60.68652  -63.94321  -67.30931  -70.79906  -74.42903  -78.21855  -82.19029  -86.37099  -90.79237  -95.49229 -100.51629 -105.91963 -111.76994 -118.15086 -125.16706 -132.95121 -141.67398 -151.55864 -162.90298 -176.11316 -191.75788 -210.65866 -234.04784 -263.86204 -303.32895 -358.25851 -440.27054 -576.47797 -848.21947 -1662.18809 +261549510748.30521 +1590.27992 +776.40093 +504.80872 +368.81017 +287.06646 +232.46450 +193.38424 +164.01552 +141.13032 +122.79174 +107.76704  +95.23431  +84.62440  +75.53068  +67.65484  +60.77306  +54.71407  +49.34456  +44.55921  +40.27366  +36.41954  +32.94081  +29.79112  +26.93174  +24.33006  +21.95843  +19.79320  +17.81405  +16.00336  +14.34583  +12.82804  +11.43820  +10.16587   +9.00180   +7.93772   +6.96623   +6.08067   +5.27504   +4.54389   +3.88227   +3.28567   +2.74995   +2.27133   +1.84631   +1.47166   +1.14441   +0.86179   +0.62121   +0.42028   +0.25675   +0.12852   +0.03362   -0.02982   -0.06352   -0.06916   -0.04827   -0.00234   +0.06723   +0.15913   +0.27209   +0.40491   +0.55646   +0.72564   +0.91142   +1.11282   +1.32889   +1.55873   +1.80148   +2.05631   +2.32244   +2.59912   +2.88563   +3.18129   +3.48544   +3.79745   +4.11674   +4.44273   +4.77489   +5.11271   +5.45569   +5.80339   +6.15537   +6.51123   +6.87059   +7.23310   +7.59843   +7.96628   +8.33638   +8.70850   +9.08241   +9.45793   +9.83492  +10.21325  +10.59284  +10.97364  +11.35564  +11.73887  +12.12341  +12.50938  +12.89696  +13.28639  +13.67796  +14.07205  +14.46910  +14.86965  +15.27434  +15.68392  +16.09927  +16.52144  +16.95162  +17.39123  +17.84193  +18.30566  +18.78470  +19.28173  +19.79994  +20.34313  +20.91585  +21.52357  +22.17298  +22.87226  +23.63154  +24.46356  +25.38445  +26.41504  +27.58264  +28.92373  +30.48825  +32.34631  +34.59959  +37.40136  +40.99384  +45.78381  +52.51084  +62.67520  +79.85440 +115.20183 +230.06094 -1722.58753 -160.49338  -78.30140  -48.97016  -33.93092  -24.79912  -18.67823  -14.30098  -11.02502   -8.48998   -6.47802   -4.84968   -4.28375   -3.75940   -3.27268   -2.82013   -2.39872   -2.00577   -1.63890   -1.29603   -0.97526   -0.67493   -0.39352   -0.12968   +0.11781   +0.35006   +0.56807   +0.77275   +0.96493   +1.14537   +1.31477   +1.47377   +1.62293   +1.76281   +1.89390   +2.01666   +2.13150   +2.23883   +2.33900   +2.43235   +2.51921   +2.59984   +2.67455   +2.74356   +2.80713   +2.86548   +2.91881   +2.96731   +3.01118   +3.05058   +3.08567   +3.11661   +3.14354   +3.16658   +3.18587   +3.20153   +3.21366   +3.22237   +3.22775   +3.22991   +3.22892   +3.22486   +3.21782   +3.20785   +3.19504   +3.17942   +3.16107   +3.14003   +3.11634   +3.09005   +3.06119   +3.02979   +2.99587   +2.95946   +2.92055   +2.87917   +2.83529   +2.78891   +2.74001   +2.68855   +2.63448   +2.57773   +2.51824   +2.45588   +2.39052   +2.32200   +2.25011   +2.17457   +2.09505   +2.01112   +1.92222   +1.82763   +1.72640   +1.61722   +1.49833   +1.36721   +1.22020   +1.05171   +0.85287   +0.60863   +0.29124   -0.15666   -0.87582   -2.32879   -7.44487  +27.71565   +6.48538   +4.05003   +3.05905   +2.49180   +2.10526   +1.81191   +1.57251   +1.36684   +1.18340   +1.01515   +0.85756   +0.70753   +0.56289   +0.42208   +0.28389   +0.14742   +0.01193   -0.12318   -0.25839   -0.39414   -0.53081   -0.66874   -0.80826   -0.94967   -1.09327   -1.23937   -1.38828   -1.54033   -1.69586   -1.85524   -2.01888   -2.18723   -2.36080   -2.54013   -2.72589   -2.91881   -3.11975   -3.32972   -3.54994   -3.78185   -4.02723   -4.28827   -4.56778   -4.86934   -5.19773   -5.55944   -5.96361   -6.42367   -6.96031   -7.60749   -8.42562   -9.53439  -11.21143  -14.28669  -22.90326 +149622.41991   +9.47717   +0.78741   -2.41530   -4.27430   -5.62239   -6.74132   -7.75619   -8.73421   -9.71787  -10.73850  -11.82269  -12.99599  -14.28537  -15.72138  -17.34038  -19.18721  -21.31889  -23.80979  -26.75938  -30.30438  -34.63842  -40.04557  -46.96070  -56.08573  -68.63329  -86.89779 -115.81612 -168.33436 -292.83533 -958.81072 +837.47743 +301.05277 +186.01610 +134.95061 +105.16248  +84.61094  +68.39593  +53.90645  +39.29782  +22.78424   +2.05491  -26.61565  -70.36267 -145.51169 -300.12820 -764.47575 -17892.34536 +1345.25444 +799.36345 +641.44298  -28.72372 +113.44667  +86.75059  +47.31418   +6.45483  -28.11613  -52.08802  -64.06725  -64.83561  -56.57063  -42.13453  -24.50706   -6.38474  +10.06522  +23.31735  +32.49794  +37.32324  +37.99403  +35.06959  +29.33919  +21.70346  +13.07372   +4.29328   -3.91833  -10.99921  -16.55965  -20.38078  -22.40089  -22.69335  -21.43923  -18.89775  -15.37696  -11.20645   -6.71341   -2.20300   +2.05680   +5.84554   +8.99635  +11.39793  +12.99316  +13.77497  +13.78016  +13.08175  +11.78065   +9.99703   +7.86197   +5.50971   +3.07079   +0.66633   -1.59653   -3.62792   -5.35735   -6.73463   -7.72982   -8.33227   -8.54895   -8.40227   -7.92745   -7.16975   -6.18152   -5.01944   -3.74179   -2.40600   -1.06661   +0.22658   +1.42988   +2.50668   +3.42814   +4.17340   +4.72962   +5.09159   +5.26120   +5.24671   +5.06183   +4.72477   +4.25721   +3.68326   +3.02846   +2.31881   +1.57995   +0.83635   +0.11067   -0.57676   -1.20835   -1.76952   -2.24889   -2.63830   -2.93277   -3.13037   -3.23203   -3.24121   -3.16364   -3.00696   -2.78033   -2.49407   -2.15931   -1.78760   -1.39060   -0.97976   -0.56605   -0.15977   +0.22974   +0.59417   +0.92638   +1.22050   +1.47194   +1.67741   +1.83489   +1.94360   +2.00388   +2.01713   +1.98569   +1.91273   +1.80210   +1.65820   +1.48588   +1.29026   +1.07662   +0.85032   +0.61661   +0.38059   +0.14712   -0.07930   -0.29457   -0.49503   -0.67754   -0.83944   -0.97866   -1.09363   -1.18335   -1.24732   -1.28556   -1.29854   -1.28718   -1.25279   -1.19700   -1.12177   -1.02929   -0.92194   -0.80224   -0.67282   -0.53631   -0.39539   -0.25264   -0.11058   +0.02842   +0.16213   +0.28853   +0.40579   +0.51233
   +0.00000   +0.00000   +0.00000   +0.00000   +0.00000   +0.00000   +0.00000   +0.00000   +0.00000   +0.00000   +0.00000   +0.00000   +0.00000   +0.00000   +0.00000   +0.00000   +0.00000   +0.00000   +0.00000   +0.00000   +0.00000   +0.00000   +0.00000   +0.00000   +0.00000   +0.00000   +0.00000   +0.00000   +0.00000   +0.00000   +0.00000   +0.00000   +0.00000   +0.00000   +0.00000   +0.00000   +0.00000   +0.00000   +0.00000   +0.00000   +0.00000   +0.00000   +0.00000   +0.00000   +0.00000   +0.00000   +0.00000   +0.00000   +0.00000   +0.00000   +0.00000   +0.00000   +0.00000   +0.00000   +0.00000   +0.00000   +0.00000   +0.00000   +0.00000   +0.00000   +0.00000   +0.00000   +0.00000   +0.00000   +0.00000   +0.00000   +0.00000   +0.00000   +0.00000   +0.00000   +0.00000   +0.00000   +0.00000   +0.00000   +0.00000   +0.00000   +0.00000   +0.00000   +0.00000   +0.00000 +131.72238 +129.01419 +124.46666 +118.28721 +110.68546 +101.87017  +92.04658  +81.41414  +70.16464  +58.48067  +46.53437  +34.48646  +22.48556  +10.66772   -0.84393  -11.93923  -22.52093  -32.50457  -41.81814  -50.40170  -58.20689  -65.19641  -71.34343  -76.63094  -81.05107  -84.60446  -87.29949  -89.15166  -90.18281  -90.42050  -89.89731  -88.65018  -86.71976  -84.14988  -80.98686  -77.27904  -73.07626  -68.42931  -63.38955  -58.00847  -52.33726  -46.42654  -40.32596  -34.08398  -27.74755  -21.36196  -14.97057   -8.61470   -2.33345   +3.83640   +9.86046  +15.70684  +21.34617  +26.75163  +31.89897  +36.76649  +41.33503  +45.58792  +49.51094  +53.09226  +56.32237  +59.19397  +61.70193  +63.84318  +65.61657  +67.02283  +68.06442  +68.74541  +69.07140  +69.04940  +68.68768  +67.99568  +66.98390  +65.66377  +64.04755  +62.14821  +59.97932  +57.55494  +54.88953  +51.99783  +48.89477  +45.59538  +42.11469  +38.46763  +34.66894  +30.73312  +26.67428  +22.50613  +18.24183  +13.89395   +9.47436   +4.99417   +0.46359   -4.10812   -8.71276  -13.34337  -17.99428  -22.66133  -27.34203  -32.03580  -34.38798  -36.74420  -39.10507  -41.47134  -43.84400  -46.22423  -48.61347  -51.01339  -53.42596  -55.85349  -58.29862  -60.76437  -63.25422  -65.77216  -68.32271  -70.91106  -73.54309  -76.22556  -78.96615  -81.77371  -84.65834  -87.63172  -90.70729  -93.90068  -97.23007 -100.71672 -104.38569 -108.26662 -112.39485 -116.81285 -121.57205 -126.73536 -132.38050 -138.60465 -145.53088 -153.31747 -162.17133 -172.36837 -184.28475 -198.44704 -215.61577 -236.93161 -264.18695 -300.36886 -350.85390 -426.39480 -552.08086 -803.17919 -1556.02381 +242025021465.68918 +1454.38390 +701.63216 +450.68857 +325.21903 +249.95633 +199.81104 +164.03024 +137.23721 +116.44460  +99.85981  +86.34185  +75.12987  +65.69696  +57.66656  +50.76236  +44.77700  +39.55172  +34.96295  +30.91295  +27.32344  +24.13091  +21.28329  +18.73745  +16.45734  +14.41258  +12.57737  +10.92963   +9.45035   +8.12307   +6.93341   +5.86879   +4.91814   +4.07162   +3.32052   +2.65703   +2.07415   +1.56559   +1.12564   +0.74915   +0.43140   +0.16811   -0.04467   -0.21055   -0.33286   -0.41468   -0.45887   -0.46806   -0.44473   -0.39116   -0.30951   -0.20177   -0.06984   +0.08452   +0.25964   +0.45396   +0.66600   +0.89436   +1.13772   +1.39484   +1.66452   +1.94564   +2.23715   +2.53802   +2.84731   +3.16409   +3.48751   +3.81674   +4.15099   +4.48952   +4.83163   +5.17664   +5.52392   +5.87286   +6.22289   +6.57346   +6.92407   +7.27422   +7.62347   +7.97137   +8.31753   +8.66158   +9.00315   +9.34191   +9.67758  +10.00987  +10.33853  +10.66333  +10.98407  +11.30057  +11.61268  +11.92027  +12.22324  +12.52152  +12.81506  +13.10384  +13.38789  +13.66724  +13.94198  +14.21222  +14.47812  +14.73989  +14.99775  +15.25202  +15.50304  +15.75122  +15.99706  +16.24110  +16.48401  +16.72655  +16.96957  +17.21411  +17.46134  +17.71262  +17.96954  +18.23400  +18.50817  +18.79469  +19.09665  +19.41780  +19.76266  +20.13678  +20.54700  +21.00188  +21.51225  +22.09209  +22.75967  +23.53937  +24.46455  +25.58199  +26.95953  +28.69931  +30.96278  +34.02097  +38.36659  +44.99904  +56.30138  +79.70293 +156.06451 -1144.73896 -104.38196  -49.78711  -30.40498  -20.54495  -14.62204  -10.70684   -7.95518   -5.93917   -4.41874   -3.24877   -2.33639   -2.02890   -1.74944   -1.49537   -1.26440   -1.05450   -0.86390   -0.69102   -0.53447   -0.39299   -0.26547   -0.15092   -0.04843   +0.04279   +0.12349   +0.19431   +0.25586   +0.30869   +0.35328   +0.39010   +0.41955   +0.44201   +0.45782   +0.46731   +0.47075   +0.46842   +0.46055   +0.44738   +0.42910   +0.40590   +0.37794   +0.34540   +0.30840   +0.26707   +0.22154   +0.17189   +0.11823   +0.06064   -0.00083   -0.06610   -0.13513   -0.20788   -0.28433   -0.36445   -0.44824   -0.53571   -0.62687   -0.72174   -0.82037   -0.92281   -1.02912   -1.13940   -1.25373   -1.37224   -1.49506   -1.62236   -1.75430   -1.89110   -2.03300   -2.18028   -2.33325   -2.49226   -2.65773   -2.83012   -3.00997   -3.19789   -3.39461   -3.60094   -3.81783   -4.04642   -4.28799   -4.54412   -4.81661   -5.10768   -5.41995   -5.75663   -6.12167   -6.51994   -6.95756   -7.44231   -7.98426   -8.59660   -9.29704  -10.10988  -11.06940  -12.22552  -13.65394  -15.47524  -17.89384  -21.28631  -26.43089  -35.23779  -53.98334 -122.41754 +355.70934  +68.64779  +36.64737  +24.26583  +17.65359  +13.51309  +10.65718   +8.55365   +6.92831   +5.62551   +4.55029   +3.64144   +2.85770   +2.17023   +1.55825   +1.00640   +0.50306   +0.03927   -0.39202   -0.79643   -1.17852   -1.54203   -1.89010   -2.22539   -2.55015   -2.86639   -3.17585   -3.48013   -3.78066   -4.07881   -4.37587   -4.67309   -4.97171   -5.27301   -5.57830   -5.88896   -6.20652   -6.53264   -6.86920   -7.21838   -7.58271   -7.96527   -8.36978   -8.80094   -9.26477   -9.76919  -10.32500  -10.94739  -11.65865  -12.49320  -13.50760  -14.80253  -16.57777  -19.29703  -24.34729  -38.65408 +250126.18824  +15.69596   +1.29222   -3.92833   -6.89088   -8.98617  -10.68342  -12.18961  -13.61454  -15.02619  -16.47318  -17.99541  -19.62999  -21.41506  -23.39297  -25.61344  -28.13730  -31.04141  -34.42561  -38.42316  -43.21692  -49.06554  -56.34829  -65.64549  -77.89363  -94.71036 -119.15636 -157.81746 -227.96438 -394.14450 -1282.71831 +1113.69330 +397.97516 +244.46157 +176.32205 +136.61189 +109.28826  +87.84543  +68.84831  +49.91211  +28.77911   +2.58143  -33.25437  -87.44123 -179.86721 -369.02702 -935.03716 -21770.18811 +1628.33770 +962.59654 +768.47954  +23.75742 +115.22694  +78.05423  +31.51891  -12.30196  -45.84516  -65.66160  -71.57129  -65.62667  -51.11920  -31.74086  -10.96836   +8.32902  +24.08643  +35.08614  +40.89062  +41.70753  +38.22177  +31.42150  +22.43715  +12.40560   +2.36529   -6.81613  -14.48350  -20.20904  -23.78576  -25.20463  -24.62113  -22.31594  -18.65394  -14.04483   -8.90770   -3.64137   +1.39889   +5.91774   +9.68969  +12.56299  +14.45838  +15.36375  +15.32566  +14.43875  +12.83405  +10.66701   +8.10594   +5.32136   +2.47683   -0.27861   -2.81624   -5.03162   -6.84680   -8.21099   -9.09979   -9.51327   -9.47323   -9.01966   -8.20701   -7.10010   -5.77020   -4.29122   -2.73636   -1.17507   +0.32942   +1.72195   +2.95689   +3.99888   +4.82322   +5.41567   +5.77199   +5.89705   +5.80377   +5.51179   +5.04617   +4.43591   +3.71257   +2.90890   +2.05762   +1.19029   +0.33638   -0.47751   -1.22826   -1.89667   -2.46767   -2.93044   -3.27836   -3.50881   -3.62293   -3.62520   -3.52303   -3.32628   -3.04678   -2.69778   -2.29347   -1.84851   -1.37756   -0.89491   -0.41412   +0.05232   +0.49317   +0.89869   +1.26070   +1.57273   +1.83000   +2.02943   +2.16955   +2.25043   +2.27358   +2.24176   +2.15883   +2.02960   +1.85964   +1.65507   +1.42241   +1.16841   +0.89985   +0.62341   +0.34556   +0.07239   -0.19049   -0.43799   -0.66566   -0.86971   -1.04708   -1.19540   -1.31305   -1.39909   -1.45329   -1.47607   -1.46843   -1.43191   -1.36856   -1.28082   -1.17148   -1.04360   -0.90044   -0.74538   -0.58188   -0.41335   -0.24317   -0.07456   +0.08944   +0.24600   +0.39256   +0.52688   +0.64701   +0.75137   +0.83871   +0.90815   +0.95917   +0.99157   +1.00551
[truncated: 2,027,965 more chars]
