# Supplementary material for: Multi-photon above threshold ionization of multi-electron atoms and molecules using the R-matrix approach
Source: Sci Rep. 2021 Jun 3;11:11686. doi: 10.1038/s41598-021-89733-z (PMC8175388; doi:10.1038/s41598-021-89733-z)
Supplement: Supplementary file 1 — Supplementary Information. [file 41598_2021_89733_MOESM1_ESM.zip › H-interstates-2-re.txt]

   +0.00000   +0.00000   +0.00000   +0.00000   +0.00000   +0.00000   +0.00000   +0.00000   +0.00000   +0.00000   +0.00000   +0.00000   +0.00000   +0.00000   +0.00000   +0.00000   +0.00000   +0.00000   +0.00000   +0.00000   +0.00000   +0.00000   +0.00000   +0.00000   +0.00000   +0.00000   +0.00000   +0.00000   +0.00000   +0.00000   +0.00000   +0.00000   +0.00000   +0.00000   +0.00000   +0.00000   +0.00000   +0.00000   +0.00000   +0.00000   +0.00000   +0.00000   +0.00000   +0.00000   +0.00000   +0.00000   +0.00000   +0.00000   +0.00000   +0.00000   +0.00000   +0.00000   +0.00000   +0.00000   +0.00000   +0.00000   +0.00000   +0.00000   +0.00000   +0.00000   +0.00000   +0.00000   +0.00000   +0.00000   +0.00000   +0.00000   +0.00000   +0.00000   +0.00000   +0.00000   +0.00000   +0.00000   +0.00000   +0.00000   +0.00000   +0.00000   +0.00000   +0.00000   +0.00000   +0.00000   +0.00000   +0.00000   +0.00000   +0.00000   +0.00000   +0.00000   +0.00000   +0.00000   +0.00000   +0.00000   +0.00000   +0.00000   +0.00000   +0.00000   +0.00000   +0.00000   +0.00000   +0.00000   +0.00000   +0.00000   +0.00000   +0.00000   +0.00000   +0.00000   +0.00000   +0.00000   +0.00000   +0.00000   +0.00000   +0.00000   +0.00000   +0.00000   +0.00000   +0.00000   +0.00000   +0.00000   +0.00000   +0.00000   +0.00000   +0.00000   +0.00000   +0.00000   +0.00000   +0.00000   +0.00000   +0.00000   +0.00000   +0.00000   +0.00000   +0.00000   +0.00000   +0.00000   +0.00000   +0.00000   +0.00000   +0.00000   +0.00000   +0.00000   +0.00000   +0.00000   +0.00000   +0.00000   +0.00000   +0.00000   +0.00000   +0.00000   +0.00000   +0.00000   +0.00000   +0.00000   +0.00000   +0.00000   +0.00000   +0.00000   +0.00000   +0.00000   +0.00000   +0.00000   +0.00000   +0.00000   +0.00000   +0.00000   +0.00000   +0.00000   +0.00000   +0.00000   +0.00000   +0.00000   +0.00000   +0.00000   +0.00000   +0.00000   +0.00000   +0.00000   +0.00000   +0.00000   +0.00000   +0.00000   +0.00000   +0.00000   +0.00000   +0.00000   +0.00000   +0.00000   +0.00000   +0.00000   +0.00000   +0.00000   +0.00000   +0.00000   +0.00000   +0.00000   +0.00000   +0.00000   +0.00000   +0.00000   +0.00000   +0.00000   +0.00000   +0.00000   +0.00000   +0.00000   +0.00000   +0.00000   +0.00000   +0.00000   +0.00000   +0.00000   +0.00000   +0.00000   +0.00000   +0.00000   +0.00000   +0.00000   +0.00000   +0.00000   +0.00000   +0.00000   +0.00000   +0.00000   +0.00000   +0.00000   +0.00000   +0.00000   +0.00000   +0.00000   +0.00000   +0.00000   +0.00000   +0.00000   +0.00000   +0.00000   +0.00000   +0.00000   +0.00000   +0.00000   +0.00000   +0.00000   +0.00000   +0.00000   +0.00000   +0.00000   +0.00000   +0.00000   +0.00000   +0.00000   +0.00000   +0.00000   +0.00000   +0.00000   +0.00000   +0.00000   +0.00000   +0.00000   +0.00000   +0.00000   +0.00000   +0.00000   +0.00000   +0.00000   +0.00000   +0.00000   +0.00000   +0.00000   +0.00000   +0.00000   +0.00000   +0.00000   +0.00000   +0.00000   +0.00000   +0.00000   +0.00000   +0.00000   +0.00000   +0.00000   +0.00000   +0.00000   +0.00000   +0.00000   +0.00000   +0.00000   +0.00000   +0.00000   +0.00000   +0.00000   +0.00000   +0.00000   +0.00000   +0.00000   +0.00000   +0.00000   +0.00000   +0.00000   +0.00000   +0.00000   +0.00000   +0.00000   +0.00000   +0.00000   +0.00000   +0.00000   +0.00000   +0.00000   +0.00000   +0.00000   +0.00000   +0.00000   +0.00000   +0.00000   +0.00000   +0.00000   +0.00000   +0.00000   +0.00000   +0.00000   +0.00000   +0.00000   +0.00000   +0.00000   +0.00000   +0.00000   +0.00000   +0.00000   +0.00000   +0.00000   +0.00000   +0.00000   +0.00000   +0.00000   +0.00000   +0.00000   +0.00000   +0.00000   +0.00000   +0.00000   +0.00000   +0.00000   +0.00000   +0.00000   +0.00000   +0.00000   +0.00000   +0.00000   +0.00000   +0.00000   +0.00000   +0.00000   +0.00000   +0.00000   +0.00000   +0.00000   +0.00000   +0.00000   +0.00000   +0.00000   +0.00000   +0.00000   +0.00000   +0.00000   +0.00000   +0.00000   +0.00000   +0.00000   +0.00000   +0.00000   +0.00000   +0.00000   +0.00000   +0.00000   +0.00000   +0.00000   +0.00000   +0.00000   +0.00000   +0.00000   +0.00000   +0.00000   +0.00000   +0.00000   +0.00000   +0.00000   +0.00000   +0.00000   +0.00000   +0.00000   +0.00000   +0.00000   +0.00000   +0.00000   +0.00000   +0.00000   +0.00000   +0.00000   +0.00000   +0.00000   +0.00000   +0.00000   +0.00000   +0.00000   +0.00000   +0.00000   +0.00000   +0.00000   +0.00000   +0.00000   +0.00000   +0.00000   +0.00000   +0.00000   +0.00000   +0.00000   +0.00000   +0.00000   +0.00000   +0.00000   +0.00000   +0.00000   +0.00000   +0.00000   +0.00000   +0.00000   +0.00000   +0.00000   +0.00000   +0.00000   +0.00000   +0.00000   +0.00000   +0.00000   +0.00000   +0.00000   +0.00000   +0.00000   +0.00000   +0.00000   +0.00000   +0.00000   +0.00000   +0.00000   +0.00000   +0.00000   +0.00000   +0.00000   +0.00000   +0.00000   +0.00000   +0.00000   +0.00000   +0.00000   +0.00000   +0.00000   +0.00000   +0.00000   +0.00000   +0.00000   +0.00000   +0.00000   +0.00000   +0.00000   +0.00000   +0.00000   +0.00000   +0.00000   +0.00000   +0.00000   +0.00000   +0.00000   +0.00000   +0.00000   +0.00000   +0.00000   +0.00000   +0.00000   +0.00000   +0.00000   +0.00000   +0.00000   +0.00000   +0.00000   +0.00000   +0.00000   +0.00000   +0.00000   +0.00000   +0.00000   +0.00000   +0.00000   +0.00000   +0.00000   +0.00000   +0.00000   +0.00000   +0.00000   +0.00000   +0.00000   +0.00000   +0.00000   +0.00000   +0.00000   +0.00000   +0.00000   +0.00000   +0.00000   +0.00000   +0.00000   +0.00000   +0.00000   +0.00000   +0.00000   +0.00000   +0.00000   +0.00000   +0.00000   +0.00000   +0.00000   +0.00000   +0.00000   +0.00000   +0.00000   +0.00000   +0.00000   +0.00000   +0.00000   +0.00000   +0.00000   +0.00000   +0.00000   +0.00000   +0.00000   +0.00000   +0.00000   +0.00000   +0.00000   +0.00000   +0.00000   +0.00000   +0.00000   +0.00000   +0.00000   +0.00000   +0.00000   +0.00000   +0.00000   +0.00000   +0.00000   +0.00000   +0.00000   +0.00000   +0.00000   +0.00000   +0.00000   +0.00000   +0.00000   +0.00000   +0.00000   +0.00000   +0.00000   +0.00000   +0.00000   +0.00000   +0.00000   +0.00000   +0.00000   +0.00000   +0.00000   +0.00000   +0.00000   +0.00000   +0.00000   +0.00000   +0.00000   +0.00000   +0.00000   +0.00000   +0.00000   +0.00000   +0.00000   +0.00000   +0.00000   +0.00000   +0.00000   +0.00000   +0.00000   +0.00000   +0.00000   +0.00000   +0.00000   +0.00000   +0.00000   +0.00000   +0.00000   +0.00000   +0.00000   +0.00000   +0.00000   +0.00000   +0.00000   +0.00000   +0.00000   +0.00000   +0.00000   +0.00000   +0.00000   +0.00000   +0.00000   +0.00000   +0.00000   +0.00000   +0.00000   +0.00000   +0.00000   +0.00000   +0.00000   +0.00000   +0.00000   +0.00000   +0.00000   +0.00000   +0.00000   +0.00000   +0.00000   +0.00000   +0.00000   +0.00000   +0.00000   +0.00000   +0.00000   +0.00000   +0.00000   +0.00000   +0.00000   +0.00000   +0.00000   +0.00000   +0.00000   +0.00000   +0.00000   +0.00000   +0.00000   +0.00000   +0.00000   +0.00000   +0.00000   +0.00000   +0.00000   +0.00000   +0.00000   +0.00000   +0.00000   +0.00000   +0.00000   +0.00000   +0.00000   +0.00000   +0.00000   +0.00000   +0.00000   +0.00000   +0.00000   +0.00000   +0.00000   +0.00000   +0.00000   +0.00000   +0.00000   +0.00000   +0.00000   +0.00000   +0.00000   +0.00000   +0.00000   +0.00000   +0.00000   +0.00000   +0.00000   +0.00000   +0.00000   +0.00000   +0.00000   +0.00000   +0.00000   +0.00000   +0.00000   +0.00000   +0.00000   +0.00000   +0.00000   +0.00000   +0.00000   +0.00000   +0.00000   +0.00000   +0.00000   +0.00000   +0.00000   +0.00000   +0.00000   +0.00000   +0.00000   +0.00000   +0.00000   +0.00000   +0.00000   +0.00000   +0.00000   +0.00000   +0.00000   +0.00000   +0.00000   +0.00000   +0.00000   +0.00000   +0.00000   +0.00000   +0.00000   +0.00000   +0.00000   +0.00000   +0.00000   +0.00000   +0.00000   +0.00000   +0.00000   +0.00000   +0.00000   +0.00000   +0.00000   +0.00000   +0.00000
   +0.21796   +0.22110   +0.22432   +0.22764   +0.23106   +0.23459   +0.23823   +0.24198   +0.24586   +0.24986   +0.25400   +0.25829   +0.26273   +0.26733   +0.27210   +0.27706   +0.28221   +0.28757   +0.29316   +0.29899   +0.30507   +0.31144   +0.31810   +0.32509   +0.33244   +0.34017   +0.34833   +0.35695   +0.36608   +0.37579   +0.38613   +0.39717   +0.40902   +0.42177   +0.43556   +0.45054   +0.46691   +0.48490   +0.50481   +0.52705   +0.55213   +0.58073   +0.61381   +0.65273   +0.69947   +0.75712   +0.83070   +0.92903   +1.06922   +1.28952   +1.69674   +2.74675  +13.09709   -3.11756   -1.06453   -0.46926   -0.17032   +0.02272   +0.17047   +0.30095   +0.43359   +0.59153   +0.82300   +1.30226   +4.02445   -1.76112   -0.32861   +0.10254   +0.42367   +0.93850 -122983.54622   -0.22937   +0.44538   +9.05142   +0.22729   -0.47521   +1.50239   -0.15453   +0.69523   -2.91590   +0.20311   +0.19540   +0.18773   +0.18010   +0.17250   +0.16494   +0.15742   +0.14993   +0.14247   +0.13504   +0.12765   +0.12029   +0.11295   +0.10565   +0.09837   +0.09112   +0.08389   +0.07669   +0.06951   +0.06235   +0.05521   +0.04809   +0.04098   +0.03389   +0.02682   +0.01976   +0.01271   +0.00566   -0.00137   -0.00840   -0.01542   -0.02245   -0.02947   -0.03650   -0.04353   -0.05056   -0.05761   -0.06467   -0.07174   -0.07882   -0.08593   -0.09305   -0.10020   -0.10738   -0.11458   -0.12182   -0.12910   -0.13642   -0.14378   -0.15118   -0.15864   -0.16616   -0.17373   -0.18137   -0.18907   -0.19686   -0.20472   -0.21266   -0.22070   -0.22883   -0.23707   -0.24542   -0.25388   -0.26247   -0.27120   -0.28007   -0.28909   -0.29827   -0.30762   -0.31716   -0.32690   -0.33684   -0.34701   -0.35742   -0.36808   -0.37901   -0.39024   -0.40177   -0.41365   -0.42588   -0.43849   -0.45152   -0.46500   -0.47895   -0.49342   -0.50845   -0.52409   -0.54038   -0.55739   -0.57517   -0.59380   -0.61336   -0.63393   -0.65561   -0.67852   -0.70279   -0.72856   -0.75600   -0.78531   -0.81671   -0.83328   -0.85047   -0.86833   -0.88689   -0.90621   -0.92634   -0.94734   -0.96926   -0.99218   -1.01616   -1.04130   -1.06768   -1.09540   -1.12458   -1.15535   -1.18783   -1.22219   -1.25860   -1.29727   -1.33841   -1.38229   -1.42919   -1.47946   -1.53348   -1.59170   -1.65465   -1.72294   -1.79731   -1.87861   -1.96790   -2.06643   -2.17573   -2.29773   -2.43478   -2.58991   -2.76698   -2.97107   -3.20891   -3.48973   -3.82641   -4.23757   -4.75114   -5.41101   -6.29033   -7.52076   -9.36564  -12.43941  -18.58541  -37.02029 +5927354919.76405  +36.70987  +18.27498  +12.12896   +9.05515   +7.21023   +5.97975   +5.10037   +4.44044   +3.92679   +3.51554   +3.17876   +2.89784   +2.65988   +2.45566   +2.27846   +2.12318   +1.98597   +1.86381   +1.75433   +1.65562   +1.56613   +1.48462   +1.41003   +1.34151   +1.27832   +1.21984   +1.16555   +1.11500   +1.06781   +1.02362   +0.98216   +0.94316   +0.90640   +0.87168   +0.83882   +0.80767   +0.77808   +0.74993   +0.72311   +0.69752   +0.67306   +0.64965   +0.62722   +0.60570   +0.58502   +0.56513   +0.54597   +0.52750   +0.50968   +0.49245   +0.47579   +0.45966   +0.44403   +0.42886   +0.41413   +0.39982   +0.38589   +0.37233   +0.35911   +0.34621   +0.33362   +0.32132   +0.30928   +0.29750   +0.28595   +0.27463   +0.26352   +0.25260   +0.24187   +0.23131   +0.22091   +0.21066   +0.20054   +0.19055   +0.18068   +0.17091   +0.16123   +0.15165   +0.14213   +0.13269   +0.12330   +0.11396   +0.10465   +0.09537   +0.08611   +0.07685   +0.06759   +0.05832   +0.04902   +0.03968   +0.03029   +0.02085   +0.01132   +0.00171   -0.00801   -0.01784   -0.02782   -0.03795   -0.04825   -0.05875   -0.06947   -0.08043   -0.09166   -0.10320   -0.11507   -0.12731   -0.13997   -0.15310   -0.16674   -0.18095   -0.19581   -0.21139   -0.22778   -0.24508   -0.26342   -0.28294   -0.30379   -0.32619   -0.35037   -0.37661   -0.40527   -0.43677   -0.47167   -0.51065   -0.55459   -0.60466   -0.66239   -0.72991   -0.81019   -0.90752   -1.02840   -1.18307   -1.38875   -1.67672   -2.11046   -2.84131   -4.34112   -9.20498  +73.39568   +7.30652   +3.82353   +2.57642   +1.93356   +1.54023   +1.27389   +1.08094   +0.93419   +0.81839   +0.72432   +0.64607   +0.61827   +0.59216   +0.56758   +0.54437   +0.52241   +0.50159   +0.48181   +0.46296   +0.44498   +0.42780   +0.41134   +0.39555   +0.38038   +0.36578   +0.35170   +0.33811   +0.32497   +0.31225   +0.29991   +0.28793   +0.27628   +0.26493   +0.25387   +0.24308   +0.23253   +0.22220   +0.21208   +0.20215   +0.19239   +0.18280   +0.17335   +0.16403   +0.15483   +0.14573   +0.13673   +0.12781   +0.11896   +0.11016   +0.10142   +0.09270   +0.08401   +0.07533   +0.06665   +0.05795   +0.04923   +0.04047   +0.03166   +0.02278   +0.01382   +0.00477   -0.00439   -0.01368   -0.02312   -0.03272   -0.04251   -0.05251   -0.06274   -0.07324   -0.08402   -0.09513   -0.10661   -0.11848   -0.13080   -0.14363   -0.15701   -0.17101   -0.18572   -0.20121   -0.21759   -0.23498   -0.25352   -0.27336   -0.29470   -0.31778   -0.34288   -0.37033   -0.40058   -0.43415   -0.47173   -0.51418   -0.56267   -0.61873   -0.68448   -0.76290   -0.85834   -0.97739   -1.13052   -1.33553   -1.62517   -2.06714   -2.82757   -4.45239  -10.39902  +31.19391   +6.23138   +3.45394   +2.38301   +1.81396   +1.45997   +1.21778   +1.04110   +0.90607   +0.79917   +0.71214   +0.63964   +0.57809   +0.52499   +0.47852   +0.43736   +0.40048   +0.36712   +0.33666   +0.30861   +0.28257   +0.25823   +0.23532   +0.21359   +0.19286   +0.17295   +0.15371   +0.13501   +0.11671   +0.09870   +0.08086   +0.06309   +0.04525   +0.02725   +0.00896   -0.00977   -0.02908   -0.04914   -0.07016   -0.09236   -0.11604   -0.14154   -0.16932   -0.19993   -0.23414   -0.27295   -0.31778   -0.37065   -0.43456   -0.51423   -0.61749   -0.75842   -0.96509   -1.30297   -1.96831   -3.94217 +35445.63767   +3.87746   +1.90177   +1.23233   +0.88844   +0.67374   +0.52257   +0.40658   +0.31133   +0.22854   +0.15292   +0.08071   +0.00897   -0.06490   -0.14346   -0.22947   -0.32613   -0.43741   -0.56846   -0.72619   -0.92019   -1.16431   -1.47917   -1.89689   -2.47017   -3.29132   -4.53708   -6.59129  -10.46698  -19.96468  -72.02582  +69.76672  +28.04606  +19.59024  +16.29614  +14.84011  +14.32506  +14.43716  +15.07601  +16.25574  +18.08833  +20.81534  +24.90802  +31.33245  +42.34615  +64.62659 +130.16596 +2510.25197 -159.91003  -82.13137  -57.82008   -0.74795   -0.13251   -0.08934   -0.08107   -0.07549   -0.07037   -0.06548   -0.06093   -0.05674   -0.05283   -0.04920   -0.04583   -0.04268   -0.03975   -0.03702   -0.03447   -0.03209   -0.02986   -0.02778   -0.02584   -0.02401   -0.02231   -0.02070   -0.01920   -0.01780   -0.01648   -0.01524   -0.01407   -0.01297   -0.01194   -0.01098   -0.01006   -0.00921   -0.00840   -0.00764   -0.00692   -0.00624   -0.00561   -0.00501   -0.00444   -0.00391   -0.00340   -0.00293   -0.00248   -0.00206   -0.00166   -0.00128   -0.00092   -0.00059   -0.00027   +0.00003   +0.00032   +0.00058   +0.00084   +0.00107   +0.00130   +0.00151   +0.00171   +0.00190   +0.00208   +0.00225   +0.00241   +0.00256   +0.00270   +0.00283   +0.00296   +0.00308   +0.00319   +0.00329   +0.00339   +0.00348   +0.00357   +0.00365   +0.00372   +0.00380   +0.00386   +0.00392   +0.00398   +0.00404   +0.00409   +0.00413   +0.00418   +0.00422   +0.00426   +0.00429   +0.00432   +0.00435   +0.00438   +0.00440   +0.00442   +0.00444   +0.00446   +0.00447   +0.00449   +0.00450   +0.00451   +0.00452   +0.00453   +0.00453   +0.00454   +0.00454   +0.00454   +0.00454   +0.00454   +0.00454   +0.00454   +0.00453   +0.00453   +0.00452   +0.00452   +0.00451   +0.00450   +0.00450   +0.00449   +0.00448   +0.00447   +0.00446   +0.00444   +0.00443   +0.00442   +0.00441   +0.00439   +0.00438   +0.00437   +0.00435   +0.00434   +0.00432   +0.00431   +0.00429   +0.00428   +0.00426   +0.00424   +0.00423   +0.00421   +0.00419   +0.00418   +0.00416   +0.00414   +0.00412   +0.00411   +0.00409   +0.00407   +0.00405   +0.00403   +0.00402   +0.00400   +0.00398   +0.00396   +0.00394   +0.00393
   +1.42994   +1.45087   +1.47241   +1.49459   +1.51744   +1.54100   +1.56531   +1.59039   +1.61630   +1.64308   +1.67078   +1.69945   +1.72916   +1.75995   +1.79191   +1.82510   +1.85962   +1.89554   +1.93297   +1.97203   +2.01282   +2.05550   +2.10020   +2.14711   +2.19641   +2.24833   +2.30310   +2.36102   +2.42240   +2.48763   +2.55713   +2.63144   +2.71114   +2.79697   +2.88979   +2.99067   +3.10090   +3.22213   +3.35640   +3.50638   +3.67554   +3.86858   +4.09192   +4.35474   +4.67055   +5.06017   +5.55764   +6.22270   +7.17124   +8.66215  +11.41882  +18.52836  +88.61833  -21.18598   -7.28439   -3.25452   -1.23158   +0.07416   +1.07297   +1.95454   +2.85032   +3.91672   +5.47936   +8.71515  +27.09734  -11.97379   -2.30128   +0.60862   +2.77484   +6.24676 -829439.72618   -1.63168   +2.91687  +60.91761   +1.44508   -3.28815  +10.03131   -1.12832   +4.59200  -19.71392   +1.27667   +1.22401   +1.17163   +1.11951   +1.06766   +1.01606   +0.96472   +0.91362   +0.86276   +0.81213   +0.76173   +0.71155   +0.66157   +0.61181   +0.56224   +0.51285   +0.46365   +0.41462   +0.36575   +0.31703   +0.26846   +0.22002   +0.17171   +0.12351   +0.07541   +0.02741   -0.02052   -0.06837   -0.11617   -0.16392   -0.21164   -0.25935   -0.30704   -0.35475   -0.40247   -0.45024   -0.49806   -0.54595   -0.59393   -0.64201   -0.69022   -0.73856   -0.78707   -0.83575   -0.88464   -0.93375   -0.98310   -1.03273   -1.08265   -1.13289   -1.18348   -1.23444   -1.28581   -1.33761   -1.38989   -1.44267   -1.49599   -1.54988   -1.60440   -1.65958   -1.71546   -1.77210   -1.82954   -1.88784   -1.94705   -2.00724   -2.06846   -2.13080   -2.19431   -2.25908   -2.32519   -2.39274   -2.46181   -2.53251   -2.60496   -2.67927   -2.75557   -2.83401   -2.91473   -2.99791   -3.08372   -3.17236   -3.26405   -3.35903   -3.45754   -3.55988   -3.66637   -3.77735   -3.89321   -4.01438   -4.14135   -4.27465   -4.41490   -4.56277   -4.71904   -4.88459   -5.06044   -5.24773   -5.44780   -5.66219   -5.77531   -5.89272   -6.01467   -6.14148   -6.27347   -6.41099   -6.55443   -6.70421   -6.86080   -7.02472   -7.19652   -7.37683   -7.56634   -7.76582   -7.97612   -8.19820   -8.43314   -8.68214   -8.94655   -9.22793   -9.52802   -9.84884  -10.19268  -10.56221  -10.96051  -11.39118  -11.85842  -12.36725  -12.92358  -13.53456  -14.20880  -14.95686  -15.79176  -16.72977  -17.79152  -19.00352  -20.40045  -22.02854  -23.95082  -26.25555  -29.07020  -32.58600  -37.10342  -43.12326  -51.54698  -64.17746  -85.22144 -127.29912 -253.51155 +40581096940.98969 +251.27597 +125.06345  +82.98562  +61.94143  +49.31068  +40.88663  +34.86639  +30.34851  +26.83220  +24.01696  +21.71159  +19.78860  +18.15974  +16.76197  +15.54906  +14.48634  +13.54729  +12.71129  +11.96205  +11.28656  +10.67426  +10.11652   +9.60623   +9.13743   +8.70514   +8.30514   +7.93382   +7.58811   +7.26533   +6.96319   +6.67968   +6.41304   +6.16173   +5.92438   +5.69978   +5.48686   +5.28466   +5.09233   +4.90908   +4.73423   +4.56714   +4.40726   +4.25406   +4.10708   +3.96589   +3.83009   +3.69933   +3.57327   +3.45162   +3.33410   +3.22044   +3.11041   +3.00378   +2.90035   +2.79993   +2.70233   +2.60739   +2.51496   +2.42488   +2.33701   +2.25124   +2.16743   +2.08546   +2.00524   +1.92665   +1.84959   +1.77397   +1.69969   +1.62668   +1.55485   +1.48411   +1.41439   +1.34562   +1.27772   +1.21061   +1.14424   +1.07853   +1.01341   +0.94881   +0.88468   +0.82094   +0.75752   +0.69437   +0.63141   +0.56857   +0.50579   +0.44300   +0.38012   +0.31707   +0.25378   +0.19016   +0.12614   +0.06161   -0.00350   -0.06931   -0.13593   -0.20346   -0.27203   -0.34177   -0.41282   -0.48535   -0.55952   -0.63553   -0.71357   -0.79387   -0.87670   -0.96233   -1.05107   -1.14330   -1.23941   -1.33986   -1.44518   -1.55598   -1.67295   -1.79692   -1.92882   -2.06980   -2.22118   -2.38458   -2.56194   -2.75562   -2.96856   -3.20443   -3.46787   -3.76486   -4.10323   -4.49344   -4.94979   -5.49235   -6.15022   -6.96724   -8.01271   -9.40296  -11.34951  -14.28141  -19.22173  -29.36005  -62.23885 +496.12786  +49.37641  +25.83212  +17.40201  +13.05648  +10.39779   +8.59757   +7.29340   +6.30155   +5.51894   +4.88322   +4.35448   +4.16663   +3.99022   +3.82412   +3.66734   +3.51900   +3.37833   +3.24466   +3.11737   +2.99592   +2.87984   +2.76867   +2.66204   +2.55957   +2.46096   +2.36590   +2.27413   +2.18540   +2.09949   +2.01619   +1.93530   +1.85666   +1.78009   +1.70545   +1.63258   +1.56136   +1.49166   +1.42337   +1.35636   +1.29054   +1.22579   +1.16204   +1.09918   +1.03712   +0.97578   +0.91507   +0.85491   +0.79522   +0.73592   +0.67693   +0.61818   +0.55958   +0.50106   +0.44254   +0.38392   +0.32514   +0.26611   +0.20673   +0.14691   +0.08656   +0.02557   -0.03616   -0.09875   -0.16232   -0.22700   -0.29293   -0.36027   -0.42919   -0.49987   -0.57251   -0.64733   -0.72458   -0.80453   -0.88750   -0.97383   -1.06392   -1.15820   -1.25720   -1.36151   -1.47179   -1.58885   -1.71361   -1.84717   -1.99084   -2.14618   -2.31510   -2.49991   -2.70350   -2.92946   -3.18237   -3.46813   -3.79448   -4.17182   -4.61438   -5.14224   -5.78464   -6.58592   -7.61668   -8.99661  -10.94621  -13.92111  -19.03969  -29.97660  -70.00442 +209.96531  +41.93793  +23.24256  +16.03399  +12.20366   +9.82094   +8.19076   +7.00155   +6.09276   +5.37327   +4.78749   +4.29958   +3.88538   +3.52802   +3.21534   +2.93834   +2.69024   +2.46578   +2.26085   +2.07217   +1.89708   +1.73340   +1.57928   +1.43321   +1.29383   +1.16001   +1.03072   +0.90503   +0.78209   +0.66110   +0.54129   +0.42191   +0.30220   +0.18136   +0.05856   -0.06710   -0.19665   -0.33122   -0.47215   -0.62102   -0.77975   -0.95071   -1.13685   -1.34202   -1.57125   -1.83133   -2.13171   -2.48592   -2.91418   -3.44810   -4.14023   -5.08493   -6.47061   -8.73642  -13.19905  -26.44053 +237809.27219  +26.02580  +12.77273   +8.28386   +5.97950   +4.54234   +3.53197   +2.75820   +2.12441   +1.57512   +1.07501   +0.59918   +0.12812   -0.35526   -0.86758   -1.42671   -2.05335   -2.77304   -3.61873   -4.63470   -5.88245   -7.45041   -9.47054  -12.14822  -15.82023  -21.07662  -29.04702  -42.18442  -66.96280 -127.67002 -460.38316 +445.73873 +179.10418 +125.04904 +103.97767  +94.64926  +91.32996  +92.01290  +96.05440 +103.54189 +115.18630 +132.52355 +158.55121 +199.41545 +269.47888 +411.22528 +828.19805 +15970.98537 -1017.36324 -522.51967 -367.85087   -4.72254   -0.82096   -0.54573   -0.49139   -0.45423   -0.42026   -0.38789   -0.35791   -0.33034   -0.30472   -0.28098   -0.25897   -0.23851   -0.21952   -0.20186   -0.18543   -0.17013   -0.15589   -0.14261   -0.13023   -0.11869   -0.10791   -0.09785   -0.08845   -0.07967   -0.07146   -0.06378   -0.05660   -0.04988   -0.04359   -0.03770   -0.03218   -0.02702   -0.02218   -0.01765   -0.01340   -0.00942   -0.00570   -0.00220   +0.00107   +0.00414   +0.00702   +0.00972   +0.01224   +0.01460   +0.01682   +0.01889   +0.02084   +0.02265   +0.02435   +0.02594   +0.02743   +0.02881   +0.03011   +0.03132   +0.03244   +0.03349   +0.03447   +0.03537   +0.03622   +0.03700   +0.03772   +0.03839   +0.03901   +0.03958   +0.04011   +0.04059   +0.04103   +0.04143   +0.04180   +0.04213   +0.04243   +0.04269   +0.04293   +0.04314   +0.04333   +0.04349   +0.04363   +0.04375   +0.04384   +0.04392   +0.04398   +0.04402   +0.04404   +0.04405   +0.04404   +0.04402   +0.04399   +0.04395   +0.04389   +0.04382   +0.04374   +0.04366   +0.04356   +0.04346   +0.04334   +0.04322   +0.04309   +0.04296   +0.04282   +0.04267   +0.04252   +0.04236   +0.04220   +0.04203   +0.04186   +0.04169   +0.04151   +0.04133   +0.04115   +0.04096   +0.04077   +0.04058   +0.04038   +0.04018   +0.03998   +0.03978   +0.03958   +0.03938   +0.03917   +0.03897   +0.03876   +0.03855   +0.03834   +0.03814   +0.03793   +0.03772   +0.03751   +0.03730   +0.03708   +0.03687   +0.03666   +0.03645   +0.03624   +0.03603   +0.03582   +0.03561   +0.03540   +0.03519   +0.03499   +0.03478   +0.03457   +0.03436   +0.03416   +0.03395   +0.03375   +0.03355   +0.03334   +0.03314   +0.03294
   +3.88862   +3.94704   +4.00718   +4.06913   +4.13297   +4.19882   +4.26677   +4.33692   +4.40941   +4.48435   +4.56190   +4.64220   +4.72541   +4.81172   +4.90131   +4.99442   +5.09126   +5.19210   +5.29721   +5.40693   +5.52158   +5.64157   +5.76732   +5.89933   +6.03813   +6.18435   +6.33870   +6.50197   +6.67511   +6.85917   +7.05542   +7.26530   +7.49056   +7.73326   +7.99588   +8.28144   +8.59368   +8.93723   +9.31798   +9.74350  +10.22376  +10.77211  +11.40695  +12.15447  +13.05323  +14.16277  +15.58025  +17.47639  +20.18221  +24.43735  +32.30839  +52.61480 +252.84818  -60.85434  -21.14484   -9.63810   -3.86544   -0.14248   +2.70265   +5.21146   +7.75873  +10.78965  +15.23030  +24.42684  +76.68433  -34.40146   -6.90821   +1.35682   +7.50396  +17.35146 -2352830.88136   -5.00609   +7.88606 +172.21091   +3.70710   -9.69626  +27.99725   -3.58351  +12.59018  -56.11627   +3.20483   +3.05245   +2.90092   +2.75023   +2.60037   +2.45131   +2.30304   +2.15554   +2.00880   +1.86278   +1.71748   +1.57286   +1.42892   +1.28561   +1.14293   +1.00084   +0.85932   +0.71835   +0.57790   +0.43794   +0.29843   +0.15937   +0.02070   -0.11759   -0.25554   -0.39319   -0.53056   -0.66769   -0.80461   -0.94137   -1.07800   -1.21454   -1.35103   -1.48751   -1.62402   -1.76061   -1.89733   -2.03422   -2.17133   -2.30871   -2.44641   -2.58450   -2.72302   -2.86203   -3.00160   -3.14179   -3.28267   -3.42430   -3.56676   -3.71013   -3.85447   -3.99989   -4.14645   -4.29425   -4.44340   -4.59398   -4.74610   -4.89988   -5.05543   -5.21288   -5.37235   -5.53398   -5.69792   -5.86433   -6.03337   -6.20520   -6.38003   -6.55805   -6.73946   -6.92451   -7.11342   -7.30646   -7.50391   -7.70606   -7.91325   -8.12581   -8.34413   -8.56861   -8.79970   -9.03788   -9.28366   -9.53763   -9.80040  -10.07266  -10.35516  -10.64873  -10.95428  -11.27282  -11.60548  -11.95350  -12.31828  -12.70138  -13.10456  -13.52979  -13.97933  -14.45573  -14.96189  -15.50117  -16.07742  -16.69512  -17.02111  -17.35948  -17.71103  -18.07663  -18.45720  -18.85379  -19.26750  -19.69958  -20.15135  -20.62432  -21.12010  -21.64050  -22.18753  -22.76341  -23.37061  -24.01190  -24.69038  -25.40955  -26.17334  -26.98621  -27.85325  -28.78027  -29.77392  -30.84190  -31.99314  -33.23804  -34.58881  -36.05990  -37.66849  -39.43521  -41.38503  -43.54846  -45.96320  -48.67636  -51.74763  -55.25373  -59.29501  -64.00527  -69.56692  -76.23540  -84.37962  -94.55297 -107.62506 -125.04524 -149.42233 -185.97396 -246.87462 -368.64774 -733.91051 +117443476322.85759 +726.96983 +361.70682 +239.93328 +179.03204 +142.47966 +118.10166 +100.68039  +87.60704  +77.43226  +69.28644  +62.61619  +57.05258  +52.34020  +48.29660  +44.78800  +41.71406  +38.99803  +36.58024  +34.41356  +32.46030  +30.68993  +29.07749  +27.60234  +26.24730  +24.99792  +23.84197  +22.76906  +21.77024  +20.83782  +19.96514  +19.14638  +18.37644  +17.65087  +16.96572  +16.31748  +15.70305  +15.11965  +14.56480  +14.03627  +13.53204  +13.05031  +12.58943  +12.14790  +11.72438  +11.31761  +10.92648  +10.54993  +10.18702   +9.83686   +9.49866   +9.17166   +8.85516   +8.54854   +8.25118   +7.96254   +7.68210   +7.40937   +7.14389   +6.88525   +6.63305   +6.38691   +6.14646   +5.91139   +5.68136   +5.45608   +5.23526   +5.01863   +4.80593   +4.59689   +4.39130   +4.18890   +3.98948   +3.79282   +3.59871   +3.40695   +3.21733   +3.02966   +2.84373   +2.65937   +2.47638   +2.29457   +2.11375   +1.93372   +1.75431   +1.57530   +1.39651   +1.21773   +1.03875   +0.85936   +0.67933   +0.49843   +0.31642   +0.13305   -0.05197   -0.23891   -0.42807   -0.61978   -0.81440   -1.01229   -1.21387   -1.41958   -1.62991   -1.84537   -2.06657   -2.29415   -2.52882   -2.77139   -3.02276   -3.28393   -3.55607   -3.84047   -4.13861   -4.45222   -4.78327   -5.13408   -5.50733   -5.90622   -6.33454   -6.79683   -7.29857   -7.84650   -8.44889   -9.11613   -9.86135  -10.70149  -11.65869  -12.76256  -14.05354  -15.58845  -17.44960  -19.76107  -22.71891  -26.65231  -32.15978  -40.45533  -54.43386  -83.12048 -176.15296 +1403.78804 +139.67195  +73.05224  +49.19924  +36.90394  +29.38166  +24.28855  +20.59907  +17.79336  +15.57972  +13.78178  +12.28656  +11.75539  +11.25660  +10.78699  +10.34375   +9.92440   +9.52678   +9.14894   +8.78918   +8.44597   +8.11792   +7.80380   +7.50251   +7.21303   +6.93445   +6.66594   +6.40674   +6.15615   +5.91354   +5.67833   +5.44996   +5.22794   +5.01181   +4.80113   +4.59549   +4.39452   +4.19787   +4.00519   +3.81617   +3.63052   +3.44794   +3.26816   +3.09091   +2.91596   +2.74305   +2.57194   +2.40241   +2.23422   +2.06715   +1.90098   +1.73549   +1.57046   +1.40566   +1.24088   +1.07587   +0.91040   +0.74424   +0.57712   +0.40880   +0.23900   +0.06742   -0.10622   -0.28226   -0.46104   -0.64292   -0.82832   -1.01765   -1.21139   -1.41006   -1.61422   -1.82450   -2.04159   -2.26626   -2.49939   -2.74194   -2.99503   -3.25990   -3.53800   -3.83097   -4.14073   -4.46951   -4.81990   -5.19500   -5.59847   -6.03471   -6.50905   -7.02803   -7.59971   -8.23420   -8.94436   -9.74676  -10.66315  -11.72269  -12.96538  -14.44757  -16.25141  -18.50139  -21.39575  -25.27063  -30.74515  -39.09884  -53.47221  -84.18404 -196.58625 +589.59890 +117.76025  +65.26187  +45.01969  +34.26397  +27.57328  +22.99586  +19.65673  +17.10508  +15.08501  +13.44043  +12.07069  +10.90798   +9.90490   +9.02729   +8.24992   +7.55371   +6.92393   +6.34903   +5.81979   +5.32874   +4.86975   +4.43770   +4.02824   +3.63767   +3.26274   +2.90058   +2.54860   +2.20442   +1.86579   +1.53058   +1.19666   +0.86190   +0.52411   +0.18095   -0.17011   -0.53190   -0.90760   -1.30095   -1.71635   -2.15914   -2.63590   -3.15493   -3.72690   -4.36585   -5.09075   -5.92791   -6.91514   -8.10882   -9.59721  -11.52702  -14.16167  -18.02725  -24.35003  -36.80676  -73.77776 +664085.66140  +72.75005  +35.74985  +23.22523  +16.80257  +12.80356   +9.99867   +7.85728   +6.11006   +4.60279   +3.23765   +1.94610   +0.67496   -0.62181   -1.98860   -3.47251   -5.12779   -7.02089   -9.23733  -11.89168  -15.14286  -19.21916  -24.46096  -31.39790  -40.89822  -54.48278  -75.06288 -108.95995 -172.85680 -329.33916 -1186.73175 +1148.10147 +460.96661 +321.59726 +267.20874 +243.06442 +234.38490 +235.99268 +246.22014 +265.27914 +294.98040 +339.24633 +405.73773 +510.16587 +689.24857 +1051.59817 +2117.58982 +40831.37175 -2600.80713 -1335.72799 -940.33392  -11.88408   -1.97502   -1.26927   -1.12298   -1.02109   -0.92835   -0.84066   -0.75986   -0.68593   -0.61760   -0.55465   -0.49661   -0.44300   -0.39353   -0.34781   -0.30556   -0.26649   -0.23036   -0.19693   -0.16599   -0.13734   -0.11082   -0.08626   -0.06352   -0.04245   -0.02294   -0.00487   +0.01187   +0.02737   +0.04172   +0.05500   +0.06729   +0.07866   +0.08917   +0.09888   +0.10785   +0.11613   +0.12376   +0.13079   +0.13726   +0.14322   +0.14868   +0.15369   +0.15828   +0.16247   +0.16629   +0.16976   +0.17291   +0.17577   +0.17834   +0.18064   +0.18270   +0.18453   +0.18615   +0.18756   +0.18879   +0.18984   +0.19073   +0.19146   +0.19205   +0.19251   +0.19284   +0.19306   +0.19316   +0.19317   +0.19308   +0.19290   +0.19264   +0.19230   +0.19188   +0.19141   +0.19087   +0.19027   +0.18962   +0.18891   +0.18817   +0.18737   +0.18654   +0.18568   +0.18478   +0.18384   +0.18288   +0.18189   +0.18088   +0.17985   +0.17879   +0.17772   +0.17663   +0.17553   +0.17441   +0.17328   +0.17214   +0.17099   +0.16983   +0.16867   +0.16750   +0.16632   +0.16514   +0.16396   +0.16277   +0.16159   +0.16040   +0.15921   +0.15802   +0.15684   +0.15565   +0.15447   +0.15329   +0.15211   +0.15093   +0.14976   +0.14859   +0.14743   +0.14628   +0.14512   +0.14398   +0.14283   +0.14170   +0.14057   +0.13945   +0.13833   +0.13722   +0.13612   +0.13502   +0.13393   +0.13285   +0.13178   +0.13071   +0.12965   +0.12860   +0.12755   +0.12652   +0.12549   +0.12447   +0.12345   +0.12245   +0.12145   +0.12046   +0.11948   +0.11851   +0.11754   +0.11659   +0.11564   +0.11469   +0.11376   +0.11284   +0.11192   +0.11101   +0.11011   +0.10921
   +7.31663   +7.43016   +7.54710   +7.66761   +7.79187   +7.92008   +8.05244   +8.18916   +8.33049   +8.47669   +8.62804   +8.78483   +8.94740   +9.11609   +9.29131   +9.47348   +9.66306   +9.86058  +10.06658  +10.28172  +10.50667  +10.74221  +10.98922  +11.24866  +11.52163  +11.80936  +12.11328  +12.43498  +12.77633  +13.13947  +13.52690  +13.94154  +14.38687  +14.86702  +15.38696  +15.95276  +16.57186  +17.25360  +18.00975  +18.85551  +19.81083  +20.90249  +22.16744  +23.65813  +25.45198  +27.66836  +30.50224  +34.29608  +39.71405  +48.24015  +64.02087 +104.75216 +506.50168 -122.94935  -43.28901  -20.21814   -8.65418   -1.20500   +4.47999   +9.48612  +14.56314  +20.59957  +29.44129  +47.75504 +151.85355  -69.46870  -14.71282   +1.73060  +13.94428  +33.49541 -4671887.98859  -10.92388  +14.64558 +340.34448   +6.33763  -20.20824  +54.37854   -8.10946  +23.85258 -111.87094   +5.27503   +4.96460   +4.65611   +4.34955   +4.04486   +3.74202   +3.44098   +3.14170   +2.84413   +2.54824   +2.25398   +1.96129   +1.67014   +1.38047   +1.09222   +0.80535   +0.51980   +0.23552   -0.04755   -0.32948   -0.61032   -0.89013   -1.16899   -1.44694   -1.72407   -2.00044   -2.27612   -2.55118   -2.82571   -3.09977   -3.37345   -3.64683   -3.91999   -4.19302   -4.46601   -4.73905   -5.01223   -5.28566   -5.55944   -5.83367   -6.10847   -6.38393   -6.66019   -6.93736   -7.21557   -7.49495   -7.77564   -8.05778   -8.34152   -8.62701   -8.91442   -9.20391   -9.49566   -9.78986  -10.08671  -10.38640  -10.68916  -10.99520  -11.30477  -11.61812  -11.93552  -12.25724  -12.58359  -12.91487  -13.25143  -13.59363  -13.94183  -14.29644  -14.65789  -15.02665  -15.40320  -15.78808  -16.18185  -16.58512  -16.99854  -17.42282  -17.85873  -18.30710  -18.76882  -19.24487  -19.73631  -20.24430  -20.77010  -21.31510  -21.88084  -22.46898  -23.08138  -23.72009  -24.38739  -25.08580  -25.81817  -26.58765  -27.39781  -28.25267  -29.15677  -30.11530  -31.13417  -32.22015  -33.38108  -34.62602  -35.28323  -35.96555  -36.67459  -37.41209  -38.17997  -38.98031  -39.81537  -40.68765  -41.59988  -42.55506  -43.55651  -44.60788  -45.71324  -46.87709  -48.10445  -49.40093  -50.77283  -52.22722  -53.77208  -55.41648  -57.17071  -59.04656  -61.05754  -63.21923  -65.54975  -68.07019  -70.80533  -73.78444  -77.04239  -80.62100  -84.57091  -88.95398  -93.84667  -99.34453 -105.56857 -112.67441 -120.86553 -130.41324 -141.68751 -155.20628 -171.71769 -192.34398 -218.84861 -254.17070 -303.60070 -377.71943 -501.21553 -748.15486 -1488.86671 +238163567125.20020 +1473.66051 +732.94821 +486.00811 +362.51092 +288.39078 +238.95906 +203.63493 +177.12795 +156.49899 +139.98457 +126.46248 +115.18455 +105.63285  +97.43740  +90.32689  +84.09782  +78.59460  +73.69618  +69.30701  +65.35064  +61.76518  +58.50001  +55.51327  +52.77011  +50.24124  +47.90188  +45.73091  +43.71022  +41.82422  +40.05936  +38.40388  +36.84744  +35.38099  +33.99652  +32.68694  +31.44595  +30.26791  +29.14779  +28.08107  +27.06368  +26.09192  +25.16248  +24.27233  +23.41871  +22.59911  +21.81124  +21.05299  +20.32242  +19.61777  +18.93739  +18.27976  +17.64348  +17.02726  +16.42988  +15.85021  +15.28722  +14.73991  +14.20738  +13.68875  +13.18322  +12.69004  +12.20847  +11.73785  +11.27753  +10.82690  +10.38538   +9.95242   +9.52748   +9.11007   +8.69970   +8.29590   +7.89822   +7.50623   +7.11949   +6.73761   +6.36016   +5.98677   +5.61703   +5.25057   +4.88700   +4.52594   +4.16702   +3.80985   +3.45406   +3.09924   +2.74502   +2.39097   +2.03670   +1.68177   +1.32574   +0.96815   +0.60853   +0.24635   -0.11889   -0.48778   -0.86091   -1.23892   -1.62250   -2.01239   -2.40939   -2.81438   -3.22831   -3.65221   -4.08725   -4.53470   -4.99596   -5.47261   -5.96641   -6.47936   -7.01369   -7.57198   -8.15714   -8.77253   -9.42203  -10.11018  -10.84227  -11.62453  -12.46442  -13.37082  -14.35451  -15.42867  -16.60954  -17.91747  -19.37824  -21.02502  -22.90125  -25.06496  -27.59548  -30.60415  -34.25243  -38.78353  -44.58187  -52.29288  -63.09002  -79.35354 -106.75935 -163.00255 -345.40564 +2752.31334 +273.82075 +143.20421  +96.43846  +72.33343  +57.58675  +47.60290  +40.37118  +34.87233  +30.53442  +27.01162  +24.08248  +23.04206  +22.06515  +21.14545  +20.27747  +19.45637  +18.67787  +17.93820  +17.23398  +16.56221  +15.92021  +15.30554  +14.71604  +14.14972  +13.60479  +13.07962  +12.57274  +12.08277  +11.60846  +11.14868  +10.70234  +10.26849   +9.84620   +9.43462   +9.03296   +8.64049   +8.25651   +7.88035   +7.51141   +7.14909   +6.79283   +6.44211   +6.09640   +5.75521   +5.41807   +5.08450   +4.75407   +4.42632   +4.10082   +3.77713   +3.45483   +3.13347   +2.81264   +2.49188   +2.17075   +1.84879   +1.52554   +1.20050   +0.87317   +0.54302   +0.20948   -0.12802   -0.47011   -0.81747   -1.17081   -1.53091   -1.89860   -2.27480   -2.66050   -3.05681   -3.46494   -3.88623   -4.32218   -4.77448   -5.24502   -5.73593   -6.24966   -6.78898   -7.35710   -7.95772   -8.59516   -9.27446  -10.00162  -10.78372  -11.62931  -12.54872  -13.55459  -14.66257  -15.89227  -17.26857  -18.82361  -20.59954  -22.65288  -25.06111  -27.93350  -31.42921  -35.78953  -41.39867  -48.90804  -59.51756  -75.70697 -103.56275 -163.08306 -380.92251 +1142.73579 +228.29441 +126.55106  +87.32152  +66.47716  +53.51104  +44.64056  +38.16996  +33.22560  +29.31150  +26.12517  +23.47156  +21.21923  +19.27632  +17.57666  +16.07133  +14.72335  +13.50420  +12.39150  +11.36739  +10.41739   +9.52962   +8.69416   +7.90262   +7.14781   +6.42347   +5.72403   +5.04449   +4.38026   +3.72700   +3.08059   +2.43694   +1.79196   +1.14140   +0.48080   -0.19472   -0.89056   -1.61287   -2.36879   -3.16676   -4.01704   -4.93224   -5.92829   -7.02565   -8.25129   -9.64161  -11.24715  -13.14048  -15.42995  -18.28516  -21.98800  -27.04482  -34.46686  -46.61152  -70.54735 -141.61124 +1276740.83531 +140.13323  +69.02111  +44.96816  +32.65072  +24.99778  +19.64637  +15.57747  +12.27458   +9.44284   +6.89620   +4.50546   +2.17155   -0.18999   -2.65926   -5.32004   -8.26769  -11.61803  -15.51930  -20.16926  -25.84168  -32.92918  -42.01656  -54.01325  -70.40941  -93.81458 -129.22314 -187.47819 -297.19360 -565.71001 -2036.34652 +1967.87646 +789.20653 +549.96508 +456.43968 +414.74476 +399.52091 +401.87178 +418.91330 +450.97279 +501.09907 +575.92491 +688.41950 +865.19117 +1168.43301 +1782.12214 +3587.72676 +69165.42639 -4404.99950 -2262.14645 -1592.46311  -19.53640   -2.92927   -1.73051   -1.46552   -1.27732   -1.10729   -0.94848   -0.80353   -0.67210   -0.55191   -0.44231   -0.34237   -0.25113   -0.16792   -0.09197   -0.02272   +0.04045   +0.09803   +0.15051   +0.19830   +0.24179   +0.28133   +0.31726   +0.34987   +0.37942   +0.40616   +0.43031   +0.45209   +0.47168   +0.48925   +0.50497   +0.51898   +0.53141   +0.54239   +0.55203   +0.56044   +0.56770   +0.57393   +0.57918   +0.58354   +0.58708   +0.58987   +0.59196   +0.59340   +0.59426   +0.59457   +0.59438   +0.59373   +0.59265   +0.59119   +0.58937   +0.58723   +0.58479   +0.58207   +0.57911   +0.57592   +0.57252   +0.56893   +0.56518   +0.56127   +0.55722   +0.55304   +0.54876   +0.54437   +0.53990   +0.53534   +0.53072   +0.52604   +0.52131   +0.51654   +0.51173   +0.50689   +0.50203   +0.49715   +0.49225   +0.48735   +0.48245   +0.47755   +0.47265   +0.46777   +0.46289   +0.45803   +0.45319   +0.44837   +0.44357   +0.43879   +0.43405   +0.42933   +0.42464   +0.41998   +0.41536   +0.41077   +0.40622   +0.40170   +0.39722   +0.39278   +0.38838   +0.38402   +0.37970   +0.37541   +0.37117   +0.36697   +0.36282   +0.35870   +0.35463   +0.35060   +0.34661   +0.34266   +0.33876   +0.33490   +0.33108   +0.32730   +0.32356   +0.31987   +0.31622   +0.31261   +0.30904   +0.30551   +0.30202   +0.29857   +0.29517   +0.29180   +0.28848   +0.28519   +0.28194   +0.27873   +0.27556   +0.27243   +0.26933   +0.26627   +0.26325   +0.26027   +0.25732   +0.25441   +0.25153   +0.24869   +0.24588   +0.24311   +0.24037   +0.23767   +0.23500   +0.23236   +0.22975   +0.22718   +0.22464   +0.22213   +0.21965   +0.21720   +0.21478   +0.21239
  +11.19984  +11.38022  +11.56612  +11.75781  +11.95557  +12.15973  +12.37061  +12.58858  +12.81402  +13.04737  +13.28907  +13.53963  +13.79957  +14.06949  +14.35001  +14.64185  +14.94577  +15.26262  +15.59331  +15.93889  +16.30050  +16.67940  +17.07703  +17.49499  +17.93506  +18.39930  +18.89003  +19.40989  +19.96195  +20.54973  +21.17736  +21.84965  +22.57234  +23.35222  +24.19752  +25.11823  +26.12665  +27.23816  +28.47223  +29.85394  +31.41624  +33.20338  +35.27638  +37.72194  +40.66796  +44.31178  +48.97563  +55.22563  +64.15973  +78.23128 +104.29547 +171.60857 +835.78584 -204.90689  -73.23908  -35.13265  -16.05400   -3.78289   +5.56528  +13.78214  +22.10232  +31.98436  +46.45272  +76.42481 +246.85883 -115.57230  -25.94848   +0.92898  +20.85742  +52.72425 -7615678.15569  -19.73566  +21.88144 +551.49940   +8.32057  -34.79885  +86.21573  -15.15846  +36.60751 -183.08497   +6.45950   +5.93840   +5.42107   +4.90745   +4.39745   +3.89102   +3.38806   +2.88851   +2.39228   +1.89928   +1.40944   +0.92266   +0.43886   -0.04206   -0.52019   -0.99563   -1.46848   -1.93884   -2.40681   -2.87251   -3.33603   -3.79749   -4.25700   -4.71468   -5.17066   -5.62504   -6.07796   -6.52955   -6.97993   -7.42925   -7.87763   -8.32523   -8.77219   -9.21865   -9.66478  -10.11074  -10.55668  -11.00277  -11.44920  -11.89614  -12.34378  -12.79231  -13.24193  -13.69285  -14.14529  -14.59946  -15.05559  -15.51394  -15.97475  -16.43827  -16.90480  -17.37460  -17.84799  -18.32526  -18.80676  -19.29282  -19.78380  -20.28009  -20.78208  -21.29019  -21.80488  -22.32660  -22.85587  -23.39319  -23.93914  -24.49431  -25.05933  -25.63486  -26.22164  -26.82043  -27.43204  -28.05735  -28.69732  -29.35294  -30.02532  -30.71563  -31.42515  -32.15524  -32.90741  -33.68326  -34.48458  -35.31328  -36.17147  -37.06145  -37.98576  -38.94719  -39.94881  -40.99403  -42.08663  -43.23083  -44.43131  -45.69333  -47.02283  -48.42646  -49.91178  -51.48740  -53.16312  -54.95022  -56.86167  -58.91256  -59.99566  -61.12043  -62.28954  -63.50591  -64.77269  -66.09335  -67.47165  -68.91173  -70.41813  -71.99583  -73.65034  -75.38773  -77.21474  -79.13885  -81.16840  -83.31271  -85.58222  -87.98868  -90.54537  -93.26731  -96.17161  -99.27782 -102.60840 -106.18923 -110.05036 -114.22684 -118.75980 -123.69786 -129.09890 -135.03238 -141.58236 -148.85161 -156.96704 -166.08732 -176.41341 -188.20371 -201.79608 -217.64103 -236.35290 -258.79174 -286.19983 -320.44061 -364.44233 -423.08540 -505.15455 -628.21921 -833.27475 -1243.30722 -2473.24681 +395469582368.32404 +2446.03555 +1216.09529 +806.06168 +601.00453 +477.93778 +395.86610 +337.22002 +293.21481 +258.97007 +231.55755 +209.11379 +190.39650 +174.54564 +160.94685 +149.14964 +138.81611 +129.68787 +121.56394 +114.28565 +107.72608 +101.78244  +96.37067  +91.42129  +86.87641  +82.68740  +78.81311  +75.21848  +71.87345  +68.75210  +65.83197  +63.09350  +60.51956  +58.09508  +55.80679  +53.64291  +51.59298  +49.64764  +47.79854  +46.03816  +44.35976  +42.75720  +41.22498  +39.75806  +38.35187  +37.00225  +35.70539  +34.45779  +33.25624  +32.09780  +30.97974  +29.89956  +28.85492  +27.84367  +26.86380  +25.91345  +24.99088  +24.09447  +23.22269  +22.37412  +21.54742  +20.74132  +19.95465  +19.18628  +18.43515  +17.70024  +16.98061  +16.27533  +15.58354  +14.90441  +14.23713  +13.58094  +12.93509  +12.29886  +11.67157  +11.05253  +10.44108   +9.83657   +9.23837   +8.64586   +8.05840   +7.47539   +6.89620   +6.32021   +5.74682   +5.17537   +4.60525   +4.03579   +3.46633   +2.89618   +2.32462   +1.75093   +1.17433   +0.59400   +0.00911   -0.58126   -1.17806   -1.78231   -2.39512   -3.01766   -3.65122   -4.29717   -4.95704   -5.63249   -6.32535   -7.03762   -7.77156   -8.52967   -9.31475  -10.12994  -10.97882  -11.86545  -12.79445  -13.77115  -14.80173  -15.89334  -17.05437  -18.29474  -19.62621  -21.06290  -22.62188  -24.32402  -26.19508  -28.26728  -30.58147  -33.19021  -36.16235  -39.58982  -43.59831  -48.36426  -54.14345  -61.32128  -70.50682  -82.72274  -99.82831 -125.59496 -169.01587 -258.12815 -547.13485 +4361.06231 +434.00698 +227.05425 +152.95945 +114.76971  +91.40804  +75.59305  +64.13889  +55.43058  +48.56194  +42.98505  +38.34899  +36.70257  +35.15682  +33.70177  +32.32870  +31.02994  +29.79873  +28.62907  +27.51564  +26.45367  +25.43890  +24.46749  +23.53600  +22.64129  +21.78052  +20.95113  +20.15074  +19.37721  +18.62855  +17.90296  +17.19874  +16.51435  +15.84834  +15.19937  +14.56618  +13.94762  +13.34257  +12.74999  +12.16892  +11.59841  +11.03760  +10.48562   +9.94168   +9.40499   +8.87479   +8.35037   +7.83101   +7.31600   +6.80466   +6.29630   +5.79025   +5.28583   +4.78236   +4.27915   +3.77549   +3.27067   +2.76396   +2.25457   +1.74173   +1.22461   +0.70232   +0.17396   -0.36146   -0.90499   -1.45774   -2.02093   -2.59586   -3.18395   -3.78678   -4.40605   -5.04365   -5.70169   -6.38250   -7.08871   -7.82326   -8.58949   -9.39120  -10.23273  -11.11907  -12.05599  -13.05021  -14.10963  -15.24354  -16.46303  -17.78139  -19.21473  -20.78275  -22.50985  -24.42657  -26.57172  -28.99535  -31.76319  -34.96329  -38.71644  -43.19292  -48.64078  -55.43606  -64.17755  -75.88050  -92.41499 -117.64568 -161.05838 -253.82033 -593.32327 +1781.30579 +356.14581 +197.57940 +136.44110 +103.95628  +83.74982  +69.92652  +59.84357  +52.13934  +46.04089  +41.07678  +36.94304  +33.43481  +30.40894  +27.76231  +25.41869  +23.32045  +21.42316  +19.69194  +18.09896  +16.62169  +15.24161  +13.94329  +12.71367  +11.54156  +10.41722   +9.33201   +8.27817   +7.24855   +6.23647   +5.23550   +4.23936   +3.24171   +2.23601   +1.21536   +0.17225   -0.90163   -2.01573   -3.18103   -4.41054   -5.72000   -7.12882   -8.66149  -10.34951  -12.23434  -14.37199  -16.84031  -19.75102  -23.27101  -27.66157  -33.35708  -41.13793  -52.56289  -71.26599 -108.14445 -217.67677 +1968354.84029 +216.75643 +107.16425  +70.12978  +51.19560  +39.46165  +31.28657  +25.10130  +20.11197  +15.86700  +12.08325   +8.56618   +5.16885   +1.76848   -1.74888   -5.50003   -9.61565  -14.25255  -19.60966  -25.95093  -33.64036  -43.19878  -55.40079  -71.44981  -93.31642 -124.44999 -171.45029 -248.64319 -393.82871 -748.79920 -2691.69890 +2597.20983 +1039.90008 +723.44753 +599.40986 +543.75443 +522.95956 +525.24032 +546.73852 +587.81344 +652.37752 +749.00078 +894.47091 +1123.25151 +1515.91359 +2310.81587 +4650.00182 +89613.60095 -5705.88866 -2929.73378 -2062.24461  -23.89284   -2.73596   -1.18347   -0.81403   -0.54762   -0.31042   -0.09325   +0.10144   +0.27478   +0.43011   +0.56872   +0.69225   +0.80227   +0.89993   +0.98652   +1.06302   +1.13041   +1.18954   +1.24118   +1.28603   +1.32474   +1.35786   +1.38592   +1.40940   +1.42872   +1.44426   +1.45639   +1.46542   +1.47164   +1.47533   +1.47673   +1.47605   +1.47350   +1.46926   +1.46350   +1.45637   +1.44801   +1.43856   +1.42812   +1.41680   +1.40470   +1.39192   +1.37852   +1.36459   +1.35019   +1.33539   +1.32024   +1.30479   +1.28910   +1.27319   +1.25713   +1.24093   +1.22463   +1.20827   +1.19186   +1.17544   +1.15902   +1.14264   +1.12629   +1.11001   +1.09381   +1.07770   +1.06169   +1.04580   +1.03003   +1.01439   +0.99889   +0.98355   +0.96835   +0.95332   +0.93845   +0.92375   +0.90922   +0.89487   +0.88070   +0.86670   +0.85289   +0.83926   +0.82581   +0.81254   +0.79947   +0.78657   +0.77386   +0.76134   +0.74900   +0.73684   +0.72486   +0.71306   +0.70145   +0.69001   +0.67875   +0.66766   +0.65675   +0.64600   +0.63543   +0.62503   +0.61480   +0.60472   +0.59481   +0.58507   +0.57548   +0.56604   +0.55676   +0.54764   +0.53866   +0.52983   +0.52115   +0.51261   +0.50422   +0.49596   +0.48784   +0.47986   +0.47201   +0.46429   +0.45670   +0.44924   +0.44191   +0.43470   +0.42761   +0.42063   +0.41378   +0.40704   +0.40042   +0.39391   +0.38751   +0.38121   +0.37502   +0.36894   +0.36296   +0.35708   +0.35131   +0.34562   +0.34004   +0.33455   +0.32915   +0.32385   +0.31863   +0.31350   +0.30846   +0.30351   +0.29863   +0.29384   +0.28914   +0.28451   +0.27996   +0.27548   +0.27108   +0.26676   +0.26251   +0.25833
  +15.00455  +15.25628  +15.51587  +15.78371  +16.06022  +16.34586  +16.64110  +16.94648  +17.26254  +17.58991  +17.92925  +18.28126  +18.64672  +19.02649  +19.42149  +19.83272  +20.26131  +20.70847  +21.17556  +21.66406  +22.17565  +22.71215  +23.27565  +23.86847  +24.49322  +25.15287  +25.85080  +26.59087  +27.37751  +28.21589  +29.11199  +30.07285  +31.10680  +32.22377  +33.43575  +34.75731  +36.20642  +37.80551  +39.58301  +41.57556  +43.83129  +46.41486  +49.41544  +52.95976  +57.23480  +62.52911  +69.31386  +78.41700  +91.44432 +111.98417 +150.06351 +248.47575 +1219.93026 -302.36707 -109.83306  -54.15848  -26.32287   -8.45335   +5.12917  +17.04032  +29.07680  +43.35260  +64.24083 +107.51566 +353.70393 -169.94670  -40.53103   -1.78655  +26.87594  +72.64391 -10938536.52323  -31.52016  +28.14038 +786.41644   +8.63718  -53.00760 +119.75451  -24.94182  +48.79280 -263.87837   +5.75445   +4.98250   +4.21712   +3.45818   +2.70555   +1.95912   +1.21873   +0.48427   -0.24440   -0.96743   -1.68497   -2.39715   -3.10413   -3.80606   -4.50309   -5.19539   -5.88312   -6.56643   -7.24551   -7.92052   -8.59163   -9.25903   -9.92289  -10.58340  -11.24075  -11.89513  -12.54674  -13.19578  -13.84245  -14.48698  -15.12956  -15.77042  -16.40980  -17.04791  -17.68500  -18.32131  -18.95710  -19.59262  -20.22813  -20.86391  -21.50025  -22.13743  -22.77576  -23.41555  -24.05712  -24.70080  -25.34695  -25.99592  -26.64809  -27.30384  -27.96359  -28.62776  -29.29680  -29.97115  -30.65132  -31.33780  -32.03113  -32.73187  -33.44061  -34.15797  -34.88461  -35.62121  -36.36850  -37.12726  -37.89830  -38.68251  -39.48079  -40.29414  -41.12361  -41.97031  -42.83545  -43.72031  -44.62627  -45.55480  -46.50749  -47.48608  -48.49240  -49.52847  -50.59646  -51.69873  -52.83786  -54.01664  -55.23815  -56.50575  -57.82311  -59.19431  -60.62381  -62.11659  -63.67813  -65.31457  -67.03274  -68.84030  -70.74585  -72.75910  -74.89106  -77.15422  -79.56287  -82.13339  -84.88468  -87.83866  -89.39948  -91.02088  -92.70675  -94.46132  -96.28921  -98.19543 -100.18547 -102.26536 -104.44167 -106.72169 -109.11340 -111.62564 -114.26823 -117.05203 -119.98919 -123.09325 -126.37941 -129.86476 -133.56861 -137.51282 -141.72229 -146.22545 -151.05495 -156.24847 -161.84972 -167.90966 -174.48815 -181.65592 -189.49717 -198.11292 -207.62548 -218.18433 -229.97411 -243.22563 -258.23124 -275.36681 -295.12388 -318.15780 -345.36225 -377.98837 -417.84335 -467.63799 -531.63208 -616.92527 -736.29694 -915.30583 -1213.58894 -1810.05730 -3599.26597 +575299953731.29834 +3556.97628 +1767.76679 +1171.29701 +873.01190 +694.00045 +574.62562 +489.32869 +425.33029 +375.53074 +335.67025 +303.03802 +275.82684 +252.78558 +233.02055 +215.87637 +200.86151 +187.60008 +175.79973 +165.22962 +155.70511 +147.07669 +139.22206 +132.04016 +125.44678 +119.37118 +113.75348 +108.54268 +103.69507  +99.17295  +94.94364  +90.97868  +87.25314  +83.74515  +80.43536  +77.30666  +74.34381  +71.53324  +68.86277  +66.32148  +63.89955  +61.58808  +59.37904  +57.26512  +55.23969  +53.29667  +51.43053  +49.63620  +47.90901  +46.24467  +44.63923  +43.08904  +41.59073  +40.14115  +38.73740  +37.37676  +36.05673  +34.77493  +33.52916  +32.31736  +31.13759  +29.98801  +28.86691  +27.77267  +26.70374  +25.65867  +24.63608  +23.63465  +22.65312  +21.69030  +20.74502  +19.81618  +18.90272  +18.00361  +17.11784  +16.24446  +15.38251  +14.53107  +13.68924  +12.85611  +12.03081  +11.21247  +10.40020   +9.59314   +8.79040   +7.99111   +7.19436   +6.39923   +5.60481   +4.81012   +4.01417   +3.21593   +2.41434   +1.60826   +0.79652   -0.02213   -0.84901   -1.68554   -2.53324   -3.39372   -4.26875   -5.16024   -6.07026   -7.00111   -7.95527   -8.93553   -9.94496  -10.98697  -12.06541  -13.18459  -14.34939  -15.56536  -16.83883  -18.17709  -19.58856  -21.08304  -22.67200  -24.36897  -26.19004  -28.15449  -30.28565  -32.61201  -35.16878  -37.99997  -41.16138  -44.72482  -48.78430  -53.46542  -58.93986  -65.44862  -73.34109  -83.14369  -95.68838 -112.37204 -135.73431 -170.92671 -230.23330 -351.95085 -746.71015 +5957.55522 +593.47143 +310.79322 +209.59018 +157.43135 +125.52700 +103.93126  +88.29250  +76.40477  +67.03029  +59.42067  +53.09659  +50.85120  +48.74339  +46.75954  +44.88774  +43.11753  +41.43966  +39.84595  +38.32912  +36.88266  +35.50076  +34.17818  +32.91021  +31.69256  +30.52138  +29.39313  +28.30461  +27.25287  +26.23522  +25.24916  +24.29241  +23.36285  +22.45851  +21.57757  +20.71830  +19.87913  +19.05855  +18.25514  +17.46757  +16.69459  +15.93497  +15.18759  +14.45134  +13.72515  +13.00802  +12.29894  +11.59694  +10.90109  +10.21045   +9.52409   +8.84111   +8.16057   +7.48157   +6.80318   +6.12443   +5.44438   +4.76202   +4.07633   +3.38625   +2.69065   +1.98837   +1.27817   +0.55874   -0.17131   -0.91350   -1.66945   -2.44089   -3.22975   -4.03810   -4.86825   -5.72271   -6.60430   -7.51614   -8.46173   -9.44502  -10.47046  -11.54312  -12.66880  -13.85415  -15.10690  -16.43603  -17.85204  -19.36738  -20.99683  -22.75815  -24.67283  -26.76718  -29.07377  -31.63338  -34.49780  -37.73387  -41.42932  -45.70170  -50.71225  -56.68828  -63.96096  -73.03226  -84.70155 -100.32414 -122.39650 -156.07782 -214.03123 -337.86375 -791.08528 +2378.94872 +476.41967 +264.74144 +183.12593 +139.76178 +112.78891  +94.33747  +80.87939  +70.59700  +62.45845  +55.83437  +50.31901  +45.63890  +41.60293  +38.07347  +34.94876  +32.15189  +29.62355  +27.31720  +25.19571  +23.22903  +21.39246  +19.66541  +18.03049  +16.47281  +14.97937  +13.53872  +12.14052  +10.77530   +9.43418   +8.10868   +6.79047   +5.47120   +4.14224   +2.79449   +1.41811   +0.00214   -1.46581   -3.00016   -4.61798   -6.33991   -8.19145  -10.20472  -12.42104  -14.89488  -17.69980  -20.93804  -24.75644  -29.37435  -35.13534  -42.61068  -52.82692  -67.83473  -92.41559 -140.90829 -284.99914 +2590115.02162 +286.76182 +142.61402  +93.95306  +69.12130  +53.77762  +43.13288  +35.12535  +28.71404  +23.30918  +18.54375  +14.16867   +9.99936   +5.88532   +1.69092   -2.71904   -7.49208  -12.80194  -18.86611  -25.97057  -34.50742  -45.03558  -58.38426  -75.83968  -99.50580 -133.06284 -183.54902 -266.23715 -421.41835 -800.21389 -2871.37954 +2764.64460 +1104.29125 +766.28465 +633.23251 +572.91779 +549.57382 +550.58311 +571.75018 +613.33230 +679.30154 +778.46220 +928.11458 +1163.81171 +1568.70175 +2388.79747 +4802.85521 +92498.00532 -5886.64661 -3021.53126 -2126.44845  -21.77511   -0.54907   +1.03299   +1.43667   +1.72725   +1.97769   +2.19806   +2.38758   +2.54872   +2.68566   +2.80067   +2.89616   +2.97436   +3.03709   +3.08611   +3.12289   +3.14883   +3.16513   +3.17287   +3.17303   +3.16650   +3.15404   +3.13636   +3.11410   +3.08781   +3.05802   +3.02517   +2.98967   +2.95189   +2.91217   +2.87080   +2.82804   +2.78415   +2.73932   +2.69375   +2.64762   +2.60108   +2.55426   +2.50729   +2.46029   +2.41334   +2.36654   +2.31996   +2.27368   +2.22774   +2.18221   +2.13713   +2.09255   +2.04849   +2.00499   +1.96208   +1.91977   +1.87809   +1.83704   +1.79666   +1.75694   +1.71789   +1.67951   +1.64182   +1.60481   +1.56849   +1.53285   +1.49789   +1.46360   +1.42999   +1.39705   +1.36477   +1.33315   +1.30218   +1.27185   +1.24215   +1.21308   +1.18462   +1.15677   +1.12953   +1.10287   +1.07679   +1.05128   +1.02633   +1.00193   +0.97808   +0.95475   +0.93195   +0.90966   +0.88787   +0.86657   +0.84575   +0.82541   +0.80553   +0.78610   +0.76712   +0.74858   +0.73046   +0.71276   +0.69546   +0.67857   +0.66207   +0.64595   +0.63021   +0.61483   +0.59982   +0.58515   +0.57083   +0.55684   +0.54319   +0.52985   +0.51683   +0.50411   +0.49169   +0.47957   +0.46774   +0.45618   +0.44490   +0.43389   +0.42314   +0.41264   +0.40240   +0.39240   +0.38263   +0.37310   +0.36380   +0.35473   +0.34587   +0.33722   +0.32878   +0.32054   +0.31251   +0.30466   +0.29701   +0.28954   +0.28225   +0.27514   +0.26820   +0.26143   +0.25483   +0.24838   +0.24210   +0.23596   +0.22998   +0.22414   +0.21845   +0.21289   +0.20748   +0.20219   +0.19704   +0.19202   +0.18711   +0.18233   +0.17767   +0.17313
  +18.30288  +18.62354  +18.95446  +19.29614  +19.64914  +20.01406  +20.39155  +20.78228  +21.18702  +21.60656  +22.04177  +22.49362  +22.96312  +23.45141  +23.95971  +24.48937  +25.04186  +25.61881  +26.22201  +26.85346  +27.51536  +28.21017  +28.94066  +29.70991  +30.52142  +31.37915  +32.28760  +33.25194  +34.27810  +35.37296  +36.54454  +37.80226  +39.15725  +40.62284  +42.21505  +43.95342  +45.86205  +47.97100  +50.31841  +52.95344  +55.94069  +59.36695  +63.35195  +68.06591  +73.75999  +80.82185  +89.88465 +102.06100 +119.50910 +147.05197 +198.16724 +330.37645 +1636.10794 -410.22193 -151.51415  -76.77898  -39.47529  -15.58187   +2.53001  +18.36797  +34.33183  +53.23099  +80.85956 +138.09806 +463.87797 -229.25765  -58.07230   -6.92802  +30.80193  +90.93693 -14371872.18235  -46.05529  +32.14795 +1024.43056   +6.49483  -74.01603 +151.24228  -37.36521  +58.50310 -347.56925   +2.41218   +1.36684   +0.33210   -0.69225   -1.70641   -2.71058   -3.70499   -4.68984   -5.66536   -6.63176   -7.58928   -8.53813   -9.47856  -10.41081  -11.33510  -12.25168  -13.16081  -14.06272  -14.95768  -15.84593  -16.72775  -17.60340  -18.47314  -19.33725  -20.19600  -21.04969  -21.89859  -22.74300  -23.58322  -24.41955  -25.25230  -26.08178  -26.90833  -27.73226  -28.55392  -29.37366  -30.19181  -31.00876  -31.82486  -32.64051  -33.45610  -34.27203  -35.08871  -35.90659  -36.72610  -37.54771  -38.37188  -39.19913  -40.02994  -40.86487  -41.70446  -42.54928  -43.39994  -44.25707  -45.12131  -45.99335  -46.87391  -47.76374  -48.66364  -49.57443  -50.49700  -51.43225  -52.38118  -53.34481  -54.32424  -55.32061  -56.33518  -57.36924  -58.42419  -59.50152  -60.60282  -61.72979  -62.88426  -64.06819  -65.28370  -66.53305  -67.81869  -69.14329  -70.50972  -71.92111  -73.38085  -74.89266  -76.46058  -78.08905  -79.78294  -81.54762  -83.38901  -85.31364  -87.32878  -89.44252  -91.66389  -94.00299  -96.47117  -99.08127 -101.84778 -104.78722 -107.91843 -111.26303 -114.84596 -118.69615 -120.73179 -122.84732 -125.04787 -127.33903 -129.72688 -132.21804 -134.81976 -137.53998 -140.38740 -143.37160 -146.50314 -149.79368 -153.25616 -156.90494 -160.75601 -164.82728 -169.13879 -173.71309 -178.57565 -183.75534 -189.28498 -195.20211 -201.54982 -208.37781 -215.74375 -223.71492 -232.37028 -241.80317 -252.12467 -263.46812 -275.99489 -289.90222 -305.43376 -322.89408 -342.66893 -365.25430 -391.29877 -421.66714 -457.53863 -500.56419 -553.12847 -618.80847 -703.22517 -815.74687 -973.23649 -1209.41982 -1602.99041 -2390.02882 -4750.93780 +759132309207.89429 +4692.07599 +2331.16615 +1544.12623 +1150.55351 +914.36743 +756.87446 +644.34877 +559.92746 +494.24222 +441.67206 +398.63998 +362.76130 +332.38509 +306.33209 +283.73751 +263.95275 +246.48182 +230.93894 +217.01952 +204.47991 +193.12286 +182.78695 +173.33886 +164.66745 +156.67939 +149.29569 +142.44903 +136.08174 +130.14408 +124.59293 +119.39073 +114.50462 +109.90570 +105.56847 +101.47035  +97.59124  +93.91322  +90.42025  +87.09791  +83.93324  +80.91451  +78.03113  +75.27347  +72.63275  +70.10100  +67.67090  +65.33577  +63.08946  +60.92631  +58.84113  +56.82910  +54.88577  +53.00702  +51.18901  +49.42817  +47.72120  +46.06498  +44.45662  +42.89340  +41.37278  +39.89234  +38.44985  +37.04316  +35.67026  +34.32925  +33.01831  +31.73573  +30.47985  +29.24912  +28.04204  +26.85715  +25.69309  +24.54851  +23.42211  +22.31265  +21.21891  +20.13969  +19.07383  +18.02018  +16.97761  +15.94500  +14.92124  +13.90521  +12.89582  +11.89192  +10.89240   +9.89609   +8.90183   +7.90841   +6.91460   +5.91910   +4.92059   +3.91767   +2.90887   +1.89266   +0.86741   -0.16864   -1.21734   -2.28068   -3.36084   -4.46014   -5.58112   -6.72659   -7.89960   -9.10351  -10.34209  -11.61951  -12.94042  -14.31008  -15.73444  -17.22022  -18.77515  -20.40806  -22.12919  -23.95044  -25.88575  -27.95153  -30.16732  -32.55653  -35.14747  -37.97474  -41.08105  -44.51983  -48.35878  -52.68505  -57.61275  -63.29429  -69.93800  -77.83634  -87.41330  -99.30769 -114.52911 -134.77270 -163.12031 -205.82339 -277.78876 -425.48992 -904.52956 +7231.17128 +721.80606 +378.77965 +255.97582 +192.68822 +153.98024 +127.78247 +108.81417  +94.39843  +83.03322  +73.81034  +66.14820  +63.42848  +60.87583  +58.47373  +56.20773  +54.06513  +52.03472  +50.10656  +48.27183  +46.52265  +44.85193  +43.25335  +41.72117  +40.25022  +38.83580  +37.47364  +36.15985  +34.89085  +33.66338  +32.47442  +31.32121  +30.20118  +29.11193  +28.05127  +27.01712  +26.00755  +25.02074  +24.05500  +23.10870  +22.18033  +21.26843  +20.37162  +19.48856  +18.61800  +17.75870  +16.90945  +16.06912  +15.23654  +14.41062  +13.59024  +12.77430  +11.96172  +11.15138  +10.34219   +9.53302   +8.72270   +7.91007   +7.09391   +6.27294   +5.44585   +4.61125   +3.76768   +2.91358   +2.04731   +1.16708   +0.27099   -0.64304   -1.57724   -2.53408   -3.51626   -4.52676   -5.56888   -6.64630   -7.76314   -8.92404  -10.13424  -11.39971  -12.72725  -14.12471  -15.60116  -17.16713  -18.83502  -20.61942  -22.53773  -24.61079  -26.86390  -29.32797  -32.04126  -35.05171  -38.42021  -42.22527  -46.57004  -51.59265  -57.48260  -64.50706  -73.05521  -83.71702  -97.43196 -115.79287 -141.73377 -181.31808 -249.42836 -394.96393 -927.61914 +2798.01669 +562.03936 +313.26259 +217.34440 +166.38200 +134.68398 +113.00117  +97.18716  +85.10571  +75.54413  +67.76277  +61.28475  +55.78870  +51.05004  +46.90701  +43.24006  +39.95880  +36.99357  +34.28968  +31.80354  +29.49985  +27.34961  +25.32868  +23.41666  +21.59609  +19.85178  +18.17029  +16.53957  +14.94855  +13.38692  +11.84478  +10.31249   +8.78034   +7.23839   +5.67611   +4.08215   +2.44390   +0.74708   -1.02487   -2.89158   -4.87677   -7.00974   -9.32740  -11.87725  -14.72192  -17.94601  -21.66712  -26.05428  -31.36000  -37.97995  -46.57217  -58.31939  -75.58473 -103.87876 -159.72794 -325.75867 +2985430.39471 +333.39590 +167.32818 +111.33366  +82.82024  +65.26061  +53.13788  +44.07952  +36.89038  +30.89651  +25.68209  +20.96906  +16.55602  +12.28398   +8.01517   +3.61790   -1.04610   -6.13466  -11.84083  -18.41443  -26.19436  -35.66035  -47.52092  -62.87181  -83.50186 -112.53602 -155.94530 -226.67930 -358.88822 -680.63622 -2436.48960 +2338.26750 +930.31607 +642.71923 +528.61715 +475.92802 +454.27999 +452.89062 +468.07314 +499.84771 +551.26898 +629.27912 +747.60707 +934.52685 +1256.21267 +1908.50450 +3829.82456 +73645.40915 -4681.39170 -2400.91608 -1688.82533  -11.93528   +4.00953   +5.19303   +5.49975   +5.70506   +5.86288   +5.98259   +6.06657   +6.11897   +6.14449   +6.14652   +6.12823   +6.09245   +6.04161   +5.97788   +5.90317   +5.81916   +5.72733   +5.62899   +5.52530   +5.41726   +5.30578   +5.19162   +5.07549   +4.95799   +4.83965   +4.72094   +4.60225   +4.48394   +4.36631   +4.24964   +4.13415   +4.02004   +3.90747   +3.79659   +3.68750   +3.58033   +3.47513   +3.37198   +3.27094   +3.17203   +3.07529   +2.98073   +2.88837   +2.79820   +2.71023   +2.62444   +2.54082   +2.45934   +2.38000   +2.30275   +2.22758   +2.15444   +2.08331   +2.01416   +1.94695   +1.88163   +1.81817   +1.75654   +1.69670   +1.63860   +1.58221   +1.52748   +1.47438   +1.42287   +1.37291   +1.32446   +1.27748   +1.23194   +1.18780   +1.14502   +1.10356   +1.06340   +1.02449   +0.98680   +0.95030   +0.91496   +0.88074   +0.84761   +0.81554   +0.78451   +0.75448   +0.72542   +0.69730   +0.67011   +0.64380   +0.61837   +0.59377   +0.56999   +0.54700   +0.52478   +0.50331   +0.48256   +0.46251   +0.44314   +0.42444   +0.40637   +0.38893   +0.37210   +0.35584   +0.34016   +0.32502   +0.31042   +0.29634   +0.28275   +0.26966   +0.25703   +0.24486   +0.23313   +0.22184   +0.21095   +0.20047   +0.19038   +0.18067   +0.17133   +0.16234   +0.15369   +0.14538   +0.13738   +0.12970   +0.12232   +0.11524   +0.10844   +0.10191   +0.09564   +0.08964   +0.08388   +0.07836   +0.07308   +0.06802   +0.06318   +0.05854   +0.05412   +0.04989   +0.04585   +0.04199   +0.03831   +0.03481   +0.03147   +0.02829   +0.02527   +0.02239   +0.01966   +0.01708   +0.01462   +0.01230   +0.01010   +0.00803   +0.00607   +0.00422
  +20.82188  +21.20351  +21.59764  +22.00493  +22.42606  +22.86177  +23.31286  +23.78018  +24.26466  +24.76730  +25.28920  +25.83152  +26.39555  +26.98270  +27.59448  +28.23259  +28.89885  +29.59530  +30.32418  +31.08798  +31.88944  +32.73166  +33.61808  +34.55258  +35.53952  +36.58387  +37.69128  +38.86822  +40.12214  +41.46167  +42.89689  +44.43964  +46.10391  +47.90646  +49.86746  +52.01151  +54.36894  +56.97766  +59.88570  +63.15507  +66.86722  +71.13167  +76.09949  +81.98557  +89.10701  +97.95336 +109.32429 +124.62530 +146.58290 +181.29071 +245.77773 +412.72469 +2062.47154 -523.29737 -196.53992 -102.25459  -55.28221  -25.27556   -2.60287  +17.15535  +37.00825  +60.45673  +94.69410 +165.61342 +569.44913 -290.02095  -77.92174  -14.70701  +31.76933 +105.66841 -17658441.28748  -62.83435  +32.98446 +1246.12872   +1.44317  -96.73735 +177.42672  -52.02374  +64.25350 -427.51938   -3.94152   -5.26122   -6.56481   -7.85258   -9.12487  -10.38199  -11.62426  -12.85203  -14.06561  -15.26534  -16.45157  -17.62464  -18.78488  -19.93265  -21.06830  -22.19218  -23.30466  -24.40609  -25.49683  -26.57726  -27.64775  -28.70866  -29.76039  -30.80332  -31.83783  -32.86432  -33.88318  -34.89482  -35.89964  -36.89807  -37.89053  -38.87743  -39.85922  -40.83635  -41.80926  -42.77841  -43.74427  -44.70733  -45.66807  -46.62701  -47.58464  -48.54151  -49.49816  -50.45514  -51.41303  -52.37242  -53.33392  -54.29817  -55.26583  -56.23756  -57.21406  -58.19608  -59.18437  -60.17972  -61.18295  -62.19492  -63.21654  -64.24874  -65.29251  -66.34889  -67.41898  -68.50391  -69.60491  -70.72324  -71.86027  -73.01742  -74.19623  -75.39829  -76.62534  -77.87921  -79.16186  -80.47538  -81.82201  -83.20417  -84.62444  -86.08561  -87.59070  -89.14295  -90.74589  -92.40335  -94.11949  -95.89884  -97.74636  -99.66748 -101.66815 -103.75493 -105.93506 -108.21652 -110.60820 -113.11998 -115.76287 -118.54923 -121.49292 -124.60961 -127.91701 -131.43527 -135.18740 -139.19982 -143.50296 -148.13214 -150.58160 -153.12853 -155.77920 -158.54043 -161.41964 -164.42492 -167.56512 -170.84992 -174.28996 -177.89693 -181.68371 -185.66455 -189.85523 -194.27329 -198.93827 -203.87200 -209.09895 -214.64667 -220.54625 -226.83291 -233.54675 -240.73358 -248.44600 -256.74469 -265.70006 -275.39423 -285.92361 -297.40214 -309.96544 -323.77626 -339.03163 -355.97234 -374.89583 -396.17392 -420.27754 -447.81219 -479.56968 -516.60573 -560.35998 -612.84787 -676.98064 -757.12511 -860.14341 -997.47242 -1189.69851 -1477.99441 -1958.42975 -2919.21346 -5801.39000 +926754380069.71912 +5726.78934 +2844.61201 +1883.82691 +1403.38959 +1115.09116 +922.86195 +785.52924 +682.50667 +602.35734 +538.21910 +485.72514 +441.96422 +404.92086 +373.15544 +345.61220 +321.49935 +300.21136 +281.27727 +264.32526 +249.05787 +235.23430 +222.65749 +211.16469 +200.62023 +190.91016 +181.93806 +173.62176 +165.89084 +158.68460 +151.95039 +145.64237 +139.72043 +134.14930 +128.89785 +123.93851 +119.24676 +114.80072 +110.58082 +106.56947 +102.75084  +99.11065  +95.63594  +92.31497  +89.13706  +86.09245  +83.17224  +80.36827  +77.67305  +75.07969  +72.58184  +70.17364  +67.84967  +65.60491  +63.43469  +61.33467  +59.30082  +57.32935  +55.41676  +53.55974  +51.75519  +50.00020  +48.29204  +46.62813  +45.00602  +43.42342  +41.87813  +40.36808  +38.89128  +37.44586  +36.03001  +34.64199  +33.28015  +31.94290  +30.62869  +29.33602  +28.06345  +26.80957  +25.57299  +24.35236  +23.14636  +21.95368  +20.77300  +19.60305  +18.44252  +17.29011  +16.14453  +15.00445  +13.86852  +12.73537  +11.60359  +10.47172   +9.33825   +8.20162   +7.06017   +5.91218   +4.75582   +3.58916   +2.41011   +1.21647   +0.00583   -1.22437   -2.47697   -3.75502   -5.06191   -6.40133   -7.77741   -9.19471  -10.65838  -12.17414  -13.74852  -15.38887  -17.10364  -18.90249  -20.79661  -22.79900  -24.92486  -27.19215  -29.62219  -32.24052  -35.07805  -38.17253  -41.57058  -45.33050  -49.52616  -54.25264  -59.63444  -65.83787  -73.09018  -81.71050  -92.16137 -105.13976 -121.74713 -143.83289 -174.75934 -221.34682 -299.85872 -460.99774 -983.62703 +7892.44809 +790.72007 +416.48411 +282.51241 +213.47395 +171.25282 +142.68130 +121.99810 +106.28273  +93.89650  +83.84861  +75.50455  +72.54379  +69.76547  +67.15160  +64.68640  +62.35602  +60.14823  +58.05220  +56.05830  +54.15794  +52.34340  +50.60777  +48.94481  +47.34887  +45.81484  +44.33806  +42.91428  +41.53963  +40.21054  +38.92372  +37.67617  +36.46509  +35.28789  +34.14215  +33.02564  +31.93626  +30.87203  +29.83111  +28.81174  +27.81228  +26.83116  +25.86687  +24.91799  +23.98313  +23.06098  +22.15025  +21.24968  +20.35806  +19.47419  +18.59689  +17.72498  +16.85729  +15.99265  +15.12987  +14.26777  +13.40512  +12.54066  +11.67311  +10.80113   +9.92333   +9.03824   +8.14433   +7.23996   +6.32339   +5.39277   +4.44609   +3.48119   +2.49570   +1.48707   +0.45246   -0.61124   -1.70747   -2.84008   -4.01337   -5.23218   -6.50197   -7.82896   -9.22026  -10.68404  -12.22974  -13.86837  -15.61281  -17.47829  -19.48292  -21.64843  -24.00116  -26.57331  -29.40476  -32.54542  -36.05872  -40.02646  -44.55606  -49.79143  -55.92995  -63.24989  -72.15667  -83.26481  -97.55288 -116.68007 -143.70254 -184.93618 -255.88322 -407.47903 -962.31287 +2918.44957 +589.37209 +330.23772 +230.32695 +177.24419 +144.22830 +121.64501 +105.17529  +92.59394  +82.63781  +74.53646  +67.79318  +62.07323  +57.14270  +52.83313  +49.02000  +45.60919  +42.52818  +39.72003  +37.13938  +34.74949  +32.52022  +30.42647  +28.44705  +26.56384  +24.76109  +23.02490  +21.34281  +19.70339  +18.09603  +16.51058  +14.93713  +13.36578  +11.78638  +10.18823   +8.55979   +6.88830   +5.15930   +3.35604   +1.45869   -0.55672   -2.71976   -5.06771   -7.64855  -10.52554  -13.78417  -17.54336  -21.97402  -27.33165  -34.01668  -42.69530  -54.56519  -72.01979 -100.64114 -157.17146 -325.31942 +3024577.34961 +342.62750 +174.47628 +117.85667  +89.09628  +71.45420  +59.34495  +50.36946  +43.32247  +37.52808  +32.57352  +28.18773  +24.18005  +20.40646  +16.74925  +13.10345   +9.36639   +5.42814   +1.16097   -3.59425   -9.04776  -15.49198  -23.35366  -33.28766  -46.35753  -64.41467  -90.98841 -133.72124 -212.74881 -403.54209 -1439.40048 +1372.32876 +541.13441 +369.81811 +300.44988 +266.91854 +251.22788 +246.88250 +251.50398 +264.79438 +288.06638 +324.59892 +381.02408 +471.10137 +627.11701 +944.70210 +1882.21066 +35982.95695 -2276.93891 -1163.91074 -816.96422   +4.36067  +10.61669  +10.98169  +11.00829  +10.96737  +10.88007  +10.75387  +10.59503  +10.40938  +10.20170   +9.97630   +9.73686   +9.48651   +9.22804   +8.96375   +8.69570   +8.42559   +8.15492   +7.88494   +7.61674   +7.35122   +7.08913   +6.83111   +6.57770   +6.32931   +6.08629   +5.84893   +5.61742   +5.39193   +5.17257   +4.95941   +4.75249   +4.55179   +4.35732   +4.16902   +3.98682   +3.81067   +3.64045   +3.47607   +3.31742   +3.16439   +3.01684   +2.87465   +2.73768   +2.60581   +2.47889   +2.35679   +2.23937   +2.12650   +2.01804   +1.91385   +1.81380   +1.71777   +1.62561   +1.53721   +1.45244   +1.37118   +1.29331   +1.21872   +1.14728   +1.07890   +1.01345   +0.95085   +0.89098   +0.83375   +0.77906   +0.72683   +0.67695   +0.62934   +0.58392   +0.54060   +0.49931   +0.45997   +0.42250   +0.38684   +0.35291   +0.32064   +0.28998   +0.26086   +0.23321   +0.20699   +0.18212   +0.15857   +0.13627   +0.11518   +0.09525   +0.07643   +0.05867   +0.04193   +0.02617   +0.01135   -0.00257   -0.01563   -0.02786   -0.03931   -0.05000   -0.05997   -0.06925   -0.07786   -0.08584   -0.09322   -0.10002   -0.10627   -0.11199   -0.11720   -0.12194   -0.12622   -0.13007   -0.13350   -0.13653   -0.13919   -0.14148   -0.14344   -0.14507   -0.14640   -0.14743   -0.14819   -0.14868   -0.14893   -0.14893   -0.14872   -0.14830   -0.14767   -0.14686   -0.14587   -0.14472   -0.14341   -0.14195   -0.14035   -0.13863   -0.13679   -0.13483   -0.13277   -0.13061   -0.12836   -0.12603   -0.12362   -0.12114   -0.11860   -0.11599   -0.11334   -0.11063   -0.10788   -0.10510   -0.10228   -0.09943   -0.09655   -0.09365   -0.09074   -0.08781
  +22.44188  +22.87267  +23.31798  +23.77855  +24.25520  +24.74879  +25.26028  +25.79066  +26.34104  +26.91260  +27.50662  +28.12451  +28.76777  +29.43807  +30.13723  +30.86722  +31.63025  +32.42872  +33.26528  +34.14291  +35.06487  +36.03484  +37.05693  +38.13576  +39.27653  +40.48519  +41.76846  +43.13409  +44.59098  +46.14947  +47.82161  +49.62158  +51.56616  +53.67542  +55.97358  +58.49015  +61.26155  +64.33330  +67.76317  +71.62564  +76.01872  +81.07415  +86.97376  +93.97622 +102.46338 +113.02485 +126.62400 +144.95424 +171.30105 +213.00794 +290.59811 +491.66843 +2479.86459 -636.78372 -243.14056 -129.70137  -73.30875  -37.39378  -10.35850  +13.10577  +36.59285  +64.25258 +104.57265 +188.06201 +663.68440 -348.89850  -99.23438  -25.03238  +29.29995 +115.43038 -20573520.54660  -81.12139  +30.14831 +1434.96139   -6.60034 -119.92040 +195.82114  -68.24802  +65.09671 -497.72127  -13.28443  -14.85530  -16.40284  -17.92751  -19.42980  -20.91019  -22.36916  -23.80718  -25.22476  -26.62238  -28.00053  -29.35970  -30.70039  -32.02309  -33.32830  -34.61652  -35.88825  -37.14400  -38.38428  -39.60958  -40.82043  -42.01733  -43.20080  -44.37137  -45.52955  -46.67587  -47.81086  -48.93506  -50.04902  -51.15326  -52.24835  -53.33485  -54.41331  -55.48432  -56.54844  -57.60627  -58.65842  -59.70547  -60.74807  -61.78683  -62.82240  -63.85545  -64.88664  -65.91666  -66.94623  -67.97606  -69.00692  -70.03955  -71.07477  -72.11338  -73.15623  -74.20421  -75.25821  -76.31918  -77.38811  -78.46600  -79.55394  -80.65302  -81.76442  -82.88936  -84.02910  -85.18501  -86.35849  -87.55103  -88.76421  -89.99971  -91.25928  -92.54479  -93.85825  -95.20177  -96.57762  -97.98820  -99.43612 -100.92414 -102.45524 -104.03264 -105.65979 -107.34042 -109.07860 -110.87870 -112.74550 -114.68420 -116.70049 -118.80057 -120.99127 -123.28009 -125.67532 -128.18611 -130.82262 -133.59614 -136.51929 -139.60618 -142.87269 -146.33671 -150.01850 -153.94110 -158.13083 -162.61786 -167.43701 -172.62863 -175.37852 -178.23978 -181.21957 -184.32569 -187.56661 -190.95159 -194.49073 -198.19511 -202.07688 -206.14941 -210.42741 -214.92719 -219.66676 -224.66619 -229.94779 -235.53653 -241.46038 -247.75082 -254.44338 -261.57833 -269.20150 -277.36524 -286.12967 -295.56417 -305.74919 -316.77861 -328.76262 -341.83143 -356.14008 -371.87460 -389.26016 -408.57199 -430.15008 -454.41938 -481.91819 -513.33859 -549.58559 -591.86589 -641.82496 -701.76647 -775.01791 -866.57053 -984.26769 -1141.18167 -1360.84252 -1690.31036 -2239.39207 -3337.50828 -6631.76204 +1059273324054.67932 +6544.96591 +3250.71152 +2152.59417 +1603.51084 +1274.04092 +1054.37752 +897.46052 +779.75984 +688.20323 +614.94731 +555.00082 +505.03626 +462.74996 +426.49642 +395.06896 +367.56253 +343.28506 +321.69822 +302.37705 +284.98155 +269.23648 +254.91663 +241.83596 +229.83943 +218.79679 +208.59783 +199.14865 +190.36877 +182.18880 +174.54858 +167.39573 +160.68440 +154.37428 +148.42981 +142.81947 +137.51526 +132.49218 +127.72786 +123.20221 +118.89715 +114.79635 +110.88503 +107.14978 +103.57839 +100.15973  +96.88364  +93.74079  +90.72266  +87.82136  +85.02968  +82.34091  +79.74888  +77.24787  +74.83256  +72.49801  +70.23963  +68.05313  +65.93450  +63.87998  +61.88607  +59.94947  +58.06707  +56.23594  +54.45335  +52.71666  +51.02343  +49.37130  +47.75805  +46.18155  +44.63980  +43.13085  +41.65286  +40.20403  +38.78266  +37.38709  +36.01573  +34.66700  +33.33941  +32.03147  +30.74173  +29.46877  +28.21118  +26.96756  +25.73654  +24.51673  +23.30673  +22.10516  +20.91059  +19.72158  +18.53667  +17.35434  +16.17303  +14.99113  +13.80696  +12.61875  +11.42464  +10.22267   +9.01075   +7.78666   +6.54798   +5.29215   +4.01636   +2.71754   +1.39237   +0.03715   -1.35218   -2.78014   -4.25178   -5.77276   -7.34949   -8.98921  -10.70021  -12.49198  -14.37550  -16.36350  -18.47091  -20.71530  -23.11757  -25.70274  -28.50105  -31.54949  -34.89367  -38.59066  -42.71277  -47.35305  -52.63332  -58.71634  -65.82449  -74.27004  -84.50562  -97.21321 -113.47063 -135.08755 -165.35407 -210.94400 -287.77137 -445.44976 -956.85211 +7728.55985 +779.38530 +413.19241 +282.10401 +214.55533 +173.24926 +145.30094 +125.07288 +109.70736  +97.60092  +87.78410  +79.63609  +76.74609  +74.03490  +71.48487  +69.08060  +66.80853  +64.65670  +62.61451  +60.67256  +58.82243  +57.05658  +55.36826  +53.75137  +52.20038  +50.71030  +49.27658  +47.89508  +46.56199  +45.27386  +44.02747  +42.81989  +41.64838  +40.51044  +39.40370  +38.32600  +37.27527  +36.24963  +35.24726  +34.26648  +33.30567  +32.36334  +31.43802  +30.52833  +29.63295  +28.75061  +27.88008  +27.02014  +26.16965  +25.32745  +24.49242  +23.66344  +22.83941  +22.01921  +21.20174  +20.38586  +19.57044  +18.75429  +17.93622  +17.11498  +16.28927  +15.45774  +14.61895  +13.77141  +12.91350  +12.04352  +11.15962  +10.25981   +9.34192   +8.40361   +7.44229   +6.45510   +5.43890   +4.39018   +3.30499   +2.17895   +1.00704   -0.21639   -1.49783   -2.84471   -4.26566   -5.77068   -7.37153   -9.08206  -10.91876  -12.90144  -15.05405  -17.40594  -19.99338  -22.86183  -26.06903  -29.68943  -33.82083  -38.59421  -44.18926  -50.85927  -58.97329  -69.09070  -82.10228  -99.51833 -124.12081 -161.65890 -226.24393 -364.24113 -869.29578 +2663.26721 +543.16200 +307.27698 +216.32991 +168.00977 +137.95656 +117.40044 +102.40992  +90.95948  +81.89931  +74.52812  +68.39378  +63.19162  +58.70876  +54.79186  +51.32761  +48.23039  +45.43421  +42.88730  +40.54840  +38.38414  +36.36715  +34.47464  +32.68741  +30.98906  +29.36534  +27.80372  +26.29297  +24.82285  +23.38386  +21.96694  +20.56331  +19.16419  +17.76063  +16.34324  +14.90192  +13.42550  +11.90141  +10.31506   +8.64923   +6.88312   +4.99107   +2.94074   +0.69051   -1.81452   -4.64857   -7.91490  -11.76203  -16.41202  -22.21313  -29.74492  -40.04965  -55.21071  -80.08787 -129.25867 -275.61241 +2633701.59026 +306.17394 +159.85609 +110.67318  +85.76913  +70.57002  +60.21638  +52.62425  +46.75036  +42.01380  +38.06461  +34.67863  +31.70475  +29.03650  +26.59576  +24.32272  +22.16962  +20.09630  +18.06699  +16.04758  +14.00293  +11.89363   +9.67151   +7.27217   +4.60146   +1.50766   -2.28293   -7.34096  -15.13441  -31.09367 -107.69905  +90.58256  +28.02411  +12.24912   +3.25400   -3.82868  -10.47656  -17.42155  -25.22061  -34.47613  -46.00775  -61.10240  -82.01770 -113.20613 -164.92730 -267.38537 -565.09502 -11315.19242 +741.60768 +388.76542 +277.37615  +23.61022  +18.22583  +17.46855  +17.00598  +16.52852  +16.02031  +15.48631  +14.93613  +14.37655  +13.81185  +13.24659  +12.68431  +12.12784  +11.57968  +11.04170  +10.51554  +10.00239   +9.50325   +9.01883   +8.54966   +8.09608   +7.65831   +7.23644   +6.83045   +6.44024   +6.06564   +5.70641   +5.36228   +5.03293   +4.71801   +4.41715   +4.12997   +3.85605   +3.59498   +3.34635   +3.10974   +2.88473   +2.67089   +2.46782   +2.27510   +2.09234   +1.91915   +1.75513   +1.59991   +1.45314   +1.31445   +1.18349   +1.05994   +0.94347   +0.83376   +0.73052   +0.63345   +0.54228   +0.45672   +0.37652   +0.30144   +0.23121   +0.16563   +0.10445   +0.04747   -0.00551   -0.05470   -0.10029   -0.14244   -0.18135   -0.21717   -0.25006   -0.28018   -0.30767   -0.33267   -0.35532   -0.37573   -0.39403   -0.41035   -0.42478   -0.43744   -0.44842   -0.45783   -0.46576   -0.47228   -0.47749   -0.48147   -0.48430   -0.48604   -0.48676   -0.48653   -0.48542   -0.48348   -0.48076   -0.47734   -0.47324   -0.46853   -0.46325   -0.45745   -0.45116   -0.44443   -0.43729   -0.42978   -0.42193   -0.41378   -0.40535   -0.39668   -0.38779   -0.37870   -0.36945   -0.36005   -0.35053   -0.34091   -0.33120   -0.32143   -0.31161   -0.30176   -0.29189   -0.28202   -0.27216   -0.26232   -0.25252   -0.24276   -0.23306   -0.22342   -0.21386   -0.20438   -0.19500   -0.18571   -0.17652   -0.16744   -0.15848   -0.14964   -0.14092   -0.13234   -0.12388   -0.11557   -0.10739   -0.09936   -0.09147   -0.08372   -0.07613   -0.06869   -0.06139   -0.05425   -0.04727   -0.04043   -0.03376   -0.02723   -0.02086   -0.01465   -0.00859   -0.00268   +0.00307   +0.00867
  +23.16772  +23.63385  +24.11613  +24.61542  +25.13263  +25.66875  +26.22485  +26.80207  +27.40167  +28.02498  +28.67346  +29.34871  +30.05245  +30.78658  +31.55316  +32.35446  +33.19298  +34.07147  +34.99298  +35.96088  +36.97894  +38.05136  +39.18284  +40.37869  +41.64489  +42.98825  +44.41652  +45.93859  +47.56472  +49.30680  +51.17872  +53.19683  +55.38050  +57.75289  +60.34195  +63.18181  +66.31456  +69.79287  +73.68357  +78.07293  +83.07445  +88.84081  +95.58277 +103.60030 +113.33633 +125.47497 +141.13420 +162.27963 +192.72535 +240.99728 +330.92478 +564.21982 +2872.63033 -746.48940 -289.63772 -158.17041  -92.97355  -51.59423  -20.57988   +6.20958  +32.90260  +64.22370 +109.78223 +204.05891 +741.33512 -402.90093 -121.05216  -37.55466  +23.28774 +119.37351 -22936471.62229 -100.02952  +23.54240 +1578.08302  -17.38617 -142.25808 +204.80104  -85.18184  +60.63588 -553.18089  -25.23995  -27.01356  -28.75485  -30.46451  -32.14324  -33.79174  -35.41070  -37.00081  -38.56278  -40.09729  -41.60503  -43.08671  -44.54300  -45.97460  -47.38219  -48.76646  -50.12810  -51.46780  -52.78623  -54.08408  -55.36203  -56.62078  -57.86100  -59.08338  -60.28860  -61.47736  -62.65033  -63.80822  -64.95172  -66.08152  -67.19833  -68.30284  -69.39577  -70.47784  -71.54977  -72.61229  -73.66613  -74.71203  -75.75077  -76.78309  -77.80978  -78.83163  -79.84945  -80.86406  -81.87629  -82.88699  -83.89706  -84.90738  -85.91888  -86.93250  -87.94922  -88.97005  -89.99603  -91.02822  -92.06776  -93.11578  -94.17350  -95.24217  -96.32308  -97.41761  -98.52718  -99.65328 -100.79749 -101.96146 -103.14693 -104.35573 -105.58982 -106.85124 -108.14218 -109.46497 -110.82208 -112.21614 -113.64997 -115.12661 -116.64928 -118.22148 -119.84697 -121.52979 -123.27435 -125.08538 -126.96807 -128.92803 -130.97142 -133.10496 -135.33601 -137.67270 -140.12395 -142.69966 -145.41078 -148.26952 -151.28949 -154.48590 -157.87590 -161.47877 -165.31636 -169.41354 -173.79865 -178.50426 -183.56789 -189.03306 -191.93176 -194.95050 -198.09703 -201.37975 -204.80779 -208.39113 -212.14067 -216.06834 -220.18725 -224.51179 -229.05786 -233.84300 -238.88666 -244.21045 -249.83843 -255.79752 -262.11788 -268.83343 -275.98248 -283.60845 -291.76072 -300.49576 -309.87837 -319.98332 -330.89737 -342.72171 -355.57512 -369.59799 -384.95745 -401.85404 -420.53052 -441.28360 -464.47977 -490.57719 -520.15613 -553.96271 -592.97256 -638.48656 -692.27860 -756.83214 -835.73437 -934.36608 -1061.18280 -1230.27703 -1467.01528 -1822.13055 -2413.99980 -3597.75387 -7149.04695 +1141946218663.45215 +7056.21597 +3504.92242 +2321.16745 +1729.29694 +1374.18004 +1137.43979 +968.34319 +841.52373 +742.88888 +663.98314 +599.42571 +545.62937 +500.11068 +461.09571 +427.28361 +397.69872 +371.59491 +348.39190 +327.63154 +308.94730 +292.04247 +276.67427 +262.64215 +249.77898 +237.94434 +227.01943 +216.90304 +207.50841 +198.76073 +190.59519 +182.95530 +175.79165 +169.06080 +162.72441 +156.74854 +151.10299 +145.76082 +140.69794 +135.89270 +131.32563 +126.97912 +122.83727 +118.88563 +115.11105 +111.50156 +108.04621 +104.73497 +101.55866  +98.50881  +95.57765  +92.75798  +90.04317  +87.42706  +84.90396  +82.46856  +80.11593  +77.84147  +75.64090  +73.51020  +71.44561  +69.44361  +67.50089  +65.61433  +63.78099  +61.99811  +60.26306  +58.57337  +56.92668  +55.32075  +53.75346  +52.22278  +50.72676  +49.26354  +47.83135  +46.42846  +45.05322  +43.70403  +42.37934  +41.07764  +39.79746  +38.53735  +37.29592  +36.07177  +34.86353  +33.66982  +32.48930  +31.32059  +30.16234  +29.01316  +27.87166  +26.73640  +25.60591  +24.47870  +23.35320  +22.22779  +21.10077  +19.97035  +18.83465  +17.69166  +16.53923  +15.37507  +14.19668  +13.00137  +11.78620  +10.54793   +9.28301   +7.98749   +6.65699   +5.28656   +3.87068   +2.40306   +0.87654   -0.71707   -2.38725   -4.14497   -6.00308   -7.97671  -10.08383  -12.34596  -14.78909  -17.44500  -20.35289  -23.56177  -27.13373  -31.14867  -35.71122  -40.96108  -47.08922  -54.36370  -63.17312  -74.10295  -88.07848 -106.65329 -132.65187 -171.80355 -237.77024 -373.14425 -812.18187 +6644.07503 +678.33420 +363.96159 +251.42362 +193.43518 +157.97744 +133.98902 +116.63029 +103.44801  +93.06568  +84.65110  +77.67139  +75.19711  +72.87670  +70.69504  +68.63889  +66.69662  +64.85798  +63.11389  +61.45625  +59.87786  +58.37227  +56.93367  +55.55684  +54.23705  +52.97003  +51.75186  +50.57902  +49.44825  +48.35659  +47.30130  +46.27987  +45.28997  +44.32945  +43.39632  +42.48873  +41.60493  +40.74330  +39.90233  +39.08057  +38.27669  +37.48940  +36.71748  +35.95978  +35.21519  +34.48265  +33.76112  +33.04963  +32.34721  +31.65291  +30.96582  +30.28503  +29.60963  +28.93873  +28.27143  +27.60683  +26.94402  +26.28206  +25.62000  +24.95686  +24.29162  +23.62323  +22.95057  +22.27247  +21.58769  +20.89491  +20.19272  +19.47958  +18.75384  +18.01371  +17.25722  +16.48220  +15.68625  +14.86671  +14.02062  +13.14462  +12.23494  +11.28731  +10.29684   +9.25790   +8.16400   +7.00760   +5.77984   +4.47028   +3.06651   +1.55360   -0.08647   -1.87580   -3.84169   -6.01836   -8.44926  -11.19043  -14.31546  -17.92294  -22.14807  -27.18149  -33.30091  -40.92729  -50.73097  -63.84853  -82.37349 -110.63236 -159.24447 -263.10161 -643.18403 +2015.20941 +419.73572 +242.21680 +173.77046 +137.40342 +114.78377  +99.31189  +88.02915  +79.41131  +72.59310  +67.04681  +62.43223  +58.52010  +55.15025  +52.20735  +49.60616  +47.28230  +45.18616  +43.27885  +41.52940  +39.91275  +38.40839  +36.99929  +35.67108  +34.41155  +33.21011  +32.05749  +30.94539  +29.86633  +28.81335  +27.77990  +26.75967  +25.74640  +24.73373  +23.71506  +22.68333  +21.63079  +20.54874  +19.42712  +18.25412  +17.01547  +15.69360  +14.26639  +12.70535  +10.97293   +9.01832   +6.77078   +4.12850   +0.93914   -3.03635   -8.19606  -15.25628  -25.64936  -42.71743  -76.48738 -177.09922 +1811765.63520 +223.29203 +122.74982  +89.04767  +72.07031  +61.79609  +54.88687  +49.91484  +46.16936  +43.25950  +40.95528  +39.11590  +37.65435  +36.51889  +35.68334  +35.14243  +34.91044  +35.02267  +35.53998  +36.55716  +38.21750  +40.73747  +44.44995  +49.88302  +57.91315  +70.08814  +89.38653 +122.29781 +185.98378 +344.89804 +1225.80025 -1182.72796 -477.83095 -337.73276 -285.69679 -265.46100 -261.98401 -270.19308 -288.74886 -318.43861 -362.02235 -425.03081 -518.03109 -662.53166 -908.66399 -1404.58470 -2859.94600 -55654.08013 +3571.07513 +1844.31819 +1303.49435  +41.07467  +25.27110  +23.27865  +22.13372  +21.04068  +19.95324  +18.87373  +17.81297  +16.77717  +15.76908  +14.79225  +13.84891  +12.94054  +12.06830  +11.23269  +10.43396   +9.67197   +8.94639   +8.25664   +7.60200   +6.98162   +6.39455   +5.83975   +5.31614   +4.82262   +4.35802   +3.92122   +3.51104   +3.12635   +2.76602   +2.42892   +2.11398   +1.82012   +1.54633   +1.29158   +1.05492   +0.83540   +0.63213   +0.44424   +0.27089   +0.11129   -0.03534   -0.16972   -0.29256   -0.40452   -0.50624   -0.59834   -0.68139   -0.75594   -0.82252   -0.88162   -0.93373   -0.97929   -1.01872   -1.05245   -1.08083   -1.10426   -1.12305   -1.13755   -1.14807   -1.15488   -1.15827   -1.15851   -1.15582   -1.15046   -1.14263   -1.13254   -1.12039   -1.10636   -1.09062   -1.07333   -1.05465   -1.03472   -1.01367   -0.99163   -0.96872   -0.94505   -0.92072   -0.89583   -0.87046   -0.84471   -0.81865   -0.79236   -0.76590   -0.73933   -0.71273   -0.68613   -0.65960   -0.63317   -0.60689   -0.58080   -0.55494   -0.52934   -0.50403   -0.47904   -0.45439   -0.43011   -0.40621   -0.38272   -0.35964   -0.33701   -0.31482   -0.29309   -0.27183   -0.25105   -0.23075   -0.21094   -0.19162   -0.17281   -0.15448   -0.13666   -0.11934   -0.10252   -0.08620   -0.07038   -0.05505   -0.04021   -0.02585   -0.01198   +0.00141   +0.01433   +0.02679   +0.03878   +0.05032   +0.06142   +0.07207   +0.08228   +0.09208   +0.10145   +0.11041   +0.11897   +0.12713   +0.13490   +0.14230   +0.14932   +0.15598   +0.16229   +0.16825   +0.17387   +0.17917   +0.18414   +0.18880   +0.19315   +0.19721   +0.20097   +0.20446   +0.20767   +0.21062   +0.21331   +0.21575
  +23.09054  +23.57766  +24.08217  +24.60499  +25.14713  +25.70967  +26.29379  +26.90075  +27.53190  +28.18875  +28.87288  +29.58606  +30.33018  +31.10734  +31.91981  +32.77011  +33.66100  +34.59552  +35.57704  +36.60931  +37.69650  +38.84328  +40.05486  +41.33715  +42.69680  +44.14139  +45.67955  +47.32119  +49.07776  +50.96252  +52.99101  +55.18148  +57.55561  +60.13930  +62.96389  +66.06758  +69.49760  +73.31303  +77.58887  +82.42201  +87.93999  +94.31443 +101.78234 +110.68118 +121.50940 +135.03708 +152.52306 +176.18098 +210.30696 +264.50557 +365.62296 +628.25268 +3228.82921 -848.96891 -334.52899 -186.71988 -113.61459  -67.39481  -32.92267   -3.31162  +26.03206  +60.30922 +110.02703 +212.80724 +798.69833 -449.51561 -142.38573  -51.73390  +13.94156 +117.16833 -24615421.57299 -118.60573  +13.41483 +1666.64301  -30.40270 -162.48816 +203.58725 -101.87225  +50.97121 -590.13671  -39.15632  -41.05964  -42.91995  -44.73824  -46.51550  -48.25273  -49.95089  -51.61096  -53.23392  -54.82071  -56.37229  -57.88962  -59.37363  -60.82526  -62.24544  -63.63510  -64.99514  -66.32649  -67.63005  -68.90672  -70.15741  -71.38299  -72.58436  -73.76241  -74.91801  -76.05205  -77.16539  -78.25892  -79.33350  -80.39000  -81.42930  -82.45226  -83.45976  -84.45268  -85.43189  -86.39827  -87.35270  -88.29608  -89.22931  -90.15328  -91.06892  -91.97714  -92.87887  -93.77508  -94.66672  -95.55476  -96.44020  -97.32405  -98.20736  -99.09118  -99.97659 -100.86472 -101.75670 -102.65371 -103.55698 -104.46775 -105.38733 -106.31707 -107.25837 -108.21268 -109.18154 -110.16652 -111.16930 -112.19162 -113.23531 -114.30231 -115.39465 -116.51448 -117.66408 -118.84587 -120.06242 -121.31647 -122.61095 -123.94897 -125.33388 -126.76929 -128.25907 -129.80738 -131.41875 -133.09806 -134.85062 -136.68220 -138.59911 -140.60824 -142.71713 -144.93410 -147.26829 -149.72983 -152.32993 -155.08105 -157.99712 -161.09371 -164.38830 -167.90064 -171.65305 -175.67091 -179.98322 -184.62321 -189.62923 -195.04573 -197.92378 -200.92453 -204.05589 -207.32644 -210.74551 -214.32328 -218.07091 -222.00056 -226.12563 -230.46082 -235.02236 -239.82818 -244.89813 -250.25428 -255.92123 -261.92644 -268.30073 -275.07876 -282.29964 -290.00771 -298.25343 -307.09446 -316.59698 -326.83739 -337.90426 -349.90097 -362.94884 -377.19126 -392.79892 -409.97667 -428.97244 -450.08930 -473.70158 -500.27723 -530.40896 -564.85881 -604.62331 -651.03116 -705.89422 -771.74906 -852.25964 -952.92187 -1082.37218 -1255.00462 -1496.72844 -1859.36215 -2463.81555 -3672.81808 -7300.01672 +1166379910709.10913 +7209.34920 +3582.15010 +2373.14673 +1768.69211 +1406.05685 +1164.33112 +991.69643 +862.24350 +761.57831 +681.06441 +615.20589 +560.33879 +513.92653 +474.15725 +439.70224 +409.56499 +382.98343 +359.36485 +338.24131 +319.23844 +302.05321 +286.43764 +272.18690 +259.13028 +247.12440 +236.04790 +225.79742 +216.28437 +207.43234 +199.17513 +191.45508 +184.22171 +177.43068 +171.04286 +165.02356 +159.34197 +153.97059 +148.88483 +144.06258 +139.48398 +135.13107 +130.98761 +127.03887 +123.27144 +119.67310 +116.23271 +112.94003 +109.78571 +106.76113 +103.85836 +101.07010  +98.38959  +95.81057  +93.32724  +90.93424  +88.62654  +86.39949  +84.24875  +82.17024  +80.16018  +78.21499  +76.33135  +74.50611  +72.73632  +71.01921  +69.35214  +67.73264  +66.15837  +64.62709  +63.13670  +61.68520  +60.27066  +58.89127  +57.54529  +56.23104  +54.94693  +53.69141  +52.46301  +51.26028  +50.08185  +48.92637  +47.79252  +46.67902  +45.58463  +44.50810  +43.44822  +42.40378  +41.37360  +40.35646  +39.35116  +38.35651  +37.37128  +36.39421  +35.42404  +34.45944  +33.49908  +32.54153  +31.58531  +30.62889  +29.67061  +28.70873  +27.74137  +26.76654  +25.78203  +24.78548  +23.77429  +22.74559  +21.69619  +20.62256  +19.52070  +18.38614  +17.21377  +15.99775  +14.73137  +13.40687  +12.01514  +10.54552   +8.98534   +7.31943   +5.52949   +3.59319   +1.48296   -0.83565   -3.40625   -6.28497   -9.54526  -13.28523  -17.63893  -22.79453  -29.02482  -36.74074  -46.59178  -59.66839  -77.95307 -105.46724 -151.80013 -246.84714 -555.03199 +4678.46745 +491.11291 +270.43813 +191.43317 +150.71916 +125.82221 +108.97843  +96.79097  +87.53796  +80.25333  +74.35307  +69.46323  +67.73116  +66.10766  +64.58210  +63.14521  +61.78884  +60.50580  +59.28971  +58.13493  +57.03639  +55.98959  +54.99045  +54.03534  +53.12094  +52.24426  +51.40259  +50.59345  +49.81459  +49.06393  +48.33958  +47.63980  +46.96296  +46.30760  +45.67233  +45.05587  +44.45703  +43.87471  +43.30786  +42.75551  +42.21675  +41.69071  +41.17658  +40.67359  +40.18101  +39.69812  +39.22428  +38.75882  +38.30114  +37.85062  +37.40670  +36.96880  +36.53636  +36.10883  +35.68568  +35.26635  +34.85031  +34.43702  +34.02592  +33.61645  +33.20803  +32.80009  +32.39199  +31.98310  +31.57276  +31.16024  +30.74480  +30.32563  +29.90186  +29.47256  +29.03671  +28.59319  +28.14078  +27.67812  +27.20371  +26.71584  +26.21262  +25.69189  +25.15119  +24.58772  +23.99822  +23.37891  +22.72538  +22.03242  +21.29384  +20.50222  +19.64857  +18.72190  +17.70863  +16.59174  +15.34963  +13.95443  +12.36956  +10.54602   +8.41659   +5.88653   +2.81781   -0.99880   -5.89648  -12.44012  -21.67026  -35.73726  -59.91918 -111.55803 -300.48610 +1020.77994 +227.77654 +139.53072 +105.49771  +87.41008  +76.15647  +68.45673  +62.84040  +58.54992  +55.15528  +52.39422  +50.09771  +48.15184  +46.47706  +45.01610  +43.72669  +42.57688  +41.54211  +40.60314  +39.74467  +38.95439  +38.22220  +37.53980  +36.90020  +36.29751  +35.72668  +35.18332  +34.66357  +34.16401  +33.68152  +33.21322  +32.75642  +32.30853  +31.86700  +31.42923  +30.99254  +30.55408  +30.11068  +29.65878  +29.19424  +28.71212  +28.20638  +27.66944  +27.09155  +26.45989  +25.75706  +24.95880  +24.03009  +22.91842  +21.54113  +19.76028  +17.32713  +13.74354   +7.84582   -3.85965  -38.84903 +631576.13139 +100.94345  +66.04180  +54.46741  +48.75537  +45.41772  +43.29735  +41.90453  +41.00126  +40.46326  +40.22521  +40.25656  +40.55032  +41.11809  +41.98881  +43.21006  +44.85182  +47.01313  +49.83296  +53.50731  +58.31679  +64.67237  +73.19415  +84.85437 +101.25454 +125.20879 +162.11505 +223.70916 +340.98739 +630.28034 +2222.49351 -2120.10656 -844.79813 -588.09914 -489.71800 -447.98479 -435.54673 -442.95129 -467.34820 -509.50639 -573.38145 -667.24634 -807.10366 -1025.66418 -1399.28432 -2153.73792 -4370.60787 -84835.26455 +5433.64513 +2802.99151 +1979.86311  +52.16170  +30.04210  +26.91758  +24.96403  +23.13968  +21.38288  +19.69297  +18.07834  +16.54212  +15.08407  +13.70463  +12.40305  +11.17790  +10.02746   +8.94951   +7.94167   +7.00130   +6.12569   +5.31198   +4.55734   +3.85888   +3.21377   +2.61920   +2.07242   +1.57076   +1.11163   +0.69250   +0.31098   -0.03526   -0.34843   -0.63067   -0.88398   -1.11030   -1.31146   -1.48919   -1.64514   -1.78087   -1.89784   -1.99745   -2.08101   -2.14975   -2.20483   -2.24736   -2.27835   -2.29877   -2.30952   -2.31146   -2.30537   -2.29200   -2.27204   -2.24615   -2.21492   -2.17893   -2.13869   -2.09470   -2.04741   -1.99724   -1.94459   -1.88982   -1.83327   -1.77524   -1.71603   -1.65589   -1.59507   -1.53380   -1.47229   -1.41071   -1.34924   -1.28804   -1.22725   -1.16700   -1.10740   -1.04857   -0.99059   -0.93355   -0.87753   -0.82258   -0.76877   -0.71616   -0.66477   -0.61465   -0.56583   -0.51834   -0.47219   -0.42740   -0.38398   -0.34194   -0.30127   -0.26199   -0.22409   -0.18755   -0.15238   -0.11855   -0.08607   -0.05490   -0.02504   +0.00354   +0.03085   +0.05692   +0.08176   +0.10541   +0.12789   +0.14922   +0.16942   +0.18853   +0.20657   +0.22356   +0.23954   +0.25453   +0.26856   +0.28165   +0.29384   +0.30515   +0.31560   +0.32523   +0.33407   +0.34213   +0.34945   +0.35605   +0.36195   +0.36719   +0.37178   +0.37576   +0.37914   +0.38195   +0.38421   +0.38595   +0.38719   +0.38795   +0.38825   +0.38811   +0.38755   +0.38660   +0.38526   +0.38357   +0.38154   +0.37918   +0.37652   +0.37357   +0.37035   +0.36688   +0.36316   +0.35922   +0.35506   +0.35071   +0.34618   +0.34147   +0.33661   +0.33160   +0.32646
  +22.35086  +22.84532  +23.35796  +23.88978  +24.44185  +25.01532  +25.61144  +26.23157  +26.87716  +27.54981  +28.25123  +28.98329  +29.74806  +30.54776  +31.38484  +32.26202  +33.18226  +34.14884  +35.16540  +36.23598  +37.36509  +38.55776  +39.81965  +41.15715  +42.57747  +44.08881  +45.70056  +47.42347  +49.26999  +51.25456  +53.39406  +55.70840  +58.22120  +60.96073  +63.96118  +67.26431  +70.92172  +74.99803  +79.57535  +84.75977  +90.69100  +97.55718 +105.61823 +115.24439 +126.98272 +141.67868 +160.71473 +186.52245 +223.82177 +283.16613 +394.05648 +682.42449 +3540.08911 -941.56186 -376.54172 -214.47358 -134.55048  -84.23685  -46.92008  -15.07127  +16.28565  +52.71317 +105.35767 +214.02530 +833.53666 -486.77438 -162.28640  -66.91364   +1.70956 +108.92801 -25527167.39378 -135.90964   +0.27841 +1695.70081  -44.95938 -179.47776 +192.15945 -117.35705  +36.61056 -606.14847  -54.20076  -56.13850  -58.02111  -59.84996  -61.62644  -63.35191  -65.02772  -66.65519  -68.23566  -69.77041  -71.26075  -72.70794  -74.11324  -75.47792  -76.80318  -78.09026  -79.34036  -80.55468  -81.73438  -82.88064  -83.99462  -85.07745  -86.13026  -87.15418  -88.15033  -89.11979  -90.06366  -90.98302  -91.87896  -92.75253  -93.60481  -94.43684  -95.24968  -96.04438  -96.82197  -97.58351  -98.33004  -99.06259  -99.78221 -100.48994 -101.18683 -101.87394 -102.55232 -103.22304 -103.88717 -104.54580 -105.20004 -105.85099 -106.49978 -107.14757 -107.79553 -108.44484 -109.09674 -109.75246 -110.41330 -111.08057 -111.75563 -112.43987 -113.13476 -113.84178 -114.56250 -115.29854 -116.05159 -116.82341 -117.61586 -118.43088 -119.27050 -120.13688 -121.03229 -121.95913 -122.91995 -123.91745 -124.95453 -126.03426 -127.15993 -128.33509 -129.56352 -130.84932 -132.19690 -133.61104 -135.09692 -136.66017 -138.30693 -140.04393 -141.87850 -143.81874 -145.87354 -148.05273 -150.36723 -152.82913 -155.45196 -158.25085 -161.24277 -164.44688 -167.88485 -171.58132 -175.56442 -179.86641 -184.52449 -189.58179 -192.27555 -195.08860 -198.02861 -201.10390 -204.32354 -207.69740 -211.23630 -214.95204 -218.85763 -222.96732 -227.29687 -231.86365 -236.68695 -241.78818 -247.19118 -252.92263 -259.01241 -265.49414 -272.40578 -279.79037 -287.69683 -296.18113 -305.30748 -315.15000 -325.79464 -337.34170 -349.90888 -363.63534 -378.68667 -395.26165 -413.60084 -433.99829 -456.81724 -482.51171 -511.65682 -544.99198 -583.48412 -628.42248 -681.56508 -745.37320 -823.40196 -920.98407 -1046.49948 -1213.91477 -1448.36978 -1800.14417 -2386.55713 -3559.56623 -7078.95925 +1131742349843.94189 +6999.70709 +3480.31339 +2307.30306 +1720.88837 +1369.11175 +1134.65402 +967.23551 +841.71639 +744.13007 +666.09661 +602.28331 +549.13502 +504.19050 +465.69170 +432.34940 +403.19667 +377.49408 +354.66655 +334.26002 +315.91128 +299.32628 +284.26444 +270.52701 +257.94838 +246.38941 +235.73238 +225.87701 +216.73734 +208.23927 +200.31856 +192.91928 +185.99248 +179.49514 +173.38930 +167.64134 +162.22137 +157.10272 +152.26156 +147.67646 +143.32816 +139.19926 +135.27402 +131.53818 +127.97874 +124.58389 +121.34281 +118.24564 +115.28329 +112.44745 +109.73046 +107.12525 +104.62530 +102.22457  +99.91749  +97.69886  +95.56387  +93.50803  +91.52718  +89.61741  +87.77508  +85.99679  +84.27936  +82.61978  +81.01526  +79.46316  +77.96099  +76.50641  +75.09722  +73.73133  +72.40677  +71.12167  +69.87428  +68.66290  +67.48595  +66.34190  +65.22932  +64.14683  +63.09310  +62.06688  +61.06696  +60.09218  +59.14142  +58.21362  +57.30773  +56.42275  +55.55771  +54.71166  +53.88367  +53.07285  +52.27830  +51.49916  +50.73456  +49.98364  +49.24556  +48.51945  +47.80446  +47.09972  +46.40434  +45.71742  +45.03802  +44.36517  +43.69788  +43.03508  +42.37564  +41.71838  +41.06202  +40.40517  +39.74633  +39.08383  +38.41586  +37.74037  +37.05507  +36.35738  +35.64435  +34.91257  +34.15810  +33.37635  +32.56187  +31.70818  +30.80749  +29.85029  +28.82491  +27.71675  +26.50739  +25.17312  +23.68295  +21.99551  +20.05430  +17.78003  +15.05780  +11.71451   +7.47662   +1.88491   -5.89552  -17.55817  -37.14127  -77.23441 -207.07984 +1996.79920 +233.36287 +140.38352 +107.06899  +89.88430  +79.36532  +72.24259  +67.08571  +63.16968  +60.08781  +57.59429  +55.53182  +54.80270  +54.12023  +53.47995  +52.87796  +52.31086  +51.77563  +51.26960  +50.79041  +50.33595  +49.90434  +49.49389  +49.10308  +48.73054  +48.37505  +48.03547  +47.71081  +47.40012  +47.10258  +46.81742  +46.54393  +46.28147  +46.02945  +45.78734  +45.55463  +45.33087  +45.11564  +44.90855  +44.70924  +44.51738  +44.33268  +44.15485  +43.98362  +43.81878  +43.66009  +43.50735  +43.36038  +43.21902  +43.08310  +42.95250  +42.82708  +42.70673  +42.59136  +42.48087  +42.37520  +42.27427  +42.17805  +42.08649  +41.99957  +41.91727  +41.83960  +41.76656  +41.69820  +41.63455  +41.57568  +41.52166  +41.47260  +41.42861  +41.38984  +41.35646  +41.32867  +41.30670  +41.29082  +41.28136  +41.27868  +41.28321  +41.29544  +41.31595  +41.34541  +41.38462  +41.43450  +41.49616  +41.57089  +41.66028  +41.76619  +41.89095  +42.03735  +42.20889  +42.40998  +42.64617  +42.92469  +43.25501  +43.64982  +44.12654  +44.70974  +45.43523  +46.35726  +47.56227  +49.19678  +51.53071  +55.12185  +61.33929  +74.68138 +123.63752 -219.13260  -13.48014   +9.36813  +18.15691  +22.81244  +25.69816  +27.66496  +29.09434  +30.18286  +31.04216  +31.74035  +32.32137  +32.81489  +33.24166  +33.61667  +33.95104  +34.25322  +34.52977  +34.78589  +35.02577  +35.25287  +35.47009  +35.67990  +35.88447  +36.08574  +36.28546  +36.48528  +36.68678  +36.89151  +37.10104  +37.31695  +37.54096  +37.77487  +38.02070  +38.28068  +38.55736  +38.85368  +39.17310  +39.51974  +39.89857  +40.31570  +40.77876  +41.29740  +41.88412  +42.55540  +43.33352  +44.24942  +45.34747  +46.69386  +48.39206  +50.61383  +53.66732  +58.16740  +65.54642  +80.09740 +123.27723 -775158.80317  -47.67497   -4.41157  +10.30235  +17.91769  +22.73195  +26.18497  +28.90167  +31.20324  +33.27805  +35.25059  +37.21373  +39.24575  +41.42093  +43.81738  +46.52426  +49.64972  +53.33115  +57.74948  +63.15052  +69.87836  +78.42992  +89.54844 +104.39272 +124.86457 +154.29766 +199.07607 +273.06501 +412.86092 +755.76407 +2636.34587 -2486.37043 -979.35709 -674.09561 -555.31348 -502.93889 -484.56462 -488.85492 -512.18416 -555.06595 -621.54898 -720.36454 -868.54460 -1101.00398 -1499.32604 -2304.82032 -4673.60333 -90683.91685 +5808.12668 +2996.92911 +2117.84006  +53.75577  +31.12137  +27.15793  +24.38486  +21.82731  +19.42619  +17.17648  +15.07935  +13.13156  +11.32759   +9.66219   +8.12938   +6.72282   +5.43607   +4.26258   +3.19584   +2.22940   +1.35699   +0.57249   -0.13001   -0.75617   -1.31142   -1.80094   -2.22964   -2.60220   -2.92302   -3.19625   -3.42581   -3.61537   -3.76838   -3.88808   -3.97747   -4.03937   -4.07641   -4.09103   -4.08550   -4.06193   -4.02227   -3.96834   -3.90180   -3.82420   -3.73696   -3.64140   -3.53873   -3.43004   -3.31636   -3.19861   -3.07764   -2.95422   -2.82906   -2.70280   -2.57600   -2.44920   -2.32286   -2.19740   -2.07319   -1.95058   -1.82986   -1.71129   -1.59509   -1.48147   -1.37059   -1.26261   -1.15764   -1.05578   -0.95711   -0.86170   -0.76959   -0.68081   -0.59539   -0.51332   -0.43460   -0.35922   -0.28715   -0.21835   -0.15280   -0.09044   -0.03122   +0.02492   +0.07803   +0.12818   +0.17545   +0.21989   +0.26159   +0.30062   +0.33705   +0.37096   +0.40244   +0.43155   +0.45838   +0.48301   +0.50551   +0.52597   +0.54446   +0.56106   +0.57585   +0.58890   +0.60028   +0.61006   +0.61833   +0.62515   +0.63058   +0.63469   +0.63756   +0.63924   +0.63979   +0.63929   +0.63777   +0.63531   +0.63196   +0.62777   +0.62280   +0.61709   +0.61069   +0.60365   +0.59602   +0.58784   +0.57916   +0.57000   +0.56042   +0.55045   +0.54012   +0.52948   +0.51854   +0.50736   +0.49594   +0.48434   +0.47256   +0.46065   +0.44861   +0.43649   +0.42430   +0.41206   +0.39979   +0.38751   +0.37524   +0.36301   +0.35081   +0.33868   +0.32662   +0.31464   +0.30277   +0.29101   +0.27937   +0.26787   +0.25651   +0.24530   +0.23425   +0.22337   +0.21266
  +21.10840  +21.59805  +22.10627  +22.63408  +23.18262  +23.75307  +24.34675  +24.96507  +25.60955  +26.28185  +26.98377  +27.71729  +28.48454  +29.28789  +30.12990  +31.01342  +31.94157  +32.91782  +33.94598  +35.03034  +36.17565  +37.38723  +38.67107  +40.03393  +41.48346  +43.02836  +44.67858  +46.44556  +48.34254  +50.38486  +52.59054  +54.98078  +57.58078  +60.42072  +63.53713  +66.97466  +70.78853  +75.04790  +79.84075  +85.28080  +91.51793  +98.75403 +107.26820 +117.45814 +129.91178 +145.53806 +165.82364 +193.38410 +233.29755 +296.91993 +415.99859 +726.06161 +3801.24554 -1022.37100 -414.66044 -240.66331 -155.13081 -101.54095  -62.04318  -28.58233   +4.10898  +41.83080  +96.09083 +207.85323 +844.91651 -513.27359 -179.90295  -82.38976  -12.79914  +95.11508 -25633916.66038 -151.07882  -15.17440 +1663.89759  -60.26891 -192.28645 +171.13230 -130.74006  +18.36565 -600.08467  -69.45294  -71.31154  -73.10190  -74.82594  -76.48552  -78.08249  -79.61865  -81.09580  -82.51570  -83.88009  -85.19066  -86.44910  -87.65707  -88.81619  -89.92807  -90.99428  -92.01639  -92.99591  -93.93435  -94.83321  -95.69392  -96.51795  -97.30669  -98.06155  -98.78391  -99.47511 -100.13651 -100.76941 -101.37514 -101.95496 -102.51016 -103.04200 -103.55171 -104.04055 -104.50971 -104.96042 -105.39389 -105.81130 -106.21384 -106.60270 -106.97905 -107.34407 -107.69894 -108.04483 -108.38291 -108.71437 -109.04039 -109.36217 -109.68090 -109.99781 -110.31412 -110.63107 -110.94992 -111.27197 -111.59852 -111.93090 -112.27049 -112.61870 -112.97696 -113.34676 -113.72965 -114.12720 -114.54107 -114.97298 -115.42471 -115.89814 -116.39522 -116.91800 -117.46866 -118.04946 -118.66282 -119.31131 -119.99763 -120.72467 -121.49554 -122.31353 -123.18218 -124.10532 -125.08705 -126.13182 -127.24444 -128.43015 -129.69462 -131.04409 -132.48537 -134.02592 -135.67399 -137.43867 -139.33003 -141.35926 -143.53885 -145.88277 -148.40670 -151.12832 -154.06765 -157.24741 -160.69357 -164.43592 -168.50879 -172.95198 -175.32665 -177.81190 -180.41478 -183.14300 -186.00489 -189.00960 -192.16709 -195.48827 -198.98512 -202.67083 -206.55991 -210.66843 -215.01416 -219.61688 -224.49860 -229.68393 -235.20046 -241.07924 -247.35529 -254.06833 -261.26355 -268.99259 -277.31473 -286.29840 -296.02293 -306.58092 -318.08103 -330.65169 -344.44581 -359.64686 -376.47693 -395.20747 -416.17382 -439.79510 -466.60224 -497.27786 -532.71459 -574.10261 -623.06490 -681.87363 -753.81081 -843.79947 -959.57577 -1114.03334 -1330.38069 -1655.03484 -2196.30217 -3279.10181 -6528.02943 +1044798550457.20825 +6469.26185 +3220.33299 +2137.53120 +1596.26086 +1271.60283 +1055.25075 +900.78759 +785.00484 +695.00889 +623.06357 +564.24587 +515.27377 +473.87511 +438.42693 +407.73905 +380.91883 +357.28367 +336.30267 +317.55668 +300.71040 +285.49238 +271.68054 +259.09142 +247.57213 +236.99425 +227.24912 +218.24417 +209.90008 +202.14843 +194.92997 +188.19305 +181.89253 +175.98869 +170.44652 +165.23501 +160.32657 +155.69663 +151.32318 +147.18649 +143.26878 +139.55403 +136.02774 +132.67676 +129.48913 +126.45396 +123.56131 +120.80209 +118.16797 +115.65129 +113.24503 +110.94269 +108.73829 +106.62632 +104.60164 +102.65953 +100.79557  +99.00569  +97.28607  +95.63317  +94.04369  +92.51455  +91.04286  +89.62592  +88.26122  +86.94638  +85.67919  +84.45756  +83.27955  +82.14331  +81.04711  +79.98933  +78.96844  +77.98299  +77.03163  +76.11308  +75.22613  +74.36964  +73.54255  +72.74383  +71.97255  +71.22779  +70.50872  +69.81455  +69.14452  +68.49794  +67.87416  +67.27255  +66.69255  +66.13362  +65.59528  +65.07707  +64.57858  +64.09943  +63.63929  +63.19785  +62.77487  +62.37011  +61.98341  +61.61464  +61.26370  +60.93056  +60.61524  +60.31782  +60.03841  +59.77724  +59.53458  +59.31079  +59.10634  +58.92179  +58.75785  +58.61535  +58.49532  +58.39896  +58.32773  +58.28337  +58.26796  +58.28402  +58.33458  +58.42332  +58.55473  +58.73437  +58.96913  +59.26768  +59.64106  +60.10352  +60.67378  +61.37687  +62.24706  +63.33252  +64.70311  +66.46415  +68.78212  +71.93662  +76.43599  +83.31144  +95.02200 +119.23392 +198.11134 -1144.08776  -70.43378  -13.96874   +6.17671  +16.51271  +22.80251  +27.03722  +30.08810  +32.39693  +34.21168  +35.68242  +36.90537  +37.34039  +37.74947  +38.13536  +38.50047  +38.84691  +39.17657  +39.49111  +39.79201  +40.08062  +40.35813  +40.62562  +40.88407  +41.13438  +41.37737  +41.61377  +41.84428  +42.06954  +42.29013  +42.50661  +42.71950  +42.92926  +43.13637  +43.34125  +43.54431  +43.74596  +43.94656  +44.14648  +44.34609  +44.54572  +44.74571  +44.94641  +45.14814  +45.35123  +45.55603  +45.76286  +45.97206  +46.18399  +46.39898  +46.61741  +46.83966  +47.06611  +47.29716  +47.53326  +47.77483  +48.02236  +48.27635  +48.53733  +48.80586  +49.08257  +49.36810  +49.66316  +49.96852  +50.28501  +50.61354  +50.95511  +51.31080  +51.68181  +52.06946  +52.47524  +52.90077  +53.34788  +53.81863  +54.31531  +54.84054  +55.39729  +55.98893  +56.61935  +57.29302  +58.01512  +58.79170  +59.62986  +60.53800  +61.52612  +62.60624  +63.79292  +65.10398  +66.56152  +68.19317  +70.03410  +72.12964  +74.53934  +77.34298  +80.65002  +84.61476  +89.46201  +95.53255 +103.36905 +113.89162 +128.79506 +151.58188 +190.84890 +274.84251 +582.45570 -1569.70335 -278.17220 -134.53232  -79.18775  -49.80911  -31.55586  -19.08524  -10.00207   -3.07230   +2.40465   +6.85607  +10.55753  +13.69474  +16.39751  +18.75940  +20.84958  +22.72038  +24.41220  +25.95676  +27.37944  +28.70083  +29.93787  +31.10478  +32.21360  +33.27473  +34.29729  +35.28944  +36.25859  +37.21164  +38.15512  +39.09543  +40.03892  +40.99207  +41.96169  +42.95509  +43.98029  +45.04632  +46.16352  +47.34401  +48.60226  +49.95587  +51.42668  +53.04227  +54.83825  +56.86164  +59.17599  +61.86976  +65.07007  +68.96688  +73.85785  +80.23799  +88.99691 +101.91189 +123.12707 +165.07032 +289.87473 -2244908.52472 -205.85430  -80.99369  -38.89330  -17.44500   -4.21911   +4.93491  +11.80354  +17.28846  +21.90007  +25.95552  +29.66947  +33.20032  +36.67646  +40.21274  +43.92275  +47.92955  +52.37720  +57.44517  +63.36863  +70.46918  +79.20436  +90.25203 +104.66240 +124.15195 +151.72110 +193.10507 +260.74467 +387.45202 +696.27961 +2383.11133 -2205.24290 -852.73239 -576.77568 -467.55425 -417.37819 -397.07425 -396.29637 -411.52283 -442.80389 -493.12278 -569.22954 -684.45765 -866.25561 -1178.85519 -1812.33585 -3677.49594 -71437.97344 +4582.24596 +2368.42243 +1676.76205  +45.10025  +27.75793  +23.37319  +19.91692  +16.77126  +13.89367  +11.27173   +8.89418   +6.74758   +4.81820   +3.09220   +1.55585   +0.19579   -1.00106   -2.04721   -2.95468   -3.73486   -4.39858   -4.95604   -5.41682   -5.78990   -6.08368   -6.30596   -6.46401   -6.56457   -6.61387   -6.61767   -6.58126   -6.50953   -6.40696   -6.27763   -6.12531   -5.95342   -5.76507   -5.56309   -5.35005   -5.12827   -4.89984   -4.66666   -4.43040   -4.19259   -3.95456   -3.71752   -3.48251   -3.25046   -3.02219   -2.79839   -2.57967   -2.36655   -2.15946   -1.95875   -1.76473   -1.57762   -1.39761   -1.22481   -1.05932   -0.90117   -0.75038   -0.60692   -0.47073   -0.34175   -0.21987   -0.10498   +0.00306   +0.10441   +0.19921   +0.28764   +0.36988   +0.44612   +0.51655   +0.58137   +0.64076   +0.69495   +0.74412   +0.78849   +0.82824   +0.86359   +0.89474   +0.92187   +0.94518   +0.96486   +0.98110   +0.99407   +1.00397   +1.01096   +1.01521   +1.01688   +1.01614   +1.01313   +1.00802   +1.00094   +0.99203   +0.98142   +0.96925   +0.95564   +0.94071   +0.92457   +0.90734   +0.88911   +0.86999   +0.85007   +0.82945   +0.80820   +0.78642   +0.76417   +0.74154   +0.71860   +0.69540   +0.67202   +0.64850   +0.62492   +0.60131   +0.57773   +0.55422   +0.53083   +0.50759   +0.48455   +0.46173   +0.43917   +0.41689   +0.39493   +0.37331   +0.35205   +0.33117   +0.31069   +0.29063   +0.27099   +0.25180   +0.23307   +0.21480   +0.19700   +0.17969   +0.16286   +0.14652   +0.13068   +0.11534   +0.10049   +0.08614   +0.07229   +0.05893   +0.04607   +0.03370   +0.02182   +0.01042   -0.00050   -0.01094   -0.02092   -0.03044   -0.03950   -0.04812
  +19.52037  +19.99506  +20.48831  +21.00118  +21.53481  +22.09043  +22.66938  +23.27310  +23.90315  +24.56124  +25.24921  +25.96909  +26.72308  +27.51361  +28.34332  +29.21516  +30.13233  +31.09843  +32.11741  +33.19368  +34.33218  +35.53842  +36.81864  +38.17983  +39.62995  +41.17807  +42.83455  +44.61133  +46.52219  +48.58319  +50.81315  +53.23425  +55.87289  +58.76069  +61.93598  +65.44561  +69.34758  +73.71463  +78.63929  +84.24128  +90.67847  +98.16365 +106.99115 +117.58059 +130.55254 +146.86683 +168.09388 +196.99739 +238.94421 +305.93798 +431.54030 +759.03279 +4009.87891 -1090.20064 -448.13259 -264.65489 -174.77290 -118.75115  -77.75107  -43.31302   -9.97269  +28.18023  +82.73112 +194.75564 +833.00634 -528.15786 -194.52113  -97.46801  -28.88630  +76.44678 -24938080.44856 -163.37698  -32.15068 +1572.98384  -75.51981 -200.20676 +141.61678 -141.24931   -2.75158 -572.03461  -83.98827  -85.64118  -87.21253  -88.70485  -90.12063  -91.46230  -92.73226  -93.93287  -95.06641  -96.13516  -97.14133  -98.08709  -98.97457  -99.80586 -100.58300 -101.30800 -101.98281 -102.60937 -103.18957 -103.72524 -104.21821 -104.67025 -105.08311 -105.45848 -105.79805 -106.10345 -106.37631 -106.61819 -106.83066 -107.01525 -107.17343 -107.30671 -107.41651 -107.50426 -107.57138 -107.61923 -107.64919 -107.66260 -107.66079 -107.64506 -107.61673 -107.57707 -107.52736 -107.46887 -107.40285 -107.33057 -107.25325 -107.17217 -107.08855 -107.00365 -106.91872 -106.83503 -106.75384 -106.67642 -106.60409 -106.53814 -106.47992 -106.43079 -106.39213 -106.36536 -106.35195 -106.35338 -106.37122 -106.40704 -106.46252 -106.53938 -106.63941 -106.76449 -106.91659 -107.09777 -107.31021 -107.55622 -107.83823 -108.15882 -108.52077 -108.92700 -109.38067 -109.88517 -110.44414 -111.06150 -111.74151 -112.48879 -113.30835 -114.20569 -115.18678 -116.25822 -117.42725 -118.70185 -120.09090 -121.60422 -123.25279 -125.04888 -127.00626 -129.14048 -131.46911 -134.01213 -136.79235 -139.83593 -143.17305 -146.83866 -148.80715 -150.87357 -153.04414 -155.32561 -157.72533 -160.25132 -162.91234 -165.71799 -168.67879 -171.80634 -175.11339 -178.61406 -182.32399 -186.26054 -190.44309 -194.89327 -199.63532 -204.69655 -210.10775 -215.90385 -222.12457 -228.81532 -236.02824 -243.82347 -252.27078 -261.45159 -271.46146 -282.41332 -294.44162 -307.70769 -322.40684 -338.77778 -357.11536 -377.78819 -401.26313 -428.14045 -459.20512 -495.50378 -538.46364 -590.08282 -653.24748 -732.28685 -834.00406 -969.73761 -1159.89682 -1445.30037 -1921.19180 -2873.30178 -5730.28376 +918785561550.35950 +5699.59120 +2842.60711 +1890.49353 +1414.59706 +1129.18704 +939.01991 +803.27703 +701.54906 +622.49751 +559.31928 +507.68513 +464.70890 +428.39251 +397.30872 +370.41094 +346.91421 +326.21826 +307.85624 +291.45958 +276.73343 +263.43910 +251.38131 +240.39874 +230.35697 +221.14309 +212.66156 +204.83099 +197.58164 +190.85340 +184.59414 +178.75851 +173.30680 +168.20412 +163.41972 +158.92633 +154.69973 +150.71833 +146.96282 +143.41587 +140.06187 +136.88677 +133.87785 +131.02356 +128.31345 +125.73796 +123.28839 +120.95679 +118.73585 +116.61891 +114.59981 +112.67290 +110.83297 +109.07519 +107.39512 +105.78865 +104.25196 +102.78151 +101.37401 +100.02641  +98.73587  +97.49975  +96.31557  +95.18105  +94.09404  +93.05255  +92.05470  +91.09876  +90.18311  +89.30622  +88.46668  +87.66318  +86.89448  +86.15945  +85.45701  +84.78618  +84.14605  +83.53577  +82.95456  +82.40172  +81.87659  +81.37858  +80.90717  +80.46188  +80.04230  +79.64808  +79.27892  +78.93457  +78.61487  +78.31970  +78.04899  +77.80275  +77.58107  +77.38408  +77.21202  +77.06518  +76.94395  +76.84881  +76.78035  +76.73926  +76.72636  +76.74260  +76.78908  +76.86708  +76.97806  +77.12371  +77.30594  +77.52697  +77.78934  +78.09596  +78.45020  +78.85593  +79.31763  +79.84052  +80.43071  +81.09531  +81.84277  +82.68306  +83.62812  +84.69231  +85.89305  +87.25170  +88.79468  +90.55509  +92.57493  +94.90834  +97.62624 +100.82344 +104.62959 +109.22674 +114.87889 +121.98388 +131.17047 +143.49450 +160.87557 +187.20761 +231.77591 +323.52840 +621.67773 -4446.20968 -391.80569 -178.35059 -102.06101  -62.83431  -38.90868  -22.76607  -11.11700   -2.29387   +4.63914  +10.24795  +14.89511  +16.54202  +18.08661  +19.53921  +20.90883  +22.20342  +23.42999  +24.59475  +25.70323  +26.76038  +27.77063  +28.73797  +29.66601  +30.55800  +31.41692  +32.24547  +33.04612  +33.82114  +34.57263  +35.30251  +36.01258  +36.70448  +37.37977  +38.03990  +38.68622  +39.32002  +39.94251  +40.55483  +41.15809  +41.75333  +42.34156  +42.92375  +43.50084  +44.07376  +44.64341  +45.21066  +45.77640  +46.34149  +46.90682  +47.47325  +48.04166  +48.61296  +49.18807  +49.76792  +50.35349  +50.94579  +51.54587  +52.15483  +52.77383  +53.40410  +54.04696  +54.70378  +55.37607  +56.06544  +56.77363  +57.50252  +58.25420  +59.03090  +59.83512  +60.66960  +61.53739  +62.44187  +63.38682  +64.37650  +65.41571  +66.50990  +67.66526  +68.88890  +70.18898  +71.57499  +73.05797  +74.65086  +76.36898  +78.23055  +80.25746  +82.47623  +84.91933  +87.62693  +90.64939  +94.05065  +97.91324 +102.34549 +107.49260 +113.55369 +120.80952 +129.66912 +140.75251 +155.04702 +174.22671 +201.37515 +242.86483 +314.33695 +467.18349 +1026.88546 -2888.76760 -538.91189 -277.55186 -176.83996 -123.37301  -90.14996  -67.45013  -50.91572  -38.30154  -28.33304  -20.23282  -13.49964   -7.79567   -2.88481   +1.40301   +5.19355   +8.58188  +11.64135  +14.42954  +16.99241  +19.36722  +21.58462  +23.67016  +25.64551  +27.52927  +29.33768  +31.08517  +32.78477  +34.44853  +36.08776  +37.71339  +39.33621  +40.96713  +42.61748  +44.29934  +46.02586  +47.81173  +49.67373  +51.63144  +53.70814  +55.93211  +58.33836  +60.97114  +63.88753  +67.16287  +70.89911  +75.23814  +80.38404  +86.64195  +94.49029 +104.72508 +118.77755 +139.50810 +173.58803 +241.02699 +441.87107 -3614840.10423 -356.67740 -155.82278  -88.26620  -54.00510  -33.03175  -18.67116   -8.05679   +0.25087   +7.05847  +12.85784  +17.97104  +22.62353  +26.98433  +31.19005  +35.36084  +39.61228  +44.06615  +48.86191  +54.17131  +60.21925  +67.31649  +75.91449  +86.70367 +100.80253 +120.15471 +148.46056 +193.72577 +277.03077 +477.36232 +1562.07764 -1379.31089 -508.52628 -328.09472 -254.14493 -217.44334 -199.08543 -192.17193 -194.06567 -204.23193 -223.69348 -255.29679 -304.93148 -384.90482 -524.16670 -808.53497 -1649.42150 -32258.44588 +2085.08357 +1086.53727 +775.62548  +27.98446  +20.07022  +15.72112  +11.86849   +8.42921   +5.38168   +2.70137   +0.35967   -1.67081   -3.41523   -4.89877   -6.14508   -7.17647   -8.01408   -8.67751   -9.18517   -9.55401   -9.79978   -9.93693   -9.97877   -9.93746   -9.82412   -9.64886   -9.42087   -9.14846   -8.83915   -8.49969   -8.13616   -7.75398   -7.35801   -6.95253   -6.54137   -6.12787   -5.71498   -5.30526   -4.90094   -4.50394   -4.11587   -3.73812   -3.37183   -3.01794   -2.67721   -2.35022   -2.03741   -1.73908   -1.45543   -1.18654   -0.93240   -0.69293   -0.46797   -0.25731   -0.06067   +0.12225   +0.29181   +0.44839   +0.59239   +0.72424   +0.84438   +0.95327   +1.05137   +1.13915   +1.21707   +1.28561   +1.34523   +1.39639   +1.43955   +1.47517   +1.50366   +1.52548   +1.54103   +1.55072   +1.55494   +1.55408   +1.54851   +1.53858   +1.52463   +1.50699   +1.48597   +1.46189   +1.43502   +1.40563   +1.37400   +1.34036   +1.30496   +1.26801   +1.22973   +1.19032   +1.14996   +1.10883   +1.06710   +1.02492   +0.98243   +0.93978   +0.89709   +0.85447   +0.81203   +0.76988   +0.72811   +0.68679   +0.64602   +0.60585   +0.56636   +0.52760   +0.48963   +0.45248   +0.41621   +0.38084   +0.34641   +0.31295   +0.28048   +0.24901   +0.21857   +0.18916   +0.16080   +0.13348   +0.10721   +0.08199   +0.05782   +0.03469   +0.01260   -0.00846   -0.02851   -0.04755   -0.06561   -0.08268   -0.09880   -0.11398   -0.12823   -0.14158   -0.15405   -0.16565   -0.17641   -0.18635   -0.19550   -0.20386   -0.21148   -0.21836   -0.22454   -0.23003   -0.23486   -0.23906   -0.24264   -0.24563   -0.24805   -0.24993   -0.25128   -0.25213   -0.25251   -0.25242   -0.25190
  +17.72777  +18.17953  +18.64951  +19.13878  +19.64847  +20.17984  +20.73421  +21.31305  +21.91792  +22.55053  +23.21276  +23.90665  +24.63443  +25.39855  +26.20169  +27.04682  +27.93723  +28.87653  +29.86876  +30.91841  +32.03051  +33.21068  +34.46527  +35.80145  +37.22735  +38.75226  +40.38678  +42.14316  +44.03557  +46.08050  +48.29730  +50.70881  +53.34223  +56.23019  +59.41223  +62.93677  +66.86378  +71.26852  +76.24680  +81.92270  +88.45992  +96.07927 +105.08633 +115.91702 +129.21633 +145.98226 +167.84830 +197.69005 +241.09296 +310.55182 +441.00563 +781.62594 +4165.81994 -1144.47141 -476.45789 -285.95983 -192.98526 -135.36643  -93.52897  -58.73097  -25.40499  +12.34421  +65.90169 +175.42997 +798.86279 -531.07778 -205.58651 -111.50782  -45.82489  +53.80767 -23476020.40208 -172.22495  -49.82485 +1427.27513  -89.93537 -202.78352 +105.08156 -148.27673  -25.62378 -523.16744  -96.94583  -98.25996  -99.47986 -100.60885 -101.65016 -102.60695 -103.48231 -104.27927 -105.00078 -105.64973 -106.22892 -106.74111 -107.18897 -107.57514 -107.90216 -108.17253 -108.38869 -108.55300 -108.66778 -108.73530 -108.75775 -108.73730 -108.67602 -108.57599 -108.43918 -108.26755 -108.06300 -107.82739 -107.56252 -107.27017 -106.95206 -106.60989 -106.24530 -105.85991 -105.45528 -105.03298 -104.59450 -104.14133 -103.67493 -103.19670 -102.70807 -102.21039 -101.70502 -101.19329 -100.67652 -100.15599  -99.63299  -99.10879  -98.58465  -98.06180  -97.54149  -97.02496  -96.51343  -96.00815  -95.51036  -95.02129  -94.54220  -94.07435  -93.61904  -93.17755  -92.75122  -92.34139  -91.94946  -91.57684  -91.22500  -90.89547  -90.58979  -90.30961  -90.05664  -89.83264  -89.63949  -89.47915  -89.35370  -89.26534  -89.21640  -89.20936  -89.24689  -89.33184  -89.46726  -89.65645  -89.90298  -90.21072  -90.58386  -91.02701  -91.54516  -92.14383  -92.82907  -93.60756  -94.48672  -95.47476  -96.58087  -97.81530  -99.18959 -100.71673 -102.41143 -104.29043 -106.37281 -108.68049 -111.23874 -114.07687 -115.61135 -117.22906 -118.93519 -120.73541 -122.63588 -124.64332 -126.76509 -129.00922 -131.38456 -133.90081 -136.56869 -139.40003 -142.40795 -145.60704 -149.01353 -152.64558 -156.52354 -160.67031 -165.11174 -169.87714 -174.99985 -180.51798 -186.47529 -192.92226 -199.91746 -207.52921 -215.83775 -224.93785 -234.94239 -245.98680 -258.23501 -271.88743 -287.19157 -304.45687 -324.07525 -346.55065 -372.54203 -402.92804 -438.90684 -482.15585 -535.09803 -601.36780 -686.67645 -800.54277 -960.10059 -1199.61763 -1599.05191 -2398.27751 -4796.66496 +771330758701.07385 +4799.00330 +2400.61268 +1601.38173 +1201.93995 +962.41326 +802.84367 +688.96346 +603.63880 +537.35090 +484.38851 +441.11720 +405.11403 +374.70159 +348.68174 +326.17586 +306.52498 +289.22520 +273.88460 +260.19380 +247.90528 +236.81868 +226.77008 +217.62407 +209.26784 +201.60661 +194.56020 +188.06032 +182.04844 +176.47410 +171.29360 +166.46887 +161.96661 +157.75756 +153.81593 +150.11885 +146.64605 +143.37940 +140.30274 +137.40154 +134.66276 +132.07462 +129.62647 +127.30869 +125.11250 +123.02995 +121.05376 +119.17731 +117.39451 +115.69981 +114.08810 +112.55467 +111.09520 +109.70572 +108.38253 +107.12225 +105.92173 +104.77807 +103.68858 +102.65076 +101.66231 +100.72107  +99.82507  +98.97245  +98.16152  +97.39068  +96.65847  +95.96353  +95.30460  +94.68053  +94.09023  +93.53275  +93.00717  +92.51267  +92.04852  +91.61403  +91.20862  +90.83174  +90.48293  +90.16180  +89.86801  +89.60128  +89.36143  +89.14830  +88.96184  +88.80203  +88.66894  +88.56272  +88.48358  +88.43181  +88.40779  +88.41199  +88.44497  +88.50739  +88.60002  +88.72376  +88.87963  +89.06880  +89.29258  +89.55248  +89.85019  +90.18762  +90.56694  +90.99057  +91.46127  +91.98215  +92.55672  +93.18898  +93.88347  +94.64537  +95.48060  +96.39596  +97.39929  +98.49966  +99.70763 +101.03553 +102.49789 +104.11189 +105.89805 +107.88098 +110.09058 +112.56338 +115.34460 +118.49087 +122.07399 +126.18646 +130.94947 +136.52497 +143.13438 +151.08863 +160.83855 +173.06347 +188.83709 +209.96230 +239.71691 +284.74996 +360.91647 +517.64622 +1026.80136 -7626.77956 -703.67544 -339.15675 -208.85985 -141.85542 -100.98438  -73.40945  -53.51385  -38.45025  -26.62090  -17.05962   -9.14760   -6.34680   -3.72191   -1.25535   +1.06829   +3.26253   +5.33933   +7.30926   +9.18175  +10.96522  +12.66722  +14.29452  +15.85324  +17.34894  +18.78664  +20.17092  +21.50598  +22.79565  +24.04346  +25.25266  +26.42625  +27.56703  +28.67758  +29.76032  +30.81752  +31.85131  +32.86369  +33.85655  +34.83170  +35.79084  +36.73563  +37.66762  +38.58835  +39.49929  +40.40186  +41.29748  +42.18752  +43.07333  +43.95628  +44.83772  +45.71899  +46.60146  +47.48654  +48.37562  +49.27016  +50.17167  +51.08169  +52.00184  +52.93382  +53.87941  +54.84052  +55.81913  +56.81742  +57.83767  +58.88237  +59.95423  +61.05616  +62.19136  +63.36336  +64.57602  +65.83362  +67.14094  +68.50330  +69.92666  +71.41777  +72.98425  +74.63479  +76.37933  +78.22930  +80.19798  +82.30078  +84.55582  +86.98450  +89.61228  +92.46974  +95.59393  +99.03020 +102.83468 +107.07768 +111.84851 +117.26242 +123.47071 +130.67612 +139.15675 +149.30464 +161.69100 +177.18165 +197.15537 +223.94987 +261.87123 +319.81831 +419.63333 +633.08277 +1414.68575 -4053.33779 -771.87070 -406.89201 -266.25219 -191.58905 -145.19685 -113.50119  -90.41660  -72.80783  -58.89509  -47.59279  -38.20103  -30.24812  -23.40442  -17.43247  -12.15677   -7.44461   -3.19367   +0.67636   +4.22954   +7.51778  +10.58373  +13.46293  +16.18544  +18.77705  +21.26022  +23.65483  +25.97881  +28.24864  +30.47975  +32.68699  +34.88491  +37.08821  +39.31203  +41.57248  +43.88700  +46.27504  +48.75873  +51.36385  +54.12099  +57.06729  +60.24870  +63.72323  +67.56577  +71.87511  +76.78500  +82.48162  +89.23287  +97.43942 +107.72965 +121.14946 +139.57984 +166.78069 +211.52253 +300.11356 +564.09742 -4752981.39132 -486.11560 -222.17549 -133.52734  -88.68714  -61.35272  -42.75346  -29.12759  -18.59123  -10.09473   -3.00495   +3.08468   +8.44930  +13.28413  +17.73413  +21.91223  +25.91123  +29.81228  +33.69161  +37.62675  +41.70361  +46.02569  +50.72832  +56.00283  +62.14207  +69.63468  +79.38485  +93.31176 +116.40870 +167.26291 +425.96697 -259.40519  -49.86951   -1.59135  +22.58595  +39.14373  +52.84335  +65.76092  +79.17703  +94.21107 +112.18548 +135.03423 +166.04683 +211.63092 +286.48228 +433.79509 +860.13755 +16225.56814 -1005.82534 -500.68720 -340.61477   +6.20242   +9.02273   +5.12364   +1.28157   -2.04132   -4.85321   -7.19672   -9.12142  -10.67167  -11.88692  -12.80546  -13.46229  -13.88956  -14.11692  -14.17127  -14.07717  -13.85675  -13.53005  -13.11502  -12.62776  -12.08261  -11.49230  -10.86810  -10.21994   -9.55650   -8.88536   -8.21310   -7.54534   -6.88693   -6.24195   -5.61381   -5.00532   -4.41879   -3.85603   -3.31843   -2.80703   -2.32252   -1.86533   -1.43562   -1.03336   -0.65830   -0.31005   +0.01190   +0.30819   +0.57956   +0.82681   +1.05081   +1.25248   +1.43277   +1.59266   +1.73314   +1.85520   +1.95984   +2.04807   +2.12085   +2.17916   +2.22394   +2.25612   +2.27659   +2.28623   +2.28586   +2.27632   +2.25836   +2.23273   +2.20016   +2.16132   +2.11684   +2.06736   +2.01344   +1.95565   +1.89448   +1.83044   +1.76398   +1.69553   +1.62548   +1.55421   +1.48207   +1.40937   +1.33642   +1.26349   +1.19083   +1.11866   +1.04721   +0.97666   +0.90718   +0.83892   +0.77204   +0.70665   +0.64286   +0.58076   +0.52044   +0.46197   +0.40541   +0.35080   +0.29819   +0.24761   +0.19907   +0.15258   +0.10817   +0.06581   +0.02551   -0.01274   -0.04897   -0.08319   -0.11543   -0.14573   -0.17412   -0.20063   -0.22531   -0.24819   -0.26932   -0.28875   -0.30652   -0.32269   -0.33730   -0.35040   -0.36205   -0.37229   -0.38118   -0.38878   -0.39513   -0.40028   -0.40429   -0.40721   -0.40909   -0.40998   -0.40992   -0.40897   -0.40718   -0.40459   -0.40125   -0.39719   -0.39248   -0.38714   -0.38123   -0.37478   -0.36782   -0.36041   -0.35257   -0.34435   -0.33577   -0.32687   -0.31768   -0.30824   -0.29857   -0.28870   -0.27867   -0.26848   -0.25818   -0.24779
  +15.84836  +16.27138  +16.71200  +17.17129  +17.65036  +18.15045  +18.67287  +19.21906  +19.79059  +20.38916  +21.01662  +21.67500  +22.36653  +23.09364  +23.85902  +24.66563  +25.51674  +26.41598  +27.36740  +28.37550  +29.44532  +30.58252  +31.79348  +33.08541  +34.46653  +35.94618  +37.53510  +39.24566  +41.09219  +43.09141  +45.26294  +47.62997  +50.22012  +53.06658  +56.20960  +59.69851  +63.59446  +67.97425  +72.93575  +78.60578  +85.15180  +92.79981 +101.86282 +112.78758 +126.23543 +143.23020 +165.44831 +195.84186 +240.14647 +311.19530 +444.87808 +794.43655 +4270.66755 -1185.12403 -499.36614 -304.23533 -209.37921 -150.96037 -108.91435  -74.33544  -41.64314   -5.07636  +46.28644 +150.72565 +744.22264 -522.13058 -212.71304 -123.95248  -62.90663  +28.17380 -21311404.38694 -177.21588  -67.39298 +1233.08784 -102.81769 -199.81495  +63.22381 -151.40021  -49.10959 -455.55773 -107.57941 -108.42211 -109.15972 -109.79646 -110.33647 -110.78375 -111.14221 -111.41566 -111.60780 -111.72223 -111.76245 -111.73185 -111.63376 -111.47139 -111.24785 -110.96620 -110.62936 -110.24022 -109.80155 -109.31604 -108.78633 -108.21494 -107.60436 -106.95698 -106.27513 -105.56105 -104.81695 -104.04494 -103.24709 -102.42541 -101.58183 -100.71823  -99.83646  -98.93829  -98.02545  -97.09961  -96.16241  -95.21543  -94.26021  -93.29826  -92.33103  -91.35996  -90.38643  -89.41180  -88.43739  -87.46450  -86.49439  -85.52830  -84.56747  -83.61308  -82.66631  -81.72833  -80.80030  -79.88335  -78.97860  -78.08719  -77.21024  -76.34887  -75.50420  -74.67737  -73.86952  -73.08179  -72.31538  -71.57146  -70.85127  -70.15606  -69.48711  -68.84577  -68.23342  -67.65149  -67.10151  -66.58504  -66.10375  -65.65939  -65.25383  -64.88904  -64.56714  -64.29038  -64.06120  -63.88221  -63.75624  -63.68635  -63.67587  -63.72846  -63.84808  -64.03911  -64.30636  -64.65515  -65.09139  -65.62161  -66.25315  -66.99419  -67.85394  -68.84280  -69.97254  -71.25654  -72.71011  -74.35082  -76.19895  -78.27802  -79.41256  -80.61548  -81.89097  -83.24357  -84.67824  -86.20039  -87.81592  -89.53131  -91.35366  -93.29080  -95.35134  -97.54481  -99.88177 -102.37397 -105.03448 -107.87791 -110.92066 -114.18119 -117.68030 -121.44161 -125.49199 -129.86213 -134.58730 -139.70817 -145.27194 -151.33368 -157.95803 -165.22139 -173.21473 -182.04719 -191.85093 -202.78745 -215.05627 -228.90679 -244.65495 -262.70692 -283.59389 -308.02412 -336.96341 -371.76390 -414.37871 -467.73751 -536.44410 -628.17150 -756.73117 -949.74605 -1271.66976 -1915.86315 -3849.13073 +621764534519.40015 +3885.98406 +1952.71231 +1308.51192 +986.57840 +793.55092 +664.97586 +573.23029 +504.50276 +451.12026 +408.47901 +373.64934 +344.67815 +320.21333 +299.28908 +281.19717 +265.40644 +251.51072 +239.19411 +228.20725 +218.35063 +209.46277 +201.41158 +194.08792 +187.40087 +181.27407 +175.64292 +170.45238 +165.65532 +161.21109 +157.08450 +153.24487 +149.66542 +146.32258 +143.19559 +140.26607 +137.51770 +134.93591 +132.50770 +130.22142 +128.06657 +126.03372 +124.11432 +122.30065 +120.58569 +118.96307 +117.42698 +115.97213 +114.59366 +113.28715 +112.04853 +110.87408 +109.76037 +108.70425 +107.70282 +106.75340 +105.85355 +105.00098 +104.19361 +103.42950 +102.70687 +102.02409 +101.37964 +100.77213 +100.20028  +99.66291  +99.15896  +98.68743  +98.24745  +97.83820  +97.45894  +97.10904  +96.78791  +96.49505  +96.23002  +95.99246  +95.78207  +95.59860  +95.44191  +95.31188  +95.20848  +95.13174  +95.08178  +95.05876  +95.06292  +95.09461  +95.15421  +95.24223  +95.35923  +95.50589  +95.68298  +95.89140  +96.13214  +96.40633  +96.71525  +97.06032  +97.44314  +97.86548  +98.32935  +98.83696  +99.39080  +99.99363 +100.64857 +101.35908 +102.12908 +102.96294 +103.86561 +104.84268 +105.90048 +107.04620 +108.28807 +109.63549 +111.09928 +112.69197 +114.42808 +116.32461 +118.40151 +120.68241 +123.19544 +125.97441 +129.06030 +132.50322 +136.36517 +140.72373 +145.67732 +151.35267 +157.91582 +165.58862 +174.67440 +185.59909 +198.98023 +215.74836 +237.37423 +266.32738 +307.09769 +368.79283 +473.13067 +687.81890 +1385.24800 -10468.23006 -985.12868 -485.82927 -307.36492 -215.60064 -159.63685 -121.88945  -94.66481  -74.06281  -57.89501  -44.83813  -34.04465  -30.22712  -26.65129  -23.29306  -20.13136  -17.14768  -14.32567  -11.65083   -9.11028   -6.69250   -4.38719   -2.18506   -0.07775   +1.94230   +3.88198   +5.74753   +7.54468   +9.27864  +10.95422  +12.57585  +14.14762  +15.67330  +17.15643  +18.60027  +20.00789  +21.38217  +22.72581  +24.04136  +25.33123  +26.59774  +27.84306  +29.06931  +30.27850  +31.47259  +32.65347  +33.82299  +34.98296  +36.13517  +37.28137  +38.42334  +39.56281  +40.70155  +41.84135  +42.98403  +44.13143  +45.28546  +46.44809  +47.62137  +48.80743  +50.00852  +51.22700  +52.46539  +53.72636  +55.01279  +56.32775  +57.67460  +59.05695  +60.47876  +61.94437  +63.45855  +65.02657  +66.65432  +68.34833  +70.11594  +71.96544  +73.90617  +75.94881  +78.10555  +80.39042  +82.81968  +85.41224  +88.19032  +91.18011  +94.41283  +97.92596 +101.76487 +105.98513 +110.65549 +115.86209 +121.71432 +128.35335 +135.96452 +144.79615 +155.18887 +167.62291 +182.79787 +201.77431 +226.24103 +259.06140 +305.50979 +376.48609 +498.74406 +760.18792 +1717.54214 -4980.05214 -960.70423 -513.66126 -341.40408 -249.96039 -193.14582 -154.33355 -126.06976 -104.51422  -87.48694  -73.65828  -62.17100  -52.44737  -44.08368  -36.78915  -30.34885  -24.60031  -19.41829  -14.70449  -10.38053   -6.38294   -2.65960   +0.83290   +4.13124   +7.26684  +10.26702  +13.15596  +15.95536  +18.68514  +21.36394  +24.00955  +26.63945  +29.27114  +31.92268  +34.61312  +37.36314  +40.19566  +43.13676  +46.21672  +49.47148  +52.94461  +56.68999  +60.77563  +65.28929  +70.34677  +76.10483  +82.78176  +90.69168 +100.30451 +112.35737 +128.07742 +149.67189 +181.55343 +234.01604 +337.93946 +647.72961 -5579109.91745 -585.21338 -275.51799 -171.60103 -119.12832  -87.22978  -65.61478  -49.87307  -37.79991  -28.17125  -20.25386  -13.58296   -7.85121   -2.84932   +1.56744   +5.49859   +9.00971  +12.13819  +14.89503  +17.26279  +19.18880  +20.57151  +21.23482  +20.87991  +18.99027  +14.63019   +5.96923  -11.02236  -47.06870 -142.58081 -691.05532 +826.56186 +389.72984 +308.33089 +283.19533 +279.25469 +287.42014 +305.00562 +331.89221 +369.65813 +421.73972 +494.44534 +599.50000 +760.53524 +1032.43507 +1577.20432 +3170.54752 +60876.91675 -3853.32771 -1963.33081 -1369.45022  -15.53787   -3.81275   -6.94894  -10.31341  -13.05899  -15.19865  -16.79887  -17.93184  -18.66047  -19.03999  -19.12208  -18.95292  -18.57390  -18.02218  -17.33060  -16.52833  -15.64098  -14.69097  -13.69783  -12.67844  -11.64732  -10.61683   -9.59744   -8.59789   -7.62540   -6.68585   -5.78393   -4.92328   -4.10661   -3.33585   -2.61223   -1.93637   -1.30839   -0.72797   -0.19442   +0.29326   +0.73631   +1.13620   +1.49454   +1.81308   +2.09366   +2.33818   +2.54861   +2.72690   +2.87503   +2.99495   +3.08861   +3.15789   +3.20464   +3.23066   +3.23768   +3.22738   +3.20135   +3.16112   +3.10816   +3.04384   +2.96948   +2.88632   +2.79552   +2.69816   +2.59529   +2.48784   +2.37670   +2.26270   +2.14660   +2.02910   +1.91083   +1.79240   +1.67434   +1.55712   +1.44120   +1.32697   +1.21478   +1.10494   +0.99773   +0.89338   +0.79212   +0.69411   +0.59951   +0.50843   +0.42098   +0.33723   +0.25724   +0.18103   +0.10864   +0.04005   -0.02474   -0.08575   -0.14304   -0.19664   -0.24661   -0.29303   -0.33596   -0.37550   -0.41172   -0.44472   -0.47459   -0.50144   -0.52536   -0.54647   -0.56487   -0.58067   -0.59397   -0.60489   -0.61353   -0.62001   -0.62443   -0.62689   -0.62750   -0.62637   -0.62360   -0.61929   -0.61353   -0.60642   -0.59806   -0.58853   -0.57792   -0.56633   -0.55382   -0.54048   -0.52639   -0.51163   -0.49625   -0.48035   -0.46397   -0.44718   -0.43004   -0.41262   -0.39496   -0.37712   -0.35915   -0.34109   -0.32300   -0.30490   -0.28685   -0.26888   -0.25102   -0.23331   -0.21579   -0.19847   -0.18138   -0.16456   -0.14801   -0.13178   -0.11586   -0.10029   -0.08508   -0.07024   -0.05578   -0.04173
  +13.97433  +14.36480  +14.77205  +15.19710  +15.64104  +16.10506  +16.59047  +17.09867  +17.63117  +18.18966  +18.77594  +19.39201  +20.04006  +20.72247  +21.44189  +22.20124  +23.00375  +23.85301  +24.75300  +25.70819  +26.72357  +27.80476  +28.95808  +30.19071  +31.51082  +32.92772  +34.45212  +36.09636  +37.87477  +39.80407  +41.90391  +44.19753  +46.71265  +49.48261  +52.54787  +55.95807  +59.77481  +64.07551  +68.95894  +74.55315  +81.02738  +88.61023  +97.61845 +108.50446 +121.93841 +138.95821 +161.26409 +191.85118 +236.54031 +308.35805 +443.74010 +798.27139 +4327.34574 -1212.52060 -516.78798 -319.27567 -223.67119 -165.19082 -123.51263  -89.67871  -58.17928  -23.49719  +24.58438 +121.57627 +671.31116 -501.79126 -215.67998 -134.34716  -79.47664   +0.55019 -18528631.83017 -178.11739  -84.11338 +998.19053 -113.57765 -191.33928  +17.85454 -150.39061  -72.10965 -371.99362 -115.29186 -115.53821 -115.67167 -115.69753 -115.62093 -115.44685 -115.18014 -114.82546 -114.38735 -113.87021 -113.27829 -112.61571 -111.88646 -111.09438 -110.24322 -109.33657 -108.37792 -107.37065 -106.31799 -105.22311 -104.08902 -102.91867 -101.71489 -100.48039  -99.21783  -97.92973  -96.61855  -95.28665  -93.93632  -92.56974  -91.18904  -89.79625  -88.39335  -86.98223  -85.56472  -84.14257  -82.71749  -81.29111  -79.86501  -78.44071  -77.01968  -75.60333  -74.19303  -72.79010  -71.39582  -70.01141  -68.63809  -67.27699  -65.92924  -64.59594  -63.27814  -61.97688  -60.69316  -59.42797  -58.18227  -56.95701  -55.75312  -54.57154  -53.41317  -52.27891  -51.16969  -50.08639  -49.02995  -48.00127  -47.00130  -46.03099  -45.09130  -44.18325  -43.30785  -42.46619  -41.65938  -40.88859  -40.15504  -39.46003  -38.80493  -38.19121  -37.62042  -37.09424  -36.61446  -36.18304  -35.80208  -35.47387  -35.20091  -34.98593  -34.83195  -34.74226  -34.72051  -34.77075  -34.89747  -35.10569  -35.40101  -35.78974  -36.27894  -36.87666  -37.59198  -38.43527  -39.41841  -40.55505  -41.86096  -43.35445  -44.17810  -45.05694  -45.99426  -46.99359  -48.05882  -49.19417  -50.40426  -51.69415  -53.06940  -54.53615  -56.10112  -57.77180  -59.55645  -61.46427  -63.50551  -65.69163  -68.03548  -70.55154  -73.25613  -76.16777  -79.30753  -82.69952  -86.37139  -90.35507  -94.68760  -99.41221 -104.57963 -110.24986 -116.49428 -123.39861 -131.06658 -139.62502 -149.23057 -160.07908 -172.41860 -186.56810 -202.94468 -222.10449 -244.80594 -272.11084 -305.55290 -347.43273 -401.36558 -473.37693 -574.31266 -725.86458 -978.64697 -1484.50279 -3002.64706 +488261056952.75562 +3071.64019 +1553.49118 +1047.62740 +794.83388 +643.26766 +542.31447 +470.28249 +416.32586 +374.41913 +340.94704 +313.60901 +290.87132 +271.67221 +255.25328 +241.05840 +228.67048 +217.77060 +208.11071 +199.49501 +191.76687 +184.79952 +178.48924 +172.75036 +167.51153 +162.71280 +158.30348 +154.24038 +150.48652 +147.01001 +143.78326 +140.78221 +137.98585 +135.37573 +132.93558 +130.65100 +128.50921 +126.49882 +124.60967 +122.83262 +121.15951 +119.58295 +118.09629 +116.69351 +115.36915 +114.11826 +112.93632 +111.81923 +110.76324 +109.76494 +108.82119 +107.92912 +107.08611 +106.28975 +105.53784 +104.82835 +104.15942 +103.52935 +102.93658 +102.37967 +101.85732 +101.36832 +100.91160 +100.48615 +100.09108  +99.72557  +99.38891  +99.08044  +98.79958  +98.54585  +98.31880  +98.11807  +97.94338  +97.79449  +97.67123  +97.57350  +97.50127  +97.45456  +97.43345  +97.43812  +97.46877  +97.52571  +97.60930  +97.71998  +97.85827  +98.02478  +98.22019  +98.44530  +98.70099  +98.98825  +99.30820  +99.66207 +100.05123 +100.47722 +100.94173 +101.44662 +101.99399 +102.58612 +103.22557 +103.91517 +104.65806 +105.45773 +106.31809 +107.24348 +108.23876 +109.30940 +110.46152 +111.70205 +113.03882 +114.48071 +116.03787 +117.72187 +119.54606 +121.52582 +123.67902 +126.02654 +128.59288 +131.40705 +134.50358 +137.92397 +141.71847 +145.94856 +150.69028 +156.03878 +162.11473 +169.07354 +177.11880 +186.52254 +197.65665 +211.04338 +227.43989 +247.98710 +274.48826 +309.97126 +359.94106 +435.56448 +563.46949 +826.67177 +1681.75516 -12851.69348 -1224.59803 -612.44609 -393.66887 -281.19608 -212.62040 -166.38221 -133.04852 -107.83756  -88.06619  -72.11210  -58.93628  -54.27974  -49.92007  -45.82776  -41.97698  -38.34503  -34.91188  -31.65978  -28.57294  -25.63726  -22.84012  -20.17014  -17.61710  -15.17173  -12.82563  -10.57114   -8.40128   -6.30965   -4.29040   -2.33812   -0.44783   +1.38510   +3.16494   +4.89569   +6.58108   +8.22458   +9.82949  +11.39890  +12.93572  +14.44275  +15.92261  +17.37786  +18.81090  +20.22409  +21.61969  +22.99991  +24.36690  +25.72280  +27.06967  +28.40961  +29.74467  +31.07693  +32.40848  +33.74144  +35.07798  +36.42030  +37.77069  +39.13152  +40.50525  +41.89447  +43.30190  +44.73041  +46.18309  +47.66319  +49.17426  +50.72008  +52.30479  +53.93289  +55.60929  +57.33943  +59.12928  +60.98549  +62.91549  +64.92756  +67.03109  +69.23665  +71.55629  +74.00382  +76.59507  +79.34841  +82.28522  +85.43056  +88.81403  +92.47087  +96.44339 +100.78283 +105.55190 +110.82822 +116.70901 +123.31777 +130.81384 +139.40640 +149.37578 +161.10642 +175.14039 +192.26735 +213.68437 +241.29766 +278.33917 +330.76222 +410.86983 +548.85970 +843.95179 +1924.53656 -5635.23415 -1098.49304 -593.91337 -399.49298 -296.28992 -232.17462 -188.37995 -156.49260 -132.17801 -112.97561  -97.38464  -84.43751  -73.48219  -64.06305  -55.85191  -48.60624  -42.14271  -36.32002  -31.02730  -26.17616  -21.69506  -17.52525  -13.61786   -9.93162   -6.43119   -3.08591   +0.13134   +3.24485   +6.27687   +9.24815  +12.17852  +15.08731  +17.99388  +20.91815  +23.88107  +26.90531  +30.01598  +33.24155  +36.61507  +40.17573  +43.97097  +48.05943  +52.51512  +57.43348  +62.94047  +69.20659  +76.46928  +85.07019  +95.52056 +108.62235 +125.71078 +149.18771 +183.85515 +240.91599 +353.97743 +691.08592 -6072021.24994 -650.91122 -313.93430 -200.92796 -143.92495 -109.33012  -85.94640  -68.97718  -56.02694  -45.76835  -37.40947  -30.45198  -24.57084  -19.55024  -15.24801  -11.57569   -8.48798   -5.97888   -4.08341   -2.88548   -2.53410   -3.27295   -5.49341   -9.83256  -17.36465  -30.00599  -51.46827  -89.87155 -166.74286 -363.03601 -1466.37602 +1564.68158 +683.40272 +512.53134 +453.07639 +434.53025 +438.26208 +458.27800 +493.44561 +545.58020 +619.44720 +724.15464 +876.85286 +1112.26895 +1511.18985 +2312.21028 +4657.93351 +89659.91913 -5690.81382 -2907.87955 -2034.11949  -32.92342  -16.63986  -18.82490  -21.26004  -22.99638  -24.07524  -24.59114  -24.63811  -24.29701  -23.63832  -22.72530  -21.61318  -20.35016  -18.97803  -17.53271  -16.04490  -14.54059  -13.04156  -11.56589  -10.12834   -8.74082   -7.41267   -6.15105   -4.96119   -3.84670   -2.80975   -1.85134   -0.97145   -0.16921   +0.55693   +1.20910   +1.78988   +2.30221   +2.74928   +3.13450   +3.46141   +3.73360   +3.95471   +4.12838   +4.25819   +4.34765   +4.40019   +4.41913   +4.40765   +4.36882   +4.30555   +4.22060   +4.11660   +3.99600   +3.86112   +3.71413   +3.55702   +3.39168   +3.21982   +3.04303   +2.86276   +2.68036   +2.49703   +2.31386   +2.13185   +1.95186   +1.77470   +1.60104   +1.43151   +1.26663   +1.10686   +0.95258   +0.80410   +0.66170   +0.52558   +0.39589   +0.27275   +0.15623   +0.04635   -0.05688   -0.15350   -0.24358   -0.32719   -0.40445   -0.47549   -0.54044   -0.59948   -0.65277   -0.70049   -0.74284   -0.78001   -0.81220   -0.83963   -0.86251   -0.88104   -0.89545   -0.90594   -0.91272   -0.91601   -0.91601   -0.91293   -0.90697   -0.89832   -0.88717   -0.87372   -0.85814   -0.84062   -0.82131   -0.80039   -0.77802   -0.75435   -0.72951   -0.70367   -0.67695   -0.64947   -0.62137   -0.59275   -0.56373   -0.53442   -0.50490   -0.47529   -0.44565   -0.41609   -0.38666   -0.35746   -0.32853   -0.29995   -0.27177   -0.24405   -0.21684   -0.19018   -0.16411   -0.13866   -0.11388   -0.08979   -0.06642   -0.04379   -0.02192   -0.00083   +0.01946   +0.03896   +0.05764   +0.07550   +0.09253   +0.10874   +0.12412   +0.13867   +0.15241   +0.16532   +0.17742   +0.18872   +0.19923   +0.20896   +0.21791   +0.22610
  +12.17328  +12.52916  +12.90081  +13.28922  +13.69544  +14.12063  +14.56602  +15.03298  +15.52299  +16.03764  +16.57871  +17.14812  +17.74799  +18.38065  +19.04867  +19.75489  +20.50246  +21.29487  +22.13604  +23.03031  +23.98258  +24.99836  +26.08385  +27.24611  +28.49316  +29.83419  +31.27974  +32.84200  +34.53512  +36.37564  +38.38302  +40.58030  +42.99498  +45.66018  +48.61614  +51.91227  +55.60993  +59.78634  +64.54008  +69.99909  +76.33257  +83.76928  +92.62639 +103.35726 +116.63377 +133.49714 +155.65377 +186.11082 +230.71429 +302.54999 +438.22492 +794.06849 +4339.71302 -1227.34978 -528.82212 -330.99792 -235.67810 -177.80184 -137.00455 -104.37841  -74.56029  -42.37500   +1.47529  +88.94473 +582.67264 -470.84007 -214.42047 -142.34681  -94.95685  -28.07845 -15226640.41170 -174.86359  -99.33470 +731.29432 -121.75237 -177.61070  -29.19907 -145.20625  -93.61742 -275.78056 -119.65453 -119.19441 -118.61805 -117.93191 -117.14227 -116.25516 -115.27643 -114.21170 -113.06640 -111.84578 -110.55487 -109.19853 -107.78145 -106.30813 -104.78291 -103.20995 -101.59327  -99.93671  -98.24398  -96.51864  -94.76409  -92.98360  -91.18033  -89.35728  -87.51733  -85.66326  -83.79770  -81.92319  -80.04216  -78.15692  -76.26969  -74.38260  -72.49766  -70.61680  -68.74188  -66.87465  -65.01680  -63.16992  -61.33554  -59.51512  -57.71005  -55.92164  -54.15115  -52.39979  -50.66870  -48.95897  -47.27163  -45.60767  -43.96805  -42.35366  -40.76536  -39.20397  -37.67030  -36.16509  -34.68908  -33.24297  -31.82744  -30.44315  -29.09074  -27.77085  -26.48409  -25.23107  -24.01239  -22.82866  -21.68049  -20.56849  -19.49328  -18.45550  -17.45582  -16.49491  -15.57348  -14.69230  -13.85216  -13.05389  -12.29839  -11.58665  -10.91969  -10.29864   -9.72474   -9.19932   -8.72385   -8.29993   -7.92934   -7.61402   -7.35615   -7.15813   -7.02264   -6.95265   -6.95150   -7.02296   -7.17122   -7.40106   -7.71785   -8.12772   -8.63763   -9.25557   -9.99070  -10.85357  -11.85642  -13.01351  -13.65500  -14.34152  -15.07563  -15.86010  -16.69796  -17.59253  -18.54742  -19.56660  -20.65444  -21.81574  -23.05580  -24.38049  -25.79630  -27.31047  -28.93106  -30.66709  -32.52868  -34.52721  -36.67555  -38.98829  -41.48202  -44.17573  -47.09123  -50.25368  -53.69228  -57.44112  -61.54021  -66.03684  -70.98733  -76.45928  -82.53451  -89.31308  -96.91854 -105.50541 -115.26939 -126.46210 -139.41264 -154.55981 -172.50198 -194.07692 -220.49474 -253.57066 -296.15718 -353.00854 -432.68239 -552.29410 -751.77965 -1150.94706 -2348.83670 +385250684974.17255 +2443.86468 +1245.97054 +846.79560 +647.29951 +527.67425 +447.98386 +391.11297 +348.50393 +315.40253 +288.95628 +267.34996 +249.37348 +234.18910 +221.19845 +209.96276 +200.15296 +191.51744 +183.86052 +177.02774 +170.89554 +165.36392 +160.35108 +155.78947 +151.62279 +147.80380 +144.29252 +141.05491 +138.06183 +135.28816 +132.71214 +130.31485 +128.07974 +125.99228 +124.03968 +122.21062 +120.49505 +118.88403 +117.36957 +115.94452 +114.60248 +113.33766 +112.14487 +111.01939 +109.95698 +108.95377 +108.00626 +107.11126 +106.26587 +105.46746 +104.71360 +104.00210 +103.33096 +102.69833 +102.10256 +101.54210 +101.01557 +100.52171 +100.05935  +99.62746  +99.22509  +98.85138  +98.50558  +98.18699  +97.89501  +97.62912  +97.38886  +97.17382  +96.98369  +96.81821  +96.67718  +96.56045  +96.46795  +96.39967  +96.35564  +96.33597  +96.34082  +96.37043  +96.42508  +96.50512  +96.61099  +96.74318  +96.90226  +97.08889  +97.30378  +97.54778  +97.82178  +98.12682  +98.46401  +98.83461  +99.24000  +99.68168 +100.16132 +100.68077 +101.24205 +101.84738 +102.49923 +103.20031 +103.95361 +104.76243 +105.63046 +106.56176 +107.56085 +108.63278 +109.78318 +111.01835 +112.34539 +113.77228 +115.30805 +116.96292 +118.74858 +120.67835 +122.76756 +125.03392 +127.49795 +130.18364 +133.11915 +136.33778 +139.87920 +143.79104 +148.13101 +152.96969 +158.39438 +164.51429 +171.46796 +179.43378 +188.64544 +199.41522 +212.17001 +227.50928 +246.30218 +269.85835 +300.24777 +340.94613 +398.27260 +485.04565 +631.83172 +933.92515 +1915.44234 -14767.66678 -1420.87000 -718.22075 -467.13138 -338.07157 -259.40350 -206.37878 -168.16931 -139.28613 -116.64938  -98.39688  -83.33612  -78.01712  -73.03934  -68.36891  -63.97619  -59.83515  -55.92279  -52.21876  -48.70494  -45.36516  -42.18494  -39.15126  -36.25238  -33.47768  -30.81752  -28.26316  -25.80658  -23.44048  -21.15813  -18.95337  -16.82049  -14.75422  -12.74966  -10.80227   -8.90779   -7.06225   -5.26192   -3.50328   -1.78300   -0.09795   +1.55487   +3.17834   +4.77517   +6.34803   +7.89946   +9.43193  +10.94787  +12.44964  +13.93957  +15.41997  +16.89314  +18.36137  +19.82697  +21.29229  +22.75969  +24.23161  +25.71055  +27.19908  +28.69991  +30.21585  +31.74983  +33.30500  +34.88466  +36.49236  +38.13191  +39.80739  +41.52325  +43.28433  +45.09592  +46.96383  +48.89449  +50.89502  +52.97337  +55.13843  +57.40021  +59.77007  +62.26087  +64.88737  +67.66652  +70.61794  +73.76448  +77.13291  +80.75488  +84.66803  +88.91755  +93.55819  +98.65693 +104.29667 +110.58128 +117.64265 +125.65097 +134.82967 +145.47815 +158.00703 +172.99526 +191.28627 +214.15857 +243.64811 +283.20681 +339.19316 +424.74752 +572.12280 +887.29180 +2041.41280 -6032.87907 -1187.37972 -648.46873 -440.82706 -330.61176 -262.14537 -215.38350 -181.34026 -155.38612 -134.89305 -118.25819 -104.44815  -92.76654  -82.72676  -73.97836  -66.26233  -59.38293  -53.18931  -47.56313  -42.41003  -37.65371  -33.23152  -29.09134  -25.18923  -21.48758  -17.95376  -14.55902  -11.27756   -8.08585   -4.96196   -1.88501   +1.16532   +4.20936   +7.26791  +10.36285  +13.51777  +16.75876  +20.11534  +23.62176  +27.31853  +31.25469  +35.49080  +40.10324  +45.19051  +50.88255  +57.35523  +64.85340  +73.72945  +84.51057  +98.02384 +115.64627 +139.85490 +175.60218 +234.44202 +351.03495 +698.69504 -6262376.85214 -685.41238 -337.89919 -221.38193 -162.62851 -126.99126 -102.92281  -85.47701  -72.18427  -61.67689  -53.13960  -46.06031  -40.10607  -35.05720  -30.77069  -27.15996  -24.18432  -21.84553  -20.19036  -19.31990  -19.40820  -20.73591  -23.75031  -29.17606  -38.23149  -53.08543  -77.93296 -121.94316 -209.40989 -431.66258 -1677.15578 +1740.81568 +745.54522 +551.43213 +482.77135 +459.96916 +461.92582 +481.76179 +518.02782 +572.51285 +650.18481 +760.63792 +921.99608 +1170.99815 +1593.14295 +2440.96929 +4923.88757 +94896.22259 -6029.69857 -3083.79293 -2158.61048  -43.18206  -27.85378  -29.00865  -30.14929  -30.54660  -30.29223  -29.50982  -28.31200  -26.79465  -25.04041  -23.12015  -21.09403  -19.01272  -16.91825  -14.84530  -12.82184  -10.87019   -9.00761   -7.24712   -5.59801   -4.06647   -2.65603   -1.36800   -0.20187   +0.84439   +1.77399   +2.59114   +3.30075   +3.90831   +4.41969   +4.84102   +5.17856   +5.43863   +5.62751   +5.75136   +5.81621   +5.82788   +5.79196   +5.71379   +5.59844   +5.45069   +5.27503   +5.07566   +4.85647   +4.62108   +4.37283   +4.11476   +3.84966   +3.58006   +3.30825   +3.03629   +2.76602   +2.49905   +2.23682   +1.98059   +1.73143   +1.49027   +1.25788   +1.03492   +0.82189   +0.61921   +0.42718   +0.24600   +0.07581   -0.08335   -0.23150   -0.36871   -0.49513   -0.61093   -0.71634   -0.81161   -0.89703   -0.97293   -1.03964   -1.09750   -1.14689   -1.18819   -1.22179   -1.24807   -1.26743   -1.28025   -1.28695   -1.28789   -1.28346   -1.27405   -1.26001   -1.24171   -1.21950   -1.19372   -1.16469   -1.13275   -1.09819   -1.06130   -1.02237   -0.98168   -0.93946   -0.89598   -0.85147   -0.80613   -0.76019   -0.71383   -0.66724   -0.62060   -0.57406   -0.52778   -0.48189   -0.43653   -0.39181   -0.34784   -0.30472   -0.26255   -0.22141   -0.18136   -0.14248   -0.10483   -0.06845   -0.03340   +0.00030   +0.03261   +0.06350   +0.09295   +0.12096   +0.14750   +0.17258   +0.19619   +0.21833   +0.23903   +0.25827   +0.27609   +0.29249   +0.30750   +0.32114   +0.33343   +0.34441   +0.35409   +0.36252   +0.36973   +0.37574   +0.38060   +0.38435   +0.38701   +0.38863   +0.38925   +0.38891   +0.38764   +0.38550   +0.38251   +0.37872   +0.37417   +0.36890
  +10.49103  +10.81170  +11.14703  +11.49797  +11.86551  +12.25075  +12.65487  +13.07918  +13.52508  +13.99411  +14.48796  +15.00848  +15.55769  +16.13784  +16.75141  +17.40112  +18.09002  +18.82147  +19.59926  +20.42760  +21.31122  +22.25548  +23.26639  +24.35082  +25.51659  +26.77263  +28.12924  +29.59833  +31.19373  +32.93165  +34.83115  +36.91485  +39.20977  +41.74847  +44.57058  +47.72480  +51.27166  +55.28745  +59.86959  +65.14468  +71.28029  +78.50314  +87.12783  +97.60437 +110.60008 +127.14972 +148.94992 +178.99189 +223.09246 +294.27538 +428.97986 +782.83299 +4312.22972 -1230.53977 -535.70187 -339.42437 -245.30796 -188.62000 -149.14699 -118.12275  -90.39762  -61.22320  -22.40464  +53.78080 +481.02547 -430.29088 -209.00435 -147.71619 -108.85986  -56.78485 -11513291.58462 -167.53974 -112.51328 +441.59678 -127.01230 -159.06831  -76.17362 -135.97832 -112.75562 -170.55080 -120.41383 -119.15850 -117.78940 -116.31427 -114.74056 -113.07546 -111.32583 -109.49830 -107.59918 -105.63458 -103.61030 -101.53195  -99.40485  -97.23414  -95.02470  -92.78122  -90.50815  -88.20977  -85.89015  -83.55317  -81.20254  -78.84178  -76.47424  -74.10312  -71.73145  -69.36210  -66.99782  -64.64119  -62.29466  -59.96058  -57.64112  -55.33837  -53.05429  -50.79073  -48.54944  -46.33205  -44.14010  -41.97504  -39.83823  -37.73094  -35.65435  -33.60960  -31.59769  -29.61962  -27.67627  -25.76847  -23.89701  -22.06261  -20.26592  -18.50757  -16.78811  -15.10808  -13.46796  -11.86819  -10.30918   -8.79132   -7.31495   -5.88040   -4.48798   -3.13797   -1.83063   -0.56624   +0.65497   +1.83276   +2.96687   +4.05708   +5.10313   +6.10476   +7.06170   +7.97367   +8.84034   +9.66138  +10.43641  +11.16501  +11.84671  +12.48099  +13.06727  +13.60489  +14.09312  +14.53111  +14.91793  +15.25252  +15.53368  +15.76006  +15.93014  +16.04217  +16.09421  +16.08402  +16.00910  +15.86659  +15.65322  +15.36529  +14.99857  +14.54820  +14.00862  +13.37343  +12.63523  +11.78545  +10.81413   +9.70961   +9.10321   +8.45820   +7.77247   +7.04374   +6.26951   +5.44704   +4.57335   +3.64514   +2.65880   +1.61036   +0.49542   -0.69089   -1.95397   -3.29982   -4.73514   -6.26744   -7.90513   -9.65768  -11.53581  -13.55165  -15.71904  -18.05380  -20.57409  -23.30088  -26.25853  -29.47545  -32.98499  -36.82661  -41.04727  -45.70336  -50.86314  -56.61007  -63.04725  -70.30357  -78.54233  -87.97349  -98.87164 -111.60294 -126.66670 -144.76200 -166.89864 -194.59139 -230.22062 -277.75365 -344.33174 -444.23751 -610.79709 -943.98916 -1943.70725 +321488079616.11542 +2055.57683 +1055.85567 +722.65847 +556.09169 +456.17669 +389.58731 +342.04097 +306.39640 +278.68629 +256.53028 +238.41362 +223.32652 +210.56991 +199.64450 +190.18415 +181.91428 +174.62496 +168.15292 +162.36927 +157.17095 +152.47453 +148.21177 +144.32632 +140.77125 +137.50715 +134.50068 +131.72348 +129.15124 +126.76304 +124.54075 +122.46861 +120.53284 +118.72134 +117.02348 +115.42984 +113.93207 +112.52273 +111.19521 +109.94357 +108.76249 +107.64720 +106.59339 +105.59717 +104.65504 +103.76381 +102.92061 +102.12282 +101.36806 +100.65419  +99.97923  +99.34140  +98.73908  +98.17079  +97.63521  +97.13110  +96.65738  +96.21304  +95.79720  +95.40905  +95.04787  +94.71303  +94.40397  +94.12020  +93.86131  +93.62694  +93.41680  +93.23068  +93.06839  +92.92984  +92.81498  +92.72381  +92.65641  +92.61289  +92.59343  +92.59828  +92.62773  +92.68216  +92.76198  +92.86770  +92.99987  +93.15914  +93.34621  +93.56189  +93.80706  +94.08270  +94.38989  +94.72981  +95.10377  +95.51321  +95.95969  +96.44493  +96.97084  +97.53947  +98.15311  +98.81425  +99.52565 +100.29033 +101.11162 +101.99321 +102.93918 +103.95404 +105.04281 +106.21106 +107.46505 +108.81175 +110.25898 +111.81558 +113.49151 +115.29808 +117.24817 +119.35650 +121.63999 +124.11815 +126.81366 +129.75296 +132.96711 +136.49284 +140.37392 +144.66287 +149.42333 +154.73317 +160.68864 +167.41020 +175.05064 +183.80671 +193.93615 +205.78335 +219.81917 +236.70476 +257.39872 +283.34555 +316.82828 +361.68045 +424.87182 +520.54060 +682.40031 +1015.55676 +2098.08928 -16302.75467 -1581.81641 -806.86774 -529.97289 -387.67318 -300.95505 -242.52212 -200.43150 -168.62920 -143.71839 -123.64529 -107.09471 -101.25306  -95.78814  -90.66261  -85.84379  -81.30298  -77.01483  -72.95690  -69.10922  -65.45398  -61.97522  -58.65858  -55.49114  -52.46120  -49.55816  -46.77237  -44.09504  -41.51810  -39.03418  -36.63649  -34.31876  -32.07521  -29.90046  -27.78951  -25.73772  -23.74073  -21.79445  -19.89505  -18.03888  -16.22253  -14.44272  -12.69635  -10.98044   -9.29211   -7.62862   -5.98728   -4.36549   -2.76070   -1.17041   +0.40787   +1.97658   +3.53817   +5.09510   +6.64986   +8.20496   +9.76298  +11.32654  +12.89837  +14.48130  +16.07826  +17.69235  +19.32683  +20.98517  +22.67104  +24.38840  +26.14151  +27.93497  +29.77380  +31.66346  +33.60999  +35.62000  +37.70087  +39.86078  +42.10892  +44.45563  +46.91257  +49.49304  +52.21222  +55.08757  +58.13931  +61.39094  +64.87005  +68.60920  +72.64712  +77.03035  +81.81520  +87.07062  +92.88192  +99.35596 +106.62847 +114.87456 +124.32413 +135.28525 +148.18042 +163.60533 +182.42782 +205.96339 +236.30687 +277.01007 +334.61541 +422.64339 +574.28001 +898.56385 +2086.06982 -6221.81618 -1236.14177 -681.64629 -468.00460 -354.60868 -284.17033 -236.06530 -201.04777 -174.35429 -153.28084 -136.17821 -121.98314 -109.97914  -99.66557  -90.68188  -82.76163  -75.70347  -69.35222  -63.58619  -58.30839  -53.44035  -48.91773  -44.68699  -40.70301  -36.92725  -33.32625  -29.87060  -26.53392  -23.29222  -20.12316  -17.00553  -13.91871  -10.84217   -7.75492   -4.63495   -1.45858   +1.80032   +5.17128   +8.68847  +12.39230  +16.33160  +20.56661  +25.17332  +30.24960  +35.92455  +42.37283  +49.83757  +58.66859  +69.38919  +82.82024 +100.32830 +124.37148 +159.86416 +218.27115 +333.98508 +678.97914 -6213926.81294 -694.36213 -349.50705 -233.85657 -175.51830 -140.11154 -116.17693  -98.80489  -85.54285  -75.03110  -66.45746  -59.30973  -53.25240  -48.06085  -43.58469  -39.72682  -36.43211  -33.68250  -31.49730  -29.93915  -29.12720  -29.26164  -30.66817  -33.88055  -39.80203  -50.04683  -67.74461  -99.74538 -164.21296 -329.45925 -1260.12714 +1298.05223 +554.77194 +410.97606 +361.20081 +345.94715 +349.49168 +366.77319 +396.83017 +441.18411 +503.83807 +592.44474 +721.41317 +919.91609 +1255.81163 +1929.49527 +3900.59807 +75290.79350 -4788.35386 -2449.63841 -1714.14308  -45.74283  -36.37542  -36.48336  -36.09799  -34.97430  -33.26784  -31.12864  -28.68270  -26.03581  -23.27728  -20.47992  -17.70304  -14.99412  -12.39006   -9.91911   -7.60177   -5.45225   -3.47933   -1.68736   -0.07702   +1.35398   +2.61028   +3.69840   +4.62625   +5.40276   +6.03758   +6.54083   +6.92280   +7.19388   +7.36430   +7.44410   +7.44297   +7.37021   +7.23469   +7.04477   +6.80830   +6.53263   +6.22453   +5.89029   +5.53564   +5.16581   +4.78557   +4.39917   +4.01044   +3.62278   +3.23920   +2.86230   +2.49436   +2.13732   +1.79283   +1.46225   +1.14669   +0.84702   +0.56392   +0.29787   +0.04915   -0.18207   -0.39578   -0.59209   -0.77121   -0.93346   -1.07921   -1.20892   -1.32311   -1.42233   -1.50719   -1.57832   -1.63638   -1.68203   -1.71597   -1.73887   -1.75144   -1.75435   -1.74830   -1.73395   -1.71196   -1.68297   -1.64761   -1.60650   -1.56020   -1.50930   -1.45434   -1.39583   -1.33427   -1.27014   -1.20388   -1.13592   -1.06666   -0.99648   -0.92573   -0.85474   -0.78382   -0.71326   -0.64333   -0.57425   -0.50627   -0.43958   -0.37437   -0.31080   -0.24903   -0.18919   -0.13139   -0.07575   -0.02234   +0.02876   +0.07749   +0.12379   +0.16764   +0.20900   +0.24787   +0.28422   +0.31807   +0.34943   +0.37831   +0.40474   +0.42876   +0.45039   +0.46969   +0.48671   +0.50149   +0.51409   +0.52458   +0.53303   +0.53949   +0.54404   +0.54675   +0.54770   +0.54696   +0.54461   +0.54072   +0.53538   +0.52866   +0.52064   +0.51140   +0.50103   +0.48959   +0.47716   +0.46382   +0.44965   +0.43472   +0.41910   +0.40287   +0.38608   +0.36882   +0.35115   +0.33313   +0.31482   +0.29628   +0.27758   +0.25877
   +8.95524   +9.24124   +9.54073   +9.85460  +10.18379  +10.52932  +10.89233  +11.27403  +11.67576  +12.09897  +12.54527  +13.01641  +13.51432  +14.04112  +14.59919  +15.19112  +15.81982  +16.48851  +17.20080  +17.96075  +18.77288  +19.64234  +20.57493  +21.57726  +22.65684  +23.82234  +25.08369  +26.45241  +27.94193  +29.56796  +31.34901  +33.30709  +35.46849  +37.86497  +40.53519  +43.52672  +46.89878  +50.72602  +55.10394  +60.15670  +66.04883  +73.00311  +81.32894  +91.46919 +104.08109 +120.18432 +141.45169 +170.83366 +214.06990 +284.01466 +416.63921 +765.58707 +4249.68306 -1223.18134 -537.76303 -344.66364 -252.54794 -197.54706 -159.76946 -130.67053 -105.37115  -79.62060  -46.47890  +16.98943 +369.14190 -381.32380 -199.61770 -150.32426 -120.79505  -84.72556 -7500446.47371 -156.36239 -123.22161 +138.38705 -129.16028 -136.30100 -121.43227 -122.98962 -128.80002  -60.08601 -117.48760 -115.37536 -113.15896 -110.84749 -108.44960 -105.97358 -103.42735 -100.81846  -98.15411  -95.44117  -92.68617  -89.89535  -87.07462  -84.22961  -81.36566  -78.48784  -75.60095  -72.70955  -69.81793  -66.93017  -64.05011  -61.18138  -58.32738  -55.49134  -52.67627  -49.88500  -47.12020  -44.38434  -41.67975  -39.00858  -36.37287  -33.77446  -31.21510  -28.69640  -26.21981  -23.78671  -21.39834  -19.05583  -16.76022  -14.51244  -12.31332  -10.16364   -8.06405   -6.01515   -4.01746   -2.07142   -0.17742   +1.66423   +3.45325   +5.18945   +6.87265   +8.50275  +10.07968  +11.60341  +13.07393  +14.49129  +15.85554  +17.16677  +18.42510  +19.63065  +20.78356  +21.88398  +22.93208  +23.92801  +24.87195  +25.76405  +26.60445  +27.39331  +28.13075  +28.81687  +29.45174  +30.03541  +30.56790  +31.04916  +31.47913  +31.85766  +32.18456  +32.45954  +32.68226  +32.85228  +32.96903  +33.03185  +33.03994  +32.99235  +32.88795  +32.72544  +32.50328  +32.21969  +31.87261  +31.45965  +30.97805  +30.42462  +29.79568  +29.08697  +28.29356  +27.40973  +26.42883  +25.34313  +24.14358  +22.81954  +22.10702  +21.35852  +20.57210  +19.74567  +18.87692  +17.96335  +17.00218  +15.99039  +14.92464  +13.80125  +12.61616  +11.36486  +10.04236   +8.64309   +7.16083   +5.58864   +3.91871   +2.14224   +0.24929   -1.77140   -3.93269   -6.24927   -8.73801  -11.41842  -14.31311  -17.44849  -20.85558  -24.57106  -28.63859  -33.11061  -38.05059  -43.53615  -49.66317  -56.55154  -64.35312  -73.26321  -83.53722  -95.51571 -109.66314 -126.62975 -147.35485 -173.24742 -206.52165 -250.86788 -312.92882 -405.98996 -561.05090 -871.11059 -1801.16421 +299044480748.24310 +1918.67114 +988.61731 +678.55724 +523.49578 +430.43396 +368.37221 +324.02503 +290.74972 +264.85594 +244.12952 +227.16149 +213.01254 +201.03244 +190.75675 +181.84492 +174.04155 +167.15138 +161.02253 +155.53516 +150.59339 +146.11963 +142.05043 +138.33339 +134.92485 +131.78817 +128.89237 +126.21107 +123.72168 +121.40475 +119.24343 +117.22307 +115.33087 +113.55561 +111.88740 +110.31749 +108.83813 +107.44244 +106.12426 +104.87810 +103.69903 +102.58262 +101.52489 +100.52224  +99.57143  +98.66953  +97.81387  +97.00205  +96.23188  +95.50138  +94.80875  +94.15236  +93.53073  +92.94251  +92.38649  +91.86156  +91.36675  +90.90116  +90.46398  +90.05452  +89.67215  +89.31631  +88.98653  +88.68240  +88.40358  +88.14979  +87.92082  +87.71651  +87.53677  +87.38156  +87.25089  +87.14486  +87.06358  +87.00727  +86.97615  +86.97056  +86.99086  +87.03748  +87.11095  +87.21181  +87.34074  +87.49843  +87.68571  +87.90346  +88.15266  +88.43440  +88.74986  +89.10035  +89.48729  +89.91225  +90.37695  +90.88326  +91.43323  +92.02912  +92.67338  +93.36874  +94.11815  +94.92491  +95.79260  +96.72523  +97.72717  +98.80332  +99.95909 +101.20051 +102.53430 +103.96800 +105.51006 +107.16999 +108.95855 +110.88794 +112.97205 +115.22675 +117.67029 +120.32374 +123.21153 +126.36220 +129.80925 +133.59231 +137.75858 +142.36473 +147.47942 +153.18665 +159.59027 +166.82025 +175.04144 +184.46613 +195.37241 +208.13192 +223.25268 +241.44815 +263.75270 +291.72507 +327.82882 +376.20071 +444.36174 +547.56843 +722.20101 +1081.67914 +2249.80846 -17606.58430 -1721.24663 -885.03427 -586.27321 -432.75509 -339.21641 -276.20176 -230.82366 -196.54936 -169.71346 -148.09985 -130.28950 -124.00613 -118.12967 -112.61983 -107.44136 -102.56329  -97.95829  -93.60216  -89.47336  -85.55268  -81.82291  -78.26859  -74.87579  -71.63189  -68.52548  -65.54617  -62.68447  -59.93173  -57.28000  -54.72198  -52.25092  -49.86061  -47.54529  -45.29959  -43.11851  -40.99739  -38.93187  -36.91781  -34.95136  -33.02884  -31.14678  -29.30186  -27.49092  -25.71091  -23.95892  -22.23210  -20.52771  -18.84307  -17.17554  -15.52252  -13.88145  -12.24977  -10.62492   -9.00432   -7.38536   -5.76538   -4.14166   -2.51140   -0.87171   +0.78045   +2.44823   +4.13496   +5.84416   +7.57960   +9.34529  +11.14554  +12.98502  +14.86881  +16.80245  +18.79201  +20.84420  +22.96643  +25.16698  +27.45509  +29.84116  +32.33697  +34.95587  +37.71316  +40.62638  +43.71587  +47.00528  +50.52231  +54.29972  +58.37643  +62.79920  +67.62464  +72.92204  +78.77710  +85.29720  +92.61875 +100.91767 +110.42499 +121.45021 +134.41787 +149.92650 +168.84804 +192.50428 +223.00000 +263.90390 +321.78951 +410.24166 +562.60417 +888.43430 +2081.59178 -6265.81009 -1256.41922 -699.28585 -484.62850 -370.69466 -299.92365 -251.59315 -216.41337 -189.59822 -168.43086 -151.25425 -137.00012 -124.94859 -114.59670 -105.58221  -97.63747  -90.56021  -84.19460  -78.41841  -73.13426  -68.26340  -63.74126  -59.51415  -55.53685  -51.77074  -48.18237  -44.74232  -41.42428  -38.20434  -35.06029  -31.97108  -28.91632  -25.87574  -22.82867  -19.75350  -16.62705  -13.42377  -10.11488   -6.66711   -3.04120   +0.81024   +4.94564   +9.43858  +14.38383  +19.90627  +26.17480  +33.42444  +41.99322  +52.38667  +65.39763  +82.34578 +105.60457 +139.91872 +196.35650 +308.11974 +641.22420 -5998647.24058 -684.38874 -351.39620 -239.65635 -183.23014 -148.92546 -125.67677 -108.74074  -95.74500  -85.37107  -76.82762  -69.61104  -63.38589  -57.92064  -53.05114  -48.65896  -44.65835  -40.98828  -37.60811  -34.49605  -31.65043  -29.09443  -26.88652  -25.14109  -24.07005  -24.07195  -25.94313  -31.45825  -45.37193  -85.66071 -327.59259 +351.08189 +159.29871 +126.14365 +118.41310 +120.58112 +128.72928 +141.84236 +160.12772 +184.67683 +217.62769 +262.79709 +327.20895 +424.96394 +588.75645 +915.02546 +1865.41226 +36207.74395 -2309.36661 -1181.79343 -825.17799  -42.23880  -41.81604  -40.85895  -38.85961  -36.18629  -33.05913  -29.64829  -26.08675  -22.48360  -18.92770  -15.48703  -12.21354   -9.14534   -6.30860   -3.71995   -1.38790   +0.68546   +2.50328   +4.07273   +5.40416   +6.51020   +7.40513   +8.10431   +8.62372   +8.97956   +9.18797   +9.26477   +9.22526   +9.08410   +8.85520   +8.55162   +8.18555   +7.76829   +7.31020   +6.82076   +6.30857   +5.78134   +5.24599   +4.70864   +4.17469   +3.64881   +3.13507   +2.63689   +2.15717   +1.69829   +1.26216   +0.85027   +0.46374   +0.10334   -0.23047   -0.53750   -0.81780   -1.07161   -1.29939   -1.50171   -1.67931   -1.83303   -1.96380   -2.07261   -2.16054   -2.22867   -2.27816   -2.31016   -2.32582   -2.32631   -2.31279   -2.28639   -2.24825   -2.19944   -2.14103   -2.07405   -1.99949   -1.91831   -1.83142   -1.73968   -1.64392   -1.54493   -1.44343   -1.34013   -1.23567   -1.13065   -1.02564   -0.92116   -0.81769   -0.71566   -0.61548   -0.51750   -0.42206   -0.32945   -0.23991   -0.15369   -0.07098   +0.00807   +0.08330   +0.15460   +0.22189   +0.28509   +0.34417   +0.39909   +0.44986   +0.49649   +0.53899   +0.57743   +0.61185   +0.64232   +0.66892   +0.69175   +0.71091   +0.72650   +0.73864   +0.74746   +0.75308   +0.75564   +0.75528   +0.75213   +0.74634   +0.73805   +0.72741   +0.71457   +0.69968   +0.68288   +0.66431   +0.64413   +0.62247   +0.59947   +0.57528   +0.55003   +0.52385   +0.49687   +0.46921   +0.44101   +0.41236   +0.38340   +0.35422   +0.32493   +0.29563   +0.26642   +0.23738   +0.20861   +0.18019   +0.15218   +0.12466   +0.09771   +0.07138   +0.04572   +0.02080   -0.00334   -0.02666   -0.04912   -0.07068
   +7.57927   +7.83200   +8.09704   +8.37519   +8.66734   +8.97445   +9.29757   +9.63785   +9.99653  +10.37499  +10.77472  +11.19737  +11.64477  +12.11893  +12.62206  +13.15664  +13.72540  +14.33141  +14.97809  +15.66929  +16.40933  +17.20310  +18.05612  +18.97472  +19.96608  +21.03849  +22.20148  +23.46610  +24.84526  +26.35406  +28.01035  +29.83535  +31.85446  +34.09837  +36.60451  +39.41897  +42.59922  +46.21775  +50.36741  +55.16903  +60.78289  +67.42619  +75.40089  +85.13949  +97.28433 +112.83258 +133.42110 +161.93822 +204.00484 +272.21275 +401.80527 +743.33237 +4156.96656 -1206.46202 -535.41452 -346.89196 -257.45111 -204.55042 -168.76755 -141.84743 -119.22864  -97.21478  -70.24013  -20.59166 +249.75139 -325.22394 -186.54108 -150.13460 -130.46894 -111.15817 -3299780.20766 -141.65679 -131.14980 -169.28517 -128.12439 -110.01105 -163.51166 -106.64938 -141.19232  +51.84178 -110.95346 -107.95417 -104.86871 -101.70744  -98.48018  -95.19625  -91.86451  -88.49335  -85.09071  -81.66410  -78.22063  -74.76701  -71.30956  -67.85423  -64.40663  -60.97203  -57.55535  -54.16124  -50.79402  -47.45774  -44.15615  -40.89277  -37.67085  -34.49340  -31.36320  -28.28283  -25.25463  -22.28077  -19.36320  -16.50372  -13.70394  -10.96530   -8.28909   -5.67648   -3.12845   -0.64589   +1.77046   +4.11996   +6.40210   +8.61647  +10.76274  +12.84071  +14.85023  +16.79126  +18.66381  +20.46798  +22.20394  +23.87190  +25.47214  +27.00499  +28.47083  +29.87006  +31.20315  +32.47060  +33.67290  +34.81063  +35.88433  +36.89459  +37.84202  +38.72723  +39.55082  +40.31342  +41.01564  +41.65810  +42.24140  +42.76612  +43.23284  +43.64210  +43.99443  +44.29032  +44.53022  +44.71454  +44.84365  +44.91786  +44.93742  +44.90251  +44.81323  +44.66960  +44.47155  +44.21891  +43.91135  +43.54846  +43.12966  +42.65419  +42.12113  +41.52932  +40.87739  +40.16368  +39.38624  +38.54277  +37.63056  +36.64645  +35.58677  +34.44720  +33.22274  +31.90756  +30.49483  +28.97658  +27.34344  +25.58443  +24.65374  +23.68652  +22.68078  +21.63431  +20.54472  +19.40938  +18.22542  +16.98967  +15.69865  +14.34850  +12.93499  +11.45339   +9.89849   +8.26447   +6.54481   +4.73225   +2.81861   +0.79469   -1.34993   -3.62704   -6.05010   -8.63450  -11.39793  -14.36079  -17.54679  -20.98359  -24.70370  -28.74552  -33.15483  -37.98655  -43.30719  -49.19807  -55.75966  -63.11757  -71.43093  -80.90436  -91.80549 -104.49116 -119.44801 -137.35741 -159.20355 -186.46278 -221.45513 -268.04741 -333.19989 -430.83324 -593.42916 -918.43285 -1893.07083 +313341745586.93353 +2004.37619 +1029.74230 +704.74539 +542.15897 +444.53783 +379.40028 +332.82565 +297.85367 +270.61755 +248.79725 +230.91644 +215.99091 +203.33932 +192.47504 +183.04122 +174.77025 +167.45753 +160.94393 +155.10386 +149.83685 +145.06160 +140.71163 +136.73202 +133.07702 +129.70825 +126.59321 +123.70428 +121.01778 +118.51332 +116.17324 +113.98219 +111.92675 +109.99516 +108.17704 +106.46322 +104.84560 +103.31693 +101.87076 +100.50134  +99.20350  +97.97258  +96.80441  +95.69522  +94.64160  +93.64047  +92.68905  +91.78479  +90.92540  +90.10881  +89.33313  +88.59662  +87.89775  +87.23509  +86.60736  +86.01342  +85.45221  +84.92281  +84.42436  +83.95613  +83.51745  +83.10774  +82.72650  +82.37330  +82.04777  +81.74963  +81.47864  +81.23464  +81.01753  +80.82727  +80.66387  +80.52743  +80.41808  +80.33602  +80.28152  +80.25490  +80.25657  +80.28698  +80.34668  +80.43625  +80.55639  +80.70787  +80.89153  +81.10832  +81.35928  +81.64556  +81.96842  +82.32925  +82.72955  +83.17101  +83.65543  +84.18481  +84.76133  +85.38740  +86.06563  +86.79891  +87.59041  +88.44361  +89.36237  +90.35091  +91.41394  +92.55665  +93.78483  +95.10491  +96.52406  +98.05032  +99.69272 +101.46142 +103.36789 +105.42518 +107.64812 +110.05366 +112.66132 +115.49359 +118.57660 +121.94084 +125.62214 +129.66284 +134.11342 +139.03447 +144.49941 +150.59805 +157.44146 +165.16864 +173.95589 +184.03025 +195.68918 +209.33016 +225.49658 +244.95159 +268.80162 +298.71396 +337.32385 +389.05629 +461.95640 +572.34392 +759.13450 +1143.65237 +2393.17841 -18847.09535 -1854.66624 -960.19281 -640.62886 -476.43169 -376.39557 -309.01232 -260.49640 -223.85993 -195.18216 -172.09270 -153.07378 -146.36624 -140.09437 -134.21507 -128.69066 -123.48802 -118.57794 -113.93453 -109.53477 -105.35814 -101.38624  -97.60255  -93.99217  -90.54166  -87.23880  -84.07250  -81.03266  -78.11001  -75.29610  -72.58313  -69.96392  -67.43184  -64.98077  -62.60498  -60.29918  -58.05841  -55.87803  -53.75367  -51.68123  -49.65683  -47.67680  -45.73763  -43.83600  -41.96871  -40.13269  -38.32496  -36.54265  -34.78296  -33.04315  -31.32052  -29.61241  -27.91617  -26.22917  -24.54874  -22.87222  -21.19688  -19.51994  -17.83856  -16.14979  -14.45057  -12.73769  -11.00781   -9.25736   -7.48257   -5.67942   -3.84358   -1.97036   -0.05472   +1.90889   +3.92653   +6.00486   +8.15129  +10.37403  +12.68227  +15.08636  +17.59798  +20.23039  +22.99877  +25.92054  +29.01584  +32.30814  +35.82492  +39.59862  +43.66785  +48.07894  +52.88799  +58.16366  +63.99088  +70.47606  +77.75434  +86.00005  +95.44208 +106.38710 +119.25573 +134.64101 +153.40684 +176.86284 +207.09442 +247.63740 +305.00480 +392.65632 +543.62878 +866.47060 +2048.65238 -6221.87587 -1258.60285 -706.59156 -493.90375 -381.01300 -310.88869 -262.99932 -228.14066 -201.57073 -180.59772 -163.57989 -149.45884 -137.52137 -127.26916 -118.34338 -110.47889 -103.47533  -97.17837  -91.46698  -86.24475  -81.43374  -76.97006  -72.80063  -68.88076  -65.17233  -61.64232  -58.26177  -55.00480  -51.84792  -48.76941  -45.74868  -42.76587  -39.80128  -36.83491  -33.84588  -30.81186  -27.70836  -24.50778  -21.17834  -17.68260  -13.97540  -10.00120   -5.69006   -0.95206   +4.33127  +10.32001  +17.23681  +25.40177  +35.29343  +47.66209  +63.75628  +85.82117 +118.34433 +171.79331 +277.56616 +592.65533 -5672576.07546 -660.68574 -345.67104 -239.86694 -186.35186 -153.73448 -131.54652 -115.29727 -102.73698  -92.61100  -84.16128  -76.89941  -70.49283  -64.70304  -59.34967  -54.28804  -49.39397  -44.55212  -39.64576  -34.54578  -29.09670  -23.09644  -16.26332   -8.17817   +1.82646  +14.89789  +33.20590  +61.42637 +111.84445 +230.44119 +863.73749 -845.46183 -336.32685 -228.66011 -182.67145 -158.00081 -143.54666 -135.15380 -131.08640 -130.73376 -134.22376 -142.43959 -157.42721 -183.61042 -231.52312 -332.53170 -637.23282 -11842.38213 +737.23366 +375.44985 +265.83622  -35.87275  -44.43712  -42.33496  -38.74851  -34.61598  -30.20937  -25.71023  -21.25194  -16.93963  -12.85388   -9.05097   -5.56901   -2.43085   +0.35323   +2.78266   +4.86471   +6.61250   +8.04352   +9.17838  +10.03971  +10.65134  +11.03757  +11.22264  +11.23028  +11.08339  +10.80377  +10.41199   +9.92720   +9.36714   +8.74804   +8.08466   +7.39031   +6.67686   +5.95486   +5.23355   +4.52094   +3.82393   +3.14837   +2.49911   +1.88013   +1.29461   +0.74499   +0.23304   -0.24004   -0.67358   -1.06737   -1.42159   -1.73679   -2.01378   -2.25365   -2.45771   -2.62741   -2.76436   -2.87027   -2.94695   -2.99623   -3.02001   -3.02018   -2.99864   -2.95727   -2.89791   -2.82239   -2.73246   -2.62983   -2.51613   -2.39295   -2.26177   -2.12403   -1.98108   -1.83417   -1.68451   -1.53320   -1.38128   -1.22969   -1.07931   -0.93094   -0.78532   -0.64309   -0.50485   -0.37111   -0.24235   -0.11894   -0.00125   +0.11045   +0.21593   +0.31500   +0.40751   +0.49339   +0.57256   +0.64501   +0.71077   +0.76987   +0.82241   +0.86848   +0.90821   +0.94176   +0.96930   +0.99103   +1.00714   +1.01785   +1.02341   +1.02404   +1.02000   +1.01154   +0.99893   +0.98242   +0.96229   +0.93879   +0.91221   +0.88279   +0.85081   +0.81652   +0.78018   +0.74204   +0.70234   +0.66132   +0.61921   +0.57623   +0.53260   +0.48852   +0.44419   +0.39980   +0.35552   +0.31154   +0.26800   +0.22506   +0.18286   +0.14154   +0.10120   +0.06197   +0.02394   -0.01279   -0.04814   -0.08203   -0.11439   -0.14519   -0.17435   -0.20185   -0.22764   -0.25172   -0.27405   -0.29463   -0.31345   -0.33053   -0.34586   -0.35946   -0.37135   -0.38156   -0.39011   -0.39705
   +6.36579   +6.58726   +6.81984   +7.06430   +7.32143   +7.59215   +7.87741   +8.17829   +8.49593   +8.83162   +9.18675   +9.56286   +9.96166  +10.38502  +10.83502  +11.31398  +11.82446  +12.36936  +12.95189  +13.57567  +14.24478  +14.96385  +15.73811  +16.57353  +17.47694  +18.45621  +19.52041  +20.68006  +21.94747  +23.33706  +24.86590  +26.55429  +28.42659  +30.51225  +32.84723  +35.47588  +38.45353  +41.85008  +45.75515  +50.28550  +55.59616  +61.89741  +69.48184  +78.76891  +90.38202 +105.28964 +125.08238 +152.56841 +193.21476 +259.27208 +385.03576 +717.02281 +4038.90863 -1181.61148 -529.11234 -346.33553 -260.12315 -209.65269 -176.09480 -151.54006 -131.78214 -113.72160  -93.25440  -58.20668 +125.46551 -263.32779 -170.12772 -147.19364 -137.68122 -135.45117 +980663.01922 -123.83363 -136.10178 -472.87728 -123.94661  -80.97832 -201.15436  -87.46617 -149.54391 +161.60771 -101.03143  -97.14974  -93.20922  -89.22135  -85.19695  -81.14623  -77.07878  -73.00363  -68.92924  -64.86355  -60.81397  -56.78745  -52.79045  -48.82899  -44.90866  -41.03464  -37.21173  -33.44435  -29.73655  -26.09206  -22.51429  -19.00634  -15.57099  -12.21079   -8.92799   -5.72460   -2.60240   +0.43705   +3.39243   +6.26260   +9.04660  +11.74367  +14.35320  +16.87475  +19.30804  +21.65290  +23.90931  +26.07736  +28.15728  +30.14938  +32.05407  +33.87186  +35.60334  +37.24918  +38.81012  +40.28696  +41.68056  +42.99185  +44.22177  +45.37133  +46.44158  +47.43357  +48.34842  +49.18723  +49.95115  +50.64131  +51.25888  +51.80502  +52.28088  +52.68762  +53.02639  +53.29830  +53.50449  +53.64604  +53.72401  +53.73944  +53.69333  +53.58663  +53.42027  +53.19511  +52.91195  +52.57155  +52.17458  +51.72164  +51.21325  +50.64986  +50.03178  +49.35925  +48.63237  +47.85111  +47.01530  +46.12459  +45.17848  +44.17625  +43.11696  +41.99944  +40.82221  +39.58351  +38.28119  +36.91273  +35.47514  +33.96489  +32.37785  +30.70922  +28.95335  +27.10366  +25.15245  +23.09071  +20.90786  +18.59145  +17.37867  +16.12677  +14.83350  +13.49636  +12.11264  +10.67938   +9.19331   +7.65085   +6.04805   +4.38057   +2.64359   +0.83179   -1.06076   -3.04063   -5.11519   -7.29267   -9.58232  -11.99454  -14.54112  -17.23540  -20.09260  -23.13013  -26.36799  -29.82925  -33.54073  -37.53371  -41.84492  -46.51781  -51.60412  -57.16594  -63.27847  -70.03364  -77.54503  -85.95462  -95.44231 -106.23941 -118.64843 -133.07275 -150.06247 -170.38774 -195.16108 -226.05129 -265.68082 -318.42050 -392.13785 -502.56805 -686.42660 -1053.86019 -2155.60264 +354184115566.18652 +2249.72856 +1147.99568 +780.57800 +596.74173 +486.34019 +412.65785 +359.95957 +320.37779 +289.54172 +264.82889 +244.57050 +227.65406 +213.30940 +200.98642 +190.28176 +180.89291 +172.58857 +165.18885 +158.55176 +152.56374 +147.13286 +142.18395 +137.65491 +133.49402 +129.65785 +126.10968 +122.81824 +119.75675 +116.90214 +114.23442 +111.73623 +109.39237 +107.18952 +105.11593 +103.16122 +101.31618  +99.57263  +97.92324  +96.36147  +94.88146  +93.47793  +92.14613  +90.88177  +89.68097  +88.54023  +87.45636  +86.42648  +85.44796  +84.51842  +83.63569  +82.79781  +82.00298  +81.24957  +80.53611  +79.86126  +79.22380  +78.62264  +78.05681  +77.52541  +77.02766  +76.56287  +76.13043  +75.72982  +75.36058  +75.02233  +74.71479  +74.43772  +74.19096  +73.97440  +73.78803  +73.63188  +73.50606  +73.41074  +73.34616  +73.31263  +73.31054  +73.34033  +73.40255  +73.49779  +73.62676  +73.79024  +73.98910  +74.22433  +74.49699  +74.80829  +75.15954  +75.55220  +75.98784  +76.46823  +76.99527  +77.57107  +78.19793  +78.87839  +79.61522  +80.41148  +81.27053  +82.19606  +83.19216  +84.26334  +85.41458  +86.65143  +87.98002  +89.40721  +90.94064  +92.58888  +94.36156  +96.26949  +98.32495 +100.54182 +102.93594 +105.52542 +108.33108 +111.37695 +114.69093 +118.30560 +122.25922 +126.59706 +131.37303 +136.65191 +142.51215 +149.04975 +156.38344 +164.66180 +174.07332 +184.86071 +197.34201 +211.94217 +229.24222 +250.05808 +275.57281 +307.56915 +348.86486 +404.19143 +482.15128 +600.19471 +799.93335 +1211.09660 +2547.19400 -20164.58601 -1994.93163 -1038.48858 -696.78580 -521.21510 -414.25219 -342.20617 -290.33656 -251.17150 -220.51879 -195.84397 -175.52429 -168.35959 -161.66119 -155.38304 -149.48485 -143.93123 -138.69096 -133.73638 -129.04288 -124.58855 -120.35371 -116.32074 -112.47372 -108.79829 -105.28142 -101.91127  -98.67706  -95.56891  -92.57780  -89.69542  -86.91414  -84.22689  -81.62714  -79.10883  -76.66631  -74.29433  -71.98796  -69.74258  -67.55384  -65.41765  -63.33012  -61.28757  -59.28649  -57.32351  -55.39542  -53.49911  -51.63158  -49.78990  -47.97123  -46.17277  -44.39177  -42.62550  -40.87124  -39.12627  -37.38786  -35.65323  -33.91956  -32.18395  -30.44343  -28.69491  -26.93518  -25.16085  -23.36839  -21.55400  -19.71368  -17.84313  -15.93768  -13.99232  -12.00157   -9.95944   -7.85931   -5.69390   -3.45508   -1.13381   +1.28013   +3.79821   +6.43351   +9.20096  +12.11767  +15.20349  +18.48144  +21.97856  +25.72671  +29.76383  +34.13543  +38.89662  +44.11483  +49.87348  +56.27707  +63.45831  +71.58841  +80.89214  +91.67065 +104.33699 +119.47349 +137.92852 +160.98808 +190.70001 +230.53640 +286.89290 +372.98667 +521.25915 +838.30263 +1999.19896 -6122.27076 -1248.42370 -706.34521 -497.47653 -386.60771 -317.73589 -270.69958 -236.46045 -210.36200 -189.76096 -173.04523 -159.17550 -147.45146 -137.38385 -128.62034 -120.90062 -114.02803 -107.85107 -102.25098  -97.13318  -92.42122  -88.05248  -83.97497  -80.14492  -76.52506  -73.08315  -69.79092  -66.62322  -63.55722  -60.57186  -57.64731  -54.76442  -51.90432  -49.04789  -46.17530  -43.26536  -40.29492  -37.23801  -34.06479  -30.74016  -27.22191  -23.45818  -19.38378  -14.91498   -9.94157   -4.31473   +2.17235   +9.81691  +19.06308  +30.60697  +45.60666  +66.14420  +96.38052 +146.02023 +244.17118 +536.37035 -5258624.35287 -625.27055 -333.10900 -234.87562 -185.09743 -154.67033 -133.88564 -118.57508 -106.64660  -96.92916  -88.71015  -81.52445  -75.04821  -69.04056  -63.30886  -57.68594  -52.01313  -46.12538  -39.83548  -32.91428  -25.06262  -15.86748   -4.72852   +9.27363  +27.63082  +52.93964  +90.15062 +149.98655 +260.70527 +528.23791 +1981.92305 -1965.45065 -799.28458 -559.55828 -463.12910 -417.24657 -396.72043 -392.53456 -401.49899 -423.42093 -460.50003 -517.93726 -606.12146 -746.52242 -989.45602 -1483.90603 -2943.89774 -56065.44020 +3536.71486 +1803.90041 +1264.74432  -30.34764  -44.93065  -41.50329  -36.41576  -30.97386  -25.47835  -20.11257  -15.00402  -10.24662   -5.90494   -2.01707   +1.39870   +4.34002   +6.81685   +8.84836  +10.46041  +11.68349  +12.55095  +13.09773  +13.35918  +13.37028  +13.16493  +12.77551  +12.23251  +11.56434  +10.79712   +9.95467   +9.05850   +8.12780   +7.17956   +6.22864   +5.28790   +4.36832   +3.47912   +2.62795   +1.82095   +1.06294   +0.35757   -0.29261   -0.88601   -1.42185   -1.90010   -2.32135   -2.68674   -2.99785   -3.25666   -3.46545   -3.62675   -3.74327   -3.81787   -3.85351   -3.85319   -3.81995   -3.75682   -3.66677   -3.55273   -3.41757   -3.26403   -3.09478   -2.91236   -2.71917   -2.51751   -2.30952   -2.09721   -1.88246   -1.66700   -1.45241   -1.24017   -1.03158   -0.82784   -0.63001   -0.43904   -0.25573   -0.08080   +0.08515   +0.24162   +0.38823   +0.52465   +0.65067   +0.76615   +0.87103   +0.96529   +1.04902   +1.12234   +1.18542   +1.23849   +1.28182   +1.31572   +1.34052   +1.35660   +1.36436   +1.36420   +1.35657   +1.34190   +1.32066   +1.29332   +1.26034   +1.22219   +1.17935   +1.13228   +1.08144   +1.02728   +0.97026   +0.91080   +0.84933   +0.78624   +0.72194   +0.65680   +0.59118   +0.52542   +0.45985   +0.39477   +0.33047   +0.26722   +0.20526   +0.14483   +0.08613   +0.02936   -0.02531   -0.07773   -0.12776   -0.17529   -0.22020   -0.26243   -0.30189   -0.33855   -0.37235   -0.40328   -0.43133   -0.45650   -0.47881   -0.49828   -0.51495   -0.52888   -0.54011   -0.54871   -0.55477   -0.55835   -0.55954   -0.55844   -0.55515   -0.54976   -0.54239   -0.53314   -0.52213   -0.50946   -0.49526   -0.47963   -0.46271   -0.44459
   +5.30989   +5.50249   +5.70505   +5.91827   +6.14289   +6.37973   +6.62970   +6.89375   +7.17297   +7.46853   +7.78172   +8.11397   +8.46686   +8.84212   +9.24169   +9.66773  +10.12263  +10.60908  +11.13009  +11.68905  +12.28978  +12.93661  +13.63446  +14.38896  +15.20653  +16.09459  +17.06171  +18.11784  +19.27463  +20.54576  +21.94744  +23.49896  +25.22351  +27.14917  +29.31026  +31.74914  +34.51875  +37.68605  +41.33697  +45.58359  +50.57488  +56.51313  +63.68001  +72.47975  +83.51354  +97.71602 +116.62319 +142.94821 +181.97532 +245.54932 +366.83636 +687.54604 +3900.14397 -1149.85758 -519.33747 -343.25475 -260.70964 -212.92107 -181.75376 -159.68866 -142.90246 -128.92196 -115.16167  -95.19021   -1.27796 -196.97754 -150.78298 -141.61759 -142.31784 -157.08771 +5239203.76231 -103.36606 -137.98767 -764.56139 -116.76865  -50.02636 -233.32884  -66.02041 -153.63251 +265.84830  -88.06270  -83.33988  -78.59553  -73.84205  -69.09099  -64.35315  -59.63856  -54.95657  -50.31583  -45.72436  -41.18955  -36.71821  -32.31658  -27.99039  -23.74484  -19.58467  -15.51414  -11.53710   -7.65697   -3.87679   -0.19924   +3.37336   +6.83902  +10.19605  +13.44305  +16.57891  +19.60276  +22.51399  +25.31219  +27.99720  +30.56903  +33.02788  +35.37414  +37.60833  +39.73115  +41.74341  +43.64607  +45.44019  +47.12693  +48.70758  +50.18348  +51.55607  +52.82687  +53.99743  +55.06938  +56.04440  +56.92421  +57.71056  +58.40523  +59.01001  +59.52674  +59.95724  +60.30335  +60.56690  +60.74974  +60.85369  +60.88054  +60.83211  +60.71015  +60.51641  +60.25259  +59.92037  +59.52137  +59.05719  +58.52934  +57.93932  +57.28855  +56.57836  +55.81006  +54.98484  +54.10384  +53.16810  +52.17855  +51.13604  +50.04130  +48.89495  +47.69746  +46.44919  +45.15032  +43.80088  +42.40071  +40.94947  +39.44658  +37.89123  +36.28235  +34.61854  +32.89812  +31.11900  +29.27868  +27.37420  +25.40205  +23.35810  +21.23754  +19.03472  +16.74307  +14.35490  +11.86126   +9.25165   +6.51378   +3.63319   +2.13415   +0.59280   -0.99349   -2.62760   -4.31267   -6.05214   -7.84978   -9.70974  -11.63656  -13.63528  -15.71145  -17.87123  -20.12144  -22.46969  -24.92447  -27.49527  -30.19275  -33.02892  -36.01734  -39.17342  -42.51469  -46.06118  -49.83595  -53.86558  -58.18094  -62.81805  -67.81923  -73.23448  -79.12336  -85.55738  -92.62308 -100.42628 -109.09771 -118.80080 -129.74260 -142.18932 -156.48912 -173.10623 -192.67372 -216.07794 -244.59919 -280.15794 -325.77216 -386.47181 -471.31090 -598.39752 -809.98399 -1232.82738 -2500.71340 +407595855795.54285 +2568.95934 +1301.08901 +878.27173 +666.72182 +539.68219 +454.90055 +394.26878 +348.73290 +313.26292 +284.84091 +261.54636 +242.09899 +225.61246 +211.45369 +199.15846 +188.37861 +178.84793 +170.35939 +162.74954 +155.88767 +149.66797 +144.00389 +138.82394 +134.06858 +129.68780 +125.63930 +121.88707 +118.40026 +115.15230 +112.12015 +109.28380 +106.62573 +104.13057 +101.78478  +99.57638  +97.49474  +95.53040  +93.67491  +91.92071  +90.26102  +88.68972  +87.20132  +85.79084  +84.45380  +83.18612  +81.98409  +80.84437  +79.76389  +78.73988  +77.76981  +76.85136  +75.98244  +75.16114  +74.38571  +73.65457  +72.96628  +72.31954  +71.71318  +71.14613  +70.61744  +70.12627  +69.67187  +69.25357  +68.87082  +68.52311  +68.21006  +67.93134  +67.68670  +67.47596  +67.29904  +67.15591  +67.04661  +66.97128  +66.93012  +66.92340  +66.95148  +67.01480  +67.11386  +67.24929  +67.42178  +67.63212  +67.88121  +68.17004  +68.49974  +68.87155  +69.28683  +69.74710  +70.25402  +70.80944  +71.41537  +72.07402  +72.78783  +73.55949  +74.39193  +75.28839  +76.25245  +77.28804  +78.39949  +79.59161  +80.86972  +82.23971  +83.70815  +85.28235  +86.97047  +88.78168  +90.72624  +92.81576  +95.06332  +97.48382 +100.09418 +102.91381 +105.96499 +109.27346 +112.86910 +116.78682 +121.06761 +125.75998 +130.92172 +136.62225 +142.94566 +149.99488 +157.89719 +166.81189 +176.94108 +188.54502 +201.96471 +217.65587 +236.24154 +258.59674 +285.99014 +320.33359 +364.64892 +424.01032 +507.64337 +634.26247 +848.49375 +1289.46482 +2722.37550 -21634.74764 -2148.77210 -1123.02535 -756.55590 -568.25614 -453.53674 -376.26616 -320.63622 -278.63390 -245.76345 -219.30700 -197.52445 -189.84532 -182.66685 -175.93965 -169.62055 -163.67160 -158.05932 -152.75408 -147.72952 -142.96213 -138.43086 -134.11680 -130.00293 -126.07385 -122.31563 -118.71558 -115.26218 -111.94486 -108.75396 -105.68063 -102.71669  -99.85461  -97.08741  -94.40864  -91.81229  -89.29274  -86.84477  -84.46347  -82.14423  -79.88270  -77.67478  -75.51657  -73.40437  -71.33464  -69.30400  -67.30920  -65.34709  -63.41463  -61.50885  -59.62685  -57.76579  -55.92285  -54.09524  -52.28017  -50.47484  -48.67644  -46.88209  -45.08888  -43.29380  -41.49376  -39.68551  -37.86571  -36.03081  -34.17705  -32.30046  -30.39678  -28.46143  -26.48944  -24.47544  -22.41353  -20.29724  -18.11943  -15.87216  -13.54656  -11.13269   -8.61933   -5.99372   -3.24133   -0.34546   +2.71320   +5.95709   +9.41250  +13.11047  +17.08790  +21.38906  +26.06757  +31.18902  +36.83454  +43.10577  +50.13178  +58.07904  +67.16616  +77.68597  +90.04015 +104.79498 +122.77541 +145.23198 +174.15603 +212.92391 +267.75482 +351.50134 +495.71006 +804.03304 +1932.93084 -5964.49656 -1225.06792 -697.92299 -494.79818 -386.97154 -319.98499 -274.23321 -240.92721 -215.53896 -195.49817 -179.23722 -165.74553 -154.34216 -144.55141 -136.03074 -128.52708 -121.84927 -115.85010 -110.41418 -105.44963 -100.88226  -96.65131  -92.70635  -89.00501  -85.51124  -82.19391  -79.02577  -75.98264  -73.04265  -70.18569  -67.39289  -64.64612  -61.92760  -59.21943  -56.50308  -53.75892  -50.96556  -48.09912  -45.13226  -42.03293  -38.76267  -35.27436  -31.50886  -27.39030  -22.81897  -17.66032  -11.72749   -4.75212   +3.66665  +14.15683  +27.76299  +46.36265  +73.70754 +118.54698 +207.12215 +470.63330 -4740576.90176 -576.35122 -312.85178 -224.16442 -179.14525 -151.55455 -132.63665 -118.62975 -107.64277  -98.61378  -90.89255  -84.05010  -77.78224  -71.85624  -66.07845  -60.27222  -54.26034  -47.84837  -40.80556  -32.83955  -23.55914  -12.41523   +1.39907  +19.12802  +42.79978  +75.95448 +125.35389 +205.66027 +355.53875 +719.98373 +2708.10116 -2697.82507 -1103.68030 -778.05544 -648.91682 -589.37641 -565.06387 -563.79566 -581.43379 -618.05642 -677.21031 -766.90397 -902.95027 -1117.89946 -1487.92374 -2238.44554 -4449.64087 -84811.08554 +5348.17093 +2723.77052 +1904.76791  -28.68210  -44.09590  -39.06233  -32.55823  -25.95516  -19.55491  -13.53309   -8.00514   -3.04636   +1.30215   +5.02688   +8.13510  +10.64982  +12.60526  +14.04347  +15.01132  +15.55832  +15.73472  +15.59022  +15.17283  +14.52819  +13.69898  +12.72459  +11.64096  +10.48044   +9.27187   +8.04060   +6.80870   +5.59506   +4.41565   +3.28371   +2.20997   +1.20288   +0.26884   -0.58758   -1.36345   -2.05726   -2.66877   -3.19877   -3.64901   -4.02198   -4.32079   -4.54909   -4.71090   -4.81056   -4.85262   -4.84178   -4.78277   -4.68038   -4.53932   -4.36424   -4.15965   -3.92993   -3.67925   -3.41161   -3.13078   -2.84031   -2.54351   -2.24346   -1.94299   -1.64468   -1.35089   -1.06372   -0.78506   -0.51655   -0.25964   -0.01555   +0.21468   +0.43021   +0.63038   +0.81470   +0.98283   +1.13456   +1.26985   +1.38876   +1.49147   +1.57826   +1.64951   +1.70566   +1.74725   +1.77487   +1.78917   +1.79083   +1.78059   +1.75920   +1.72745   +1.68613   +1.63606   +1.57803   +1.51287   +1.44138   +1.36434   +1.28254   +1.19673   +1.10765   +1.01602   +0.92250   +0.82776   +0.73242   +0.63707   +0.54226   +0.44850   +0.35628   +0.26605   +0.17822   +0.09315   +0.01118   -0.06739   -0.14230   -0.21331   -0.28023   -0.34290   -0.40119   -0.45500   -0.50426   -0.54892   -0.58897   -0.62441   -0.65528   -0.68163   -0.70353   -0.72109   -0.73439   -0.74358   -0.74880   -0.75018   -0.74791   -0.74214   -0.73306   -0.72087   -0.70575   -0.68790   -0.66753   -0.64484   -0.62003   -0.59330   -0.56487   -0.53494   -0.50369   -0.47134   -0.43806   -0.40405   -0.36949   -0.33455   -0.29940   -0.26421   -0.22912   -0.19428   -0.15984   -0.12591
   +4.40168   +4.56801   +4.74321   +4.92790   +5.12277   +5.32857   +5.54611   +5.77628   +6.02006   +6.27854   +6.55290   +6.84444   +7.15463   +7.48506   +7.83752   +8.21400   +8.61672   +9.04817   +9.51114  +10.00878  +10.54465  +11.12278  +11.74777  +12.42486  +13.16007  +13.96036  +14.83375  +15.78961  +16.83889  +17.99448  +19.27167  +20.68868  +22.26746  +24.03459  +26.02263  +28.27180  +30.83245  +33.76830  +37.16127  +41.11829  +45.78166  +51.34481  +58.07734  +66.36649  +76.78866  +90.24065 +108.19718 +133.26460 +170.52138 +231.35478 +347.65702 +655.71178 +3745.02186 -1112.39230 -506.57758 -337.93040 -259.38458 -214.45733 -185.78714 -166.27923 -152.51252 -142.65674 -135.67332 -130.97084 -128.25423 -127.48358 -128.94548 -133.57928 -144.34218 -175.66478 +9382600.78123  -80.76817 -136.81357 -1037.37620 -106.81628  -17.99182 -259.23860  -42.93783 -153.39293 +361.55220  -72.48627  -67.00043  -61.54068  -56.11991  -50.75002  -45.44197  -40.20582  -35.05078  -29.98526  -25.01689  -20.15257  -15.39852  -10.76030   -6.24286   -1.85057   +2.41277   +6.54387  +10.53991  +14.39856  +18.11789  +21.69641  +25.13298  +28.42683  +31.57752  +34.58492  +37.44919  +40.17075  +42.75027  +45.18866  +47.48704  +49.64672  +51.66918  +53.55608  +55.30922  +56.93055  +58.42212  +59.78611  +61.02479  +62.14050  +63.13568  +64.01283  +64.77449  +65.42327  +65.96180  +66.39274  +66.71878  +66.94262  +67.06696  +67.09452  +67.02798  +66.87004  +66.62337  +66.29060  +65.87436  +65.37722  +64.80172  +64.15035  +63.42556  +62.62975  +61.76524  +60.83430  +59.83914  +58.78189  +57.66461  +56.48926  +55.25774  +53.97185  +52.63329  +51.24366  +49.80446  +48.31709  +46.78280  +45.20274  +43.57792  +41.90920  +40.19731  +38.44280  +36.64605  +34.80725  +32.92641  +31.00330  +29.03747  +27.02819  +24.97448  +22.87501  +20.72814  +18.53181  +16.28358  +13.98048  +11.61903   +9.19514   +6.70400   +4.14001   +1.49665   -1.23366   -4.05974   -6.99188  -10.04208  -13.22438  -16.55523  -18.28231  -20.05406  -21.87348  -23.74383  -25.66867  -27.65188  -29.69775  -31.81095  -33.99664  -36.26050  -38.60881  -41.04851  -43.58731  -46.23378  -48.99750  -51.88918  -54.92082  -58.10595  -61.45987  -64.99990  -68.74578  -72.72009  -76.94874  -81.46166  -86.29358  -91.48503  -97.08359 -103.14551 -109.73778 -116.94079 -124.85186 -133.58998 -143.30211 -154.17200 -166.43242 -180.38263 -196.41401 -215.04842 -236.99750 -263.25758 -295.26781 -335.18697 -386.40742 -454.58317 -549.89144 -692.68675 -930.46304 -1405.70224 -2830.81416 +458160033093.24951 +2867.90192 +1442.81163 +967.60846 +729.88260 +587.15213 +491.92311 +423.84102 +372.72864 +332.93197 +301.05863 +274.94987 +253.16653 +234.71228 +218.87549 +205.13430 +193.09735 +182.46534 +173.00555 +164.53423 +156.90440 +149.99711 +143.71503 +137.97778 +132.71839 +127.88063 +123.41691 +119.28672 +115.45536 +111.89293 +108.57350 +105.47454 +102.57634  +99.86158  +97.31501  +94.92313  +92.67397  +90.55685  +88.56225  +86.68164  +84.90736  +83.23251  +81.65088  +80.15684  +78.74532  +77.41169  +76.15178  +74.96176  +73.83819  +72.77788  +71.77797  +70.83583  +69.94906  +69.11548  +68.33308  +67.60007  +66.91478  +66.27571  +65.68150  +65.13092  +64.62286  +64.15634  +63.73046  +63.34444  +62.99761  +62.68937  +62.41923  +62.18677  +61.99167  +61.83368  +61.71266  +61.62851  +61.58124  +61.57094  +61.59777  +61.66199  +61.76392  +61.90401  +62.08275  +62.30076  +62.55876  +62.85754  +63.19804  +63.58129  +64.00846  +64.48084  +64.99987  +65.56713  +66.18439  +66.85358  +67.57684  +68.35651  +69.19519  +70.09571  +71.06121  +72.09513  +73.20128  +74.38385  +75.64748  +76.99728  +78.43895  +79.97880  +81.62383  +83.38187  +85.26167  +87.27302  +89.42695  +91.73586  +94.21382  +96.87675  +99.74284 +102.83288 +106.17078 +109.78416 +113.70510 +117.97104 +122.62600 +127.72205 +133.32123 +139.49808 +146.34292 +153.96627 +162.50481 +172.12965 +183.05785 +195.56896 +210.02927 +226.92830 +246.93533 +270.99032 +300.45614 +337.38662 +385.02802 +448.83144 +538.70778 +674.76169 +904.93457 +1378.69007 +2918.07620 -23248.56978 -2314.92340 -1212.95763 -819.25095 -616.95337 -493.70552 -410.69175 -350.92958 -305.81088 -270.50609 -242.09562 -218.71031 -210.46807 -202.76439 -195.54623 -188.76722 -182.38661 -176.36847 -170.68097 -165.29582 -160.18779 -155.33428 -150.71501 -146.31171 -142.10788 -138.08856 -134.24017 -130.55033 -127.00776 -123.60210 -120.32385 -117.16430 -114.11537 -111.16963 -108.32017 -105.56059 -102.88490 -100.28754  -97.76328  -95.30724  -92.91481  -90.58163  -88.30359  -86.07678  -83.89749  -81.76215  -79.66736  -77.60983  -75.58639  -73.59396  -71.62953  -69.69018  -67.77299  -65.87512  -63.99371  -62.12592  -60.26891  -58.41976  -56.57556  -54.73329  -52.88986  -51.04207  -49.18658  -47.31991  -45.43837  -43.53805  -41.61480  -39.66414  -37.68126  -35.66094  -33.59746  -31.48458  -29.31540  -27.08227  -24.77666  -22.38900  -19.90851  -17.32297  -14.61843  -11.77887   -8.78582   -5.61777   -2.24955   +1.34852   +5.21175   +9.38250  +13.91204  +18.86308  +24.31322  +30.35961  +37.12563  +44.77046  +53.50304  +63.60331  +75.45522  +89.60006 +106.82639 +128.32957 +156.01304 +193.10415 +245.54762 +325.62879 +463.50201 +758.24480 +1837.34599 -5711.51869 -1181.23481 -677.33467 -483.15647 -380.07253 -316.02821 -272.28347 -240.43727 -216.16144 -196.99918 -181.45212 -168.55434 -157.65503 -148.29954 -140.16054 -132.99624 -126.62401 -120.90325 -115.72379 -110.99797 -106.65501 -102.63700  -98.89597  -95.39163  -92.08976  -88.96089  -85.97931  -83.12225  -80.36924  -77.70152  -75.10160  -72.55281  -70.03887  -67.54354  -65.05014  -62.54111  -59.99748  -57.39816  -54.71917  -51.93252  -49.00476  -45.89503  -42.55218  -38.91072  -34.88468  -30.35824  -25.17063  -19.09116  -11.77536   -2.68375   +9.08071  +25.13017  +48.68564  +87.25828 +163.37474 +389.66140 -4069449.86698 -508.92942 -282.64641 -206.42250 -167.67901 -143.88947 -127.53587 -115.38668 -105.81573  -97.90795  -91.10090  -85.02097  -79.40032  -74.03063  -68.73469  -63.34663  -57.69558  -51.58963  -44.79677  -37.01905  -27.85417  -16.73407   -2.82085  +15.18068  +39.38484  +73.48562 +124.54275 +207.86993 +363.85815 +743.98884 +2820.46731 -2828.29074 -1163.54012 -824.19495 -690.22793 -629.09109 -604.90533 -604.98344 -625.06190 -665.31091 -729.57359 -826.44386 -972.84653 -1203.58814 -1600.08995 -2403.27080 -4767.49354 -90648.06590 +5700.34889 +2894.18368 +2017.19311  -32.25584  -42.51609  -35.53708  -27.65897  -20.00489  -12.85088   -6.35541   -0.61419   +4.32465   +8.45172  +11.78541  +14.36503  +16.24442  +17.48656  +18.15993  +18.33505  +18.08224  +17.46971  +16.56228  +15.42047  +14.09989  +12.65089  +11.11848   +9.54233   +7.95688   +6.39162   +4.87135   +3.41650   +2.04349   +0.76510   -0.40918   -1.47278   -2.42172   -3.25428   -3.97070   -4.57285   -5.06402   -5.44866   -5.73212   -5.92051   -6.02046   -6.03902   -5.98347   -5.86123   -5.67971   -5.44629   -5.16815   -4.85228   -4.50540   -4.13388   -3.74376   -3.34072   -2.92999   -2.51643   -2.10447   -1.69813   -1.30099   -0.91625   -0.54669   -0.19472   +0.13765   +0.44873   +0.73719   +1.00200   +1.24245   +1.45808   +1.64870   +1.81434   +1.95527   +2.07193   +2.16493   +2.23504   +2.28315   +2.31029   +2.31756   +2.30615   +2.27732   +2.23235   +2.17259   +2.09940   +2.01413   +1.91815   +1.81282   +1.69945   +1.57936   +1.45380   +1.32399   +1.19110   +1.05626   +0.92051   +0.78486   +0.65024   +0.51751   +0.38748   +0.26087   +0.13836   +0.02053   -0.09208   -0.19902   -0.29989   -0.39435   -0.48214   -0.56303   -0.63689   -0.70359   -0.76309   -0.81539   -0.86052   -0.89858   -0.92968   -0.95397   -0.97165   -0.98294   -0.98808   -0.98733   -0.98099   -0.96936   -0.95276   -0.93151   -0.90595   -0.87643   -0.84330   -0.80691   -0.76761   -0.72575   -0.68166   -0.63570   -0.58818   -0.53944   -0.48978   -0.43950   -0.38890   -0.33825   -0.28781   -0.23783   -0.18854   -0.14017   -0.09291   -0.04695   -0.00247   +0.04039   +0.08148   +0.12068   +0.15788   +0.19298   +0.22592   +0.25662   +0.28503   +0.31111   +0.33484
   +3.62835   +3.77108   +3.92165   +4.08063   +4.24863   +4.42633   +4.61447   +4.81386   +5.02539   +5.25005   +5.48891   +5.74318   +6.01417   +6.30336   +6.61239   +6.94308   +7.29748   +7.67787   +8.08683   +8.52727   +9.00247   +9.51618  +10.07265  +10.67675  +11.33409  +12.05113  +12.83537  +13.69555  +14.64190  +15.68652  +16.84372  +18.13063  +19.56789  +21.18052  +22.99923  +25.06200  +27.41642  +30.12282  +33.25883  +36.92593  +41.25929  +46.44284  +52.73324  +60.49945  +70.29118  +82.96428  +99.92718 +123.67045 +159.04918 +216.95365 +327.89126 +622.24561 +3577.54479 -1070.34636 -491.31242 -330.65207 -256.34027 -214.38860 -188.26924 -171.33573 -160.58023 -154.82077 -154.56793 -165.07088 -253.47660  -56.09465 -105.07043 -123.29533 -143.78525 -190.88880 +13327527.83893  -56.57545 -132.66974 -1285.32922  -94.38311  +14.30262 -278.32227  -18.86489 -148.90379 +446.12778  -54.81465  -48.67964  -42.62846  -36.67399  -30.82792  -25.10082  -19.50220  -14.04058   -8.72352   -3.55769   +1.45106   +6.29769  +10.97789  +15.48805  +19.82522  +23.98705  +27.97176  +31.77811  +35.40536  +38.85321  +42.12183  +45.21174  +48.12387  +50.85944  +53.42004  +55.80749  +58.02392  +60.07165  +61.95326  +63.67149  +65.22928  +66.62971  +67.87601  +68.97153  +69.91971  +70.72410  +71.38831  +71.91603  +72.31100  +72.57697  +72.71775  +72.73716  +72.63902  +72.42715  +72.10535  +71.67741  +71.14711  +70.51815  +69.79425  +68.97902  +68.07606  +67.08889  +66.02098  +64.87572  +63.65642  +62.36632  +61.00858  +59.58626  +58.10233  +56.55968  +54.96108  +53.30921  +51.60663  +49.85580  +48.05905  +46.21862  +44.33659  +42.41493  +40.45549  +38.45994  +36.42986  +34.36663  +32.27151  +30.14558  +27.98976  +25.80476  +23.59112  +21.34919  +19.07908  +16.78066  +14.45359  +12.09723   +9.71065   +7.29261   +4.84153   +2.35545   -0.16804   -2.73180   -5.33920   -7.99423  -10.70152  -13.46648  -16.29537  -19.19545  -22.17512  -25.24414  -28.41382  -31.69730  -35.10996  -38.66974  -40.51127  -42.39778  -44.33251  -46.31901  -48.36112  -50.46306  -52.62946  -54.86538  -57.17637  -59.56859  -62.04879  -64.62447  -67.30394  -70.09644  -73.01227  -76.06296  -79.26142  -82.62223  -86.16180  -89.89878  -93.85438  -98.05285 -102.52204 -107.29409 -112.40630 -117.90217 -123.83279 -130.25856 -137.25136 -144.89747 -153.30133 -162.59062 -172.92305 -184.49576 -197.55848 -212.43230 -229.53711 -249.43275 -272.88270 -300.95578 -335.19590 -377.91890 -432.76399 -505.79652 -607.93414 -761.01217 -1015.97973 -1525.68416 -3054.36236 +491490663327.49780 +3059.15031 +1530.49856 +1020.83817 +765.93226 +612.93349 +510.89276 +437.97473 +383.26178 +340.68855 +306.61583 +278.72779 +255.48054 +235.80525 +218.93847 +204.32035 +191.53102 +180.24939 +170.22577 +161.26300 +153.20340 +145.91931 +139.30631 +133.27813 +127.76291 +122.70028 +118.03917 +113.73611 +109.75382 +106.06020 +102.62743  +99.43128  +96.45060  +93.66677  +91.06342  +88.62602  +86.34172  +84.19902  +82.18770  +80.29856  +78.52337  +76.85471  +75.28588  +73.81082  +72.42407  +71.12064  +69.89601  +68.74608  +67.66710  +66.65567  +65.70865  +64.82323  +63.99679  +63.22698  +62.51163  +61.84877  +61.23661  +60.67351  +60.15799  +59.68871  +59.26446  +58.88415  +58.54681  +58.25159  +57.99773  +57.78458  +57.61157  +57.47826  +57.38427  +57.32932  +57.31322  +57.33587  +57.39724  +57.49741  +57.63654  +57.81488  +58.03276  +58.29063  +58.58901  +58.92855  +59.30997  +59.73414  +60.20202  +60.71470  +61.27341  +61.87952  +62.53456  +63.24020  +63.99831  +64.81095  +65.68038  +66.60911  +67.59988  +68.65571  +69.77996  +70.97629  +72.24875  +73.60182  +75.04045  +76.57010  +78.19685  +79.92743  +81.76933  +83.73092  +85.82155  +88.05169  +90.43313  +92.97914  +95.70474  +98.62701 +101.76538 +105.14212 +108.78280 +112.71700 +116.97905 +121.60905 +126.65413 +132.17003 +138.22322 +144.89351 +152.27763 +160.49395 +169.68891 +180.04577 +191.79705 +205.24224 +220.77373 +238.91596 +260.38596 +286.19076 +317.79054 +357.38573 +408.45439 +476.83689 +573.15191 +718.93996 +965.56650 +1473.17018 +3122.51203 -24913.02762 -2484.23657 -1303.56641 -881.74468 -665.00658 -532.96789 -444.04075 -380.02994 -331.71270 -293.91474 -263.50817 -238.49059 -229.67630 -221.43988 -213.72453 -206.48058 -199.66440 -193.23752 -187.16584 -181.41910 -175.97027 -170.79518 -165.87212 -161.18156 -156.70582 -152.42893 -148.33637 -144.41491 -140.65249 -137.03806 -133.56149 -130.21347 -126.98540 -123.86937 -120.85802 -117.94453 -115.12257 -112.38623 -109.72997 -107.14861 -104.63729 -102.19142  -99.80667  -97.47894  -95.20433  -92.97912  -90.79977  -88.66284  -86.56508  -84.50328  -82.47438  -80.47535  -78.50325  -76.55518  -74.62825  -72.71962  -70.82642  -68.94578  -67.07478  -65.21047  -63.34980  -61.48966  -59.62681  -57.75787  -55.87929  -53.98733  -52.07801  -50.14707  -48.18996  -46.20172  -44.17697  -42.10983  -39.99383  -37.82179  -35.58573  -33.27672  -30.88471  -28.39829  -25.80450  -23.08843  -20.23291  -17.21798  -14.02026  -10.61221   -6.96109   -3.02760   +1.23576   +5.88715  +10.99847  +16.65974  +22.98529  +30.12260  +38.26525  +47.67257  +58.70028  +71.84981  +87.85168 +107.81324 +133.49780 +167.89508 +216.51213 +290.72977 +418.48222 +691.55239 +1691.23010 -5301.82488 -1105.06310 -638.24425 -458.34643 -362.83850 -303.49840 -262.96587 -233.45845 -210.96671 -193.21478 -178.81468 -166.87171 -156.78304 -148.12763 -140.60233 -133.98328 -128.10146 -122.82675 -118.05727 -113.71199 -109.72558 -106.04461 -102.62490  -99.42944  -96.42685  -93.59020  -90.89611  -88.32397  -85.85535  -83.47351  -81.16298  -78.90914  -76.69789  -74.51533  -72.34735  -70.17928  -67.99544  -65.77861  -63.50938  -61.16526  -58.71959  -56.13992  -53.38587  -50.40583  -47.13228  -43.47437  -39.30618  -34.44712  -28.62778  -21.42633  -12.14154   +0.48661  +18.97543  +49.19478 +108.74855 +285.65011 -3180137.80441 -416.44237 -239.55595 -179.93868 -149.61441 -130.97933 -118.15812 -108.62514 -101.10922  -94.89480  -89.54179  -84.75752  -80.33180  -76.10072  -71.92437  -67.67122  -63.20532  -58.37338  -52.98960  -46.81494  -39.52621  -30.66667  -19.56231   -5.17092  +14.20913  +41.55109  +82.53753 +149.49506 +274.93606 +580.79393 +2252.10153 -2294.91989 -955.02955 -682.00492 -574.29151 -525.19170 -505.81789 -505.94691 -522.13043 -554.47958 -606.04555 -683.67326 -800.85254 -985.32961 -1302.00925 -1942.93166 -3828.23023 -72283.07080 +4513.51838 +2275.56181 +1575.13290  -40.35665  -40.33417  -31.09400  -21.84254  -13.21595   -5.44253   +1.34771   +7.09043  +11.77649  +15.43894  +18.13801  +19.95358  +20.97752  +21.30749  +21.04290  +20.28121  +19.11571  +17.63366  +15.91525  +14.03287  +12.05084  +10.02543   +8.00497   +6.03028   +4.13505   +2.34641   +0.68547   -0.83209   -2.19542   -3.39798   -4.43691   -5.31259   -6.02807   -6.58870   -7.00162   -7.27548   -7.42001   -7.44577   -7.36386   -7.18570   -6.92278   -6.58655   -6.18821   -5.73860   -5.24813   -4.72664   -4.18340   -3.62700   -3.06535   -2.50566   -1.95443   -1.41744   -0.89975   -0.40574   +0.06087   +0.49701   +0.90022   +1.26862   +1.60086   +1.89609   +2.15394   +2.37444   +2.55799   +2.70538   +2.81764   +2.89612   +2.94235   +2.95807   +2.94520   +2.90574   +2.84183   +2.75564   +2.64941   +2.52538   +2.38579   +2.23286   +2.06876   +1.89562   +1.71546   +1.53026   +1.34189   +1.15210   +0.96254   +0.77477   +0.59020   +0.41012   +0.23571   +0.06802   -0.09201   -0.24359   -0.38602   -0.51872   -0.64125   -0.75324   -0.85443   -0.94468   -1.02393   -1.09218   -1.14955   -1.19619   -1.23237   -1.25837   -1.27455   -1.28132   -1.27911   -1.26841   -1.24973   -1.22360   -1.19058   -1.15125   -1.10616   -1.05592   -1.00110   -0.94229   -0.88005   -0.81496   -0.74756   -0.67838   -0.60795   -0.53675   -0.46526   -0.39393   -0.32317   -0.25340   -0.18496   -0.11822   -0.05347   +0.00900   +0.06893   +0.12609   +0.18030   +0.23137   +0.27916   +0.32356   +0.36447   +0.40183   +0.43559   +0.46572   +0.49224   +0.51515   +0.53449   +0.55033   +0.56272   +0.57176   +0.57755   +0.58020   +0.57983   +0.57658   +0.57058   +0.56198
   +2.97567   +3.09743   +3.22608   +3.36213   +3.50613   +3.65869   +3.82047   +3.99221   +4.17472   +4.36888   +4.57567   +4.79618   +5.03161   +5.28331   +5.55276   +5.84163   +6.15179   +6.48533   +6.84462   +7.23232   +7.65146   +8.10547   +8.59829   +9.13441   +9.71901  +10.35808  +11.05856  +11.82858  +12.67767  +13.61706  +14.66013  +15.82287  +17.12457  +18.58869  +20.24402  +22.12624  +24.28009  +26.76241  +29.64636  +33.02776  +37.03434  +41.84016  +47.68829  +54.92854  +64.08255  +75.96311  +91.90875 +114.28783 +147.71949 +202.56850 +307.87741 +587.78697 +3401.33223 -1024.77129 -474.00261 -321.70880 -251.77869 -212.85924 -189.29822 -174.91253 -167.11143 -165.35623 -171.68561 -197.10339 -375.20972  +16.02487  -79.61544 -111.01415 -140.73539 -202.56866 +17001524.29921  -31.32746 -125.71801 -1503.45489  -79.81449  +46.07113 -290.24640   +5.55354 -140.37113 +517.44900  -35.60987  -28.97269  -22.48660  -16.16375  -10.01494   -4.04965   +1.72388   +7.29854  +12.66831  +17.82816  +22.77402  +27.50268  +32.01178  +36.29969  +40.36549  +44.20892  +47.83035  +51.23066  +54.41127  +57.37409  +60.12142  +62.65598  +64.98084  +67.09940  +69.01534  +70.73260  +72.25537  +73.58802  +74.73511  +75.70136  +76.49161  +77.11083  +77.56407  +77.85645  +77.99314  +77.97937  +77.82037  +77.52140  +77.08769  +76.52449  +75.83698  +75.03034  +74.10967  +73.08003  +71.94640  +70.71371  +69.38678  +67.97036  +66.46909  +64.88753  +63.23011  +61.50116  +59.70491  +57.84544  +55.92673  +53.95263  +51.92685  +49.85298  +47.73445  +45.57458  +43.37654  +41.14333  +38.87784  +36.58279  +34.26074  +31.91412  +29.54518  +27.15600  +24.74853  +22.32451  +19.88554  +17.43300  +14.96814  +12.49197  +10.00533   +7.50883   +5.00290   +2.48772   -0.03678   -2.57090   -5.11522   -7.67060  -10.23822  -12.81959  -15.41658  -18.03146  -20.66696  -23.32626  -26.01310  -28.73183  -31.48748  -34.28583  -37.13357  -40.03839  -43.00914  -46.05604  -49.19089  -52.42736  -55.78133  -59.27133  -61.07399  -62.91909  -64.80994  -66.75018  -68.74373  -70.79492  -72.90845  -75.08948  -77.34370  -79.67734  -82.09729  -84.61117  -87.22741  -89.95540  -92.80560  -95.78970  -98.92079 -102.21362 -105.68486 -109.35336 -113.24060 -117.37113 -121.77313 -126.47910 -131.52676 -136.96011 -142.83081 -149.19990 -156.14003 -163.73841 -172.10059 -181.35556 -191.66269 -203.22116 -216.28326 -231.17337 -248.31568 -268.27575 -291.82480 -320.04254 -354.48852 -397.50206 -452.75924 -526.38683 -629.41300 -783.89407 -1041.29476 -1556.00916 -3100.00775 +496464201359.39832 +3075.66934 +1531.69988 +1017.03396 +759.70117 +605.30740 +502.38793 +428.88647 +373.77484 +330.92630 +296.66477 +268.65095 +245.32530 +225.60814 +208.72825 +194.12010 +181.35953 +170.12218 +160.15579 +151.26119 +143.27906 +136.08044 +129.55980 +123.62999 +118.21839 +113.26399 +108.71519 +104.52803 +100.66485  +97.09319  +93.78492  +90.71557  +87.86371  +85.21056  +82.73952  +80.43592  +78.28674  +76.28037  +74.40643  +72.65566  +71.01968  +69.49101  +68.06285  +66.72909  +65.48416  +64.32303  +63.24113  +62.23429  +61.29872  +60.43096  +59.62786  +58.88654  +58.20437  +57.57896  +57.00811  +56.48983  +56.02231  +55.60388  +55.23307  +54.90850  +54.62896  +54.39335  +54.20070  +54.05015  +53.94094  +53.87243  +53.84406  +53.85537  +53.90602  +53.99573  +54.12433  +54.29173  +54.49795  +54.74307  +55.02729  +55.35089  +55.71425  +56.11785  +56.56226  +57.04819  +57.57641  +58.14786  +58.76356  +59.42469  +60.13256  +60.88863  +61.69451  +62.55202  +63.46312  +64.43000  +65.45509  +66.54102  +67.69073  +68.90743  +70.19467  +71.55635  +72.99676  +74.52067  +76.13332  +77.84051  +79.64870  +81.56503  +83.59746  +85.75486  +88.04716  +90.48548  +93.08232  +95.85178  +98.80981 +101.97453 +105.36658 +109.00960 +112.93074 +117.16142 +121.73808 +126.70331 +132.10716 +138.00885 +144.47894 +151.60222 +159.48144 +168.24233 +178.04043 +189.07043 +201.57934 +215.88531 +232.40523 +251.69622 +274.52008 +301.94672 +335.52746 +377.60018 +431.86017 +504.51264 +606.83964 +761.72744 +1023.75069 +1563.05337 +3315.42597 -26471.78570 -2641.68001 -1387.27292 -939.13088 -708.89023 -568.64536 -474.21021 -406.25294 -354.97475 -314.87830 -282.64056 -256.13429 -246.80074 -238.08215 -229.91822 -222.25618 -215.04971 -208.25795 -201.84472 -195.77787 -190.02873 -184.57165 -179.38359 -174.44382 -169.73362 -165.23603 -160.93569 -156.81856 -152.87188 -149.08396 -145.44408 -141.94239 -138.56982 -135.31801 -132.17920 -129.14622 -126.21239 -123.37149 -120.61774 -117.94570 -115.35027 -112.82669 -110.37042 -107.97723 -105.64306 -103.36407 -101.13662  -98.95720  -96.82245  -94.72914  -92.67414  -90.65443  -88.66705  -86.70909  -84.77772  -82.87011  -80.98346  -79.11498  -77.26186  -75.42125  -73.59025  -71.76591  -69.94518  -68.12490  -66.30177  -64.47233  -62.63292  -60.77966  -58.90839  -57.01462  -55.09350  -53.13974  -51.14754  -49.11049  -47.02148  -44.87257  -42.65484  -40.35820  -37.97117  -35.48060  -32.87134  -30.12580  -27.22341  -24.13992  -20.84654  -17.30874  -13.48476   -9.32353   -4.76191   +0.27915   +5.90004  +12.23018  +19.43952  +27.75566  +37.49080  +49.08504  +63.17949  +80.74597 +103.33201 +133.56141 +176.26721 +241.43736 +353.58722 +593.26649 +1470.62167 -4666.53869 -983.39268 -573.68987 -415.79539 -331.96570 -279.88062 -244.30467 -218.40791 -198.67173 -183.09888 -170.47135 -160.00405 -151.16806 -143.59398 -137.01595 -131.23764 -126.11092 -121.52179 -117.38107 -113.61791 -110.17524 -107.00650 -104.07326 -101.34343  -98.78993  -96.38964  -94.12258  -91.97131  -89.92041  -87.95603  -86.06556  -84.23728  -82.46014  -80.72345  -79.01663  -77.32894  -75.64915  -73.96524  -72.26389  -70.52997  -68.74581  -66.89016  -64.93682  -62.85258  -60.59420  -58.10374  -55.30111  -52.07167  -48.24459  -43.55258  -37.55148  -29.44338  -17.63430   +1.59248  +39.38354 +151.46829 -2013674.49682 -292.98120 -180.93870 -143.16220 -123.94641 -112.14555 -104.04048  -98.03327  -93.32067  -89.45157  -86.14981  -83.23318  -80.57248  -78.06887  -75.64008  -73.21105  -70.70639  -68.04336  -65.12363  -61.82252  -57.97309  -53.34083  -47.58099  -40.16178  -30.21615  -16.23051   +4.68633  +38.80372 +102.65403 +258.23258 +1108.02398 -1203.62149 -522.29361 -383.34049 -328.39216 -303.18576 -293.01093 -292.63606 -300.25770 -315.85527 -340.85690 -378.53469 -435.36944 -524.70990 -677.79193 -987.03662 -1895.24448 -34838.36668 +2116.57471 +1038.10968 +699.28652  -50.35244  -37.19458  -25.50660  -14.88837   -5.38918   +2.82789   +9.67806  +15.14693  +19.28182  +22.17346  +23.93772  +24.70667  +24.61957  +23.81605  +22.43168  +20.59429  +18.42178  +16.02069  +13.48544  +10.89819   +8.32895   +5.83614   +3.46722   +1.25956   -0.75866   -2.56753   -4.15444   -5.51316   -6.64290   -7.54753   -8.23471   -8.71524   -9.00232   -9.11101   -9.05765   -8.85943   -8.53394   -8.09886   -7.57161   -6.96913   -6.30768   -5.60264   -4.86840   -4.11828   -3.36443   -2.61783   -1.88823   -1.18418   -0.51304   +0.11899   +0.70682   +1.24642   +1.73477   +2.16976   +2.55016   +2.87553   +3.14613   +3.36286   +3.52719   +3.64108   +3.70692   +3.72742   +3.70562   +3.64476   +3.54825   +3.41963   +3.26248   +3.08042   +2.87705   +2.65591   +2.42045   +2.17400   +1.91975   +1.66074   +1.39982   +1.13965   +0.88268   +0.63116   +0.38712   +0.15238   -0.07147   -0.28304   -0.48117   -0.66487   -0.83339   -0.98614   -1.12273   -1.24291   -1.34663   -1.43395   -1.50510   -1.56039   -1.60030   -1.62535   -1.63619   -1.63352   -1.61813   -1.59085   -1.55254   -1.50412   -1.44650   -1.38064   -1.30748   -1.22797   -1.14305   -1.05363   -0.96062   -0.86489   -0.76726   -0.66856   -0.56954   -0.47091   -0.37336   -0.27751   -0.18394   -0.09317   -0.00569   +0.07808   +0.15775   +0.23301   +0.30357   +0.36919   +0.42970   +0.48496   +0.53485   +0.57933   +0.61837   +0.65200   +0.68025   +0.70322   +0.72101   +0.73375   +0.74162   +0.74479   +0.74346   +0.73785   +0.72819   +0.71473   +0.69772   +0.67742   +0.65410   +0.62803   +0.59948   +0.56873   +0.53604   +0.50169   +0.46594   +0.42904   +0.39125   +0.35281
   +2.42910   +2.53242   +2.64175   +2.75756   +2.88033   +3.01061   +3.14900   +3.29615   +3.45279   +3.61972   +3.79781   +3.98807   +4.19156   +4.40950   +4.64325   +4.89431   +5.16439   +5.45538   +5.76945   +6.10903   +6.47688   +6.87616   +7.31046   +7.78391   +8.30129   +8.86809   +9.49075  +10.17674  +10.93490  +11.77563  +12.71135  +13.75691  +14.93028  +16.25330  +17.75286  +19.46229  +21.42348  +23.68966  +26.32953  +29.43307  +33.12045  +37.55557  +42.96761  +49.68665  +58.20544  +69.29236  +84.21375 +105.21165 +136.66102 +188.38254 +287.90143 +552.89026 +3219.60406 -976.62787 -455.08142 -311.38158 -245.90442 -210.02387 -188.98913 -177.08760 -172.14297 -174.24593 -186.92175 -226.76704 -491.97330  +87.81119  -53.02860  -97.00517 -135.32814 -210.60704 +20343492.15142   -5.55314 -116.17903 -1687.83531  -63.49224  +76.58357 -294.89246  +29.69344 -128.11019 +573.88136  -15.46055   -8.49752   -1.76121   +4.73779  +10.99045  +16.98926  +22.72807  +28.20202  +33.40745  +38.34181  +43.00357  +47.39215  +51.50784  +55.35174  +58.92567  +62.23214  +65.27427  +68.05571  +70.58064  +72.85368  +74.87985  +76.66454  +78.21345  +79.53256  +80.62809  +81.50645  +82.17426  +82.63824  +82.90526  +82.98225  +82.87622  +82.59421  +82.14329  +81.53051  +80.76292  +79.84753  +78.79128  +77.60106  +76.28369  +74.84586  +73.29419  +71.63519  +69.87522  +68.02053  +66.07722  +64.05126  +61.94846  +59.77448  +57.53480  +55.23475  +52.87950  +50.47403  +48.02316  +45.53152  +43.00357  +40.44357  +37.85564  +35.24366  +32.61137  +29.96231  +27.29983  +24.62709  +21.94706  +19.26254  +16.57612  +13.89021  +11.20702   +8.52858   +5.85672   +3.19305   +0.53902   -2.10416   -4.73545   -7.35404   -9.95934  -12.55097  -15.12879  -17.69289  -20.24359  -22.78152  -25.30752  -27.82277  -30.32873  -32.82720  -35.32035  -37.81071  -40.30127  -42.79545  -45.29722  -47.81112  -50.34233  -52.89677  -55.48119  -58.10331  -60.77194  -63.49717  -66.29059  -69.16555  -72.13747  -75.22427  -76.81716  -78.44687  -80.11661  -81.82983  -83.59030  -85.40214  -87.26984  -89.19831  -91.19295  -93.25970  -95.40508  -97.63633  -99.96143 -102.38927 -104.92975 -107.59391 -110.39414 -113.34436 -116.46028 -119.75972 -123.26293 -126.99303 -130.97659 -135.24424 -139.83151 -144.77982 -150.13780 -155.96292 -162.32356 -169.30177 -176.99687 -185.53022 -195.05175 -205.74881 -217.85872 -231.68659 -247.63137 -266.22498 -288.19274 -314.55008 -346.76367 -387.03352 -438.81673 -507.87508 -604.57973 -749.67297 -991.55331 -1475.41624 -2927.23890 +466885279918.08539 +2880.86958 +1429.07574 +945.26080 +703.44764 +558.44080 +461.84177 +392.90828 +341.26919 +301.16273 +269.13184 +242.97653 +221.23015 +202.87730 +187.19272 +173.64451 +161.83375 +151.45540 +142.27218 +134.09677 +126.77932 +120.19851 +114.25510 +108.86709 +103.96616  +99.49492  +95.40483  +91.65453  +88.20857  +85.03642  +82.11161  +79.41110  +76.91473  +74.60482  +72.46575  +70.48371  +68.64645  +66.94303  +65.36370  +63.89972  +62.54323  +61.28716  +60.12514  +59.05140  +58.06071  +57.14835  +56.31001  +55.54178  +54.84009  +54.20171  +53.62366  +53.10327  +52.63806  +52.22580  +51.86444  +51.55213  +51.28717  +51.06803  +50.89333  +50.76183  +50.67240  +50.62404  +50.61587  +50.64712  +50.71713  +50.82531  +50.97121  +51.15445  +51.37475  +51.63191  +51.92583  +52.25650  +52.62402  +53.02853  +53.47031  +53.94973  +54.46722  +55.02335  +55.61878  +56.25427  +56.93071  +57.64910  +58.41057  +59.21639  +60.06796  +60.96684  +61.91478  +62.91367  +63.96564  +65.07299  +66.23828  +67.46432  +68.75419  +70.11127  +71.53931  +73.04241  +74.62510  +76.29236  +78.04972  +79.90327  +81.85976  +83.92672  +86.11247  +88.42633  +90.87870  +93.48125  +96.24706  +99.19093 +102.32956 +105.68193 +109.26967 +113.11755 +117.25402 +121.71198 +126.52961 +131.75154 +137.43019 +143.62760 +150.41769 +157.88929 +166.15005 +175.33169 +185.59718 +197.15049 +210.25042 +225.23033 +242.52701 +262.72424 +286.62023 +315.33605 +350.49727 +394.55364 +451.37731 +527.47052 +634.65545 +796.91410 +1071.43413 +1636.50606 +3472.72697 -27740.78990 -2769.73873 -1455.33942 -985.81460 -744.62933 -597.75389 -498.88679 -427.77075 -374.13806 -332.22844 -298.56004 -270.90410 -261.17335 -252.08816 -243.58533 -235.60961 -228.11250 -221.05120 -214.38783 -208.08874 -202.12392 -196.46651 -191.09243 -185.97999 -181.10960 -176.46357 -172.02579 -167.78165 -163.71780 -159.82205 -156.08322 -152.49106 -149.03611 -145.70968 -142.50371 -139.41075 -136.42389 -133.53669 -130.74316 -128.03771 -125.41509 -122.87040 -120.39901 -117.99658 -115.65899 -113.38235 -111.16297 -108.99733 -106.88206 -104.81396 -102.78992 -100.80696  -98.86219  -96.95279  -95.07604  -93.22923  -91.40970  -89.61484  -87.84203  -86.08863  -84.35202  -82.62951  -80.91836  -79.21578  -77.51886  -75.82458  -74.12980  -72.43116  -70.72514  -69.00795  -67.27553  -65.52345  -63.74691  -61.94064  -60.09878  -58.21486  -56.28160  -54.29080  -52.23318  -50.09810  -47.87335  -45.54477  -43.09581  -40.50701  -37.75528  -34.81294  -31.64654  -28.21519  -24.46838  -20.34286  -15.75837  -10.61140   -4.76610   +1.95947   +9.81486  +19.15181  +30.48274  +44.58434  +62.69343  +86.90697 +121.08758 +173.21769 +262.89018 +454.48106 +1155.70380 -3749.13942 -805.51293 -478.05500 -351.84893 -284.84057 -243.20735 -214.77303 -194.07916 -178.31374 -165.88068 -155.80665 -147.46437 -140.43128 -134.41234 -129.19526 -124.62340 -120.57859 -116.97001 -113.72671 -110.79241 -108.12188 -105.67835 -103.43159 -101.35651  -99.43207  -97.64049  -95.96658  -94.39731  -92.92135  -91.52881  -90.21094  -88.95994  -87.76876  -86.63097  -85.54060  -84.49199  -83.47970  -82.49833  -81.54242  -80.60620  -79.68345  -78.76715  -77.84912  -76.91945  -75.96566  -74.97148  -73.91483  -72.76447  -71.47424  -69.97228  -68.13948  -65.76214  -62.41360  -57.09909  -46.83513  -16.70441 -539080.85449 -135.48333 -105.42898  -95.27808  -90.12087  -86.97570  -84.84933  -83.31684  -82.16667  -81.28238  -80.59531  -80.06330  -79.66005  -79.36958  -79.18324  -79.09824  -79.11704  -79.24756  -79.50412  -79.90936  -80.49759  -81.32055  -82.45754  -84.03381  -86.25644  -89.48985  -94.43337 -102.60758 -118.02834 -155.76661 -362.33089 +199.92243  +34.34518   +0.69443  -12.47922  -18.34516  -20.44333  -19.99190  -17.34905  -12.39604   -4.58689   +7.21087  +25.18663  +53.82053 +103.58346 +205.46522 +508.00224 +11558.25931 -843.43684 -484.97203 -375.21379  -58.43250  -32.36617  -18.27921   -6.39329   +3.77150  +12.13463  +18.68264  +23.47915  +26.65261  +28.37212  +28.82702  +28.21561  +26.73500  +24.57408  +21.90867  +18.89845  +15.68507  +12.39152   +9.12207   +5.96293   +2.98327   +0.23648   -2.23833   -4.41483   -6.27787   -7.82197   -9.04979   -9.97080  -10.59992  -10.95636  -11.06254  -10.94315  -10.62431  -10.13280   -9.49548   -8.73876   -7.88812   -6.96783   -6.00062   -5.00748   -4.00757   -3.01803   -2.05404   -1.12871   -0.25321   +0.56324   +1.31327   +1.99127   +2.59327   +3.11678   +3.56075   +3.92533   +4.21181   +4.42245   +4.56035   +4.62931   +4.63372   +4.57846   +4.46874   +4.31002   +4.10794   +3.86817   +3.59641   +3.29826   +2.97917   +2.64441   +2.29899   +1.94765   +1.59484   +1.24464   +0.90079   +0.56668   +0.24531   -0.06068   -0.34902   -0.61780   -0.86548   -1.09084   -1.29299   -1.47134   -1.62561   -1.75576   -1.86201   -1.94480   -2.00478   -2.04276   -2.05971   -2.05676   -2.03513   -1.99612   -1.94114   -1.87161   -1.78903   -1.69489   -1.59070   -1.47795   -1.35810   -1.23260   -1.10284   -0.97016   -0.83584   -0.70108   -0.56702   -0.43472   -0.30515   -0.17921   -0.05771   +0.05865   +0.16921   +0.27344   +0.37086   +0.46110   +0.54385   +0.61888   +0.68604   +0.74523   +0.79645   +0.83972   +0.87514   +0.90287   +0.92310   +0.93606   +0.94204   +0.94134   +0.93430   +0.92129   +0.90270   +0.87892   +0.85037   +0.81747   +0.78066   +0.74036   +0.69701   +0.65104   +0.60285   +0.55287   +0.50150   +0.44912   +0.39611   +0.34282   +0.28959   +0.23674   +0.18458   +0.13338   +0.08341   +0.03491   -0.01192   -0.05687   -0.09976   -0.14045
   +1.97456   +2.06180   +2.15426   +2.25235   +2.35650   +2.46722   +2.58502   +2.71049   +2.84428   +2.98711   +3.13976   +3.30313   +3.47818   +3.66600   +3.86783   +4.08501   +4.31909   +4.57179   +4.84506   +5.14113   +5.46249   +5.81203   +6.19302   +6.60925   +7.06507   +7.56553   +8.11653   +8.72495   +9.39892  +10.14803  +10.98375  +11.91983  +12.97289  +14.16321  +15.51576  +17.06155  +18.83960  +20.89959  +23.30565  +26.14198  +29.52111  +33.59671  +38.58389  +44.79283  +52.68696  +62.98963  +76.89383  +96.51316 +125.97411 +174.54335 +268.20050 +518.02824 +3035.17948 -926.77978 -434.94904 -299.93783 -238.91897 -206.04154 -187.46797 -177.95626 -175.73643 -181.50684 -200.22036 -253.83966 -602.53828 +158.31179  -25.73897  -81.54922 -127.73648 -214.99057 +23303810.96808  +20.24144 -104.31978 -1835.58925  -45.82036 +105.18015 -292.33935  +52.96805 -112.52612 +614.28998   +5.03937  +12.12752  +18.90659  +25.36857  +31.50724  +37.31801  +42.79783  +47.94504  +52.75927  +57.24134  +61.39314  +65.21755  +68.71832  +71.90004  +74.76801  +77.32817  +79.58706  +81.55173  +83.22968  +84.62878  +85.75728  +86.62369  +87.23675  +87.60541  +87.73878  +87.64607  +87.33657  +86.81962  +86.10458  +85.20078  +84.11754  +82.86408  +81.44957  +79.88306  +78.17349  +76.32964  +74.36015  +72.27351  +70.07799  +67.78172  +65.39260  +62.91833  +60.36641  +57.74409  +55.05843  +52.31624  +49.52410  +46.68837  +43.81514  +40.91030  +37.97946  +35.02802  +32.06112  +29.08367  +26.10034  +23.11555  +20.13350  +17.15813  +14.19318  +11.24212   +8.30820   +5.39447   +2.50372   -0.36148   -3.19876   -6.00601   -8.78130  -11.52293  -14.22944  -16.89955  -19.53223  -22.12663  -24.68216  -27.19841  -29.67520  -32.11260  -34.51086  -36.87051  -39.19230  -41.47721  -43.72651  -45.94172  -48.12465  -50.27741  -52.40245  -54.50254  -56.58086  -58.64097  -60.68691  -62.72323  -64.75503  -66.78806  -68.82877  -70.88448  -72.96341  -75.07493  -77.22966  -79.43975  -81.71916  -84.08396  -85.30411  -86.55283  -87.83295  -89.14754  -90.49993  -91.89373  -93.33290  -94.82175  -96.36500  -97.96785  -99.63600 -101.37576 -103.19408 -105.09869 -107.09820 -109.20220 -111.42144 -113.76798 -116.25543 -118.89923 -121.71687 -124.72838 -127.95671 -131.42831 -135.17388 -139.22918 -143.63619 -148.44448 -153.71306 -159.51270 -165.92905 -173.06676 -181.05509 -190.05556 -200.27276 -211.96966 -225.49015 -241.29268 -260.00238 -282.49438 -310.03271 -344.51334 -388.91562 -448.20504 -531.31940 -656.13419 -864.35874 -1281.12088 -2532.05930 +402356293857.13153 +2473.75205 +1222.83864 +806.11815 +597.95191 +473.21212 +390.18947 +331.00849 +286.73141 +252.39278 +225.01328 +202.69698 +184.17990 +168.58696 +155.29309 +143.83989 +133.88355 +125.16116 +117.46822 +110.64326 +104.55713  +99.10526  +94.20210  +89.77696  +85.77097  +82.13464  +78.82612  +75.80975  +73.05499  +70.53551  +68.22848  +66.11404  +64.17483  +62.39558  +60.76285  +59.26473  +57.89066  +56.63122  +55.47801  +54.42350  +53.46093  +52.58421  +51.78787  +51.06694  +50.41694  +49.83381  +49.31386  +48.85374  +48.45041  +48.10109  +47.80327  +47.55465  +47.35315  +47.19687  +47.08409  +47.01326  +46.98297  +46.99195  +47.03905  +47.12327  +47.24369  +47.39952  +47.59008  +47.81478  +48.07311  +48.36467  +48.68915  +49.04633  +49.43606  +49.85829  +50.31304  +50.80045  +51.32070  +51.87409  +52.46099  +53.08189  +53.73734  +54.42800  +55.15464  +55.91815  +56.71949  +57.55979  +58.44026  +59.36230  +60.32739  +61.33723  +62.39365  +63.49867  +64.65452  +65.86362  +67.12867  +68.45258  +69.83857  +71.29019  +72.81130  +74.40617  +76.07950  +77.83644  +79.68272  +81.62463  +83.66915  +85.82404  +88.09790  +90.50034  +93.04208  +95.73513  +98.59300 +101.63091 +104.86606 +108.31800 +112.00900 +115.96454 +120.21392 +124.79097 +129.73502 +135.09197 +140.91576 +147.27023 +154.23145 +161.89082 +170.35909 +179.77182 +190.29668 +202.14356 +215.57878 +230.94534 +248.69274 +269.42169 +293.95360 +323.44216 +359.56017 +404.82868 +463.23250 +541.46315 +651.68696 +818.58418 +1101.00759 +1682.43926 +3572.03012 -28550.49618 -2852.42135 -1499.86092 -1016.78185 -768.69652 -617.67261 -516.06061 -443.01363 -387.96527 -344.98781 -310.49837 -282.20367 -272.25831 -262.97854 -254.29938 -246.16400 -238.52250 -231.33088 -224.55020 -218.14586 -212.08701 -206.34607 -200.89828 -195.72137 -190.79525 -186.10173 -181.62431 -177.34799 -173.25911 -169.34517 -165.59474 -161.99733 -158.54329 -155.22373 -152.03045 -148.95587 -145.99295 -143.13518 -140.37649 -137.71121 -135.13408 -132.64014 -130.22479 -127.88366 -125.61268 -123.40799 -121.26594 -119.18310 -117.15618 -115.18207 -113.25780 -111.38052 -109.54750 -107.75611 -106.00381 -104.28812 -102.60666 -100.95707  -99.33703  -97.74428  -96.17653  -94.63155  -93.10704  -91.60072  -90.11025  -88.63324  -87.16722  -85.70964  -84.25780  -82.80890  -81.35992  -79.90765  -78.44864  -76.97911  -75.49497  -73.99165  -72.46413  -70.90675  -69.31314  -67.67607  -65.98725  -64.23709  -62.41446  -60.50629  -58.49709  -56.36835  -54.09772  -51.65792  -49.01528  -46.12768  -42.94170  -39.38846  -35.37763  -30.78822  -25.45434  -19.14217  -11.51115   -2.04504  +10.07814  +26.25202  +49.04367  +83.75815 +143.41669 +270.80305 +736.88019 -2522.79421 -566.44689 -348.79013 -264.89027 -220.33943 -192.65949 -173.75836 -160.00854 -149.54134 -141.29619 -134.62644 -129.11540 -124.48250 -120.53193 -117.12290 -114.15164 -111.54000 -109.22803 -107.16903 -105.32612 -103.66981 -102.17632 -100.82626  -99.60376  -98.49575  -97.49144  -96.58189  -95.75976  -95.01902  -94.35482  -93.76332  -93.24163  -92.78773  -92.40045  -92.07951  -91.82548  -91.63995  -91.52562  -91.48646  -91.52806  -91.65797  -91.88628  -92.22649  -92.69663  -93.32119  -94.13389  -95.18223  -96.53506  -98.29584 -100.62718 -103.80006 -108.30198 -115.10732 -126.48857 -149.26102 -217.49779 +1231019.39009  +54.68742  -13.65586  -36.64128  -48.32925  -55.53748  -60.54388  -64.33035  -67.39412  -70.01848  -72.38160  -74.60642  -76.78640  -79.00025  -81.32154  -83.82620  -86.59950  -89.74401  -93.38990  -97.70977 -102.94136 -109.42436 -117.66323 -128.44057 -143.03632 -163.68862 -194.67635 -245.28192 -339.98818 -570.61286 -1829.49199 +1593.98557 +584.52583 +378.34573 +296.56765 +258.84381 +243.41732 +242.58564 +253.74808 +276.98540 +314.59516 +371.73825 +458.59416 +596.11400 +833.33073 +1315.36830 +2737.68209 +54477.11826 -3574.08372 -1886.46467 -1361.59892  -60.70206  -25.00715   -8.88679   +3.97469  +14.40115  +22.41893  +28.12430  +31.69690  +33.37775  +33.43930  +32.16392  +29.82990  +26.70070  +23.01822  +18.99826  +14.82860  +10.66814   +6.64770   +2.87126   -0.58200   -3.65537   -6.31214   -8.53296  -10.31333  -11.66111  -12.59422  -13.13850  -13.32577  -13.19207  -12.77618  -12.11826  -11.25872  -10.23729   -9.09226   -7.85983   -6.57366   -5.26453   -3.96010   -2.68478   -1.45964   -0.30252   +0.77200   +1.75236   +2.62994   +3.39882   +4.05557   +4.59901   +5.02997   +5.35107   +5.56643   +5.68147   +5.70267   +5.63734   +5.49345   +5.27938   +5.00381   +4.67553   +4.30328   +3.89568   +3.46106   +3.00741   +2.54228   +2.07273   +1.60529   +1.14588   +0.69985   +0.27191   -0.13383   -0.51392   -0.86545   -1.18615   -1.47429   -1.72868   -1.94860   -2.13384   -2.28458   -2.40141   -2.48525   -2.53732   -2.55913   -2.55240   -2.51903   -2.46110   -2.38076   -2.28028   -2.16197   -2.02815   -1.88115   -1.72325   -1.55671   -1.38369   -1.20629   -1.02649   -0.84615   -0.66702   -0.49073   -0.31876   -0.15243   +0.00704   +0.15862   +0.30138   +0.43457   +0.55754   +0.66981   +0.77100   +0.86086   +0.93925   +1.00616   +1.06166   +1.10591   +1.13916   +1.16175   +1.17407   +1.17658   +1.16977   +1.15422   +1.13050   +1.09923   +1.06105   +1.01661   +0.96659   +0.91164   +0.85244   +0.78963   +0.72387   +0.65578   +0.58597   +0.51504   +0.44354   +0.37200   +0.30093   +0.23080   +0.16204   +0.09505   +0.03021   -0.03216   -0.09175   -0.14832   -0.20162   -0.25148   -0.29772   -0.34023   -0.37891   -0.41370   -0.44455   -0.47145   -0.49443   -0.51352   -0.52879   -0.54030
   +1.59890   +1.67222   +1.75005   +1.83275   +1.92072   +2.01438   +2.11420   +2.22071   +2.33448   +2.45615   +2.58641   +2.72607   +2.87600   +3.03716   +3.21066   +3.39773   +3.59973   +3.81824   +4.05500   +4.31203   +4.59160   +4.89630   +5.22913   +5.59352   +5.99343   +6.43349   +6.91906   +7.45646   +8.05312   +8.71787   +9.46125  +10.29590  +11.23717  +12.30378  +13.51882  +14.91103  +16.51660  +18.38167  +20.56591  +23.14775  +26.23212  +29.96253  +34.54007  +40.25503  +47.54157  +57.07793  +69.98361  +88.24337 +115.73431 +161.16670 +248.96736 +483.59694 +2850.48755 -875.99131 -413.96918 -287.62733 -231.01636 -201.07102 -184.86658 -177.62586 -177.97229 -187.18386 -211.56745 -278.17091 -705.91706 +226.69130   +1.85080  -64.93036 -118.16172 -215.77943 +25844138.88738  +45.58291  -90.44170 -1944.83558  -27.21224 +131.28232 -282.84275  +74.84108  -94.09454 +638.03219  +25.30968  +32.30364  +38.90158  +45.09925  +50.89438  +56.28644  +61.27656  +65.86733  +70.06268  +73.86775  +77.28878  +80.33295  +83.00834  +85.32377  +87.28874  +88.91332  +90.20808  +91.18403  +91.85252  +92.22516  +92.31383  +92.13053  +91.68742  +90.99668  +90.07055  +88.92123  +87.56086  +86.00150  +84.25510  +82.33343  +80.24811  +78.01054  +75.63193  +73.12323  +70.49514  +67.75811  +64.92229  +61.99756  +58.99348  +55.91932  +52.78404  +49.59626  +46.36432  +43.09619  +39.79955  +36.48174  +33.14978  +29.81036  +26.46986  +23.13432  +19.80949  +16.50077  +13.21328   +9.95184   +6.72092   +3.52476   +0.36726   -2.74796   -5.81753   -8.83839  -11.80773  -14.72302  -17.58198  -20.38256  -23.12300  -25.80176  -28.41754  -30.96926  -33.45610  -35.87742  -38.23285  -40.52219  -42.74549  -44.90299  -46.99515  -49.02264  -50.98634  -52.88732  -54.72691  -56.50661  -58.22816  -59.89354  -61.50494  -63.06484  -64.57594  -66.04125  -67.46405  -68.84798  -70.19702  -71.51553  -72.80833  -74.08071  -75.33853  -76.58826  -77.83712  -79.09315  -80.36538  -81.66399  -83.00053  -84.38817  -85.10580  -85.84206  -86.59922  -87.37972  -88.18622  -89.02160  -89.88897  -90.79175  -91.73365  -92.71875  -93.75151  -94.83686  -95.98022  -97.18762  -98.46572  -99.82198 -101.26471 -102.80325 -104.44812 -106.21121 -108.10603 -110.14800 -112.35478 -114.74673 -117.34743 -120.18438 -123.28979 -126.70174 -130.46549 -134.63534 -139.27699 -144.47068 -150.31549 -156.93525 -164.48676 -173.17154 -183.25311 -195.08277 -209.13947 -226.09372 -246.91395 -273.05273 -306.79259 -351.93766 -415.33523 -510.67977 -669.92489 -988.93110 -1947.00047 +308245307375.22174 +1888.50207 +930.45034 +611.47352 +452.26955 +356.97796 +293.64517 +248.57674 +214.92542 +188.88713 +168.17939 +151.34970 +137.42968 +125.74892 +115.82852 +107.31729  +99.95179  +93.53060  +87.89703  +82.92737  +78.52265  +74.60276  +71.10213  +67.96661  +65.15107  +62.61762  +60.33417  +58.27342  +56.41195  +54.72960  +53.20888  +51.83459  +50.59343  +49.47371  +48.46515  +47.55863  +46.74609  +46.02033  +45.37492  +44.80413  +44.30281  +43.86631  +43.49047  +43.17153  +42.90610  +42.69108  +42.52371  +42.40146  +42.32206  +42.28342  +42.28368  +42.32115  +42.39428  +42.50170  +42.64216  +42.81454  +43.01785  +43.25120  +43.51381  +43.80501  +44.12419  +44.47086  +44.84462  +45.24512  +45.67213  +46.12547  +46.60504  +47.11083  +47.64289  +48.20136  +48.78644  +49.39842  +50.03767  +50.70463  +51.39981  +52.12385  +52.87742  +53.66134  +54.47648  +55.32384  +56.20452  +57.11975  +58.07085  +59.05931  +60.08674  +61.15491  +62.26576  +63.42141  +64.62416  +65.87654  +67.18133  +68.54153  +69.96046  +71.44173  +72.98931  +74.60755  +76.30123  +78.07561  +79.93649  +81.89026  +83.94400  +86.10557  +88.38368  +90.78804  +93.32949  +96.02017  +98.87373 +101.90551 +105.13290 +108.57562 +112.25613 +116.20012 +120.43715 +125.00135 +129.93233 +135.27639 +141.08792 +147.43124 +154.38306 +162.03548 +170.50016 +179.91372 +190.44518 +202.30610 +215.76492 +231.16741 +248.96664 +269.76817 +294.40000 +324.02512 +360.32983 +405.85554 +464.61930 +543.36678 +654.36285 +822.48772 +1107.07119 +1693.08268 +3597.85412 -28785.23087 -2878.97049 -1515.59743 -1028.75971 -778.82616 -626.74651 -524.48521 -451.02667 -395.71915 -352.58724 -318.01940 -289.70420 -279.76402 -270.49617 -261.83518 -253.72378 -246.11171 -238.95467 -232.21342 -225.85314 -219.84278 -214.15456 -208.76360 -203.64748 -198.78601 -194.16091 -189.75561 -185.55505 -181.54551 -177.71449 -174.05052 -170.54310 -167.18260 -163.96014 -160.86754 -157.89726 -155.04231 -152.29622 -149.65298 -147.10702 -144.65315 -142.28652 -140.00262 -137.79721 -135.66634 -133.60630 -131.61360 -129.68498 -127.81733 -126.00774 -124.25347 -122.55189 -120.90055 -119.29709 -117.73927 -116.22495 -114.75210 -113.31876 -111.92303 -110.56311 -109.23723 -107.94369 -106.68083 -105.44700 -104.24061 -103.06007 -101.90380 -100.77022  -99.65774  -98.56474  -97.48958  -96.43054  -95.38585  -94.35367  -93.33201  -92.31879  -91.31172  -90.30833  -89.30590  -88.30140  -87.29141  -86.27208  -85.23895  -84.18690  -83.10987  -82.00073  -80.85091  -79.65001  -78.38525  -77.04072  -75.59626  -74.02599  -72.29598  -70.36085  -68.15845  -65.60121  -62.56165  -58.84657  -54.14840  -47.94568  -39.27798  -26.16043   -3.72127  +44.04674 +218.52249 -1000.97791 -268.95007 -187.45306 -156.01186 -139.30455 -128.92127 -121.83464 -116.68769 -112.78153 -109.71966 -107.26048 -105.24846 -103.57906 -102.17948 -100.99757  -99.99508  -99.14342  -98.42088  -97.81079  -97.30023  -96.87917  -96.53982  -96.27617  -96.08369  -95.95905  -95.89999  -95.90518  -95.97416  -96.10729  -96.30573  -96.57148  -96.90745  -97.31751  -97.80663  -98.38107  -99.04862  -99.81892 -100.70388 -101.71827 -102.88053 -104.21386 -105.74772 -107.52012 -109.58074 -111.99585 -114.85570 -118.28649 -122.47028 -127.67976 -134.34286 -143.17201 -155.44833 -173.73223 -203.99507 -264.14605 -443.72577 +3235164.20023 +271.19545  +91.49369  +31.04807   +0.35441  -18.49848  -31.49030  -41.19353  -48.90507  -55.35742  -61.00387  -66.14899  -71.01510  -75.77952  -80.59788  -85.62089  -91.00868  -96.94571 -103.65895 -111.44321 -120.69906 -131.99398 -146.16598 -164.51062 -189.14187 -223.75071 -275.38648 -359.33185 -515.87966 -896.10681 -2968.13321 +2663.30648 +1001.39537 +660.89440 +524.84044 +460.97391 +433.40502 +429.32735 +444.26681 +478.06086 +534.02224 +619.85953 +750.90980 +958.82657 +1317.75538 +2047.19972 +4199.09959 +82460.51318 -5346.35212 -2792.47099 -1997.07549  -54.31745  -14.49072   +2.94746  +16.21806  +26.24616  +33.20304  +37.34569  +39.01495  +38.59909  +36.49899  +33.10655  +28.78842  +23.87594  +18.65960  +13.38615   +8.25880   +3.43860   -0.95253   -4.82832   -8.13403  -10.84223  -12.94859  -14.46778  -15.42967  -15.87573  -15.85594  -15.42592  -14.64450  -13.57162  -12.26662  -10.78682   -9.18637   -7.51542   -5.81949   -4.13909   -2.50947   -0.96058   +0.48290   +1.80136   +2.98002   +4.00863   +4.88106   +5.59495   +6.15125   +6.55384   +6.80905   +6.92529   +6.91263   +6.78242   +6.54696   +6.21915   +5.81221   +5.33942   +4.81386   +4.24827   +3.65482   +3.04498   +2.42945   +1.81802   +1.21956   +0.64191   +0.09194   -0.42452   -0.90261   -1.33846   -1.72913   -2.07257   -2.36755   -2.61360   -2.81096   -2.96052   -3.06371   -3.12245   -3.13909   -3.11634   -3.05717   -2.96478   -2.84256   -2.69396   -2.52250   -2.33172   -2.12509   -1.90604   -1.67784   -1.44367   -1.20650   -0.96915   -0.73420   -0.50404   -0.28082   -0.06648   +0.13730   +0.32905   +0.50755   +0.67179   +0.82099   +0.95456   +1.07212   +1.17348   +1.25862   +1.32768   +1.38095   +1.41884   +1.44191   +1.45078   +1.44621   +1.42899   +1.39999   +1.36016   +1.31044   +1.25182   +1.18531   +1.11192   +1.03265   +0.94850   +0.86042   +0.76938   +0.67627   +0.58196   +0.48729   +0.39303   +0.29990   +0.20859   +0.11970   +0.03381   -0.04859   -0.12704   -0.20115   -0.27060   -0.33510   -0.39442   -0.44838   -0.49688   -0.53982   -0.57718   -0.60895   -0.63520   -0.65601   -0.67149   -0.68179   -0.68709   -0.68759   -0.68351   -0.67509   -0.66259   -0.64628   -0.62644   -0.60335   -0.57732   -0.54864
   +1.29015   +1.35151   +1.41675   +1.48619   +1.56017   +1.63907   +1.72331   +1.81334   +1.90968   +2.01289   +2.12361   +2.24251   +2.37040   +2.50813   +2.65668   +2.81715   +2.99079   +3.17897   +3.38329   +3.60555   +3.84780   +4.11239   +4.40201   +4.71978   +5.06929   +5.45474   +5.88101   +6.35387   +6.88009   +7.46774   +8.12647   +8.86788   +9.70605  +10.65823  +11.74566  +12.99487  +14.43930  +16.12163  +18.09716  +20.43865  +23.24359  +26.64547  +30.83158  +36.07258  +42.77366  +51.56844  +63.50364  +80.43624 +105.99588 +148.34047 +230.35472 +449.92165 +2667.58611 -824.92837 -392.46723 -274.67957 -222.37986 -195.26706 -181.31854 -176.21110 -178.94489 -191.34420 -220.98458 -299.67445 -801.34947 +292.23338  +29.36995  -47.42889 -106.82521 -213.09679 +27936962.78761  +70.03800  -74.86970 -2014.63625   -8.07924 +154.40010 -266.81246  +94.83697  -73.34238 +644.93698  +44.80048  +51.46889  +57.65236  +63.35174  +68.56994  +73.31175  +77.58363  +81.39353  +84.75072  +87.66567  +90.14988  +92.21571  +93.87635  +95.14559  +96.03781  +96.56780  +96.75073  +96.60204  +96.13735  +95.37239  +94.32295  +93.00482  +91.43372  +89.62526  +87.59486  +85.35779  +82.92904  +80.32334  +77.55514  +74.63855  +71.58731  +68.41482  +65.13410  +61.75774  +58.29794  +54.76648  +51.17469  +47.53350  +43.85338  +40.14434  +36.41599  +32.67747  +28.93749  +25.20432  +21.48579  +17.78932  +14.12190  +10.49008   +6.90003   +3.35752   -0.13210   -3.56385   -6.93312  -10.23568  -13.46765  -16.62550  -19.70604  -22.70641  -25.62407  -28.45678  -31.20260  -33.85988  -36.42726  -38.90364  -41.28818  -43.58028  -45.77961  -47.88604  -49.89970  -51.82089  -53.65016  -55.38826  -57.03610  -58.59480  -60.06569  -61.45023  -62.75008  -63.96706  -65.10318  -66.16059  -67.14162  -68.04875  -68.88465  -69.65216  -70.35427  -70.99419  -71.57530  -72.10122  -72.57575  -73.00297  -73.38723  -73.73316  -74.04576  -74.33039  -74.59289  -74.83957  -75.07739  -75.31399  -75.55786  -75.81852  -75.95843  -76.10668  -76.26482  -76.43455  -76.61767  -76.81615  -77.03210  -77.26779  -77.52571  -77.80856  -78.11930  -78.46115  -78.83769  -79.25282  -79.71089  -80.21673  -80.77570  -81.39383  -82.07787  -82.83546  -83.67524  -84.60705  -85.64217  -86.79356  -88.07623  -89.50765  -91.10829  -92.90228  -94.91834  -97.19087  -99.76147 -102.68092 -106.01195 -109.83286 -114.24283 -119.36928 -125.37882 -132.49349 -141.01603 -151.37022 -164.16807 -180.32756 -201.29109 -229.46257 -269.16894 -329.06391 -429.33924 -630.57001 -1235.63101 +194782623769.48010 +1188.75035 +583.69658 +382.47786 +282.21941 +222.34622 +182.66653 +154.52668 +133.59981 +117.48205 +104.73107  +94.42898  +85.96386  +78.91201  +72.97082  +67.91833  +63.58809  +59.85277  +56.61337  +53.79170  +51.32522  +49.16329  +47.26450  +45.59462  +44.12514  +42.83212  +41.69529  +40.69742  +39.82372  +39.06147  +38.39964  +37.82865  +37.34012  +36.92669  +36.58190  +36.30003  +36.07601  +35.90534  +35.78401  +35.70844  +35.67542  +35.68209  +35.72587  +35.80444  +35.91573  +36.05787  +36.22918  +36.42814  +36.65340  +36.90374  +37.17808  +37.47545  +37.79498  +38.13591  +38.49758  +38.87941  +39.28090  +39.70162  +40.14125  +40.59949  +41.07614  +41.57107  +42.08418  +42.61547  +43.16498  +43.73282  +44.31915  +44.92420  +45.54826  +46.19168  +46.85487  +47.53831  +48.24256  +48.96822  +49.71598  +50.48661  +51.28096  +52.09995  +52.94460  +53.81603  +54.71545  +55.64419  +56.60367  +57.59548  +58.62131  +59.68301  +60.78258  +61.92222  +63.10429  +64.33136  +65.60626  +66.93203  +68.31202  +69.74986  +71.24953  +72.81540  +74.45224  +76.16530  +77.96035  +79.84377  +81.82258  +83.90457  +86.09840  +88.41368  +90.86115  +93.45283  +96.20220  +99.12446 +102.23677 +105.55861 +109.11218 +112.92285 +117.01979 +121.43669 +126.21267 +131.39339 +137.03253 +143.19359 +149.95222 +157.39931 +165.64504 +174.82421 +185.10357 +196.69187 +209.85399 +224.93108 +242.37020 +262.76888 +286.94415 +316.04358 +351.73119 +396.51479 +454.35839 +531.91862 +641.29856 +807.05029 +1087.72131 +1665.84233 +3545.33315 -28411.00308 -2846.45598 -1501.23999 -1021.00862 -774.56354 -624.68792 -523.97979 -451.70095 -397.34044 -355.00206 -321.12231 -293.42074 -283.71009 -274.66432 -266.21884 -258.31719 -250.90981 -243.95303 -237.40818 -231.24094 -225.42072 -219.92018 -214.71480 -209.78254 -205.10351 -200.65975 -196.43498 -192.41441 -188.58458 -184.93322 -181.44911 -178.12198 -174.94240 -171.90172 -168.99197 -166.20582 -163.53648 -160.97769 -158.52367 -156.16903 -153.90880 -151.73836 -149.65341 -147.64995 -145.72427 -143.87290 -142.09261 -140.38040 -138.73345 -137.14915 -135.62506 -134.15889 -132.74853 -131.39200 -130.08746 -128.83319 -127.62762 -126.46926 -125.35678 -124.28891 -123.26453 -122.28258 -121.34215 -120.44238 -119.58256 -118.76204 -117.98030 -117.23691 -116.53156 -115.86405 -115.23432 -114.64242 -114.08855 -113.57306 -113.09651 -112.65960 -112.26331 -111.90883 -111.59767 -111.33168 -111.11310 -110.94469 -110.82977 -110.77237 -110.77742 -110.85092 -111.00026 -111.23457 -111.56528 -112.00678 -112.57747 -113.30117 -114.20927 -115.34389 -116.76294 -118.54813 -120.81858 -123.75499 -127.64512 -132.97701 -140.64967 -152.52102 -173.15138 -217.52441 -380.53607 +761.25025  +76.27342   +0.19161  -29.07048  -44.57644  -54.19886  -60.77218  -65.56730  -69.23921  -72.15998  -74.55679  -76.57634  -78.31777  -79.85064  -81.22534  -82.47940  -83.64156  -84.73428  -85.77560  -86.78027  -87.76070  -88.72753  -89.69014  -90.65699  -91.63594  -92.63447  -93.65990  -94.71956  -95.82100  -96.97213  -98.18148  -99.45833 -100.81305 -102.25733 -103.80456 -105.47031 -107.27288 -109.23409 -111.38025 -113.74352 -116.36376 -119.29109 -122.58957 -126.34254 -130.66068 -135.69437 -141.65350 -148.84052 -157.70818 -168.96676 -183.79855 -204.32960 -234.80908 -285.14734 -385.06852 -683.18772 +5369664.16275 +503.37782 +205.14310 +104.87937  +54.03412  +22.88306   +1.50624  -14.35997  -26.86070  -37.20258  -46.12660  -54.12413  -61.54636  -68.66499  -75.70940  -82.89218  -90.42985  -98.56285 -107.57893 -117.84433 -129.85001 -144.28511 -162.16124 -185.03602 -215.44421 -257.80338 -320.54011 -421.90787 -610.00742 -1065.14110 -3539.23229 +3178.97091 +1193.85328 +785.27516 +620.29776 +540.99447 +504.39786 +495.02859 +507.26100 +540.46939 +597.92647 +687.69567 +826.03722 +1046.65593 +1428.61887 +2206.10884 +4501.55175 +88008.07366 -5684.68641 -2959.92293 -2111.38286  -38.34195   -0.69221  +17.02640  +29.83589  +38.55051  +43.54212  +45.28768  +44.33530  +41.25154  +36.58385  +30.84004  +24.47174  +17.86685  +11.34714   +5.16875   -0.47385   -5.44274   -9.65018  -13.05178  -15.63959  -17.43540  -18.48436  -18.84921  -18.60505  -17.83478  -16.62519  -15.06365  -13.23545  -11.22167   -9.09753   -6.93122   -4.78317   -2.70556   -0.74220   +1.07138   +2.70761   +4.14649   +5.37499   +6.38642   +7.17975   +7.75890   +8.13199   +8.31062   +8.30922   +8.14436   +7.83416   +7.39773   +6.85468   +6.22463   +5.52689   +4.78006   +4.00182   +3.20866   +2.41573   +1.63671   +0.88373   +0.16731   -0.50362   -1.12175   -1.68128   -2.17792   -2.60878   -2.97227   -3.26799   -3.49662   -3.65983   -3.76010   -3.80066   -3.78532   -3.71840   -3.60459   -3.44884   -3.25629   -3.03216   -2.78169   -2.51003   -2.22221   -1.92307   -1.61721   -1.30895   -1.00231   -0.70096   -0.40824   -0.12711   +0.13983   +0.39036   +0.62262   +0.83510   +1.02665   +1.19643   +1.34393   +1.46893   +1.57145   +1.65180   +1.71050   +1.74824   +1.76594   +1.76462   +1.74545   +1.70972   +1.65878   +1.59404   +1.51698   +1.42908   +1.33183   +1.22672   +1.11522   +0.99874   +0.87866   +0.75632   +0.63296   +0.50977   +0.38786   +0.26824   +0.15185   +0.03954   -0.06793   -0.16991   -0.26580   -0.35513   -0.43749   -0.51256   -0.58011   -0.63998   -0.69208   -0.73639   -0.77296   -0.80190   -0.82336   -0.83755   -0.84473   -0.84520   -0.83927   -0.82731   -0.80971   -0.78685   -0.75918   -0.72711   -0.69109   -0.65156   -0.60897   -0.56377   -0.51638   -0.46724   -0.41677   -0.36537   -0.31344   -0.26135   -0.20945   -0.15809
   +1.03766   +1.08880   +1.14327   +1.20135   +1.26332   +1.32953   +1.40034   +1.47616   +1.55743   +1.64466   +1.73839   +1.83924   +1.94791   +2.06518   +2.19189   +2.32905   +2.47774   +2.63921   +2.81489   +3.00638   +3.21553   +3.44445   +3.69556   +3.97167   +4.27603   +4.61244   +4.98533   +5.39991   +5.86236   +6.38002   +6.96168   +7.61795   +8.36172   +9.20877  +10.17860  +11.29561  +12.59056  +14.10280  +15.88339  +17.99958  +20.54163  +23.63326  +27.44827  +32.23814  +38.37972  +46.46291  +57.46299  +73.11151  +96.79498 +136.12833 +212.47988 +417.26343 +2488.18645 -774.16190 -370.72999 -261.30218 -213.17976 -188.77756 -176.95576 -173.83019 -178.75797 -194.07222 -228.52274 -318.32006 -888.28570 +354.33928  +56.48324  -29.31578  -93.96088 -207.11841 +29564954.98503  +93.21904  -57.94216 -2044.92395  +11.17901 +174.13609 -244.78847 +112.54832  -50.82955 +635.27370  +63.00623  +69.11265  +74.64624  +79.61439  +84.02657  +87.89414  +91.23010  +94.04889  +96.36618  +98.19874  +99.56419 +100.48092 +100.96791 +101.04461 +100.73082 +100.04656  +99.01202  +97.64740  +95.97287  +94.00848  +91.77411  +89.28939  +86.57361  +83.64577  +80.52442  +77.22771  +73.77331  +70.17840  +66.45962  +62.63311  +58.71440  +54.71849  +50.65977  +46.55206  +42.40858  +38.24193  +34.06414  +29.88663  +25.72023  +21.57518  +17.46113  +13.38718   +9.36182   +5.39304   +1.48824   -2.34568   -6.10235   -9.77593  -13.36103  -16.85277  -20.24671  -23.53888  -26.72574  -29.80416  -32.77140  -35.62514  -38.36341  -40.98460  -43.48745  -45.87101  -48.13465  -50.27805  -52.30115  -54.20418  -55.98760  -57.65214  -59.19873  -60.62852  -61.94289  -63.14338  -64.23172  -65.20981  -66.07969  -66.84357  -67.50379  -68.06281  -68.52322  -68.88771  -69.15909  -69.34024  -69.43416  -69.44392  -69.37268  -69.22367  -69.00019  -68.70563  -68.34344  -67.91714  -67.43035  -66.88674  -66.29008  -65.64425  -64.95322  -64.22108  -63.45207  -62.65062  -61.82131  -60.96900  -60.09882  -59.21626  -58.77217  -58.32724  -57.88229  -57.43819  -56.99584  -56.55622  -56.12033  -55.68927  -55.26419  -54.84632  -54.43701  -54.03769  -53.64992  -53.27541  -52.91600  -52.57375  -52.25091  -51.94997  -51.67372  -51.42527  -51.20813  -51.02627  -50.88420  -50.78710  -50.74091  -50.75256  -50.83010  -50.98302  -51.22258  -51.56221  -52.01816  -52.61023  -53.36282  -54.30638  -55.47942  -56.93142  -58.72701  -60.95228  -63.72460  -67.20819  -71.64020  -77.37625  -84.97511  -95.36794 -110.23072 -132.91528 -171.24238 -248.67401 -482.51972 +75443214421.08058 +457.49702 +223.64616 +146.20595 +107.86688  +85.16698  +70.28554  +59.87080  +52.24683  +46.48255  +42.01928  +38.50149  +35.69214  +33.42712  +31.58920  +30.09242  +28.87229  +27.87949  +27.07569  +26.43061  +25.92004  +25.52437  +25.22759  +25.01646  +24.87996  +24.80885  +24.79532  +24.83273  +24.91539  +25.03842  +25.19760  +25.38928  +25.61027  +25.85779  +26.12940  +26.42296  +26.73658  +27.06861  +27.41759  +27.78222  +28.16135  +28.55400  +28.95926  +29.37637  +29.80463  +30.24347  +30.69236  +31.15087  +31.61863  +32.09531  +32.58068  +33.07453  +33.57671  +34.08712  +34.60572  +35.13249  +35.66746  +36.21072  +36.76237  +37.32257  +37.89151  +38.46944  +39.05661  +39.65335  +40.26002  +40.87700  +41.50473  +42.14370  +42.79444  +43.45751  +44.13355  +44.82323  +45.52727  +46.24648  +46.98169  +47.73382  +48.50385  +49.29284  +50.10193  +50.93234  +51.78538  +52.66246  +53.56510  +54.49493  +55.45372  +56.44336  +57.46590  +58.52355  +59.61869  +60.75393  +61.93205  +63.15610  +64.42939  +65.75551  +67.13838  +68.58229  +70.09193  +71.67242  +73.32943  +75.06915  +76.89844  +78.82489  +80.85690  +83.00383  +85.27608  +87.68533  +90.24464  +92.96874  +95.87426  +98.98006 +102.30763 +105.88151 +109.72995 +113.88552 +118.38607 +123.27576 +128.60650 +134.43970 +140.84852 +147.92085 +155.76323 +164.50600 +174.31041 +185.37834 +197.96590 +212.40301 +229.12201 +248.70073 +271.92931 +299.91759 +334.27487 +377.42652 +433.20633 +508.05226 +613.66995 +773.80529 +1045.08352 +1604.04278 +3421.64422 -27485.76347 -2760.68897 -1459.83535 -995.57398 -757.42888 -612.68833 -515.50689 -445.82757 -393.48489 -352.77667 -320.25690 -293.72056 -284.43343 -275.79077 -267.73016 -260.19705 -253.14357 -246.52749 -240.31150 -234.46245 -228.95082 -223.75020 -218.83697 -214.18985 -209.78970 -205.61921 -201.66271 -197.90598 -194.33609 -190.94124 -187.71069 -184.63459 -181.70395 -178.91048 -176.24662 -173.70536 -171.28030 -168.96551 -166.75553 -164.64531 -162.63021 -160.70592 -158.86846 -157.11417 -155.43966 -153.84179 -152.31768 -150.86465 -149.48027 -148.16229 -146.90864 -145.71746 -144.58705 -143.51586 -142.50253 -141.54585 -140.64475 -139.79833 -139.00583 -138.26666 -137.58037 -136.94668 -136.36546 -135.83676 -135.36083 -134.93807 -134.56913 -134.25484 -133.99630 -133.79488 -133.65222 -133.57030 -133.55150 -133.59857 -133.71479 -133.90398 -134.17058 -134.51982 -134.95781 -135.49168 -136.12985 -136.88225 -137.76064 -138.77902 -139.95422 -141.30652 -142.86064 -144.64693 -146.70308 -149.07642 -151.82716 -155.03312 -158.79659 -163.25472 -168.59575 -175.08517 -183.10988 -193.25648 -206.45916 -224.30195 -249.70276 -288.69175 -356.07001 -500.46921 -1029.88851 +2675.65432 +452.19739 +205.04352 +109.89150  +59.42898  +28.10491   +6.72047   -8.84840  -20.72665  -30.12077  -37.76687  -44.13979  -49.55978  -54.25091  -58.37485  -62.05140  -65.37144  -68.40540  -71.20888  -73.82665  -76.29538  -78.64566  -80.90345  -83.09126  -85.22896  -87.33446  -89.42432  -91.51418  -93.61920  -95.75441  -97.93515 -100.17738 -102.49815 -104.91607 -107.45182 -110.12887 -112.97432 -116.01994 -119.30367 -122.87141 -126.77973 -131.09938 -135.92047 -141.35997 -147.57292 -154.76973 -163.24392 -173.41824 -185.92540 -201.75795 -222.56805 -251.32686 -293.97295 -364.35769 -504.02706 -920.70758 +7505524.48992 +737.93194 +321.16692 +181.14851 +110.23999  +66.89843  +37.26362  +15.38266   -1.73473  -15.76511  -27.73183  -38.30625  -47.95981  -57.04763  -65.85864  -74.64900  -83.66741  -93.17806 -103.48567 -114.96739 -128.11880 -143.62604 -162.48703 -186.22870 -217.32526 -260.07622 -322.66658 -422.80315 -607.10783 -1050.26127 -3449.25204 +3055.28149 +1129.26006 +729.84862 +565.82172 +484.05199 +442.70588 +426.48851 +429.51432 +450.52099 +491.64600 +558.97881 +665.17758 +836.73404 +1135.99928 +1747.84533 +3558.62049 +69503.29910 -4489.19958 -2339.06842 -1670.57323  -14.08369  +15.84970  +32.57947  +43.79668  +50.10319  +52.14233  +50.66993  +46.47854  +40.33114  +32.92429  +24.87037  +16.68460   +8.78277   +1.48452   -4.98003  -10.46076  -14.87700  -18.20642  -20.47406  -21.74194  -22.09954  -21.65522  -20.52881  -18.84531  -16.72965  -14.30251  -11.67708   -8.95668   -6.23312   -3.58579   -1.08115   +1.22715   +3.29790   +5.10165   +6.61976   +7.84340   +8.77234   +9.41380   +9.78125   +9.89321   +9.77211   +9.44331   +8.93403   +8.27257   +7.48747   +6.60688   +5.65795   +4.66643   +3.65621   +2.64910   +1.66461   +0.71980   -0.17074   -0.99495   -1.74317   -2.40815   -2.98486   -3.47034   -3.86356   -4.16521   -4.37752   -4.50403   -4.54942   -4.51930   -4.42003   -4.25850   -4.04201   -3.77808   -3.47433   -3.13832   -2.77744   -2.39886   -2.00936   -1.61535   -1.22275   -0.83695   -0.46284   -0.10471   +0.23371   +0.54926   +0.83935   +1.10192   +1.33547   +1.53897   +1.71187   +1.85406   +1.96581   +2.04778   +2.10092   +2.12647   +2.12593   +2.10097   +2.05345   +1.98533   +1.89870   +1.79569   +1.67845   +1.54917   +1.40998   +1.26300   +1.11025   +0.95371   +0.79523   +0.63656   +0.47935   +0.32510   +0.17519   +0.03086   -0.10679   -0.23680   -0.35835   -0.47074   -0.57344   -0.66601   -0.74814   -0.81966   -0.88049   -0.93066   -0.97028   -0.99956   -1.01880   -1.02836   -1.02865   -1.02015   -1.00339   -0.97892   -0.94735   -0.90928   -0.86536   -0.81624   -0.76256   -0.70498   -0.64414   -0.58068   -0.51523   -0.44838   -0.38071   -0.31279   -0.24513   -0.17824   -0.11259   -0.04859   +0.01334   +0.07285   +0.12961   +0.18333   +0.23375   +0.28067   +0.32389   +0.36328
   +0.83212   +0.87459   +0.91990   +0.96829   +1.02002   +1.07538   +1.13469   +1.19830   +1.26662   +1.34007   +1.41914   +1.50438   +1.59641   +1.69589   +1.80361   +1.92042   +2.04732   +2.18540   +2.33593   +2.50035   +2.68030   +2.87769   +3.09467   +3.33379   +3.59795   +3.89058   +4.21568   +4.57796   +4.98303   +5.43753   +5.94946   +6.52847   +7.18630   +7.93737   +8.79951   +9.79506  +10.95224  +12.30720  +13.90690  +15.81330  +18.10968  +20.91031  +24.37596  +28.73949  +34.35027  +41.75567  +51.86154  +66.27731  +88.15265 +124.57328 +195.42913 +385.82580 +2313.68163 -724.17302 -349.00639 -247.68032 -203.57184 -181.74148 -171.90586 -170.60169 -177.52085 -195.46486 -234.25668 -334.12582 -966.36718 +412.52396  +82.89328  -10.84814  -79.80881 -198.06264 +30720187.49465 +114.78736  -40.00208 -2036.41860  +30.18286 +190.18684 -217.41672 +127.64064  -27.13193 +609.71228  +79.47701  +84.78710  +89.44089  +93.45378  +96.84320  +99.62837 +101.83005 +103.47026 +104.57207 +105.15942 +105.25688 +104.88954 +104.08279 +102.86223 +101.25350  +99.28219  +96.97370  +94.35318  +91.44543  +88.27482  +84.86524  +81.23999  +77.42181  +73.43277  +69.29424  +65.02690  +60.65068  +56.18472  +51.64742  +47.05634  +42.42829  +37.77923  +33.12435  +28.47801  +23.85378  +19.26445  +14.72203  +10.23774   +5.82206   +1.48473   -2.76525   -6.91956  -10.97060  -14.91140  -18.73567  -22.43774  -26.01254  -29.45558  -32.76295  -35.93126  -38.95764  -41.83973  -44.57563  -47.16390  -49.60350  -51.89384  -54.03468  -56.02617  -57.86877  -59.56330  -61.11085  -62.51282  -63.77085  -64.88684  -65.86291  -66.70140  -67.40481  -67.97585  -68.41738  -68.73240  -68.92402  -68.99550  -68.95016  -68.79144  -68.52284  -68.14790  -67.67023  -67.09348  -66.42130  -65.65737  -64.80538  -63.86899  -62.85186  -61.75760  -60.58982  -59.35205  -58.04776  -56.68038  -55.25324  -53.76961  -52.23262  -50.64533  -49.01066  -47.33140  -45.61019  -43.84951  -42.05165  -40.21869  -38.35246  -36.45456  -35.49414  -34.52625  -33.55099  -32.56843  -31.57863  -30.58160  -29.57732  -28.56574  -27.54675  -26.52022  -25.48595  -24.44369  -23.39312  -22.33385  -21.26542  -20.18726  -19.09869  -17.99894  -16.88706  -15.76196  -14.62237  -13.46676  -12.29337  -11.10011   -9.88453   -8.64372   -7.37423   -6.07192   -4.73185   -3.34802   -1.91314   -0.41826   +1.14773   +2.79878   +4.55257   +6.43192   +8.46670  +10.69678  +13.17662  +15.98247  +19.22458  +23.06835  +27.77377  +33.77426  +41.85002  +53.56160  +72.55034 +109.74049 +219.75357 -35127856349.00173 -215.69724 -105.70211  -68.54187  -49.59494  -37.93707  -29.92683  -24.00364  -19.38721  -15.64405  -12.51407   -9.83174   -7.48672   -5.40261   -3.52482   -1.81333   -0.23809   +1.22387   +2.59045   +3.87578   +5.09117   +6.24582   +7.34724   +8.40168   +9.41434  +10.38963  +11.33127  +12.24248  +13.12603  +13.98430  +14.81942  +15.63322  +16.42737  +17.20331  +17.96238  +18.70576  +19.43453  +20.14969  +20.85213  +21.54271  +22.22221  +22.89137  +23.55088  +24.20139  +24.84354  +25.47792  +26.10512  +26.72570  +27.34020  +27.94917  +28.55313  +29.15261  +29.74812  +30.34020  +30.92936  +31.51612  +32.10102  +32.68459  +33.26738  +33.84994  +34.43285  +35.01668  +35.60205  +36.18956  +36.77987  +37.37362  +37.97151  +38.57426  +39.18261  +39.79733  +40.41924  +41.04918  +41.68806  +42.33680  +42.99640  +43.66789  +44.35237  +45.05099  +45.76500  +46.49568  +47.24442  +48.01270  +48.80207  +49.61421  +50.45091  +51.31407  +52.20574  +53.12812  +54.08358  +55.07467  +56.10412  +57.17492  +58.29028  +59.45369  +60.66896  +61.94022  +63.27198  +64.66920  +66.13728  +67.68220  +69.31050  +71.02946  +72.84710  +74.77234  +76.81515  +78.98661  +81.29922  +83.76697  +86.40572  +89.23342  +92.27049  +95.54033  +99.06976 +102.88978 +107.03638 +111.55156 +116.48467 +121.89410 +127.84940 +134.43414 +141.74960 +149.91973 +159.09784 +169.47587 +181.29734 +194.87598 +210.62289 +229.08754 +251.02134 +277.47970 +309.99305 +350.86797 +403.75047 +474.76329 +575.03900 +727.16112 +984.98326 +1516.40288 +3244.85818 -26150.00513 -2635.26872 -1398.28133 -956.94445 -730.66157 -593.21677 -501.00882 -434.96283 -385.41131 -346.93163 -316.24700 -291.26093 -282.53132 -274.41606 -266.85585 -259.79884 -253.19956 -247.01791 -241.21846 -235.76973 -230.64371 -225.81536 -221.26227 -216.96430 -212.90328 -209.06286 -205.42820 -201.98587 -198.72365 -195.63044 -192.69611 -189.91140 -187.26786 -184.75774 -182.37396 -180.11001 -177.95991 -175.91817 -173.97977 -172.14006 -170.39479 -168.74007 -167.17230 -165.68820 -164.28477 -162.95926 -161.70918 -160.53226 -159.42646 -158.38996 -157.42112 -156.51852 -155.68092 -154.90726 -154.19668 -153.54850 -152.96222 -152.43754 -151.97434 -151.57270 -151.23292 -150.95548 -150.74113 -150.59083 -150.50583 -150.48763 -150.53807 -150.65931 -150.85389 -151.12477 -151.47539 -151.90971 -152.43231 -153.04844 -153.76416 -154.58647 -155.52341 -156.58431 -157.77999 -159.12303 -160.62814 -162.31261 -164.19684 -166.30506 -168.66624 -171.31533 -174.29475 -177.65660 -181.46544 -185.80230 -190.77023 -196.50232 -203.17342 -211.01797 -220.35761 -231.64600 -245.54411 -263.05409 -285.77183 -316.40337 -359.93328 -426.66285 -541.87657 -788.65132 -1693.13860 +4636.92631 +838.55973 +416.30323 +253.72344 +167.50001 +113.98461  +77.46325  +50.89114  +30.63858  +14.64489   +1.65302   -9.14775  -18.30400  -26.19791  -33.10505  -39.22938  -44.72537  -49.71244  -54.28465  -58.51738  -62.47209  -66.19969  -69.74305  -73.13892  -76.41936  -79.61286  -82.74527  -85.84057  -88.92152  -92.01024  -95.12877  -98.29964 -101.54643 -104.89441 -108.37132 -112.00817 -115.84043 -119.90933 -124.26376 -128.96262 -134.07815 -139.70049 -145.94422 -152.95782 -160.93792 -170.15127 -180.96976 -193.92900 -209.83051 -229.93175 -256.32591 -292.77755 -346.81161 -435.98045 -612.93287 -1140.91344 +9511573.68400 +961.23995 +433.22715 +255.95876 +166.30639 +111.62869  +74.36688  +46.98416  +25.69982   +8.39998   -6.19886  -18.93085  -30.37248  -40.94719  -50.98708  -60.77255  -70.56073  -80.60904  -91.19872 -102.66265 -115.42373 -130.05337 -147.36866 -168.60527 -195.74939 -232.23334 -284.56652 -366.79531 -515.84578 -869.95251 -2771.56880 +2369.41431 +840.93815 +519.38662 +383.17303 +310.93324 +269.25526 +245.59121 +234.63549 +234.41324 +245.07998 +268.89527 +311.27945 +384.04804 +515.39000 +789.25832 +1608.66426 +31596.33438 -2059.27393 -1085.19090 -784.97716  +15.17623  +33.94868  +48.32571  +56.67511  +59.44216  +57.61846  +52.28497  +44.49581  +35.20583  +25.23932  +15.27843   +5.85878   -2.62355   -9.89983  -15.81299  -20.30054  -23.37693  -25.11678  -25.63919  -25.09384  -23.64873  -21.48002  -18.76353  -15.66814  -12.35076   -8.95273   -5.59753   -2.38944   +0.58671   +3.26527   +5.59879   +7.55672   +9.12373  +10.29792  +11.08886  +11.51567  +11.60510  +11.38972  +10.90624  +10.19393   +9.29329   +8.24481   +7.08800   +5.86048   +4.59735   +3.33065   +2.08902   +0.89741   -0.22298   -1.25478   -2.18432   -3.00150   -3.69961   -4.27507   -4.72711   -5.05752   -5.27027   -5.37123   -5.36782   -5.26870   -5.08350   -4.82248   -4.49632   -4.11585   -3.69186   -3.23490   -2.75514   -2.26220   -1.76506   -1.27200   -0.79046   -0.32710   +0.11234   +0.52293   +0.90064   +1.24227   +1.54542   +1.80848   +2.03053   +2.21136   +2.35132   +2.45133   +2.51279   +2.53752   +2.52770   +2.48578   +2.41447   +2.31664   +2.19529   +2.05349   +1.89433   +1.72089   +1.53620   +1.34319   +1.14468   +0.94336   +0.74174   +0.54216   +0.34677   +0.15752   -0.02385   -0.19582   -0.35707   -0.50648   -0.64314   -0.76637   -0.87562   -0.97058   -1.05108   -1.11711   -1.16882   -1.20648   -1.23050   -1.24138   -1.23974   -1.22626   -1.20171   -1.16689   -1.12268   -1.06998   -1.00971   -0.94281   -0.87023   -0.79289   -0.71174   -0.62767   -0.54156   -0.45428   -0.36661   -0.27934   -0.19319   -0.10884   -0.02689   +0.05206   +0.12752   +0.19902   +0.26615   +0.32858   +0.38600   +0.43818   +0.48494   +0.52614   +0.56169   +0.59157   +0.61578   +0.63437   +0.64743   +0.65509   +0.65752   +0.65490
   +0.66547   +0.70062   +0.73818   +0.77837   +0.82140   +0.86753   +0.91704   +0.97024   +1.02747   +1.08911   +1.15560   +1.22741   +1.30508   +1.38921   +1.48048   +1.57965   +1.68759   +1.80529   +1.93386   +2.07459   +2.22894   +2.39859   +2.58550   +2.79193   +3.02048   +3.27423   +3.55679   +3.87240   +4.22610   +4.62392   +5.07309   +5.58237   +6.16242   +6.82635   +7.59043   +8.47503   +9.50595  +10.71631  +12.14915  +13.86137  +15.92956  +18.45894  +21.59774  +25.56092  +30.67136  +37.43546  +46.69199  +59.93243  +80.07743 +113.70083 +179.26206 +355.76154 +2145.17683 -675.35938 -327.50909 -233.97666 -193.69666 -174.28744 -166.29027 -166.64197 -175.34530 -195.62771 -238.27978 -347.15056 -1035.40654 +466.41009 +108.34137   +7.73416  -64.60955 -186.18098 +31403248.48145 +134.45523  -21.38933 -1990.53676  +48.57925 +202.34163 -185.42517 +139.85477   -2.82568 +569.27718  +93.82715  +98.11590 +101.67288 +104.52301 +106.69307 +108.21143 +109.10770 +109.41250 +109.15720 +108.37366 +107.09405 +105.35068 +103.17577 +100.60136  +97.65914  +94.38035  +90.79565  +86.93503  +82.82775  +78.50224  +73.98608  +69.30588  +64.48733  +59.55507  +54.53274  +49.44292  +44.30712  +39.14578  +33.97828  +28.82291  +23.69689  +18.61639  +13.59653   +8.65142   +3.79413   -0.96324   -5.60956  -10.13464  -14.52920  -18.78486  -22.89408  -26.85015  -30.64717  -34.28001  -37.74424  -41.03616  -44.15275  -47.09161  -49.85095  -52.42956  -54.82679  -57.04248  -59.07696  -60.93104  -62.60592  -64.10322  -65.42492  -66.57335  -67.55115  -68.36125  -69.00684  -69.49136  -69.81847  -69.99200  -70.01599  -69.89458  -69.63210  -69.23293  -68.70159  -68.04265  -67.26074  -66.36052  -65.34668  -64.22391  -62.99690  -61.67030  -60.24873  -58.73676  -57.13889  -55.45952  -53.70299  -51.87349  -49.97513  -48.01185  -45.98745  -43.90556  -41.76965  -39.58296  -37.34852  -35.06913  -32.74732  -30.38532  -27.98507  -25.54813  -23.07567  -20.56840  -18.02656  -15.44979  -12.83705  -10.18657   -8.84636   -7.49562   -6.13385   -4.76044   -3.37474   -1.97596   -0.56322   +0.86448   +2.30827   +3.76944   +5.24944   +6.74990   +8.27269   +9.81989  +11.39387  +12.99730  +14.63324  +16.30512  +18.01690  +19.77305  +21.57873  +23.43985  +25.36324  +27.35680  +29.42975  +31.59287  +33.85884  +36.24267  +38.76230  +41.43926  +44.29964  +47.37538  +50.70597  +54.34077  +58.34238  +62.79129  +67.79280  +73.48731  +80.06636  +87.79810  +97.06989 +108.46282 +122.89003 +141.87350 +168.15278 +207.20700 +271.82089 +400.34857 +784.56080 -123330257582.04123 -748.29304 -364.11012 -235.63125 -171.08567 -132.11919 -105.94706  -87.09007  -72.80859  -61.58057  -52.49276  -44.96396  -38.60670  -33.15267  -28.41023  -24.23879  -20.53289  -17.21186  -14.21291  -11.48648   -8.99285   -6.69987   -4.58120   -2.61504   -0.78323   +0.92956   +2.53629   +4.04804   +5.47434   +6.82343   +8.10247   +9.31775  +10.47476  +11.57840  +12.63298  +13.64239  +14.61007  +15.53915  +16.43246  +17.29254  +18.12175  +18.92221  +19.69590  +20.44463  +21.17008  +21.87382  +22.55731  +23.22193  +23.86897  +24.49965  +25.11514  +25.71654  +26.30492  +26.88129  +27.44665  +28.00195  +28.54811  +29.08606  +29.61667  +30.14084  +30.65942  +31.17330  +31.68331  +32.19033  +32.69523  +33.19887  +33.70214  +34.20593  +34.71115  +35.21873  +35.72963  +36.24483  +36.76533  +37.29219  +37.82647  +38.36931  +38.92188  +39.48540  +40.06114  +40.65047  +41.25478  +41.87557  +42.51441  +43.17298  +43.85305  +44.55650  +45.28534  +46.04172  +46.82794  +47.64645  +48.49992  +49.39121  +50.32339  +51.29981  +52.32409  +53.40017  +54.53235  +55.72530  +56.98417  +58.31459  +59.72278  +61.21556  +62.80054  +64.48612  +66.28167  +68.19765  +70.24581  +72.43932  +74.79309  +77.32401  +80.05127  +82.99686  +86.18601  +89.64784  +93.41617  +97.53048 +102.03715 +106.99103 +112.45751 +118.51513 +125.25906 +132.80582 +141.29949 +150.92050 +161.89778 +174.52624 +189.19236 +206.41274 +226.89381 +251.62788 +282.05393 +320.34071 +369.91645 +436.53827 +530.67404 +673.55902 +915.83193 +1415.36767 +3040.48113 -24599.87265 -2488.98031 -1326.00767 -911.19450 -698.60237 -569.54997 -483.03916 -421.13413 -374.74494 -338.77320 -310.13828 -286.86945 -278.75355 -271.21673 -264.20326 -257.66446 -251.55760 -245.84506 -240.49356 -235.47359 -230.75885 -226.32588 -222.15366 -218.22334 -214.51792 -211.02209 -207.72200 -204.60509 -201.65999 -198.87634 -196.24473 -193.75656 -191.40400 -189.17990 -187.07771 -185.09144 -183.21564 -181.44528 -179.77580 -178.20301 -176.72309 -175.33256 -174.02825 -172.80730 -171.66710 -170.60533 -169.61990 -168.70896 -167.87089 -167.10429 -166.40797 -165.78095 -165.22246 -164.73195 -164.30905 -163.95361 -163.66571 -163.44563 -163.29389 -163.21125 -163.19871 -163.25755 -163.38934 -163.59596 -163.87962 -164.24292 -164.68884 -165.22085 -165.84288 -166.55948 -167.37581 -168.29775 -169.33203 -170.48634 -171.76944 -173.19141 -174.76380 -176.49991 -178.41514 -180.52736 -182.85740 -185.42968 -188.27298 -191.42146 -194.91592 -198.80548 -203.14979 -208.02202 -213.51284 -219.73599 -226.83609 -234.99986 -244.47260 -255.58314 -268.78266 -284.70739 -304.28437 -328.91906 -360.84965 -403.87117 -464.97424 -558.60579 -720.22590 -1066.34520 -2334.86178 +6542.68560 +1215.68060 +623.48987 +395.48945 +274.58294 +199.55613 +148.37118 +111.14836  +82.79743  +60.42866  +42.27932  +27.21276  +14.46274   +3.49362   -6.08065  -14.54568  -22.11761  -28.96338  -35.21429  -40.97540  -46.33212  -51.35502  -56.10330  -60.62743  -64.97117  -69.17316  -73.26813  -77.28799  -81.26270  -85.22103  -89.19132  -93.20217  -97.28319 -101.46576 -105.78399 -110.27572 -114.98392 -119.95827 -125.25739 -130.95167 -137.12722 -143.89128 -151.37996 -159.76950 -169.29312 -180.26708 -193.13225 -208.52347 -227.39083 -251.22487 -282.50696 -325.70012 -389.72599 -495.39582 -705.13555 -1331.08073 +11278185.46352 +1161.76812 +535.85612 +325.86222 +219.79107 +155.22904 +111.36197  +79.26036  +54.44998  +34.43498  +17.70666   +3.29236   -9.47083  -21.05884  -31.83193  -42.07916  -52.04837  -61.96884  -72.07111  -82.60769  -93.87897 -106.27054 -120.31307 -136.78736 -156.92422 -182.82166 -218.42101 -272.17346 -366.20829 -583.18915 -1725.19051 +1339.34215 +418.75064 +218.13794 +126.95135  +72.33790  +33.85846   +3.34533  -23.34279  -48.84493  -75.36208 -105.36434 -142.47199 -193.27359 -272.47760 -422.90926 -848.80888 -16037.14187 +986.35277 +482.85520 +320.27421  +44.98756  +51.96356  +62.68744  +66.91936  +65.16003  +58.81705  +49.31687  +37.96192  +25.86398  +13.92483   +2.83604   -6.91046  -15.00176  -21.27908  -25.71053  -28.36456  -29.38443  -28.96547  -27.33500  -24.73551  -21.41087  -17.59552  -13.50645   -9.33745   -5.25565   -1.39971   +2.12052   +5.22315   +7.85257   +9.97713  +11.58635  +12.68800  +13.30499  +13.47233  +13.23424  +12.64141  +11.74855  +10.61219   +9.28881   +7.83320   +6.29721   +4.72871   +3.17083   +1.66148   +0.23302   -1.08782   -2.27994   -3.32760   -4.22019   -4.95184   -5.52096   -5.92979   -6.18384   -6.29143   -6.26315   -6.11137   -5.84980   -5.49299   -5.05599   -4.55396   -4.00186   -3.41416   -2.80466   -2.18623   -1.57071   -0.96880   -0.38994   +0.15768   +0.66715   +1.13286   +1.55043   +1.91668   +2.22954   +2.48802   +2.69206   +2.84250   +2.94092   +2.98960   +2.99135   +2.94951   +2.86774   +2.75002   +2.60053   +2.42355   +2.22341   +2.00445   +1.77090   +1.52687   +1.27629   +1.02288   +0.77012   +0.52120   +0.27905   +0.04628   -0.17482   -0.38225   -0.57434   -0.74972   -0.90731   -1.04632   -1.16625   -1.26685   -1.34808   -1.41017   -1.45352   -1.47872   -1.48652   -1.47781   -1.45360   -1.41501   -1.36323   -1.29951   -1.22516   -1.14150   -1.04989   -0.95166   -0.84814   -0.74064   -0.63041   -0.51867   -0.40659   -0.29525   -0.18570   -0.07887   +0.02436   +0.12319   +0.21691   +0.30490   +0.38662   +0.46162   +0.52953   +0.59006   +0.64300   +0.68822   +0.72566   +0.75534   +0.77733   +0.79178   +0.79888   +0.79889   +0.79209   +0.77883   +0.75948   +0.73446   +0.70420   +0.66916   +0.62983   +0.58667   +0.54021   +0.49094
   +0.53086   +0.55986   +0.59090   +0.62416   +0.65985   +0.69817   +0.73937   +0.78371   +0.83151   +0.88309   +0.93883   +0.99913   +1.06449   +1.13542   +1.21251   +1.29645   +1.38799   +1.48801   +1.59750   +1.71759   +1.84958   +1.99498   +2.15551   +2.33319   +2.53035   +2.74975   +2.99462   +3.26877   +3.57673   +3.92393   +4.31690   +4.76356   +5.27356   +5.85878   +6.53402   +7.31779   +8.23363   +9.31173  +10.59147  +12.12494  +13.98232  +16.26024  +19.09497  +22.68436  +27.32593  +33.48683  +41.94152  +54.06824  +72.56775 +103.52201 +164.01543 +327.17913 +1983.52014 -628.04225 -306.41656 -220.33211 -183.67926 -166.53288 -160.22272 -162.06318 -172.34290 -194.67153 -240.69940 -357.48680 -1095.36708 +515.72080 +132.60754  +26.21097  -48.59944 -171.74939 +31622299.24264 +151.98631   -2.43402 -1909.29704  +66.04690 +210.47929 -149.60069 +149.00710  +21.52659 +515.29696 +105.74133 +108.80002 +111.06323 +112.56685 +113.34834 +113.44636 +112.90040 +111.75054 +110.03713 +107.80054 +105.08097 +101.91821  +98.35151  +94.41939  +90.15953  +85.60862  +80.80231  +75.77508  +70.56017  +65.18955  +59.69387  +54.10238  +48.44296  +42.74207  +37.02474  +31.31460  +25.63382  +20.00321  +14.44214   +8.96864   +3.59939   -1.65028   -6.76630  -11.73585  -16.54736  -21.19040  -25.65570  -29.93510  -34.02146  -37.90868  -41.59162  -45.06605  -48.32864  -51.37689  -54.20907  -56.82423  -59.22209  -61.40305  -63.36812  -65.11891  -66.65754  -67.98664  -69.10930  -70.02903  -70.74973  -71.27565  -71.61137  -71.76172  -71.73182  -71.52700  -71.15278  -70.61485  -69.91902  -69.07125  -68.07756  -66.94404  -65.67682  -64.28205  -62.76589  -61.13446  -59.39385  -57.55011  -55.60918  -53.57693  -51.45914  -49.26142  -46.98929  -44.64809  -42.24299  -39.77901  -37.26095  -34.69339  -32.08072  -29.42706  -26.73629  -24.01202  -21.25755  -18.47588  -15.66968  -12.84125   -9.99249   -7.12490   -4.23950   -1.33678   +1.58332   +4.52150   +7.47920  +10.45866  +13.46308  +16.49675  +18.02626  +19.56529  +21.11478  +22.67580  +24.24953  +25.83728  +27.44053  +29.06094  +30.70035  +32.36079  +34.04458  +35.75428  +37.49275  +39.26321  +41.06927  +42.91500  +44.80498  +46.74439  +48.73910  +50.79580  +52.92209  +55.12674  +57.41977  +59.81283  +62.31939  +64.95524  +67.73889  +70.69227  +73.84147  +77.21783  +80.85931  +84.81229  +89.13411  +93.89642  +99.19000 +105.13156 +111.87376 +119.62010 +128.64811 +139.34630 +152.27587 +168.27857 +188.67715 +215.67617 +253.24378 +309.31620 +402.41122 +588.08202 +1144.09424 -178634618048.03296 -1077.10521 -521.13031 -335.52166 -242.51363 -186.55298 -149.12189 -122.28406 -102.07129  -86.27894  -73.58418  -63.14514  -54.40053  -46.96170  -40.55100  -34.96478  -30.05024  -25.69049  -21.79459  -18.29069  -15.12126  -12.23970   -9.60784   -7.19411   -4.97216   -2.91983   -1.01831   +0.74844   +2.39421   +3.93093   +5.36896   +6.71738   +7.98414   +9.17629  +10.30007  +11.36105  +12.36420  +13.31399  +14.21447  +15.06929  +15.88179  +16.65498  +17.39166  +18.09439  +18.76551  +19.40722  +20.02154  +20.61037  +21.17548  +21.71853  +22.24109  +22.74464  +23.23058  +23.70027  +24.15497  +24.59593  +25.02432  +25.44128  +25.84794  +26.24536  +26.63461  +27.01673  +27.39272  +27.76361  +28.13039  +28.49406  +28.85561  +29.21605  +29.57636  +29.93758  +30.30073  +30.66684  +31.03700  +31.41228  +31.79381  +32.18275  +32.58029  +32.98765  +33.40614  +33.83709  +34.28190  +34.74203  +35.21903  +35.71453  +36.23025  +36.76801  +37.32973  +37.91748  +38.53346  +39.18002  +39.85967  +40.57513  +41.32932  +42.12539  +42.96677  +43.85716  +44.80061  +45.80151  +46.86470  +47.99546  +49.19960  +50.48355  +51.85441  +53.32005  +54.88925  +56.57179  +58.37865  +60.32218  +62.41630  +64.67681  +67.12167  +69.77144  +72.64971  +75.78372  +79.20511  +82.95081  +87.06420  +91.59660  +96.60920 +102.17548 +108.38452 +115.34535 +123.19285 +132.09590 +142.26880 +153.98764 +167.61426 +183.63234 +202.70336 +225.75647 +254.13912 +289.88221 +336.19610 +398.47213 +486.51319 +620.20578 +846.97248 +1314.66173 +2836.44367 -23048.66753 -2342.11291 -1253.13111 -864.79857 -665.84837 -545.13672 -464.26960 -406.45067 -363.16776 -329.64679 -303.00338 -281.39257 -273.86640 -266.88387 -260.39282 -254.34774 -248.70865 -243.44038 -238.51183 -233.89542 -229.56659 -225.50343 -221.68634 -218.09773 -214.72176 -211.54418 -208.55209 -205.73384 -203.07887 -200.57757 -198.22123 -196.00192 -193.91242 -191.94615 -190.09710 -188.35981 -186.72931 -185.20106 -183.77092 -182.43516 -181.19037 -180.03350 -178.96177 -177.97271 -177.06413 -176.23408 -175.48088 -174.80307 -174.19943 -173.66896 -173.21091 -172.82471 -172.51004 -172.26681 -172.09512 -171.99534 -171.96806 -172.01414 -172.13466 -172.33103 -172.60493 -172.95835 -173.39365 -173.91355 -174.52117 -175.22010 -176.01443 -176.90879 -177.90846 -179.01941 -180.24842 -181.60317 -183.09237 -184.72595 -186.51522 -188.47308 -190.61434 -192.95600 -195.51769 -198.32219 -201.39599 -204.77014 -208.48119 -212.57250 -217.09581 -222.11342 -227.70094 -233.95109 -240.97872 -248.92791 -257.98183 -268.37692 -280.42383 -294.53891 -311.29343 -331.49296 -356.31126 -387.52779 -427.97637 -482.46192 -559.83534 -678.38806 -883.01650 -1321.23627 -2927.30970 +8312.68625 +1568.11908 +818.36770 +529.72828 +376.68782 +281.74232 +216.98954 +169.92076 +134.09132 +105.84267  +82.94323  +63.95407  +47.90531  +34.11903  +22.10676  +11.50722   +2.04712   -6.48447  -14.25334  -21.39200  -28.00802  -34.19011  -40.01252  -45.53834  -50.82211  -55.91171  -60.84999  -65.67606  -70.42637  -75.13566  -79.83787  -84.56697  -89.35783  -94.24717  -99.27455 -104.48368 -109.92385 -115.65185 -121.73447 -128.25168 -135.30109 -143.00413 -151.51470 -161.03197 -171.81936 -184.23398 -198.77358 -216.15484 -237.45035 -264.34289 -299.63401 -348.36292 -420.60354 -539.85593 -776.61327 -1483.35243 +12735884.26546 +1331.96589 +625.32739 +388.38973 +268.83637 +196.19110 +146.95467 +111.04964  +83.43101  +61.28960  +42.93314  +27.27745  +13.59174   +1.36115   -9.79231  -20.15769  -29.96591  -39.41076  -48.66438  -57.89024  -67.25572  -76.94689  -87.18919  -98.28085 -110.65383 -124.99825 -142.55006 -165.87229 -201.53340 -273.77918 -616.71148 +266.16396  -14.63211  -87.11057 -129.77556 -164.44511 -197.85766 -233.48477 -274.10971 -322.86737 -384.11682 -464.76730 -576.98460 -744.79476 -1023.58320 -1576.41992 -3183.53373 -61222.43141 +3871.22022 +1965.98324 +1364.12890  +70.84287  +68.11756  +74.09799  +73.17519  +66.22389  +55.10873  +41.58482  +27.15294  +13.01331   +0.06634  -11.06924  -20.02420  -26.63994  -30.92773  -33.02814  -33.17420  -31.65824  -28.80413  -24.94417  -20.40115  -15.47488  -10.43281   -5.50414   -0.87695   +3.30237   +6.92771   +9.93051  +12.27603  +13.95903  +14.99906  +15.43576  +15.32423  +14.73072  +13.72861  +12.39489  +10.80712   +9.04085   +7.16754   +5.25298   +3.35607   +1.52806   -0.18787   -1.75678   -3.15177   -4.35371   -5.35071   -6.13751   -6.71473   -7.08815   -7.26788   -7.26760   -7.10377   -6.79490   -6.36089   -5.82236   -5.20014   -4.51474   -3.78596   -3.03254   -2.27186   -1.51975   -0.79032   -0.09587   +0.55316   +1.14821   +1.68255   +2.15119   +2.55084   +2.87977   +3.13766   +3.32548   +3.44536   +3.50040   +3.49451   +3.43231   +3.31894   +3.15994   +2.96113   +2.72845   +2.46790   +2.18540   +1.88673   +1.57746   +1.26285   +0.94784   +0.63698   +0.33439   +0.04379   -0.23158   -0.48893   -0.72592   -0.94067   -1.13171   -1.29803   -1.43897   -1.55429   -1.64405   -1.70867   -1.74882   -1.76545   -1.75972   -1.73298   -1.68676   -1.62270   -1.54255   -1.44814   -1.34134   -1.22404   -1.09813   -0.96549   -0.82796   -0.68730   -0.54522   -0.40334   -0.26318   -0.12616   +0.00644   +0.13343   +0.25375   +0.36648   +0.47083   +0.56611   +0.65180   +0.72747   +0.79283   +0.84770   +0.89201   +0.92581   +0.94923   +0.96251   +0.96596   +0.95998   +0.94503   +0.92163   +0.89038   +0.85188   +0.80680   +0.75584   +0.69970   +0.63911   +0.57480   +0.50750   +0.43794   +0.36683   +0.29486   +0.22271   +0.15103   +0.08041   +0.01144   -0.05535
   +0.42250   +0.44635   +0.47193   +0.49938   +0.52888   +0.56062   +0.59480   +0.63166   +0.67147   +0.71450   +0.76108   +0.81159   +0.86642   +0.92605   +0.99099   +1.06183   +1.13925   +1.22401   +1.31699   +1.41918   +1.53174   +1.65600   +1.79349   +1.94600   +2.11563   +2.30481   +2.51644   +2.75392   +3.02133   +3.32353   +3.66641   +4.05709   +4.50428   +5.01875   +5.61387   +6.30645   +7.11786   +8.07561   +9.21555  +10.58524  +12.24886  +14.29486  +16.84815  +20.09034  +24.29484  +29.89141  +37.59321  +48.67047  +65.61398  +94.03593 +149.70689 +300.14893 +1829.33316 -582.47395 -285.87569 -206.86674 -173.62943 -158.58360 -153.80835 -156.97184 -168.62293 -192.70939 -241.63280 -365.25423 -1146.34259 +560.27125 +155.50953  +44.38351  -32.00671 -155.06037 +31392104.06962 +167.19487  +16.54897 -1795.22453  +82.30018 +214.56336 -110.76721 +154.98808  +45.38804 +449.35137 +114.97822 +116.62099 +117.42008 +117.42374 +116.68127 +115.24259 +113.15792 +110.47742 +107.25087 +103.52748  +99.35559  +94.78252  +89.85438  +84.61591  +79.11039  +73.37949  +67.46323  +61.39987  +55.22588  +48.97592  +42.68277  +36.37735  +30.08871  +23.84404  +17.66867  +11.58612   +5.61809   -0.21545   -5.89627  -11.40781  -16.73513  -21.86489  -26.78523  -31.48577  -35.95756  -40.19295  -44.18560  -47.93038  -51.42335  -54.66163  -57.64341  -60.36783  -62.83498  -65.04580  -67.00201  -68.70610  -70.16124  -71.37124  -72.34049  -73.07392  -73.57693  -73.85537  -73.91546  -73.76379  -73.40724  -72.85296  -72.10830  -71.18084  -70.07827  -68.80842  -67.37920  -65.79857  -64.07453  -62.21506  -60.22813  -58.12165  -55.90345  -53.58129  -51.16277  -48.65541  -46.06653  -43.40331  -40.67272  -37.88155  -35.03637  -32.14352  -29.20908  -26.23892  -23.23860  -20.21342  -17.16839  -14.10822  -11.03731   -7.95971   -4.87915   -1.79900   +1.27776   +4.34852   +7.41110  +10.46377  +13.50523  +16.53473  +19.55204  +22.55753  +25.55220  +28.53782  +31.51692  +34.49299  +37.47055  +40.45535  +41.95263  +43.45454  +44.96223  +46.47699  +48.00024  +49.53357  +51.07873  +52.63764  +54.21245  +55.80555  +57.41957  +59.05745  +60.72245  +62.41824  +64.14887  +65.91894  +67.73357  +69.59856  +71.52045  +73.50667  +75.56569  +77.70717  +79.94222  +82.28366  +84.74638  +87.34771  +90.10802  +93.05137  +96.20640  +99.60746 +103.29613 +107.32320 +111.75142 +116.65916 +122.14572 +128.33870 +135.40495 +143.56688 +153.12774 +164.51204 +178.33289 +195.50986 +217.48793 +246.67530 +287.40656 +348.35076 +449.73541 +652.24271 +1259.28290 -195126931603.37064 -1167.59784 -560.59796 -358.15780 -256.86712 -196.04371 -155.45999 -126.44689 -104.66976  -87.72034  -74.15360  -63.04987  -53.79597  -45.96729  -39.26049  -33.45304  -28.37798  -23.90757  -19.94240  -16.40394  -13.22929  -10.36750   -7.77681   -5.42270   -3.27634   -1.31347   +0.48649   +2.14111   +3.66549   +5.07269   +6.37408   +7.57958   +8.69793   +9.73685  +10.70318  +11.60303  +12.44184  +13.22453  +13.95552  +14.63882  +15.27809  +15.87663  +16.43750  +16.96348  +17.45717  +17.92094  +18.35700  +18.76742  +19.15412  +19.51891  +19.86348  +20.18943  +20.49827  +20.79146  +21.07035  +21.33627  +21.59046  +21.83415  +22.06850  +22.29464  +22.51369  +22.72672  +22.93479  +23.13894  +23.34018  +23.53955  +23.73804  +23.93667  +24.13645  +24.33838  +24.54349  +24.75282  +24.96741  +25.18834  +25.41670  +25.65361  +25.90023  +26.15775  +26.42741  +26.71049  +27.00833  +27.32234  +27.65397  +28.00478  +28.37639  +28.77053  +29.18901  +29.63377  +30.10689  +30.61057  +31.14719  +31.71928  +32.32959  +32.98108  +33.67694  +34.42065  +35.21600  +36.06710  +36.97848  +37.95509  +39.00236  +40.12632  +41.33360  +42.63159  +44.02849  +45.53348  +47.15684  +48.91014  +50.80644  +52.86053  +55.08926  +57.51192  +60.15063  +63.03096  +66.18260  +69.64020  +73.44450  +77.64371  +82.29526  +87.46820  +93.24621  +99.73173 +107.05153 +115.36430 +124.87150 +135.83264 +148.58790 +163.59200 +181.46688 +203.08619 +229.71696 +263.26888 +306.76086 +365.26280 +447.99324 +573.65341 +786.83972 +1226.58987 +2657.61579 -21685.03689 -2212.49170 -1188.48233 -823.37263 -636.36315 -522.93371 -446.97861 -392.70288 -352.10207 -320.68711 -295.74603 -275.54448 -268.51743 -262.00287 -255.95180 -250.32145 -245.07430 -240.17732 -235.60133 -231.32043 -227.31160 -223.55432 -220.03019 -216.72276 -213.61722 -210.70022 -207.95973 -205.38487 -202.96580 -200.69359 -198.56014 -196.55809 -194.68077 -192.92210 -191.27657 -189.73917 -188.30534 -186.97096 -185.73232 -184.58605 -183.52912 -182.55883 -181.67278 -180.86885 -180.14518 -179.50020 -178.93254 -178.44113 -178.02508 -177.68377 -177.41680 -177.22400 -177.10544 -177.06143 -177.09251 -177.19948 -177.38342 -177.64567 -177.98785 -178.41193 -178.92019 -179.51526 -180.20021 -180.97849 -181.85405 -182.83138 -183.91552 -185.11219 -186.42783 -187.86971 -189.44605 -191.16612 -193.04043 -195.08092 -197.30114 -199.71657 -202.34489 -205.20644 -208.32465 -211.72665 -215.44405 -219.51381 -223.97947 -228.89259 -234.31477 -240.32007 -246.99843 -254.46007 -262.84154 -272.31411 -283.09549 -295.46671 -309.79697 -326.58111 -346.49805 -370.50517 -399.99743 -437.08959 -485.14945 -549.88738 -641.82209 -782.69180 -1025.85314 -1546.61935 -3455.30408 +9902.78418 +1887.32210 +996.33679 +653.35936 +471.53757 +358.76280 +281.87500 +226.00848 +183.50430 +150.01466 +122.88760 +100.41326  +81.43919  +65.15998  +50.99535  +38.51622  +27.39814  +17.39074   +8.29739   -0.03895   -7.74568  -14.92768  -21.67261  -28.05480  -34.13830  -39.97922  -45.62752  -51.12863  -56.52464  -61.85546  -67.15983  -72.47628  -77.84411  -83.30445  -88.90139  -94.68337 -100.70480 -107.02817 -113.72672 -120.88799 -128.61862 -137.05110 -146.35323 -156.74198 -168.50423 -182.02875 -197.85737 -216.77018 -239.93461 -269.18229 -307.56268 -360.56102 -439.14334 -568.89134 -826.54379 -1595.80978 +13864439.07442 +1469.21781 +700.11090 +442.34561 +312.38889 +233.52259 +180.16881 +141.36152 +111.61402  +87.87473  +68.30946  +51.74793  +37.40707  +24.74210  +13.36164   +2.97689   -6.62968  -15.62409  -24.13314  -32.25127  -40.04309  -47.54085  -54.73510  -61.55336  -67.81488  -73.13124  -76.66795  -76.48527  -67.25821  -28.59606 +239.32440 -544.08591 -335.57469 -309.54961 -314.41699 -332.97361 -361.44703 -399.65905 -449.26519 -513.64289 -598.58479 -714.03208 -878.03190 -1126.64164 -1543.33541 -2374.23439 -4797.41030 -92434.02970 +5862.01447 +2988.17075 +2082.40282  +89.29162  +80.85797  +81.31925  +74.57569  +62.21617  +46.56104  +29.63412  +13.04732   -2.00947  -14.73840  -24.68859  -31.69658  -35.82537  -37.30583  -36.48255  -33.76752  -29.60132  -24.42238  -18.64383  -12.63706   -6.72126   -1.15800   +3.85029   +8.15862  +11.67542  +14.35700  +16.20098  +17.23920  +17.53067  +17.15466  +16.20433  +14.78095  +12.98888  +10.93131   +8.70680   +6.40659   +4.11256   +1.89596   -0.18342   -2.07745   -3.74956   -5.17421   -6.33612   -7.22937   -7.85624   -8.22612   -8.35426   -8.26062   -7.96869   -7.50447   -6.89543   -6.16968   -5.35512   -4.47883   -3.56650   -2.64198   -1.72692   -0.84058   +0.00039   +0.78197   +1.49280   +2.12414   +2.66973   +3.12567   +3.49023   +3.76367   +3.94798   +4.04671   +4.06467   +4.00777   +3.88277   +3.69705   +3.45843   +3.17498   +2.85488   +2.50620   +2.13685   +1.75439   +1.36600   +0.97834   +0.59754   +0.22912   -0.12203   -0.45169   -0.75626   -1.03283   -1.27911   -1.49344   -1.67473   -1.82247   -1.93665   -2.01773   -2.06661   -2.08456   -2.07318   -2.03436   -1.97023   -1.88309   -1.77542   -1.64977   -1.50877   -1.35508   -1.19132   -1.02011   -0.84397   -0.66533   -0.48650   -0.30968   -0.13686   +0.03008   +0.18948   +0.33984   +0.47985   +0.60842   +0.72461   +0.82772   +0.91719   +0.99268   +1.05399   +1.10111   +1.13418   +1.15348   +1.15943   +1.15257   +1.13354   +1.10309   +1.06205   +1.01132   +0.95184   +0.88462   +0.81068   +0.73107   +0.64684   +0.55905   +0.46874   +0.37691   +0.28455   +0.19261   +0.10198   +0.01349   -0.07206   -0.15396   -0.23157   -0.30430   -0.37164   -0.43316   -0.48851   -0.53739   -0.57960   -0.61499
   +0.33554   +0.35510   +0.37612   +0.39871   +0.42303   +0.44925   +0.47753   +0.50809   +0.54114   +0.57694   +0.61578   +0.65796   +0.70384   +0.75383   +0.80838   +0.86802   +0.93332   +1.00496   +1.08371   +1.17044   +1.26618   +1.37210   +1.48956   +1.62013   +1.76569   +1.92839   +2.11082   +2.31601   +2.54762   +2.80999   +3.10840   +3.44924   +3.84038   +4.29150   +4.81468   +5.42513   +6.14222   +6.99089   +8.00375   +9.22409  +10.71041  +12.54347  +14.83749  +17.75870  +21.55772  +26.62889  +33.62727  +43.72057  +59.20024  +85.23213 +136.33823 +274.70892 +1683.04031 -538.84533 -266.00447 -193.68115 -163.64213 -150.53373 -147.14312 -151.46770 -164.29075 -189.85429 -241.20359 -370.59364 -1188.53772 +599.95980 +176.90129  +62.07524  -15.04840 -136.41585 +30733059.75561 +179.94413  +35.26443 -1651.25641  +97.09168 +214.63591  -69.76551 +157.75911  +68.25785 +373.21746 +121.37190 +121.44171 +120.63883 +119.02506 +116.66249 +113.61310 +109.93833 +105.69876 +100.95381  +95.76144  +90.17799  +84.25793  +78.05375  +71.61579  +64.99219  +58.22872  +51.36884  +44.45354  +37.52142  +30.60861  +23.74882  +16.97334  +10.31108   +3.78861   -2.56980   -8.74211  -14.70847  -20.45112  -25.95435  -31.20439  -36.18938  -40.89922  -45.32557  -49.46170  -53.30244  -56.84406  -60.08426  -63.02199  -65.65744  -67.99194  -70.02786  -71.76855  -73.21826  -74.38208  -75.26583  -75.87605  -76.21986  -76.30496  -76.13953  -75.73218  -75.09190  -74.22799  -73.15003  -71.86781  -70.39128  -68.73053  -66.89573  -64.89710  -62.74487  -60.44922  -58.02029  -55.46812  -52.80264  -50.03362  -47.17069  -44.22324  -41.20049  -38.11141  -34.96472  -31.76887  -28.53203  -25.26210  -21.96664  -18.65292  -15.32787  -11.99809   -8.66982   -5.34898   -2.04110   +1.24863   +4.51540   +7.75480  +10.96278  +14.13569  +17.27028  +20.36372  +23.41359  +26.41791  +29.37515  +32.28424  +35.14460  +37.95617  +40.71942  +43.43543  +46.10589  +48.73318  +51.32047  +53.87176  +56.39203  +58.88736  +60.12793  +61.36514  +62.60017  +63.83428  +65.06887  +66.30548  +67.54579  +68.79166  +70.04512  +71.30842  +72.58404  +73.87471  +75.18347  +76.51370  +77.86914  +79.25398  +80.67291  +82.13119  +83.63475  +85.19031  +86.80548  +88.48896  +90.25071  +92.10221  +94.05674  +96.12977  +98.33944 +100.70714 +103.25833 +106.02349 +109.03948 +112.35133 +116.01459 +120.09865 +124.69134 +129.90552 +135.88870 +142.83748 +151.01986 +160.81095 +172.75241 +187.65667 +206.80018 +232.31023 +268.01568 +321.57398 +410.85213 +589.45058 +1125.37031 -172354729693.28735 -1018.83640 -482.95383 -304.41731 -215.22582 -161.77894 -126.20963 -100.86042  -81.90242  -67.20833  -55.50164  -45.96991  -38.07143  -31.43103  -25.78068  -20.92371  -16.71257  -13.03431   -9.80105   -6.94332   -4.40548   -2.14244   -0.11723   +1.70073   +3.33699   +4.81306   +6.14718   +7.35495   +8.44979   +9.44330  +10.34560  +11.16552  +11.91085  +12.58847  +13.20448  +13.76434  +14.27292  +14.73463  +15.15343  +15.53292  +15.87636  +16.18675  +16.46683  +16.71911  +16.94592  +17.14942  +17.33160  +17.49433  +17.63934  +17.76828  +17.88269  +17.98400  +18.07362  +18.15283  +18.22289  +18.28499  +18.34028  +18.38986  +18.43480  +18.47613  +18.51486  +18.55197  +18.58843  +18.62518  +18.66316  +18.70329  +18.74650  +18.79371  +18.84583  +18.90380  +18.96855  +19.04101  +19.12216  +19.21297  +19.31445  +19.42761  +19.55353  +19.69329  +19.84804  +20.01894  +20.20724  +20.41422  +20.64123  +20.88970  +21.16114  +21.45712  +21.77935  +22.12963  +22.50986  +22.92211  +23.36858  +23.85163  +24.37383  +24.93793  +25.54693  +26.20408  +26.91292  +27.67732  +28.50152  +29.39017  +30.34839  +31.38184  +32.49677  +33.70015  +34.99971  +36.40413  +37.92311  +39.56758  +41.34991  +43.28409  +45.38609  +47.67416  +50.16928  +52.89570  +55.88157  +59.15978  +62.76900  +66.75499  +71.17231  +76.08654  +81.57720  +87.74164  +94.70034 +102.60418 +111.64468 +122.06862 +134.19948 +148.46974 +165.47091 +186.03399 +211.36418 +243.27807 +284.64746 +340.29528 +418.99117 +538.52586 +741.32471 +1159.65729 +2521.01130 -20636.72686 -2112.06732 -1137.92458 -790.61109 -612.73166 -504.85418 -432.63085 -381.03593 -342.45504 -312.61809 -288.94565 -269.78832 -263.12957 -256.95951 -251.23158 -245.90513 -240.94451 -236.31835 -231.99893 -227.96169 -224.18477 -220.64870 -217.33607 -214.23126 -211.32025 -208.59043 -206.03042 -203.62995 -201.37974 -199.27137 -197.29724 -195.45043 -193.72470 -192.11437 -190.61431 -189.21986 -187.92682 -186.73140 -185.63019 -184.62014 -183.69853 -182.86295 -182.11129 -181.44171 -180.85266 -180.34282 -179.91115 -179.55683 -179.27931 -179.07824 -178.95355 -178.90539 -178.93416 -179.04052 -179.22537 -179.48990 -179.83558 -180.26419 -180.77781 -181.37888 -182.07021 -182.85500 -183.73691 -184.72005 -185.80910 -187.00929 -188.32655 -189.76751 -191.33965 -193.05137 -194.91215 -196.93268 -199.12504 -201.50292 -204.08187 -206.87960 -209.91638 -213.21544 -216.80357 -220.71176 -224.97611 -229.63881 -234.74952 -240.36711 -246.56180 -253.41810 -261.03855 -269.54884 -279.10467 -289.90131 -302.18697 -316.28205 -332.60746 -351.72734 -374.41567 -401.76391 -435.36232 -477.62181 -532.38175 -606.15212 -710.92459 -871.48138 -1148.65074 -1742.29544 -3918.20908 +11310.49819 +2172.66662 +1156.97368 +766.03110 +558.81487 +430.31821 +342.73775 +279.12621 +230.75227 +192.65944 +161.82459 +136.29855 +114.76771  +96.31407  +80.27631  +66.16553  +53.61211  +42.33094  +32.09818  +22.73517  +14.09710   +6.06484   -1.46101   -8.56463  -15.31840  -21.78554  -28.02221  -34.07926  -40.00363  -45.83961  -51.62997  -57.41704  -63.24376  -69.15485  -75.19801  -81.42542  -87.89551  -94.67514 -101.84247 -109.49076 -117.73343 -126.71122 -136.60224 -147.63661 -160.11853 -174.46005 -191.23539 -211.27114 -235.80430 -266.77556 -307.41593 -363.53729 -446.75871 -584.18566 -857.12819 -1672.15431 +14690427.56006 +1575.63854 +760.81230 +487.80284 +350.22938 +266.80465 +210.42858 +169.48376 +138.15895 +113.22360  +92.73766  +75.46532  +60.58205  +47.51711  +35.86391  +25.32687  +15.68889   +6.79170   -1.47554   -9.18088  -16.34806  -22.94711  -28.87285  -33.90130  -37.60124  -39.14378  -36.85009  -26.94651   +0.73089  +84.72173 +601.22805 -859.08732 -451.25448 -384.65825 -373.51172 -384.71946 -410.19288 -448.20789 -499.87056 -568.51915 -660.31110 -786.05534 -965.53238 -1238.37846 -1696.44682 -2610.65162 -5277.84175 -101751.25768 +6456.68675 +3292.96323 +2295.61588  +98.75359  +89.15922  +83.68208  +70.91521  +53.42675  +33.93960  +14.64441   -2.85401  -17.49604  -28.69804  -36.27185  -40.33363  -41.21894  -39.40625  -35.45114  -29.93337  -23.41582  -16.41475   -9.38016   -2.68448   +3.38172   +8.60877  +12.86282  +16.07812  +18.24751  +19.41212  +19.65092  +19.07061  +17.79623  +15.96290  +13.70855  +11.16802   +8.46822   +5.72465   +3.03880   +0.49663   -1.83212   -3.89396   -5.65108   -7.08032   -8.17185   -8.92756   -9.35939   -9.48758   -9.33887   -8.94490   -8.34059   -7.56270   -6.64860   -5.63513   -4.55768   -3.44942   -2.34074   -1.25879   -0.22718   +0.73413   +1.60896   +2.38475   +3.05252   +3.60663   +4.04450   +4.36637   +4.57496   +4.67511   +4.67348   +4.57821   +4.39856   +4.14465   +3.82713   +3.45692   +3.04500   +2.60216   +2.13884   +1.66494   +1.18973   +0.72172   +0.26859   -0.16286   -0.56677   -0.93820   -1.27315   -1.56854   -1.82214   -2.03262   -2.19938   -2.32260   -2.40309   -2.44228   -2.44211   -2.40498   -2.33369   -2.23131   -2.10120   -1.94685   -1.77189   -1.57999   -1.37483   -1.16001   -0.93905   -0.71535   -0.49209   -0.27228   -0.05869   +0.14616   +0.34003   +0.52092   +0.68715   +0.83732   +0.97030   +1.08525   +1.18161   +1.25908   +1.31760   +1.35736   +1.37876   +1.38241   +1.36909   +1.33976   +1.29550   +1.23752   +1.16713   +1.08572   +0.99474   +0.89566   +0.78999   +0.67923   +0.56486   +0.44834   +0.33108   +0.21443   +0.09965   -0.01206   -0.11959   -0.22194   -0.31822   -0.40762   -0.48946   -0.56318   -0.62833   -0.68455   -0.73162   -0.76940   -0.79789   -0.81714   -0.82733   -0.82872   -0.82163   -0.80647   -0.78371   -0.75387
   +0.26595   +0.28196   +0.29917   +0.31772   +0.33772   +0.35932   +0.38266   +0.40792   +0.43530   +0.46501   +0.49730   +0.53244   +0.57074   +0.61255   +0.65826   +0.70833   +0.76328   +0.82368   +0.89021   +0.96365   +1.04488   +1.13494   +1.23503   +1.34656   +1.47115   +1.61075   +1.76763   +1.94450   +2.14461   +2.37185   +2.63093   +2.92760   +3.26888   +3.66351   +4.12235   +4.65914   +5.29135   +6.04159   +6.93939   +8.02407   +9.34884  +10.98723  +13.04339  +15.66916  +19.09365  +23.67785  +30.02198  +39.19698  +53.30590  +77.09263 +123.89833 +250.86996 +1544.89662 -497.29321 -246.89488 -180.85793 -153.79833 -142.46594 -140.31360 -145.64308 -159.44653 -186.21715 -239.53861 -373.66157 -1222.24947 +634.75882 +196.67084  +79.13222   +2.07213 -116.12094 +29670246.41005 +190.14378  +53.44032 -1480.65074 +110.21368 +210.81039  -27.43472 +157.34816  +89.67966 +288.81613 +124.83127 +123.20512 +120.69990 +117.39190 +113.35670 +108.66874 +103.40090  +97.62418  +91.40737  +84.81683  +77.91627  +70.76659  +63.42576  +55.94871  +48.38727  +40.79012  +33.20279  +25.66764  +18.22391  +10.90772   +3.75214   -3.21272   -9.95969  -16.46440  -22.70522  -28.66318  -34.32181  -39.66709  -44.68730  -49.37293  -53.71656  -57.71274  -61.35788  -64.65013  -67.58930  -70.17668  -72.41500  -74.30828  -75.86175  -77.08172  -77.97552  -78.55136  -78.81828  -78.78603  -78.46499  -77.86612  -77.00083  -75.88094  -74.51861  -72.92626  -71.11652  -69.10215  -66.89600  -64.51097  -61.95992  -59.25568  -56.41095  -53.43830  -50.35014  -47.15865  -43.87576  -40.51315  -37.08220  -33.59398  -30.05921  -26.48827  -22.89117  -19.27751  -15.65654  -12.03706   -8.42749   -4.83580   -1.26957   +2.26409   +5.75847   +9.20731  +12.60480  +15.94553  +19.22456  +22.43737  +25.57986  +28.64839  +31.63973  +34.55108  +37.38008  +40.12478  +42.78367  +45.35566  +47.84010  +50.23676  +52.54588  +54.76814  +56.90469  +58.95717  +60.92773  +62.81908  +64.63451  +66.37796  +68.05409  +69.66834  +70.45421  +71.22709  +71.98794  +72.73780  +73.47779  +74.20915  +74.93319  +75.65136  +76.36521  +77.07646  +77.78697  +78.49877  +79.21410  +79.93544  +80.66549  +81.40728  +82.16414  +82.93982  +83.73849  +84.56486  +85.42424  +86.32267  +87.26703  +88.26520  +89.32629  +90.46087  +91.68129  +93.00208  +94.44049  +96.01713  +97.75688  +99.69010 +101.85416 +104.29572 +107.07378 +110.26407 +113.96554 +118.30999 +123.47698 +129.71779 +137.39520 +147.05316 +159.54628 +176.29861 +199.87317 +235.39562 +294.82529 +414.03944 +772.42288 -115364445160.04250 -663.45153 -305.09565 -185.92742 -126.56204  -91.12227  -67.64876  -51.01589  -38.66063  -29.15894  -21.65624  -15.60858  -10.65319   -6.53883   -3.08593   -0.16271   +2.32974   +4.46715   +6.30849   +7.90041   +9.28027  +10.47840  +11.51965  +12.42465  +13.21060  +13.89204  +14.48129  +14.98893  +15.42404  +15.79451  +16.10722  +16.36821  +16.58279  +16.75567  +16.89106  +16.99271  +17.06398  +17.10793  +17.12730  +17.12461  +17.10214  +17.06199  +17.00609  +16.93623  +16.85404  +16.76108  +16.65876  +16.54842  +16.43133  +16.30868  +16.18157  +16.05108  +15.91822  +15.78396  +15.64923  +15.51491  +15.38187  +15.25095  +15.12295  +14.99867  +14.87888  +14.76435  +14.65583  +14.55406  +14.45977  +14.37372  +14.29664  +14.22926  +14.17235  +14.12665  +14.09294  +14.07200  +14.06463  +14.07167  +14.09395  +14.13236  +14.18781  +14.26124  +14.35365  +14.46606  +14.59956  +14.75530  +14.93448  +15.13837  +15.36833  +15.62580  +15.91232  +16.22953  +16.57918  +16.96317  +17.38354  +17.84248  +18.34237  +18.88579  +19.47553  +20.11466  +20.80649  +21.55469  +22.36326  +23.23660  +24.17957  +25.19755  +26.29650  +27.48304  +28.76459  +30.14941  +31.64681  +33.26725  +35.02259  +36.92627  +38.99362  +41.24218  +43.69215  +46.36686  +49.29341  +52.50350  +56.03440  +59.93023  +64.24362  +69.03784  +74.38964  +80.39300  +87.16423  +94.84904 +103.63241 +113.75270 +125.52242 +139.35940 +155.83516 +175.75267 +200.27652 +231.16216 +271.18483 +325.00536 +401.09878 +516.65830 +712.68467 +1117.00618 +2432.68438 -19947.48424 -2044.77663 -1103.31629 -767.64191 -595.71599 -491.44521 -421.63533 -371.76548 -334.47730 -305.64445 -282.77458 -264.27413 -257.84620 -251.89161 -246.36541 -241.22835 -236.44602 -231.98815 -227.82799 -223.94185 -220.30866 -216.90965 -213.72804 -210.74879 -207.95842 -205.34480 -202.89699 -200.60514 -198.46033 -196.45452 -194.58043 -192.83146 -191.20166 -189.68563 -188.27850 -186.97588 -185.77381 -184.66873 -183.65748 -182.73723 -181.90548 -181.16005 -180.49903 -179.92083 -179.42409 -179.00774 -178.67095 -178.41314 -178.23399 -178.13341 -178.11158 -178.16890 -178.30606 -178.52400 -178.82394 -179.20738 -179.67615 -180.23238 -180.87854 -181.61750 -182.45250 -183.38726 -184.42593 -185.57322 -186.83442 -188.21546 -189.72298 -191.36447 -193.14830 -195.08389 -197.18182 -199.45404 -201.91401 -204.57700 -207.46031 -210.58367 -213.96960 -217.64395 -221.63647 -225.98162 -230.71947 -235.89687 -241.56899 -247.80115 -254.67133 -262.27331 -270.72090 -280.15359 -290.74418 -302.70937 -316.32461 -331.94545 -350.03897 -371.23120 -396.38104 -426.69967 -463.95182 -510.81288 -571.54344 -653.36769 -769.59293 -947.72030 -1255.25179 -1913.97798 -4328.56862 +12571.00742 +2430.67955 +1303.61131 +869.84070 +639.95696 +497.43264 +400.31685 +329.80307 +276.20216 +234.01396 +199.88379 +171.64881 +147.85146 +127.47319 +109.78036  +94.23066  +80.41415  +68.01475  +56.78434  +46.52502  +37.07646  +28.30689  +20.10647  +12.38230   +5.05465   -1.94597   -8.68116  -15.20648  -21.57308  -27.82899  -34.02044  -40.19292  -46.39243  -52.66657  -59.06599  -65.64582  -72.46759  -79.60152  -87.12951  -95.14905 -103.77860 -113.16489 -123.49351 -135.00410 -148.01323 -162.94963 -180.41057 -201.25574 -226.77149 -258.97579 -301.22823 -359.57177 -446.08727 -588.95724 -872.72237 -1720.10360 +15274091.15393 +1656.78577 +809.62368 +525.80773 +382.81139 +296.11736 +237.54828 +195.02440 +162.50260 +136.62268 +115.36588  +97.44513  +82.00032  +68.43434  +56.31955  +45.34201  +35.26714  +25.91813  +17.16281   +8.90637   +1.08947   -6.30813  -13.25544  -19.64389  -25.23190  -29.52410  -31.48268  -28.73078  -14.80028  +34.96157 +361.68361 -579.42477 -323.32340 -286.65416 -286.35715 -301.43643 -327.00860 -362.39075 -408.90111 -469.59192 -549.84115 -658.95583 -813.87924 -1048.49305 -1441.25106 -2223.47320 -4502.34936 -86866.45703 +5511.74854 +2808.50886 +1954.51875  +99.81490  +92.68903  +81.18507  +62.66037  +40.77134  +18.53795   -1.81778  -18.83586  -31.71446  -40.19194  -44.42363  -44.85770  -42.12669  -36.95578  -30.08973  -22.23794  -14.03631   -6.02335   +1.37161   +7.83086  +13.14359  +17.19618  +19.95928  +21.47329  +21.83321  +21.17398  +19.65683  +17.45716  +14.75414  +11.72217   +8.52416   +5.30661   +2.19628   -0.70173   -3.30465   -5.55177   -7.40328   -8.83863   -9.85432  -10.46158  -10.68383  -10.55415  -10.11282   -9.40504   -8.47880   -7.38306   -6.16608   -4.87412   -3.55033   -2.23393   -0.95961   +0.24287   +1.34884   +2.33879   +3.19819   +3.91732   +4.49093   +4.91780   +5.20035   +5.34416   +5.35744   +5.25060   +5.03573   +4.72615   +4.33600   +3.87985   +3.37232   +2.82778   +2.26009   +1.68236   +1.10675   +0.54436   +0.00509   -0.50243   -0.97090   -1.39429   -1.76794   -2.08841   -2.35352   -2.56223   -2.71456   -2.81150   -2.85492   -2.84746   -2.79243   -2.69367   -2.55548   -2.38248   -2.17956   -1.95171   -1.70402   -1.44152   -1.16915   -0.89167   -0.61361   -0.33922   -0.07245   +0.18315   +0.42438   +0.64848   +0.85307   +1.03621   +1.19638   +1.33249   +1.44382   +1.53007   +1.59129   +1.62786   +1.64050   +1.63021   +1.59822   +1.54603   +1.47528   +1.38780   +1.28553   +1.17050   +1.04481   +0.91056   +0.76989   +0.62488   +0.47757   +0.32993   +0.18382   +0.04101   -0.09689   -0.22839   -0.35216   -0.46702   -0.57198   -0.66619   -0.74899   -0.81987   -0.87852   -0.92475   -0.95855   -0.98005   -0.98951   -0.98733   -0.97402   -0.95019   -0.91654   -0.87385   -0.82297   -0.76481   -0.70029   -0.63040   -0.55610   -0.47839   -0.39824   -0.31662
   +0.21041   +0.22347   +0.23754   +0.25273   +0.26914   +0.28688   +0.30610   +0.32694   +0.34956   +0.37416   +0.40094   +0.43015   +0.46204   +0.49692   +0.53514   +0.57708   +0.62320   +0.67401   +0.73009   +0.79212   +0.86088   +0.93729   +1.02239   +1.11742   +1.22383   +1.34333   +1.47793   +1.63004   +1.80255   +1.99892   +2.22335   +2.48097   +2.77809   +3.12253   +3.52404   +3.99498   +4.55112   +5.21284   +6.00687   +6.96881   +8.14692   +9.60802  +11.44685  +13.80174  +16.88170  +21.01638  +26.75452  +35.07607  +47.90688  +69.59368 +112.36580 +228.62055 +1415.01353 -457.90738 -228.61577 -168.46327 -144.16585 -134.45187 -133.39691 -139.58241 -154.18432 -181.90527 -236.76543 -374.62552 -1247.84979 +664.70549 +214.73789  +95.42287  +19.16691  -94.47853 +28232516.64962 +197.74690  +70.83029 -1286.89985 +121.49866 +203.26383  +15.40407 +153.84443 +109.24823 +198.16040 +125.33774 +121.93095 +117.66448 +112.62968 +106.91593 +100.61019  +93.79658  +86.55605  +78.96613  +71.10071  +63.02985  +54.81971  +46.53241  +38.22602  +29.95454  +21.76791  +13.71206   +5.82895   -1.84333   -9.27049  -16.42188  -23.27044  -29.79251  -35.96772  -41.77886  -47.21169  -52.25482  -56.89955  -61.13970  -64.97147  -68.39330  -71.40569  -74.01104  -76.21355  -78.01904  -79.43480  -80.46950  -81.13302  -81.43631  -81.39133  -81.01085  -80.30841  -79.29818  -77.99485  -76.41356  -74.56979  -72.47927  -70.15793  -67.62178  -64.88688  -61.96924  -58.88481  -55.64934  -52.27843  -48.78739  -45.19127  -41.50477  -37.74223  -33.91759  -30.04438  -26.13565  -22.20401  -18.26158  -14.31994  -10.39020   -6.48291   -2.60811   +1.22472   +5.00663   +8.72922  +12.38461  +15.96550  +19.46509  +22.87714  +26.19591  +29.41619  +32.53327  +35.54296  +38.44152  +41.22572  +43.89278  +46.44037  +48.86661  +51.17003  +53.34961  +55.40469  +57.33502  +59.14072  +60.82229  +62.38055  +63.81671  +65.13227  +66.32908  +67.40930  +68.37539  +69.23016  +69.97669  +70.61840  +71.15904  +71.60267  +71.78949  +71.95376  +72.09609  +72.21714  +72.31758  +72.39811  +72.45947  +72.50245  +72.52787  +72.53657  +72.52948  +72.50756  +72.47184  +72.42341  +72.36345  +72.29320  +72.21404  +72.12742  +72.03497  +71.93843  +71.83975  +71.74107  +71.64480  +71.55363  +71.47062  +71.39924  +71.34351  +71.30807  +71.29836  +71.32082  +71.38313  +71.49459  +71.66656  +71.91313  +72.25200  +72.70582  +73.30405  +74.08581  +75.10429  +76.43374  +78.18123  +80.50713  +83.66318  +88.06866  +94.47790 +104.39909 +121.35083 +155.88795 +260.78292 -33938388266.23490 -162.70462  -57.82174  -23.30479   -6.38130   +3.50352   +9.86822  +14.22097  +17.31605  +19.57266  +21.24249  +22.48584  +23.40968  +24.08819  +24.57445  +24.90750  +25.11668  +25.22452  +25.24860  +25.20290  +25.09864  +24.94497  +24.74943  +24.51832  +24.25693  +23.96974  +23.66060  +23.33282  +22.98930  +22.63256  +22.26482  +21.88806  +21.50404  +21.11434  +20.72039  +20.32348  +19.92479  +19.52540  +19.12631  +18.72843  +18.33262  +17.93968  +17.55034  +17.16531  +16.78526  +16.41080  +16.04254  +15.68104  +15.32685  +14.98050  +14.64250  +14.31333  +13.99348  +13.68341  +13.38359  +13.09447  +12.81648  +12.55009  +12.29572  +12.05382  +11.82482  +11.60918  +11.40735  +11.21977  +11.04691  +10.88924  +10.74724  +10.62142  +10.51229  +10.42036  +10.34620  +10.29037  +10.25347  +10.23613  +10.23898  +10.26273  +10.30808  +10.37582  +10.46674  +10.58170  +10.72161  +10.88745  +11.08026  +11.30113  +11.55127  +11.83195  +12.14454  +12.49051  +12.87148  +13.28917  +13.74545  +14.24235  +14.78209  +15.36708  +15.99995  +16.68358  +17.42113  +18.21606  +19.07219  +19.99375  +20.98538  +22.05225  +23.20012  +24.43537  +25.76517  +27.19754  +28.74149  +30.40720  +32.20620  +34.15157  +36.25825  +38.54338  +41.02664  +43.73083  +46.68246  +49.91252  +53.45748  +57.36052  +61.67320  +66.45749  +71.78859  +77.75859  +84.48153  +92.10027 +100.79618 +110.80305 +122.42738 +136.07902 +152.31861 +171.93390 +196.06741 +226.44144 +265.77881 +318.65250 +393.37782 +506.82415 +699.22013 +1095.98726 +2386.95022 -19571.80953 -2006.11040 -1082.32858 -752.93079 -584.20209 -481.85858 -413.33124 -364.37286 -327.76393 -299.45616 -277.00444 -258.84565 -252.53779 -246.69538 -241.27435 -236.23621 -231.54725 -227.17780 -223.10164 -219.29557 -215.73896 -212.41344 -209.30257 -206.39167 -203.66754 -201.11833 -198.73336 -196.50302 -194.41863 -192.47235 -190.65710 -188.96648 -187.39472 -185.93660 -184.58741 -183.34294 -182.19939 -181.15336 -180.20185 -179.34217 -178.57201 -177.88932 -177.29239 -176.77975 -176.35024 -176.00295 -175.73723 -175.55268 -175.44918 -175.42684 -175.48603 -175.62740 -175.85186 -176.16060 -176.55509 -177.03714 -177.60885 -178.27267 -179.03144 -179.88839 -180.84717 -181.91191 -183.08727 -184.37846 -185.79134 -187.33245 -189.00914 -190.82963 -192.80312 -194.93996 -197.25176 -199.75161 -202.45427 -205.37643 -208.53705 -211.95769 -215.66297 -219.68115 -224.04475 -228.79142 -233.96491 -239.61643 -245.80621 -252.60560 -260.09974 -268.39104 -277.60379 -287.89028 -299.43920 -312.48715 -327.33489 -344.37063 -364.10435 -387.21961 -414.65419 -447.73055 -488.37554 -539.51037 -605.78709 -695.09363 -821.96002 -1016.41434 -1352.16098 -2071.36992 -4707.78016 +13744.67785 +2672.64901 +1442.07360 +968.50267 +717.55559 +561.99780 +456.02380 +379.09914 +320.64451 +274.65448 +237.46627 +206.71846 +180.81973 +158.65813 +139.43281 +122.55185 +107.56789  +94.13605  +81.98576  +70.90120  +60.70771  +51.26180  +42.44397  +34.15330  +26.30328  +18.81865  +11.63287   +4.68607   -2.07669   -8.70683  -15.25362  -21.76536  -28.29066  -34.87965  -41.58539  -48.46549  -55.58398  -63.01377  -70.83965  -79.16241  -88.10427  -97.81651 -108.49022 -120.37203 -133.78754 -149.17755 -167.15597 -188.60625 -214.85009 -247.96073 -291.38941 -351.34372 -440.23312 -587.00608 -878.49977 -1748.91553 +15688898.84758 +1719.62857 +849.43141 +557.87402 +410.95377 +321.85604 +261.63562 +217.88151 +184.38252 +157.68227 +135.70097 +117.10885 +101.01254  +86.78603  +73.97361  +62.23132  +51.28962  +40.92852  +30.95972  +21.21271  +11.52230   +1.71534   -8.40646  -19.09290  -30.69217  -43.74529  -59.20333  -79.01602 -108.14786 -164.86689 -425.35807 +236.44497  +22.45012  -34.97750  -70.21252  -99.73963 -128.71763 -159.87887 -195.48718 -238.15068 -291.53432 -361.46883 -458.22990 -602.10820 -839.86137 -1309.11354 -2668.22354 -51641.79211 +3276.78316 +1664.78807 +1151.86883  +94.93410  +91.79631  +74.42822  +50.79899  +25.56315   +1.88842  -18.12753  -33.31258  -43.24346  -48.07089  -48.34932  -44.88134  -38.58927  -30.41372  -21.23942  -11.84482   -2.87290   +5.18167  +11.97207  +17.28970  +21.04821  +23.26387  +24.03446  +23.51819  +21.91390  +19.44324  +16.33549  +12.81492   +9.09111   +5.35175   +1.75792   -1.55859   -4.49608   -6.98238   -8.97306  -10.44890  -11.41272  -11.88594  -11.90500  -11.51779  -10.78032   -9.75355   -8.50066   -7.08457   -5.56597   -4.00164   -2.44323   -0.93628   +0.48027   +1.77446   +2.92130   +3.90262   +4.70676   +5.32803   +5.76622   +6.02589   +6.11573   +6.04782   +5.83699   +5.50011   +5.05544   +4.52207   +3.91939   +3.26657   +2.58217   +1.88381   +1.18782   +0.50909   -0.13917   -0.74550   -1.30029   -1.79577   -2.22601   -2.58689   -2.87595   -3.09236   -3.23675   -3.31107   -3.31845   -3.26305   -3.14987   -2.98461   -2.77351   -2.52318   -2.24047   -1.93230   -1.60560   -1.26713   -0.92338   -0.58054   -0.24433   +0.07996   +0.38762   +0.67449   +0.93702   +1.17227   +1.37791   +1.55224   +1.69416   +1.80312   +1.87914   +1.92274   +1.93490   +1.91704   +1.87093   +1.79869   +1.70269   +1.58552   +1.44995   +1.29885   +1.13518   +0.96190   +0.78196   +0.59823   +0.41349   +0.23039   +0.05141   -0.12116   -0.28524   -0.43896   -0.58071   -0.70912   -0.82307   -0.92169   -1.00435   -1.07068   -1.12054   -1.15401   -1.17139   -1.17315   -1.15996   -1.13265   -1.09216   -1.03959   -0.97611   -0.90299   -0.82153   -0.73309   -0.63905   -0.54079   -0.43966   -0.33701   -0.23411   -0.13219   -0.03241   +0.06416   +0.15653   +0.24380   +0.32519   +0.40002
   +0.16619   +0.17682   +0.18829   +0.20070   +0.21413   +0.22868   +0.24446   +0.26161   +0.28026   +0.30058   +0.32275   +0.34696   +0.37346   +0.40250   +0.43438   +0.46944   +0.50806   +0.55071   +0.59787   +0.65016   +0.70824   +0.77292   +0.84512   +0.92592   +1.01661   +1.11867   +1.23391   +1.36445   +1.51285   +1.68217   +1.87617   +2.09942   +2.35753   +2.65751   +3.00811   +3.42040   +3.90858   +4.49098   +5.19174   +6.04301   +7.08847   +8.38868  +10.02966  +12.13712  +14.90130  +18.62260  +23.80158  +31.33303  +42.97677  +62.70725 +101.71119 +207.93105 +1293.38241 -420.73730 -211.21560 -156.54860 -134.80043 -126.55272 -126.46100 -133.36209 -148.59148 -177.02115 -233.01013 -373.65975 -1265.76964 +689.89286 +231.05113 +110.83744  +36.06461  -71.78465 +26451636.16791 +202.74648  +87.21545 -1073.64952 +130.81898 +192.22850  +57.96222 +147.39220 +126.61434 +103.30613 +122.94128 +117.71087 +111.66855 +104.92093  +97.57106  +89.71799  +81.45639  +72.87627  +64.06274  +55.09590  +46.05066  +36.99678  +27.99877  +19.11598  +10.40263   +1.90791   -6.32391  -14.25334  -21.84551  -29.07001  -35.90073  -42.31562  -48.29653  -53.82901  -58.90207  -63.50801  -67.64219  -71.30283  -74.49080  -77.20943  -79.46429  -81.26303  -82.61514  -83.53184  -84.02584  -84.11119  -83.80314  -83.11795  -82.07279  -80.68552  -78.97467  -76.95919  -74.65842  -72.09197  -69.27956  -66.24099  -62.99602  -59.56427  -55.96519  -52.21795  -48.34140  -44.35398  -40.27373  -36.11817  -31.90431  -27.64860  -23.36690  -19.07445  -14.78583  -10.51499   -6.27518   -2.07899   +2.06170   +6.13571  +10.13253  +14.04238  +17.85614  +21.56540  +25.16241  +28.64011  +31.99205  +35.21247  +38.29620  +41.23869  +44.03598  +46.68466  +49.18190  +51.52537  +53.71326  +55.74425  +57.61746  +59.33246  +60.88922  +62.28810  +63.52982  +64.61544  +65.54632  +66.32409  +66.95064  +67.42809  +67.75874  +67.94505  +67.98962  +67.89512  +67.66429  +67.29987  +66.80459  +66.18107  +65.43180  +64.55906  +64.07703  +63.56484  +63.02268  +62.45072  +61.84908  +61.21782  +60.55700  +59.86658  +59.14649  +58.39660  +57.61668  +56.80643  +55.96544  +55.09320  +54.18907  +53.25226  +52.28181  +51.27656  +50.23514  +49.15588  +48.03684  +46.87568  +45.66965  +44.41546  +43.10923  +41.74629  +40.32109  +38.82697  +37.25585  +35.59795  +33.84132  +31.97119  +29.96921  +27.81230  +25.47109  +22.90764  +20.07218  +16.89818  +13.29474   +9.13435   +4.23267   -1.68711   -9.06024  -18.61245  -31.65044  -50.78806  -82.12493 -143.96077 -327.79590 +58845327872.71691 +402.54982 +218.72234 +156.89924 +125.58015 +106.46530  +93.45501  +83.93535  +76.59953  +70.72171  +65.86652  +61.75703  +58.20872  +55.09395  +52.32164  +49.82505  +47.55423  +45.47103  +43.54584  +41.75535  +40.08095  +38.50763  +37.02314  +35.61743  +34.28213  +33.01027  +31.79597  +30.63426  +29.52091  +28.45229  +27.42529  +26.43722  +25.48577  +24.56890  +23.68484  +22.83207  +22.00921  +21.21510  +20.44868  +19.70903  +18.99534  +18.30689  +17.64306  +17.00329  +16.38708  +15.79401  +15.22369  +14.67580  +14.15006  +13.64620  +13.16402  +12.70335  +12.26404  +11.84597  +11.44904  +11.07320  +10.71840  +10.38463  +10.07189   +9.78021   +9.50964   +9.26026   +9.03216   +8.82546   +8.64029   +8.47683   +8.33527   +8.21580   +8.11869   +8.04419   +7.99259   +7.96424   +7.95949   +7.97874   +8.02241   +8.09100   +8.18500   +8.30498   +8.45157   +8.62542   +8.82726   +9.05790   +9.31817   +9.60904   +9.93151  +10.28670  +10.67581  +11.10018  +11.56124  +12.06056  +12.59987  +13.18105  +13.80616  +14.47746  +15.19745  +15.96884  +16.79466  +17.67821  +18.62318  +19.63362  +20.71405  +21.86946  +23.10546  +24.42828  +25.84490  +27.36317  +28.99193  +30.74117  +32.62220  +34.64790  +36.83299  +39.19432  +41.75134  +44.52652  +47.54605  +50.84055  +54.44604  +58.40526  +62.76916  +67.59907  +72.96940  +78.97133  +85.71773  +93.35008 +102.04797 +112.04295 +123.63861 +137.24093 +153.40531 +172.91210 +196.89324 +227.05505 +266.09518 +318.54437 +392.64125 +505.09973 +695.77787 +1088.94205 +2368.06435 -19388.43695 -1984.45649 -1069.14463 -742.74710 -575.54316 -474.11733 -406.20076 -357.67767 -321.39529 -293.34289 -271.09821 -253.11284 -246.86729 -241.08393 -235.71913 -230.73479 -226.09753 -221.77798 -217.75020 -213.99124 -210.48069 -207.20038 -204.13408 -201.26726 -198.58689 -196.08129 -193.73991 -191.55328 -189.51284 -187.61090 -185.84048 -184.19532 -182.66974 -181.25864 -179.95746 -178.76205 -177.66876 -176.67429 -175.77575 -174.97060 -174.25660 -173.63187 -173.09480 -172.64406 -172.27864 -171.99775 -171.80091 -171.68789 -171.65870 -171.71366 -171.85331 -172.07851 -172.39037 -172.79031 -173.28006 -173.86167 -174.53752 -175.31038 -176.18341 -177.16018 -178.24473 -179.44163 -180.75597 -182.19346 -183.76052 -185.46429 -187.31277 -189.31491 -191.48074 -193.82149 -196.34977 -199.07980 -202.02759 -205.21125 -208.65131 -212.37117 -216.39751 -220.76092 -225.49666 -230.64547 -236.25478 -242.38002 -249.08641 -256.45121 -264.56661 -273.54350 -283.51643 -294.65030 -307.14940 -321.26990 -337.33742 -355.77227 -377.12663 -402.14054 -431.82938 -467.62498 -511.61356 -566.95797 -638.69507 -735.36533 -872.70076 -1083.21357 -1446.70554 -2225.38090 -5079.86221 +14899.17295 +2911.21324 +1578.87592 +1066.17120 +794.51016 +626.13241 +511.44318 +428.20932 +364.97644 +315.24243 +275.04164 +241.81745 +213.84705 +189.92670 +169.18949 +150.99476 +134.85838 +120.40722 +107.34858  +95.44914  +84.52013  +74.40660  +64.97961  +56.13035  +47.76573  +39.80487  +32.17643  +24.81636  +17.66609  +10.67096   +3.77881   -3.06130   -9.90042  -16.79096  -23.78820  -30.95191  -38.34834  -46.05265  -54.15211  -62.75018  -71.97215  -81.97291  -92.94791 -105.14920 -118.90936 -134.67845 -153.08304 -175.02459 -201.85150 -235.67858 -280.02595 -341.22456 -431.92994 -581.66351 -878.97956 -1766.66135 +15998961.84309 +1770.28464 +882.80781 +585.39591 +435.46680 +344.48698 +282.93532 +238.15075 +203.79348 +176.33154 +153.63502 +134.33651 +117.51061 +102.50059  +88.81806  +76.08135  +63.97478  +52.21926  +40.54818  +28.68404  +16.31115   +3.03818  -11.66064  -28.54722  -48.81222  -74.47645 -109.32926 -161.49181 -252.23049 -461.00125 -1558.85469 +1387.41832 +502.85986 +310.73545 +224.16027 +173.18869 +138.29971 +111.82510  +90.05439  +70.86320  +52.79202  +34.56965  +14.71132   -9.12436  -41.81297  -97.15679 -240.36215 -5086.38745 +328.24515 +159.09126  +97.76652  +87.64844  +87.32970  +64.40533  +36.57466   +9.20758  -14.55886  -32.91308  -45.10623  -51.19611  -51.80953  -47.92456  -40.68835  -31.27529  -20.78366  -10.16831   -0.20222   +8.53765  +15.66699  +20.97798  +24.41533  +26.04809  +26.04014  +24.62171  +22.06323  +18.65269  +14.67676  +10.40604   +6.08410   +1.92022   -1.91481   -5.29014   -8.11419  -10.33224  -11.92285  -12.89351  -13.27571  -13.12001  -12.49115  -11.46336  -10.11623   -8.53094   -6.78709   -4.96017   -3.11943   -1.32647   +0.36581   +1.91380   +3.28330   +4.44938   +5.39601   +6.11537   +6.60709   +6.87734   +6.93789   +6.80510   +6.49895   +6.04206   +5.45882   +4.77455   +4.01474   +3.20441   +2.36749   +1.52643   +0.70175   -0.08824   -0.82762   -1.50302   -2.10364   -2.62129   -3.05026   -3.38730   -3.63138   -3.78355   -3.84674   -3.82550   -3.72580   -3.55476   -3.32043   -3.03153   -2.69725   -2.32700   -1.93022   -1.51623   -1.09400   -0.67207   -0.25838   +0.13982   +0.51603   +0.86460   +1.18074   +1.46055   +1.70105   +1.90011   +2.05651   +2.16982   +2.24039   +2.26929   +2.25824   +2.20953   +2.12594   +2.01068   +1.86729   +1.69958   +1.51152   +1.30719   +1.09070   +0.86611   +0.63739   +0.40834   +0.18257   -0.03657   -0.24604   -0.44308   -0.62531   -0.79068   -0.93751   -1.06450   -1.17071   -1.25556   -1.31881   -1.36055   -1.38119   -1.38141   -1.36216   -1.32460   -1.27010   -1.20020   -1.11657   -1.02099   -0.91530   -0.80140   -0.68119   -0.55657   -0.42939   -0.30146   -0.17448   -0.05009   +0.07024   +0.18512   +0.29332   +0.39376   +0.48551   +0.56780   +0.64000   +0.70167   +0.75251   +0.79234   +0.82118   +0.83914   +0.84647
   +0.13105   +0.13968   +0.14902   +0.15914   +0.17010   +0.18201   +0.19494   +0.20902   +0.22437   +0.24112   +0.25942   +0.27946   +0.30143   +0.32555   +0.35209   +0.38133   +0.41362   +0.44933   +0.48892   +0.53290   +0.58186   +0.63650   +0.69762   +0.76619   +0.84331   +0.93032   +1.02878   +1.14058   +1.26797   +1.41368   +1.58104   +1.77410   +1.99788   +2.25861   +2.56413   +2.92436   +3.35200   +3.86357   +4.48076   +5.23257   +6.15844   +7.31315   +8.77459  +10.65680  +13.13256  +16.47503  +21.13989  +27.94250  +38.48772  +56.40233  +91.89901 +188.75748 +1179.89595 -385.79826 -194.72516 -145.15217 -125.74681 -118.81994 -119.56499 -127.05048 -142.74827 -171.66155 -228.39558 -370.94163 -1276.48447 +710.46119 +245.58542 +125.28707  +52.61130  -48.32466 +24361485.13316 +205.17158 +102.40538 -844.62468 +138.08574 +177.98349  +99.49579 +138.18419 +141.48807   +6.30628 +117.75532 +110.70227 +102.91554  +94.51668  +85.62177  +76.34101  +66.77841  +57.03158  +47.19157  +37.34282  +27.56314  +17.92374   +8.48933   -0.68175   -9.53739  -18.03151  -26.12386  -33.77976  -40.96991  -47.67006  -53.86081  -59.52728  -64.65888  -69.24901  -73.29480  -76.79678  -79.75871  -82.18721  -84.09157  -85.48348  -86.37676  -86.78718  -86.73216  -86.23064  -85.30280  -83.96991  -82.25412  -80.17830  -77.76586  -75.04062  -72.02664  -68.74810  -65.22918  -61.49391  -57.56614  -53.46936  -49.22666  -44.86065  -40.39337  -35.84625  -31.24002  -26.59471  -21.92956  -17.26304  -12.61274   -7.99545   -3.42704   +1.07747   +5.50398   +9.83928  +14.07104  +18.18785  +22.17918  +26.03535  +29.74758  +33.30791  +36.70921  +39.94517  +43.01024  +45.89966  +48.60936  +51.13601  +53.47694  +55.63011  +57.59413  +59.36816  +60.95192  +62.34564  +63.55003  +64.56626  +65.39589  +66.04087  +66.50347  +66.78629  +66.89216  +66.82415  +66.58551  +66.17963  +65.61001  +64.88018  +63.99370  +62.95406  +61.76465  +60.42871  +58.94923  +57.32888  +55.56995  +53.67422  +51.64282  +49.47612  +48.34190  +47.17355  +45.97082  +44.73335  +43.46070  +42.15231  +40.80750  +39.42545  +38.00517  +36.54551  +35.04513  +33.50244  +31.91563  +30.28258  +28.60085  +26.86762  +25.07964  +23.23318  +21.32391  +19.34685  +17.29620  +15.16526  +12.94624  +10.63003   +8.20595   +5.66146   +2.98168   +0.14896   -2.85789   -6.06436   -9.50148  -13.20729  -17.22893  -21.62544  -26.47179  -31.86450  -37.92996  -44.83687  -52.81544  -62.18821  -73.42122  -87.21383 -104.66525 -127.60781 -159.34006 -206.45949 -284.36084 -439.22904 -901.99035 +148511906133.47827 +943.63504 +480.90301 +326.08355 +248.25038 +201.21848 +169.59304 +146.77645 +129.47003 +115.84130 +104.79088  +95.61923  +87.86010  +81.19073  +75.38065  +70.26091  +65.70483  +61.61559  +57.91791  +54.55240  +51.47157  +48.63701  +46.01731  +43.58655  +41.32315  +39.20899  +37.22876  +35.36944  +33.61987  +31.97043  +30.41283  +28.93983  +27.54510  +26.22311  +24.96896  +23.77833  +22.64740  +21.57274  +20.55130  +19.58036  +18.65746  +17.78039  +16.94716  +16.15597  +15.40518  +14.69331  +14.01902  +13.38107  +12.77835  +12.20985  +11.67462  +11.17183  +10.70069  +10.26051   +9.85064   +9.47049   +9.11954   +8.79731   +8.50336   +8.23732   +7.99883   +7.78761   +7.60339   +7.44595   +7.31511   +7.21073   +7.13269   +7.08094   +7.05543   +7.05619   +7.08325   +7.13671   +7.21669   +7.32337   +7.45697   +7.61775   +7.80603   +8.02218   +8.26663   +8.53985   +8.84241   +9.17492   +9.53808   +9.93266  +10.35952  +10.81963  +11.31404  +11.84393  +12.41060  +13.01547  +13.66014  +14.34634  +15.07602  +15.85129  +16.67451  +17.54829  +18.47550  +19.45934  +20.50334  +21.61145  +22.78804  +24.03800  +25.36676  +26.78044  +28.28588  +29.89078  +31.60384  +33.43486  +35.39501  +37.49699  +39.75531  +42.18664  +44.81017  +47.64816  +50.72648  +54.07546  +57.73077  +61.73473  +66.13782  +71.00082  +76.39748  +82.41818  +89.17484  +96.80772 +105.49495 +115.46614 +127.02240 +140.56642 +156.64909 +176.04450 +199.87550 +229.83474 +268.59835 +320.66092 +394.19549 +505.78290 +694.96409 +1085.01689 +2353.97687 -19229.46344 -1963.91212 -1055.88142 -732.08529 -566.22117 -465.61683 -398.26026 -350.14820 -314.18500 -286.39209 -264.36678 -246.57330 -240.39882 -234.68397 -229.38548 -224.46558 -219.89119 -215.63319 -211.66589 -207.96655 -204.51496 -201.29312 -198.28498 -195.47615 -192.85377 -190.40626 -188.12323 -185.99532 -184.01411 -182.17198 -180.46210 -178.87830 -177.41502 -176.06727 -174.83057 -173.70091 -172.67472 -171.74883 -170.92046 -170.18716 -169.54684 -168.99772 -168.53832 -168.16745 -167.88422 -167.68800 -167.57845 -167.55549 -167.61933 -167.77042 -168.00954 -168.33771 -168.75628 -169.26689 -169.87152 -170.57248 -171.37244 -172.27448 -173.28208 -174.39919 -175.63024 -176.98022 -178.45468 -180.05988 -181.80276 -183.69109 -185.73355 -187.93984 -190.32083 -192.88866 -195.65699 -198.64118 -201.85854 -205.32862 -209.07363 -213.11879 -217.49292 -222.22907 -227.36525 -232.94546 -239.02086 -245.65127 -252.90705 -260.87157 -269.64429 -279.34483 -290.11837 -302.14280 -315.63853 -330.88190 -348.22423 -368.11897 -391.16181 -418.15120 -450.18256 -488.80066 -536.25629 -595.96177 -673.35128 -777.63903 -925.79809 -1152.90556 -1545.05883 -2385.14768 -5464.80316 +16090.42439 +3156.74373 +1719.32309 +1166.19939 +873.13820 +691.51115 +567.81097 +478.05066 +409.87227 +356.26090 +312.93816 +277.14592 +247.02562 +221.27876 +198.97023 +179.40907 +162.07320 +146.56032 +132.55495 +119.80570 +108.10927  +97.29889  +87.23590  +77.80342  +68.90157  +60.44375  +52.35368  +44.56308  +37.00970  +29.63561  +22.38575  +15.20657   +8.04464   +0.84530   -6.44883  -13.89955  -21.57514  -29.55282  -37.92201  -46.78852  -56.28025  -66.55509  -77.81208  -90.30769 -104.38009 -120.48672 -139.26419 -161.62814 -188.94789 -223.37079 -268.47067 -330.67460 -422.82954 -574.90242 -876.78205 -1777.92028 +16239885.16888 +1812.08819 +911.13829 +609.12747 +456.80646 +364.30520 +301.65388 +255.99574 +220.88932 +192.74182 +169.38177 +149.40924 +131.86988 +116.07789 +101.51284  +87.75516  +74.44199  +61.23324  +47.78100  +33.69637  +18.50681   +1.59342  -17.91109  -41.30247  -70.64936 -109.51395 -164.64087 -250.57518 -405.54811 -772.68323 -2741.96715 +2580.95925 +998.42894 +665.81663 +525.40509 +451.60275 +409.91457 +387.49295 +379.05822 +382.89222 +399.67633 +432.62571 +488.93723 +584.01626 +754.41113 +1108.79628 +2168.67533 +40971.11495 -2579.64849 -1320.97068 -934.81488  +81.50571  +80.34272  +52.21845  +21.18710   -7.08895  -29.69477  -45.26123  -53.58251  -55.27571  -51.47774  -43.58406  -33.04756  -21.23233   -9.31823   +1.75108  +11.28700  +18.84927  +24.22241  +27.38156  +28.45330  +27.67565  +25.36001  +21.85726  +17.52901  +12.72451   +7.76327   +2.92307   -1.56730   -5.53121   -8.84401  -11.43023  -13.25897  -14.33799  -14.70709  -14.43125  -13.59392  -12.29065  -10.62332   -8.69517   -6.60649   -4.45126   -2.31448   -0.27034   +1.61898   +3.30385   +4.74725   +5.92434   +6.82173   +7.43648   +7.77484   +7.85097   +7.68554   +7.30432   +6.73682   +6.01505   +5.17223   +4.24183   +3.25651   +2.24742   +1.24344   +0.27072   -0.64777   -1.49245   -2.24735   -2.90010   -3.44190   -3.86741   -4.17453   -4.36416   -4.43988   -4.40767   -4.27551   -4.05306   -3.75127   -3.38205   -2.95789   -2.49160   -1.99593   -1.48337   -0.96587   -0.45464   +0.04002   +0.50886   +0.94380   +1.33801   +1.68591   +1.98324   +2.22701   +2.41550   +2.54815   +2.62554   +2.64926   +2.62183   +2.54658   +2.42750   +2.26919   +2.07667   +1.85526   +1.61052   +1.34807   +1.07351   +0.79233   +0.50980   +0.23091   -0.03971   -0.29784   -0.53973   -0.76212   -0.96226   -1.13794   -1.28748   -1.40974   -1.50407   -1.57034   -1.60886   -1.62038   -1.60604   -1.56732   -1.50601   -1.42416   -1.32400   -1.20796   -1.07854   -0.93834   -0.78997   -0.63600   -0.47898   -0.32135   -0.16543   -0.01338   +0.13279   +0.27128   +0.40049   +0.51904   +0.62576   +0.71973   +0.80023   +0.86679   +0.91913   +0.95721   +0.98116   +0.99131   +0.98813   +0.97228   +0.94452   +0.90575   +0.85697   +0.79922   +0.73365   +0.66143
   +0.10319   +0.11019   +0.11777   +0.12600   +0.13494   +0.14465   +0.15524   +0.16678   +0.17938   +0.19315   +0.20824   +0.22479   +0.24296   +0.26296   +0.28501   +0.30935   +0.33628   +0.36614   +0.39930   +0.43622   +0.47741   +0.52348   +0.57513   +0.63320   +0.69866   +0.77268   +0.85665   +0.95221   +1.06136   +1.18651   +1.33061   +1.49725   +1.69089   +1.91708   +2.18280   +2.49693   +2.87084   +3.31932   +3.86186   +4.52456   +5.34295   +6.36646   +7.66550   +9.34331  +11.55647  +14.55290  +18.74661  +24.87911  +34.41116  +50.64596  +82.88939 +171.04475 +1074.36720 -353.07703 -179.16004 -134.30071 -117.03977 -111.29597 -112.75959 -120.70813 -136.72769 -165.91686 -223.04004 -366.64862 -1280.50128 +726.58985 +258.33896 +138.70259  +68.67073  -24.37010 +21997326.80499 +205.08343 +116.23853 -603.56224 +143.24718 +160.84624 +139.31575 +126.45452 +153.64055  -90.83099 +109.95053 +101.12099  +91.66782  +81.72666  +71.42538  +60.88383  +50.21358  +39.51781  +28.89131  +18.42053   +8.18365   -1.74920  -11.31575  -20.46135  -29.13868  -37.30742  -44.93395  -51.99099  -58.45723  -64.31701  -69.55992  -74.18040  -78.17747  -81.55427  -84.31777  -86.47838  -88.04964  -89.04791  -89.49200  -89.40292  -88.80355  -87.71843  -86.17342  -84.19551  -81.81256  -79.05309  -75.94609  -72.52081  -68.80662  -64.83278  -60.62836  -56.22210  -51.64223  -46.91642  -42.07165  -37.13413  -32.12922  -27.08138  -22.01408  -16.94977  -11.90985   -6.91460   -1.98322   +2.86627   +7.61695  +12.25309  +16.76010  +21.12453  +25.33407  +29.37752  +33.24480  +36.92687  +40.41579  +43.70461  +46.78737  +49.65907  +52.31564  +54.75389  +56.97147  +58.96681  +60.73915  +62.28840  +63.61518  +64.72071  +65.60683  +66.27589  +66.73075  +66.97473  +67.01154  +66.84526  +66.48028  +65.92125  +65.17304  +64.24072  +63.12945  +61.84449  +60.39110  +58.77453  +56.99995  +55.07238  +52.99664  +50.77727  +48.41847  +45.92403  +43.29720  +40.54062  +37.65617  +34.64483  +31.50654  +28.23995  +26.55771  +24.84219  +23.09271  +21.30851  +19.48863  +17.63196  +15.73718  +13.80279  +11.82703   +9.80787   +7.74300   +5.62977   +3.46514   +1.24566   -1.03265   -3.37428   -5.78440   -8.26892  -10.83460  -13.48921  -16.24168  -19.10235  -22.08315  -25.19801  -28.46314  -31.89760  -35.52385  -39.36856  -43.46360  -47.84732  -52.56627  -57.67746  -63.25144  -69.37653  -76.16475  -83.76023  -92.35161 -102.19057 -113.62044 -127.12205 -143.39012 -163.46693 -188.99052 -222.69119 -269.48379 -339.19826 -454.77157 -685.01514 -1373.98722 +221268471248.94891 +1376.81965 +687.89735 +457.73667 +342.27934 +272.71383 +226.10308 +192.61701 +167.34063 +147.54346 +131.58724 +118.42949 +107.37523  +97.94337  +89.79027  +82.66394  +76.37542  +70.78019  +65.76587  +61.24373  +57.14279  +53.40559  +49.98511  +46.84251  +43.94542  +41.26663  +38.78312  +36.47528  +34.32627  +32.32159  +30.44866  +28.69650  +27.05550  +25.51723  +24.07421  +22.71982  +21.44817  +20.25399  +19.13257  +18.07967  +17.09145  +16.16447  +15.29558  +14.48195  +13.72096  +13.01026  +12.34768  +11.73123  +11.15909  +10.62958  +10.14116   +9.69242   +9.28204   +8.90882   +8.57163   +8.26946   +8.00135   +7.76643   +7.56389   +7.39299   +7.25305   +7.14346   +7.06365   +7.01310   +6.99137   +6.99804   +7.03275   +7.09519   +7.18511   +7.30228   +7.44655   +7.61779   +7.81594   +8.04098   +8.29295   +8.57194   +8.87810   +9.21163   +9.57279   +9.96193  +10.37944  +10.82579  +11.30155  +11.80734  +12.34391  +12.91207  +13.51275  +14.14701  +14.81603  +15.52110  +16.26370  +17.04546  +17.86817  +18.73385  +19.64475  +20.60333  +21.61236  +22.67491  +23.79439  +24.97460  +26.21980  +27.53471  +28.92464  +30.39554  +31.95409  +33.60781  +35.36520  +37.23587  +39.23076  +41.36230  +43.64474  +46.09443  +48.73022  +51.57395  +54.65107  +57.99135  +61.62987  +65.60822  +69.97605  +74.79312  +80.13197  +86.08150  +92.75180 +100.28086 +108.84393 +118.66691 +130.04609 +143.37767 +159.20376 +178.28606 +201.72948 +231.19972 +269.33024 +320.54409 +392.88417 +502.66752 +688.80596 +1072.61620 +2321.34781 -18918.80018 -1927.95307 -1034.42369 -715.84024 -552.68178 -453.75043 -387.54364 -340.28112 -304.98037 -277.72638 -256.15500 -238.75524 -232.72534 -227.14897 -221.98360 -217.19209 -212.74190 -208.60442 -204.75441 -201.16952 -197.82989 -194.71787 -191.81768 -189.11522 -186.59788 -184.25431 -182.07434 -180.04882 -178.16949 -176.42896 -174.82054 -173.33823 -171.97663 -170.73092 -169.59675 -168.57028 -167.64807 -166.82710 -166.10473 -165.47868 -164.94699 -164.50802 -164.16046 -163.90327 -163.73573 -163.65737 -163.66803 -163.76781 -163.95709 -164.23656 -164.60718 -165.07021 -165.62722 -166.28012 -167.03115 -167.88290 -168.83837 -169.90096 -171.07451 -172.36336 -173.77237 -175.30696 -176.97322 -178.77791 -180.72860 -182.83370 -185.10262 -187.54586 -190.17515 -193.00364 -196.04606 -199.31900 -202.84113 -206.63355 -210.72019 -215.12827 -219.88884 -225.03750 -230.61525 -236.66947 -243.25529 -250.43716 -258.29088 -266.90625 -276.39041 -286.87224 -298.50810 -311.48963 -326.05423 -342.49960 -361.20414 -382.65634 -407.49786 -436.58878 -471.10911 -512.72290 -563.85472 -628.18041 -711.55380 -823.90070 -983.50499 -1228.15283 -1650.59104 -2555.55763 -5873.05566 +17346.94455 +3414.37580 +1865.95423 +1270.12879 +954.45399 +758.82263 +625.59507 +528.93183 +455.52069 +397.80510 +351.17641 +312.66362 +280.26485 +252.58149 +228.60646 +207.59565 +188.98693 +172.34723 +157.33703 +143.68588 +131.17516 +119.62567 +108.88851  +98.83833  +89.36813  +80.38530  +71.80845  +63.56490  +55.58856  +47.81818  +40.19575  +32.66507  +25.17034  +17.65473  +10.05885   +2.31898   -5.63500  -13.88214  -22.51371  -31.63745  -41.38338  -51.91174  -63.42429  -76.18079  -90.52353 -106.91525 -125.99974 -148.70267 -176.40812 -211.28621 -256.94836 -319.88875 -413.08782 -566.82300 -871.91291 -1782.45491 +16407716.97632 +1844.46041 +934.09787 +628.85663 +474.84276 +381.25481 +317.81001 +271.51480 +235.85631 +207.19867 +183.34057 +162.85840 +144.77627 +128.38646 +113.14407  +98.60033  +84.35590  +70.02336  +55.19166  +39.38533  +22.00994   +2.26977  -20.96767  -49.41260  -85.81487 -134.93223 -205.80073 -317.94485 -522.74338 -1012.65569 -3657.25381 +3507.10703 +1383.61230 +941.96203 +759.60363 +667.81250 +620.46891 +600.68044 +601.90520 +622.66923 +665.20065 +736.00239 +848.65731 +1031.63966 +1352.01162 +2008.67028 +3955.31129 +74910.98997 -4708.24186 -2396.93190 -1680.15303  +79.01930  +71.77170  +38.79862   +5.54567  -22.51286  -42.87643  -54.76479  -58.61734  -55.66473  -47.56092  -36.08679  -22.93986   -9.59504   +2.77234  +13.31418  +21.50177  +27.09349  +30.08826  +30.67243  +29.16605  +25.97262  +21.53503  +16.29906  +10.68487   +5.06653   -0.24137   -4.99066   -9.00140  -12.15945  -14.41109  -15.75544  -16.23571  -15.92986  -14.94141  -13.39060  -11.40644   -9.11978   -6.65742   -4.13742   -1.66560   +0.66696   +2.78539   +4.63168   +6.16457   +7.35881   +8.20402   +8.70312   +8.87057   +8.73044   +8.31447   +7.66009   +6.80855   +5.80319   +4.68787   +3.50554   +2.29707   +1.10029   -0.05083   -1.12674   -2.10266   -2.95880   -3.68045   -4.25778   -4.68574   -4.96364   -5.09483   -5.08616   -4.94756   -4.69145   -4.33222   -3.88573   -3.36873   -2.79844   -2.19205   -1.56634   -0.93730   -0.31984   +0.27250   +0.82769   +1.33543   +1.78721   +2.17635   +2.49803   +2.74923   +2.92868   +3.03673   +3.07525   +3.04745   +2.95772   +2.81145   +2.61485   +2.37476   +2.09848   +1.79354   +1.46760   +1.12822   +0.78278   +0.43830   +0.10134   -0.22208   -0.52657   -0.80744   -1.06071   -1.28316   -1.47236   -1.62661   -1.74496   -1.82717   -1.87364   -1.88541   -1.86406   -1.81166   -1.73070   -1.62401   -1.49471   -1.34612   -1.18169   -1.00494   -0.81940   -0.62852   -0.43566   -0.24402   -0.05661   +0.12384   +0.29481   +0.45411   +0.59984   +0.73043   +0.84461   +0.94146   +1.02034   +1.08095   +1.12327   +1.14754   +1.15428   +1.14421   +1.11827   +1.07758   +1.02342   +0.95717   +0.88032   +0.79443   +0.70110   +0.60195   +0.49858   +0.39259   +0.28552   +0.17882   +0.07389   -0.02798
   +0.08114   +0.08680   +0.09295   +0.09963   +0.10690   +0.11482   +0.12346   +0.13290   +0.14322   +0.15453   +0.16694   +0.18058   +0.19559   +0.21214   +0.23042   +0.25065   +0.27307   +0.29798   +0.32571   +0.35664   +0.39123   +0.43000   +0.47357   +0.52266   +0.57812   +0.64099   +0.71246   +0.79399   +0.88734   +0.99464   +1.11848   +1.26205   +1.42930   +1.62517   +1.85587   +2.12929   +2.45562   +2.84808   +3.32414   +3.90721   +4.62928   +5.53484   +6.68742   +8.18027  +10.15507  +12.83637  +16.59961  +22.11791  +30.71840  +45.40416  +74.63952 +154.72954 +976.54642 -322.53694 -164.52297 -124.01087 -108.70528 -104.01504 -106.08771 -114.38799 -130.59552 -159.87074 -217.05607 -360.95560 -1278.34706 +738.48969 +269.33041 +151.03325  +84.12435   -0.17627 +19395147.16499 +202.57134 +128.58202 -354.15135 +146.28644 +141.16422 +176.79617 +112.47160 +162.90441 -186.17960  +99.74786  +89.23324  +78.23747  +66.90878  +55.38502  +43.79353  +32.25105  +20.86376   +9.72744   -1.07234  -11.45996  -21.36937  -30.74378  -39.53520  -47.70404  -55.21864  -62.05480  -68.19530  -73.62941  -78.35242  -82.36515  -85.67349  -88.28791  -90.22305  -91.49723  -92.13209  -92.15213  -91.58435  -90.45789  -88.80367  -86.65405  -84.04253  -81.00349  -77.57185  -73.78291  -69.67202  -65.27447  -60.62522  -55.75874  -50.70888  -45.50869  -40.19032  -34.78490  -29.32243  -23.83172  -18.34031  -12.87437   -7.45875   -2.11684   +3.12941   +8.25948  +13.25435  +18.09645  +22.76967  +27.25937  +31.55230  +35.63665  +39.50196  +43.13911  +46.54030  +49.69896  +52.60973  +55.26845  +57.67202  +59.81845  +61.70674  +63.33682  +64.70955  +65.82661  +66.69048  +67.30434  +67.67207  +67.79814  +67.68759  +67.34593  +66.77914  +65.99358  +64.99594  +63.79317  +62.39246  +60.80116  +59.02674  +57.07673  +54.95865  +52.67999  +50.24812  +47.67028  +44.95345  +42.10437  +39.12940  +36.03452  +32.82521  +29.50637  +26.08225  +22.55632  +18.93119  +15.20840  +11.38834   +7.46996   +3.45059   +1.40168   -0.67437   -2.77851   -4.91186   -7.07571   -9.27159  -11.50125  -13.76669  -16.07021  -18.41444  -20.80236  -23.23735  -25.72327  -28.26450  -30.86599  -33.53339  -36.27312  -39.09249  -41.99986  -45.00480  -48.11827  -51.35292  -54.72334  -58.24647  -61.94207  -65.83325  -69.94727  -74.31642  -78.97924  -83.98206  -89.38108  -95.24506 -101.65906 -108.72946 -116.59114 -125.41761 -135.43584 -146.94856 -160.36872 -176.27451 -195.50121 -219.30184 -249.64556 -289.81440 -345.71616 -429.16656 -567.73578 -844.13457 -1671.91703 +265962052491.75909 +1635.23393 +807.51744 +531.22854 +392.81308 +309.56022 +253.89967 +214.01557 +183.99997 +160.57065 +141.75825 +126.30950 +113.38888 +102.41789  +92.98331  +84.78206  +77.58682  +71.22369  +65.55742  +60.48117  +55.90945  +51.77303  +48.01520  +44.58913  +41.45573  +38.58214  +35.94053  +33.50717  +31.26168  +29.18647  +27.26626  +25.48772  +23.83918  +22.31032  +20.89204  +19.57626  +18.35575  +17.22405  +16.17539  +15.20452  +14.30674  +13.47776  +12.71371  +12.01105  +11.36654  +10.77723  +10.24040   +9.75357   +9.31444   +8.92090   +8.57098   +8.26290   +7.99496   +7.76564   +7.57348   +7.41716   +7.29545   +7.20719   +7.15134   +7.12690   +7.13296   +7.16870   +7.23332   +7.32614   +7.44649   +7.59380   +7.76752   +7.96719   +8.19238   +8.44273   +8.71793   +9.01773   +9.34191   +9.69035  +10.06294  +10.45966  +10.88054  +11.32567  +11.79522  +12.28939  +12.80850  +13.35292  +13.92310  +14.51958  +15.14299  +15.79406  +16.47363  +17.18266  +17.92221  +18.69351  +19.49791  +20.33695  +21.21232  +22.12593  +23.07990  +24.07659  +25.11865  +26.20900  +27.35091  +28.54805  +29.80449  +31.12479  +32.51406  +33.97804  +35.52317  +37.15671  +38.88687  +40.72294  +42.67548  +44.75653  +46.97985  +49.36125  +51.91898  +54.67417  +57.65142  +60.87954  +64.39250  +68.23051  +72.44165  +77.08375  +82.22700  +87.95745  +94.38165 +101.63318 +109.88165 +119.34573 +130.31223 +143.16467 +158.42780 +176.83900 +199.46786 +227.92687 +264.76540 +314.26529 +384.21275 +490.40403 +670.50925 +1041.97388 +2250.75601 -18311.74556 -1863.17572 -998.27732 -689.98439 -532.16273 -436.52473 -372.57331 -326.96816 -292.94991 -266.72880 -246.01650 -229.35068 -223.58701 -218.26379 -213.33987 -208.77933 -204.55072 -200.62638 -196.98191 -193.59572 -190.44864 -187.52361 -184.80543 -182.28050 -179.93666 -177.76300 -175.74971 -173.88802 -172.17001 -170.58858 -169.13735 -167.81059 -166.60317 -165.51049 -164.52847 -163.65347 -162.88229 -162.21213 -161.64054 -161.16546 -160.78512 -160.49810 -160.30329 -160.19985 -160.18726 -160.26527 -160.43392 -160.69355 -161.04477 -161.48849 -162.02592 -162.65857 -163.38830 -164.21729 -165.14808 -166.18359 -167.32715 -168.58253 -169.95396 -171.44620 -173.06456 -174.81497 -176.70403 -178.73910 -180.92837 -183.28096 -185.80704 -188.51795 -191.42636 -194.54645 -197.89410 -201.48717 -205.34579 -209.49267 -213.95357 -218.75777 -223.93868 -229.53461 -235.58963 -242.15472 -249.28914 -257.06219 -265.55539 -274.86526 -285.10702 -296.41918 -308.96987 -322.96511 -338.66011 -356.37492 -376.51633 -399.60948 -426.34422 -457.64516 -494.78092 -539.54043 -594.53032 -663.70237 -753.34997 -874.14417 -1045.74174 -1308.76609 -1762.92829 -2735.84875 -6302.45268 +18661.12146 +3682.37650 +2017.69628 +1377.14492 +1037.78372 +827.48328 +684.27597 +580.38220 +501.49028 +439.47640 +389.38603 +348.02528 +313.24213 +283.53320 +257.81599 +235.29082 +215.35363 +197.53916 +181.48274 +166.89399 +153.53833 +141.22356 +129.79014 +119.10391 +109.05051  +99.53110  +90.45904  +81.75715  +73.35546  +65.18938  +57.19796  +49.32245  +41.50479  +33.68614  +25.80528  +17.79687   +9.58929   +1.10210   -7.75726  -17.09782  -27.05080  -37.77771  -49.48163  -62.42376  -76.94802  -93.51916 -112.78345 -135.66993 -163.56744 -198.65327 -244.55050 -307.77388 -401.34458 -555.63437 -861.74400 -1775.17945 +16458606.88415 +1862.85072 +949.60240 +643.35249 +488.79860 +394.85649 +331.14807 +284.63772 +248.79025 +219.95590 +195.92331 +175.26038 +156.98315 +140.37517 +124.88154 +110.04125  +95.43938  +80.66822  +65.28942  +48.79001  +30.52263   +9.61478  -15.18128  -45.75584  -85.15470 -138.65479 -216.28693 -339.73666 -566.08745 -1109.20181 -4046.69338 +3916.50357 +1558.37093 +1069.42787 +868.85192 +769.19651 +719.28320 +700.44177 +705.54814 +733.18103 +786.15401 +872.25129 +1007.56221 +1225.69983 +1605.72788 +2382.02428 +4678.22135 +88276.64134 -5522.45751 -2795.91685 -1947.56670  +80.93455  +62.17888  +24.71291   -9.85475  -36.68893  -53.89256  -61.41306  -60.42365  -52.80317  -40.70818  -26.25326  -11.30367   +2.64408  +14.50953  +23.62274  +29.68347  +32.69963  +32.91627  +30.74400  +26.69246  +21.31274  +15.15040   +8.70990   +2.42970   -3.33271   -8.30756  -12.31271  -15.24843  -17.08849  -17.86893  -17.67566  -16.63180  -14.88544  -12.59846   -9.93663   -7.06133   -4.12286   -1.25541   +1.42646   +3.82984   +5.88437   +7.54197   +8.77580   +9.57849   +9.95988   +9.94448   +9.56876   +8.87830   +7.92511   +6.76504   +5.45543   +4.05295   +2.61186   +1.18244   -0.19018   -1.46687   -2.61514   -3.60941   -4.43112   -5.06852   -5.51641   -5.77558   -5.85226   -5.75736   -5.50579   -5.11561   -4.60724   -4.00273   -3.32498   -2.59705   -1.84155   -1.08007   -0.33271   +0.38230   +1.04892   +1.65353   +2.18503   +2.63496   +2.99746   +3.26922   +3.44932   +3.53913   +3.54200   +3.46313   +3.30923   +3.08828   +2.80923   +2.48175   +2.11593   +1.72205   +1.31029   +0.89060   +0.47238   +0.06444   -0.32523   -0.68955   -1.02240   -1.31874   -1.57456   -1.78697   -1.95412   -2.07518   -2.15030   -2.18052   -2.16769   -2.11439   -2.02382   -1.89967   -1.74606   -1.56742   -1.36834   -1.15354   -0.92773   -0.69555   -0.46145   -0.22966   -0.00414   +0.21155   +0.41418   +0.60096   +0.76954   +0.91801   +1.04493   +1.14927   +1.23047   +1.28837   +1.32321   +1.33557   +1.32637   +1.29684   +1.24844   +1.18286   +1.10193   +1.00767   +0.90213   +0.78747   +0.66583   +0.53936   +0.41015   +0.28021   +0.15147   +0.02572   -0.09538   -0.21035   -0.31784   -0.41670   -0.50596   -0.58484   -0.65273   -0.70921
   +0.06372   +0.06829   +0.07327   +0.07868   +0.08458   +0.09102   +0.09806   +0.10577   +0.11421   +0.12348   +0.13367   +0.14490   +0.15727   +0.17094   +0.18607   +0.20285   +0.22149   +0.24223   +0.26538   +0.29125   +0.32025   +0.35282   +0.38950   +0.43092   +0.47784   +0.53113   +0.59186   +0.66130   +0.74101   +0.83284   +0.93908   +1.06256   +1.20677   +1.37609   +1.57603   +1.81362   +2.09792   +2.44076   +2.85775   +3.36988   +4.00585   +4.80565   +5.82650   +7.15248   +8.91151  +11.30662  +14.67768  +19.63464  +27.38112  +40.64263  +67.10483 +139.74272 +886.13576 -294.12249 -150.80591 -114.29065 -100.76148  -97.00398  -99.58501 -108.13587 -124.41036 -153.59983 -210.54976 -354.03284 -1270.55878 +746.39614 +278.59613 +162.24521  +98.87090  +24.01969 +16591067.18853 +197.74873 +139.33104  -99.98108 +147.21912 +119.30695 +211.38044  +96.53096 +169.17290 -277.92830  +87.41103  +75.34697  +62.97646  +50.45814  +37.93733  +25.54608  +13.40331   +1.61505   -9.72524  -20.53620  -30.74814  -40.30248  -49.15122  -57.25629  -64.58898  -71.12928  -76.86528  -81.79250  -85.91328  -89.23618  -91.77535  -93.54995  -94.58360  -94.90382  -94.54151  -93.53049  -91.90696  -89.70913  -86.97676  -83.75077  -80.07293  -75.98545  -71.53073  -66.75105  -61.68832  -56.38384  -50.87811  -45.21061  -39.41966  -33.54226  -27.61400  -21.66888  -15.73931   -9.85597   -4.04777   +1.65816   +7.23656  +12.66399  +17.91890  +22.98157  +27.83414  +32.46054  +36.84652  +40.97954  +44.84880  +48.44513  +51.76096  +54.79026  +57.52849  +59.97249  +62.12049  +63.97195  +65.52754  +66.78907  +67.75939  +68.44234  +68.84266  +68.96592  +68.81846  +68.40730  +67.74007  +66.82495  +65.67059  +64.28606  +62.68077  +60.86438  +58.84681  +56.63808  +54.24836  +51.68780  +48.96655  +46.09469  +43.08213  +39.93861  +36.67362  +33.29635  +29.81562  +26.23984  +22.57695  +18.83435  +15.01881  +11.13646   +7.19266   +3.19189   -0.86227   -4.96734   -9.12206  -13.32651  -17.58239  -21.89319  -24.07086  -26.26455  -28.47538  -30.70461  -32.95375  -35.22451  -37.51885  -39.83901  -42.18752  -44.56727  -46.98152  -49.43395  -51.92874  -54.47060  -57.06486  -59.71756  -62.43555  -65.22661  -68.09960  -71.06463  -74.13328  -77.31886  -80.63671  -84.10461  -87.74323  -91.57677  -95.63368  -99.94764 -104.55884 -109.51551 -114.87611 -120.71214 -127.11197 -134.18609 -142.07451 -150.95728 -161.06986 -172.72623 -186.35457 -202.55435 -222.19146 -246.56476 -277.71526 -319.04465 -376.67590 -462.85487 -606.15512 -892.29710 -1749.88249 +275639212272.84564 +1678.24048 +820.73005 +534.71295 +391.58743 +305.63300 +248.27598 +207.27040 +176.49314 +152.54235 +133.37682 +117.69750 +104.63826  +93.59939  +84.15242  +75.98308  +68.85559  +62.58956  +57.04463  +52.10991  +47.69664  +43.73288  +40.15973  +36.92848  +33.99845  +31.33547  +28.91052  +26.69886  +24.67924  +22.83329  +21.14503  +19.60053  +18.18754  +16.89526  +15.71413  +14.63565  +13.65222  +12.75704  +11.94399  +11.20755  +10.54273   +9.94500   +9.41024   +8.93469   +8.51489   +8.14771   +7.83025   +7.55984   +7.33401   +7.15052   +7.00724   +6.90225   +6.83374   +6.80004   +6.79959   +6.83096   +6.89279   +6.98386   +7.10301   +7.24915   +7.42130   +7.61854   +7.84002   +8.08495   +8.35262   +8.64238   +8.95362   +9.28582   +9.63849  +10.01122  +10.40364  +10.81545  +11.24638  +11.69626  +12.16494  +12.65235  +13.15848  +13.68337  +14.22713  +14.78994  +15.37207  +15.97383  +16.59563  +17.23797  +17.90141  +18.58665  +19.29446  +20.02573  +20.78148  +21.56284  +22.37111  +23.20773  +24.07431  +24.97265  +25.90478  +26.87293  +27.87960  +28.92758  +30.01998  +31.16027  +32.35232  +33.60046  +34.90954  +36.28500  +37.73295  +39.26029  +40.87479  +42.58526  +44.40171  +46.33554  +48.39981  +50.60948  +52.98183  +55.53686  +58.29789  +61.29218  +64.55186  +68.11503  +72.02716  +76.34299  +81.12894  +86.46643  +92.45630  +99.22492 +106.93279 +115.78683 +126.05839 +138.11040 +152.43938 +169.74306 +191.03356 +217.83670 +252.56487 +299.26988 +365.31970 +465.66215 +635.94415 +987.30363 +2131.00724 -17327.34752 -1762.32230 -944.05035 -652.49709 -503.34009 -413.03350 -352.71842 -309.77130 -277.79617 -253.20724 -233.83955 -218.30984 -212.95473 -208.01798 -203.46066 -199.24886 -195.35285 -191.74650 -188.40679 -185.31333 -182.44805 -179.79487 -177.33946 -175.06904 -172.97214 -171.03854 -169.25904 -167.62541 -166.13026 -164.76695 -163.52954 -162.41273 -161.41177 -160.52243 -159.74096 -159.06406 -158.48883 -158.01278 -157.63375 -157.34994 -157.15988 -157.06240 -157.05665 -157.14206 -157.31835 -157.58555 -157.94396 -158.39417 -158.93705 -159.57380 -160.30591 -161.13518 -162.06376 -163.09416 -164.22925 -165.47229 -166.82698 -168.29748 -169.88844 -171.60506 -173.45312 -175.43908 -177.57009 -179.85412 -182.30000 -184.91758 -187.71782 -190.71291 -193.91648 -197.34376 -201.01182 -204.93983 -209.14936 -213.66478 -218.51371 -223.72752 -229.34203 -235.39825 -241.94340 -249.03209 -256.72778 -265.10468 -274.25007 -284.26732 -295.27976 -307.43573 -320.91522 -335.93879 -352.77970 -371.78058 -393.37698 -418.13112 -446.78157 -480.31827 -520.09944 -568.04041 -626.93197 -701.00515 -796.99799 -926.33561 -1110.06382 -1391.67672 -1877.93163 -2919.60103 -6738.23977 +19989.45869 +3952.21832 +2169.91759 +1484.12192 +1120.80445 +895.67198 +742.37790 +631.17966 +546.75437 +480.40429 +426.82497 +382.59700 +345.41654 +313.67419 +286.21124 +262.17179 +240.90942 +221.92633 +204.83249 +189.31744 +175.13048 +162.06638 +149.95493 +138.65313 +128.03928 +118.00843 +108.46873  +99.33862  +90.54442  +82.01835  +73.69678  +65.51864  +57.42393  +49.35215  +41.24074  +33.02325  +24.62720  +15.97153   +6.96332   -2.50654  -12.56909  -23.38525  -35.15711  -48.14426  -62.68829  -79.25046  -98.47201 -121.27446 -149.03517 -183.91324 -229.50125 -292.25887 -385.09699 -538.13002 -841.68656 -1747.41193 +16319126.02555 +1859.75076 +954.24111 +650.59605 +497.37255 +404.25903 +341.13563 +295.07822 +259.60821 +231.10832 +207.38780 +187.02908 +169.05947 +152.77239 +137.62244 +123.15877 +108.97816  +94.68724  +79.86612  +64.02654  +46.55542  +26.62946   +3.07424  -25.88637  -63.11106 -113.54889 -186.60284 -302.59466 -515.00758 -1024.19477 -3776.44661 +3682.84625 +1473.18616 +1014.44935 +825.71106 +731.32917 +683.29831 +664.04035 +666.75264 +689.90827 +735.83309 +811.29961 +930.44169 +1122.87210 +1458.30732 +2143.46551 +4169.41539 +77905.87468 -4825.82329 -2419.58828 -1669.65564  +86.00578  +51.63246  +10.11052  -24.90548  -49.57487  -62.79444  -65.37801  -59.31334  -47.14731  -31.50715  -14.77284   +1.11283  +14.72951  +25.18501  +32.06797  +35.36845  +35.38444  +32.62627  +27.72817  +21.37199  +14.22584   +6.89840   -0.09194   -6.33469  -11.53367  -15.50462  -18.16621  -19.52660  -19.66739  -18.72649  -16.88108  -14.33169  -11.28799   -7.95661   -4.53134   -1.18562   +1.93269   +4.70449   +7.04073   +8.88227  +10.19828  +10.98381  +11.25657  +11.05330  +10.42583   +9.43718   +8.15772   +6.66160   +5.02351   +3.31588   +1.60643   -0.04362   -1.58110   -2.96177   -4.15094   -5.12358   -5.86419   -6.36630   -6.63174   -6.66981   -6.49618   -6.13180   -5.60176   -4.93410   -4.15867   -3.30610   -2.40682   -1.49014   -0.58358   +0.28784   +1.10202   +1.84019   +2.48713   +3.03126   +3.46466   +3.78300   +3.98529   +4.07370   +4.05317   +3.93110   +3.71695   +3.42183   +3.05807   +2.63883   +2.17771   +1.68836   +1.18417   +0.67794   +0.18167   -0.29375   -0.73862   -1.14463   -1.50489   -1.81404   -2.06820   -2.26499   -2.40344   -2.48392   -2.50804   -2.47849   -2.39894   -2.27388   -2.10845   -1.90828   -1.67939   -1.42796   -1.16024   -0.88243   -0.60050   -0.32015   -0.04669   +0.21506   +0.46077   +0.68671   +0.88974   +1.06736   +1.21767   +1.33940   +1.43188   +1.49501   +1.52920   +1.53538   +1.51488   +1.46946   +1.40117   +1.31234   +1.20551   +1.08338   +0.94875   +0.80445   +0.65330   +0.49810   +0.34152   +0.18611   +0.03426   -0.11183   -0.25019   -0.37906   -0.49693   -0.60256   -0.69493   -0.77332   -0.83721   -0.88635   -0.92071   -0.94049   -0.94606   -0.93800   -0.91705   -0.88407
   +0.04998   +0.05367   +0.05768   +0.06206   +0.06685   +0.07208   +0.07780   +0.08408   +0.09098   +0.09856   +0.10692   +0.11613   +0.12632   +0.13759   +0.15010   +0.16399   +0.17945   +0.19670   +0.21599   +0.23759   +0.26186   +0.28918   +0.32001   +0.35491   +0.39452   +0.43963   +0.49114   +0.55020   +0.61813   +0.69659   +0.78759   +0.89362   +1.01776   +1.16388   +1.33688   +1.54298   +1.79027   +2.08926   +2.45391   +2.90299   +3.46218   +4.16742   +5.07008   +6.24587   +7.81010   +9.94601  +12.96073  +17.40603  +24.37173  +36.32728  +60.23995 +126.01139 +802.80204 -267.76332 -137.99204 -105.14071  -93.21974  -90.28301  -93.28052 -101.99083 -118.22398 -147.17376 -203.62016 -346.04422 -1257.67475 +750.56280 +286.18751 +172.32005 +112.82592  +48.00004 +13620827.60503 +190.74921 +148.40779 +155.50434 +146.09036  +95.65836 +242.58567  +78.94828 +172.39800 -364.40834  +73.23864  +59.80296  +46.26666  +32.79586  +19.54016   +6.63292   -5.80839  -17.68160  -28.89930  -39.38815  -49.08813  -57.95181  -65.94350  -73.03846  -79.22208  -84.48904  -88.84252  -92.29336  -94.85929  -96.56420  -97.43736  -97.51276  -96.82843  -95.42578  -93.34903  -90.64463  -87.36075  -83.54679  -79.25289  -74.52957  -69.42730  -63.99619  -58.28563  -52.34407  -46.21872  -39.95534  -33.59807  -27.18924  -20.76922  -14.37636   -8.04683   -1.81458   +4.28872  +10.23370  +15.99335  +21.54297  +26.86019  +31.92496  +36.71947  +41.22815  +45.43760  +49.33650  +52.91561  +56.16762  +59.08711  +61.67044  +63.91571  +65.82260  +67.39235  +68.62759  +69.53231  +70.11173  +70.37219  +70.32110  +69.96681  +69.31852  +68.38621  +67.18053  +65.71270  +63.99448  +62.03801  +59.85580  +57.46060  +54.86538  +52.08319  +49.12716  +46.01038  +42.74586  +39.34649  +35.82493  +32.19362  +28.46465  +24.64977  +20.76033  +16.80719  +12.80073   +8.75075   +4.66645   +0.55639   -3.57161   -7.71047  -11.85394  -15.99666  -20.13423  -24.26331  -28.38170  -32.48849  -36.58414  -40.67074  -44.75214  -46.79266  -48.83429  -50.87813  -52.92550  -54.97787  -57.03694  -59.10464  -61.18315  -63.27493  -65.38276  -67.50976  -69.65945  -71.83577  -74.04319  -76.28671  -78.57199  -80.90541  -83.29422  -85.74662  -88.27195  -90.88090  -93.58568  -96.40037  -99.34122 -102.42714 -105.68016 -109.12619 -112.79585 -116.72560 -120.95918 -125.54956 -130.56144 -136.07473 -142.18932 -149.03167 -156.76435 -165.59989 -175.82160 -187.81575 -202.12302 -219.52426 -241.19066 -268.96247 -305.90658 -357.54314 -434.91214 -563.77310 -821.40388 -1594.19231 +248490784288.96295 +1496.95559 +724.24172 +466.73517 +338.04807 +260.90250 +209.53890 +172.91718 +145.51709 +124.27162 +107.34039  +93.55209  +82.12569  +72.52033  +64.34955  +57.32985  +51.24845  +45.94255  +41.28543  +37.17694  +33.53688  +30.30022  +27.41370  +24.83323  +22.52198  +20.44897  +18.58791  +16.91634  +15.41494  +14.06701  +12.85802  +11.77527  +10.80758   +9.94510   +9.17908   +8.50174   +7.90612   +7.38598   +6.93570   +6.55020   +6.22488   +5.95557   +5.73847   +5.57009   +5.44725   +5.36704   +5.32678   +5.32399   +5.35639   +5.42188   +5.51851   +5.64447   +5.79809   +5.97783   +6.18223   +6.40997   +6.65979   +6.93056   +7.22120   +7.53072   +7.85820   +8.20281   +8.56377   +8.94035   +9.33191   +9.73786  +10.15766  +10.59084  +11.03696  +11.49567  +11.96664  +12.44963  +12.94442  +13.45086  +13.96886  +14.49837  +15.03943  +15.59209  +16.15652  +16.73290  +17.32152  +17.92271  +18.53689  +19.16455  +19.80629  +20.46275  +21.13472  +21.82306  +22.52875  +23.25290  +23.99674  +24.76165  +25.54917  +26.36102  +27.19911  +28.06554  +28.96269  +29.89317  +30.85990  +31.86613  +32.91547  +34.01198  +35.16016  +36.36509  +37.63245  +38.96863  +40.38086  +41.87729  +43.46720  +45.16112  +46.97114  +48.91108  +50.99690  +53.24707  +55.68309  +58.33014  +61.21782  +64.38128  +67.86243  +71.71171  +75.99034  +80.77335  +86.15365  +92.24768  +99.20329 +107.21113 +116.52120 +127.46784 +140.50851 +156.28601 +175.73284 +200.25475 +232.07438 +274.92484 +335.59462 +427.85602 +584.55278 +908.08351 +1961.64863 -15966.83652 -1625.96009 -872.25278 -603.85223 -466.65695 -383.69096 -328.36498 -289.04857 -259.84913 -237.46339 -219.89721 -205.87679 -201.06087 -196.63211 -192.55471 -188.79746 -185.33304 -182.13745 -179.18953 -176.47058 -173.96400 -171.65507 -169.53066 -167.57908 -165.78986 -164.15366 -162.66212 -161.30775 -160.08385 -158.98444 -158.00415 -157.13823 -156.38243 -155.73301 -155.18667 -154.74053 -154.39210 -154.13924 -153.98017 -153.91344 -153.93791 -154.05274 -154.25738 -154.55159 -154.93538 -155.40908 -155.97329 -156.62889 -157.37706 -158.21930 -159.15739 -160.19348 -161.33001 -162.56984 -163.91616 -165.37262 -166.94329 -168.63272 -170.44599 -172.38874 -174.46723 -176.68843 -179.06004 -181.59062 -184.28966 -187.16770 -190.23647 -193.50900 -196.99985 -200.72527 -204.70346 -208.95485 -213.50244 -218.37217 -223.59344 -229.19965 -235.22891 -241.72486 -248.73773 -256.32559 -264.55594 -273.50770 -283.27367 -293.96378 -305.70915 -318.66751 -333.03022 -349.03179 -366.96274 -387.18736 -410.16873 -436.50458 -466.98019 -502.64804 -544.95222 -595.92914 -658.54601 -737.30134 -839.35922 -976.86712 -1172.20160 -1471.60694 -1988.59094 -3096.10631 -7156.18280 +21261.60999 +4210.32374 +2315.35983 +1586.23998 +1199.99366 +960.67442 +797.74054 +679.56891 +589.86793 +519.39007 +462.49568 +415.54936 +376.10183 +342.44222 +313.33885 +287.88201 +265.38479 +245.31830 +227.26829 +210.90516 +195.96289 +182.22388 +169.50781 +157.66341 +146.56209 +136.09322 +126.16020 +116.67751 +107.56819  +98.76173  +90.19227  +81.79698  +73.51446  +65.28321  +57.04004  +48.71823  +40.24543  +31.54114  +22.51345  +13.05489   +3.03671   -7.69879  -19.34933  -32.16857  -46.48995  -62.76349  -81.61446 -103.94124 -131.08637 -165.15416 -209.64587 -270.85696 -361.37008 -510.53427 -806.38300 -1689.08781 +15904588.04165 +1826.51941 +944.07879 +648.23456 +499.01366 +408.40108 +347.04507 +302.35344 +268.01664 +240.51474 +217.71945 +198.25768 +181.19210 +165.84759 +151.70990 +138.36205 +125.44049 +112.60101  +99.48750  +85.69744  +70.73700  +53.95438  +34.43099  +10.78889  -19.17791  -59.27514 -116.71732 -207.07454 -371.29020 -762.67478 -2870.27111 +2834.25229 +1141.29934 +787.55330 +639.94021 +563.95822 +522.70682 +502.49296 +497.75686 +506.79496 +530.54267 +572.77241 +641.76262 +755.11680 +954.47978 +1363.51821 +2575.34851 +46705.89763 -2808.69815 -1368.32245 -918.89588  +91.34172  +39.75517   -5.18159  -39.72085  -61.24953  -69.66084  -66.78094  -55.48765  -39.00087  -20.36751   -2.14510  +13.75282  +26.09143  +34.26603  +38.20406  +38.24228  +34.99966  +29.25844  +21.86180  +13.63203   +5.31042   -2.48245   -9.26812  -14.71660  -18.64094  -20.98321  -21.79498  -21.21480  -19.44471  -16.72762  -13.32651   -9.50640   -5.51949   -1.59365   +2.07585   +5.33143   +8.05563  +10.17111  +11.63876  +12.45428  +12.64369  +12.25816  +11.36848  +10.05948   +8.42466   +6.56121   +4.56554   +2.52947   +0.53711   -1.33755   -3.03237   -4.49808   -5.69874   -6.61157   -7.22643   -7.54480   -7.57855   -7.34842   -6.88241   -6.21409   -5.38092   -4.42259   -3.37953   -2.29148   -1.19632   -0.12899   +0.87931   +1.80175   +2.61627   +3.30589   +3.85869   +4.26775   +4.53089   +4.65035   +4.63231   +4.48637   +4.22500   +3.86293   +3.41657   +2.90337   +2.34132   +1.74835   +1.14193   +0.53858   -0.04645   -0.59947   -1.10861   -1.56393   -1.95753   -2.28363   -2.53846   -2.72027   -2.82917   -2.86699   -2.83711   -2.74426   -2.59429   -2.39396   -2.15071   -1.87243   -1.56729   -1.24346   -0.90899   -0.57165   -0.23871   +0.08310   +0.38774   +0.66992   +0.92515   +1.14979   +1.34107   +1.49703   +1.61659   +1.69940   +1.74589   +1.75716   +1.73490   +1.68135   +1.59918   +1.49146   +1.36150   +1.21285   +1.04916   +0.87415   +0.69149   +0.50480   +0.31751   +0.13289   -0.04605   -0.21655   -0.37619   -0.52284   -0.65473   -0.77042   -0.86884   -0.94924   -1.01120   -1.05463   -1.07974   -1.08700   -1.07714   -1.05111   -1.01008   -0.95534   -0.88835   -0.81067   -0.72392   -0.62980   -0.53001   -0.42623
   +0.03916   +0.04213   +0.04536   +0.04890   +0.05277   +0.05701   +0.06166   +0.06677   +0.07239   +0.07859   +0.08543   +0.09298   +0.10135   +0.11064   +0.12095   +0.13243   +0.14525   +0.15957   +0.17561   +0.19362   +0.21390   +0.23677   +0.26265   +0.29201   +0.32540   +0.36352   +0.40715   +0.45729   +0.51510   +0.58203   +0.65986   +0.75075   +0.85745   +0.98335   +1.13280   +1.31131   +1.52606   +1.78640   +2.10478   +2.49793   +2.98885   +3.60970   +4.40660   +5.44756   +6.83634   +8.73806  +11.42982  +15.40995  +21.66361  +32.42478  +53.99956 +113.46060 +726.18767 -243.37779 -126.05738  -96.55557  -86.08557  -83.86648  -87.19730  -95.98572 -112.08153 -140.65518 -196.35893 -337.14597 -1240.22727 +751.25585 +292.16848 +181.25317 +125.92094  +71.56735 +10519344.56263 +181.72279 +155.76016 +409.04316 +142.97189  +70.60978 +270.00545  +60.05262 +172.58758 -444.11633  +57.55613  +42.96584  +28.50979  +14.35802   +0.66051  -12.45215  -24.86807  -36.49318  -47.25033  -57.07831  -65.93080  -73.77536  -80.59227  -86.37359  -91.12197  -94.84970  -97.57766  -99.33433 -100.15485 -100.08014  -99.15597  -97.43224  -94.96212  -91.80140  -88.00777  -83.64026  -78.75859  -73.42274  -67.69240  -61.62659  -55.28323  -48.71887  -41.98829  -35.14435  -28.23766  -21.31647  -14.42647   -7.61069   -0.90937   +5.64009  +12.00316  +18.14824  +24.04664  +29.67257  +35.00311  +40.01815  +44.70034  +49.03503  +53.01015  +56.61614  +59.84586  +62.69444  +65.15923  +67.23961  +68.93695  +70.25440  +71.19685  +71.77073  +71.98395  +71.84573  +71.36649  +70.55776  +69.43201  +68.00256  +66.28348  +64.28945  +62.03569  +59.53783  +56.81183  +53.87386  +50.74026  +47.42741  +43.95167  +40.32930  +36.57638  +32.70877  +28.74202  +24.69132  +20.57146  +16.39674  +12.18098   +7.93742   +3.67871   -0.58314   -4.83678   -9.07158  -13.27765  -17.44586  -21.56790  -25.63628  -29.64440  -33.58655  -37.45799  -41.25497  -44.97478  -48.61584  -52.17777  -55.66148  -59.06927  -62.40503  -64.04759  -65.67439  -67.28648  -68.88499  -70.47125  -72.04674  -73.61313  -75.17229  -76.72631  -78.27753  -79.82855  -81.38228  -82.94197  -84.51125  -86.09420  -87.69535  -89.31984  -90.97342  -92.66259  -94.39473  -96.17820  -98.02258  -99.93881 -101.93952 -104.03931 -106.25518 -108.60706 -111.11843 -113.81722 -116.73686 -119.91774 -123.40916 -127.27194 -131.58197 -136.43530 -141.95528 -148.30308 -155.69344 -164.41899 -174.88925 -187.69548 -203.72434 -224.36883 -251.95027 -290.64658 -348.81304 -445.94455 -640.52466 -1224.96874 +188055758257.95169 +1115.18569 +530.80535 +336.33146 +239.34864 +181.37332 +142.91058 +115.60512  +95.27899  +79.61084  +67.20762  +57.18264  +48.94457  +42.08385  +36.30778  +31.40156  +27.20393  +23.59148  +20.46807  +17.75770  +15.39946  +13.34395  +11.55065   +9.98599   +8.62194   +7.43486   +6.40468   +5.51422   +4.74871   +4.09534   +3.54298   +3.08185   +2.70337   +2.39993   +2.16479   +1.99194   +1.87598   +1.81209   +1.79590   +1.82347   +1.89122   +1.99591   +2.13457   +2.30449   +2.50320   +2.72841   +2.97804   +3.25015   +3.54298   +3.85489   +4.18436   +4.52999   +4.89049   +5.26466   +5.65140   +6.04968   +6.45856   +6.87717   +7.30470   +7.74042   +8.18365   +8.63376   +9.09021   +9.55249  +10.02013  +10.49273  +10.96995  +11.45148  +11.93705  +12.42646  +12.91954  +13.41618  +13.91630  +14.41990  +14.92699  +15.43765  +15.95202  +16.47027  +16.99263  +17.51941  +18.05096  +18.58768  +19.13007  +19.67866  +20.23410  +20.79708  +21.36839  +21.94892  +22.53965  +23.14168  +23.75621  +24.38457  +25.02826  +25.68890  +26.36830  +27.06846  +27.79158  +28.54010  +29.31673  +30.12448  +30.96667  +31.84702  +32.76965  +33.73919  +34.76082  +35.84034  +36.98429  +38.20007  +39.49604  +40.88174  +42.36803  +43.96738  +45.69413  +47.56491  +49.59901  +51.81905  +54.25161  +56.92820  +59.88643  +63.17151  +66.83834  +70.95416  +75.60224  +80.88692  +86.94072  +93.93446 +102.09215 +111.71341 +123.20814 +137.15238 +154.38172 +176.15594 +204.46682 +242.65983 +296.81864 +379.28572 +519.49516 +809.21554 +1753.18198 -14314.40579 -1462.47532 -787.25373 -546.96546 -424.26817 -350.17707 -300.86354 -265.90499 -240.02111 -220.25216 -204.81175 -192.55909 -188.37106 -184.53181 -181.00933 -177.77572 -174.80657 -172.08044 -169.57844 -167.28390 -165.18204 -163.25975 -161.50536 -159.90849 -158.45987 -157.15124 -155.97522 -154.92522 -153.99538 -153.18046 -152.47581 -151.87732 -151.38134 -150.98469 -150.68460 -150.47867 -150.36487 -150.34151 -150.40722 -150.56095 -150.80192 -151.12965 -151.54396 -152.04492 -152.63290 -153.30853 -154.07273 -154.92669 -155.87192 -156.91020 -158.04365 -159.27472 -160.60618 -162.04121 -163.58336 -165.23660 -167.00538 -168.89462 -170.90981 -173.05700 -175.34291 -177.77497 -180.36140 -183.11129 -186.03474 -189.14292 -192.44825 -195.96454 -199.70717 -203.69332 -207.94222 -212.47542 -217.31719 -222.49490 -228.03954 -233.98630 -240.37536 -247.25270 -254.67124 -262.69213 -271.38649 -280.83741 -291.14264 -302.41793 -314.80137 -328.45902 -343.59240 -360.44844 -379.33305 -400.62980 -424.82629 -452.55194 -484.63358 -522.17947 -566.71019 -620.37005 -686.28346 -769.18733 -876.62537 -1021.38882 -1227.04013 -1542.27448 -2086.61553 -3252.78253 -7527.99346 +22396.00650 +4441.05554 +2445.72113 +1678.02526 +1271.37981 +1019.45326 +847.96534 +723.61709 +629.25363 +555.13753 +495.33048 +446.00466 +404.58126 +369.25902 +338.74134 +312.07067 +288.52407 +267.54508 +248.69799 +231.63627 +216.08041 +201.80193 +188.61171 +176.35128 +164.88620 +154.10099 +143.89514 +134.17993 +124.87585 +115.91041 +107.21627  +98.72958  +90.38837  +82.13106  +73.89481  +65.61375  +57.21696  +48.62600  +39.75181  +30.49069  +20.71890  +10.28526   -0.99930  -13.37701  -27.16588  -42.79479  -60.85932  -82.21492 -108.13972 -140.63693 -183.03948 -241.34011 -327.51669 -469.50804 -751.11886 -1591.38002 +15140776.26837 +1755.56095 +915.62597 +634.14520 +492.27869 +406.24224 +348.09836 +305.86524 +273.54325 +247.79001 +226.58991 +208.64888 +193.09103 +179.29443 +166.79614 +155.23362 +144.30591 +133.74542 +123.29443 +112.68199 +101.59647  +89.64741  +76.30530  +60.79683  +41.90619  +17.56061  -16.13936  -67.56927 -158.69164 -371.62344 -1503.47062 +1545.92424 +635.21063 +440.75257 +355.88363 +308.38868 +278.21497 +257.61043 +242.98664 +232.51043 +225.23172 +220.75001 +219.14609 +221.17656 +229.08318 +249.94162 +318.20603 +2886.35995   +1.85066  +85.17298 +111.37762  +93.22114  +25.92433  -21.44774  -54.39841  -71.67265  -74.38506  -65.52834  -48.93512  -28.47988   -7.54958  +11.23735  +26.12771  +36.19870  +41.24114  +41.60194  +38.01397  +31.43541  +22.91032  +13.45755   +3.98952   -4.74038  -12.16517  -17.91078  -21.78662  -23.76481  -23.95228  -22.55942  -19.86820  -16.20192  -11.89819   -7.28614   -2.66828   +1.69276   +5.58294   +8.84134  +11.36101  +13.08683  +14.01110  +14.16727  +13.62280  +12.47127  +10.82452   +8.80507   +6.53912   +4.15039   +1.75494   -0.54301   -2.65413   -4.50604   -6.04437   -7.23294   -8.05319   -8.50296   -8.59482   -8.35395   -7.81585   -7.02393   -6.02704   -4.87713   -3.62703   -2.32850   -1.03044   +0.22246   +1.39093   +2.44188   +3.34898   +4.09283   +4.66101   +5.04779   +5.25372   +5.28500   +5.15280   +4.87245   +4.46258   +3.94426   +3.34016   +2.67370   +1.96833   +1.24679   +0.53056   -0.16067   -0.80942   -1.40067   -1.92215   -2.36436   -2.72066   -2.98717   -3.16268   -3.24842   -3.24785   -3.16639   -3.01112   -2.79044   -2.51379   -2.19130   -1.83350   -1.45103   -1.05437   -0.65360   -0.25819   +0.12314   +0.48263   +0.81351   +1.11015   +1.36803   +1.58381   +1.75528   +1.88133   +1.96191   +1.99793   +1.99116   +1.94415   +1.86013   +1.74284   +1.59647   +1.42553   +1.23471   +1.02881   +0.81259   +0.59076   +0.36779   +0.14794   -0.06488   -0.26711   -0.45562   -0.62770   -0.78111   -0.91406   -1.02525   -1.11383   -1.17938   -1.22191   -1.24183   -1.23990   -1.21722   -1.17515   -1.11531   -1.03952   -0.94977   -0.84814   -0.73683   -0.61803   -0.49398   -0.36685   -0.23876   -0.11174   +0.01231   +0.13162   +0.24459   +0.34977
   +0.03065   +0.03303   +0.03564   +0.03849   +0.04162   +0.04505   +0.04882   +0.05297   +0.05755   +0.06260   +0.06819   +0.07438   +0.08124   +0.08887   +0.09737   +0.10685   +0.11745   +0.12932   +0.14264   +0.15764   +0.17455   +0.19368   +0.21537   +0.24002   +0.26813   +0.30029   +0.33719   +0.37969   +0.42882   +0.48584   +0.55229   +0.63010   +0.72166   +0.82998   +0.95889   +1.11327   +1.29948   +1.52583   +1.80338   +2.14706   +2.57739   +3.12312   +3.82558   +4.74576   +5.97689   +7.66753  +10.06726  +13.62547  +19.23136  +28.90283  +48.33900 +102.01477 +655.91983 -220.87602 -114.97238  -88.52471  -79.35948  -77.76363  -81.35301  -90.14759 -106.02197 -134.09996 -188.85017 -327.48562 -1218.73653 +748.74895 +296.61309 +189.05223 +138.10260  +94.54483 +7320333.49040 +170.83232 +161.36014 +657.58672 +137.95887  +44.55337 +293.31105  +40.18003 +169.80182 -515.73213  +40.70782  +25.21511  +10.11765   -4.41502  -18.23705  -31.22528  -43.27810  -54.31416  -64.27114  -73.10434  -80.78532  -87.30053  -92.64992  -96.84563  -99.91061 -101.87739 -102.78686 -102.68707 -101.63212  -99.68113  -96.89724  -93.34671  -89.09801  -84.22112  -78.78674  -72.86564  -66.52811  -59.84339  -52.87919  -45.70132  -38.37325  -30.95589  -23.50724  -16.08223   -8.73249   -1.50628   +5.55166  +12.40018  +19.00172  +25.32235  +31.33173  +37.00308  +42.31314  +47.24202  +51.77320  +55.89333  +59.59217  +62.86243  +65.69964  +68.10197  +70.07014  +71.60719  +72.71838  +73.41098  +73.69417  +73.57879  +73.07727  +72.20343  +70.97232  +69.40007  +67.50378  +65.30133  +62.81128  +60.05270  +57.04511  +53.80827  +50.36215  +46.72678  +42.92215  +38.96813  +34.88438  +30.69025  +26.40472  +22.04634  +17.63314  +13.18258   +8.71153   +4.23617   -0.22802   -4.66628   -9.06466  -13.40998  -17.68990  -21.89293  -26.00844  -30.02667  -33.93875  -37.73671  -41.41348  -44.96290  -48.37972  -51.65963  -54.79925  -57.79610  -60.64872  -63.35656  -65.92010  -68.34085  -70.62140  -72.76546  -73.78781  -74.77799  -75.73685  -76.66529  -77.56435  -78.43514  -79.27891  -80.09702  -80.89096  -81.66237  -82.41305  -83.14497  -83.86030  -84.56142  -85.25097  -85.93184  -86.60726  -87.28081  -87.95646  -88.63870  -89.33255  -90.04366  -90.77850  -91.54439  -92.34980  -93.20445  -94.11971  -95.10886  -96.18763  -97.37473  -98.69270 -100.16892 -101.83707 -103.73906 -105.92779 -108.47108 -111.45739 -115.00441 -119.27236 -124.48529 -130.96642 -139.20028 -149.94780 -164.47669 -185.06825 -216.28430 -268.76810 -374.44790 -692.96203 +102664989384.85530 +585.70484 +267.23360 +161.62527 +109.24158  +78.15429  +57.72019  +43.37750  +32.84501  +24.85504  +18.64676  +13.73573   +9.79879   +6.61204   +4.01533   +1.89110   +0.15101   -1.27262   -2.43258   -3.37062   -4.12029   -4.70881   -5.15857   -5.48813   -5.71305   -5.84647   -5.89957   -5.88193   -5.80184   -5.66647   -5.48211   -5.25426   -4.98780   -4.68703   -4.35579   -3.99751   -3.61527   -3.21184   -2.78973   -2.35119   -1.89829   -1.43288   -0.95669   -0.47126   +0.02198   +0.52172   +1.02678   +1.53605   +2.04853   +2.56329   +3.07950   +3.59636   +4.11319   +4.62932   +5.14417   +5.65719   +6.16791   +6.67589   +7.18073   +7.68210   +8.17967   +8.67320   +9.16245   +9.64723  +10.12741  +10.60287  +11.07354  +11.53936  +12.00035  +12.45653  +12.90798  +13.35479  +13.79711  +14.23513  +14.66905  +15.09914  +15.52569  +15.94905  +16.36960  +16.78778  +17.20407  +17.61899  +18.03315  +18.44718  +18.86179  +19.27776  +19.69594  +20.11724  +20.54269  +20.97338  +21.41051  +21.85540  +22.30947  +22.77429  +23.25157  +23.74319  +24.25120  +24.77786  +25.32566  +25.89733  +26.49590  +27.12473  +27.78753  +28.48844  +29.23209  +30.02366  +30.86894  +31.77448  +32.74769  +33.79697  +34.93190  +36.16342  +37.50417  +38.96870  +40.57396  +42.33974  +44.28933  +46.45030  +48.85555  +51.54463  +54.56553  +57.97703  +61.85192  +66.28139  +71.38125  +77.30079  +84.23579  +92.44807 +102.29589 +114.28269 +129.13880 +147.96529 +172.50312 +205.67649 +252.80313 +324.67170 +447.01107 +700.03814 +1524.95397 -12520.34893 -1286.39942 -696.41300 -486.61745 -379.61655 -315.10947 -272.26759 -241.98085 -219.63427 -202.64141 -189.44157 -179.03846 -175.50359 -172.27548 -169.32621 -166.63147 -164.17001 -161.92317 -159.87454 -158.00962 -156.31561 -154.78113 -153.39611 -152.15158 -151.03957 -150.05296 -149.18546 -148.43143 -147.78590 -147.24444 -146.80316 -146.45863 -146.20785 -146.04823 -145.97754 -145.99391 -146.09580 -146.28196 -146.55147 -146.90365 -147.33814 -147.85481 -148.45384 -149.13564 -149.90090 -150.75057 -151.68587 -152.70831 -153.81968 -155.02208 -156.31790 -157.70989 -159.20113 -160.79508 -162.49560 -164.30698 -166.23398 -168.28187 -170.45646 -172.76419 -175.21215 -177.80817 -180.56091 -183.47992 -186.57578 -189.86021 -193.34620 -197.04819 -200.98226 -205.16634 -209.62049 -214.36721 -219.43178 -224.84274 -230.63238 -236.83737 -243.49954 -250.66678 -258.39418 -266.74544 -275.79456 -285.62805 -296.34765 -308.07385 -320.95037 -335.15006 -350.88265 -368.40515 -388.03593 -410.17422 -435.32751 -464.15088 -497.50492 -536.54309 -582.84805 -638.65160 -707.20573 -793.44071 -905.20829 -1055.82200 -1269.80649 -1597.84548 -2164.34375 -3378.05856 -7827.78246 +23318.35866 +4630.24092 +2553.51352 +1754.56434 +1331.41512 +1069.30821 +890.93001 +761.62190 +663.52862 +586.51534 +524.40147 +473.20318 +430.23663 +393.62736 +362.02617 +334.43682 +310.10731 +288.45893 +269.03873 +251.48661 +235.51233 +220.87881 +207.39004 +194.88199 +183.21576 +172.27233 +161.94837 +152.15305 +142.80528 +133.83155 +125.16400 +116.73872 +108.49421 +100.36985  +92.30433  +84.23394  +76.09069  +67.79992  +59.27745  +50.42584  +41.12935  +31.24710  +20.60339   +8.97363   -3.93664  -18.52407  -35.33915  -55.17221  -79.20381 -109.28400 -148.49075 -202.35843 -281.94887 -413.06489 -673.10544 -1449.07630 +13983688.42133 +1642.31537 +866.73604 +606.96758 +476.18295 +397.00556 +343.63853 +305.02245 +275.62441 +252.36752 +233.40267 +217.55014 +204.02037 +192.26346 +181.88318 +172.58515 +164.14441 +156.38421 +149.16169 +142.35775 +135.86959 +129.60477 +123.47593 +117.39536 +111.26797 +104.98001  +98.37614  +91.20141  +82.90830  +71.68451  +40.83594  +96.22129  +68.42404  +54.40377  +41.23373  +26.99099  +10.68279   -8.66028  -32.28349  -61.98540 -100.55704 -152.62781 -226.50251 -338.70957 -527.47478 -905.49715 -2012.27371 -42144.42882 +2877.12270 +1565.75222 +1156.52481  +88.15259   +9.56275  -38.82545  -68.78445  -80.50154  -76.56284  -61.27914  -39.47491  -15.61957   +6.68427  +24.91529  +37.64393  +44.40599  +45.50302  +41.77716  +34.39210  +24.64145  +13.79522   +2.98780   -6.85378  -15.04636  -21.15788  -24.99268  -26.56141  -26.04167  -23.73469  -20.02194  -15.32491  -10.07000   -4.65982   +0.54870   +5.25923   +9.24469  +12.35024  +14.49149  +15.64902  +15.86019  +15.20910  +13.81568  +11.82454   +9.39427   +6.68757   +3.86270   +1.06632   -1.57209   -3.94423   -5.96540   -7.57556   -8.73915   -9.44377   -9.69810   -9.52916   -8.97907   -8.10167   -6.95900   -5.61793   -4.14694   -2.61327   -1.08042   +0.39389   +1.75934   +2.97411   +4.00562   +4.83075   +5.43575   +5.81584   +5.97446   +5.92240   +5.67668   +5.25943   +4.69660   +4.01679   +3.25005   +2.42676   +1.57662   +0.72779   -0.09388   -0.86540   -1.56714   -2.18311   -2.70109   -3.11270   -3.41327   -3.60168   -3.68007   -3.65352   -3.52959   -3.31798   -3.03003   -2.67826   -2.27600   -1.83688   -1.37451   -0.90208   -0.43212   +0.02385   +0.45548   +0.85374   +1.21108   +1.52146   +1.78038   +1.98490   +2.13354   +2.22620   +2.26410   +2.24962   +2.18612   +2.07786   +1.92978   +1.74737   +1.53649   +1.30321   +1.05371   +0.79407   +0.53021   +0.26775   +0.01194   -0.23247   -0.46122   -0.67064   -0.85767   -1.01985   -1.15538   -1.26305   -1.34226   -1.39297   -1.41567   -1.41135   -1.38142   -1.32768   -1.25225   -1.15752   -1.04609   -0.92070   -0.78419   -0.63944   -0.48931   -0.33660   -0.18402   -0.03412   +0.11072   +0.24831   +0.37671   +0.49421   +0.59936   +0.69100   +0.76821   +0.83037   +0.87710   +0.90829
   +0.02397   +0.02588   +0.02797   +0.03027   +0.03279   +0.03556   +0.03862   +0.04199   +0.04570   +0.04982   +0.05438   +0.05944   +0.06506   +0.07132   +0.07831   +0.08613   +0.09488   +0.10471   +0.11576   +0.12823   +0.14232   +0.15829   +0.17643   +0.19711   +0.22074   +0.24783   +0.27900   +0.31498   +0.35666   +0.40516   +0.46182   +0.52833   +0.60679   +0.69985   +0.81088   +0.94421   +1.10544   +1.30194   +1.54355   +1.84355   +2.22021   +2.69923   +3.31753   +4.12976   +5.21955   +6.72035   +8.85662  +12.03300  +17.05092  +25.73043  +43.21477  +91.59885 +591.61821 -200.16247 -104.70324  -81.03348  -73.03777  -71.97926  -75.76050  -84.49831 -100.07847 -127.55741 -181.17041 -317.20134 -1193.70560 +743.31887 +299.60343 +195.73566 +149.33160 +116.77644 +4055997.59783 +158.25017 +165.20204 +898.32359 +131.16670  +17.87623 +312.25118  +19.66763 +164.14897 -578.13209  +23.04907   +6.93662   -8.49734  -23.08878  -36.70119  -49.22404  -60.57110  -70.67875  -79.50426  -87.02396  -93.23150  -98.13609 -101.76084 -104.14103 -105.32260 -105.36057 -104.31764 -102.26282  -99.27013  -95.41746  -90.78548  -85.45656  -79.51395  -73.04086  -66.11978  -58.83174  -51.25582  -43.46850  -35.54336  -27.55057  -19.55667  -11.62426   -3.81183   +3.82643  +11.24069  +18.38557  +25.22014  +31.70793  +37.81689  +43.51927  +48.79157  +53.61438  +57.97229  +61.85367  +65.25054  +68.15839  +70.57597  +72.50509  +73.95044  +74.91936  +75.42165  +75.46933  +75.07649  +74.25901  +73.03445  +71.42176  +69.44116  +67.11391  +64.46215  +61.50874  +58.27708  +54.79094  +51.07435  +47.15143  +43.04629  +38.78286  +34.38482  +29.87548  +25.27770  +20.61377  +15.90535  +11.17340   +6.43813   +1.71891   -2.96575   -7.59825  -12.16194  -16.64112  -21.02112  -25.28823  -29.42981  -33.43420  -37.29079  -40.98996  -44.52315  -47.88274  -51.06212  -54.05565  -56.85860  -59.46718  -61.87848  -64.09044  -66.10183  -67.91222  -69.52193  -70.93201  -72.14421  -73.16092  -73.98516  -74.62053  -74.86866  -75.07118  -75.22868  -75.34179  -75.41118  -75.43752  -75.42154  -75.36398  -75.26560  -75.12721  -74.94963  -74.73370  -74.48028  -74.19028  -73.86461  -73.50422  -73.11006  -72.68315  -72.22449  -71.73514  -71.21618  -70.66872  -70.09392  -69.49297  -68.86711  -68.21766  -67.54598  -66.85352  -66.14183  -65.41260  -64.66766  -63.90904  -63.13902  -62.36022  -61.57573  -60.78921  -60.00519  -59.22938  -58.46923  -57.73481  -57.04026  -56.40631  -55.86503  -55.46929  -55.31353  -55.58578  -56.72358  -60.03792  -72.08037 +4212872915.30585  -17.54081  -29.56940  -32.86058  -33.96588  -34.19619  -33.98895  -33.53204  -32.91975  -32.20475  -31.41892  -30.58276  -29.71014  -28.81085  -27.89205  -26.95913  -26.01627  -25.06677  -24.11334  -23.15818  -22.20315  -21.24986  -20.29967  -19.35378  -18.41326  -17.47905  -16.55199  -15.63286  -14.72235  -13.82110  -12.92968  -12.04863  -11.17843  -10.31955   -9.47239   -8.63733   -7.81473   -7.00491   -6.20815   -5.42474   -4.65491   -3.89887   -3.15684   -2.42897   -1.71544   -1.01635   -0.33184   +0.33801   +0.99314   +1.63348   +2.25900   +2.86969   +3.46556   +4.04662   +4.61292   +5.16451   +5.70147   +6.22390   +6.73191   +7.22564   +7.70523   +8.17085   +8.62269   +9.06095   +9.48586   +9.89767  +10.29664  +10.68305  +11.05721  +11.41946  +11.77012  +12.10959  +12.43826  +12.75655  +13.06490  +13.36379  +13.65372  +13.93523  +14.20888  +14.47527  +14.73505  +14.98887  +15.23746  +15.48159  +15.72205  +15.95971  +16.19550  +16.43038  +16.66542  +16.90173  +17.14051  +17.38305  +17.63076  +17.88513  +18.14777  +18.42046  +18.70510  +19.00376  +19.31872  +19.65245  +20.00768  +20.38741  +20.79494  +21.23394  +21.70849  +22.22313  +22.78294  +23.39362  +24.06163  +24.79425  +25.59978  +26.48770  +27.46891  +28.55597  +29.76349  +31.10850  +32.61106  +34.29488  +36.18823  +38.32513  +40.74680  +43.50375  +46.65851  +50.28942  +54.49597  +59.40642  +65.18894  +72.06850  +80.35290  +90.47471 +103.06149 +119.05941 +139.96460 +168.29008 +208.60597 +270.18438 +375.13774 +592.40820 +1301.18575 -10770.25026 -1115.43450 -608.57735 -428.47955 -336.73335 -281.51376 -244.92018 -219.12363 -200.15850 -185.80266 -174.71564 -166.04220 -163.11417 -160.45162 -158.03064 -155.83042 -153.83277 -152.02175 -150.38336 -148.90523 -147.57646 -146.38739 -145.32947 -144.39512 -143.57761 -142.87097 -142.26990 -141.76975 -141.36636 -141.05611 -140.83582 -140.70273 -140.65445 -140.68895 -140.80455 -140.99986 -141.27379 -141.62553 -142.05455 -142.56056 -143.14355 -143.80374 -144.54162 -145.35792 -146.25361 -147.22994 -148.28840 -149.43076 -150.65908 -151.97570 -153.38327 -154.88478 -156.48356 -158.18332 -159.98817 -161.90264 -163.93176 -166.08105 -168.35661 -170.76513 -173.31401 -176.01139 -178.86625 -181.88848 -185.08903 -188.48001 -192.07484 -195.88842 -199.93732 -204.24003 -208.81721 -213.69202 -218.89050 -224.44200 -230.37975 -236.74148 -243.57019 -250.91513 -258.83295 -267.38913 -276.65975 -286.73374 -297.71570 -309.72945 -322.92274 -337.47323 -353.59650 -371.55672 -391.68115 -414.38013 -440.17532 -469.74006 -503.95894 -544.01764 -591.54297 -648.82907 -719.21875 -807.78000 -922.58392 -1077.31607 -1297.18636 -1634.29492 -2216.52319 -3464.05191 -8038.02298 +23978.67916 +4768.39985 +2633.75686 +1812.60702 +1377.76451 +1108.47001 +925.24943 +792.47574 +691.79494 +612.78920 +549.10551 +496.64899 +452.66117 +415.21554 +382.92563 +354.76778 +329.96946 +307.93635 +288.20341 +270.40115 +254.23193 +239.45285 +225.86333 +213.29576 +201.60847 +190.68038 +180.40671 +170.69570 +161.46585 +152.64369 +144.16187 +135.95752 +127.97065 +120.14274 +112.41523 +104.72795  +97.01731  +89.21422  +81.24145  +73.01023  +64.41586  +55.33151  +45.59959  +35.01927  +23.32781  +10.17179   -4.93881  -22.70705  -44.18276  -71.01082 -105.92760 -153.85316 -224.62164 -341.17261 -572.31773 -1262.12891 +12432434.74045 +1486.56996 +797.20745 +566.47345 +450.45740 +380.37109 +333.28503 +299.37349 +273.72567 +253.61618 +237.41359 +224.08462 +212.94673 +203.53559 +195.53020 +188.70915 +182.92510 +178.09074 +174.17320 +171.19611 +169.25038 +168.51762 +169.31464 +172.17776 +178.02899 +188.52865 +206.90683 +240.24344 +307.32079 +478.78425 +1441.98112 -1202.66547 -432.90609 -282.91909 -229.96255 -212.48779 -214.21147 -229.86896 -258.42439 -301.39289 -362.82864 -450.51238 -579.11986 -778.39375 -1117.56131 -1801.13782 -3808.66708 -76679.72792 +5072.09843 +2691.26421 +1947.94249  +73.88682   -9.56574  -57.08255  -82.32411  -87.03134  -75.52524  -53.55846  -26.92917   -0.57708  +21.86647  +38.18658  +47.47466  +49.88652  +46.34617  +38.24792  +27.19091  +14.76419   +2.38978   -8.77788  -17.90226  -24.47409  -28.28961  -29.40792  -28.09596  -24.76879  -19.93093  -14.12283   -7.87547   -1.67445   +4.06602   +9.01941  +12.95441  +15.73507  +17.31482  +17.72605  +17.06666  +15.48492  +13.16386  +10.30615   +7.12023   +3.80819   +0.55588   -2.47479   -5.15106   -7.37242   -9.07159  -10.21379  -10.79445  -10.83586  -10.38298   -9.49873   -8.25908   -6.74820   -5.05381   -3.26303   -1.45868   +0.28374   +1.89835   +3.33064   +4.53841   +5.49220   +6.17512   +6.58221   +6.71940   +6.60221   +6.25420   +5.70526   +4.98995   +4.14573   +3.21140   +2.22557   +1.22535   +0.24522   -0.68390   -1.53534   -2.28718   -2.92250   -3.42949   -3.80132   -4.03595   -4.13570   -4.10683   -3.95897   -3.70451   -3.35804   -2.93566   -2.45442   -1.93170   -1.38477   -0.83020   -0.28356   +0.24098   +0.73092   +1.17559   +1.56629   +1.89637   +2.16123   +2.35826   +2.48672   +2.54767   +2.54372   +2.47889   +2.35839   +2.18838   +1.97579   +1.72804   +1.45287   +1.15813   +0.85157   +0.54072   +0.23267   -0.06598   -0.34928   -0.61199   -0.84964   -1.05857   -1.23596   -1.37979   -1.48889   -1.56285   -1.60198   -1.60728   -1.58037   -1.52339   -1.43896   -1.33005   -1.19996   -1.05220   -0.89041   -0.71829   -0.53955   -0.35779   -0.17652   +0.00099   +0.17169   +0.33279   +0.48185   +0.61673   +0.73567   +0.83726   +0.92047   +0.98463   +1.02943   +1.05490   +1.06140   +1.04960   +1.02042   +0.97506   +0.91491   +0.84155
   +0.01872   +0.02025   +0.02193   +0.02378   +0.02581   +0.02805   +0.03052   +0.03325   +0.03627   +0.03961   +0.04333   +0.04746   +0.05206   +0.05719   +0.06293   +0.06936   +0.07658   +0.08471   +0.09386   +0.10421   +0.11593   +0.12925   +0.14441   +0.16173   +0.18157   +0.20436   +0.23065   +0.26106   +0.29638   +0.33757   +0.38582   +0.44260   +0.50974   +0.58958   +0.68508   +0.80006   +0.93947   +1.10983   +1.31987   +1.58137   +1.91060   +2.33046   +2.87393   +3.58988   +4.55321   +5.88361   +7.78269  +10.61426  +15.09961  +22.87810  +38.58491  +82.13921 +532.90142 -181.13824  -95.21303  -74.06402  -67.11329  -66.51434  -70.42845  -79.05500  -94.27881 -121.07063 -173.38872 -306.42144 -1165.61645 +735.24170 +301.22757 +201.33114 +159.58168 +138.12657 +756776.83201 +144.15511 +167.30060 +1128.69751 +122.72790   -9.04488 +326.65062   -1.15193 +155.78060 -630.39764   +4.93880  -11.48568  -26.93087  -41.24404  -54.30374  -66.01768  -76.32050  -85.17151  -92.55245  -98.46519 -102.92955 -105.98118 -107.66946 -108.05555 -107.21051 -105.21355 -102.15036  -98.11162  -93.19153  -87.48657  -81.09425  -74.11213  -66.63679  -58.76303  -50.58308  -42.18601  -33.65712  -25.07753  -16.52374   -8.06736   +0.22514   +8.29257  +16.07918  +23.53469  +30.61427  +37.27853  +43.49345  +49.23021  +54.46512  +59.17937  +63.35890  +66.99413  +70.07977  +72.61455  +74.60100  +76.04512  +76.95620  +77.34650  +77.23101  +76.62714  +75.55454  +74.03475  +72.09102  +69.74803  +67.03166  +63.96878  +60.58703  +56.91459  +52.98002  +48.81206  +44.43946  +39.89080  +35.19440  +30.37812  +25.46925  +20.49443  +15.47952  +10.44950   +5.42840   +0.43926   -4.49599   -9.35654  -14.12275  -18.77616  -23.29958  -27.67703  -31.89379  -35.93639  -39.79261  -43.45146  -46.90317  -50.13916  -53.15200  -55.93542  -58.48421  -60.79424  -62.86235  -64.68635  -66.26495  -67.59770  -68.68490  -69.52759  -70.12745  -70.48672  -70.60811  -70.49476  -70.15008  -69.57772  -68.78137  -67.76471  -67.17486  -66.53121  -65.83414  -65.08397  -64.28101  -63.42551  -62.51763  -61.55749  -60.54512  -59.48045  -58.36329  -57.19334  -55.97013  -54.69305  -53.36125  -51.97369  -50.52904  -49.02568  -47.46162  -45.83445  -44.14127  -42.37861  -40.54229  -38.62733  -36.62775  -34.53637  -32.34460  -30.04202  -27.61606  -25.05136  -22.32911  -19.42607  -16.31327  -12.95421   -9.30238   -5.29765   -0.86111   +4.11286   +9.76863  +16.30870  +24.02606  +33.36064  +45.00432  +60.11082  +80.75762 +111.10050 +160.83746 +259.06418 +551.26227 -93561619237.70712 -610.14890 -317.97084 -219.77744 -170.08697 -139.80363 -119.22924 -104.20779  -92.66154  -83.43648  -75.84039  -69.43295  -63.92078  -59.10091  -54.82848  -50.99736  -47.52807  -44.35988  -41.44564  -38.74820  -36.23789  -33.89072  -31.68713  -29.61097  -27.64883  -25.78945  -24.02334  -22.34242  -20.73977  -19.20946  -17.74631  -16.34585  -15.00415  -13.71774  -12.48358  -11.29894  -10.16140   -9.06879   -8.01914   -7.01067   -6.04178   -5.11097   -4.21690   -3.35831   -2.53404   -1.74300   -0.98419   -0.25665   +0.44053   +1.10819   +1.74715   +2.35819   +2.94206   +3.49949   +4.03116   +4.53778   +5.01999   +5.47846   +5.91382   +6.32671   +6.71775   +7.08756   +7.43676   +7.76595   +8.07575   +8.36678   +8.63965   +8.89497   +9.13337   +9.35549   +9.56195   +9.75340   +9.93049  +10.09389  +10.24427  +10.38233  +10.50877  +10.62431  +10.72971  +10.82571  +10.91311  +10.99272  +11.06538  +11.13195  +11.19335  +11.25052  +11.30444  +11.35615  +11.40672  +11.45729  +11.50907  +11.56333  +11.62142  +11.68477  +11.75492  +11.83352  +11.92234  +12.02328  +12.13841  +12.26997  +12.42040  +12.59237  +12.78881  +13.01296  +13.26840  +13.55908  +13.88944  +14.26444  +14.68966  +15.17140  +15.71682  +16.33408  +17.03256  +17.82306  +18.71810  +19.73233  +20.88291  +22.19019  +23.67839  +25.37666  +27.32031  +29.55262  +32.12717  +35.11107  +38.58957  +42.67258  +47.50424  +53.27737  +60.25582  +68.81043  +79.47927  +93.07362 +110.87638 +135.04258 +169.49138 +222.17446 +312.05551 +498.26010 +1105.98705 -9246.79521 -966.81303 -532.26329 -377.95060 -299.41334 -252.20613 -220.97774 -199.01457 -182.91637 -170.77820 -161.45134 -154.20328 -151.77106 -149.56818 -147.57422 -145.77141 -144.14424 -142.67913 -141.36416 -140.18883 -139.14388 -138.22114 -137.41339 -136.71424 -136.11805 -135.61982 -135.21515 -134.90019 -134.67152 -134.52621 -134.46168 -134.47575 -134.56655 -134.73255 -134.97250 -135.28542 -135.67063 -136.12767 -136.65635 -137.25669 -137.92898 -138.67373 -139.49167 -140.38379 -141.35131 -142.39569 -143.51864 -144.72214 -146.00845 -147.38009 -148.83992 -150.39111 -152.03715 -153.78194 -155.62977 -157.58534 -159.65385 -161.84100 -164.15306 -166.59693 -169.18018 -171.91115 -174.79901 -177.85388 -181.08693 -184.51050 -188.13827 -191.98541 -196.06880 -200.40724 -205.02174 -209.93586 -215.17606 -220.77217 -226.75795 -233.17172 -240.05719 -247.46438 -255.45081 -264.08299 -273.43818 -283.60671 -294.69476 -306.82812 -320.15679 -334.86120 -351.16026 -369.32225 -389.67948 -412.64870 -438.75961 -468.69607 -503.35640 -543.94473 -592.11320 -650.19170 -721.57512 -811.41047 -927.89472 -1084.92692 -1308.11031 -1650.35798 -2241.54696 -3508.41513 -8153.63363 +24362.85341 +4852.92312 +2685.11322 +1851.29923 +1409.82600 +1136.48928 +950.57495 +815.90022 +713.82493 +633.76895 +569.28045 +516.20097 +471.72935 +433.90944 +401.33354 +372.96251 +348.01229 +325.87985 +306.09354 +288.27880 +272.13412 +257.41369 +243.91475 +231.46813 +219.93119 +209.18228 +199.11655 +189.64251 +180.67936 +172.15476 +164.00289 +156.16289 +148.57731 +141.19079 +133.94865 +126.79544 +119.67339 +112.52051 +105.26832  +97.83897  +90.14141  +82.06614  +73.47789  +64.20499  +54.02355  +42.63308  +29.61760  +14.38082   -3.96711  -26.81991  -56.49578  -97.16261 -157.15101 -255.89356 -451.68295 -1035.99735 +10532126.29123 +1292.76977 +708.94285 +513.68218 +415.64856 +356.57246 +317.03424 +288.71617 +267.46549 +250.98246 +237.89615 +227.34496 +218.76782 +211.79292 +206.17563 +201.76349 +198.47733 +196.30347 +195.29503 +195.58305 +197.40028 +201.12519 +207.36116 +217.08285 +231.92202 +254.77114 +291.20380 +353.36552 +473.36858 +771.78446 +2420.90552 -2082.01370 -761.29803 -496.47117 -395.77515 -353.85737 -342.41634 -351.72637 -378.93769 -425.00491 -494.27691 -595.74527 -746.74873 -982.69548 -1386.21714 -2201.63364 -4599.39222 -91674.59166 +6013.90556 +3169.26108 +2281.06186  +50.10544  -31.14368  -75.50081  -94.04929  -90.28508  -70.51119  -41.98090  -11.36010  +16.15419  +37.16310  +50.01865  +54.55457  +51.70574  +43.10549  +30.71644  +16.52798   +2.33276  -10.41663  -20.67996  -27.84292  -31.68690  -32.32941  -30.14797  -25.69830  -19.63519  -12.64170   -5.37069   +1.59986   +7.79714  +12.87042  +16.59619  +18.87338  +19.71129  +19.21212  +17.55059  +14.95220  +11.67206   +7.97516   +4.11931   +0.34103   -3.15506   -6.20354   -8.68219  -10.51303  -11.66086  -12.12974  -11.95794  -11.21177   -9.97896   -8.36171   -6.47012   -4.41600   -2.30741   -0.24414   +1.68591   +3.40939   +4.86902   +6.02445   +6.85203   +7.34409   +7.50752   +7.36194   +6.93755   +6.27285   +5.41219   +4.40351   +3.29607   +2.13843   +0.97676   -0.14670   -1.19476   -2.13615   -2.94603   -3.60626   -4.10538   -4.43836   -4.60614   -4.61506   -4.47611   -4.20416   -3.81709   -3.33498   -2.77921   -2.17176   -1.53437   -0.88802   -0.25227   +0.35515   +0.91869   +1.42526   +1.86440   +2.22830   +2.51184   +2.71246   +2.83007   +2.86676   +2.82663   +2.71550   +2.54058   +2.31021   +2.03356   +1.72029   +1.38030   +1.02348   +0.65942   +0.29728   -0.05449   -0.38820   -0.69711   -0.97548   -1.21866   -1.42305   -1.58618   -1.70664   -1.78403   -1.81893   -1.81280   -1.76787   -1.68709   -1.57398   -1.43250   -1.26703   -1.08213   -0.88254   -0.67303   -0.45830   -0.24289   -0.03112   +0.17298   +0.36576   +0.54397   +0.70480   +0.84593   +0.96552   +1.06224   +1.13523   +1.18415   +1.20908   +1.21058   +1.18960   +1.14743   +1.08571   +1.00637   +0.91153   +0.80353   +0.68481   +0.55790   +0.42537   +0.28977   +0.15359
[truncated: 2,031,624 more chars]
