# Supplementary material for: Multi-photon above threshold ionization of multi-electron atoms and molecules using the R-matrix approach
Source: Sci Rep. 2021 Jun 3;11:11686. doi: 10.1038/s41598-021-89733-z (PMC8175388; doi:10.1038/s41598-021-89733-z)
Supplement: Supplementary file 1 — Supplementary Information. [file 41598_2021_89733_MOESM1_ESM.zip › H2-ATZ.FCI.L6.R100.B150.LG24-y-Nppt3.txt]

    0.822169417705815E+01    0.467292530681530E+00
    0.822669426899494E+01    0.466958840932277E+00
    0.823169436093173E+01    0.466623220590113E+00
    0.823669445286852E+01    0.466285702478601E+00
    0.824169454480531E+01    0.465946310188802E+00
    0.824669463674209E+01    0.465605057891595E+00
    0.825169472867888E+01    0.465261951059336E+00
    0.825669482061567E+01    0.464916987929527E+00
    0.826169491255246E+01    0.464570161495916E+00
    0.826669500448924E+01    0.464221461791603E+00
    0.827169509642603E+01    0.463870878231793E+00
    0.827669518836282E+01    0.463518401807105E+00
    0.828169528029960E+01    0.463164026956404E+00
    0.828669537223639E+01    0.462807752995832E+00
    0.829169546417318E+01    0.462449585032226E+00
    0.829669555610997E+01    0.462089534340001E+00
    0.830169564804675E+01    0.461727618226421E+00
    0.830669573998354E+01    0.461363859448351E+00
    0.831169583192033E+01    0.460998285271969E+00
    0.831669592385712E+01    0.460630926284521E+00
    0.832169601579391E+01    0.460261815074406E+00
    0.832669610773069E+01    0.459890984893227E+00
    0.833169619966748E+01    0.459518468402297E+00
    0.833669629160427E+01    0.459144296588921E+00
    0.834169638354106E+01    0.458768497915755E+00
    0.834669647547784E+01    0.458391097742651E+00
    0.835169656741463E+01    0.458012118036239E+00
    0.835669665935142E+01    0.457631577359749E+00
    0.836169675128821E+01    0.457249491116137E+00
    0.836669684322499E+01    0.456865872001979E+00
    0.837169693516178E+01    0.456480730618741E+00
    0.837669702709857E+01    0.456094076182200E+00
    0.838169711903535E+01    0.455705917269558E+00
    0.838669721097214E+01    0.455316262547005E+00
    0.839169730290893E+01    0.454925121427185E+00
    0.839669739484572E+01    0.454532504615631E+00
    0.840169748678251E+01    0.454138424516389E+00
    0.840669757871929E+01    0.453742895479430E+00
    0.841169767065608E+01    0.453345933884473E+00
    0.841669776259287E+01    0.452947558067183E+00
    0.842169785452966E+01    0.452547788103646E+00
    0.842669794646644E+01    0.452146645476872E+00
    0.843169803840323E+01    0.451744152654852E+00
    0.843669813034002E+01    0.451340332612944E+00
    0.844169822227681E+01    0.450935208334390E+00
    0.844669831421359E+01    0.450528802321578E+00
    0.845169840615038E+01    0.450121136147558E+00
    0.845669849808717E+01    0.449712230072775E+00
    0.846169859002396E+01    0.449302102746199E+00
    0.846669868196074E+01    0.448890771003713E+00
    0.847169877389753E+01    0.448478249769994E+00
    0.847669886583432E+01    0.448064552063649E+00
    0.848169895777111E+01    0.447649689099450E+00
    0.848669904970789E+01    0.447233670476483E+00
    0.849169914164468E+01    0.446816504436866E+00
    0.849669923358147E+01    0.446398198176845E+00
    0.850169932551826E+01    0.445978758190475E+00
    0.850669941745504E+01    0.445558190625585E+00
    0.851169950939183E+01    0.445136501632511E+00
    0.851669960132862E+01    0.444713697687746E+00
    0.852169969326541E+01    0.444289785877265E+00
    0.852669978520219E+01    0.443864774127421E+00
    0.853169987713898E+01    0.443438671374851E+00
    0.853669996907577E+01    0.443011487670683E+00
    0.854170006101255E+01    0.442583234217897E+00
    0.854670015294934E+01    0.442153923344381E+00
    0.855170024488613E+01    0.441723568417133E+00
    0.855670033682292E+01    0.441292183705855E+00
    0.856170042875971E+01    0.440859784205983E+00
    0.856670052069649E+01    0.440426385432795E+00
    0.857170061263328E+01    0.439992003198607E+00
    0.857670070457007E+01    0.439556653385388E+00
    0.858170079650685E+01    0.439120351724358E+00
    0.858670088844364E+01    0.438683113593062E+00
    0.859170098038043E+01    0.438244953838974E+00
    0.859670107231722E+01    0.437805886636672E+00
    0.860170116425400E+01    0.437365925383637E+00
    0.860670125619079E+01    0.436925082637545E+00
    0.861170134812758E+01    0.436483370095686E+00
    0.861670144006437E+01    0.436040798615164E+00
    0.862170153200115E+01    0.435597378270619E+00
    0.862670162393794E+01    0.435153118444681E+00
    0.863170171587473E+01    0.434708027945023E+00
    0.863670180781152E+01    0.434262115141071E+00
    0.864170189974831E+01    0.433815388112944E+00
    0.864670199168509E+01    0.433367854804865E+00
    0.865170208362188E+01    0.432919523175771E+00
    0.865670217555867E+01    0.432470401340165E+00
    0.866170226749546E+01    0.432020497693198E+00
    0.866670235943224E+01    0.431569821014937E+00
    0.867170245136903E+01    0.431118380549984E+00
    0.867670254330582E+01    0.430666186059962E+00
    0.868170263524260E+01    0.430213247847587E+00
    0.868670272717939E+01    0.429759576752486E+00
    0.869170281911618E+01    0.429305184120036E+00
    0.869670291105297E+01    0.428850081745626E+00
    0.870170300298975E+01    0.428394281797756E+00
    0.870670309492654E+01    0.427937796723943E+00
    0.871170318686333E+01    0.427480639144186E+00
    0.871670327880012E+01    0.427022821736775E+00
    0.872170337073691E+01    0.426564357121525E+00
    0.872670346267369E+01    0.426105257745333E+00
    0.873170355461048E+01    0.425645535774571E+00
    0.873670364654727E+01    0.425185202998451E+00
    0.874170373848406E+01    0.424724270746823E+00
    0.874670383042084E+01    0.424262749825130E+00
    0.875170392235763E+01    0.423800650468477E+00
    0.875670401429442E+01    0.423337982315933E+00
    0.876170410623121E+01    0.422874754405294E+00
    0.876670419816799E+01    0.422410975187847E+00
    0.877170429010478E+01    0.421946652561794E+00
    0.877670438204157E+01    0.421481793922448E+00
    0.878170447397835E+01    0.421016406226703E+00
    0.878670456591514E+01    0.420550496068913E+00
    0.879170465785193E+01    0.420084069764897E+00
    0.879670474978872E+01    0.419617133440801E+00
    0.880170484172551E+01    0.419149693123344E+00
    0.880670493366229E+01    0.418681754828195E+00
    0.881170502559908E+01    0.418213324643415E+00
    0.881670511753587E+01    0.417744408805148E+00
    0.882170520947266E+01    0.417275013763250E+00
    0.882670530140944E+01    0.416805146234940E+00
    0.883170539334623E+01    0.416334813245084E+00
    0.883670548528302E+01    0.415864022152287E+00
    0.884170557721981E+01    0.415392780660466E+00
    0.884670566915659E+01    0.414921096816125E+00
    0.885170576109338E+01    0.414448978992044E+00
    0.885670585303017E+01    0.413976435858535E+00
    0.886170594496696E+01    0.413503476343790E+00
    0.886670603690374E+01    0.413030109585140E+00
    0.887170612884053E+01    0.412556344873319E+00
    0.887670622077732E+01    0.412082191591959E+00
    0.888170631271410E+01    0.411607659154541E+00
    0.888670640465089E+01    0.411132756941128E+00
    0.889170649658768E+01    0.410657494237004E+00
    0.889670658852447E+01    0.410181880175275E+00
    0.890170668046125E+01    0.409705923685165E+00
    0.890670677239804E+01    0.409229633447571E+00
    0.891170686433483E+01    0.408753017859060E+00
    0.891670695627162E+01    0.408276085005154E+00
    0.892170704820840E+01    0.407798842643498E+00
    0.892670714014519E+01    0.407321298196978E+00
    0.893170723208198E+01    0.406843458756728E+00
    0.893670732401877E+01    0.406365331094420E+00
    0.894170741595555E+01    0.405886921683184E+00
    0.894670750789234E+01    0.405408236726009E+00
    0.895170759982913E+01    0.404929282190496E+00
    0.895670769176592E+01    0.404450063848492E+00
    0.896170778370271E+01    0.403970587319161E+00
    0.896670787563949E+01    0.403490858113920E+00
    0.897170796757628E+01    0.403010881681723E+00
    0.897670805951307E+01    0.402530663453141E+00
    0.898170815144985E+01    0.402050208881911E+00
    0.898670824338664E+01    0.401569523482614E+00
    0.899170833532343E+01    0.401088612863423E+00
    0.899670842726022E+01    0.400607482753041E+00
    0.900170851919700E+01    0.400126139021074E+00
    0.900670861113379E+01    0.399644587691445E+00
    0.901170870307058E+01    0.399162834948628E+00
    0.901670879500737E+01    0.398680887136653E+00
    0.902170888694415E+01    0.398198750751166E+00
    0.902670897888094E+01    0.397716432424993E+00
    0.903170907081773E+01    0.397233938907755E+00
    0.903670916275452E+01    0.396751277040409E+00
    0.904170925469131E+01    0.396268453725557E+00
    0.904670934662809E+01    0.395785475894566E+00
    0.905170943856488E+01    0.395302350472558E+00
    0.905670953050167E+01    0.394819084342391E+00
    0.906170962243846E+01    0.394335684308709E+00
    0.906670971437524E+01    0.393852157063136E+00
    0.907170980631203E+01    0.393368509151619E+00
    0.907670989824882E+01    0.392884746944824E+00
    0.908170999018560E+01    0.392400876612392E+00
    0.908671008212239E+01    0.391916904101689E+00
    0.909171017405918E+01    0.391432835121584E+00
    0.909671026599597E+01    0.390948675131629E+00
    0.910171035793276E+01    0.390464429336828E+00
    0.910671044986954E+01    0.389980102688003E+00
    0.911171054180633E+01    0.389495699887688E+00
    0.911671063374312E+01    0.389011225401273E+00
    0.912171072567991E+01    0.388526683472967E+00
    0.912671081761669E+01    0.388042078146111E+00
    0.913171090955348E+01    0.387557413287186E+00
    0.913671100149027E+01    0.387072692612836E+00
    0.914171109342706E+01    0.386587919719140E+00
    0.914671118536384E+01    0.386103098112344E+00
    0.915171127730063E+01    0.385618231240256E+00
    0.915671136923742E+01    0.385133322523484E+00
    0.916171146117421E+01    0.384648375385782E+00
    0.916671155311099E+01    0.384163393282728E+00
    0.917171164504778E+01    0.383678379728183E+00
    0.917671173698457E+01    0.383193338317815E+00
    0.918171182892136E+01    0.382708272749339E+00
    0.918671192085814E+01    0.382223186839032E+00
    0.919171201279493E+01    0.381738084534243E+00
    0.919671210473172E+01    0.381252969921771E+00
    0.920171219666851E+01    0.380767847232045E+00
    0.920671228860530E+01    0.380282720839164E+00
    0.921171238054208E+01    0.379797595256970E+00
    0.921671247247887E+01    0.379312475131391E+00
    0.922171256441566E+01    0.378827365229428E+00
    0.922671265635245E+01    0.378342270425159E+00
    0.923171274828923E+01    0.377857195683282E+00
    0.923671284022602E+01    0.377372146040666E+00
    0.924171293216281E+01    0.376887126586499E+00
    0.924671302409959E+01    0.376402142441603E+00
    0.925171311603638E+01    0.375917198737433E+00
    0.925671320797317E+01    0.375432300595380E+00
    0.926171329990996E+01    0.374947453106867E+00
    0.926671339184675E+01    0.374462661314713E+00
    0.927171348378353E+01    0.373977930196258E+00
    0.927671357572032E+01    0.373493264648557E+00
    0.928171366765711E+01    0.373008669476011E+00
    0.928671375959390E+01    0.372524149380658E+00
    0.929171385153068E+01    0.372039708955265E+00
    0.929671394346747E+01    0.371555352679339E+00
    0.930171403540426E+01    0.371071084918061E+00
    0.930671412734105E+01    0.370586909924055E+00
    0.931171421927783E+01    0.370102831841896E+00
    0.931671431121462E+01    0.369618854715113E+00
    0.932171440315141E+01    0.369134982495482E+00
    0.932671449508820E+01    0.368651219054235E+00
    0.933171458702498E+01    0.368167568194904E+00
    0.933671467896177E+01    0.367684033667377E+00
    0.934171477089856E+01    0.367200619182756E+00
    0.934671486283535E+01    0.366717328428681E+00
    0.935171495477214E+01    0.366234165084590E+00
    0.935671504670892E+01    0.365751132836604E+00
    0.936171513864571E+01    0.365268235391643E+00
    0.936671523058250E+01    0.364785476490335E+00
    0.937171532251929E+01    0.364302859918514E+00
    0.937671541445607E+01    0.363820389516924E+00
    0.938171550639286E+01    0.363338069188953E+00
    0.938671559832965E+01    0.362855902906179E+00
    0.939171569026644E+01    0.362373894711619E+00
    0.939671578220322E+01    0.361892048720600E+00
    0.940171587414001E+01    0.361410369119202E+00
    0.940671596607680E+01    0.360928860160384E+00
    0.941171605801359E+01    0.360447526157771E+00
    0.941671614995037E+01    0.359966371477346E+00
    0.942171624188716E+01    0.359485400527154E+00
    0.942671633382395E+01    0.359004617745286E+00
    0.943171642576074E+01    0.358524027586347E+00
    0.943671651769752E+01    0.358043634506773E+00
    0.944171660963431E+01    0.357563442949206E+00
    0.944671670157110E+01    0.357083457326328E+00
    0.945171679350789E+01    0.356603682004410E+00
    0.945671688544467E+01    0.356124121286975E+00
    0.946171697738146E+01    0.355644779398823E+00
    0.946671706931825E+01    0.355165660470747E+00
    0.947171716125504E+01    0.354686768525277E+00
    0.947671725319183E+01    0.354208107463601E+00
    0.948171734512861E+01    0.353729681053998E+00
    0.948671743706540E+01    0.353251492921929E+00
    0.949171752900219E+01    0.352773546541961E+00
    0.949671762093898E+01    0.352295845231604E+00
    0.950171771287576E+01    0.351818392147220E+00
    0.950671780481255E+01    0.351341190281974E+00
    0.951171789674934E+01    0.350864242465840E+00
    0.951671798868612E+01    0.350387551367640E+00
    0.952171808062291E+01    0.349911119499049E+00
    0.952671817255970E+01    0.349434949220380E+00
    0.953171826449649E+01    0.348959042748094E+00
    0.953671835643327E+01    0.348483402163823E+00
    0.954171844837006E+01    0.348008029424666E+00
    0.954671854030685E+01    0.347532926374659E+00
    0.955171863224364E+01    0.347058094757036E+00
    0.955671872418043E+01    0.346583536227189E+00
    0.956171881611721E+01    0.346109252365972E+00
    0.956671890805400E+01    0.345635244693183E+00
    0.957171899999079E+01    0.345161514680940E+00
    0.957671909192758E+01    0.344688063766740E+00
    0.958171918386437E+01    0.344214893365987E+00
    0.958671927580115E+01    0.343742004883815E+00
    0.959171936773794E+01    0.343269399725967E+00
    0.959671945967473E+01    0.342797079308658E+00
    0.960171955161151E+01    0.342325045067233E+00
    0.960671964354830E+01    0.341853298463561E+00
    0.961171973548509E+01    0.341381840992066E+00
    0.961671982742188E+01    0.340910674184375E+00
    0.962171991935866E+01    0.340439799612548E+00
    0.962672001129545E+01    0.339969218890926E+00
    0.963172010323224E+01    0.339498933676618E+00
    0.963672019516903E+01    0.339028945668705E+00
    0.964172028710581E+01    0.338559256606248E+00
    0.964672037904260E+01    0.338089868265194E+00
    0.965172047097939E+01    0.337620782454335E+00
    0.965672056291618E+01    0.337152001010417E+00
    0.966172065485297E+01    0.336683525792605E+00
    0.966672074678975E+01    0.336215358676417E+00
    0.967172083872654E+01    0.335747501547307E+00
    0.967672093066333E+01    0.335279956294081E+00
    0.968172102260012E+01    0.334812724802272E+00
    0.968672111453690E+01    0.334345808947673E+00
    0.969172120647369E+01    0.333879210590132E+00
    0.969672129841048E+01    0.333412931567803E+00
    0.970172139034727E+01    0.332946973691934E+00
    0.970672148228405E+01    0.332481338742310E+00
    0.971172157422084E+01    0.332016028463480E+00
    0.971672166615763E+01    0.331551044561796E+00
    0.972172175809442E+01    0.331086388703353E+00
    0.972672185003120E+01    0.330622062512847E+00
    0.973172194196799E+01    0.330158067573398E+00
    0.973672203390478E+01    0.329694405427290E+00
    0.974172212584157E+01    0.329231077577652E+00
    0.974672221777835E+01    0.328768085491000E+00
    0.975172230971514E+01    0.328305430600640E+00
    0.975672240165193E+01    0.327843114310766E+00
    0.976172249358872E+01    0.327381138001290E+00
    0.976672258552551E+01    0.326919503033173E+00
    0.977172267746229E+01    0.326458210754283E+00
    0.977672276939908E+01    0.325997262505545E+00
    0.978172286133587E+01    0.325536659627363E+00
    0.978672295327265E+01    0.325076403466102E+00
    0.979172304520944E+01    0.324616495380592E+00
    0.979672313714623E+01    0.324156936748483E+00
    0.980172322908302E+01    0.323697728972309E+00
    0.980672332101980E+01    0.323238873485238E+00
    0.981172341295659E+01    0.322780371756317E+00
    0.981672350489338E+01    0.322322225295158E+00
    0.982172359683017E+01    0.321864435655977E+00
    0.982672368876696E+01    0.321407004440931E+00
    0.983172378070374E+01    0.320949933302649E+00
    0.983672387264053E+01    0.320493223945976E+00
    0.984172396457732E+01    0.320036878128847E+00
    0.984672405651411E+01    0.319580897662306E+00
    0.985172414845089E+01    0.319125284409680E+00
    0.985672424038768E+01    0.318670040284872E+00
    0.986172433232447E+01    0.318215167249872E+00
    0.986672442426126E+01    0.317760667311461E+00
    0.987172451619804E+01    0.317306542517208E+00
    0.987672460813483E+01    0.316852794950800E+00
    0.988172470007162E+01    0.316399426726786E+00
    0.988672479200841E+01    0.315946439984808E+00
    0.989172488394519E+01    0.315493836883429E+00
    0.989672497588198E+01    0.315041619593620E+00
    0.990172506781877E+01    0.314589790292026E+00
    0.990672515975556E+01    0.314138351154103E+00
    0.991172525169235E+01    0.313687304347213E+00
    0.991672534362913E+01    0.313236652023789E+00
    0.992172543556592E+01    0.312786396314663E+00
    0.992672552750271E+01    0.312336539322624E+00
    0.993172561943950E+01    0.311887083116311E+00
    0.993672571137628E+01    0.311438029724519E+00
    0.994172580331307E+01    0.310989381130966E+00
    0.994672589524986E+01    0.310541139269598E+00
    0.995172598718665E+01    0.310093306020471E+00
    0.995672607912343E+01    0.309645883206254E+00
    0.996172617106022E+01    0.309198872589393E+00
    0.996672626299701E+01    0.308752275869923E+00
    0.997172635493379E+01    0.308306094683967E+00
    0.997672644687058E+01    0.307860330602901E+00
    0.998172653880737E+01    0.307414985133196E+00
    0.998672663074416E+01    0.306970059716866E+00
    0.999172672268094E+01    0.306525555732553E+00
    0.999672681461773E+01    0.306081474497151E+00
    0.100017269065545E+02    0.305637817267953E+00
    0.100067269984913E+02    0.305194585245286E+00
    0.100117270904281E+02    0.304751779575526E+00
    0.100167271823649E+02    0.304309401354453E+00
    0.100217272743017E+02    0.303867451630903E+00
    0.100267273662385E+02    0.303425931410613E+00
    0.100317274581752E+02    0.302984841660204E+00
    0.100367275501120E+02    0.302544183311241E+00
    0.100417276420488E+02    0.302103957264289E+00
    0.100467277339856E+02    0.301664164392918E+00
    0.100517278259224E+02    0.301224805547563E+00
    0.100567279178592E+02    0.300785881559217E+00
    0.100617280097960E+02    0.300347393242900E+00
    0.100667281017328E+02    0.299909341400818E+00
    0.100717281936695E+02    0.299471726825239E+00
    0.100767282856063E+02    0.299034550300977E+00
    0.100817283775431E+02    0.298597812607525E+00
    0.100867284694799E+02    0.298161514520779E+00
    0.100917285614167E+02    0.297725656814343E+00
    0.100967286533535E+02    0.297290240260435E+00
    0.101017287452903E+02    0.296855265630362E+00
    0.101067288372271E+02    0.296420733694620E+00
    0.101117289291638E+02    0.295986645222572E+00
    0.101167290211006E+02    0.295553000981802E+00
    0.101217291130374E+02    0.295119801737107E+00
    0.101267292049742E+02    0.294687048249203E+00
    0.101317292969110E+02    0.294254741273164E+00
    0.101367293888478E+02    0.293822881556643E+00
    0.101417294807846E+02    0.293391469837909E+00
    0.101467295727214E+02    0.292960506843765E+00
    0.101517296646581E+02    0.292529993287384E+00
    0.101567297565949E+02    0.292099929866091E+00
    0.101617298485317E+02    0.291670317259192E+00
    0.101667299404685E+02    0.291241156125838E+00
    0.101717300324053E+02    0.290812447103004E+00
    0.101767301243421E+02    0.290384190803626E+00
    0.101817302162789E+02    0.289956387814916E+00
    0.101867303082157E+02    0.289529038696901E+00
    0.101917304001524E+02    0.289102143981232E+00
    0.101967304920892E+02    0.288675704170267E+00
    0.102017305840260E+02    0.288249719736458E+00
    0.102067306759628E+02    0.287824191122071E+00
    0.102117307678996E+02    0.287399118739243E+00
    0.102167308598364E+02    0.286974502970366E+00
    0.102217309517732E+02    0.286550344168838E+00
    0.102267310437100E+02    0.286126642660123E+00
    0.102317311356467E+02    0.285703398743185E+00
    0.102367312275835E+02    0.285280612692180E+00
    0.102417313195203E+02    0.284858284758503E+00
    0.102467314114571E+02    0.284436415173065E+00
    0.102517315033939E+02    0.284015004148841E+00
    0.102567315953307E+02    0.283594051883611E+00
    0.102617316872675E+02    0.283173558562915E+00
    0.102667317792042E+02    0.282753524363118E+00
    0.102717318711410E+02    0.282333949454607E+00
    0.102767319630778E+02    0.281914834005053E+00
    0.102817320550146E+02    0.281496178182689E+00
    0.102867321469514E+02    0.281077982159596E+00
    0.102917322388882E+02    0.280660246114929E+00
    0.102967323308250E+02    0.280242970238051E+00
    0.103017324227618E+02    0.279826154731551E+00
    0.103067325146985E+02    0.279409799814102E+00
    0.103117326066353E+02    0.278993905723116E+00
    0.103167326985721E+02    0.278578472717195E+00
    0.103217327905089E+02    0.278163501078309E+00
    0.103267328824457E+02    0.277748991113743E+00
    0.103317329743825E+02    0.277334943157702E+00
    0.103367330663193E+02    0.276921357572671E+00
    0.103417331582561E+02    0.276508234750409E+00
    0.103467332501928E+02    0.276095575112648E+00
    0.103517333421296E+02    0.275683379111470E+00
    0.103567334340664E+02    0.275271647229347E+00
    0.103617335260032E+02    0.274860379978877E+00
    0.103667336179400E+02    0.274449577902203E+00
    0.103717337098768E+02    0.274039241570139E+00
    0.103767338018136E+02    0.273629371581039E+00
    0.103817338937504E+02    0.273219968559371E+00
    0.103867339856871E+02    0.272811033154085E+00
    0.103917340776239E+02    0.272402566036767E+00
    0.103967341695607E+02    0.271994567899593E+00
    0.104017342614975E+02    0.271587039453148E+00
    0.104067343534343E+02    0.271179981424108E+00
    0.104117344453711E+02    0.270773394552833E+00
    0.104167345373079E+02    0.270367279590891E+00
    0.104217346292447E+02    0.269961637298560E+00
    0.104267347211814E+02    0.269556468442317E+00
    0.104317348131182E+02    0.269151773792367E+00
    0.104367349050550E+02    0.268747554120217E+00
    0.104417349969918E+02    0.268343810196340E+00
    0.104467350889286E+02    0.267940542787951E+00
    0.104517351808654E+02    0.267537752656914E+00
    0.104567352728022E+02    0.267135440557793E+00
    0.104617353647390E+02    0.266733607236084E+00
    0.104667354566757E+02    0.266332253426637E+00
    0.104717355486125E+02    0.265931379852262E+00
    0.104767356405493E+02    0.265530987222556E+00
    0.104817357324861E+02    0.265131076232938E+00
    0.104867358244229E+02    0.264731647563908E+00
    0.104917359163597E+02    0.264332701880524E+00
    0.104967360082965E+02    0.263934239832081E+00
    0.105017361002333E+02    0.263536262052023E+00
    0.105067361921700E+02    0.263138769158042E+00
    0.105117362841068E+02    0.262741761752372E+00
    0.105167363760436E+02    0.262345240422268E+00
    0.105217364679804E+02    0.261949205740642E+00
    0.105267365599172E+02    0.261553658266855E+00
    0.105317366518540E+02    0.261158598547623E+00
    0.105367367437908E+02    0.260764027118054E+00
    0.105417368357276E+02    0.260369944502765E+00
    0.105467369276643E+02    0.259976351217060E+00
    0.105517370196011E+02    0.259583247768175E+00
    0.105567371115379E+02    0.259190634656518E+00
    0.105617372034747E+02    0.258798512376959E+00
    0.105667372954115E+02    0.258406881420056E+00
    0.105717373873483E+02    0.258015742273285E+00
    0.105767374792851E+02    0.257625095422184E+00
    0.105817375712219E+02    0.257234941351453E+00
    0.105867376631586E+02    0.256845280545950E+00
    0.105917377550954E+02    0.256456113491579E+00
    0.105967378470322E+02    0.256067440676081E+00
    0.106017379389690E+02    0.255679262589695E+00
    0.106067380309058E+02    0.255291579725669E+00
    0.106117381228426E+02    0.254904392580650E+00
    0.106167382147794E+02    0.254517701654921E+00
    0.106217383067162E+02    0.254131507452498E+00
    0.106267383986529E+02    0.253745810481067E+00
    0.106317384905897E+02    0.253360611251796E+00
    0.106367385825265E+02    0.252975910278989E+00
    0.106417386744633E+02    0.252591708079621E+00
    0.106467387664001E+02    0.252208005172742E+00
    0.106517388583369E+02    0.251824802078770E+00
    0.106567389502737E+02    0.251442099318672E+00
    0.106617390422105E+02    0.251059897413067E+00
    0.106667391341472E+02    0.250678196881244E+00
    0.106717392260840E+02    0.250296998240123E+00
    0.106767393180208E+02    0.249916302003165E+00
    0.106817394099576E+02    0.249536108679267E+00
    0.106867395018944E+02    0.249156418771622E+00
    0.106917395938312E+02    0.248777232776608E+00
    0.106967396857680E+02    0.248398551182687E+00
    0.107017397777048E+02    0.248020374469336E+00
    0.107067398696415E+02    0.247642703106046E+00
    0.107117399615783E+02    0.247265537551379E+00
    0.107167400535151E+02    0.246888878252113E+00
    0.107217401454519E+02    0.246512725642491E+00
    0.107267402373887E+02    0.246137080143557E+00
    0.107317403293255E+02    0.245761942162644E+00
    0.107367404212623E+02    0.245387312092951E+00
    0.107417405131991E+02    0.245013190313301E+00
    0.107467406051358E+02    0.244639577188003E+00
    0.107517406970726E+02    0.244266473066881E+00
    0.107567407890094E+02    0.243893878285449E+00
    0.107617408809462E+02    0.243521793165232E+00
    0.107667409728830E+02    0.243150218014246E+00
    0.107717410648198E+02    0.242779153127601E+00
    0.107767411567566E+02    0.242408598788283E+00
    0.107817412486934E+02    0.242038555268045E+00
    0.107867413406301E+02    0.241669022828427E+00
    0.107917414325669E+02    0.241300001721915E+00
    0.107967415245037E+02    0.240931492193197E+00
    0.108017416164405E+02    0.240563494480518E+00
    0.108067417083773E+02    0.240196008817131E+00
    0.108117418003141E+02    0.239829035432819E+00
    0.108167418922509E+02    0.239462574555467E+00
    0.108217419841877E+02    0.239096626412703E+00
    0.108267420761244E+02    0.238731191233545E+00
    0.108317421680612E+02    0.238366269250090E+00
    0.108367422599980E+02    0.238001860699192E+00
    0.108417423519348E+02    0.237637965824125E+00
    0.108467424438716E+02    0.237274584876233E+00
    0.108517425358084E+02    0.236911718116532E+00
    0.108567426277452E+02    0.236549365817258E+00
    0.108617427196820E+02    0.236187528263353E+00
    0.108667428116187E+02    0.235826205753875E+00
    0.108717429035555E+02    0.235465398603315E+00
    0.108767429954923E+02    0.235105107142825E+00
    0.108817430874291E+02    0.234745331721336E+00
    0.108867431793659E+02    0.234386072706565E+00
    0.108917432713027E+02    0.234027330485900E+00
    0.108967433632395E+02    0.233669105467169E+00
    0.109017434551763E+02    0.233311398079284E+00
    0.109067435471130E+02    0.232954208772745E+00
    0.109117436390498E+02    0.232597538020047E+00
    0.109167437309866E+02    0.232241386315914E+00
    0.109217438229234E+02    0.231885754177461E+00
    0.109267439148602E+02    0.231530642144191E+00
    0.109317440067970E+02    0.231176050777917E+00
    0.109367440987338E+02    0.230821980662534E+00
    0.109417441906705E+02    0.230468432403727E+00
    0.109467442826073E+02    0.230115406628558E+00
    0.109517443745441E+02    0.229762903984979E+00
    0.109567444664809E+02    0.229410925141272E+00
    0.109617445584177E+02    0.229059470785415E+00
    0.109667446503545E+02    0.228708541624400E+00
    0.109717447422913E+02    0.228358138383505E+00
    0.109767448342281E+02    0.228008261805530E+00
    0.109817449261648E+02    0.227658912650017E+00
    0.109867450181016E+02    0.227310091692462E+00
    0.109917451100384E+02    0.226961799723520E+00
    0.109967452019752E+02    0.226614037548227E+00
    0.110017452939120E+02    0.226266805985248E+00
    0.110067453858488E+02    0.225920105866156E+00
    0.110117454777856E+02    0.225573938034744E+00
    0.110167455697224E+02    0.225228303346413E+00
    0.110217456616591E+02    0.224883202667590E+00
    0.110267457535959E+02    0.224538636875232E+00
    0.110317458455327E+02    0.224194606856398E+00
    0.110367459374695E+02    0.223851113507900E+00
    0.110417460294063E+02    0.223508157736036E+00
    0.110467461213431E+02    0.223165740456413E+00
    0.110517462132799E+02    0.222823862593853E+00
    0.110567463052167E+02    0.222482525082398E+00
    0.110617463971534E+02    0.222141728865399E+00
    0.110667464890902E+02    0.221801474895699E+00
    0.110717465810270E+02    0.221461764135903E+00
    0.110767466729638E+02    0.221122597558736E+00
    0.110817467649006E+02    0.220783976147489E+00
    0.110867468568374E+02    0.220445900896528E+00
    0.110917469487742E+02    0.220108372811895E+00
    0.110967470407110E+02    0.219771392911971E+00
    0.111017471326477E+02    0.219434962228196E+00
    0.111067472245845E+02    0.219099081805848E+00
    0.111117473165213E+02    0.218763752704872E+00
    0.111167474084581E+02    0.218428976000747E+00
    0.111217475003949E+02    0.218094752785390E+00
    0.111267475923317E+02    0.217761084168073E+00
    0.111317476842685E+02    0.217427971276369E+00
    0.111367477762053E+02    0.217095415257101E+00
    0.111417478681420E+02    0.216763417277293E+00
    0.111467479600788E+02    0.216431978525108E+00
    0.111517480520156E+02    0.216101100210780E+00
    0.111567481439524E+02    0.215770783567518E+00
    0.111617482358892E+02    0.215441029852383E+00
    0.111667483278260E+02    0.215111840347129E+00
    0.111717484197628E+02    0.214783216359004E+00
    0.111767485116996E+02    0.214455159221511E+00
    0.111817486036363E+02    0.214127670295105E+00
    0.111867486955731E+02    0.213800750967856E+00
    0.111917487875099E+02    0.213474402656039E+00
    0.111967488794467E+02    0.213148626804672E+00
    0.112017489713835E+02    0.212823424888000E+00
    0.112067490633203E+02    0.212498798409909E+00
    0.112117491552571E+02    0.212174748904284E+00
    0.112167492471939E+02    0.211851277935308E+00
    0.112217493391306E+02    0.211528387097710E+00
    0.112267494310674E+02    0.211206078016949E+00
    0.112317495230042E+02    0.210884352349343E+00
    0.112367496149410E+02    0.210563211782174E+00
    0.112417497068778E+02    0.210242658033719E+00
    0.112467497988146E+02    0.209922692853267E+00
    0.112517498907514E+02    0.209603318021079E+00
    0.112567499826882E+02    0.209284535348361E+00
    0.112617500746249E+02    0.208966346677170E+00
    0.112667501665617E+02    0.208648753880335E+00
    0.112717502584985E+02    0.208331758861369E+00
    0.112767503504353E+02    0.208015363554374E+00
    0.112817504423721E+02    0.207699569923949E+00
    0.112867505343089E+02    0.207384379965134E+00
    0.112917506262457E+02    0.207069795703346E+00
    0.112967507181825E+02    0.206755819194366E+00
    0.113017508101192E+02    0.206442452524354E+00
    0.113067509020560E+02    0.206129697809906E+00
    0.113117509939928E+02    0.205817557198153E+00
    0.113167510859296E+02    0.205506032866931E+00
    0.113217511778664E+02    0.205195127024985E+00
    0.113267512698032E+02    0.204884841912261E+00
    0.113317513617400E+02    0.204575179800253E+00
    0.113367514536768E+02    0.204266142992430E+00
    0.113417515456135E+02    0.203957733824732E+00
    0.113467516375503E+02    0.203649954666151E+00
    0.113517517294871E+02    0.203342807919389E+00
    0.113567518214239E+02    0.203036296021604E+00
    0.113617519133607E+02    0.202730421445227E+00
    0.113667520052975E+02    0.202425186698876E+00
    0.113717520972343E+02    0.202120594328349E+00
    0.113767521891711E+02    0.201816646917696E+00
    0.113817522811078E+02    0.201513347090367E+00
    0.113867523730446E+02    0.201210697510465E+00
    0.113917524649814E+02    0.200908700884025E+00
    0.113967525569182E+02    0.200607359960421E+00
    0.114017526488550E+02    0.200306677533801E+00
    0.114067527407918E+02    0.200006656444614E+00
    0.114117528327286E+02    0.199707299581172E+00
    0.114167529246654E+02    0.199408609881291E+00
    0.114217530166021E+02    0.199110590333976E+00
    0.114267531085389E+02    0.198813243981139E+00
    0.114317532004757E+02    0.198516573919376E+00
    0.114367532924125E+02    0.198220583301770E+00
    0.114417533843493E+02    0.197925275339719E+00
    0.114467534762861E+02    0.197630653304798E+00
    0.114517535682229E+02    0.197336720530630E+00
    0.114567536601597E+02    0.197043480414785E+00
    0.114617537520964E+02    0.196750936420663E+00
    0.114667538440332E+02    0.196459092079412E+00
    0.114717539359700E+02    0.196167950991812E+00
    0.114767540279068E+02    0.195877516830178E+00
    0.114817541198436E+02    0.195587793340245E+00
    0.114867542117804E+02    0.195298784343041E+00
    0.114917543037172E+02    0.195010493736743E+00
    0.114967543956540E+02    0.194722925498512E+00
    0.115017544875907E+02    0.194436083686321E+00
    0.115067545795275E+02    0.194149972440742E+00
    0.115117546714643E+02    0.193864595986723E+00
    0.115167547634011E+02    0.193579958635338E+00
    0.115217548553379E+02    0.193296064785512E+00
    0.115267549472747E+02    0.193012918925717E+00
    0.115317550392115E+02    0.192730525635666E+00
    0.115367551311483E+02    0.192448889587961E+00
    0.115417552230850E+02    0.192168015549740E+00
    0.115467553150218E+02    0.191887908384291E+00
    0.115517554069586E+02    0.191608573052683E+00
    0.115567554988954E+02    0.191330014615345E+00
    0.115617555908322E+02    0.191052238233684E+00
    0.115667556827690E+02    0.190775249171661E+00
    0.115717557747058E+02    0.190499052797400E+00
    0.115767558666426E+02    0.190223654584786E+00
    0.115817559585793E+02    0.189949060115090E+00
    0.115867560505161E+02    0.189675275078598E+00
    0.115917561424529E+02    0.189402305276279E+00
    0.115967562343897E+02    0.189130156621467E+00
    0.116017563263265E+02    0.188858835141594E+00
    0.116067564182633E+02    0.188588346979949E+00
    0.116117565102001E+02    0.188318698397498E+00
    0.116167566021368E+02    0.188049895774750E+00
    0.116217566940736E+02    0.187781945613675E+00
    0.116267567860104E+02    0.187514854539710E+00
    0.116317568779472E+02    0.187248629303801E+00
    0.116367569698840E+02    0.186983276784555E+00
    0.116417570618208E+02    0.186718803990445E+00
    0.116467571537576E+02    0.186455218062120E+00
    0.116517572456944E+02    0.186192526274796E+00
    0.116567573376312E+02    0.185930736040743E+00
    0.116617574295679E+02    0.185669854911872E+00
    0.116667575215047E+02    0.185409890582431E+00
    0.116717576134415E+02    0.185150850891792E+00
    0.116767577053783E+02    0.184892743827370E+00
    0.116817577973151E+02    0.184635577527631E+00
    0.116867578892519E+02    0.184379360285230E+00
    0.116917579811887E+02    0.184124100550271E+00
    0.116967580731255E+02    0.183869806933670E+00
    0.117017581650622E+02    0.183616488210647E+00
    0.117067582569990E+02    0.183364153324348E+00
    0.117117583489358E+02    0.183112811389579E+00
    0.117167584408726E+02    0.182862471696670E+00
    0.117217585328094E+02    0.182613143715457E+00
    0.117267586247462E+02    0.182364837099400E+00
    0.117317587166830E+02    0.182117561689822E+00
    0.117367588086198E+02    0.181871327520262E+00
    0.117417589005565E+02    0.181626144820968E+00
    0.117467589924933E+02    0.181382024023517E+00
    0.117517590844301E+02    0.181138975765532E+00
    0.117567591763669E+02    0.180897010895560E+00
    0.117617592683037E+02    0.180656140478048E+00
    0.117667593602405E+02    0.180416375798449E+00
    0.117717594521773E+02    0.180177728368464E+00
    0.117767595441141E+02    0.179940209931385E+00
    0.117817596360508E+02    0.179703832467582E+00
    0.117867597279876E+02    0.179468608200099E+00
    0.117917598199244E+02    0.179234549600390E+00
    0.117967599118612E+02    0.179001669394162E+00
    0.118017600037980E+02    0.178769980567362E+00
    0.118067600957348E+02    0.178539496372277E+00
    0.118117601876716E+02    0.178310230333787E+00
    0.118167602796084E+02    0.178082196255713E+00
    0.118217603715451E+02    0.177855408227341E+00
    0.118267604634819E+02    0.177629880630055E+00
    0.118317605554187E+02    0.177405628144125E+00
    0.118367606473555E+02    0.177182665755633E+00
    0.118417607392923E+02    0.176961008763561E+00
    0.118467608312291E+02    0.176740672787020E+00
    0.118517609231659E+02    0.176521673772641E+00
    0.118567610151027E+02    0.176304028002154E+00
    0.118617611070395E+02    0.176087752100102E+00
    0.118667611989762E+02    0.175872863041769E+00
    0.118717612909130E+02    0.175659378161286E+00
    0.118767613828498E+02    0.175447315159917E+00
    0.118817614747866E+02    0.175236692114567E+00
    0.118867615667234E+02    0.175027527486504E+00
    0.118917616586602E+02    0.174819840130290E+00
    0.118967617505970E+02    0.174613649302954E+00
    0.119017618425338E+02    0.174408974673408E+00
    0.119067619344705E+02    0.174205836332119E+00
    0.119117620264073E+02    0.174004254801040E+00
    0.119167621183441E+02    0.173804251043828E+00
    0.119217622102809E+02    0.173605846476342E+00
    0.119267623022177E+02    0.173409062977449E+00
    0.119317623941545E+02    0.173213922900157E+00
    0.119367624860913E+02    0.173020449083055E+00
    0.119417625780281E+02    0.172828664862111E+00
    0.119467626699648E+02    0.172638594082828E+00
    0.119517627619016E+02    0.172450261112770E+00
    0.119567628538384E+02    0.172263690854469E+00
    0.119617629457752E+02    0.172078908758747E+00
    0.119667630377120E+02    0.171895940838452E+00
    0.119717631296488E+02    0.171714813682613E+00
    0.119767632215856E+02    0.171535554471073E+00
    0.119817633135224E+02    0.171358190989569E+00
    0.119867634054591E+02    0.171182751645305E+00
    0.119917634973959E+02    0.171009265483022E+00
    0.119967635893327E+02    0.170837762201591E+00
    0.120017636812695E+02    0.170668272171145E+00
    0.120067637732063E+02    0.170500826450755E+00
    0.120117638651431E+02    0.170335456806705E+00
    0.120167639570799E+02    0.170172195731335E+00
    0.120217640490167E+02    0.170011076462508E+00
    0.120267641409534E+02    0.169852133003721E+00
    0.120317642328902E+02    0.169695400144857E+00
    0.120367643248270E+02    0.169540913483622E+00
    0.120417644167638E+02    0.169388709447673E+00
    0.120467645087006E+02    0.169238825317472E+00
    0.120517646006374E+02    0.169091299249887E+00
    0.120567646925742E+02    0.168946170302551E+00
    0.120617647845110E+02    0.168803478459029E+00
    0.120667648764477E+02    0.168663264654795E+00
    0.120717649683845E+02    0.168525570804043E+00
    0.120767650603213E+02    0.168390439827403E+00
    0.120817651522581E+02    0.168257915680520E+00
    0.120867652441949E+02    0.168128043383608E+00
    0.120917653361317E+02    0.168000869051927E+00
    0.120967654280685E+02    0.167876439927276E+00
    0.121017655200053E+02    0.167754804410519E+00
    0.121067656119421E+02    0.167636012095165E+00
    0.121117657038788E+02    0.167520113802060E+00
    0.121167657958156E+02    0.167407161615203E+00
    0.121217658877524E+02    0.167297208918771E+00
    0.121267659796892E+02    0.167190310435337E+00
    0.121317660716260E+02    0.167086522265371E+00
    0.121367661635628E+02    0.166985901928063E+00
    0.121417662554996E+02    0.166888508403485E+00
    0.121467663474364E+02    0.166794402176191E+00
    0.121517664393731E+02    0.166703645280265E+00
    0.121567665313099E+02    0.166616301345904E+00
    0.121617666232467E+02    0.166532435647575E+00
    0.121667667151835E+02    0.166452115153822E+00
    0.121717668071203E+02    0.166375408578772E+00
    0.121767668990571E+02    0.166302386435425E+00
    0.121817669909939E+02    0.166233121090783E+00
    0.121867670829307E+02    0.166167686822906E+00
    0.121917671748674E+02    0.166106159879964E+00
    0.121967672668042E+02    0.166048618541361E+00
    0.122017673587410E+02    0.165995143181052E+00
    0.122067674506778E+02    0.165945816333079E+00
    0.122117675426146E+02    0.165900722759497E+00
    0.122167676345514E+02    0.165859949520717E+00
    0.122217677264882E+02    0.165823586048432E+00
    0.122267678184250E+02    0.165791724221178E+00
    0.122317679103617E+02    0.165764458442695E+00
    0.122367680022985E+02    0.165741885723178E+00
    0.122417680942353E+02    0.165724105763545E+00
    0.122467681861721E+02    0.165711221042866E+00
    0.122517682781089E+02    0.165703336909085E+00
    0.122567683700457E+02    0.165700561673168E+00
    0.122617684619825E+02    0.165703006706857E+00
    0.122667685539193E+02    0.165710786544166E+00
    0.122717686458560E+02    0.165724018986781E+00
    0.122767687377928E+02    0.165742825213572E+00
    0.122817688297296E+02    0.165767329894364E+00
    0.122867689216664E+02    0.165797661308179E+00
    0.122917690136032E+02    0.165833951466160E+00
    0.122967691055400E+02    0.165876336239362E+00
    0.123017691974768E+02    0.165924955491663E+00
    0.123067692894136E+02    0.165979953218011E+00
    0.123117693813504E+02    0.166041477688267E+00
    0.123167694732871E+02    0.166109681596886E+00
    0.123217695652239E+02    0.166184722218726E+00
    0.123267696571607E+02    0.166266761571262E+00
    0.123317697490975E+02    0.166355966583508E+00
    0.123367698410343E+02    0.166452509271971E+00
    0.123417699329711E+02    0.166556566923954E+00
    0.123467700249079E+02    0.166668322288576E+00
    0.123517701168447E+02    0.166787963775876E+00
    0.123567702087814E+02    0.166915685664386E+00
    0.123617703007182E+02    0.167051688317572E+00
    0.123667703926550E+02    0.167196178409615E+00
    0.123717704845918E+02    0.167349369160949E+00
    0.123767705765286E+02    0.167511480584042E+00
    0.123817706684654E+02    0.167682739739958E+00
    0.123867707604022E+02    0.167863381006213E+00
    0.123917708523390E+02    0.168053646356476E+00
    0.123967709442757E+02    0.168253785652767E+00
    0.124017710362125E+02    0.168464056950723E+00
    0.124067711281493E+02    0.168684726818645E+00
    0.124117712200861E+02    0.168916070671015E+00
    0.124167713120229E+02    0.169158373117232E+00
    0.124217714039597E+02    0.169411928326366E+00
    0.124267714958965E+02    0.169677040408768E+00
    0.124317715878333E+02    0.169954023815420E+00
    0.124367716797700E+02    0.170243203755971E+00
    0.124417717717068E+02    0.170544916636452E+00
    0.124467718636436E+02    0.170859510517746E+00
    0.124517719555804E+02    0.171187345595908E+00
    0.124567720475172E+02    0.171528794705560E+00
    0.124617721394540E+02    0.171884243847594E+00
    0.124667722313908E+02    0.172254092742569E+00
    0.124717723233276E+02    0.172638755411173E+00
    0.124767724152643E+02    0.173038660783345E+00
    0.124817725072011E+02    0.173454253337591E+00
    0.124867725991379E+02    0.173885993772288E+00
    0.124917726910747E+02    0.174334359710757E+00
    0.124967727830115E+02    0.174799846442046E+00
    0.125017728749483E+02    0.175282967699586E+00
    0.125067729668851E+02    0.175784256479794E+00
    0.125117730588219E+02    0.176304265903093E+00
    0.125167731507587E+02    0.176843570119852E+00
    0.125217732426954E+02    0.177402765263854E+00
    0.125267733346322E+02    0.177982470456265E+00
    0.125317734265690E+02    0.178583328863101E+00
    0.125367735185058E+02    0.179206008809459E+00
    0.125417736104426E+02    0.179851204954083E+00
    0.125467737023794E+02    0.180519639527932E+00
    0.125517737943162E+02    0.181212063640798E+00
    0.125567738862530E+02    0.181929258660267E+00
    0.125617739781897E+02    0.182672037667589E+00
    0.125667740701265E+02    0.183441246995464E+00
    0.125717741620633E+02    0.184237767852883E+00
    0.125767742540001E+02    0.185062518042884E+00
    0.125817743459369E+02    0.185916453779167E+00
    0.125867744378737E+02    0.186800571608173E+00
    0.125917745298105E+02    0.187715910443640E+00
    0.125967746217473E+02    0.188663553721232E+00
    0.126017747136840E+02    0.189644631681309E+00
    0.126067748056208E+02    0.190660323788686E+00
    0.126117748975576E+02    0.191711861298765E+00
    0.126167749894944E+02    0.192800529980203E+00
    0.126217750814312E+02    0.193927673005176E+00
    0.126267751733680E+02    0.195094694018966E+00
    0.126317752653048E+02    0.196303060401796E+00
    0.126367753572416E+02    0.197554306736636E+00
    0.126417754491783E+02    0.198850038498004E+00
    0.126467755411151E+02    0.200191935977916E+00
    0.126517756330519E+02    0.201581758466543E+00
    0.126567757249887E+02    0.203021348706550E+00
    0.126617758169255E+02    0.204512637641718E+00
    0.126667759088623E+02    0.206057649482242E+00
    0.126717760007991E+02    0.207658507110955E+00
    0.126767760927359E+02    0.209317437856903E+00
    0.126817761846726E+02    0.211036779664961E+00
    0.126867762766094E+02    0.212818987692764E+00
    0.126917763685462E+02    0.214666641369024E+00
    0.126967764604830E+02    0.216582451950321E+00
    0.127017765524198E+02    0.218569270616928E+00
    0.127067766443566E+02    0.220630097151927E+00
    0.127117767362934E+02    0.222768089251979E+00
    0.127167768282302E+02    0.224986572522692E+00
    0.127217769201669E+02    0.227289051216547E+00
    0.127267770121037E+02    0.229679219776928E+00
    0.127317771040405E+02    0.232160975257969E+00
    0.127367771959773E+02    0.234738430696739E+00
    0.127417772879141E+02    0.237415929521935E+00
    0.127467773798509E+02    0.240198061091673E+00
    0.127517774717877E+02    0.243089677462336E+00
    0.127567775637245E+02    0.246095911500932E+00
    0.127617776556613E+02    0.249222196465086E+00
    0.127667777475980E+02    0.252474287187747E+00
    0.127717778395348E+02    0.255858283018391E+00
    0.127767779314716E+02    0.259380652688603E+00
    0.127817780234084E+02    0.263048261288382E+00
    0.127867781153452E+02    0.266868399559863E+00
    0.127917782072820E+02    0.270848815738258E+00
    0.127967782992188E+02    0.274997750195675E+00
    0.128017783911556E+02    0.279323973172701E+00
    0.128067784830923E+02    0.283836825915571E+00
    0.128117785750291E+02    0.288546265573947E+00
    0.128167786669659E+02    0.293462914256458E+00
    0.128217787589027E+02    0.298598112688914E+00
    0.128267788508395E+02    0.303963978974311E+00
    0.128317789427763E+02    0.309573473015330E+00
    0.128367790347131E+02    0.315440467230265E+00
    0.128417791266499E+02    0.321579824273407E+00
    0.128467792185866E+02    0.328007482562378E+00
    0.128517793105234E+02    0.334740550519875E+00
    0.128567794024602E+02    0.341797410557146E+00
    0.128617794943970E+02    0.349197833965137E+00
    0.128667795863338E+02    0.356963108037961E+00
    0.128717796782706E+02    0.365116176937008E+00
    0.128767797702074E+02    0.373681798016341E+00
    0.128817798621442E+02    0.382686715575719E+00
    0.128867799540809E+02    0.392159854293323E+00
    0.128917800460177E+02    0.402132534922426E+00
    0.128967801379545E+02    0.412638715223973E+00
    0.129017802298913E+02    0.423715259560270E+00
    0.129067803218281E+02    0.435402241106505E+00
    0.129117804137649E+02    0.447743281261145E+00
    0.129167805057017E+02    0.460785931572177E+00
    0.129217805976385E+02    0.474582104365694E+00
    0.129267806895752E+02    0.489188559293504E+00
    0.129317807815120E+02    0.504667454240848E+00
    0.129367808734488E+02    0.521086970494355E+00
    0.129417809653856E+02    0.538522023815643E+00
    0.129467810573224E+02    0.557055075158847E+00
    0.129517811492592E+02    0.576777057289780E+00
    0.129567812411960E+02    0.597788436607434E+00
    0.129617813331328E+02    0.620200433156963E+00
    0.129667814250696E+02    0.644136426312160E+00
    0.129717815170063E+02    0.669733579087891E+00
    0.129767816089431E+02    0.697144720768083E+00
    0.129817817008799E+02    0.726540535819212E+00
    0.129867817928167E+02    0.758112117308199E+00
    0.129917818847535E+02    0.792073955783912E+00
    0.129967819766903E+02    0.828667450494364E+00
    0.130017820686271E+02    0.868165049787087E+00
    0.130067821605639E+02    0.910875152751246E+00
    0.130117822525006E+02    0.957147936151766E+00
    0.130167823444374E+02    0.100738231154210E+01
    0.130217824363742E+02    0.106203426988725E+01
    0.130267825283110E+02    0.112162693881487E+01
    0.130317826202478E+02    0.118676276582430E+01
    0.130367827121846E+02    0.125813835639761E+01
    0.130417828041214E+02    0.133656264863125E+01
    0.130467828960582E+02    0.142297930923715E+01
    0.130517829879949E+02    0.151849450858167E+01
    0.130567830799317E+02    0.162441160196773E+01
    0.130617831718685E+02    0.174227474970600E+01
    0.130667832638053E+02    0.187392420662064E+01
    0.130717833557421E+02    0.202156698654909E+01
    0.130767834476789E+02    0.218786798477901E+01
    0.130817835396157E+02    0.237606861175555E+01
    0.130867836315525E+02    0.259014284812263E+01
    0.130917837234892E+02    0.283500483320252E+01
    0.130967838154260E+02    0.311678837733512E+01
    0.131017839073628E+02    0.344322832959903E+01
    0.131067839992996E+02    0.382418850264441E+01
    0.131117840912364E+02    0.427240418900173E+01
    0.131167841831732E+02    0.480454499080818E+01
    0.131217842751100E+02    0.544276607232286E+01
    0.131267843670468E+02    0.621702207429541E+01
    0.131317844589835E+02    0.716860405416382E+01
    0.131367845509203E+02    0.835569761049346E+01
    0.131417846428571E+02    0.986239769267675E+01
    0.131467847347939E+02    0.118138727858385E+02
    0.131517848267307E+02    0.144029818740013E+02
    0.131567849186675E+02    0.179394056496225E+02
    0.131617850106043E+02    0.229459965019456E+02
    0.131667851025411E+02    0.303623114000390E+02
    0.131717851944778E+02    0.420168038717017E+02
    0.131767852864146E+02    0.618648245236425E+02
    0.131817853783514E+02    0.998265988149656E+02
    0.131867854702882E+02    0.187023493352562E+03
    0.131917855622250E+02    0.467449213059997E+03
    0.131967856541618E+02    0.263488963521069E+04
    0.132017857460986E+02    0.193734389852928E+05
    0.132067858380354E+02    0.878440059030690E+03
    0.132117859299722E+02    0.276121164242684E+03
    0.132167860219089E+02    0.133652887823548E+03
    0.132217861138457E+02    0.787421899888129E+02
    0.132267862057825E+02    0.519387734492333E+02
    0.132317862977193E+02    0.368709731996399E+02
    0.132367863896561E+02    0.275621165986135E+02
    0.132417864815929E+02    0.214084535640258E+02
    0.132467865735297E+02    0.171278746957902E+02
    0.132517866654665E+02    0.140293956390766E+02
    0.132567867574032E+02    0.117138006863136E+02
    0.132617868493400E+02    0.993733482987079E+01
    0.132667869412768E+02    0.854430718981382E+01
    0.132717870332136E+02    0.743148108143759E+01
    0.132767871251504E+02    0.652820171708835E+01
    0.132817872170872E+02    0.578478573847510E+01
    0.132867873090240E+02    0.516546740787650E+01
    0.132917874009608E+02    0.464396622488746E+01
    0.132967874928975E+02    0.420061869924786E+01
    0.133017875848343E+02    0.382047368660095E+01
    0.133067876767711E+02    0.349199824784475E+01
    0.133117877687079E+02    0.320618014149686E+01
    0.133167878606447E+02    0.295589382659597E+01
    0.133217879525815E+02    0.273544509838576E+01
    0.133267880445183E+02    0.254023904837484E+01
    0.133317881364551E+02    0.236653458999901E+01
    0.133367882283918E+02    0.221126067618291E+01
    0.133417883203286E+02    0.207187709819456E+01
    0.133467884122654E+02    0.194626791620826E+01
    0.133517885042022E+02    0.183265905924379E+01
    0.133567885961390E+02    0.172955402402111E+01
    0.133617886880758E+02    0.163568326573464E+01
    0.133667887800126E+02    0.154996404562324E+01
    0.133717888719494E+02    0.147146833572725E+01
    0.133767889638861E+02    0.139939698362507E+01
    0.133817890558229E+02    0.133305877883866E+01
    0.133867891477597E+02    0.127185338552535E+01
    0.133917892396965E+02    0.121525734587301E+01
    0.133967893316333E+02    0.116281253823950E+01
    0.134017894235701E+02    0.111411660973276E+01
    0.134067895155069E+02    0.106881500617089E+01
    0.134117896074437E+02    0.102659430151618E+01
    0.134167896993805E+02    0.987176589983872E+00
    0.134217897913172E+02    0.950314751511940E+00
    0.134267898832540E+02    0.915788438411859E+00
    0.134317899751908E+02    0.883400660230047E+00
    0.134367900671276E+02    0.852974866958386E+00
    0.134417901590644E+02    0.824352449112842E+00
    0.134467902510012E+02    0.797390587894422E+00
    0.134517903429380E+02    0.771960400454133E+00
    0.134567904348748E+02    0.747945334815946E+00
    0.134617905268115E+02    0.725239776740305E+00
    0.134667906187483E+02    0.703747837107037E+00
    0.134717907106851E+02    0.683382293544654E+00
    0.134767908026219E+02    0.664063664260630E+00
    0.134817908945587E+02    0.645719395512346E+00
    0.134867909864955E+02    0.628283147040753E+00
    0.134917910784323E+02    0.611694162182900E+00
    0.134967911703691E+02    0.595896711373581E+00
    0.135017912623058E+02    0.580839599412769E+00
    0.135067913542426E+02    0.566475728273743E+00
    0.135117914461794E+02    0.552761708401998E+00
    0.135167915381162E+02    0.539657512446860E+00
    0.135217916300530E+02    0.527126166206903E+00
    0.135267917219898E+02    0.515133472281746E+00
    0.135317918139266E+02    0.503647762528544E+00
    0.135367919058634E+02    0.492639675937852E+00
    0.135417919978001E+02    0.482081958984814E+00
    0.135467920897369E+02    0.471949285890394E+00
    0.135517921816737E+02    0.462218096552108E+00
    0.135567922736105E+02    0.452866450183900E+00
    0.135617923655473E+02    0.443873892946245E+00
    0.135667924574841E+02    0.435221338056538E+00
    0.135717925494209E+02    0.426890957050792E+00
    0.135767926413577E+02    0.418866081025172E+00
    0.135817927332944E+02    0.411131110822346E+00
    0.135867928252312E+02    0.403671435247238E+00
    0.135917929171680E+02    0.396473356500803E+00
    0.135967930091048E+02    0.389524022111627E+00
    0.136017931010416E+02    0.382811362725133E+00
    0.136067931929784E+02    0.376324035180299E+00
    0.136117932849152E+02    0.370051370365505E+00
    0.136167933768520E+02    0.363983325399626E+00
    0.136217934687888E+02    0.358110439732340E+00
    0.136267935607255E+02    0.352423794800069E+00
    0.136317936526623E+02    0.346914976911633E+00
    0.136367937445991E+02    0.341576043070764E+00
    0.136417938365359E+02    0.336399489472423E+00
    0.136467939284727E+02    0.331378222435885E+00
    0.136517940204095E+02    0.326505531561093E+00
    0.136567941123463E+02    0.321775064915635E+00
    0.136617942042831E+02    0.317180806078192E+00
    0.136667942962198E+02    0.312717052881007E+00
    0.136717943881566E+02    0.308378397708842E+00
    0.136767944800934E+02    0.304159709225116E+00
    0.136817945720302E+02    0.300056115407998E+00
    0.136867946639670E+02    0.296062987789875E+00
    0.136917947559038E+02    0.292175926803299E+00
    0.136967948478406E+02    0.288390748145300E+00
    0.137017949397774E+02    0.284703470079608E+00
    0.137067950317141E+02    0.281110301603565E+00
    0.137117951236509E+02    0.277607631412829E+00
    0.137167952155877E+02    0.274192017602687E+00
    0.137217953075245E+02    0.270860178050108E+00
    0.137267953994613E+02    0.267608981425383E+00
    0.137317954913981E+02    0.264435438786365E+00
    0.137367955833349E+02    0.261336695712433E+00
    0.137417956752717E+02    0.258310024938639E+00
    0.137467957672084E+02    0.255352819453817E+00
    0.137517958591452E+02    0.252462586029346E+00
    0.137567959510820E+02    0.249636939147908E+00
    0.137617960430188E+02    0.246873595304019E+00
    0.137667961349556E+02    0.244170367650351E+00
    0.137717962268924E+02    0.241525160965807E+00
    0.137767963188292E+02    0.238935966923329E+00
    0.137817964107660E+02    0.236400859636890E+00
    0.137867965027027E+02    0.233917991468893E+00
    0.137917965946395E+02    0.231485589080418E+00
    0.137967966865763E+02    0.229101949708261E+00
    0.138017967785131E+02    0.226765437653708E+00
    0.138067968704499E+02    0.224474480969248E+00
    0.138117969623867E+02    0.222227568330315E+00
    0.138167970543235E+02    0.220023246080188E+00
    0.138217971462603E+02    0.217860115436898E+00
    0.138267972381971E+02    0.215736829851928E+00
    0.138317973301338E+02    0.213652092511088E+00
    0.138367974220706E+02    0.211604653968683E+00
    0.138417975140074E+02    0.209593309906703E+00
    0.138467976059442E+02    0.207616899011307E+00
    0.138517976978810E+02    0.205674300959425E+00
    0.138567977898178E+02    0.203764434508782E+00
    0.138617978817546E+02    0.201886255685071E+00
    0.138667979736914E+02    0.200038756060490E+00
    0.138717980656281E+02    0.198220961118141E+00
    0.138767981575649E+02    0.196431928697247E+00
    0.138817982495017E+02    0.194670747514419E+00
    0.138867983414385E+02    0.192936535756511E+00
    0.138917984333753E+02    0.191228439740931E+00
    0.138967985253121E+02    0.189545632639506E+00
    0.139017986172489E+02    0.187887313262242E+00
    0.139067987091857E+02    0.186252704897598E+00
    0.139117988011224E+02    0.184641054206054E+00
    0.139167988930592E+02    0.183051630163986E+00
    0.139217989849960E+02    0.181483723055070E+00
    0.139267990769328E+02    0.179936643506535E+00
    0.139317991688696E+02    0.178409721567859E+00
    0.139367992608064E+02    0.176902305829568E+00
    0.139417993527432E+02    0.175413762580000E+00
    0.139467994446800E+02    0.173943474997991E+00
    0.139517995366167E+02    0.172490842379627E+00
    0.139567996285535E+02    0.171055279397253E+00
    0.139617997204903E+02    0.169636215389145E+00
    0.139667998124271E+02    0.168233093678256E+00
    0.139717999043639E+02    0.166845370918658E+00
    0.139767999963007E+02    0.165472516468308E+00
    0.139818000882375E+02    0.164114011786963E+00
    0.139868001801743E+02    0.162769349858077E+00
    0.139918002721110E+02    0.161438034633682E+00
    0.139968003640478E+02    0.160119580501274E+00
    0.140018004559846E+02    0.158813511771906E+00
    0.140068005479214E+02    0.157519362188702E+00
    0.140118006398582E+02    0.156236674455117E+00
    0.140168007317950E+02    0.154964999782419E+00
    0.140218008237318E+02    0.153703897455869E+00
    0.140268009156686E+02    0.152452934419250E+00
    0.140318010076053E+02    0.151211684877445E+00
    0.140368010995421E+02    0.149979729916906E+00
    0.140418011914789E+02    0.148756657143929E+00
    0.140468012834157E+02    0.147542060340795E+00
    0.140518013753525E+02    0.146335539139930E+00
    0.140568014672893E+02    0.145136698716400E+00
    0.140618015592261E+02    0.143945149499141E+00
    0.140668016511629E+02    0.142760506901548E+00
    0.140718017430996E+02    0.141582391072125E+00
    0.140768018350364E+02    0.140410426666135E+00
    0.140818019269732E+02    0.139244242639344E+00
    0.140868020189100E+02    0.138083472065167E+00
    0.140918021108468E+02    0.136927751976741E+00
    0.140968022027836E+02    0.135776723235715E+00
    0.141018022947204E+02    0.134630030429779E+00
    0.141068023866572E+02    0.133487321801287E+00
    0.141118024785940E+02    0.132348249209616E+00
    0.141168025705307E+02    0.131212468130271E+00
    0.141218026624675E+02    0.130079637694152E+00
    0.141268027544043E+02    0.128949420770769E+00
    0.141318028463411E+02    0.127821484099711E+00
    0.141368029382779E+02    0.126695498475183E+00
    0.141418030302147E+02    0.125571138988915E+00
    0.141468031221515E+02    0.124448085337463E+00
    0.141518032140883E+02    0.123326022200500E+00
    0.141568033060250E+02    0.122204639697477E+00
    0.141618033979618E+02    0.121083633930818E+00
    0.141668034898986E+02    0.119962707624642E+00
    0.141718035818354E+02    0.118841570869015E+00
    0.141768036737722E+02    0.117719941980646E+00
    0.141818037657090E+02    0.116597548492135E+00
    0.141868038576458E+02    0.115474128282948E+00
    0.141918039495826E+02    0.114349430866642E+00
    0.141968040415193E+02    0.113223218850077E+00
    0.142018041334561E+02    0.112095269581836E+00
    0.142068042253929E+02    0.110965377008506E+00
    0.142118043173297E+02    0.109833353758934E+00
    0.142168044092665E+02    0.108699033478196E+00
    0.142218045012033E+02    0.107562273434503E+00
    0.142268045931401E+02    0.106422957423858E+00
    0.142318046850769E+02    0.105280998998705E+00
    0.142368047770136E+02    0.104136345048205E+00
    0.142418048689504E+02    0.102988979758951E+00
    0.142468049608872E+02    0.101838928985850E+00
    0.142518050528240E+02    0.100686265063445E+00
    0.142568051447608E+02    0.995311120880926E-01
    0.142618052366976E+02    0.983736517007581E-01
    0.142668053286344E+02    0.972141293989027E-01
    0.142718054205712E+02    0.960528614035023E-01
    0.142768055125079E+02    0.948902421035823E-01
    0.142818056044447E+02    0.937267520954543E-01
    0.142868056963815E+02    0.925629668266838E-01
    0.142918057883183E+02    0.913995658455114E-01
    0.142968058802551E+02    0.902373426443823E-01
    0.143018059721919E+02    0.890772150711011E-01
    0.143068060641287E+02    0.879202362623708E-01
    0.143118061560655E+02    0.867676060316634E-01
    0.143168062480023E+02    0.856206826159305E-01
    0.143218063399390E+02    0.844809946532262E-01
    0.143268064318758E+02    0.833502532254594E-01
    0.143318065238126E+02    0.822303637569406E-01
    0.143368066157494E+02    0.811234375101354E-01
    0.143418067076862E+02    0.800318023652062E-01
    0.143468067996230E+02    0.789580125101678E-01
    0.143518068915598E+02    0.779048566047826E-01
    0.143568069834966E+02    0.768753639153672E-01
    0.143618070754333E+02    0.758728078518251E-01
    0.143668071673701E+02    0.749007062756852E-01
    0.143718072593069E+02    0.739628178928483E-01
    0.143768073512437E+02    0.730631340023217E-01
    0.143818074431805E+02    0.722058648485611E-01
    0.143868075351173E+02    0.713954198272008E-01
    0.143918076270541E+02    0.706363808296883E-01
    0.143968077189909E+02    0.699334680895415E-01
    0.144018078109276E+02    0.692914980193940E-01
    0.144068079028644E+02    0.687153327102355E-01
    0.144118079948012E+02    0.682098210069572E-01
    0.144168080867380E+02    0.677797313788296E-01
    0.144218081786748E+02    0.674296771672001E-01
    0.144268082706116E+02    0.671640352070895E-01
    0.144318083625484E+02    0.669868592701160E-01
    0.144368084544852E+02    0.669017902418077E-01
    0.144418085464219E+02    0.669119653991894E-01
    0.144468086383587E+02    0.670199295609510E-01
    0.144518087302955E+02    0.672275512055596E-01
    0.144568088222323E+02    0.675359468545455E-01
    0.144618089141691E+02    0.679454170642641E-01
    0.144668090061059E+02    0.684553972322047E-01
    0.144718090980427E+02    0.690644260875148E-01
    0.144768091899795E+02    0.697701341990776E-01
    0.144818092819162E+02    0.705692541149746E-01
    0.144868093738530E+02    0.714576528791022E-01
    0.144918094657898E+02    0.724303867055215E-01
    0.144968095577266E+02    0.734817765921685E-01
    0.145018096496634E+02    0.746055026933917E-01
    0.145068097416002E+02    0.757947144154356E-01
    0.145118098335370E+02    0.770421525128080E-01
    0.145168099254738E+02    0.783402789946590E-01
    0.145218100174105E+02    0.796814104279600E-01
    0.145268101093473E+02    0.810578502555646E-01
    0.145318102012841E+02    0.824620160181436E-01
    0.145368102932209E+02    0.838865578461294E-01
    0.145418103851577E+02    0.853244652238575E-01
    0.145468104770945E+02    0.867691597671370E-01
    0.145518105690313E+02    0.882145725393291E-01
    0.145568106609681E+02    0.896552052050352E-01
    0.145618107529049E+02    0.910861750379393E-01
    0.145668108448416E+02    0.925032444244326E-01
    0.145718109367784E+02    0.939028360140389E-01
    0.145768110287152E+02    0.952820350498575E-01
    0.145818111206520E+02    0.966385806673772E-01
    0.145868112125888E+02    0.979708480859295E-01
    0.145918113045256E+02    0.992778236490871E-01
    0.145968113964624E+02    0.100559074616684E+00
    0.146018114883992E+02    0.101814715492090E+00
    0.146068115803359E+02    0.103045372503953E+00
    0.146118116722727E+02    0.104252147669801E+00
    0.146168117642095E+02    0.105436583665632E+00
    0.146218118561463E+02    0.106600630523723E+00
    0.146268119480831E+02    0.107746614990001E+00
    0.146318120400199E+02    0.108877213199699E+00
    0.146368121319567E+02    0.109995427179872E+00
    0.146418122238935E+02    0.111104565562293E+00
    0.146468123158302E+02    0.112208228791127E+00
    0.146518124077670E+02    0.113310299036092E+00
    0.146568124997038E+02    0.114414934972704E+00
    0.146618125916406E+02    0.115526571565072E+00
    0.146668126835774E+02    0.116649924982006E+00
    0.146718127755142E+02    0.117790002792330E+00
    0.146768128674510E+02    0.118952119619246E+00
    0.146818129593878E+02    0.120141918485278E+00
    0.146868130513245E+02    0.121365398148790E+00
    0.146918131432613E+02    0.122628946820352E+00
    0.146968132351981E+02    0.123939382753660E+00
    0.147018133271349E+02    0.125304002332996E+00
    0.147068134190717E+02    0.126730636430291E+00
    0.147118135110085E+02    0.128227715983457E+00
    0.147168136029453E+02    0.129804347959262E+00
    0.147218136948821E+02    0.131470403114964E+00
    0.147268137868188E+02    0.133236617272320E+00
    0.147318138787556E+02    0.135114708175900E+00
    0.147368139706924E+02    0.137117510439240E+00
    0.147418140626292E+02    0.139259131604733E+00
    0.147468141545660E+02    0.141555132978737E+00
    0.147518142465028E+02    0.144022739681056E+00
    0.147568143384396E+02    0.146681085304312E+00
    0.147618144303764E+02    0.149551497761110E+00
    0.147668145223131E+02    0.152657834366618E+00
    0.147718146142499E+02    0.156026876040670E+00
    0.147768147061867E+02    0.159688792820851E+00
    0.147818147981235E+02    0.163677695793787E+00
    0.147868148900603E+02    0.168032294256847E+00
    0.147918149819971E+02    0.172796681659874E+00
    0.147968150739339E+02    0.178021279971379E+00
    0.148018151658707E+02    0.183763980006604E+00
    0.148068152578075E+02    0.190091525547558E+00
    0.148118153497442E+02    0.197081202604021E+00
    0.148168154416810E+02    0.204822913057567E+00
    0.148218155336178E+02    0.213421735805396E+00
    0.148268156255546E+02    0.223001110649685E+00
    0.148318157174914E+02    0.233706823810337E+00
    0.148368158094282E+02    0.245712033767160E+00
    0.148418159013650E+02    0.259223659021765E+00
    0.148468159933018E+02    0.274490565464910E+00
    0.148518160852385E+02    0.291814155571875E+00
    0.148568161771753E+02    0.311562197804444E+00
    0.148618162691121E+02    0.334187078184120E+00
    0.148668163610489E+02    0.360250163274848E+00
    0.148718164529857E+02    0.390454724746725E+00
    0.148768165449225E+02    0.425691036990454E+00
    0.148818166368593E+02    0.467099065226822E+00
    0.148868167287961E+02    0.516157028547013E+00
    0.148918168207328E+02    0.574808777973786E+00
    0.148968169126696E+02    0.645650681605818E+00
    0.149018170046064E+02    0.732211980841959E+00
    0.149068170965432E+02    0.839386022903870E+00
    0.149118171884800E+02    0.974112655594107E+00
    0.149168172804168E+02    0.114649369990314E+01
    0.149218173723536E+02    0.137168607348225E+01
    0.149268174642904E+02    0.167325888059016E+01
    0.149318175562271E+02    0.208946486675075E+01
    0.149368176481639E+02    0.268571667672622E+01
    0.149418177401007E+02    0.358140875565957E+01
    0.149468178320375E+02    0.501354031797229E+01
    0.149518179239743E+02    0.750848356140293E+01
    0.149568180159111E+02    0.124368568873153E+02
    0.149618181078479E+02    0.243613059847768E+02
    0.149668181997847E+02    0.669542941612578E+02
    0.149718182917214E+02    0.553525387715914E+03
    0.149768183836582E+02    0.754721221195134E+03
    0.149818184755950E+02    0.764137225819490E+02
    0.149868185675318E+02    0.272999515332414E+02
    0.149918186594686E+02    0.139965053345513E+02
    0.149968187514054E+02    0.854780945406042E+01
    0.150018188433422E+02    0.579094590070008E+01
    0.150068189352790E+02    0.420281773515820E+01
    0.150118190272158E+02    0.320367827928822E+01
    0.150168191191525E+02    0.253361910487483E+01
    0.150218192110893E+02    0.206192108072339E+01
    0.150268193030261E+02    0.171696473564787E+01
    0.150318193949629E+02    0.145681830801595E+01
    0.150368194868997E+02    0.125559443207733E+01
    0.150418195788365E+02    0.109660217918089E+01
    0.150468196707733E+02    0.968683404502838E+00
    0.150518197627101E+02    0.864146469354269E+00
    0.150568198546468E+02    0.777547932261642E+00
    0.150618199465836E+02    0.704946436821139E+00
    0.150668200385204E+02    0.643430545399939E+00
    0.150718201304572E+02    0.590811252043458E+00
    0.150768202223940E+02    0.545416619481704E+00
    0.150818203143308E+02    0.505951512564343E+00
    0.150868204062676E+02    0.471399853655160E+00
    0.150918204982043E+02    0.440955269743869E+00
    0.150968205901411E+02    0.413971074947763E+00
    0.151018206820779E+02    0.389923658770907E+00
    0.151068207740147E+02    0.368385321724789E+00
    0.151118208659515E+02    0.349003868732005E+00
    0.151168209578883E+02    0.331487103042164E+00
    0.151218210498251E+02    0.315590918920631E+00
    0.151268211417619E+02    0.301110068135747E+00
    0.151318212336986E+02    0.287870934592863E+00
    0.151368213256354E+02    0.275725832407092E+00
    0.151418214175722E+02    0.264548470574673E+00
    0.151468215095090E+02    0.254230318837716E+00
    0.151518216014458E+02    0.244677675446033E+00
    0.151568216933826E+02    0.235809285814139E+00
    0.151618217853194E+02    0.227554396695592E+00
    0.151668218772562E+02    0.219851157015085E+00
    0.151718219691929E+02    0.212645296409052E+00
    0.151768220611297E+02    0.205889027595728E+00
    0.151818221530665E+02    0.199540130190298E+00
    0.151868222450033E+02    0.193561182411592E+00
    0.151918223369401E+02    0.187918913957932E+00
    0.151968224288769E+02    0.182583658648723E+00
    0.152018225208137E+02    0.177528889595440E+00
    0.152068226127504E+02    0.172730822949784E+00
    0.152118227046872E+02    0.168168078879422E+00
    0.152168227966240E+02    0.163821390495621E+00
    0.152218228885608E+02    0.159673353117951E+00
    0.152268229804976E+02    0.155708207598072E+00
    0.152318230724344E+02    0.151911652505498E+00
    0.152368231643712E+02    0.148270680856313E+00
    0.152418232563080E+02    0.144773437782177E+00
    0.152468233482447E+02    0.141409096123839E+00
    0.152518234401815E+02    0.138167747416233E+00
    0.152568235321183E+02    0.135040306130820E+00
    0.152618236240551E+02    0.132018425371638E+00
    0.152668237159919E+02    0.129094422496544E+00
    0.152718238079287E+02    0.126261213365065E+00
    0.152768238998655E+02    0.123512254107141E+00
    0.152818239918023E+02    0.120841489469376E+00
    0.152868240837390E+02    0.118243306932832E+00
    0.152918241756758E+02    0.115712495913026E+00
    0.152968242676126E+02    0.113244211452468E+00
    0.153018243595494E+02    0.110833941901722E+00
    0.153068244514862E+02    0.108477480159027E+00
    0.153118245434230E+02    0.106170898103157E+00
    0.153168246353598E+02    0.103910523911126E+00
    0.153218247272965E+02    0.101692922003326E+00
    0.153268248192333E+02    0.995148754047333E-01
    0.153318249111701E+02    0.973733703535949E-01
    0.153368250031069E+02    0.952655830293274E-01
    0.153418250950437E+02    0.931888683106547E-01
    0.153468251869805E+02    0.911407505142118E-01
    0.153518252789173E+02    0.891189161044030E-01
    0.153568253708541E+02    0.871212084083172E-01
    0.153618254627908E+02    0.851456244168294E-01
    0.153668255547276E+02    0.831903138062590E-01
    0.153718256466644E+02    0.812535803764128E-01
    0.153768257386012E+02    0.793338861732793E-01
    0.153818258305380E+02    0.774298586514578E-01
    0.153868259224748E+02    0.755403013370224E-01
    0.153918260144116E+02    0.736642085814019E-01
    0.153968261063484E+02    0.718007851584833E-01
    0.154018261982851E+02    0.699494716597734E-01
    0.154068262902219E+02    0.681099768987498E-01
    0.154118263821587E+02    0.662823188618363E-01
    0.154168264740955E+02    0.644668761620090E-01
    0.154218265660323E+02    0.626644524913617E-01
    0.154268266579691E+02    0.608763572713005E-01
    0.154318267499059E+02    0.591045066180326E-01
    0.154368268418427E+02    0.573515499520409E-01
    0.154418269337794E+02    0.556210291875192E-01
    0.154468270257162E+02    0.539175795871635E-01
    0.154518271176530E+02    0.522471842648496E-01
    0.154568272095898E+02    0.506174982565765E-01
    0.154618273015266E+02    0.490382634799636E-01
    0.154668273934634E+02    0.475218433771705E-01
    0.154718274854002E+02    0.460839164868801E-01
    0.154768275773369E+02    0.447443829597566E-01
    0.154818276692737E+02    0.435285591432498E-01
    0.154868277612105E+02    0.424687659130326E-01
    0.154918278531473E+02    0.416064612298264E-01
    0.154968279450841E+02    0.409951340443149E-01
    0.155018280370209E+02    0.407042773543917E-01
    0.155068281289577E+02    0.408249129019794E-01
    0.155118282208945E+02    0.414773820437087E-01
    0.155168283128312E+02    0.428225037648158E-01
    0.155218284047680E+02    0.450778315340837E-01
    0.155268284967048E+02    0.485417955811233E-01
    0.155318285886416E+02    0.536303299363967E-01
    0.155368286805784E+02    0.609337945600164E-01
    0.155418287725152E+02    0.713078880182383E-01
    0.155468288644520E+02    0.860234585107395E-01
    0.155518289563888E+02    0.107022452542961E+00
    0.155568290483255E+02    0.137374068309274E+00
    0.155618291402623E+02    0.182129519055281E+00
    0.155668292321991E+02    0.250023972248099E+00
    0.155718293241359E+02    0.357132990159103E+00
    0.155768294160727E+02    0.535624859529460E+00
    0.155818295080095E+02    0.850956147072068E+00
    0.155868295999463E+02    0.149377381808872E+01
    0.155918296918830E+02    0.302805310799670E+01
    0.155968297838198E+02    0.813078654143710E+01
    0.156018298757566E+02    0.477412548270803E+02
    0.156068299676934E+02    0.497652916855164E+03
    0.156118300596302E+02    0.207493504672119E+02
    0.156168301515670E+02    0.689323375838811E+01
    0.156218302435038E+02    0.355648744329591E+01
    0.156268303354406E+02    0.223470396412259E+01
    0.156318304273773E+02    0.157001497919519E+01
    0.156368305193141E+02    0.118478850030323E+01
    0.156418306112509E+02    0.939382721280782E+00
    0.156468307031877E+02    0.772099471918334E+00
    0.156518307951245E+02    0.652109937887788E+00
    0.156568308870613E+02    0.562550040619535E+00
    0.156618309789981E+02    0.493529770987652E+00
    0.156668310709349E+02    0.438919565728380E+00
    0.156718311628716E+02    0.394745715705999E+00
    0.156768312548084E+02    0.358334093677913E+00
    0.156818313467452E+02    0.327827503098236E+00
    0.156868314386820E+02    0.301900845319386E+00
    0.156918315306188E+02    0.279586330064317E+00
    0.156968316225556E+02    0.260162540876254E+00
    0.157018317144924E+02    0.243081931555306E+00
    0.157068318064292E+02    0.227922202003602E+00
    0.157118318983659E+02    0.214352935070169E+00
    0.157168319903027E+02    0.202112233456465E+00
    0.157218320822395E+02    0.190990057752156E+00
    0.157268321741763E+02    0.180816146592566E+00
    0.157318322661131E+02    0.171451128064982E+00
    0.157368323580499E+02    0.162779891454372E+00
    0.157418324499867E+02    0.154706585253958E+00
    0.157468325419234E+02    0.147150802755577E+00
    0.157518326338602E+02    0.140044647581397E+00
    0.157568327257970E+02    0.133330461047829E+00
    0.157618328177338E+02    0.126959055620844E+00
    0.157668329096706E+02    0.120888343172410E+00
    0.157718330016074E+02    0.115082279405103E+00
    0.157768330935442E+02    0.109510070906806E+00
    0.157818331854810E+02    0.104145611960005E+00
    0.157868332774177E+02    0.989671370574368E-01
    0.157918333693545E+02    0.939570946124618E-01
    0.157968334612913E+02    0.891022706131962E-01
    0.158018335532281E+02    0.843942221500977E-01
    0.158068336451649E+02    0.798301263726964E-01
    0.158118337371017E+02    0.754142213709817E-01
    0.158168338290385E+02    0.711601306931773E-01
    0.158218339209752E+02    0.670945570114327E-01
    0.158268340129120E+02    0.632631670336281E-01
    0.158318341048488E+02    0.597400935402299E-01
    0.158368341967856E+02    0.566436017605544E-01
    0.158418342887224E+02    0.541626317893324E-01
    0.158468343806592E+02    0.526032940666187E-01
    0.158518344725960E+02    0.524736558337756E-01
    0.158568345645328E+02    0.546460024191225E-01
    0.158618346564695E+02    0.606861078750286E-01
    0.158668347484063E+02    0.735715167093179E-01
    0.158718348403431E+02    0.994083632115507E-01
    0.158768349322799E+02    0.152054986397222E+00
    0.158818350242167E+02    0.267778998754333E+00
    0.158868351161535E+02    0.563943036702586E+00
    0.158918352080903E+02    0.160205410456498E+01
    0.158968353000271E+02    0.969260717009536E+01
    0.159018353919638E+02    0.158968084814755E+03
    0.159068354839006E+02    0.570054987445198E+01
    0.159118355758374E+02    0.200799955802429E+01
    0.159168356677742E+02    0.111439522899693E+01
    0.159218357597110E+02    0.756931681639182E+00
    0.159268358516478E+02    0.577210290600860E+00
    0.159318359435846E+02    0.475265208896470E+00
    0.159368360355214E+02    0.414098884916444E+00
    0.159418361274581E+02    0.377565660576392E+00
    0.159468362193949E+02    0.357971166859228E+00
    0.159518363113317E+02    0.351644077218259E+00
    0.159568364032685E+02    0.357162883465390E+00
    0.159618364952053E+02    0.374633899833556E+00
    0.159668365871421E+02    0.405470443418318E+00
    0.159718366790789E+02    0.452483363635684E+00
    0.159768367710156E+02    0.520247286496588E+00
    0.159818368629524E+02    0.615803827970827E+00
    0.159868369548892E+02    0.749864788817848E+00
    0.159918370468260E+02    0.938832896054186E+00
    0.159968371387628E+02    0.120823480714875E+01
    0.160018372306996E+02    0.159869764396405E+01
    0.160068373226364E+02    0.217669566074150E+01
    0.160118374145732E+02    0.305464839257989E+01
    0.160168375065099E+02    0.443031565833388E+01
    0.160218375984467E+02    0.666851540383286E+01
    0.160268376903835E+02    0.104828252905105E+02
    0.160318377823203E+02    0.173764807876344E+02
    0.160368378742571E+02    0.308408734552758E+02
    0.160418379661939E+02    0.601577977012366E+02
    0.160468380581307E+02    0.135503222871739E+03
    0.160518381500675E+02    0.394364449208922E+03
    0.160568382420042E+02    0.217267397847368E+04
    0.160618383339410E+02    0.582903033251499E+06
    0.160668384258778E+02    0.283326940741223E+04
    0.160718385178146E+02    0.998112748234942E+03
    0.160768386097514E+02    0.607701080162052E+03
    0.160818387016882E+02    0.469729849389497E+03
    0.160868387936250E+02    0.417510561256731E+03
    0.160918388855618E+02    0.408506392839780E+03
    0.160968389774985E+02    0.430356748155139E+03
    0.161018390694353E+02    0.482512883300652E+03
    0.161068391613721E+02    0.572671429034473E+03
    0.161118392533089E+02    0.718926076387286E+03
    0.161168393452457E+02    0.958103756294139E+03
    0.161218394371825E+02    0.136776576623706E+04
    0.161268395291193E+02    0.212848632020029E+04
    0.161318396210560E+02    0.373371456439866E+04
    0.161368397129928E+02    0.792586645322850E+04
    0.161418398049296E+02    0.246099725136254E+05
    0.161468398968664E+02    0.285549296945556E+06
    0.161518399888032E+02    0.200957291220453E+06
    0.161568400807400E+02    0.289753358070782E+05
    0.161618401726768E+02    0.122425886772866E+05
    0.161668402646136E+02    0.730186701506121E+04
    0.161718403565503E+02    0.520424737040394E+04
    0.161768404484871E+02    0.415337067132309E+04
    0.161818405404239E+02    0.359614323472772E+04
    0.161868406323607E+02    0.332088125773579E+04
    0.161918407242975E+02    0.323997701070987E+04
    0.161968408162343E+02    0.332379336057420E+04
    0.162018409081711E+02    0.358067976183204E+04
    0.162068410001079E+02    0.405823638373320E+04
    0.162118410920446E+02    0.486484305665978E+04
    0.162168411839814E+02    0.622767191170517E+04
    0.162218412759182E+02    0.855728385413544E+04
    0.162268413678550E+02    0.143657003188671E+05
    0.162318414597918E+02    0.278028647439556E+05
    0.162368415517286E+02    0.852211868231909E+05
    0.162418416436654E+02    0.197738254180661E+07
    0.162468417356021E+02    0.226049657545677E+06
    0.162518418275389E+02    0.403255927327636E+05
    0.162568419194757E+02    0.160965048374059E+05
    0.162618420114125E+02    0.861386196390123E+04
    0.162668421033493E+02    0.538792722393405E+04
    0.162718421952861E+02    0.371999288488535E+04
    0.162768422872229E+02    0.275290336228936E+04
    0.162818423791597E+02    0.214661734499692E+04
    0.162868424710964E+02    0.174490003096697E+04
    0.162918425630332E+02    0.146806594920788E+04
    0.162968426549700E+02    0.127220468189148E+04
    0.163018427469068E+02    0.113168142656670E+04
    0.163068428388436E+02    0.103090458232860E+04
    0.163118429307804E+02    0.960171082193891E+03
    0.163168430227172E+02    0.913467674355094E+03
    0.163218431146540E+02    0.887273993728073E+03
    0.163268432065907E+02    0.879932269312196E+03
    0.163318432985275E+02    0.891345780611110E+03
    0.163368433904643E+02    0.922799066204541E+03
    0.163418434824011E+02    0.976085160340917E+03
    0.163468435743379E+02    0.104241861107359E+04
    0.163518436662747E+02    0.141875551477885E+04
    0.163568437582115E+02    0.150119140535557E+04
    0.163618438501482E+02    0.183677269253683E+04
    0.163668439420850E+02    0.241860930126783E+04
    0.163718440340218E+02    0.350176854486167E+04
    0.163768441259586E+02    0.586046935801574E+04
    0.163818442178954E+02    0.127495118798515E+05
    0.163868443098322E+02    0.536471534197673E+05
    0.163918444017690E+02    0.393782018291727E+07
    0.163968444937058E+02    0.325669809654180E+05
    0.164018445856425E+02    0.872335663560593E+04
    0.164068446775793E+02    0.396258003452637E+04
    0.164118447695161E+02    0.228203081608261E+04
    0.164168448614529E+02    0.151701118057375E+04
    0.164218449533897E+02    0.111683127309379E+04
    0.164268450453265E+02    0.889712955257796E+03
    0.164318451372633E+02    0.753217537864686E+03
    0.164368452292001E+02    0.135301366578027E+27
    0.164418453211368E+02    0.857696839821250E+21
    0.164468454130736E+02    0.217062688112984E+19
    0.164518455050104E+02    0.391055676426277E+17
    0.164568455969472E+02    0.188643802620578E+16
    0.164618456888840E+02    0.165036901743491E+15
    0.164668457808208E+02    0.215580899697734E+14
    0.164718458727576E+02    0.376074565273231E+13
    0.164768459646944E+02    0.816394572010722E+12
    0.164818460566311E+02    0.210289201443442E+12
    0.164868461485679E+02    0.621309201488277E+11
    0.164918462405047E+02    0.205302325959717E+11
    0.164968463324415E+02    0.744188333755534E+10
    0.165018464243783E+02    0.291537060706843E+10
    0.165068465163151E+02    0.122005893382587E+10
    0.165118466082519E+02    0.540469598467223E+09
    0.165168467001886E+02    0.251589414839013E+09
    0.165218467921254E+02    0.122340472236122E+09
    0.165268468840622E+02    0.618420553612553E+08
    0.165318469759990E+02    0.323639163220607E+08
    0.165368470679358E+02    0.174743406758760E+08
    0.165418471598726E+02    0.970549705752190E+07
    0.165468472518094E+02    0.553095350594509E+07
    0.165518473437462E+02    0.322683330623064E+07
    0.165568474356829E+02    0.192350093853964E+07
    0.165618475276197E+02    0.116946936757322E+07
    0.165668476195565E+02    0.724081436674892E+06
    0.165718477114933E+02    0.455907894856717E+06
    0.165768478034301E+02    0.291543940345935E+06
    0.165818478953669E+02    0.189131011616335E+06
    0.165868479873037E+02    0.124333889797392E+06
    0.165918480792405E+02    0.827478242205930E+05
    0.165968481711772E+02    0.557016025746478E+05
    0.166018482631140E+02    0.378926158930856E+05
    0.166068483550508E+02    0.260300084456817E+05
    0.166118484469876E+02    0.180429361174487E+05
    0.166168485389244E+02    0.126111783102473E+05
    0.166218486308612E+02    0.888266646307945E+04
    0.166268487227980E+02    0.630108206720202E+04
    0.166318488147348E+02    0.449922247398227E+04
    0.166368489066715E+02    0.323220873880148E+04
    0.166418489986083E+02    0.233514657396874E+04
    0.166468490905451E+02    0.169598220298132E+04
    0.166518491824819E+02    0.123791169953361E+04
    0.166568492744187E+02    0.907864320571727E+03
    0.166618493663555E+02    0.668888866007503E+03
    0.166668494582923E+02    0.495073561700598E+03
    0.166718495502290E+02    0.368126446900709E+03
    0.166768496421658E+02    0.275054147476587E+03
    0.166818497341026E+02    0.206573622872540E+03
    0.166868498260394E+02    0.156017165472166E+03
    0.166918499179762E+02    0.118572006579687E+03
    0.166968500099130E+02    0.907486555052365E+02
    0.167018501018498E+02    0.700067471025471E+02
    0.167068501937866E+02    0.544901127240901E+02
    0.167118502857233E+02    0.428380987693843E+02
    0.167168503776601E+02    0.340504526057238E+02
    0.167218504695969E+02    0.273900707817588E+02
    0.167268505615337E+02    0.223126636359061E+02
    0.167318506534705E+02    0.184156598242973E+02
    0.167368507454073E+02    0.154009350594062E+02
    0.167418508373441E+02    0.130475225239997E+02
    0.167468509292808E+02    0.111915637843166E+02
    0.167518510212176E+02    0.971153457725985E+01
    0.167568511131544E+02    0.851732903690805E+01
    0.167618512050912E+02    0.754217692194409E+01
    0.167668512970280E+02    0.673664821827561E+01
    0.167718513889648E+02    0.606420073601137E+01
    0.167768514809016E+02    0.549787175133994E+01
    0.167818515728384E+02    0.501782032775049E+01
    0.167868516647751E+02    0.460950394215831E+01
    0.167918517567119E+02    0.426232940520368E+01
    0.167968518486487E+02    0.396865944921161E+01
    0.168018519405855E+02    0.372308672456778E+01
    0.168068520325223E+02    0.352190897633856E+01
    0.168118521244591E+02    0.336275440171958E+01
    0.168168522163959E+02    0.324431480297705E+01
    0.168218523083327E+02    0.316614410839231E+01
    0.168268524002694E+02    0.312846449173919E+01
    0.168318524922062E+02    0.313187454016168E+01
    0.168368525841430E+02    0.317673250158251E+01
    0.168418526760798E+02    0.326170089374091E+01
    0.168468527680166E+02    0.338032405168123E+01
    0.168518528599534E+02    0.351353384287024E+01
    0.168568529518902E+02    0.361633724675785E+01
    0.168618530438270E+02    0.360814363203711E+01
    0.168668531357637E+02    0.341452345303835E+01
    0.168718532277005E+02    0.309961830237080E+01
    0.168768533196373E+02    0.289154001723306E+01
    0.168818534115741E+02    0.295025697874189E+01
    0.168868535035109E+02    0.326568830416841E+01
    0.168918535954477E+02    0.376954093664988E+01
    0.168968536873845E+02    0.441050805281971E+01
    0.169018537793212E+02    0.515818821053709E+01
    0.169068538712580E+02    0.598682431103729E+01
    0.169118539631948E+02    0.685971619909116E+01
    0.169168540551316E+02    0.771987840777459E+01
    0.169218541470684E+02    0.849454224587948E+01
    0.169268542390052E+02    0.913269111774220E+01
    0.169318543309420E+02    0.100228387659196E+02
    0.169368544228788E+02    0.905543522859181E+01
    0.169418545148155E+02    0.925172911487279E+01
    0.169468546067523E+02    0.918831436277823E+01
    0.169518546986891E+02    0.911257118515516E+01
    0.169568547906259E+02    0.909290986230198E+01
    0.169618548825627E+02    0.915257022748334E+01
    0.169668549744995E+02    0.928220649109961E+01
    0.169718550664363E+02    0.944742921629750E+01
    0.169768551583731E+02    0.959581805922569E+01
    0.169818552503098E+02    0.966612747110824E+01
    0.169868553422466E+02    0.960135488802104E+01
    0.169918554341834E+02    0.936381513265726E+01
    0.169968555261202E+02    0.894641621322036E+01
    0.170018556180570E+02    0.837406599466209E+01
    0.170068557099938E+02    0.769421123423106E+01
    0.170118558019306E+02    0.696185689387376E+01
    0.170168558938674E+02    0.622638301688468E+01
    0.170218559858041E+02    0.552437893004453E+01
    0.170268560777409E+02    0.487843320148114E+01
    0.170318561696777E+02    0.429957601074115E+01
    0.170368562616145E+02    0.379113125458602E+01
    0.170418563535513E+02    0.335300959363979E+01
    0.170468564454881E+02    0.298789720160946E+01
    0.170518565374249E+02    0.272041846671337E+01
    0.170568566293616E+02    0.269778598710642E+01
    0.170618567212984E+02    0.263832362768183E+01
    0.170668568132352E+02    0.198212606511783E+01
    0.170718569051720E+02    0.167803279252601E+01
    0.170768569971088E+02    0.146946137037259E+01
    0.170818570890456E+02    0.128319754922306E+01
    0.170868571809824E+02    0.837438676446869E+00
    0.170918572729192E+02    0.119105583959290E+01
    0.170968573648559E+02    0.103810126862602E+01
    0.171018574567927E+02    0.934395112549380E+00
    0.171068575487295E+02    0.848680523922295E+00
    0.171118576406663E+02    0.774605210581430E+00
    0.171168577326031E+02    0.709478010540230E+00
    0.171218578245399E+02    0.651727367073676E+00
    0.171268579164767E+02    0.600305912896993E+00
    0.171318580084135E+02    0.554532802104644E+00
    0.171368581003502E+02    0.514167869911730E+00
    0.171418581922870E+02    0.479997603484195E+00
    0.171468582842238E+02    0.457263811836076E+00
    0.171518583761606E+02    0.491410735985769E+00
    0.171568584680974E+02    0.535528352021117E+00
    0.171618585600342E+02    0.364904708661497E+00
    0.171668586519710E+02    0.319643078678955E+00
    0.171718587439077E+02    0.384917204584549E+00
    0.171768588358445E+02    0.290800155290087E+00
    0.171818589277813E+02    0.267552058124869E+00
    0.171868590197181E+02    0.248631396164106E+00
    0.171918591116549E+02    0.232019052602687E+00
    0.171968592035917E+02    0.217410516903288E+00
    0.172018592955285E+02    0.205639196438155E+00
    0.172068593874653E+02    0.205012076553510E+00
    0.172118594794020E+02    0.343872174154153E+00
    0.172168595713388E+02    0.172256978955502E+00
    0.172218596632756E+02    0.206138210964237E+00
    0.172268597552124E+02    0.148508472008089E+00
    0.172318598471492E+02    0.137872227630857E+00
    0.172368599390860E+02    0.129409464314254E+00
    0.172418600310228E+02    0.124249637043284E+00
    0.172468601229596E+02    0.215028560505038E+00
    0.172518602148963E+02    0.109820565498756E+00
    0.172568603068331E+02    0.103242275442843E+00
    0.172618603987699E+02    0.950032871210836E-01
    0.172668604907067E+02    0.903247970940789E-01
    0.172718605826435E+02    0.217640927464257E+00
    0.172768606745803E+02    0.917137681357779E-01
    0.172818607665171E+02    0.747858722565507E-01
    0.172868608584538E+02    0.740500392593346E-01
    0.172918609503906E+02    0.668341292667792E-01
    0.172968610423274E+02    0.626822784989624E-01
    0.173018611342642E+02    0.180847229101127E+00
    0.173068612262010E+02    0.561598038938137E-01
    0.173118613181378E+02    0.890959961484754E-01
    0.173168614100746E+02    0.500354199449524E-01
    0.173218615020114E+02    0.475098709339766E-01
    0.173268615939481E+02    0.453168645383697E-01
    0.173318616858849E+02    0.422287300273297E-01
    0.173368617778217E+02    0.451727300105364E-01
    0.173418618697585E+02    0.429382195798851E-01
    0.173468619616953E+02    0.365525308397880E-01
    0.173518620536321E+02    0.756815759620834E-01
    0.173568621455689E+02    0.379644025553477E-01
    0.173618622375057E+02    0.431550679930141E-01
    0.173668623294424E+02    0.415051094878574E-01
    0.173718624213792E+02    0.399540993558650E-01
    0.173768625133160E+02    0.384963375923567E-01
    0.173818626052528E+02    0.371264730440401E-01
    0.173868626971896E+02    0.358394668585962E-01
    0.173918627891264E+02    0.346305619904815E-01
    0.173968628810632E+02    0.334952584376600E-01
    0.174018629730000E+02    0.324292937248201E-01
    0.174068630649367E+02    0.314286280340398E-01
    0.174118631568735E+02    0.304894332984536E-01
    0.174168632488103E+02    0.296080855307271E-01
    0.174218633407471E+02    0.287811596435037E-01
    0.174268634326839E+02    0.280054260367182E-01
    0.174318635246207E+02    0.272778482692247E-01
    0.174368636165575E+02    0.265955811958517E-01
    0.174418637084942E+02    0.259559690340127E-01
    0.174468638004310E+02    0.253565429155348E-01
    0.174518638923678E+02    0.247950175800770E-01
    0.174568639843046E+02    0.242692869649212E-01
    0.174618640762414E+02    0.237774185441495E-01
    0.174668641681782E+02    0.233176463594065E-01
    0.174718642601150E+02    0.228883627632735E-01
    0.174768643520518E+02    0.224881089654054E-01
    0.174818644439885E+02    0.221155645283310E-01
    0.174868645359253E+02    0.217695359985427E-01
    0.174918646278621E+02    0.214489448943191E-01
    0.174968647197989E+02    0.211528152864992E-01
    0.175018648117357E+02    0.208802612171555E-01
    0.175068649036725E+02    0.206304741994736E-01
    0.175118649956093E+02    0.204027110311386E-01
    0.175168650875461E+02    0.201962821364855E-01
    0.175218651794828E+02    0.200105406276671E-01
    0.175268652714196E+02    0.198448722506166E-01
    0.175318653633564E+02    0.196986863489348E-01
    0.175368654552932E+02    0.195714079484961E-01
    0.175418655472300E+02    0.194624710320965E-01
    0.175468656391668E+02    0.193713130466361E-01
    0.175518657311036E+02    0.192973706496683E-01
    0.175568658230403E+02    0.192400766807453E-01
    0.175618659149771E+02    0.191988583140339E-01
    0.175668660069139E+02    0.191731363298404E-01
    0.175718660988507E+02    0.191623254215938E-01
    0.175768661907875E+02    0.191658354394035E-01
    0.175818662827243E+02    0.191830734589022E-01
    0.175868663746611E+02    0.192134465525275E-01
    0.175918664665979E+02    0.192563651325190E-01
    0.175968665585346E+02    0.193112467309535E-01
    0.176018666504714E+02    0.193775200789152E-01
    0.176068667424082E+02    0.194546293471813E-01
    0.176118668343450E+02    0.195420384140506E-01
    0.176168669262818E+02    0.196392350309866E-01
    0.176218670182186E+02    0.197457347661262E-01
    0.176268671101554E+02    0.198610846147483E-01
    0.176318672020922E+02    0.199848661791189E-01
    0.176368672940289E+02    0.201166983359350E-01
    0.176418673859657E+02    0.202562393237152E-01
    0.176468674779025E+02    0.204031882029337E-01
    0.176518675698393E+02    0.205572856560693E-01
    0.176568676617761E+02    0.207183141174198E-01
    0.176618677537129E+02    0.208860972377046E-01
    0.176668678456497E+02    0.210604987077099E-01
    0.176718679375865E+02    0.212414204801138E-01
    0.176768680295232E+02    0.214288004463712E-01
    0.176818681214600E+02    0.216226096355134E-01
    0.176868682133968E+02    0.218228490140372E-01
    0.176918683053336E+02    0.220295459763932E-01
    0.176968683972704E+02    0.222427506184534E-01
    0.177018684892072E+02    0.224625318933861E-01
    0.177068685811440E+02    0.226889737492556E-01
    0.177118686730807E+02    0.229221713466680E-01
    0.177168687650175E+02    0.231622274523922E-01
    0.177218688569543E+02    0.234092490990789E-01
    0.177268689488911E+02    0.236633445944634E-01
    0.177318690408279E+02    0.239246209546076E-01
    0.177368691327647E+02    0.241931818268316E-01
    0.177418692247015E+02    0.244691259552062E-01
    0.177468693166383E+02    0.247525462319349E-01
    0.177518694085750E+02    0.250435293657933E-01
    0.177568695005118E+02    0.253421561849933E-01
    0.177618695924486E+02    0.256485025832734E-01
    0.177668696843854E+02    0.259626411035505E-01
    0.177718697763222E+02    0.262846431480281E-01
    0.177768698682590E+02    0.266145817870238E-01
    0.177818699601958E+02    0.269525351412929E-01
    0.177868700521326E+02    0.272985902959731E-01
    0.177918701440693E+02    0.276528477075616E-01
    0.177968702360061E+02    0.280154260587372E-01
    0.178018703279429E+02    0.283864675165058E-01
    0.178068704198797E+02    0.287661433505409E-01
    0.178118705118165E+02    0.291546598717619E-01
    0.178168706037533E+02    0.295522646572657E-01
    0.178218706956901E+02    0.299592530358310E-01
    0.178268707876268E+02    0.303759748177297E-01
    0.178318708795636E+02    0.308028412658287E-01
    0.178368709715004E+02    0.312403323199617E-01
    0.178418710634372E+02    0.316890041026878E-01
    0.178468711553740E+02    0.321494967562128E-01
    0.178518712473108E+02    0.326225426816788E-01
    0.178568713392476E+02    0.331089752788429E-01
    0.178618714311844E+02    0.336097383128452E-01
    0.178668715231211E+02    0.341258960679475E-01
    0.178718716150579E+02    0.346586444881659E-01
    0.178768717069947E+02    0.352093235441916E-01
    0.178818717989315E+02    0.357794311209710E-01
    0.178868718908683E+02    0.363706387764206E-01
    0.178918719828051E+02    0.369848097900070E-01
    0.178968720747419E+02    0.376240200022647E-01
    0.179018721666787E+02    0.382905820437957E-01
    0.179068722586154E+02    0.389870736698171E-01
    0.179118723505522E+02    0.397163710550776E-01
    0.179168724424890E+02    0.404816880818599E-01
    0.179218725344258E+02    0.412866228670526E-01
    0.179268726263626E+02    0.421352130391038E-01
    0.179318727182994E+02    0.430320016087923E-01
    0.179368728102362E+02    0.439821156978446E-01
    0.179418729021729E+02    0.449913609154281E-01
    0.179468729941097E+02    0.460663348490300E-01
    0.179518730860465E+02    0.472145639963929E-01
    0.179568731779833E+02    0.484446695799912E-01
    0.179618732699201E+02    0.497665691251542E-01
    0.179668733618569E+02    0.511917225678837E-01
    0.179718734537937E+02    0.527334341352408E-01
    0.179768735457305E+02    0.544072245176128E-01
    0.179818736376672E+02    0.562312922287441E-01
    0.179868737296040E+02    0.582270889474890E-01
    0.179918738215408E+02    0.604200415816623E-01
    0.179968739134776E+02    0.628404648020019E-01
    0.180018740054144E+02    0.655247227918881E-01
    0.180068740973512E+02    0.685167201556034E-01
    0.180118741892880E+02    0.718698315972377E-01
    0.180168742812248E+02    0.756494224615412E-01
    0.180218743731615E+02    0.799361735418063E-01
    0.180268744650983E+02    0.848305132100255E-01
    0.180318745570351E+02    0.904585929101151E-01
    0.180368746489719E+02    0.969804420224659E-01
    0.180418747409087E+02    0.104601243550435E+00
    0.180468748328455E+02    0.113587146066355E+00
    0.180518749247823E+02    0.124287775395246E+00
    0.180568750167191E+02    0.137168810887064E+00
    0.180618751086558E+02    0.152859955153977E+00
    0.180668752005926E+02    0.172226894023819E+00
    0.180718752925294E+02    0.196481370097663E+00
    0.180768753844662E+02    0.227352961652974E+00
    0.180818754764030E+02    0.267362465863176E+00
    0.180868755683398E+02    0.320264538244548E+00
    0.180918756602766E+02    0.391771975872216E+00
    0.180968757522133E+02    0.490733756097609E+00
    0.181018758441501E+02    0.630959897768117E+00
    0.181068759360869E+02    0.833570139069509E+00
    0.181118760280237E+02    0.112782650562473E+01
    0.181168761199605E+02    0.154082927647961E+01
    0.181218762118973E+02    0.204865713776566E+01
    0.181268763038341E+02    0.247699311701938E+01
    0.181318763957709E+02    0.254001492210770E+01
    0.181368764877076E+02    0.220095805969350E+01
    0.181418765796444E+02    0.172270416742870E+01
    0.181468766715812E+02    0.130592493991223E+01
    0.181518767635180E+02    0.997117083264880E+00
    0.181568768554548E+02    0.778713893558047E+00
    0.181618769473916E+02    0.624377155076261E+00
    0.181668770393284E+02    0.513537679150623E+00
    0.181718771312652E+02    0.432219307601783E+00
    0.181768772232019E+02    0.371245794347367E+00
    0.181818773151387E+02    0.324585318390479E+00
    0.181868774070755E+02    0.288214778174144E+00
    0.181918774990123E+02    0.259398308525254E+00
    0.181968775909491E+02    0.236236784907533E+00
    0.182018776828859E+02    0.217385132291261E+00
    0.182068777748227E+02    0.201872417838328E+00
    0.182118778667595E+02    0.188985312538115E+00
    0.182168779586962E+02    0.178191170605927E+00
    0.182218780506330E+02    0.169086302742713E+00
    0.182268781425698E+02    0.161360561649064E+00
    0.182318782345066E+02    0.154772680342671E+00
    0.182368783264434E+02    0.149132822667015E+00
    0.182418784183802E+02    0.144290051897504E+00
    0.182468785103170E+02    0.140123205873442E+00
    0.182518786022537E+02    0.136534166574633E+00
    0.182568786941905E+02    0.133442836099752E+00
    0.182618787861273E+02    0.130783344498533E+00
    0.182668788780641E+02    0.128501157706897E+00
    0.182718789700009E+02    0.126550850665715E+00
    0.182768790619377E+02    0.124894377280424E+00
    0.182818791538745E+02    0.123499715200235E+00
    0.182868792458113E+02    0.122339796050086E+00
    0.182918793377480E+02    0.121391654988171E+00
    0.182968794296848E+02    0.120635750206893E+00
    0.183018795216216E+02    0.120055415168693E+00
    0.183068796135584E+02    0.119636415313232E+00
    0.183118797054952E+02    0.119366587591187E+00
    0.183168797974320E+02    0.119235546133184E+00
    0.183218798893688E+02    0.119234441094527E+00
    0.183268799813055E+02    0.119355760555405E+00
    0.183318800732423E+02    0.119593167518925E+00
    0.183368801651791E+02    0.119941365731123E+00
    0.183418802571159E+02    0.120395989361059E+00
    0.183468803490527E+02    0.120953512546114E+00
    0.183518804409895E+02    0.121611175745195E+00
    0.183568805329263E+02    0.122366926266386E+00
    0.183618806248631E+02    0.123219371130762E+00
    0.183668807167998E+02    0.124167740602504E+00
    0.183718808087366E+02    0.125211861225769E+00
    0.183768809006734E+02    0.126352137438183E+00
    0.183818809926102E+02    0.127589541100931E+00
    0.183868810845470E+02    0.128925608493509E+00
    0.183918811764838E+02    0.130362444527494E+00
    0.183968812684206E+02    0.131902734123072E+00
    0.184018813603574E+02    0.133549760861432E+00
    0.184068814522941E+02    0.135307433219271E+00
    0.184118815442309E+02    0.137180318860144E+00
    0.184168816361677E+02    0.139173687685339E+00
    0.184218817281045E+02    0.141293564535203E+00
    0.184268818200413E+02    0.143546792715201E+00
    0.184318819119781E+02    0.145941109795487E+00
    0.184368820039149E+02    0.148485237485667E+00
    0.184418820958516E+02    0.151188987793162E+00
    0.184468821877884E+02    0.154063388190380E+00
    0.184518822797252E+02    0.157120829094471E+00
    0.184568823716620E+02    0.160375237761375E+00
    0.184618824635988E+02    0.163842283597485E+00
    0.184668825555356E+02    0.167539621078134E+00
    0.184718826474724E+02    0.171487177948443E+00
    0.184768827394092E+02    0.175707498245769E+00
    0.184818828313459E+02    0.180226152084532E+00
    0.184868829232827E+02    0.185072227239546E+00
    0.184918830152195E+02    0.190278921518795E+00
    0.184968831071563E+02    0.195884260253185E+00
    0.185018831990931E+02    0.201931969882815E+00
    0.185068832910299E+02    0.208472547982714E+00
    0.185118833829667E+02    0.215564582101561E+00
    0.185168834749035E+02    0.223276386306234E+00
    0.185218835668402E+02    0.231688046832116E+00
    0.185268836587770E+02    0.240893999205665E+00
    0.185318837507138E+02    0.251006302434803E+00
    0.185368838426506E+02    0.262158836796452E+00
    0.185418839345874E+02    0.274512738933305E+00
    0.185468840265242E+02    0.288263514164181E+00
    0.185518841184610E+02    0.303650451714425E+00
    0.185568842103978E+02    0.320969246129807E+00
    0.185618843023345E+02    0.340589150314098E+00
    0.185668843942713E+02    0.362976640664625E+00
    0.185718844862081E+02    0.388728610654944E+00
    0.185768845781449E+02    0.418619787664414E+00
    0.185818846700817E+02    0.453671853534351E+00
    0.185868847620185E+02    0.495256502915051E+00
    0.185918848539553E+02    0.545253033773427E+00
    0.185968849458921E+02    0.606296267824811E+00
    0.186018850378288E+02    0.682179285814383E+00
    0.186068851297656E+02    0.778531830290890E+00
    0.186118852217024E+02    0.904010959028324E+00
    0.186168853136392E+02    0.107248932696075E+01
    0.186218854055760E+02    0.130728531072566E+01
    0.186268854975128E+02    0.164977110147853E+01
    0.186318855894496E+02    0.217758788564387E+01
    0.186368856813863E+02    0.304226581273520E+01
    0.186418857733231E+02    0.452169524118074E+01
    0.186468858652599E+02    0.684524346550857E+01
    0.186518859571967E+02    0.870404696419277E+01
    0.186568860491335E+02    0.776281308509427E+01
    0.186618861410703E+02    0.663937279822582E+01
    0.186668862330071E+02    0.722500164787641E+01
    0.186718863249439E+02    0.724326820552083E+01
    0.186768864168806E+02    0.464437204836557E+01
    0.186818865088174E+02    0.250463763629105E+01
    0.186868866007542E+02    0.141456441773308E+01
    0.186918866926910E+02    0.862094194159367E+00
    0.186968867846278E+02    0.559144051578221E+00
    0.187018868765646E+02    0.379967102473448E+00
    0.187068869685014E+02    0.267419826882815E+00
    0.187118870604382E+02    0.193383931182122E+00
    0.187168871523749E+02    0.142937660119672E+00
    0.187218872443117E+02    0.107636255904188E+00
    0.187268873362485E+02    0.824379898156059E-01
    0.187318874281853E+02    0.641960949818914E-01
    0.187368875201221E+02    0.508722072252228E-01
    0.187418876120589E+02    0.411039241188390E-01
    0.187468877039957E+02    0.339560448078295E-01
    0.187518877959325E+02    0.287717755287496E-01
    0.187568878878692E+02    0.250806639385507E-01
    0.187618879798060E+02    0.225399247788169E-01
    0.187668880717428E+02    0.208960619176213E-01
    0.187718881636796E+02    0.199591827134867E-01
    0.187768882556164E+02    0.195854526207423E-01
    0.187818883475532E+02    0.196648899268229E-01
    0.187868884394900E+02    0.201127357179331E-01
    0.187918885314267E+02    0.208632619770992E-01
    0.187968886233635E+02    0.218652705288922E-01
    0.188018887153003E+02    0.230787828115593E-01
    0.188068888072371E+02    0.244725804016727E-01
    0.188118888991739E+02    0.260223615450933E-01
    0.188168889911107E+02    0.277093494761512E-01
    0.188218890830475E+02    0.295192362622579E-01
    0.188268891749843E+02    0.314413790072559E-01
    0.188318892669210E+02    0.334681884067346E-01
    0.188368893588578E+02    0.355946660903405E-01
    0.188418894507946E+02    0.378180590326671E-01
    0.188468895427314E+02    0.401376079955286E-01
    0.188518896346682E+02    0.425543734438806E-01
    0.188568897266050E+02    0.450711273680611E-01
    0.188618898185418E+02    0.476923033789196E-01
    0.188668899104785E+02    0.504240007423551E-01
    0.188718900024153E+02    0.532740409284862E-01
    0.188768900943521E+02    0.562520780002788E-01
    0.188818901862889E+02    0.593697670258851E-01
    0.188868902782257E+02    0.626409978389102E-01
    0.188918903701625E+02    0.660822052021940E-01
    0.188968904620993E+02    0.697127710715300E-01
    0.189018905540361E+02    0.735555406472740E-01
    0.189068906459728E+02    0.776374818896785E-01
    0.189118907379096E+02    0.819905290337324E-01
    0.189168908298464E+02    0.866526656996092E-01
    0.189218909217832E+02    0.916693244388527E-01
    0.189268910137200E+02    0.970952099796799E-01
    0.189318911056568E+02    0.102996697733396E+00
    0.189368911975936E+02    0.109455024698557E+00
    0.189418912895304E+02    0.116570588693238E+00
    0.189468913814671E+02    0.124468823572555E+00
    0.189518914734039E+02    0.133308355976324E+00
    0.189568915653407E+02    0.143292530724856E+00
    0.189618916572775E+02    0.154686019655168E+00
    0.189668917492143E+02    0.167839290406032E+00
    0.189718918411511E+02    0.183225564770590E+00
    0.189768919330879E+02    0.201498246805142E+00
    0.189818920250246E+02    0.223583107035965E+00
    0.189868921169614E+02    0.250831937478374E+00
    0.189918922088982E+02    0.285290229891331E+00
    0.189968923008350E+02    0.330188621525887E+00
    0.190018923927718E+02    0.390904270667334E+00
    0.190068924847086E+02    0.476994580140068E+00
    0.190118925766454E+02    0.606946395049295E+00
    0.190168926685822E+02    0.820786655440796E+00
    0.190218927605189E+02    0.121984000666943E+01
    0.190268928524557E+02    0.212414745729951E+01
    0.190318929443925E+02    0.481419900309995E+01
    0.190368930363293E+02    0.927524170880758E+01
    0.190418931282661E+02    0.706734702282802E+01
    0.190468932202029E+02    0.339605972137354E+01
    0.190518933121397E+02    0.111193041677418E+01
    0.190568934040765E+02    0.448722626315131E+00
    0.190618934960132E+02    0.233301893029279E+00
    0.190668935879500E+02    0.119874319931593E+00
    0.190718936798868E+02    0.683230963854007E-01
    0.190768937718236E+02    0.421812692862476E-01
    0.190818938637604E+02    0.288301380729277E-01
    0.190868939556972E+02    0.225228357922570E-01
    0.190918940476340E+02    0.203600105993964E-01
    0.190968941395708E+02    0.207787255389104E-01
    0.191018942315075E+02    0.228985929543402E-01
    0.191068943234443E+02    0.262122448185751E-01
    0.191118944153811E+02    0.304290598341992E-01
    0.191168945073179E+02    0.353927466865692E-01
    0.191218945992547E+02    0.410371491810368E-01
    0.191268946911915E+02    0.473634431751257E-01
    0.191318947831283E+02    0.544306996768691E-01
    0.191368948750650E+02    0.623563999063458E-01
    0.191418949670018E+02    0.713264440583874E-01
    0.191468950589386E+02    0.816168819244541E-01
    0.191518951508754E+02    0.936332152052361E-01
    0.191568952428122E+02    0.107979509811420E+00
    0.191618953347490E+02    0.125582596662864E+00
    0.191668954266858E+02    0.147925962189303E+00
    0.191718955186226E+02    0.177520135382745E+00
    0.191768956105593E+02    0.218933733544654E+00
    0.191818957024961E+02    0.281324048429503E+00
    0.191868957944329E+02    0.385682524326017E+00
    0.191918958863697E+02    0.590775283810134E+00
    0.191968959783065E+02    0.112622527139434E+01
    0.192018960702433E+02    0.370918191404691E+01
    0.192068961621801E+02    0.679735331221396E+01
    0.192118962541169E+02    0.355371053615177E+01
    0.192168963460536E+02    0.474901330630928E+00
    0.192218964379904E+02    0.127691166888390E+00
    0.192268965299272E+02    0.492619368692549E-01
    0.192318966218640E+02    0.264678391925946E-01
    0.192368967138008E+02    0.222547390908349E-01
    0.192418968057376E+02    0.259536182436927E-01
    0.192468968976744E+02    0.338961860795893E-01
    0.192518969896112E+02    0.448851998871357E-01
    0.192568970815479E+02    0.588956627575149E-01
    0.192618971734847E+02    0.767886236236428E-01
    0.192668972654215E+02    0.100598169679920E+00
    0.192718973573583E+02    0.134663123698837E+00
    0.192768974492951E+02    0.189139924362957E+00
    0.192818975412319E+02    0.293105287396820E+00
    0.192868976331687E+02    0.566904997379500E+00
    0.192918977251054E+02    0.220953881057462E+01
    0.192968978170422E+02    0.179070103698522E+01
    0.193018979089790E+02    0.557163642192442E+00
    0.193068980009158E+02    0.597087762337216E-01
    0.193118980928526E+02    0.158707848683518E-01
    0.193168981847894E+02    0.187156098139290E-01
    0.193218982767262E+02    0.347620310797140E-01
    0.193268983686630E+02    0.601190785235108E-01
    0.193318984605997E+02    0.100738113131221E+00
    0.193368985525365E+02    0.181592013269501E+00
    0.193418986444733E+02    0.438246858649786E+00
    0.193468987364101E+02    0.383465369233568E+01
    0.193518988283469E+02    0.118501443928857E+02
    0.193568989202837E+02    0.391567492033272E+00
    0.193618990122205E+02    0.239359657592973E+00
    0.193668991041573E+02    0.272209057517042E+00
    0.193718991960940E+02    0.428001659813338E+00
    0.193768992880308E+02    0.101901195817438E+01
    0.193818993799676E+02    0.114073702952653E+02
    0.193868994719044E+02    0.314361609205919E+01
    0.193918995638412E+02    0.120381890825893E+00
    0.193968996557780E+02    0.114941806887243E-01
    0.194018997477148E+02    0.127150243318792E+00
    0.194068998396515E+02    0.138978896810359E+01
    0.194118999315883E+02    0.186236678307583E+00
    0.194169000235251E+02    0.351655548649307E-01
    0.194219001154619E+02    0.187500509314069E+00
    0.194269002073987E+02    0.437314360763246E-01
    0.194319002993355E+02    0.316197642395969E-01
    0.194369003912723E+02    0.226945740133347E+01
    0.194419004832091E+02    0.218986844418746E-01
    0.194469005751458E+02    0.321327350432259E+00
    0.194519006670826E+02    0.182196405881253E+00
    0.194569007590194E+02    0.876193117166647E-01
    0.194619008509562E+02    0.132700251783237E+00
    0.194669009428930E+02    0.149018474990634E+01
    0.194719010348298E+02    0.234371697652823E+00
    0.194769011267666E+02    0.175042519301603E+01
    0.194819012187034E+02    0.302098512695585E+00
    0.194869013106401E+02    0.221280546889651E+00
    0.194919014025769E+02    0.680389998478367E+00
    0.194969014945137E+02    0.178037241499786E+27
    0.195019015864505E+02    0.145978907255514E+16
    0.195069016783873E+02    0.245117102574078E+13
    0.195119017703241E+02    0.155465852531478E+11
    0.195169018622609E+02    0.103740602838599E+10
    0.195219019541976E+02    0.684465343906984E+08
    0.195269020461344E+02    0.792315483828890E+07
    0.195319021380712E+02    0.954475452832313E+06
    0.195369022300080E+02    0.306310885503127E+06
    0.195419023219448E+02    0.381792264413509E+05
    0.195469024138816E+02    0.978753361327891E+04
    0.195519025058184E+02    0.572272564159392E+04
    0.195569025977552E+02    0.200089215709585E+04
    0.195619026896919E+02    0.465288501700282E+03
    0.195669027816287E+02    0.935095837533388E+02
    0.195719028735655E+02    0.333538340913812E+02
    0.195769029655023E+02    0.210210204848317E+02
    0.195819030574391E+02    0.121271977738503E+02
    0.195869031493759E+02    0.547700674626233E+01
    0.195919032413127E+02    0.192413270184984E+01
    0.195969033332495E+02    0.645442455143013E+00
    0.196019034251862E+02    0.510661880695847E+00
    0.196069035171230E+02    0.762251040050987E+00
    0.196119036090598E+02    0.103906316564834E+01
    0.196169037009966E+02    0.122194671749476E+01
    0.196219037929334E+02    0.130220819957631E+01
    0.196269038848702E+02    0.130736272439268E+01
    0.196319039768070E+02    0.126841065854588E+01
    0.196369040687437E+02    0.120912641453195E+01
    0.196419041606805E+02    0.114477435083442E+01
    0.196469042526173E+02    0.108390707003461E+01
    0.196519043445541E+02    0.103059276558523E+01
    0.196569044364909E+02    0.986205811578632E+00
    0.196619045284277E+02    0.950647568799126E+00
    0.196669046203645E+02    0.923102773268904E+00
    0.196719047123013E+02    0.902475977801324E+00
    0.196769048042380E+02    0.887627016482458E+00
    0.196819048961748E+02    0.877487885190060E+00
    0.196869049881116E+02    0.871113069493376E+00
    0.196919050800484E+02    0.867694263335592E+00
    0.196969051719852E+02    0.866557083391856E+00
    0.197019052639220E+02    0.867149439874665E+00
    0.197069053558588E+02    0.869026694808466E+00
    0.197119054477956E+02    0.871836241530238E+00
    0.197169055397323E+02    0.875302798529043E+00
    0.197219056316691E+02    0.879215005208780E+00
    0.197269057236059E+02    0.883413540473426E+00
    0.197319058155427E+02    0.887780795233374E+00
    0.197369059074795E+02    0.892232031438165E+00
    0.197419059994163E+02    0.896707909054605E+00
    0.197469060913531E+02    0.901168236341706E+00
    0.197519061832899E+02    0.905586786555480E+00
    0.197569062752266E+02    0.909947019833438E+00
    0.197619063671634E+02    0.914238548856805E+00
    0.197669064591002E+02    0.918454188343346E+00
    0.197719065510370E+02    0.922587429239169E+00
    0.197769066429738E+02    0.926630176436163E+00
    0.197819067349106E+02    0.930570581599539E+00
    0.197869068268474E+02    0.934390787674685E+00
    0.197919069187842E+02    0.938064376148994E+00
    0.197969070107209E+02    0.941553269658682E+00
    0.198019071026577E+02    0.944803789939042E+00
    0.198069071945945E+02    0.947741507408365E+00
    0.198119072865313E+02    0.950264457015451E+00
    0.198169073784681E+02    0.952234270247840E+00
    0.198219074704049E+02    0.953464861383825E+00
    0.198269075623417E+02    0.953708647563604E+00
    0.198319076542784E+02    0.952641081957856E+00
    0.198369077462152E+02    0.949845690377827E+00
    0.198419078381520E+02    0.944803476732213E+00
    0.198469079300888E+02    0.936890587182124E+00
    0.198519080220256E+02    0.925381566044300E+00
    0.198569081139624E+02    0.909434867422430E+00
    0.198619082058992E+02    0.887999124682134E+00
    0.198669082978360E+02    0.859536128015465E+00
    0.198719083897727E+02    0.821449513480003E+00
    0.198769084817095E+02    0.769345294297087E+00
    0.198819085736463E+02    0.699034916101941E+00
    0.198869086655831E+02    0.644861240447269E+00
    0.198919087575199E+02    0.899397704898412E+00
    0.198969088494567E+02    0.123003603102333E+01
    0.199019089413935E+02    0.119832368392218E+01
    0.199069090333303E+02    0.112886402708395E+01
    0.199119091252670E+02    0.107727893764072E+01
    0.199169092172038E+02    0.104113215751949E+01
    0.199219093091406E+02    0.101569220775754E+01
    0.199269094010774E+02    0.997801446504413E+00
    0.199319094930142E+02    0.985421007165558E+00
    0.199369095849510E+02    0.977166546855912E+00
    0.199419096768878E+02    0.972050725147968E+00
    0.199469097688245E+02    0.969346252849604E+00
    0.199519098607613E+02    0.968508372182549E+00
    0.199569099526981E+02    0.969126558661399E+00
    0.199619100446349E+02    0.970891611494578E+00
    0.199669101365717E+02    0.973571780736675E+00
    0.199719102285085E+02    0.976994804100973E+00
    0.199769103204453E+02    0.981034074743870E+00
    0.199819104123821E+02    0.985597701376603E+00
    0.199869105043188E+02    0.990619377571311E+00
    0.199919105962556E+02    0.996049858263165E+00
    0.199969106881924E+02    0.100184736408324E+01
    0.200019107801292E+02    0.100796409451471E+01
    0.200069108720660E+02    0.101432351803594E+01
    0.200119109640028E+02    0.102077763145642E+01
    0.200169110559396E+02    0.102702148067191E+01
    0.200219111478763E+02    0.103241715110356E+01
    0.200269112398131E+02    0.103563328801205E+01
    0.200319113317499E+02    0.103396296318263E+01
    0.200369114236867E+02    0.102235145210566E+01
    0.200419115156235E+02    0.992970371214660E+00
    0.200469116075603E+02    0.935309045300120E+00
    0.200519116994971E+02    0.826993117378209E+00
    0.200569117914339E+02    0.687420755532117E+00
    0.200619118833706E+02    0.125348771387394E+01
    0.200669119753074E+02    0.116473660567934E+01
    0.200719120672442E+02    0.108968218942933E+01
    0.200769121591810E+02    0.105287089145050E+01
    0.200819122511178E+02    0.103525392856957E+01
    0.200869123430546E+02    0.102837240203624E+01
    0.200919124349914E+02    0.102748272402212E+01
    0.200969125269282E+02    0.103016390711616E+01
    0.201019126188649E+02    0.103514384203941E+01
    0.201069127108017E+02    0.104177447123981E+01
    0.201119128027385E+02    0.104975675779345E+01
    0.201169128946753E+02    0.105896114364117E+01
    0.201219129866121E+02    0.106918799207270E+01
    0.201269130785489E+02    0.107946138754195E+01
    0.201319131704857E+02    0.108526588307278E+01
    0.201369132624225E+02    0.106852266160932E+01
    0.201419133543592E+02    0.981175280264468E+00
    0.201469134462960E+02    0.717677389785387E+00
    0.201519135382328E+02    0.123665963179853E+01
    0.201569136301696E+02    0.110848913771762E+01
    0.201619137221064E+02    0.107080126312794E+01
    0.201669138140432E+02    0.106341188080792E+01
    0.201719139059800E+02    0.106715525966424E+01
    0.201769139979167E+02    0.107609160114245E+01
    0.201819140898535E+02    0.108861578848487E+01
    0.201869141817903E+02    0.110430629251252E+01
    0.201919142737271E+02    0.111700352062057E+01
    0.201969143656639E+02    0.105861495012216E+01
    0.202019144576007E+02    0.854777078123528E+00
    0.202069145495375E+02    0.113801163780147E+01
    0.202119146414743E+02    0.108746655797347E+01
    0.202169147334110E+02    0.108848838837070E+01
    0.202219148253478E+02    0.110191267539030E+01
    0.202269149172846E+02    0.112231036391683E+01
    0.202319150092214E+02    0.111411208250270E+01
    0.202369151011582E+02    0.118356058462828E+01
    0.202419151930950E+02    0.111738979816688E+01
    0.202469152850318E+02    0.111041341156556E+01
    0.202519153769686E+02    0.113233656719950E+01
    0.202569154689053E+02    0.113154069724756E+01
    0.202619155608421E+02    0.119089320944075E+01
    0.202669156527789E+02    0.112082047022207E+01
    0.202719157447157E+02    0.115320192062505E+01
    0.202769158366525E+02    0.116961085648532E+01
    0.202819159285893E+02    0.112902843589146E+01
    0.202869160205261E+02    0.116965782443767E+01
    0.202919161124629E+02    0.113161803657651E+01
    0.202969162043996E+02    0.117068245285499E+01
    0.203019162963364E+02    0.114440291028968E+01
    0.203069163882732E+02    0.114601459970598E+01
    0.203119164802100E+02    0.119555969656063E+01
    0.203169165721468E+02    0.114810176794801E+01
    0.203219166640836E+02    0.118018117482675E+01
    0.203269167560204E+02    0.117739577784280E+01
    0.203319168479571E+02    0.116615526485134E+01
    0.203369169398939E+02    0.115808935695629E+01
    0.203419170318307E+02    0.126160349606968E+01
    0.203469171237675E+02    0.116553888872937E+01
    0.203519172157043E+02    0.116876476779813E+01
    0.203569173076411E+02    0.117195512941692E+01
    0.203619173995779E+02    0.117509558870305E+01
    0.203669174915147E+02    0.117817639687555E+01
    0.203719175834514E+02    0.118119271081957E+01
    0.203769176753882E+02    0.118414456587677E+01
    0.203819177673250E+02    0.118703658144252E+01
    0.203869178592618E+02    0.118987743981616E+01
    0.203919179511986E+02    0.119267918651916E+01
    0.203969180431354E+02    0.119545640487593E+01
    0.204019181350722E+02    0.119822531916386E+01
    0.204069182270090E+02    0.120100287915661E+01
    0.204119183189457E+02    0.120380587495071E+01
    0.204169184108825E+02    0.120665012476745E+01
    0.204219185028193E+02    0.120954977074714E+01
    0.204269185947561E+02    0.121251670902806E+01
    0.204319186866929E+02    0.121556017126701E+01
    0.204369187786297E+02    0.121868646571253E+01
    0.204419188705665E+02    0.122189887744465E+01
    0.204469189625033E+02    0.122519771976271E+01
    0.204519190544400E+02    0.122858052223143E+01
    0.204569191463768E+02    0.123204233571118E+01
    0.204619192383136E+02    0.123557613092708E+01
    0.204669193302504E+02    0.123917326477118E+01
    0.204719194221872E+02    0.124282398758224E+01
    0.204769195141240E+02    0.124651796497565E+01
    0.204819196060608E+02    0.125024478932953E+01
    0.204869196979975E+02    0.125399445852395E+01
    0.204919197899343E+02    0.125775780286039E+01
    0.204969198818711E+02    0.126152684489902E+01
    0.205019199738079E+02    0.126529508123856E+01
    0.205069200657447E+02    0.126905767946002E+01
    0.205119201576815E+02    0.127281158774940E+01
    0.205169202496183E+02    0.127655555861999E+01
    0.205219203415551E+02    0.128029009170243E+01
    0.205269204334918E+02    0.128401730361054E+01
    0.205319205254286E+02    0.128774073535977E+01
    0.205369206173654E+02    0.129146510967811E+01
    0.205419207093022E+02    0.129519605178880E+01
    0.205469208012390E+02    0.129893978787355E+01
    0.205519208931758E+02    0.130270283545007E+01
    0.205569209851126E+02    0.130649169937035E+01
    0.205619210770493E+02    0.131031258609183E+01
    0.205669211689861E+02    0.131417114737593E+01
    0.205719212609229E+02    0.131807226270271E+01
    0.205769213528597E+02    0.132201986753081E+01
    0.205819214447965E+02    0.132601683220878E+01
    0.205869215367333E+02    0.133006489394493E+01
    0.205919216286701E+02    0.133416464188830E+01
    0.205969217206069E+02    0.133831555316210E+01
    0.206019218125436E+02    0.134251607571512E+01
    0.206069219044804E+02    0.134676375217217E+01
    0.206119219964172E+02    0.135105537755466E+01
    0.206169220883540E+02    0.135538718280300E+01
    0.206219221802908E+02    0.135975503547428E+01
    0.206269222722276E+02    0.136415464883808E+01
    0.206319223641644E+02    0.136858179075739E+01
    0.206369224561012E+02    0.137303248425832E+01
    0.206419225480379E+02    0.137750319244539E+01
    0.206469226399747E+02    0.138199098141251E+01
    0.206519227319115E+02    0.138649365594909E+01
    0.206569228238483E+02    0.139100986411627E+01
    0.206619229157851E+02    0.139553916810733E+01
    0.206669230077219E+02    0.140008208016788E+01
    0.206719230996587E+02    0.140464006369865E+01
    0.206769231915955E+02    0.140921550094976E+01
    0.206819232835322E+02    0.141381162990397E+01
    0.206869233754690E+02    0.141843245400210E+01
    0.206919234674058E+02    0.142308262926952E+01
    0.206969235593426E+02    0.142776733411696E+01
    0.207019236512794E+02    0.143249212758459E+01
    0.207069237432162E+02    0.143726280200082E+01
    0.207119238351530E+02    0.144208523780118E+01
    0.207169239270897E+02    0.144696525802345E+01
    0.207219240190265E+02    0.145190851059015E+01
    0.207269241109633E+02    0.145692034832955E+01
    0.207319242029001E+02    0.146200574475897E+01
    0.207369242948369E+02    0.146716922951440E+01
    0.207419243867737E+02    0.147241485242210E+01
    0.207469244787105E+02    0.147774617690897E+01
    0.207519245706473E+02    0.148316630331602E+01
    0.207569246625840E+02    0.148867792164019E+01
    0.207619247545208E+02    0.149428339212284E+01
    0.207669248464576E+02    0.149998485098645E+01
    0.207719249383944E+02    0.150578433736068E+01
    0.207769250303312E+02    0.151168393599307E+01
    0.207819251222680E+02    0.151768592859844E+01
    0.207869252142048E+02    0.152379294440423E+01
    0.207919253061416E+02    0.153000809756913E+01
    0.207969253980783E+02    0.153633509519055E+01
    0.208019254900151E+02    0.154277829464142E+01
    0.208069255819519E+02    0.154934268266256E+01
    0.208119256738887E+02    0.155603374127184E+01
    0.208169257658255E+02    0.156285715788252E+01
    0.208219258577623E+02    0.156981833082453E+01
    0.208269259496991E+02    0.157692162024301E+01
    0.208319260416358E+02    0.158416930377356E+01
    0.208369261335726E+02    0.159156022469579E+01
    0.208419262255094E+02    0.159908817709691E+01
    0.208469263174462E+02    0.160674016550804E+01
    0.208519264093830E+02    0.161449480381252E+01
    0.208569265013198E+02    0.162232125821038E+01
    0.208619265932566E+02    0.163017924034925E+01
    0.208669266851934E+02    0.163802054048440E+01
    0.208719267771301E+02    0.164579237742696E+01
    0.208769268690669E+02    0.165344240867902E+01
    0.208819269610037E+02    0.166092468309699E+01
    0.208869270529405E+02    0.166820534732449E+01
    0.208919271448773E+02    0.167526678964352E+01
    0.208969272368141E+02    0.168210925059988E+01
    0.209019273287509E+02    0.168874963995710E+01
    0.209069274206877E+02    0.169521806842312E+01
    0.209119275126244E+02    0.170155311088520E+01
    0.209169276045612E+02    0.170779691457771E+01
    0.209219276964980E+02    0.171399101545262E+01
    0.209269277884348E+02    0.172017331855810E+01
    0.209319278803716E+02    0.172637631756959E+01
    0.209369279723084E+02    0.173262637623717E+01
    0.209419280642452E+02    0.173894378458173E+01
    0.209469281561820E+02    0.174534329859104E+01
    0.209519282481187E+02    0.175183492465674E+01
    0.209569283400555E+02    0.175842477988506E+01
    0.209619284319923E+02    0.176511592367214E+01
    0.209669285239291E+02    0.177190910523345E+01
    0.209719286158659E+02    0.177880340503174E+01
    0.209769287078027E+02    0.178579676803247E+01
    0.209819287997395E+02    0.179288643719578E+01
    0.209869288916762E+02    0.180006929995496E+01
    0.209919289836130E+02    0.180734216123057E+01
    0.209969290755498E+02    0.181470195548144E+01
    0.210019291674866E+02    0.182214590850835E+01
    0.210069292594234E+02    0.182967165778743E+01
    0.210119293513602E+02    0.183727733833685E+01
    0.210169294432970E+02    0.184496163964832E+01
    0.210219295352338E+02    0.185272383804633E+01
    0.210269296271705E+02    0.186056380799484E+01
    0.210319297191073E+02    0.186848201524564E+01
    0.210369298110441E+02    0.187647949432557E+01
    0.210419299029809E+02    0.188455781259424E+01
    0.210469299949177E+02    0.189271902294933E+01
    0.210519300868545E+02    0.190096560717113E+01
    0.210569301787913E+02    0.190930041184811E+01
    0.210619302707281E+02    0.191772657879690E+01
    0.210669303626648E+02    0.192624747185152E+01
    0.210719304546016E+02    0.193486660185740E+01
    0.210769305465384E+02    0.194358755163552E+01
    0.210819306384752E+02    0.195241390259677E+01
    0.210869307304120E+02    0.196134916456462E+01
    0.210919308223488E+02    0.197039671023809E+01
    0.210969309142856E+02    0.197955971555215E+01
    0.211019310062223E+02    0.198884110702615E+01
    0.211069310981591E+02    0.199824351699415E+01
    0.211119311900959E+02    0.200776924741078E+01
    0.211169312820327E+02    0.201742024272154E+01
    0.211219313739695E+02    0.202719807208111E+01
    0.211269314659063E+02    0.203710392100204E+01
    0.211319315578431E+02    0.204713859231578E+01
    0.211369316497799E+02    0.205730251615192E+01
    0.211419317417166E+02    0.206759576846191E+01
    0.211469318336534E+02    0.207801809745691E+01
    0.211519319255902E+02    0.208856895719264E+01
    0.211569320175270E+02    0.209924754740852E+01
    0.211619321094638E+02    0.211005285863096E+01
    0.211669322014006E+02    0.212098372146045E+01
    0.211719322933374E+02    0.213203885891943E+01
    0.211769323852742E+02    0.214321694068636E+01
    0.211819324772109E+02    0.215451663804836E+01
    0.211869325691477E+02    0.216593667839161E+01
    0.211919326610845E+02    0.217747589812055E+01
    0.211969327530213E+02    0.218913329291657E+01
    0.212019328449581E+02    0.220090806436479E+01
    0.212069329368949E+02    0.221279966204765E+01
    0.212119330288317E+02    0.222480782034296E+01
    0.212169331207685E+02    0.223693258928860E+01
    0.212219332127052E+02    0.224917435902554E+01
    0.212269333046420E+02    0.226153387747902E+01
    0.212319333965788E+02    0.227401226109975E+01
    0.212369334885156E+02    0.228661099864725E+01
    0.212419335804524E+02    0.229933194814536E+01
    0.212469336723892E+02    0.231217732729264E+01
    0.212519337643260E+02    0.232514969774324E+01
    0.212569338562627E+02    0.233825194379991E+01
    0.212619339481995E+02    0.235148724616226E+01
    0.212669340401363E+02    0.236485905146066E+01
    0.212719341320731E+02    0.237837103837177E+01
    0.212769342240099E+02    0.239202708113744E+01
    0.212819343159467E+02    0.240583121154193E+01
    0.212869344078835E+02    0.241978757963766E+01
    0.212919344998203E+02    0.243390041505180E+01
    0.212969345917570E+02    0.244817398871730E+01
    0.213019346836938E+02    0.246261257639059E+01
    0.213069347756306E+02    0.247722042447023E+01
    0.213119348675674E+02    0.249200171876863E+01
    0.213169349595042E+02    0.250696055680015E+01
    0.213219350514410E+02    0.252210092402358E+01
    0.213269351433778E+02    0.253742667441115E+01
    0.213319352353146E+02    0.255294151558171E+01
    0.213369353272513E+02    0.256864899867422E+01
    0.213419354191881E+02    0.258455251299519E+01
    0.213469355111249E+02    0.260065528540261E+01
    0.213519356030617E+02    0.261696038429317E+01
    0.213569356949985E+02    0.263347072793816E+01
    0.213619357869353E+02    0.265018909690418E+01
    0.213669358788721E+02    0.266711815012592E+01
    0.213719359708088E+02    0.268426044421183E+01
    0.213769360627456E+02    0.270161845547032E+01
    0.213819361546824E+02    0.271919460410711E+01
    0.213869362466192E+02    0.273699128001292E+01
    0.213919363385560E+02    0.275501086953736E+01
    0.213969364304928E+02    0.277325578263445E+01
    0.214019365224296E+02    0.279172847976491E+01
    0.214069366143664E+02    0.281043149795740E+01
    0.214119367063031E+02    0.282936747544663E+01
    0.214169367982399E+02    0.284853917434857E+01
    0.214219368901767E+02    0.286794950086716E+01
    0.214269369821135E+02    0.288760152258353E+01
    0.214319370740503E+02    0.290749848243200E+01
    0.214369371659871E+02    0.292764380902632E+01
    0.214419372579239E+02    0.294804112307495E+01
    0.214469373498607E+02    0.296869423966370E+01
    0.214519374417974E+02    0.298960716627723E+01
    0.214569375337342E+02    0.301078409646434E+01
    0.214619376256710E+02    0.303222939910984E+01
    0.214669377176078E+02    0.305394760336100E+01
    0.214719378095446E+02    0.307594337910852E+01
    0.214769379014814E+02    0.309822151330616E+01
    0.214819379934182E+02    0.312078688193418E+01
    0.214869380853550E+02    0.314364441776915E+01
    0.214919381772917E+02    0.316679907387406E+01
    0.214969382692285E+02    0.319025578269861E+01
    0.215019383611653E+02    0.321401941054073E+01
    0.215069384531021E+02    0.323809470696347E+01
    0.215119385450389E+02    0.326248624853400E+01
    0.215169386369757E+02    0.328719837596169E+01
    0.215219387289125E+02    0.331223512334824E+01
    0.215269388208492E+02    0.333760013778139E+01
    0.215319389127860E+02    0.336329658690658E+01
    0.215369390047228E+02    0.338932705134015E+01
    0.215419390966596E+02    0.341569339781820E+01
    0.215469391885964E+02    0.344239662774924E+01
    0.215519392805332E+02    0.346943669428477E+01
    0.215569393724700E+02    0.349681227907900E+01
    0.215619394644068E+02    0.352452051754188E+01
    0.215669395563435E+02    0.355255665850299E+01
    0.215719396482803E+02    0.358091364091025E+01
    0.215769397402171E+02    0.360958156674003E+01
    0.215819398321539E+02    0.363854704636744E+01
    0.215869399240907E+02    0.366779239188546E+01
    0.215919400160275E+02    0.369729463871311E+01
    0.215969401079643E+02    0.372702439327927E+01
    0.216019401999011E+02    0.375694454857238E+01
    0.216069402918378E+02    0.378700900655408E+01
    0.216119403837746E+02    0.381716174670282E+01
    0.216169404757114E+02    0.384733697160860E+01
    0.216219405676482E+02    0.387746178752932E+01
    0.216269406595850E+02    0.390746413505005E+01
    0.216319407515218E+02    0.393729061067439E+01
    0.216369408434586E+02    0.396694106463988E+01
    0.216419409353953E+02    0.399652740943547E+01
    0.216469410273321E+02    0.402635711328201E+01
    0.216519411192689E+02    0.405701697720384E+01
    0.216569412112057E+02    0.408938536193450E+01
    0.216619413031425E+02    0.412446615775985E+01
    0.216669413950793E+02    0.416301188664843E+01
    0.216719414870161E+02    0.420512479289151E+01
    0.216769415789529E+02    0.425016353571113E+01
    0.216819416708896E+02    0.429705546891259E+01
    0.216869417628264E+02    0.434474611812266E+01
    0.216919418547632E+02    0.439247699406797E+01
    0.216969419467000E+02    0.443982555714336E+01
    0.217019420386368E+02    0.448661431816293E+01
    0.217069421305736E+02    0.453279883114601E+01
    0.217119422225104E+02    0.457838460523847E+01
    0.217169423144472E+02    0.462338134036529E+01
    0.217219424063839E+02    0.466778969186540E+01
    0.217269424983207E+02    0.471161744773574E+01
    0.217319425902575E+02    0.475492684623988E+01
    0.217369426821943E+02    0.479791443373627E+01
    0.217419427741311E+02    0.484101086260101E+01
    0.217469428660679E+02    0.488495548254821E+01
    0.217519429580047E+02    0.493076600828021E+01
    0.217569430499414E+02    0.497953954980318E+01
    0.217619431418782E+02    0.503213118390008E+01
    0.217669432338150E+02    0.508888774214727E+01
    0.217719433257518E+02    0.514960215687734E+01
    0.217769434176886E+02    0.521367906701635E+01
    0.217819435096254E+02    0.528036475661961E+01
    0.217869436015622E+02    0.534892130339382E+01
    0.217919436934990E+02    0.541872270136532E+01
    0.217969437854357E+02    0.548929943117945E+01
    0.218019438773725E+02    0.556035177650351E+01
    0.218069439693093E+02    0.563173837161896E+01
    0.218119440612461E+02    0.570344576989754E+01
    0.218169441531829E+02    0.577554931055466E+01
    0.218219442451197E+02    0.584817584993143E+01
    0.218269443370565E+02    0.592147474125128E+01
    0.218319444289933E+02    0.599559861319125E+01
    0.218369445209300E+02    0.607069245586342E+01
    0.218419446128668E+02    0.614688846189211E+01
    0.218469447048036E+02    0.622430418360963E+01
    0.218519447967404E+02    0.630304206844093E+01
    0.218569448886772E+02    0.638318885231908E+01
    0.218619449806140E+02    0.646481338439892E+01
    0.218669450725508E+02    0.654796102805795E+01
    0.218719451644876E+02    0.663264146336206E+01
    0.218769452564244E+02    0.671880361308521E+01
    0.218819453483611E+02    0.680628430470294E+01
    0.218869454402979E+02    0.689470044755912E+01
    0.218919455322347E+02    0.698321260651449E+01
    0.218969456241715E+02    0.706997853190356E+01
    0.219019457161083E+02    0.715082912578700E+01
    0.219069458080451E+02    0.721612581440486E+01
    0.219119458999819E+02    0.724632057971186E+01
    0.219169459919187E+02    0.723430376588594E+01
    0.219219460838554E+02    0.726549812899631E+01
    0.219269461757922E+02    0.736814062255359E+01
    0.219319462677290E+02    0.748410361452932E+01
    0.219369463596658E+02    0.760643264432454E+01
    0.219419464516026E+02    0.774343101021593E+01
    0.219469465435394E+02    0.789613055947565E+01
    0.219519466354762E+02    0.805327710930888E+01
    0.219569467274130E+02    0.820582927583366E+01
    0.219619468193498E+02    0.835276015188696E+01
    0.219669469112865E+02    0.849619324014773E+01
    0.219719470032233E+02    0.863826018315600E+01
    0.219769470951601E+02    0.878045291549427E+01
    0.219819471870969E+02    0.892370843644810E+01
    0.219869472790337E+02    0.906854701995183E+01
    0.219919473709705E+02    0.921511613300128E+01
    0.219969474629073E+02    0.936309043028786E+01
    0.220019475548441E+02    0.951132448637606E+01
    0.220069476467809E+02    0.965701237906665E+01
    0.220119477387176E+02    0.979406914568032E+01
    0.220169478306544E+02    0.991268631224986E+01
    0.220219479225912E+02    0.100153258399664E+02
    0.220269480145280E+02    0.101535017263728E+02
    0.220319481064648E+02    0.103586505884348E+02
    0.220369481984016E+02    0.105881082196509E+02
    0.220419482903384E+02    0.108163036427213E+02
    0.220469483822752E+02    0.110410248118353E+02
    0.220519484742120E+02    0.112570469022741E+02
    0.220569485661487E+02    0.114258480311159E+02
    0.220619486580855E+02    0.115219157028706E+02
    0.220669487500223E+02    0.116624803882017E+02
    0.220719488419591E+02    0.118761490194109E+02
    0.220769489338959E+02    0.121704941295182E+02
    0.220819490258327E+02    0.124432024942851E+02
    0.220869491177695E+02    0.126992491695761E+02
    0.220919492097063E+02    0.129544135376852E+02
    0.220969493016430E+02    0.132136682354244E+02
    0.221019493935798E+02    0.134774873853606E+02
    0.221069494855166E+02    0.137352768955845E+02
    0.221119495774534E+02    0.139491446224005E+02
    0.221169496693902E+02    0.142227107246017E+02
    0.221219497613270E+02    0.145563518292059E+02
    0.221269498532638E+02    0.149036485724549E+02
    0.221319499452006E+02    0.152716592479167E+02
    0.221369500371374E+02    0.155617970347241E+02
    0.221419501290741E+02    0.155564091224537E+02
    0.221469502210109E+02    0.158431885806115E+02
    0.221519503129477E+02    0.163858332709015E+02
    0.221569504048845E+02    0.168606715537350E+02
    0.221619504968213E+02    0.173362282766352E+02
    0.221669505887581E+02    0.178373353556572E+02
    0.221719506806949E+02    0.182796209812772E+02
    0.221769507726317E+02    0.187950106375549E+02
    0.221819508645685E+02    0.193451315657656E+02
    0.221869509565052E+02    0.196952537590033E+02
    0.221919510484420E+02    0.199277541758517E+02
    0.221969511403788E+02    0.207663298555957E+02
    0.222019512323156E+02    0.214476594262983E+02
    0.222069513242524E+02    0.221476027651485E+02
    0.222119514161892E+02    0.227060271180260E+02
    0.222169515081260E+02    0.233825035678795E+02
    0.222219516000628E+02    0.235914855064181E+02
    0.222269516919995E+02    0.245949324200897E+02
    0.222319517839363E+02    0.254591593142171E+02
    0.222369518758731E+02    0.261931929707280E+02
    0.222419519678099E+02    0.268549378901368E+02
    0.222469520597467E+02    0.276448548143035E+02
    0.222519521516835E+02    0.288083162961423E+02
    0.222569522436203E+02    0.295813104438224E+02
    0.222619523355571E+02    0.303613596103965E+02
    0.222669524274939E+02    0.314921288779497E+02
    0.222719525194306E+02    0.320444439368711E+02
    0.222769526113674E+02    0.335976171613520E+02
    0.222819527033042E+02    0.347345166918952E+02
    0.222869527952410E+02    0.353880169239142E+02
    0.222919528871778E+02    0.370171562554436E+02
    0.222969529791146E+02    0.379766114720065E+02
    0.223019530710514E+02    0.401168841416810E+02
    0.223069531629882E+02    0.416263084298379E+02
    0.223119532549250E+02    0.424931572905356E+02
    0.223169533468617E+02    0.444433790634907E+02
    0.223219534387985E+02    0.464278310802815E+02
    0.223269535307353E+02    0.478503051091960E+02
    0.223319536226721E+02    0.501019553679167E+02
    0.223369537146089E+02    0.522816139161512E+02
    0.223419538065457E+02    0.546154484688376E+02
    0.223469538984825E+02    0.571120772099164E+02
    0.223519539904193E+02    0.597830266673621E+02
    0.223569540823561E+02    0.626428553848891E+02
    0.223619541742928E+02    0.657090385130463E+02
    0.223669542662296E+02    0.690019087376465E+02
    0.223719543581664E+02    0.725447493333475E+02
    0.223769544501032E+02    0.763640476578826E+02
    0.223819545420400E+02    0.804898969232109E+02
    0.223869546339768E+02    0.849565384147966E+02
    0.223919547259136E+02    0.898030426295034E+02
    0.223969548178504E+02    0.950741200003964E+02
    0.224019549097872E+02    0.100821007271446E+03
    0.224069550017239E+02    0.107102276553086E+03
    0.224119550936607E+02    0.113984392060803E+03
    0.224169551855975E+02    0.121542538010809E+03
    0.224219552775343E+02    0.129864051016901E+03
    0.224269553694711E+02    0.139055915903659E+03
    0.224319554614079E+02    0.149251675411223E+03
    0.224369555533447E+02    0.160614820550981E+03
    0.224419556452815E+02    0.173344824911387E+03
    0.224469557372182E+02    0.187691094301832E+03
    0.224519558291550E+02    0.203977032329309E+03
    0.224569559210918E+02    0.222640125813861E+03
    0.224619560130286E+02    0.244302883732269E+03
    0.224669561049654E+02    0.269907613411777E+03
    0.224719561969022E+02    0.300983702116110E+03
    0.224769562888390E+02    0.340153175241764E+03
    0.224819563807758E+02    0.392175681639003E+03
    0.224869564727126E+02    0.466473517232667E+03
    0.224919565646493E+02    0.583038014750158E+03
    0.224969566565861E+02    0.787315390125834E+03
    0.225019567485229E+02    0.119054380061858E+04
    0.225069568404597E+02    0.208795628516091E+04
    0.225119569323965E+02    0.434101372901888E+04
    0.225169570243333E+02    0.107682501902951E+05
    0.225219571162701E+02    0.320116068852315E+05
    0.225269572082069E+02    0.116480509253717E+06
    0.225319573001437E+02    0.547995217412290E+06
    0.225369573920804E+02    0.373150165043178E+07
    0.225419574840172E+02    0.464373569901314E+08
    0.225469575759540E+02    0.187121127299865E+10
    0.225519576678908E+02    0.221669070473714E+13
    0.225569577598276E+02    0.218663101475204E+16
    0.225619578517644E+02    0.164920680526049E+11
    0.225669579437012E+02    0.170041395018146E+09
    0.225719580356380E+02    0.939902850613392E+07
    0.225769581275747E+02    0.112117686249624E+07
    0.225819582195115E+02    0.208430049812794E+06
    0.225869583114483E+02    0.519730100848438E+05
    0.225919584033851E+02    0.161366184426601E+05
    0.225969584953219E+02    0.603610930463239E+04
    0.226019585872587E+02    0.269472985274577E+04
    0.226069586791955E+02    0.143053321735268E+04
    0.226119587711323E+02    0.889753829079794E+03
    0.226169588630691E+02    0.628876093486068E+03
    0.226219589550058E+02    0.486987073309669E+03
    0.226269590469426E+02    0.400420824175871E+03
    0.226319591388794E+02    0.341974401618271E+03
    0.226369592308162E+02    0.299161909631693E+03
    0.226419593227530E+02    0.265840679030021E+03
    0.226469594146898E+02    0.238783662643774E+03
    0.226519595066266E+02    0.216177494572568E+03
    0.226569595985634E+02    0.196889831842058E+03
    0.226619596905002E+02    0.180178422699037E+03
    0.226669597824369E+02    0.165545661513658E+03
    0.226719598743737E+02    0.152633074133154E+03
    0.226769599663105E+02    0.141146748193106E+03
    0.226819600582473E+02    0.130807538460517E+03
    0.226869601501841E+02    0.121890956202026E+03
    0.226919602421209E+02    0.113978918377542E+03
    0.226969603340577E+02    0.106444693153977E+03
    0.227019604259945E+02    0.996232797071111E+02
    0.227069605179313E+02    0.934675051811625E+02
    0.227119606098680E+02    0.878073736453906E+02
    0.227169607018048E+02    0.825591538321644E+02
    0.227219607937416E+02    0.777122932136565E+02
    0.227269608856784E+02    0.732566879275986E+02
    0.227319609776152E+02    0.691797696780055E+02
    0.227369610695520E+02    0.654284038712790E+02
    0.227419611614888E+02    0.619687031214625E+02
    0.227469612534256E+02    0.587697882660423E+02
    0.227519613453623E+02    0.558035458922040E+02
    0.227569614372991E+02    0.530434363301628E+02
    0.227619615292359E+02    0.504855243236874E+02
    0.227669616211727E+02    0.481202985544357E+02
    0.227719617131095E+02    0.459202758089052E+02
    0.227769618050463E+02    0.438933726494686E+02
    0.227819618969831E+02    0.419846325458139E+02
    0.227869619889199E+02    0.407020842507963E+02
    0.227919620808567E+02    0.388077486093854E+02
    0.227969621727934E+02    0.372261349165993E+02
    0.228019622647302E+02    0.356156297413097E+02
    0.228069623566670E+02    0.341049140033341E+02
    0.228119624486038E+02    0.326980272405621E+02
    0.228169625405406E+02    0.313874173551218E+02
    0.228219626324774E+02    0.301584866611361E+02
    0.228269627244142E+02    0.290096488381518E+02
    0.228319628163510E+02    0.279370796129960E+02
    0.228369629082878E+02    0.270046412441052E+02
    0.228419630002245E+02    0.263801863605053E+02
    0.228469630921613E+02    0.253147809517145E+02
    0.228519631840981E+02    0.244137636684470E+02
    0.228569632760349E+02    0.234889859442345E+02
    0.228619633679717E+02    0.226388132146776E+02
    0.228669634599085E+02    0.218666274728964E+02
    0.228719635518453E+02    0.211749914450948E+02
    0.228769636437821E+02    0.207280686676010E+02
    0.228819637357188E+02    0.199094140859830E+02
    0.228869638276556E+02    0.193018457706371E+02
    0.228919639195924E+02    0.186227970766944E+02
    0.228969640115292E+02    0.180575527056444E+02
    0.229019641034660E+02    0.174945780805645E+02
    0.229069641954028E+02    0.170214042906878E+02
    0.229119642873396E+02    0.164885326168293E+02
    0.229169643792764E+02    0.162621732733049E+02
    0.229219644712132E+02    0.155441584777038E+02
    0.229269645631499E+02    0.151089196689578E+02
    0.229319646550867E+02    0.145557211088568E+02
    0.229369647470235E+02    0.143483526544811E+02
    0.229419648389603E+02    0.137985848016636E+02
    0.229469649308971E+02    0.135682306792515E+02
    0.229519650228339E+02    0.131995441683097E+02
    0.229569651147707E+02    0.128930998399675E+02
    0.229619652067075E+02    0.127273736135770E+02
    0.229669652986443E+02    0.121449090907420E+02
    0.229719653905810E+02    0.118688176480039E+02
    0.229769654825178E+02    0.117124548411153E+02
    0.229819655744546E+02    0.113615964445977E+02
    0.229869656663914E+02    0.110472275564550E+02
    0.229919657583282E+02    0.108251454704816E+02
    0.229969658502650E+02    0.105709788487375E+02
    0.230019659422018E+02    0.103248983010364E+02
    0.230069660341386E+02    0.100866247960924E+02
    0.230119661260754E+02    0.985589077994382E+01
    0.230169662180121E+02    0.963243671314142E+01
    0.230219663099489E+02    0.941600945763940E+01
    0.230269664018857E+02    0.920636158963081E+01
    0.230319664938225E+02    0.900325114779641E+01
    0.230369665857593E+02    0.880644155918212E+01
    0.230419666776961E+02    0.861570160578160E+01
    0.230469667696329E+02    0.843080535378527E+01
    0.230519668615697E+02    0.825153199035100E+01
    0.230569669535064E+02    0.807766551146494E+01
    0.230619670454432E+02    0.790899418144902E+01
    0.230669671373800E+02    0.774530963509422E+01
    0.230719672293168E+02    0.758640540059050E+01
    0.230769673212536E+02    0.743207445315236E+01
    0.230819674131904E+02    0.728210509825825E+01
    0.230869675051272E+02    0.713627390379178E+01
    0.230919675970640E+02    0.699433333140877E+01
    0.230969676890008E+02    0.685598987875398E+01
    0.231019677809375E+02    0.672086610884469E+01
    0.231069678728743E+02    0.658844023727696E+01
    0.231119679648111E+02    0.645797565721514E+01
    0.231169680567479E+02    0.632852658242087E+01
    0.231219681486847E+02    0.619918296441192E+01
    0.231269682406215E+02    0.606930980861407E+01
    0.231319683325583E+02    0.593792392057540E+01
    0.231369684244951E+02    0.580410786263893E+01
    0.231419685164319E+02    0.567593801358104E+01
    0.231469686083686E+02    0.560052293513971E+01
    0.231519687003054E+02    0.552420876883206E+01
    0.231569687922422E+02    0.543893425018025E+01
    0.231619688841790E+02    0.535273081263176E+01
    0.231669689761158E+02    0.526557547348908E+01
    0.231719690680526E+02    0.517835302902129E+01
    0.231769691599894E+02    0.509182721941175E+01
    0.231819692519262E+02    0.500646915790879E+01
    0.231869693438629E+02    0.492252214303190E+01
    0.231919694357997E+02    0.484152298679132E+01
    0.231969695277365E+02    0.475995683933275E+01
    0.232019696196733E+02    0.468078587960502E+01
    0.232069697116101E+02    0.460330059093507E+01
    0.232119698035469E+02    0.452730257123309E+01
    0.232169698954837E+02    0.445254865425396E+01
    0.232219699874205E+02    0.437855976764616E+01
    0.232269700793573E+02    0.430428315148749E+01
    0.232319701712940E+02    0.422750420073582E+01
    0.232369702632308E+02    0.414511348418710E+01
    0.232419703551676E+02    0.405386227221161E+01
    0.232469704471044E+02    0.396238178995512E+01
    0.232519705390412E+02    0.394470738618581E+01
    0.232569706309780E+02    0.390377465279764E+01
    0.232619707229148E+02    0.385331758280987E+01
    0.232669708148516E+02    0.379902704767864E+01
    0.232719709067884E+02    0.374378402363183E+01
    0.232769709987251E+02    0.368926267288874E+01
    0.232819710906619E+02    0.363433875349452E+01
    0.232869711825987E+02    0.357989832527548E+01
    0.232919712745355E+02    0.352476617275714E+01
    0.232969713664723E+02    0.346534973509361E+01
    0.233019714584091E+02    0.339267302286815E+01
    0.233069715503459E+02    0.330389048291245E+01
    0.233119716422827E+02    0.330944089035832E+01
    0.233169717342195E+02    0.327750011334244E+01
    0.233219718261562E+02    0.323519586536678E+01
    0.233269719180930E+02    0.319098574867771E+01
    0.233319720100298E+02    0.314530305612243E+01
    0.233369721019666E+02    0.309553314284384E+01
    0.233419721939034E+02    0.302397711933971E+01
    0.233469722858402E+02    0.298651679590614E+01
    0.233519723777770E+02    0.297435966492894E+01
    0.233569724697138E+02    0.293799852119342E+01
    0.233619725616505E+02    0.289628487093368E+01
    0.233669726535873E+02    0.283985044399790E+01
    0.233719727455241E+02    0.279489956154677E+01
    0.233769728374609E+02    0.278369895919106E+01
    0.233819729293977E+02    0.274634421058838E+01
    0.233869730213345E+02    0.267584919770378E+01
    0.233919731132713E+02    0.267479507136416E+01
    0.233969732052081E+02    0.264037329093824E+01
    0.234019732971449E+02    0.257082356758153E+01
    0.234069733890816E+02    0.257494854231967E+01
    0.234119734810184E+02    0.251923665283140E+01
    0.234169735729552E+02    0.250481782398046E+01
    0.234219736648920E+02    0.247938336359813E+01
    0.234269737568288E+02    0.244991645689639E+01
    0.234319738487656E+02    0.241751189099350E+01
    0.234369739407024E+02    0.233496755019975E+01
    0.234419740326392E+02    0.231407467349002E+01
    0.234469741245760E+02    0.227838036899103E+01
    0.234519742165127E+02    0.229181537011523E+01
    0.234569743084495E+02    0.223707885337970E+01
    0.234619744003863E+02    0.223548010600972E+01
    0.234669744923231E+02    0.220884937622752E+01
    0.234719745842599E+02    0.218268523192546E+01
    0.234769746761967E+02    0.215697673819084E+01
    0.234819747681335E+02    0.213171320600815E+01
    0.234869748600703E+02    0.210688421404367E+01
    0.234919749520070E+02    0.208247961702464E+01
    0.234969750439438E+02    0.205848954208882E+01
    0.235019751358806E+02    0.203490437541538E+01
    0.235069752278174E+02    0.201171474189941E+01
    0.235119753197542E+02    0.198891148078232E+01
    0.235169754116910E+02    0.196648562015861E+01
    0.235219755036278E+02    0.194442835321813E+01
    0.235269755955646E+02    0.192273101897691E+01
    0.235319756875014E+02    0.190138509004514E+01
    0.235369757794381E+02    0.188038216966175E+01
    0.235419758713749E+02    0.185971399976345E+01
    0.235469759633117E+02    0.183937248126840E+01
    0.235519760552485E+02    0.181934970715438E+01
    0.235569761471853E+02    0.179963800829047E+01
    0.235619762391221E+02    0.178023001149788E+01
    0.235669763310589E+02    0.176111870892420E+01
    0.235719764229957E+02    0.174229753750859E+01
    0.235769765149325E+02    0.172376046697878E+01
    0.235819766068692E+02    0.170550209423929E+01
    0.235869766988060E+02    0.168751774095729E+01
    0.235919767907428E+02    0.166980354937688E+01
    0.235969768826796E+02    0.165235656869925E+01
    0.236019769746164E+02    0.163517482083022E+01
    0.236069770665532E+02    0.161825733036168E+01
    0.236119771584900E+02    0.160160410016735E+01
    0.236169772504268E+02    0.158521601261684E+01
    0.236219773423636E+02    0.156909463907417E+01
    0.236269774343003E+02    0.155324194874941E+01
    0.236319775262371E+02    0.153765992312437E+01
    0.236369776181739E+02    0.152235010249417E+01
    0.236419777101107E+02    0.150731311251102E+01
    0.236469778020475E+02    0.149254823441832E+01
    0.236519778939843E+02    0.147805308602675E+01
    0.236569779859211E+02    0.146382346743052E+01
    0.236619780778579E+02    0.144985339749351E+01
    0.236669781697946E+02    0.143613533160479E+01
    0.236719782617314E+02    0.142266051857916E+01
    0.236769783536682E+02    0.140941943419858E+01
    0.236819784456050E+02    0.139640222495957E+01
    0.236869785375418E+02    0.138359910644569E+01
    0.236919786294786E+02    0.137100068040686E+01
    0.236969787214154E+02    0.135859815602778E+01
    0.237019788133522E+02    0.134638347861925E+01
    0.237069789052890E+02    0.133434938038452E+01
    0.237119789972257E+02    0.132248937293415E+01
    0.237169790891625E+02    0.131079770131638E+01
    0.237219791810993E+02    0.129926927644948E+01
    0.237269792730361E+02    0.128789959872132E+01
    0.237319793649729E+02    0.127668468138768E+01
    0.237369794569097E+02    0.126562097889279E+01
    0.237419795488465E+02    0.125470532259272E+01
    0.237469796407833E+02    0.124393486458743E+01
    0.237519797327201E+02    0.123330702928707E+01
    0.237569798246568E+02    0.122281947178935E+01
    0.237619799165936E+02    0.121247004196453E+01
    0.237669800085304E+02    0.120225675316546E+01
    0.237719801004672E+02    0.119217775465255E+01
    0.237769801924040E+02    0.118223130700923E+01
    0.237819802843408E+02    0.117241576004447E+01
    0.237869803762776E+02    0.116272953288034E+01
    0.237919804682144E+02    0.115317109604309E+01
    0.237969805601512E+02    0.114373895551921E+01
    0.238019806520879E+02    0.113443163879172E+01
    0.238069807440247E+02    0.112524768290369E+01
    0.238119808359615E+02    0.111618562459851E+01
    0.238169809278983E+02    0.110724399256065E+01
    0.238219810198351E+02    0.109842130173726E+01
    0.238269811117719E+02    0.108971604967475E+01
    0.238319812037087E+02    0.108112671474948E+01
    0.238369812956455E+02    0.107265175612511E+01
    0.238419813875822E+02    0.106428961523153E+01
    0.238469814795190E+02    0.105603871852590E+01
    0.238519815714558E+02    0.104789748128434E+01
    0.238569816633926E+02    0.103986431216483E+01
    0.238619817553294E+02    0.103193761828064E+01
    0.238669818472662E+02    0.102411581054794E+01
    0.238719819392030E+02    0.101639730907647E+01
    0.238769820311398E+02    0.100878054840706E+01
    0.238819821230766E+02    0.100126398241939E+01
    0.238869822150133E+02    0.993846088765884E+00
    0.238919823069501E+02    0.986525372713133E+00
    0.238969823988869E+02    0.979300370304156E+00
    0.239019824908237E+02    0.972169650779590E+00
    0.239069825827605E+02    0.965131818227869E+00
    0.239119826746973E+02    0.958185512452996E+00
    0.239169827666341E+02    0.951329409080081E+00
    0.239219828585709E+02    0.944562218932866E+00
    0.239269829505077E+02    0.937882686735931E+00
    0.239319830424444E+02    0.931289589210483E+00
    0.239369831343812E+02    0.924781732628638E+00
    0.239419832263180E+02    0.918357949903604E+00
    0.239469833182548E+02    0.912017097270730E+00
    0.239519834101916E+02    0.905758050608500E+00
    0.239569835021284E+02    0.899579701412550E+00
    0.239619835940652E+02    0.893480952386588E+00
    0.239669836860020E+02    0.887460712610091E+00
    0.239719837779387E+02    0.881517892062094E+00
    0.239769838698755E+02    0.875651395318887E+00
    0.239819839618123E+02    0.869860114005870E+00
    0.239869840537491E+02    0.864142917458571E+00
    0.239919841456859E+02    0.858498640781643E+00
    0.239969842376227E+02    0.852926069142375E+00
    0.240019843295595E+02    0.847423916601621E+00
    0.240069844214963E+02    0.841990797015234E+00
    0.240119845134331E+02    0.836625183347171E+00
    0.240169846053698E+02    0.831325349969021E+00
    0.240219846973066E+02    0.826089289882609E+00
    0.240269847892434E+02    0.820914595086448E+00
    0.240319848811802E+02    0.815798283825480E+00
    0.240369849731170E+02    0.810736555906097E+00
    0.240419850650538E+02    0.805724468452587E+00
    0.240469851569906E+02    0.800755594752319E+00
    0.240519852489274E+02    0.795822023722090E+00
    0.240569853408642E+02    0.790916170694123E+00
    0.240619854328009E+02    0.786039829286121E+00
    0.240669855247377E+02    0.781238934336936E+00
    0.240719856166745E+02    0.776719169764555E+00
    0.240769857086113E+02    0.773005229223052E+00
    0.240819858005481E+02    0.769793466388022E+00
    0.240869858924849E+02    0.765940062742461E+00
    0.240919859844217E+02    0.761675944853253E+00
    0.240969860763585E+02    0.757219589104831E+00
    0.241019861682953E+02    0.752278311145693E+00
    0.241069862602320E+02    0.746222589670090E+00
    0.241119863521688E+02    0.743102514122776E+00
    0.241169864441056E+02    0.740078281407140E+00
    0.241219865360424E+02    0.736486948837095E+00
    0.241269866279792E+02    0.732754150380556E+00
    0.241319867199160E+02    0.729007445823201E+00
    0.241369868118528E+02    0.725288030009747E+00
    0.241419869037896E+02    0.721611585462805E+00
    0.241469869957263E+02    0.717984764148600E+00
    0.241519870876631E+02    0.714410500145664E+00
    0.241569871795999E+02    0.710889994731519E+00
    0.241619872715367E+02    0.707423540421075E+00
    0.241669873634735E+02    0.704010881282479E+00
    0.241719874554103E+02    0.700651360931953E+00
    0.241769875473471E+02    0.697343952854926E+00
    0.241819876392839E+02    0.694087201875930E+00
    0.241869877312207E+02    0.690879067750600E+00
    0.241919878231574E+02    0.687716627251507E+00
    0.241969879150942E+02    0.684595552762847E+00
    0.242019880070310E+02    0.681509299620396E+00
    0.242069880989678E+02    0.678448542984978E+00
    0.242119881909046E+02    0.675407249549753E+00
    0.242169882828414E+02    0.672454007903407E+00
    0.242219883747782E+02    0.670164263478186E+00
    0.242269884667150E+02    0.668542520072335E+00
    0.242319885586518E+02    0.665673809396746E+00
    0.242369886505885E+02    0.661928353324466E+00
    0.242419887425253E+02    0.657470643387301E+00
    0.242469888344621E+02    0.657024604241590E+00
    0.242519889263989E+02    0.654965842210465E+00
    0.242569890183357E+02    0.652583728622743E+00
    0.242619891102725E+02    0.650182177291064E+00
    0.242669892022093E+02    0.647812013042693E+00
    0.242719892941461E+02    0.645483410219288E+00
    0.242769893860828E+02    0.643196323276596E+00
    0.242819894780196E+02    0.640945719040671E+00
    0.242869895699564E+02    0.638720544612092E+00
    0.242919896618932E+02    0.636499008477192E+00
    0.242969897538300E+02    0.634263775922811E+00
    0.243019898457668E+02    0.632560537991594E+00
    0.243069899377036E+02    0.631698574412197E+00
    0.243119900296404E+02    0.628478851620976E+00
    0.243169901215772E+02    0.626147828807453E+00
    0.243219902135139E+02    0.625669421752809E+00
    0.243269903054507E+02    0.623951128474456E+00
    0.243319903973875E+02    0.622204704799547E+00
    0.243369904893243E+02    0.620483810991938E+00
    0.243419905812611E+02    0.618763127347375E+00
    0.243469906731979E+02    0.616965502254580E+00
    0.243519907651347E+02    0.615990294014244E+00
    0.243569908570715E+02    0.614423098036700E+00
    0.243619909490083E+02    0.612800274108059E+00
    0.243669910409450E+02    0.612173046560083E+00
    0.243719911328818E+02    0.610809586923366E+00
    0.243769912248186E+02    0.609406587189433E+00
    0.243819913167554E+02    0.607811752408329E+00
    0.243869914086922E+02    0.607390188838897E+00
    0.243919915006290E+02    0.606501509880599E+00
    0.243969915925658E+02    0.605582059149535E+00
    0.244019916845026E+02    0.604328797612723E+00
    0.244069917764394E+02    0.604136229175557E+00
    0.244119918683761E+02    0.603181247430449E+00
    0.244169919603129E+02    0.602329242291143E+00
    0.244219920522497E+02    0.601514592921386E+00
    0.244269921441865E+02    0.601390059660614E+00
    0.244319922361233E+02    0.600195568036345E+00
    0.244369923280601E+02    0.600393836049561E+00
    0.244419924199969E+02    0.599070935925727E+00
    0.244469925119337E+02    0.599659006893357E+00
    0.244519926038704E+02    0.599605557203275E+00
    0.244569926958072E+02    0.599456787610927E+00
    0.244619927877440E+02    0.599159346015281E+00
    0.244669928796808E+02    0.597630630348309E+00
    0.244719929716176E+02    0.599353324385782E+00
    0.244769930635544E+02    0.599388186015390E+00
    0.244819931554912E+02    0.599726770172981E+00
    0.244869932474280E+02    0.598954574910140E+00
    0.244919933393648E+02    0.599886806616574E+00
    0.244969934313015E+02    0.600342646409799E+00
    0.245019935232383E+02    0.600880711756346E+00
    0.245069936151751E+02    0.601502335435372E+00
    0.245119937071119E+02    0.602208844429587E+00
    0.245169937990487E+02    0.603001557298779E+00
    0.245219938909855E+02    0.603881782476955E+00
    0.245269939829223E+02    0.604850817165569E+00
    0.245319940748591E+02    0.605909946394031E+00
    0.245369941667959E+02    0.607060441775501E+00
    0.245419942587326E+02    0.608303559464423E+00
    0.245469943506694E+02    0.609640536873639E+00
    0.245519944426062E+02    0.611072587674025E+00
    0.245569945345430E+02    0.612600894731156E+00
    0.245619946264798E+02    0.614226600634522E+00
    0.245669947184166E+02    0.615950795522753E+00
    0.245719948103534E+02    0.617774502044759E+00
    0.245769949022902E+02    0.619698657248915E+00
    0.245819949942269E+02    0.621724091318056E+00
    0.245869950861637E+02    0.623851503062663E+00
    0.245919951781005E+02    0.626081432121963E+00
    0.245969952700373E+02    0.628414227811185E+00
    0.246019953619741E+02    0.630850014566419E+00
    0.246069954539109E+02    0.633388653915652E+00
    0.246119955458477E+02    0.636029702898057E+00
    0.246169956377845E+02    0.638772368846435E+00
    0.246219957297213E+02    0.641615460439692E+00
    0.246269958216580E+02    0.644557334972764E+00
    0.246319959135948E+02    0.647595841746466E+00
    0.246369960055316E+02    0.650728261577467E+00
    0.246419960974684E+02    0.653951242420132E+00
    0.246469961894052E+02    0.657260731130878E+00
    0.246519962813420E+02    0.660651901476216E+00
    0.246569963732788E+02    0.664119078530695E+00
    0.246619964652156E+02    0.667655659704296E+00
    0.246669965571524E+02    0.671254032736237E+00
    0.246719966490891E+02    0.674905491155625E+00
    0.246769967410259E+02    0.678600147885305E+00
    0.246819968329627E+02    0.682326847925868E+00
    0.246869969248995E+02    0.686073081353463E+00
    0.246919970168363E+02    0.689824898239931E+00
    0.246969971087731E+02    0.693566827528041E+00
    0.247019972007099E+02    0.697281802378506E+00
    0.247069972926467E+02    0.700951095023728E+00
    0.247119973845835E+02    0.704554264712686E+00
    0.247169974765202E+02    0.708069122866586E+00
    0.247219975684570E+02    0.711471720074873E+00
    0.247269976603938E+02    0.714736359997611E+00
    0.247319977523306E+02    0.717835645552135E+00
    0.247369978442674E+02    0.720740562915856E+00
    0.247419979362042E+02    0.723420608794156E+00
    0.247469980281410E+02    0.725843966046373E+00
    0.247519981200778E+02    0.727977732058873E+00
    0.247569982120146E+02    0.729788203161180E+00
    0.247619983039513E+02    0.731241216857519E+00
    0.247669983958881E+02    0.732302551693749E+00
    0.247719984878249E+02    0.732938382142553E+00
    0.247769985797617E+02    0.733115783212464E+00
    0.247819986716985E+02    0.732803276331414E+00
    0.247869987636353E+02    0.731971404991509E+00
    0.247919988555721E+02    0.730593325514055E+00
    0.247969989475089E+02    0.728645395532641E+00
    0.248019990394456E+02    0.726107740594950E+00
    0.248069991313824E+02    0.722964777937061E+00
    0.248119992233192E+02    0.719205676161708E+00
    0.248169993152560E+02    0.714824730509872E+00
    0.248219994071928E+02    0.709821635654294E+00
    0.248269994991296E+02    0.704201641463918E+00
    0.248319995910664E+02    0.697975581861418E+00
    0.248369996830032E+02    0.691159772383949E+00
    0.248419997749400E+02    0.683775778025085E+00
    0.248469998668767E+02    0.675850058995123E+00
    0.248519999588135E+02    0.667413507543473E+00
    0.248570000507503E+02    0.658500893865733E+00
    0.248620001426871E+02    0.649150242560030E+00
    0.248670002346239E+02    0.639402163343315E+00
    0.248720003265607E+02    0.629299160360519E+00
    0.248770004184975E+02    0.618884943629558E+00
    0.248820005104343E+02    0.608203764099879E+00
    0.248870006023711E+02    0.597299790725584E+00
    0.248920006943078E+02    0.586216544185777E+00
    0.248970007862446E+02    0.574996397817603E+00
    0.249020008781814E+02    0.563680152199546E+00
    0.249070009701182E+02    0.552306686010068E+00
    0.249120010620550E+02    0.540912682411399E+00
    0.249170011539918E+02    0.529532427474254E+00
    0.249220012459286E+02    0.518197675072123E+00
    0.249270013378654E+02    0.506937571267229E+00
    0.249320014298021E+02    0.495778630426156E+00
    0.249370015217389E+02    0.484744755030058E+00
    0.249420016136757E+02    0.473857291311914E+00
    0.249470017056125E+02    0.463135113330966E+00
    0.249520017975493E+02    0.452594728784388E+00
    0.249570018894861E+02    0.442250400652292E+00
    0.249620019814229E+02    0.432114279633193E+00
    0.249670020733597E+02    0.422196543152569E+00
    0.249720021652965E+02    0.412505537510947E+00
    0.249770022572332E+02    0.403047920438394E+00
    0.249820023491700E+02    0.393828801925229E+00
    0.249870024411068E+02    0.384851881728104E+00
    0.249920025330436E+02    0.376119582357150E+00
    0.249970026249804E+02    0.367633176713027E+00
    0.250020027169172E+02    0.359392909807220E+00
    0.250070028088540E+02    0.351398114211613E+00
    0.250120029007908E+02    0.343647319073128E+00
    0.250170029927276E+02    0.336138352630917E+00
    0.250220030846643E+02    0.328868438286311E+00
    0.250270031766011E+02    0.321834284408583E+00
    0.250320032685379E+02    0.315032167993645E+00
    0.250370033604747E+02    0.308458012517621E+00
    0.250420034524115E+02    0.302107460221701E+00
    0.250470035443483E+02    0.295975939197856E+00
    0.250520036362851E+02    0.290058725621687E+00
    0.250570037282219E+02    0.284351001543642E+00
    0.250620038201587E+02    0.278847908642092E+00
    0.250670039120954E+02    0.273544598378158E+00
    0.250720040040322E+02    0.268436278998702E+00
    0.250770040959690E+02    0.263518259824950E+00
    0.250820041879058E+02    0.258785993266042E+00
    0.250870042798426E+02    0.254235114949041E+00
    0.250920043717794E+02    0.249861482297433E+00
    0.250970044637162E+02    0.245661211773501E+00
    0.251020045556530E+02    0.241630714807716E+00
    0.251070046475897E+02    0.237766732136791E+00
    0.251120047395265E+02    0.234066365793776E+00
    0.251170048314633E+02    0.230527107268204E+00
    0.251220049234001E+02    0.227146859235390E+00
    0.251270050153369E+02    0.223923946583519E+00
    0.251320051072737E+02    0.220857109981244E+00
    0.251370051992105E+02    0.217945471582267E+00
    0.251420052911473E+02    0.215188457224064E+00
    0.251470053830841E+02    0.212585652126204E+00
    0.251520054750208E+02    0.210136557160340E+00
    0.251570055669576E+02    0.207840200096858E+00
    0.251620056588944E+02    0.205694541663672E+00
    0.251670057508312E+02    0.203695602830025E+00
    0.251720058427680E+02    0.201836234931940E+00
    0.251770059347048E+02    0.200104473285740E+00
    0.251820060266416E+02    0.198481484105321E+00
    0.251870061185784E+02    0.196939271474013E+00
    0.251920062105152E+02    0.195438592834618E+00
    0.251970063024519E+02    0.193927935988222E+00
    0.252020063943887E+02    0.192344822601843E+00
    0.252070064863255E+02    0.190620812123297E+00
    0.252120065782623E+02    0.188690909522772E+00
    0.252170066701991E+02    0.186506312563953E+00
    0.252220067621359E+02    0.184047022109722E+00
    0.252270068540727E+02    0.181329321300384E+00
    0.252320069460095E+02    0.178404246446635E+00
    0.252370070379462E+02    0.175346993546471E+00
    0.252420071298830E+02    0.172241374561269E+00
    0.252470072218198E+02    0.169165086114504E+00
    0.252520073137566E+02    0.166179966823083E+00
    0.252570074056934E+02    0.163328336564594E+00
    0.252620074976302E+02    0.160634091210137E+00
    0.252670075895670E+02    0.158106358990255E+00
    0.252720076815038E+02    0.155743842185137E+00
    0.252770077734406E+02    0.153538720460818E+00
    0.252820078653773E+02    0.151479664813277E+00
    0.252870079573141E+02    0.149553928932998E+00
    0.252920080492509E+02    0.147748674335893E+00
    0.252970081411877E+02    0.146051732836823E+00
    0.253020082331245E+02    0.144451989505219E+00
    0.253070083250613E+02    0.142939526916810E+00
    0.253120084169981E+02    0.141505629440405E+00
    0.253170085089349E+02    0.140142712470140E+00
    0.253220086008717E+02    0.138844217089125E+00
    0.253270086928084E+02    0.137604494169209E+00
    0.253320087847452E+02    0.136418691318270E+00
    0.253370088766820E+02    0.135282649565357E+00
    0.253420089686188E+02    0.134192812823533E+00
    0.253470090605556E+02    0.133146151016467E+00
    0.253520091524924E+02    0.132140096661591E+00
    0.253570092444292E+02    0.131172494236935E+00
    0.253620093363660E+02    0.130241561575092E+00
    0.253670094283028E+02    0.129345862711801E+00
    0.253720095202395E+02    0.128484291860234E+00
    0.253770096121763E+02    0.127656068654592E+00
    0.253820097041131E+02    0.126860745253296E+00
    0.253870097960499E+02    0.126098226508414E+00
    0.253920098879867E+02    0.125368805100726E+00
    0.253970099799235E+02    0.124673214310995E+00
    0.254020100718603E+02    0.124012702097975E+00
    0.254070101637971E+02    0.123389131049390E+00
    0.254120102557338E+02    0.122805109841050E+00
    0.254170103476706E+02    0.122264162529870E+00
    0.254220104396074E+02    0.121770942069542E+00
    0.254270105315442E+02    0.121331492901570E+00
    0.254320106234810E+02    0.120953562807120E+00
    0.254370107154178E+02    0.120646953485543E+00
    0.254420108073546E+02    0.120423877715419E+00
    0.254470108992914E+02    0.120299249886713E+00
    0.254520109912282E+02    0.120290763480206E+00
    0.254570110831649E+02    0.120418487373377E+00
    0.254620111751017E+02    0.120703537155821E+00
    0.254670112670385E+02    0.121165196210151E+00
    0.254720113589753E+02    0.121815884780058E+00
    0.254770114509121E+02    0.122654088093367E+00
    0.254820115428489E+02    0.123657347837375E+00
    0.254870116347857E+02    0.124780309276935E+00
    0.254920117267225E+02    0.125963625734710E+00
    0.254970118186593E+02    0.127154108624120E+00
    0.255020119105960E+02    0.128326730772656E+00
    0.255070120025328E+02    0.129495595281834E+00
    0.255120120944696E+02    0.130709690341812E+00
    0.255170121864064E+02    0.132040557289010E+00
    0.255220122783432E+02    0.133571530627569E+00
    0.255270123702800E+02    0.135393297353510E+00
    0.255320124622168E+02    0.137605590989330E+00
    0.255370125541536E+02    0.140323111769770E+00
    0.255420126460903E+02    0.143684146792012E+00
    0.255470127380271E+02    0.147861080400363E+00
    0.255520128299639E+02    0.153072002226900E+00
    0.255570129219007E+02    0.159591185838137E+00
    0.255620130138375E+02    0.167752057244386E+00
    0.255670131057743E+02    0.177927230352783E+00
    0.255720131977111E+02    0.190454806310479E+00
    0.255770132896479E+02    0.205466878831709E+00
    0.255820133815847E+02    0.222608728042411E+00
    0.255870134735214E+02    0.240809283451403E+00
    0.255920135654582E+02    0.258559089489927E+00
    0.255970136573950E+02    0.275039556820967E+00
    0.256020137493318E+02    0.291367529829027E+00
    0.256070138412686E+02    0.310509670959260E+00
    0.256120139332054E+02    0.335602439503775E+00
    0.256170140251422E+02    0.367256456925717E+00
    0.256220141170790E+02    0.399770359786902E+00
    0.256270142090158E+02    0.418742989479344E+00
    0.256320143009525E+02    0.409540439066758E+00
    0.256370143928893E+02    0.374903014104437E+00
    0.256420144848261E+02    0.333688373035802E+00
    0.256470145767629E+02    0.302140410008360E+00
    0.256520146686997E+02    0.286811048773874E+00
    0.256570147606365E+02    0.288004595112563E+00
    0.256620148525733E+02    0.300644308873735E+00
    0.256670149445101E+02    0.309969096713734E+00
    0.256720150364469E+02    0.296081946125474E+00
    0.256770151283836E+02    0.258124009448019E+00
    0.256820152203204E+02    0.215071620051051E+00
    0.256870153122572E+02    0.179926802521253E+00
    0.256920154041940E+02    0.154543583083683E+00
    0.256970154961308E+02    0.136708963625087E+00
    0.257020155880676E+02    0.124028704050025E+00
    0.257070156800044E+02    0.114773995274851E+00
    0.257120157719412E+02    0.107813906369799E+00
    0.257170158638779E+02    0.102423566935313E+00
    0.257220159558147E+02    0.981369394107705E-01
    0.257270160477515E+02    0.946540417959963E-01
    0.257320161396883E+02    0.917864913283157E-01
    0.257370162316251E+02    0.894264005555694E-01
    0.257420163235619E+02    0.875269453825188E-01
    0.257470164154987E+02    0.860842568154279E-01
    0.257520165074355E+02    0.851062283509116E-01
    0.257570165993723E+02    0.845368235939949E-01
    0.257620166913090E+02    0.841592882303411E-01
    0.257670167832458E+02    0.836958922437791E-01
    0.257720168751826E+02    0.830266611398348E-01
    0.257770169671194E+02    0.821656992549033E-01
    0.257820170590562E+02    0.811620404752216E-01
    0.257870171509930E+02    0.801201299446980E-01
    0.257920172429298E+02    0.794287631083273E-01
    0.257970173348666E+02    0.806643126309216E-01
    0.258020174268034E+02    0.888455805154447E-01
    0.258070175187401E+02    0.104654029399170E+00
    0.258120176106769E+02    0.111417400332392E+00
    0.258170177026137E+02    0.104791022249986E+00
    0.258220177945505E+02    0.103315472534564E+00
    0.258270178864873E+02    0.102228629536072E+00
    0.258320179784241E+02    0.102191901271504E+00
    0.258370180703609E+02    0.103281263329577E+00
    0.258420181622977E+02    0.105681880604552E+00
    0.258470182542344E+02    0.110241231933504E+00
    0.258520183461712E+02    0.116273011462109E+00
    0.258570184381080E+02    0.127173861711221E+00
    0.258620185300448E+02    0.145773386430815E+00
    0.258670186219816E+02    0.179641564987463E+00
    0.258720187139184E+02    0.243797358336049E+00
    0.258770188058552E+02    0.347275452509591E+00
    0.258820188977920E+02    0.430329462165331E+00
    0.258870189897288E+02    0.406702765090544E+00
    0.258920190816655E+02    0.293019444839628E+00
    0.258970191736023E+02    0.193182408086794E+00
    0.259020192655391E+02    0.141906021866703E+00
    0.259070193574759E+02    0.128676947346293E+00
    0.259120194494127E+02    0.131172444154641E+00
    0.259170195413495E+02    0.994546076854284E-01
    0.259220196332863E+02    0.872322725883629E-01
    0.259270197252231E+02    0.811636273702261E-01
    0.259320198171599E+02    0.773343027120147E-01
    0.259370199090966E+02    0.745142660910955E-01
    0.259420200010334E+02    0.724549599819095E-01
    0.259470200929702E+02    0.717642563453926E-01
    0.259520201849070E+02    0.726251444177221E-01
    0.259570202768438E+02    0.718879897421300E-01
    0.259620203687806E+02    0.749855776771691E-01
    0.259670204607174E+02    0.955690588274366E-01
    0.259720205526542E+02    0.893733459496813E-01
    0.259770206445910E+02    0.891512965867163E-01
    0.259820207365277E+02    0.933915308669412E-01
    0.259870208284645E+02    0.106288550971396E+00
    0.259920209204013E+02    0.142540346414007E+00
    0.259970210123381E+02    0.241404326582565E+00
    0.260020211042749E+02    0.382788141189478E+00
    0.260070211962117E+02    0.277548000835286E+00
    0.260120212881485E+02    0.181784032158374E+00
    0.260170213800853E+02    0.933514722748830E-01
    0.260220214720221E+02    0.734416351930347E-01
    0.260270215639588E+02    0.758347473300600E-01
    0.260320216558956E+02    0.721705881496546E-01
    0.260370217478324E+02    0.666384930181714E-01
    0.260420218397692E+02    0.656793844461647E-01
    0.260470219317060E+02    0.832854404859698E-01
    0.260520220236428E+02    0.759352805908211E-01
    0.260570221155796E+02    0.119438893732454E+00
    0.260620222075164E+02    0.118413027076602E+00
    0.260670222994531E+02    0.290505541048995E+00
    0.260720223913899E+02    0.481658394235775E+00
    0.260770224833267E+02    0.162782417044860E+00
    0.260820225752635E+02    0.906042708668873E-01
    0.260870226672003E+02    0.743996670296343E-01
    0.260920227591371E+02    0.617729498759274E-01
    0.260970228510739E+02    0.760240823340711E-01
    0.261020229430107E+02    0.728080901121257E-01
    0.261070230349475E+02    0.851048803580704E-01
    0.261120231268842E+02    0.558128325214957E-01
    0.261170232188210E+02    0.675275296418197E-01
    0.261220233107578E+02    0.781669339721176E-01
    0.261270234026946E+02    0.916132799940928E-01
    0.261320234946314E+02    0.117363900145963E+00
    0.261370235865682E+02    0.308657646445393E+00
    0.261420236785050E+02    0.140273657476867E+00
    0.261470237704418E+02    0.631668959230798E-01
    0.261520238623786E+02    0.928171323334479E-01
    0.261570239543153E+02    0.472606343183730E+00
    0.261620240462521E+02    0.910371049717336E-01
    0.261670241381889E+02    0.709552184870549E-01
    0.261720242301257E+02    0.114023117754974E+01
    0.261770243220625E+02    0.609715820098264E-01
    0.261820244139993E+02    0.337319315828797E+00
    0.261870245059361E+02    0.583969651995058E-01
    0.261920245978729E+02    0.133172154723040E+00
    0.261970246898096E+02    0.557237364547668E+00
    0.262020247817464E+02    0.447953573224911E+00
    0.262070248736832E+02    0.807237374713972E-01
    0.262120249656200E+02    0.824944745891975E-01
    0.262170250575568E+02    0.799215699882303E-01
    0.262220251494936E+02    0.563591518381019E-01
    0.262270252414304E+02    0.595708616096427E-01
    0.262320253333672E+02    0.688906742502140E-01
    0.262370254253040E+02    0.653846843658727E+20
    0.262420255172407E+02    0.467711922481597E+14
    0.262470256091775E+02    0.376554463840058E+11
    0.262520257011143E+02    0.503780405533198E+09
    0.262570257930511E+02    0.361387749169088E+08
    0.262620258849879E+02    0.304671708692335E+07
    0.262670259769247E+02    0.150400382453915E+06
    0.262720260688615E+02    0.472654452379175E+05
    0.262770261607983E+02    0.258708627483316E+04
    0.262820262527351E+02    0.217529814558757E+04
    0.262870263446718E+02    0.604572910803106E+03
    0.262920264366086E+02    0.761426021588309E+02
    0.262970265285454E+02    0.164832144685877E+02
    0.263020266204822E+02    0.145196040351469E+02
    0.263070267124190E+02    0.945529120682104E+01
    0.263120268043558E+02    0.449041870184940E+01
    0.263170268962926E+02    0.176372148585447E+01
    0.263220269882294E+02    0.636442713426060E+00
    0.263270270801662E+02    0.247731247906158E+00
    0.263320271721029E+02    0.128960618917521E+00
    0.263370272640397E+02    0.941969540324337E-01
    0.263420273559765E+02    0.836320473016005E-01
    0.263470274479133E+02    0.810120233576630E-01
    0.263520275398501E+02    0.820922611655038E-01
    0.263570276317869E+02    0.852071817605302E-01
    0.263620277237237E+02    0.892122330779764E-01
    0.263670278156605E+02    0.932624791872871E-01
    0.263720279075972E+02    0.968273454297369E-01
    0.263770279995340E+02    0.996501162526614E-01
    0.263820280914708E+02    0.101663827630970E+00
    0.263870281834076E+02    0.102932081737849E+00
    0.263920282753444E+02    0.103950758220262E+00
    0.263970283672812E+02    0.104183862401831E+00
    0.264020284592180E+02    0.104115144051469E+00
    0.264070285511548E+02    0.103837433077443E+00
    0.264120286430916E+02    0.103427222140813E+00
    0.264170287350283E+02    0.102943071789620E+00
    0.264220288269651E+02    0.102426468643120E+00
    0.264270289189019E+02    0.101905054170243E+00
    0.264320290108387E+02    0.101396039443888E+00
    0.264370291027755E+02    0.100909162667872E+00
    0.264420291947123E+02    0.100449043202316E+00
    0.264470292866491E+02    0.100016966312997E+00
    0.264520293785859E+02    0.996121955896339E-01
    0.264570294705227E+02    0.992329243437248E-01
    0.264620295624594E+02    0.988769742556290E-01
    0.264670296543962E+02    0.985423448350237E-01
    0.264720297463330E+02    0.982277202236717E-01
    0.264770298382698E+02    0.979330515974693E-01
    0.264820299302066E+02    0.976603204932613E-01
    0.264870300221434E+02    0.974143595190074E-01
    0.264920301140802E+02    0.972024746501809E-01
    0.264970302060170E+02    0.970288484080403E-01
    0.265020302979537E+02    0.968823593121989E-01
    0.265070303898905E+02    0.967394031944466E-01
    0.265120304818273E+02    0.965846589906071E-01
    0.265170305737641E+02    0.963953924378179E-01
    0.265220306657009E+02    0.961388788406271E-01
    0.265270307576377E+02    0.958148665165946E-01
    0.265320308495745E+02    0.954501080839305E-01
    0.265370309415113E+02    0.950474809690147E-01
    0.265420310334481E+02    0.949901156231885E-01
    0.265470311253848E+02    0.946124422061379E-01
    0.265520312173216E+02    0.942643975885020E-01
    0.265570313092584E+02    0.939508537595330E-01
    0.265620314011952E+02    0.936537800876316E-01
    0.265670314931320E+02    0.933677142875242E-01
    0.265720315850688E+02    0.930909582186480E-01
    0.265770316770056E+02    0.928244405345908E-01
    0.265820317689424E+02    0.925731007169650E-01
    0.265870318608792E+02    0.923505212589748E-01
    0.265920319528159E+02    0.921879663590655E-01
    0.265970320447527E+02    0.921236588975658E-01
    0.266020321366895E+02    0.920748899086904E-01
    0.266070322286263E+02    0.918995029855038E-01
    0.266120323205631E+02    0.916681444479956E-01
    0.266170324124999E+02    0.913286787783513E-01
    0.266220325044367E+02    0.908914702902304E-01
    0.266270325963735E+02    0.908338672565374E-01
    0.266320326883103E+02    0.904450857359949E-01
    0.266370327802470E+02    0.901332160321082E-01
    0.266420328721838E+02    0.898483583671231E-01
    0.266470329641206E+02    0.895907277500079E-01
    0.266520330560574E+02    0.894047485742906E-01
    0.266570331479942E+02    0.894342018268220E-01
    0.266620332399310E+02    0.893959819745697E-01
    0.266670333318678E+02    0.891029182947269E-01
    0.266720334238046E+02    0.886663812837727E-01
    0.266770335157413E+02    0.885181277652086E-01
    0.266820336076781E+02    0.881290527526005E-01
    0.266870336996149E+02    0.878271640571608E-01
    0.266920337915517E+02    0.876404561456288E-01
    0.266970338834885E+02    0.878385911514955E-01
    0.267020339754253E+02    0.874969023157439E-01
    0.267070340673621E+02    0.873372542624401E-01
    0.267120341592989E+02    0.867981102707601E-01
    0.267170342512357E+02    0.864972953653298E-01
    0.267220343431724E+02    0.867444554105828E-01
    0.267270344351092E+02    0.862988070597676E-01
    0.267320345270460E+02    0.859627351640046E-01
    0.267370346189828E+02    0.856520677426633E-01
    0.267420347109196E+02    0.857395650660861E-01
    0.267470348028564E+02    0.853316310750029E-01
    0.267520348947932E+02    0.852054425122285E-01
    0.267570349867300E+02    0.851865155328182E-01
    0.267620350786668E+02    0.847546957282786E-01
    0.267670351706035E+02    0.844836767648924E-01
    0.267720352625403E+02    0.843654695930846E-01
    0.267770353544771E+02    0.843033137327096E-01
    0.267820354464139E+02    0.839999353029335E-01
    0.267870355383507E+02    0.836527412618598E-01
    0.267920356302875E+02    0.835884467859513E-01
    0.267970357222243E+02    0.835662798713417E-01
    0.268020358141611E+02    0.831389213222316E-01
    0.268070359060978E+02    0.829881879753965E-01
    0.268120359980346E+02    0.825024557732862E-01
    0.268170360899714E+02    0.825393504865531E-01
    0.268220361819082E+02    0.823445737571453E-01
    0.268270362738450E+02    0.821509853013492E-01
    0.268320363657818E+02    0.819585486205575E-01
    0.268370364577186E+02    0.817672254077910E-01
    0.268420365496554E+02    0.815769765060986E-01
    0.268470366415922E+02    0.813877627894126E-01
    0.268520367335289E+02    0.811995459396429E-01
    0.268570368254657E+02    0.810122891038395E-01
    0.268620369174025E+02    0.808259574235440E-01
    0.268670370093393E+02    0.806405184327774E-01
    0.268720371012761E+02    0.804559423275796E-01
    0.268770371932129E+02    0.802722021139613E-01
    0.268820372851497E+02    0.800892736450283E-01
    0.268870373770865E+02    0.799071355638884E-01
    0.268920374690233E+02    0.797257691684376E-01
    0.268970375609600E+02    0.795451582209237E-01
    0.269020376528968E+02    0.793652887199436E-01
    0.269070377448336E+02    0.791861486565083E-01
    0.269120378367704E+02    0.790077277695396E-01
    0.269170379287072E+02    0.788300173140934E-01
    0.269220380206440E+02    0.786530098527255E-01
    0.269270381125808E+02    0.784766990735994E-01
    0.269320382045176E+02    0.783010796440523E-01
    0.269370382964544E+02    0.781261470913047E-01
    0.269420383883911E+02    0.779518977194916E-01
    0.269470384803279E+02    0.777783285548559E-01
    0.269520385722647E+02    0.776054373190025E-01
    0.269570386642015E+02    0.774332224272213E-01
    0.269620387561383E+02    0.772616830071953E-01
    0.269670388480751E+02    0.770908189342592E-01
    0.269720389400119E+02    0.769206308775097E-01
    0.269770390319487E+02    0.767511203503609E-01
    0.269820391238854E+02    0.765822897608661E-01
    0.269870392158222E+02    0.764141424523264E-01
    0.269920393077590E+02    0.762466827311513E-01
    0.269970393996958E+02    0.760799158738958E-01
    0.270020394916326E+02    0.759138481111388E-01
    0.270070395835694E+02    0.757484865811686E-01
    0.270120396755062E+02    0.755838392563577E-01
    0.270170397674430E+02    0.754199148348864E-01
    0.270220398593798E+02    0.752567226037316E-01
    0.270270399513165E+02    0.750942722700207E-01
    0.270320400432533E+02    0.749325737654555E-01
    0.270370401351901E+02    0.747716370259448E-01
    0.270420402271269E+02    0.746114717509406E-01
    0.270470403190637E+02    0.744520871490278E-01
    0.270520404110005E+02    0.742934916696864E-01
    0.270570405029373E+02    0.741356927374536E-01
    0.270620405948741E+02    0.739786964851229E-01
    0.270670406868109E+02    0.738225074984243E-01
    0.270720407787476E+02    0.736671285779973E-01
    0.270770408706844E+02    0.735125605238593E-01
    0.270820409626212E+02    0.733588019504479E-01
    0.270870410545580E+02    0.732058491361447E-01
    0.270920411464948E+02    0.730536959124916E-01
    0.270970412384316E+02    0.729023335966055E-01
    0.271020413303684E+02    0.727517509691269E-01
    0.271070414223052E+02    0.726019342993241E-01
    0.271120415142419E+02    0.724528674173334E-01
    0.271170416061787E+02    0.723045318325422E-01
    0.271220416981155E+02    0.721569068963271E-01
    0.271270417900523E+02    0.720099700059089E-01
    0.271320418819891E+02    0.718636968452121E-01
    0.271370419739259E+02    0.717180616584132E-01
    0.271420420658627E+02    0.715730375497420E-01
    0.271470421577995E+02    0.714285968046722E-01
    0.271520422497363E+02    0.712847112248227E-01
    0.271570423416730E+02    0.711413524701937E-01
    0.271620424336098E+02    0.709984924025938E-01
    0.271670425255466E+02    0.708561034223709E-01
    0.271720426174834E+02    0.707141587928413E-01
    0.271770427094202E+02    0.705726329459581E-01
    0.271820428013570E+02    0.704315017639991E-01
    0.271870428932938E+02    0.702907428322059E-01
    0.271920429852306E+02    0.701503356587777E-01
    0.271970430771674E+02    0.700102618584688E-01
    0.272020431691041E+02    0.698705052982137E-01
    0.272070432610409E+02    0.697310522027057E-01
    0.272120433529777E+02    0.695918912196423E-01
    0.272170434449145E+02    0.694530134452035E-01
    0.272220435368513E+02    0.693144124098712E-01
    0.272270436287881E+02    0.691760840280113E-01
    0.272320437207249E+02    0.690380265115079E-01
    0.272370438126617E+02    0.689002402527437E-01
    0.272420439045985E+02    0.687627276765014E-01
    0.272470439965352E+02    0.686254930723285E-01
    0.272520440884720E+02    0.684885424002845E-01
    0.272570441804088E+02    0.683518830845763E-01
    0.272620442723456E+02    0.682155237937561E-01
    0.272670443642824E+02    0.680794742137924E-01
    0.272720444562192E+02    0.679437448173798E-01
    0.272770445481560E+02    0.678083466347151E-01
    0.272820446400928E+02    0.676732910282126E-01
    0.272870447320295E+02    0.675385894754607E-01
    0.272920448239663E+02    0.674042533630888E-01
    0.272970449159031E+02    0.672702937945572E-01
    0.273020450078399E+02    0.671367214133420E-01
    0.273070450997767E+02    0.670035462432375E-01
    0.273120451917135E+02    0.668707775481404E-01
    0.273170452836503E+02    0.667384237100716E-01
    0.273220453755871E+02    0.666064921276296E-01
    0.273270454675239E+02    0.664749891328452E-01
    0.273320455594606E+02    0.663439199278582E-01
    0.273370456513974E+02    0.662132885389217E-01
    0.273420457433342E+02    0.660830977872334E-01
    0.273470458352710E+02    0.659533492759687E-01
    0.273520459272078E+02    0.658240433893909E-01
    0.273570460191446E+02    0.656951793057379E-01
    0.273620461110814E+02    0.655667550187790E-01
    0.273670462030182E+02    0.654387673676097E-01
    0.273720462949550E+02    0.653112120723021E-01
    0.273770463868917E+02    0.651840837734678E-01
    0.273820464788285E+02    0.650573760727006E-01
    0.273870465707653E+02    0.649310815736123E-01
    0.273920466627021E+02    0.648051919198900E-01
    0.273970467546389E+02    0.646796978301638E-01
    0.274020468465757E+02    0.645545891266650E-01
    0.274070469385125E+02    0.644298547579438E-01
    0.274120470304493E+02    0.643054828132504E-01
    0.274170471223860E+02    0.641814605285573E-01
    0.274220472143228E+02    0.640577742836989E-01
    0.274270473062596E+02    0.639344095892054E-01
    0.274320473981964E+02    0.638113510643896E-01
    0.274370474901332E+02    0.636885824070826E-01
    0.274420475820700E+02    0.635660863044520E-01
    0.274470476740068E+02    0.634438446151152E-01
    0.274520477659436E+02    0.633218378550174E-01
    0.274570478578804E+02    0.632000455899711E-01
    0.274620479498171E+02    0.630784461382249E-01
    0.274670480417539E+02    0.629570165416266E-01
    0.274720481336907E+02    0.628357324873216E-01
    0.274770482256275E+02    0.627145682264316E-01
    0.274820483175643E+02    0.625934964912542E-01
    0.274870484095011E+02    0.624724884116379E-01
    0.274920485014379E+02    0.623515134311035E-01
    0.274970485933747E+02    0.622305392250655E-01
    0.275020486853115E+02    0.621095316191166E-01
    0.275070487772482E+02    0.619884545123736E-01
    0.275120488691850E+02    0.618672698016835E-01
    0.275170489611218E+02    0.617459373120032E-01
    0.275220490530586E+02    0.616244147307412E-01
    0.275270491449954E+02    0.615026575474318E-01
    0.275320492369322E+02    0.613806190018847E-01
    0.275370493288690E+02    0.612582500388434E-01
    0.275420494208058E+02    0.611354992745859E-01
    0.275470495127426E+02    0.610123129756235E-01
    0.275520496046793E+02    0.608886350497891E-01
    0.275570496966161E+02    0.607644070692103E-01
    0.275620497885529E+02    0.606395683049401E-01
    0.275670498804897E+02    0.605140558041937E-01
    0.275720499724265E+02    0.603878045093157E-01
    0.275770500643633E+02    0.602607474296763E-01
    0.275820501563001E+02    0.601328158843951E-01
    0.275870502482369E+02    0.600039398302647E-01
    0.275920503401736E+02    0.598740482982194E-01
    0.275970504321104E+02    0.597430699614189E-01
    0.276020505240472E+02    0.596109338641898E-01
    0.276070506159840E+02    0.594775703417136E-01
    0.276120507079208E+02    0.593429121680766E-01
    0.276170507998576E+02    0.592068959657505E-01
    0.276220508917944E+02    0.590694639141856E-01
    0.276270509837312E+02    0.589305657889409E-01
    0.276320510756680E+02    0.587901613566510E-01
    0.276370511676047E+02    0.586482231364815E-01
    0.276420512595415E+02    0.585047395184341E-01
    0.276470513514783E+02    0.583597181984818E-01
    0.276520514434151E+02    0.582131898512853E-01
    0.276570515353519E+02    0.580652119087625E-01
    0.276620516272887E+02    0.579158722550094E-01
    0.276670517192255E+02    0.577652925788395E-01
    0.276720518111623E+02    0.576136310592438E-01
    0.276770519030991E+02    0.574610840007295E-01
    0.276820519950358E+02    0.573078860033387E-01
    0.276870520869726E+02    0.571543082339541E-01
    0.276920521789094E+02    0.570006544672805E-01
    0.276970522708462E+02    0.568472546261196E-01
    0.277020523627830E+02    0.566944558302997E-01
    0.277070524547198E+02    0.565426112043607E-01
    0.277120525466566E+02    0.563920671030133E-01
    0.277170526385934E+02    0.562431498419509E-01
    0.277220527305302E+02    0.560961535134707E-01
    0.277270528224669E+02    0.559513309853798E-01
    0.277320529144037E+02    0.558088907092888E-01
    0.277370530063405E+02    0.556690024578988E-01
    0.277420530982773E+02    0.555318154321484E-01
    0.277470531902141E+02    0.553974919541288E-01
    0.277520532821509E+02    0.552662583409087E-01
    0.277570533740877E+02    0.551384700297892E-01
    0.277620534660245E+02    0.550146786498437E-01
    0.277670535579613E+02    0.548956738104595E-01
    0.277720536498980E+02    0.547824564893869E-01
    0.277770537418348E+02    0.546760988767148E-01
    0.277820538337716E+02    0.545774796784958E-01
    0.277870539257084E+02    0.544869611969672E-01
    0.277920540176452E+02    0.544041529537096E-01
    0.277970541095820E+02    0.543279044841488E-01
    0.278020542015188E+02    0.542565531707473E-01
    0.278070542934556E+02    0.541883054100597E-01
    0.278120543853923E+02    0.541215760259448E-01
    0.278170544773291E+02    0.540551772299047E-01
    0.278220545692659E+02    0.539883524636335E-01
    0.278270546612027E+02    0.539207121415617E-01
    0.278320547531395E+02    0.538521340843382E-01
    0.278370548450763E+02    0.537826691039521E-01
    0.278420549370131E+02    0.537124683465342E-01
    0.278470550289499E+02    0.536417340950133E-01
    0.278520551208867E+02    0.535706894461884E-01
    0.278570552128234E+02    0.534995610468828E-01
    0.278620553047602E+02    0.534285699670250E-01
    0.278670553966970E+02    0.533579271723632E-01
    0.278720554886338E+02    0.532878312783272E-01
    0.278770555805706E+02    0.532184671566291E-01
    0.278820556725074E+02    0.531500045470372E-01
    0.278870557644442E+02    0.530825961916942E-01
    0.278920558563810E+02    0.530163752215393E-01
    0.278970559483177E+02    0.529514516534319E-01
    0.279020560402545E+02    0.528879079293064E-01
    0.279070561321913E+02    0.528257934873944E-01
    0.279120562241281E+02    0.527651184006572E-01
    0.279170563160649E+02    0.527058461762378E-01
    0.279220564080017E+02    0.526478858846189E-01
    0.279270564999385E+02    0.525910838919908E-01
    0.279320565918753E+02    0.525352156124496E-01
    0.279370566838121E+02    0.524799778944686E-01
    0.279420567757488E+02    0.524249829122383E-01
    0.279470568676856E+02    0.523697547674417E-01
    0.279520569596224E+02    0.523137304166756E-01
    0.279570570515592E+02    0.522562670204525E-01
    0.279620571434960E+02    0.521966583248945E-01
    0.279670572354328E+02    0.521341631644392E-01
    0.279720573273696E+02    0.520680494772103E-01
    0.279770574193064E+02    0.519976571331390E-01
    0.279820575112432E+02    0.519224820670314E-01
    0.279870576031799E+02    0.518422822026276E-01
    0.279920576951167E+02    0.517572018032319E-01
    0.279970577870535E+02    0.516679043426258E-01
    0.280020578789903E+02    0.515756938584671E-01
    0.280070579709271E+02    0.514825912304554E-01
    0.280120580628639E+02    0.513913181547761E-01
    0.280170581548007E+02    0.513051383792495E-01
    0.280220582467375E+02    0.512275329838037E-01
    0.280270583386743E+02    0.511617699823122E-01
    0.280320584306110E+02    0.511105831940201E-01
    0.280370585225478E+02    0.510763644701076E-01
    0.280420586144846E+02    0.510622583578102E-01
    0.280470587064214E+02    0.510734939930791E-01
    0.280520587983582E+02    0.511154242801847E-01
    0.280570588902950E+02    0.511854614953261E-01
    0.280620589822318E+02    0.512688661457886E-01
    0.280670590741686E+02    0.513486369158212E-01
    0.280720591661053E+02    0.514153833293172E-01
    0.280770592580421E+02    0.514665832262494E-01
    0.280820593499789E+02    0.515023846539557E-01
    0.280870594419157E+02    0.515232691131028E-01
    0.280920595338525E+02    0.515293735361259E-01
    0.280970596257893E+02    0.515204136588501E-01
    0.281020597177261E+02    0.514957150020570E-01
    0.281070598096629E+02    0.514542168958257E-01
    0.281120599015997E+02    0.513944379389769E-01
    0.281170599935364E+02    0.513144288993802E-01
    0.281220600854732E+02    0.512117673712997E-01
    0.281270601774100E+02    0.510837005694242E-01
    0.281320602693468E+02    0.509276361632402E-01
    0.281370603612836E+02    0.507422734672830E-01
    0.281420604532204E+02    0.505217449468462E-01
    0.281470605451572E+02    0.502900742094716E-01
    0.281520606370940E+02    0.500455645553671E-01
    0.281570607290307E+02    0.498090446981512E-01
    0.281620608209675E+02    0.495979257805961E-01
    0.281670609129043E+02    0.494243571799256E-01
    0.281720610048411E+02    0.493052237486230E-01
    0.281770610967779E+02    0.492831559052389E-01
    0.281820611887147E+02    0.493364711108081E-01
    0.281870612806515E+02    0.493583699107233E-01
    0.281920613725883E+02    0.493188899486202E-01
    0.281970614645251E+02    0.492323967837693E-01
    0.282020615564618E+02    0.491114840088297E-01
    0.282070616483986E+02    0.489625332443360E-01
    0.282120617403354E+02    0.487861885403538E-01
    0.282170618322722E+02    0.485760737195759E-01
    0.282220619242090E+02    0.483099892795635E-01
    0.282270620161458E+02    0.480169732500400E-01
    0.282320621080826E+02    0.477053814565648E-01
    0.282370622000194E+02    0.474812592428763E-01
    0.282420622919562E+02    0.474489425224547E-01
    0.282470623838929E+02    0.477237472684744E-01
    0.282520624758297E+02    0.480411226077493E-01
    0.282570625677665E+02    0.482578232803173E-01
    0.282620626597033E+02    0.484088605191669E-01
    0.282670627516401E+02    0.484732747368832E-01
    0.282720628435769E+02    0.483964895044203E-01
    0.282770629355137E+02    0.480999324954743E-01
    0.282820630274505E+02    0.478994596965999E-01
    0.282870631193873E+02    0.481311637568180E-01
    0.282920632113240E+02    0.486585771293896E-01
    0.282970633032608E+02    0.489083135631673E-01
    0.283020633951976E+02    0.488992210817799E-01
    0.283070634871344E+02    0.485008551682236E-01
    0.283120635790712E+02    0.481240771783209E-01
    0.283170636710080E+02    0.486085293558627E-01
    0.283220637629448E+02    0.489216867674258E-01
    0.283270638548816E+02    0.486687241056584E-01
    0.283320639468184E+02    0.479784540853878E-01
    0.283370640387551E+02    0.485583971988875E-01
    0.283420641306919E+02    0.484842889913977E-01
    0.283470642226287E+02    0.476184261046329E-01
    0.283520643145655E+02    0.482323103078912E-01
    0.283570644065023E+02    0.472807921996110E-01
    0.283620644984391E+02    0.477331224764260E-01
    0.283670645903759E+02    0.468417525740462E-01
    0.283720646823127E+02    0.464860487319973E-01
    0.283770647742494E+02    0.464117508942107E-01
    0.283820648661862E+02    0.459869463307346E-01
    0.283870649581230E+02    0.467979656448109E-01
    0.283920650500598E+02    0.469027454483017E-01
    0.283970651419966E+02    0.470678518095777E-01
    0.284020652339334E+02    0.466849365702760E-01
    0.284070653258702E+02    0.475417940138849E-01
    0.284120654178070E+02    0.473598019883948E-01
    0.284170655097438E+02    0.474621501937778E-01
    0.284220656016805E+02    0.475165492866085E-01
    0.284270656936173E+02    0.475222915573815E-01
    0.284320657855541E+02    0.474748370183298E-01
    0.284370658774909E+02    0.473626734373061E-01
    0.284420659694277E+02    0.471642966012935E-01
    0.284470660613645E+02    0.468494967899284E-01
    0.284520661533013E+02    0.464047043720340E-01
    0.284570662452381E+02    0.459257397760336E-01
    0.284620663371749E+02    0.456860811616586E-01
    0.284670664291116E+02    0.458743356184542E-01
    0.284720665210484E+02    0.462783701489738E-01
    0.284770666129852E+02    0.466302736598312E-01
    0.284820667049220E+02    0.468473716987426E-01
    0.284870667968588E+02    0.469332608886445E-01
    0.284920668887956E+02    0.468870440096733E-01
    0.284970669807324E+02    0.466618448974594E-01
    0.285020670726692E+02    0.461447210135203E-01
    0.285070671646060E+02    0.454032640058423E-01
    0.285120672565427E+02    0.453546138603133E-01
    0.285170673484795E+02    0.460109685346572E-01
    0.285220674404163E+02    0.464560076820090E-01
    0.285270675323531E+02    0.465826007648983E-01
    0.285320676242899E+02    0.463736014556713E-01
    0.285370677162267E+02    0.455527443701941E-01
    0.285420678081635E+02    0.450509441099816E-01
    0.285470679001003E+02    0.459885053927229E-01
    0.285520679920370E+02    0.463501450693031E-01
    0.285570680839738E+02    0.460026442187790E-01
    0.285620681759106E+02    0.447668053145086E-01
    0.285670682678474E+02    0.459183526447541E-01
    0.285720683597842E+02    0.461306568792729E-01
    0.285770684517210E+02    0.446591518484415E-01
    0.285820685436578E+02    0.459840135315145E-01
    0.285870686355946E+02    0.453015258996539E-01
    0.285920687275314E+02    0.458563363768754E-01
    0.285970688194681E+02    0.445589576548667E-01
    0.286020689114049E+02    0.458214474887911E-01
    0.286070690033417E+02    0.458928472191986E-01
    0.286120690952785E+02    0.458509682246205E-01
    0.286170691872153E+02    0.448561171437897E-01
    0.286220692791521E+02    0.457077288294383E-01
    0.286270693710889E+02    0.447834967385341E-01
    0.286320694630257E+02    0.447353995444283E-01
    0.286370695549625E+02    0.445425916605904E-01
    0.286420696468992E+02    0.454987582614964E-01
    0.286470697388360E+02    0.450260356348047E-01
    0.286520698307728E+02    0.449886581149395E-01
    0.286570699227096E+02    0.449514237122236E-01
    0.286620700146464E+02    0.449143363159097E-01
    0.286670701065832E+02    0.448774022841823E-01
    0.286720701985200E+02    0.448406298324906E-01
    0.286770702904568E+02    0.448040284244225E-01
    0.286820703823936E+02    0.447676082132049E-01
    0.286870704743303E+02    0.447313795221076E-01
    0.286920705662671E+02    0.446953523905432E-01
    0.286970706582039E+02    0.446595361877421E-01
    0.287020707501407E+02    0.446239392974939E-01
    0.287070708420775E+02    0.445885688751563E-01
    0.287120709340143E+02    0.445534306738145E-01
    0.287170710259511E+02    0.445185289380343E-01
    0.287220711178879E+02    0.444838663564114E-01
    0.287270712098247E+02    0.444494440708632E-01
    0.287320713017614E+02    0.444152617316405E-01
    0.287370713936982E+02    0.443813175923552E-01
    0.287420714856350E+02    0.443476086363157E-01
    0.287470715775718E+02    0.443141307262664E-01
    0.287520716695086E+02    0.442808787690889E-01
    0.287570717614454E+02    0.442478468883212E-01
    0.287620718533822E+02    0.442150285971650E-01
    0.287670719453190E+02    0.441824169658396E-01
    0.287720720372557E+02    0.441500047775070E-01
    0.287770721291925E+02    0.441177846690676E-01
    0.287820722211293E+02    0.440857492521003E-01
    0.287870723130661E+02    0.440538912137204E-01
    0.287920724050029E+02    0.440222033945566E-01
    0.287970724969397E+02    0.439906788446512E-01
    0.288020725888765E+02    0.439593108588975E-01
    0.288070726808133E+02    0.439280929929572E-01
    0.288120727727501E+02    0.438970190634671E-01
    0.288170728646868E+02    0.438660831356553E-01
    0.288220729566236E+02    0.438352795022148E-01
    0.288270730485604E+02    0.438046026580863E-01
    0.288320731404972E+02    0.437740472741926E-01
    0.288370732324340E+02    0.437436081750400E-01
    0.288420733243708E+02    0.437132803244091E-01
    0.288470734163076E+02    0.436830588201092E-01
    0.288520735082444E+02    0.436529389023081E-01
    0.288570736001811E+02    0.436229159758380E-01
    0.288620736921179E+02    0.435929856479544E-01
    0.288670737840547E+02    0.435631437809168E-01
    0.288720738759915E+02    0.435333865590471E-01
    0.288770739679283E+02    0.435037105681581E-01
    0.288820740598651E+02    0.434741128853802E-01
    0.288870741518019E+02    0.434445911755965E-01
    0.288920742437387E+02    0.434151437928768E-01
    0.288970743356755E+02    0.433857698799881E-01
    0.289020744276122E+02    0.433564694656557E-01
    0.289070745195490E+02    0.433272435530745E-01
    0.289120746114858E+02    0.432980941964994E-01
    0.289170747034226E+02    0.432690245637528E-01
    0.289220747953594E+02    0.432400389780732E-01
    0.289270748872962E+02    0.432111429414493E-01
    0.289320749792330E+02    0.431823431329973E-01
    0.289370750711698E+02    0.431536473836758E-01
    0.289420751631066E+02    0.431250646253002E-01
    0.289470752550433E+02    0.430966048143268E-01
    0.289520753469801E+02    0.430682788315342E-01
    0.289570754389169E+02    0.430400983576748E-01
    0.289620755308537E+02    0.430120757284244E-01
    0.289670756227905E+02    0.429842237707309E-01
    0.289720757147273E+02    0.429565556231495E-01
    0.289770758066641E+02    0.429290845447186E-01
    0.289820758986009E+02    0.429018237146956E-01
    0.289870759905377E+02    0.428747860291967E-01
    0.289920760824744E+02    0.428479838968229E-01
    0.289970761744112E+02    0.428214290388728E-01
    0.290020762663480E+02    0.427951322973881E-01
    0.290070763582848E+02    0.427691034553841E-01
    0.290120764502216E+02    0.427433510725136E-01
    0.290170765421584E+02    0.427178823395362E-01
    0.290220766340952E+02    0.426927029543125E-01
    0.290270767260320E+02    0.426678170198632E-01
    0.290320768179687E+02    0.426432269711030E-01
    0.290370769099055E+02    0.426189335248570E-01
    0.290420770018423E+02    0.425949356581307E-01
    0.290470770937791E+02    0.425712306131472E-01
    0.290520771857159E+02    0.425478139289508E-01
    0.290570772776527E+02    0.425246794961515E-01
    0.290620773695895E+02    0.425018196396680E-01
    0.290670774615263E+02    0.424792252172880E-01
    0.290720775534631E+02    0.424568857413862E-01
    0.290770776453998E+02    0.424347895152591E-01
    0.290820777373366E+02    0.424129237836157E-01
    0.290870778292734E+02    0.423912748929548E-01
    0.290920779212102E+02    0.423698284599064E-01
    0.290970780131470E+02    0.423485695432924E-01
    0.291020781050838E+02    0.423274828178069E-01
    0.291070781970206E+02    0.423065527457722E-01
    0.291120782889574E+02    0.422857637447897E-01
    0.291170783808941E+02    0.422651003482401E-01
    0.291220784728309E+02    0.422445473568879E-01
    0.291270785647677E+02    0.422240899794780E-01
    0.291320786567045E+02    0.422037139602713E-01
    0.291370787486413E+02    0.421834056935684E-01
    0.291420788405781E+02    0.421631523220610E-01
    0.291470789325149E+02    0.421429418205906E-01
    0.291520790244517E+02    0.421227630634169E-01
    0.291570791163885E+02    0.421026058757908E-01
    0.291620792083252E+02    0.420824610696850E-01
    0.291670793002620E+02    0.420623204643351E-01
    0.291720793921988E+02    0.420421768919202E-01
    0.291770794841356E+02    0.420220241905730E-01
    0.291820795760724E+02    0.420018571837227E-01
    0.291870796680092E+02    0.419816716491227E-01
    0.291920797599460E+02    0.419614642775644E-01
    0.291970798518828E+02    0.419412326233380E-01
    0.292020799438196E+02    0.419209750476054E-01
    0.292070800357563E+02    0.419006906564236E-01
    0.292120801276931E+02    0.418803792348502E-01
    0.292170802196299E+02    0.418600411784122E-01
    0.292220803115667E+02    0.418396774236635E-01
    0.292270804035035E+02    0.418192893786458E-01
    0.292320804954403E+02    0.417988788555061E-01
    0.292370805873771E+02    0.417784480047786E-01
    0.292420806793139E+02    0.417579992538148E-01
    0.292470807712507E+02    0.417375352494252E-01
    0.292520808631874E+02    0.417170588055955E-01
    0.292570809551242E+02    0.416965728566774E-01
    0.292620810470610E+02    0.416760804168521E-01
    0.292670811389978E+02    0.416555845455208E-01
    0.292720812309346E+02    0.416350883193950E-01
    0.292770813228714E+02    0.416145948103141E-01
    0.292820814148082E+02    0.415941070697860E-01
    0.292870815067450E+02    0.415736281190001E-01
    0.292920815986818E+02    0.415531609441804E-01
    0.292970816906185E+02    0.415327084970801E-01
    0.293020817825553E+02    0.415122736997256E-01
    0.293070818744921E+02    0.414918594528507E-01
    0.293120819664289E+02    0.414714686475181E-01
    0.293170820583657E+02    0.414511041788205E-01
    0.293220821503025E+02    0.414307689616707E-01
    0.293270822422393E+02    0.414104659473020E-01
    0.293320823341761E+02    0.413901981401303E-01
    0.293370824261128E+02    0.413699686142883E-01
    0.293420825180496E+02    0.413497805293621E-01
    0.293470826099864E+02    0.413296371447214E-01
    0.293520827019232E+02    0.413095418318098E-01
    0.293570827938600E+02    0.412894980845905E-01
    0.293620828857968E+02    0.412695095268339E-01
    0.293670829777336E+02    0.412495799176954E-01
    0.293720830696704E+02    0.412297131533342E-01
    0.293770831616072E+02    0.412099132664342E-01
    0.293820832535439E+02    0.411901844223581E-01
    0.293870833454807E+02    0.411705309132120E-01
    0.293920834374175E+02    0.411509571483577E-01
    0.293970835293543E+02    0.411314676434514E-01
    0.294020836212911E+02    0.411120670067806E-01
    0.294070837132279E+02    0.410927599242059E-01
    0.294120838051647E+02    0.410735511423943E-01
    0.294170838971015E+02    0.410544454508277E-01
    0.294220839890383E+02    0.410354476634398E-01
    0.294270840809750E+02    0.410165625993542E-01
    0.294320841729118E+02    0.409977950638437E-01
    0.294370842648486E+02    0.409791498293584E-01
    0.294420843567854E+02    0.409606316169220E-01
    0.294470844487222E+02    0.409422450785953E-01
    0.294520845406590E+02    0.409239947804863E-01
    0.294570846325958E+02    0.409058851871490E-01
    0.294620847245326E+02    0.408879206469755E-01
    0.294670848164694E+02    0.408701053792272E-01
    0.294720849084061E+02    0.408524434619621E-01
    0.294770850003429E+02    0.408349388216993E-01
    0.294820850922797E+02    0.408175952242380E-01
    0.294870851842165E+02    0.408004162666020E-01
    0.294920852761533E+02    0.407834053702954E-01
    0.294970853680901E+02    0.407665657753957E-01
    0.295020854600269E+02    0.407499005357469E-01
    0.295070855519637E+02    0.407334125145811E-01
    0.295120856439004E+02    0.407171043808324E-01
    0.295170857358372E+02    0.407009786057519E-01
    0.295220858277740E+02    0.406850374598342E-01
    0.295270859197108E+02    0.406692830097866E-01
    0.295320860116476E+02    0.406537171148280E-01
    0.295370861035844E+02    0.406383414238172E-01
    0.295420861955212E+02    0.406231573708263E-01
    0.295470862874580E+02    0.406081661710201E-01
    0.295520863793948E+02    0.405933688155607E-01
    0.295570864713315E+02    0.405787660659801E-01
    0.295620865632683E+02    0.405643584477395E-01
    0.295670866552051E+02    0.405501462429478E-01
    0.295720867471419E+02    0.405361294828722E-01
    0.295770868390787E+02    0.405223079387960E-01
    0.295820869310155E+02    0.405086811134348E-01
    0.295870870229523E+02    0.404952482307774E-01
    0.295920871148891E+02    0.404820082241073E-01
    0.295970872068258E+02    0.404689597285969E-01
    0.296020872987626E+02    0.404561010668734E-01
    0.296070873906994E+02    0.404434302391530E-01
    0.296120874826362E+02    0.404309449118381E-01
    0.296170875745730E+02    0.404186424064507E-01
    0.296220876665098E+02    0.404065196888132E-01
    0.296270877584466E+02    0.403945733592085E-01
    0.296320878503834E+02    0.403827996428629E-01
    0.296370879423202E+02    0.403711943827543E-01
    0.296420880342569E+02    0.403597530307668E-01
    0.296470881261937E+02    0.403484706445059E-01
    0.296520882181305E+02    0.403373418823051E-01
    0.296570883100673E+02    0.403263610021202E-01
    0.296620884020041E+02    0.403155218616487E-01
    0.296670884939409E+02    0.403048179214245E-01
    0.296720885858777E+02    0.402942422499556E-01
    0.296770886778145E+02    0.402837875317926E-01
    0.296820887697513E+02    0.402734460776008E-01
    0.296870888616880E+02    0.402632098391777E-01
    0.296920889536248E+02    0.402530704239247E-01
    0.296970890455616E+02    0.402430191156261E-01
    0.297020891374984E+02    0.402330468961739E-01
    0.297070892294352E+02    0.402231444704079E-01
    0.297120893213720E+02    0.402133022944143E-01
    0.297170894133088E+02    0.402035106054291E-01
    0.297220895052456E+02    0.401937594551737E-01
    0.297270895971824E+02    0.401840387452551E-01
    0.297320896891191E+02    0.401743382639343E-01
    0.297370897810559E+02    0.401646477262094E-01
    0.297420898729927E+02    0.401549568147929E-01
    0.297470899649295E+02    0.401452552227791E-01
    0.297520900568663E+02    0.401355326978601E-01
    0.297570901488031E+02    0.401257790879822E-01
    0.297620902407399E+02    0.401159843877253E-01
    0.297670903326767E+02    0.401061387866491E-01
    0.297720904246134E+02    0.400962327180008E-01
    0.297770905165502E+02    0.400862569095857E-01
    0.297820906084870E+02    0.400762024358545E-01
    0.297870907004238E+02    0.400660607721978E-01
    0.297920907923606E+02    0.400558238518983E-01
    0.297970908842974E+02    0.400454841264203E-01
    0.298020909762342E+02    0.400350346299198E-01
    0.298070910681710E+02    0.400244690493555E-01
    0.298120911601078E+02    0.400137818013840E-01
    0.298170912520445E+02    0.400029681175836E-01
    0.298220913439813E+02    0.399920241399238E-01
    0.298270914359181E+02    0.399809470291984E-01
    0.298320915278549E+02    0.399697350872504E-01
    0.298370916197917E+02    0.399583878965053E-01
    0.298420917117285E+02    0.399469064791821E-01
    0.298470918036653E+02    0.399352934780003E-01
    0.298520918956021E+02    0.399235533597854E-01
    0.298570919875389E+02    0.399116926448100E-01
    0.298620920794756E+02    0.398997201602550E-01
    0.298670921714124E+02    0.398876473170406E-01
    0.298720922633492E+02    0.398754884075783E-01
    0.298770923552860E+02    0.398632609163910E-01
    0.298820924472228E+02    0.398509858350625E-01
    0.298870925391596E+02    0.398386879675722E-01
    0.298920926310964E+02    0.398263962065285E-01
    0.298970927230332E+02    0.398141437573752E-01
    0.299020928149700E+02    0.398019682818031E-01
    0.299070929069067E+02    0.397899119276879E-01
    0.299120929988435E+02    0.397780212117575E-01
    0.299170930907803E+02    0.397663467218074E-01
    0.299220931827171E+02    0.397549426099781E-01
    0.299270932746539E+02    0.397438658613357E-01
    0.299320933665907E+02    0.397331753349644E-01
    0.299370934585275E+02    0.397229305984421E-01
    0.299420935504643E+02    0.397131905958710E-01
    0.299470936424011E+02    0.397040122167500E-01
    0.299520937343378E+02    0.396954488438808E-01
    0.299570938262746E+02    0.396875489706274E-01
    0.299620939182114E+02    0.396803549669276E-01
    0.299670940101482E+02    0.396739020583666E-01
    0.299720941020850E+02    0.396682175493529E-01
    0.299770941940218E+02    0.396633202940491E-01
    0.299820942859586E+02    0.396592203905029E-01
    0.299870943778954E+02    0.396559190557330E-01
    0.299920944698321E+02    0.396534086557178E-01
    0.299970945617689E+02    0.396516728622984E-01
    0.300020946537057E+02    0.396506869456635E-01
    0.300070947456425E+02    0.396504182232887E-01
    0.300120948375793E+02    0.396508266952618E-01
    0.300170949295161E+02    0.396518658875974E-01
    0.300220950214529E+02    0.396534839042620E-01
    0.300270951133897E+02    0.396556246596644E-01
    0.300320952053265E+02    0.396582292351932E-01
    0.300370952972632E+02    0.396612372840827E-01
    0.300420953892000E+02    0.396645884025779E-01
    0.300470954811368E+02    0.396682233902597E-01
    0.300520955730736E+02    0.396720853446850E-01
    0.300570956650104E+02    0.396761205596171E-01
    0.300620957569472E+02    0.396802792391421E-01
    0.300670958488840E+02    0.396845160722162E-01
    0.300720959408208E+02    0.396887907837357E-01
    0.300770960327575E+02    0.396930688434058E-01
    0.300820961246943E+02    0.396973226310064E-01
    0.300870962166311E+02    0.397015334776179E-01
    0.300920963085679E+02    0.397056950162963E-01
    0.300970964005047E+02    0.397098177296210E-01
    0.301020964924415E+02    0.397139324117722E-01
    0.301070965843783E+02    0.397180852612621E-01
    0.301120966763151E+02    0.397223126848203E-01
    0.301170967682519E+02    0.397265950589845E-01
    0.301220968601886E+02    0.397308268286184E-01
    0.301270969521254E+02    0.397348533103474E-01
    0.301320970440622E+02    0.397385503970073E-01
    0.301370971359990E+02    0.397418660716652E-01
    0.301420972279358E+02    0.397448028640343E-01
    0.301470973198726E+02    0.397473826458404E-01
    0.301520974118094E+02    0.397496239013216E-01
    0.301570975037462E+02    0.397515335106624E-01
    0.301620975956830E+02    0.397531059647528E-01
    0.301670976876197E+02    0.397543249149982E-01
    0.301720977795565E+02    0.397551651921404E-01
    0.301770978714933E+02    0.397555956465303E-01
    0.301820979634301E+02    0.397555855386015E-01
    0.301870980553669E+02    0.397551229359946E-01
    0.301920981473037E+02    0.397542729211074E-01
    0.301970982392405E+02    0.397533810065251E-01
    0.302020983311773E+02    0.397539112196582E-01
    0.302070984231141E+02    0.397630199557312E-01
    0.302120985150508E+02    0.398347173405888E-01
    0.302170986069876E+02    0.404332494619496E-01
    0.302220986989244E+02    0.399587703772107E-01
    0.302270987908612E+02    0.398049769645172E-01
    0.302320988827980E+02    0.397602890178286E-01
    0.302370989747348E+02    0.397533287994850E-01
    0.302420990666716E+02    0.397594175146650E-01
    0.302470991586084E+02    0.397618924895873E-01
    0.302520992505452E+02    0.397592026089707E-01
    0.302570993424819E+02    0.397533212939267E-01
    0.302620994344187E+02    0.397455276809973E-01
    0.302670995263555E+02    0.397364370717375E-01
    0.302720996182923E+02    0.397263851920987E-01
    0.302770997102291E+02    0.397156618530185E-01
    0.302820998021659E+02    0.397046539773859E-01
    0.302870998941027E+02    0.396939246708373E-01
    0.302920999860395E+02    0.396838889420363E-01
    0.302971000779762E+02    0.396694706892841E-01
    0.303021001699130E+02    0.395943233138218E-01
    0.303071002618498E+02    0.395711032382033E-01
    0.303121003537866E+02    0.395545183034636E-01
    0.303171004457234E+02    0.395659411523365E-01
    0.303221005376602E+02    0.395829068853278E-01
    0.303271006295970E+02    0.395956333515836E-01
    0.303321007215338E+02    0.396101357533570E-01
    0.303371008134706E+02    0.396290947138984E-01
    0.303421009054073E+02    0.396518395330204E-01
    0.303471009973441E+02    0.396758154300981E-01
    0.303521010892809E+02    0.397000790320850E-01
    0.303571011812177E+02    0.397264557198806E-01
    0.303621012731545E+02    0.397664796420155E-01
    0.303671013650913E+02    0.399290309252871E-01
    0.303721014570281E+02    0.404038760388139E-01
    0.303771015489649E+02    0.398770614328768E-01
    0.303821016409017E+02    0.398111661001744E-01
    0.303871017328384E+02    0.398187517359775E-01
    0.303921018247752E+02    0.398405985876995E-01
    0.303971019167120E+02    0.398516489424393E-01
    0.304021020086488E+02    0.398567865008227E-01
    0.304071021005856E+02    0.398591412070807E-01
    0.304121021925224E+02    0.398595318822811E-01
    0.304171022844592E+02    0.398580182669095E-01
    0.304221023763960E+02    0.398543765281762E-01
    0.304271024683328E+02    0.398481780158595E-01
    0.304321025602695E+02    0.398385946908938E-01
    0.304371026522063E+02    0.398241983503871E-01
    0.304421027441431E+02    0.398070637889037E-01
    0.304471028360799E+02    0.397957292508273E-01
    0.304521029280167E+02    0.398994673163300E-01
    0.304571030199535E+02    0.399654976096907E-01
    0.304621031118903E+02    0.400150150217212E-01
    0.304671032038271E+02    0.396592094369803E-01
    0.304721032957638E+02    0.396996002792494E-01
    0.304771033877006E+02    0.397389365276502E-01
    0.304821034796374E+02    0.397832335516374E-01
    0.304871035715742E+02    0.398279588562335E-01
    0.304921036635110E+02    0.398676950609431E-01
    0.304971037554478E+02    0.399073939338391E-01
    0.305021038473846E+02    0.399746188469551E-01
    0.305071039393214E+02    0.405039548852479E-01
    0.305121040312582E+02    0.399868012985611E-01
    0.305171041231949E+02    0.400056010097801E-01
    0.305221042151317E+02    0.400094829363831E-01
    0.305271043070685E+02    0.400036603711333E-01
    0.305321043990053E+02    0.399892052172893E-01
    0.305371044909421E+02    0.400040753935991E-01
    0.305421045828789E+02    0.401347355220151E-01
    0.305471046748157E+02    0.398393177881846E-01
    0.305521047667525E+02    0.398607371708905E-01
    0.305571048586892E+02    0.399152401469048E-01
    0.305621049506260E+02    0.405554558683422E-01
    0.305671050425628E+02    0.400432130666054E-01
    0.305721051344996E+02    0.400709497761560E-01
    0.305771052264364E+02    0.401080722168420E-01
    0.305821053183732E+02    0.400779738631082E-01
    0.305871054103100E+02    0.400323972050041E-01
    0.305921055022468E+02    0.400646664839658E-01
    0.305971055941836E+02    0.400802066543896E-01
    0.306021056861203E+02    0.404222705990891E-01
    0.306071057780571E+02    0.414216043000691E-01
    0.306121058699939E+02    0.407813806919234E-01
    0.306171059619307E+02    0.409577026409024E-01
    0.306221060538675E+02    0.408973616263484E-01
    0.306271061458043E+02    0.412455474141260E-01
    0.306321062377411E+02    0.401508572777225E-01
    0.306371063296779E+02    0.401988588879939E-01
    0.306421064216147E+02    0.402771994113327E-01
    0.306471065135514E+02    0.407277887430404E-01
    0.306521066054882E+02    0.403386468846222E-01
    0.306571066974250E+02    0.401912780521235E-01
    0.306621067893618E+02    0.402581512092790E-01
    0.306671068812986E+02    0.402479554434895E-01
    0.306721069732354E+02    0.402401266923878E-01
    0.306771070651722E+02    0.401851428284824E-01
    0.306821071571090E+02    0.402977690451631E-01
    0.306871072490458E+02    0.403478859291253E-01
    0.306921073409825E+02    0.402683902331023E-01
    0.306971074329193E+02    0.403667580260429E-01
    0.307021075248561E+02    0.403936620458510E-01
    0.307071076167929E+02    0.402049954800914E-01
    0.307121077087297E+02    0.404638149303901E-01
    0.307171078006665E+02    0.407689980727117E-01
    0.307221078926033E+02    0.405495710167302E-01
    0.307271079845401E+02    0.405985153697408E-01
    0.307321080764768E+02    0.408182772899702E-01
    0.307371081684136E+02    0.308575369489008E+16
    0.307421082603504E+02    0.184648500599795E+11
    0.307471083522872E+02    0.617514185633062E+08
    0.307521084442240E+02    0.857601067487614E+06
    0.307571085361608E+02    0.383862552034590E+05
    0.307621086280976E+02    0.298085449500079E+04
    0.307671087200344E+02    0.582580369909069E+03
    0.307721088119712E+02    0.625490673132376E+02
    0.307771089039079E+02    0.199236986048642E+02
    0.307821089958447E+02    0.397307529485711E+01
    0.307871090877815E+02    0.861492040791747E+00
    0.307921091797183E+02    0.356949768437475E+00
    0.307971092716551E+02    0.170655313881504E+00
    0.308021093635919E+02    0.849039120893123E-01
    0.308071094555287E+02    0.533249818709596E-01
    0.308121095474655E+02    0.440217133387268E-01
    0.308171096394023E+02    0.417740468782629E-01
    0.308221097313390E+02    0.413216787629064E-01
    0.308271098232758E+02    0.412371293581404E-01
    0.308321099152126E+02    0.412122887252902E-01
    0.308371100071494E+02    0.411951476744565E-01
    0.308421100990862E+02    0.411749787817201E-01
    0.308471101910230E+02    0.411674378955478E-01
    0.308521102829598E+02    0.411507125964754E-01
    0.308571103748966E+02    0.411351652382641E-01
    0.308621104668334E+02    0.411233255555418E-01
    0.308671105587701E+02    0.411150586804983E-01
    0.308721106507069E+02    0.411127527753434E-01
    0.308771107426437E+02    0.411252565766310E-01
    0.308821108345805E+02    0.411616085600469E-01
    0.308871109265173E+02    0.411982845787454E-01
    0.308921110184541E+02    0.412164715697333E-01
    0.308971111103909E+02    0.412263807677817E-01
    0.309021112023277E+02    0.412265870914635E-01
    0.309071112942644E+02    0.412299156312700E-01
    0.309121113862012E+02    0.412436793382787E-01
    0.309171114781380E+02    0.412961000419993E-01
    0.309221115700748E+02    0.413354624247481E-01
    0.309271116620116E+02    0.413509269271394E-01
    0.309321117539484E+02    0.413461284165075E-01
    0.309371118458852E+02    0.413547285232185E-01
    0.309421119378220E+02    0.414246293519939E-01
    0.309471120297588E+02    0.414450930071030E-01
    0.309521121216955E+02    0.414305222531668E-01
    0.309571122136323E+02    0.414766005366611E-01
    0.309621123055691E+02    0.415124198595012E-01
    0.309671123975059E+02    0.414922948165892E-01
    0.309721124894427E+02    0.415688795029875E-01
    0.309771125813795E+02    0.415397675562877E-01
    0.309821126733163E+02    0.415952573624897E-01
    0.309871127652531E+02    0.416376838995180E-01
    0.309921128571899E+02    0.416578970166749E-01
    0.309971129491266E+02    0.416880546141519E-01
    0.310021130410634E+02    0.416621933083087E-01
    0.310071131330002E+02    0.416868839449381E-01
    0.310121132249370E+02    0.417154365144648E-01
    0.310171133168738E+02    0.417381364980618E-01
    0.310221134088106E+02    0.417677665340369E-01
    0.310271135007474E+02    0.418114213199690E-01
    0.310321135926842E+02    0.418368549588776E-01
    0.310371136846209E+02    0.418624724309374E-01
    0.310421137765577E+02    0.418882749332195E-01
    0.310471138684945E+02    0.419142636535257E-01
    0.310521139604313E+02    0.419404398441810E-01
    0.310571140523681E+02    0.419668048801969E-01
    0.310621141443049E+02    0.419933603074082E-01
    0.310671142362417E+02    0.420201078752148E-01
    0.310721143281785E+02    0.420470495593914E-01
    0.310771144201153E+02    0.420741875732420E-01
    0.310821145120520E+02    0.421015243690429E-01
    0.310871146039888E+02    0.421290626308564E-01
    0.310921146959256E+02    0.421568052599875E-01
    0.310971147878624E+02    0.421847553537885E-01
    0.311021148797992E+02    0.422129161796933E-01
    0.311071149717360E+02    0.422412911446932E-01
    0.311121150636728E+02    0.422698837614472E-01
    0.311171151556096E+02    0.422986976114404E-01
    0.311221152475464E+02    0.423277363060686E-01
    0.311271153394831E+02    0.423570034460710E-01
    0.311321154314199E+02    0.423865025794892E-01
    0.311371155233567E+02    0.424162371579563E-01
    0.311421156152935E+02    0.424462104938671E-01
    0.311471157072303E+02    0.424764257159664E-01
    0.311521157991671E+02    0.425068857238457E-01
    0.311571158911039E+02    0.425375931551740E-01
    0.311621159830407E+02    0.425685503250538E-01
    0.311671160749775E+02    0.425997592065353E-01
    0.311721161669142E+02    0.426312213852705E-01
    0.311771162588510E+02    0.426629380293730E-01
    0.311821163507878E+02    0.426949098619932E-01
    0.311871164427246E+02    0.427271371396065E-01
    0.311921165346614E+02    0.427596196358457E-01
    0.311971166265982E+02    0.427923566327117E-01
    0.312021167185350E+02    0.428253469176115E-01
    0.312071168104718E+02    0.428585887895980E-01
    0.312121169024085E+02    0.428920800717620E-01
    0.312171169943453E+02    0.429258181315263E-01
    0.312221170862821E+02    0.429597999088000E-01
    0.312271171782189E+02    0.429940219507498E-01
    0.312321172701557E+02    0.430284804506044E-01
    0.312371173620925E+02    0.430631712994447E-01
    0.312421174540293E+02    0.430981009354736E-01
    0.312471175459661E+02    0.431332323855964E-01
    0.312521176379029E+02    0.431685933587702E-01
    0.312571177298396E+02    0.432041682641981E-01
    0.312621178217764E+02    0.432399522968945E-01
    0.312671179137132E+02    0.432759406896586E-01
    0.312721180056500E+02    0.433121287698914E-01
    0.312771180975868E+02    0.433485120157799E-01
    0.312821181895236E+02    0.433850861055143E-01
    0.312871182814604E+02    0.434218469641769E-01
    0.312921183733972E+02    0.434587908046835E-01
    0.312971184653340E+02    0.434959141617816E-01
    0.313021185572707E+02    0.435332139208611E-01
    0.313071186492075E+02    0.435706873394977E-01
    0.313121187411443E+02    0.436083320616178E-01
    0.313171188330811E+02    0.436461461259743E-01
    0.313221189250179E+02    0.436841279656020E-01
    0.313271190169547E+02    0.437222764024741E-01
    0.313321191088915E+02    0.437605906343611E-01
    0.313371192008283E+02    0.437990702157759E-01
    0.313421192927651E+02    0.438377150343459E-01
    0.313471193847018E+02    0.438765252789138E-01
    0.313521194766386E+02    0.439155014073281E-01
    0.313571195685754E+02    0.439546441074749E-01
    0.313621196605122E+02    0.439939542563273E-01
    0.313671197524490E+02    0.440334328768099E-01
    0.313721198443858E+02    0.440730810932134E-01
    0.313771199363226E+02    0.441129000859436E-01
    0.313821200282594E+02    0.441528910475713E-01
    0.313871201201962E+02    0.441930551390108E-01
    0.313921202121329E+02    0.442333934477073E-01
    0.313971203040697E+02    0.442739069559277E-01
    0.314021203960065E+02    0.443145964930554E-01
    0.314071204879433E+02    0.443554627193465E-01
    0.314121205798801E+02    0.443965060944591E-01
    0.314171206718169E+02    0.444377268589929E-01
    0.314221207637537E+02    0.444791250211477E-01
    0.314271208556905E+02    0.445207003489852E-01
    0.314321209476272E+02    0.445624523702909E-01
    0.314371210395640E+02    0.446043803759466E-01
    0.314421211315008E+02    0.446464834325298E-01
    0.314471212234376E+02    0.446887603985424E-01
    0.314521213153744E+02    0.447312099468462E-01
    0.314571214073112E+02    0.447738305931917E-01
    0.314621214992480E+02    0.448166207267712E-01
    0.314671215911848E+02    0.448595786474893E-01
    0.314721216831216E+02    0.449027026045358E-01
    0.314771217750583E+02    0.449459908362787E-01
    0.314821218669951E+02    0.449894416152879E-01
    0.314871219589319E+02    0.450330532906079E-01
    0.314921220508687E+02    0.450768243317769E-01
    0.314971221428055E+02    0.451207533709712E-01
    0.315021222347423E+02    0.451648392443974E-01
    0.315071223266791E+02    0.452090810308054E-01
    0.315121224186159E+02    0.452534780870318E-01
    0.315171225105526E+02    0.452980300801535E-01
    0.315221226024894E+02    0.453427370153806E-01
    0.315271226944262E+02    0.453875992596074E-01
    0.315321227863630E+02    0.454326175602350E-01
    0.315371228782998E+02    0.454777930574323E-01
    0.315421229702366E+02    0.455231272948716E-01
    0.315471230621734E+02    0.455686222204317E-01
    0.315521231541102E+02    0.456142801849685E-01
    0.315571232460470E+02    0.456601039344705E-01
    0.315621233379837E+02    0.457060965974998E-01
    0.315671234299205E+02    0.457522616680364E-01
    0.315721235218573E+02    0.457986029829865E-01
    0.315771236137941E+02    0.458451246965819E-01
    0.315821237057309E+02    0.458918312497472E-01
    0.315871237976677E+02    0.459387273373471E-01
    0.315921238896045E+02    0.459858178715101E-01
    0.315971239815413E+02    0.460331079426868E-01
    0.316021240734781E+02    0.460806027794052E-01
    0.316071241654148E+02    0.461283077058119E-01
    0.316121242573516E+02    0.461762280989654E-01
    0.316171243492884E+02    0.462243693454794E-01
    0.316221244412252E+02    0.462727367985987E-01
    0.316271245331620E+02    0.463213357358945E-01
    0.316321246250988E+02    0.463701713185026E-01
    0.316371247170356E+02    0.464192485520194E-01
    0.316421248089724E+02    0.464685722496652E-01
    0.316471249009092E+02    0.465181469983337E-01
    0.316521249928459E+02    0.465679771277498E-01
    0.316571250847827E+02    0.466180666831456E-01
    0.316621251767195E+02    0.466684194016510E-01
    0.316671252686563E+02    0.467190386930935E-01
    0.316721253605931E+02    0.467699276246647E-01
    0.316771254525299E+02    0.468210889103917E-01
    0.316821255444667E+02    0.468725249049432E-01
    0.316871256364035E+02    0.469242376019409E-01
    0.316921257283402E+02    0.469762286366474E-01
    0.316971258202770E+02    0.470284992930669E-01
    0.317021259122138E+02    0.470810505155597E-01
    0.317071260041506E+02    0.471338829234865E-01
    0.317121260960874E+02    0.471869968302509E-01
    0.317171261880242E+02    0.472403922653682E-01
    0.317221262799610E+02    0.472940689993983E-01
    0.317271263718978E+02    0.473480265713766E-01
    0.317321264638346E+02    0.474022643184466E-01
    0.317371265557713E+02    0.474567814070296E-01
    0.317421266477081E+02    0.475115768648607E-01
    0.317471267396449E+02    0.475666496145911E-01
    0.317521268315817E+02    0.476219985066000E-01
    0.317571269235185E+02    0.476776223523366E-01
    0.317621270154553E+02    0.477335199565412E-01
    0.317671271073921E+02    0.477896901492397E-01
    0.317721271993289E+02    0.478461318153820E-01
    0.317771272912656E+02    0.479028439234780E-01
    0.317821273832024E+02    0.479598255519686E-01
    0.317871274751392E+02    0.480170759134002E-01
    0.317921275670760E+02    0.480745943760056E-01
    0.317971276590128E+02    0.481323804828028E-01
    0.318021277509496E+02    0.481904339677435E-01
    0.318071278428864E+02    0.482487547690673E-01
    0.318121279348232E+02    0.483073430395193E-01
    0.318171280267600E+02    0.483661991542778E-01
    0.318221281186967E+02    0.484253237144966E-01
    0.318271282106335E+02    0.484847175498600E-01
    0.318321283025703E+02    0.485443817167862E-01
    0.318371283945071E+02    0.486043174947357E-01
    0.318421284864439E+02    0.486645263798733E-01
    0.318471285783807E+02    0.487250100761402E-01
    0.318521286703175E+02    0.487857704843762E-01
    0.318571287622543E+02    0.488468096897766E-01
    0.318621288541911E+02    0.489081299468132E-01
    0.318671289461278E+02    0.489697336633743E-01
    0.318721290380646E+02    0.490316233838741E-01
    0.318771291300014E+02    0.490938017706312E-01
    0.318821292219382E+02    0.491562715843303E-01
    0.318871293138750E+02    0.492190356688314E-01
    0.318921294058118E+02    0.492820969238331E-01
    0.318971294977486E+02    0.493454582935417E-01
    0.319021295896854E+02    0.494091227438225E-01
    0.319071296816222E+02    0.494730932451297E-01
    0.319121297735589E+02    0.495373727548557E-01
    0.319171298654957E+02    0.496019642014981E-01
    0.319221299574325E+02    0.496668704695752E-01
    0.319271300493693E+02    0.497320943869752E-01
    0.319321301413061E+02    0.497976387125533E-01
    0.319371302332429E+02    0.498635061268538E-01
    0.319421303251797E+02    0.499296992239232E-01
    0.319471304171165E+02    0.499962205057018E-01
    0.319521305090533E+02    0.500630723777524E-01
    0.319571306009900E+02    0.501302571478757E-01
    0.319621306929268E+02    0.501977770257129E-01
    0.319671307848636E+02    0.502656341253821E-01
    0.319721308768004E+02    0.503338304689022E-01
    0.319771309687372E+02    0.504023679926504E-01
    0.319821310606740E+02    0.504712485541872E-01
    0.319871311526108E+02    0.505404739414285E-01
    0.319921312445476E+02    0.506100458828803E-01
    0.319971313364843E+02    0.506799660588591E-01
    0.320021314284211E+02    0.507502361137679E-01
    0.320071315203579E+02    0.508208576690348E-01
    0.320121316122947E+02    0.508918323366903E-01
    0.320171317042315E+02    0.509631617326122E-01
    0.320221317961683E+02    0.510348474906507E-01
    0.320271318881051E+02    0.511068912762097E-01
    0.320321319800419E+02    0.511792947984097E-01
    0.320371320719787E+02    0.512520598241037E-01
    0.320421321639154E+02    0.513251881885724E-01
    0.320471322558522E+02    0.513986818064278E-01
    0.320521323477890E+02    0.514725426815688E-01
    0.320571324397258E+02    0.515467729152919E-01
    0.320621325316626E+02    0.516213747137210E-01
    0.320671326235994E+02    0.516963503929553E-01
    0.320721327155362E+02    0.517717023837210E-01
    0.320771328074730E+02    0.518474332329394E-01
    0.320821328994098E+02    0.519235456062684E-01
    0.320871329913465E+02    0.520000422842834E-01
    0.320921330832833E+02    0.520769261636094E-01
    0.320971331752201E+02    0.521542002500225E-01
    0.321021332671569E+02    0.522318676538590E-01
    0.321071333590937E+02    0.523099315826685E-01
    0.321121334510305E+02    0.523883953309994E-01
    0.321171335429673E+02    0.524672622766494E-01
    0.321221336349041E+02    0.525465358565649E-01
    0.321271337268409E+02    0.526262195654187E-01
    0.321321338187776E+02    0.527063169386871E-01
    0.321371339107144E+02    0.527868315355627E-01
    0.321421340026512E+02    0.528677669254038E-01
    0.321471340945880E+02    0.529491266705878E-01
    0.321521341865248E+02    0.530309143100198E-01
    0.321571342784616E+02    0.531131333420921E-01
    0.321621343703984E+02    0.531957872064333E-01
    0.321671344623352E+02    0.532788792675287E-01
    0.321721345542719E+02    0.533624127948723E-01
    0.321771346462087E+02    0.534463909556351E-01
    0.321821347381455E+02    0.535308167794773E-01
    0.321871348300823E+02    0.536156931614941E-01
    0.321921349220191E+02    0.537010228380156E-01
    0.321971350139559E+02    0.537868083745546E-01
    0.322021351058927E+02    0.538730521534983E-01
    0.322071351978295E+02    0.539597563621275E-01
    0.322121352897663E+02    0.540469229836128E-01
    0.322171353817030E+02    0.541345537883727E-01
    0.322221354736398E+02    0.542226503277911E-01
    0.322271355655766E+02    0.543112139299151E-01
    0.322321356575134E+02    0.544002456965201E-01
    0.322371357494502E+02    0.544897465027382E-01
    0.322421358413870E+02    0.545797169983938E-01
    0.322471359333238E+02    0.546701576118380E-01
    0.322521360252606E+02    0.547610685547531E-01
    0.322571361171973E+02    0.548524498313263E-01
    0.322621362091341E+02    0.549443012465998E-01
    0.322671363010709E+02    0.550366224187273E-01
    0.322721363930077E+02    0.551294127925617E-01
    0.322771364849445E+02    0.552226716550644E-01
    0.322821365768813E+02    0.553163981522524E-01
    0.322871366688181E+02    0.554105913077999E-01
    0.322921367607549E+02    0.555052500431204E-01
    0.322971368526917E+02    0.556003731985448E-01
    0.323021369446285E+02    0.556959595554520E-01
    0.323071370365652E+02    0.557920078597439E-01
    0.323121371285020E+02    0.558885168453676E-01
    0.323171372204388E+02    0.559854852588050E-01
    0.323221373123756E+02    0.560829118835799E-01
    0.323271374043124E+02    0.561807955653060E-01
    0.323321374962492E+02    0.562791352359252E-01
    0.323371375881860E+02    0.563779299383691E-01
    0.323421376801228E+02    0.564771788504417E-01
    0.323471377720595E+02    0.565768813080819E-01
    0.323521378639963E+02    0.566770368279129E-01
    0.323571379559331E+02    0.567776451287616E-01
    0.323621380478699E+02    0.568787061524164E-01
    0.323671381398067E+02    0.569802200820976E-01
    0.323721382317435E+02    0.570821873614609E-01
    0.323771383236803E+02    0.571846087102533E-01
    0.323821384156171E+02    0.572874851395797E-01
    0.323871385075539E+02    0.573908179656979E-01
    0.323921385994906E+02    0.574946088206292E-01
    0.323971386914274E+02    0.575988596631783E-01
    0.324021387833642E+02    0.577035727870102E-01
    0.324071388753010E+02    0.578087508267154E-01
    0.324121389672378E+02    0.579143967634096E-01
    0.324171390591746E+02    0.580205139268154E-01
    0.324221391511114E+02    0.581271059975787E-01
    0.324271392430482E+02    0.582341770062595E-01
    0.324321393349850E+02    0.583417313318841E-01
    0.324371394269217E+02    0.584497736982114E-01
    0.324421395188585E+02    0.585583091689452E-01
    0.324471396107953E+02    0.586673431413986E-01
    0.324521397027321E+02    0.587768813389256E-01
    0.324571397946689E+02    0.588869298020376E-01
    0.324621398866057E+02    0.589974948786769E-01
    0.324671399785425E+02    0.591085832134057E-01
    0.324721400704793E+02    0.592202017358889E-01
    0.324771401624160E+02    0.593323576482041E-01
    0.324821402543528E+02    0.594450584126865E-01
    0.324871403462896E+02    0.595583117379998E-01
    0.324921404382264E+02    0.596721255660538E-01
    0.324971405301632E+02    0.597865080583771E-01
    0.325021406221000E+02    0.599014675821147E-01
    0.325071407140368E+02    0.600170126968417E-01
    0.325121408059736E+02    0.601331521416513E-01
    0.325171408979104E+02    0.602498948219383E-01
    0.325221409898471E+02    0.603672497917643E-01
    0.325271410817839E+02    0.604852262701054E-01
    0.325321411737207E+02    0.606038335750331E-01
    0.325371412656575E+02    0.607230811683903E-01
    0.325421413575943E+02    0.608429786201614E-01
    0.325471414495311E+02    0.609635356026619E-01
    0.325521415414679E+02    0.610847618967507E-01
    0.325571416334047E+02    0.612066673612001E-01
    0.325621417253415E+02    0.613292619530140E-01
    0.325671418172782E+02    0.614525557114965E-01
    0.325721419092150E+02    0.615765587592666E-01
    0.325771420011518E+02    0.617012813009015E-01
    0.325821420930886E+02    0.618267336234926E-01
    0.325871421850254E+02    0.619529260981011E-01
    0.325921422769622E+02    0.620798691828175E-01
    0.325971423688990E+02    0.622075734262565E-01
    0.326021424608358E+02    0.623360494725018E-01
    0.326071425527726E+02    0.624653080670456E-01
    0.326121426447093E+02    0.625953600636351E-01
    0.326171427366461E+02    0.627262164319441E-01
    0.326221428285829E+02    0.628578882658599E-01
    0.326271429205197E+02    0.629903867930424E-01
    0.326321430124565E+02    0.631237233845784E-01
    0.326371431043933E+02    0.632579095653814E-01
    0.326421431963301E+02    0.633929570251666E-01
    0.326471432882669E+02    0.635288776300700E-01
    0.326521433802036E+02    0.636656834341537E-01
    0.326571434721404E+02    0.638033866916998E-01
    0.326621435640772E+02    0.639419998695966E-01
    0.326671436560140E+02    0.640815356602156E-01
    0.326721437479508E+02    0.642220069940819E-01
    0.326771438398876E+02    0.643634270534495E-01
    0.326821439318244E+02    0.645058092852097E-01
    0.326871440237612E+02    0.646491674150319E-01
    0.326921441156980E+02    0.647935154609632E-01
    0.326971442076347E+02    0.649388677480870E-01
    0.327021442995715E+02    0.650852389222727E-01
    0.327071443915083E+02    0.652326439661190E-01
    0.327121444834451E+02    0.653810982137704E-01
    0.327171445753819E+02    0.655306173673008E-01
    0.327221446673187E+02    0.656812175134280E-01
    0.327271447592555E+02    0.658329151411764E-01
    0.327321448511923E+02    0.659857271598825E-01
    0.327371449431290E+02    0.661396709203730E-01
    0.327421450350658E+02    0.662947642344166E-01
    0.327471451270026E+02    0.664510253982662E-01
    0.327521452189394E+02    0.666084732168758E-01
    0.327571453108762E+02    0.667671270301069E-01
    0.327621454028130E+02    0.669270067415444E-01
    0.327671454947498E+02    0.670881328490985E-01
    0.327721455866866E+02    0.672505264839983E-01
    0.327771456786234E+02    0.674142094384236E-01
    0.327821457705601E+02    0.675792042168904E-01
    0.327871458624969E+02    0.677455340772432E-01
    0.327921459544337E+02    0.679132230878776E-01
    0.327971460463705E+02    0.680822961509150E-01
    0.328021461383073E+02    0.682527791290659E-01
    0.328071462302441E+02    0.684246988478229E-01
    0.328121463221809E+02    0.685980832035770E-01
    0.328171464141177E+02    0.687729612402228E-01
    0.328221465060545E+02    0.689493632410795E-01
    0.328271465979912E+02    0.691273208311403E-01
    0.328321466899280E+02    0.693068670899836E-01
    0.328371467818648E+02    0.694880366773988E-01
    0.328421468738016E+02    0.696708659718330E-01
    0.328471469657384E+02    0.698553932223027E-01
    0.328521470576752E+02    0.700416587242358E-01
    0.328571471496120E+02    0.702297050028663E-01
    0.328621472415488E+02    0.704195770258893E-01
    0.328671473334856E+02    0.706113224359190E-01
    0.328721474254223E+02    0.708049918087370E-01
    0.328771475173591E+02    0.710006389410260E-01
    0.328821476092959E+02    0.711983211693323E-01
    0.328871477012327E+02    0.713980997262978E-01
    0.328921477931695E+02    0.716000401363430E-01
    0.328971478851063E+02    0.718042126577334E-01
    0.329021479770431E+02    0.720106927764588E-01
    0.329071480689799E+02    0.722195617576879E-01
    0.329121481609167E+02    0.724309072645274E-01
    0.329171482528534E+02    0.726448240517050E-01
    0.329221483447902E+02    0.728614147455087E-01
    0.329271484367270E+02    0.730807907225428E-01
    0.329321485286638E+02    0.733030731015287E-01
    0.329371486206006E+02    0.735283938650607E-01
    0.329421487125374E+02    0.737568971329210E-01
    0.329471488044742E+02    0.739887406090439E-01
    0.329521488964110E+02    0.742240972321196E-01
    0.329571489883477E+02    0.744631570628245E-01
    0.329621490802845E+02    0.747061294490171E-01
    0.329671491722213E+02    0.749532455159984E-01
    0.329721492641581E+02    0.752047610495700E-01
    0.329771493560949E+02    0.754609598180737E-01
    0.329821494480317E+02    0.757221574621528E-01
    0.329871495399685E+02    0.759887060169255E-01
    0.329921496319053E+02    0.762609992224334E-01
    0.329971497238420E+02    0.765394787756554E-01
    0.330021498157788E+02    0.768246417262313E-01
    0.330071499077156E+02    0.771170492667736E-01
    0.330121499996524E+02    0.774173372332591E-01
    0.330171500915892E+02    0.777262287153189E-01
    0.330221501835260E+02    0.780445492849428E-01
    0.330271502754628E+02    0.783732454966597E-01
    0.330321503673996E+02    0.787134075046847E-01
    0.330371504593364E+02    0.790662968966931E-01
    0.330421505512732E+02    0.794333811952085E-01
    0.330471506432099E+02    0.798163769451126E-01
    0.330521507351467E+02    0.802173039705404E-01
    0.330571508270835E+02    0.806385542879968E-01
    0.330621509190203E+02    0.810829804656275E-01
    0.330671510109571E+02    0.815540100675618E-01
    0.330721511028939E+02    0.820557955196025E-01
    0.330771511948307E+02    0.825934127116838E-01
    0.330821512867675E+02    0.831731276275850E-01
    0.330871513787042E+02    0.838027594294145E-01
    0.330921514706410E+02    0.844921826773290E-01
    0.330971515625778E+02    0.852540340990717E-01
    0.331021516545146E+02    0.861047264663484E-01
    0.331071517464514E+02    0.870659344869494E-01
    0.331121518383882E+02    0.881668254856433E-01
    0.331171519303250E+02    0.894475006517256E-01
    0.331221520222618E+02    0.909644714916064E-01
    0.331271521141986E+02    0.927996931407709E-01
    0.331321522061353E+02    0.950761001540400E-01
    0.331371522980721E+02    0.979856759386672E-01
    0.331421523900089E+02    0.101843256040855E+00
    0.331471524819457E+02    0.107197382006213E+00
    0.331521525738825E+02    0.115080286719664E+00
    0.331571526658193E+02    0.127641163662408E+00
    0.331621527577561E+02    0.150020478700975E+00
    0.331671528496929E+02    0.197253745666338E+00
    0.331721529416297E+02    0.329401859289284E+00
    0.331771530335664E+02    0.909068984094096E+00
    0.331821531255032E+02    0.115315216043682E+01
    0.331871532174400E+02    0.299032801591919E+00
    0.331921533093768E+02    0.149040851770567E+00
    0.331971534013136E+02    0.108662689517433E+00
    0.332021534932504E+02    0.936215336117011E-01
    0.332071535851872E+02    0.869326618957163E-01
    0.332121536771240E+02    0.836548392701727E-01
    0.332171537690608E+02    0.819784669632997E-01
    0.332221538609975E+02    0.811303163247606E-01
    0.332271539529343E+02    0.807416154572227E-01
    0.332321540448711E+02    0.806214798528524E-01
    0.332371541368079E+02    0.806646766716749E-01
    0.332421542287447E+02    0.808102410177084E-01
    0.332471543206815E+02    0.810214247114456E-01
    0.332521544126183E+02    0.812753570003842E-01
    0.332571545045551E+02    0.815574319168899E-01
    0.332621545964918E+02    0.818581272551510E-01
    0.332671546884286E+02    0.821711344776761E-01
    0.332721547803654E+02    0.824922242434620E-01
    0.332771548723022E+02    0.828185392581793E-01
    0.332821549642390E+02    0.831481429551799E-01
    0.332871550561758E+02    0.834797254481914E-01
    0.332921551481126E+02    0.838124084549643E-01
    0.332971552400494E+02    0.841456138106447E-01
    0.333021553319862E+02    0.844789736040308E-01
    0.333071554239229E+02    0.848122680072391E-01
    0.333121555158597E+02    0.851453818184487E-01
    0.333171556077965E+02    0.854782738063043E-01
    0.333221556997333E+02    0.858109549272606E-01
    0.333271557916701E+02    0.861434727552564E-01
    0.333321558836069E+02    0.864759003042428E-01
    0.333371559755437E+02    0.868083279838687E-01
    0.333421560674805E+02    0.871408578075896E-01
    0.333471561594173E+02    0.874735992304310E-01
    0.333521562513540E+02    0.878066661739114E-01
    0.333571563432908E+02    0.881401749198131E-01
    0.333621564352276E+02    0.884742426428996E-01
    0.333671565271644E+02    0.888089864156068E-01
    0.333721566191012E+02    0.891445225621827E-01
    0.333771567110380E+02    0.894809662728255E-01
    0.333821568029748E+02    0.898184314112589E-01
    0.333871568949116E+02    0.901570304668384E-01
    0.333921569868483E+02    0.904968746150213E-01
    0.333971570787851E+02    0.908380738579661E-01
    0.334021571707219E+02    0.911807372274131E-01
    0.334071572626587E+02    0.915249730321668E-01
    0.334121573545955E+02    0.918708891402928E-01
    0.334171574465323E+02    0.922185932883508E-01
    0.334221575384691E+02    0.925681934103857E-01
    0.334271576304059E+02    0.929197979816001E-01
    0.334321577223427E+02    0.932735163774516E-01
    0.334371578142794E+02    0.936294592437057E-01
    0.334421579062162E+02    0.939877388789335E-01
    0.334471579981530E+02    0.943484696336391E-01
    0.334521580900898E+02    0.947117683315073E-01
    0.334571581820266E+02    0.950777547239031E-01
    0.334621582739634E+02    0.954465519963333E-01
    0.334671583659002E+02    0.958182873550010E-01
    0.334721584578370E+02    0.961930927375081E-01
    0.334771585497738E+02    0.965711057135353E-01
    0.334821586417105E+02    0.969524706727895E-01
    0.334871587336473E+02    0.973373404419587E-01
    0.334921588255841E+02    0.977258785352814E-01
    0.334971589175209E+02    0.981182623250550E-01
    0.335021590094577E+02    0.985146875298538E-01
    0.335071591013945E+02    0.989153745503538E-01
    0.335121591933313E+02    0.993205773293637E-01
    0.335171592852681E+02    0.997305955318074E-01
    0.335221593772049E+02    0.100145790836188E+00
    0.335271594691416E+02    0.100566607794601E+00
    0.335321595610784E+02    0.100993598658950E+00
    0.335371596530152E+02    0.101427449072977E+00
    0.335421597449520E+02    0.101868996567911E+00
    0.335471598368888E+02    0.102319225270871E+00
    0.335521599288256E+02    0.102779208322130E+00
    0.335571600207624E+02    0.103249958782968E+00
    0.335621601126992E+02    0.103732154325601E+00
    0.335671602046360E+02    0.104225745255544E+00
    0.335721602965727E+02    0.104729556553379E+00
    0.335771603885095E+02    0.105241114174477E+00
    0.335821604804463E+02    0.105756936284483E+00
    0.335871605723831E+02    0.106273310911813E+00
    0.335921606643199E+02    0.106787234532163E+00
    0.335971607562567E+02    0.107297040019822E+00
    0.336021608481935E+02    0.107802468964959E+00
    0.336071609401303E+02    0.108304308696168E+00
    0.336121610320670E+02    0.108803890012528E+00
    0.336171611240038E+02    0.109302674529960E+00
    0.336221612159406E+02    0.109802010109572E+00
    0.336271613078774E+02    0.110303030029805E+00
    0.336321613998142E+02    0.110806639311718E+00
    0.336371614917510E+02    0.111313539519816E+00
    0.336421615836878E+02    0.111824262219207E+00
    0.336471616756246E+02    0.112339197907615E+00
    0.336521617675614E+02    0.112858619660325E+00
    0.336571618594981E+02    0.113382711123123E+00
    0.336621619514349E+02    0.113911618436700E+00
    0.336671620433717E+02    0.114445551683379E+00
    0.336721621353085E+02    0.114984950737382E+00
    0.336771622272453E+02    0.115530685562090E+00
    0.336821623191821E+02    0.116084189384233E+00
    0.336871624111189E+02    0.116647394690305E+00
    0.336921625030557E+02    0.117222444079518E+00
    0.336971625949924E+02    0.117811331684327E+00
    0.337021626869292E+02    0.118415696479733E+00
    0.337071627788660E+02    0.119036854840271E+00
    0.337121628708028E+02    0.119675989710376E+00
    0.337171629627396E+02    0.120334367575354E+00
    0.337221630546764E+02    0.121013510698750E+00
    0.337271631466132E+02    0.121715317029059E+00
    0.337321632385500E+02    0.122442150802811E+00
    0.337371633304868E+02    0.123196930699641E+00
    0.337421634224235E+02    0.123983237151341E+00
    0.337471635143603E+02    0.124805456086184E+00
    0.337521636062971E+02    0.125668976062520E+00
    0.337571636982339E+02    0.126580459792838E+00
    0.337621637901707E+02    0.127548219836912E+00
    0.337671638821075E+02    0.128582743193309E+00
    0.337721639740443E+02    0.129697433964711E+00
    0.337771640659811E+02    0.130909683640767E+00
    0.337821641579179E+02    0.132242446988085E+00
    0.337871642498546E+02    0.133726621429945E+00
    0.337921643417914E+02    0.135404745822823E+00
    0.337971644337282E+02    0.137336948185726E+00
    0.338021645256650E+02    0.139610895918051E+00
    0.338071646176018E+02    0.142359239085829E+00
    0.338121647095386E+02    0.145791952703973E+00
    0.338171648014754E+02    0.150260548696627E+00
    0.338221648934122E+02    0.156396922028720E+00
    0.338271649853490E+02    0.165448407876120E+00
    0.338321650772857E+02    0.180214247976289E+00
    0.338371651692225E+02    0.208267615266271E+00
    0.338421652611593E+02    0.277204756054022E+00
    0.338471653530961E+02    0.557461534474002E+00
    0.338521654450329E+02    0.137678802110077E+01
    0.338571655369697E+02    0.258899964761619E+00
    0.338621656289065E+02    0.144335509978309E+00
    0.338671657208433E+02    0.125191265409221E+00
    0.338721658127800E+02    0.121305770444939E+00
    0.338771659047168E+02    0.121289130010367E+00
    0.338821659966536E+02    0.122464679509914E+00
    0.338871660885904E+02    0.123968356557581E+00
    0.338921661805272E+02    0.125484983803630E+00
    0.338971662724640E+02    0.126922261772138E+00
    0.339021663644008E+02    0.128270594098659E+00
    0.339071664563376E+02    0.129541128763194E+00
    0.339121665482744E+02    0.130746252330938E+00
    0.339171666402111E+02    0.131895489943635E+00
    0.339221667321479E+02    0.132995405947136E+00
    0.339271668240847E+02    0.134051694206315E+00
    0.339321669160215E+02    0.135073323800816E+00
    0.339371670079583E+02    0.136071987386783E+00
    0.339421670998951E+02    0.137055008178462E+00
    0.339471671918319E+02    0.138024283213084E+00
    0.339521672837687E+02    0.138980397468627E+00
    0.339571673757055E+02    0.139924578732616E+00
    0.339621674676422E+02    0.140858817846763E+00
    0.339671675595790E+02    0.141785851166843E+00
    0.339721676515158E+02    0.142709522176949E+00
    0.339771677434526E+02    0.143635615005695E+00
    0.339821678353894E+02    0.144573172592849E+00
    0.339871679273262E+02    0.145536091780243E+00
    0.339921680192630E+02    0.146544249824536E+00
    0.339971681111998E+02    0.147616627064501E+00
    0.340021682031365E+02    0.148796572569104E+00
    0.340071682950733E+02    0.150104021605011E+00
    0.340121683870101E+02    0.151579553423797E+00
    0.340171684789469E+02    0.153122979575770E+00
    0.340221685708837E+02    0.154436423786109E+00
    0.340271686628205E+02    0.155536836381838E+00
    0.340321687547573E+02    0.156593665367199E+00
    0.340371688466941E+02    0.157658005188506E+00
    0.340421689386309E+02    0.158717267502499E+00
    0.340471690305677E+02    0.159775968905875E+00
    0.340521691225044E+02    0.160892087069558E+00
    0.340571692144412E+02    0.162060652745575E+00
    0.340621693063780E+02    0.163263066004788E+00
    0.340671693983148E+02    0.164505272387225E+00
    0.340721694902516E+02    0.165822295174407E+00
    0.340771695821884E+02    0.167304093403883E+00
    0.340821696741252E+02    0.169111852394518E+00
    0.340871697660620E+02    0.171455349189955E+00
    0.340921698579987E+02    0.174199099765407E+00
    0.340971699499355E+02    0.176164687175464E+00
    0.341021700418723E+02    0.177995743176996E+00
    0.341071701338091E+02    0.180057145255514E+00
    0.341121702257459E+02    0.182350112183287E+00
    0.341171703176827E+02    0.185123853831861E+00
    0.341221704096195E+02    0.188443645581450E+00
    0.341271705015563E+02    0.192677255823677E+00
    0.341321705934931E+02    0.198867568784377E+00
    0.341371706854298E+02    0.208457856609488E+00
    0.341421707773666E+02    0.219136100444049E+00
    0.341471708693034E+02    0.237181870618865E+00
    0.341521709612402E+02    0.275311864773181E+00
    0.341571710531770E+02    0.396889393614504E+00
    0.341621711451138E+02    0.127325210233477E+01
    0.341671712370506E+02    0.276190041603053E+00
    0.341721713289874E+02    0.159495140747804E+00
    0.341771714209241E+02    0.154962188210406E+00
    0.341821715128609E+02    0.158395388151795E+00
    0.341871716047977E+02    0.162778386405508E+00
    0.341921716967345E+02    0.167844357178076E+00
    0.341971717886713E+02    0.170877290959889E+00
    0.342021718806081E+02    0.174115758274244E+00
    0.342071719725449E+02    0.177732672590591E+00
    0.342121720644817E+02    0.179661841936611E+00
    0.342171721564185E+02    0.183424912641055E+00
    0.342221722483552E+02    0.185778978758946E+00
    0.342271723402920E+02    0.187999762653476E+00
    0.342321724322288E+02    0.190968941892474E+00
    0.342371725241656E+02    0.193504907414921E+00
    0.342421726161024E+02    0.196611089946650E+00
    0.342471727080392E+02    0.198724845360131E+00
    0.342521727999760E+02    0.202597244787305E+00
    0.342571728919128E+02    0.205411543367198E+00
    0.342621729838496E+02    0.209918906102573E+00
    0.342671730757863E+02    0.212998310667705E+00
    0.342721731677231E+02    0.217915917974280E+00
    0.342771732596599E+02    0.223435277095115E+00
    0.342821733515967E+02    0.230326600883584E+00
    0.342871734435335E+02    0.239366263628518E+00
    0.342921735354703E+02    0.251925110218340E+00
    0.342971736274071E+02    0.270571640091471E+00
    0.343021737193439E+02    0.300482772859704E+00
    0.343071738112807E+02    0.353116018765828E+00
    0.343121739032174E+02    0.457235264608334E+00
    0.343171739951542E+02    0.699435132732916E+00
    0.343221740870910E+02    0.142802096133063E+01
    0.343271741790278E+02    0.507819500523714E+01
    0.343321742709646E+02    0.696662651913865E+02
    0.343371743629014E+02    0.131921942780319E+02
    0.343421744548382E+02    0.412022459559336E+01
    0.343471745467750E+02    0.243852321685145E+01
    0.343521746387118E+02    0.185561347512204E+01
    0.343571747306485E+02    0.162694742471400E+01
    0.343621748225853E+02    0.156068784694619E+01
    0.343671749145221E+02    0.159814287641845E+01
    0.343721750064589E+02    0.172596508600533E+01
    0.343771750983957E+02    0.195555223836275E+01
    0.343821751903325E+02    0.232193697744756E+01
    0.343871752822693E+02    0.289486618915280E+01
    0.343921753742061E+02    0.380789577595990E+01
    0.343971754661428E+02    0.532818747646525E+01
    0.344021755580796E+02    0.803733238996630E+01
    0.344071756500164E+02    0.133696876972823E+02
    0.344121757419532E+02    0.255817638802115E+02
    0.344171758338900E+02    0.617270238093266E+02
    0.344221759258268E+02    0.245430775951368E+03
    0.344271760177636E+02    0.584393010629091E+04
    0.344321761097004E+02    0.536549835191539E+03
    0.344371762016372E+02    0.149055162176534E+03
    0.344421762935739E+02    0.775663790078870E+02
    0.344471763855107E+02    0.535525509330530E+02
    0.344521764774475E+02    0.431788581970041E+02
    0.344571765693843E+02    0.387693360766207E+02
    0.344621766613211E+02    0.378685024763677E+02
    0.344671767532579E+02    0.397918777136305E+02
    0.344721768451947E+02    0.448271659507010E+02
    0.344771769371315E+02    0.543039121069678E+02
    0.344821770290683E+02    0.714858401095591E+02
    0.344871771210050E+02    0.104537843114562E+03
    0.344921772129418E+02    0.177568471622361E+03
    0.344971773048786E+02    0.387212738793063E+03
    0.345021773968154E+02    0.142397905217160E+04
    0.345071774887522E+02    0.761215939514069E+04
    0.345121775806890E+02    0.107250752060577E+04
    0.345171776726258E+02    0.334285401650845E+03
    0.345221777645626E+02    0.163191311096996E+03
    0.345271778564993E+02    0.992025743409770E+02
    0.345321779484361E+02    0.687736757250924E+02
    0.345371780403729E+02    0.521405995141857E+02
    0.345421781323097E+02    0.422438576571913E+02
    0.345471782242465E+02    0.360702828550044E+02
    0.345521783161833E+02    0.321727227226917E+02
    0.345571784081201E+02    0.298028605634885E+02
    0.345621785000569E+02    0.285637547238857E+02
    0.345671785919937E+02    0.282583382407407E+02
    0.345721786839304E+02    0.288238461958524E+02
    0.345771787758672E+02    0.303028037147953E+02
    0.345821788678040E+02    0.328691242133254E+02
    0.345871789597408E+02    0.368509450615490E+02
    0.345921790516776E+02    0.428416964522408E+02
    0.345971791436144E+02    0.519027859754018E+02
    0.346021792355512E+02    0.660068694562093E+02
    0.346071793274880E+02    0.890272065664364E+02
    0.346121794194248E+02    0.128681716818184E+03
    0.346171795113615E+02    0.177141016853412E+03
    0.346221796032983E+02    0.466937053162440E+03
    0.346271796952351E+02    0.107235614189174E+04
    0.346321797871719E+02    0.186094725183314E+04
    0.346371798791087E+02    0.955116330314980E+03
    0.346421799710455E+02    0.410728940077414E+03
    0.346471800629823E+02    0.216594628042320E+03
    0.346521801549191E+02    0.133932458459633E+03
    0.346571802468558E+02    0.924013702072510E+02
    0.346621803387926E+02    0.689638025610589E+02
    0.346671804307294E+02    0.546332751532112E+02
    0.346721805226662E+02    0.453824943828419E+02
    0.346771806146030E+02    0.392082492123429E+02
    0.346821807065398E+02    0.350341997773275E+02
    0.346871807984766E+02    0.322503011501895E+02
    0.346921808904134E+02    0.304969208920456E+02
    0.346971809823502E+02    0.295778944380500E+02
    0.347021810742869E+02    0.293795353201332E+02
    0.347071811662237E+02    0.298698481706893E+02
    0.347121812581605E+02    0.310790675802408E+02
    0.347171813500973E+02    0.331045973467976E+02
    0.347221814420341E+02    0.728519173957755E+38
    0.347271815339709E+02    0.369253195797736E+22
    0.347321816259077E+02    0.146254464659699E+19
    0.347371817178445E+02    0.126101719358797E+17
    0.347421818097813E+02    0.413390294024022E+15
    0.347471819017180E+02    0.286746929212016E+14
    0.347521819936548E+02    0.321457745195077E+13
    0.347571820855916E+02    0.503098616123798E+12
    0.347621821775284E+02    0.100606459428257E+12
    0.347671822694652E+02    0.242666644563432E+11
    0.347721823614020E+02    0.678695695570038E+10
    0.347771824533388E+02    0.213929961181766E+10
    0.347821825452756E+02    0.743938890556283E+09
    0.347871826372124E+02    0.280794540261924E+09
    0.347921827291491E+02    0.113593892316800E+09
    0.347971828210859E+02    0.487717238584757E+08
    0.348021829130227E+02    0.220522567125661E+08
    0.348071830049595E+02    0.104351153284673E+08
    0.348121830968963E+02    0.514141339159673E+07
    0.348171831888331E+02    0.262641866116576E+07
    0.348221832807699E+02    0.138606366675955E+07
    0.348271833727067E+02    0.753365510406324E+06
    0.348321834646434E+02    0.420605898411779E+06
    0.348371835565802E+02    0.240646833397332E+06
    0.348421836485170E+02    0.140807927070915E+06
    0.348471837404538E+02    0.841051608006948E+05
    0.348521838323906E+02    0.511985341241858E+05
    0.348571839243274E+02    0.317172076969775E+05
    0.348621840162642E+02    0.199692185936240E+05
    0.348671841082010E+02    0.127625482712248E+05
    0.348721842001378E+02    0.827093324868517E+04
    0.348771842920745E+02    0.542983910789628E+04
    0.348821843840113E+02    0.360785367958242E+04
    0.348871844759481E+02    0.242432350552834E+04
    0.348921845678849E+02    0.164624707658998E+04
    0.348971846598217E+02    0.112895212897605E+04
    0.349021847517585E+02    0.781399623090790E+03
    0.349071848436953E+02    0.545575468266027E+03
    0.349121849356321E+02    0.384070608291643E+03
    0.349171850275688E+02    0.272492591441791E+03
    0.349221851195056E+02    0.194768691536762E+03
    0.349271852114424E+02    0.140202962450299E+03
    0.349321853033792E+02    0.101610790901604E+03
    0.349371853953160E+02    0.741234140208865E+02
    0.349421854872528E+02    0.544137929020141E+02
    0.349471855791896E+02    0.401903755169123E+02
    0.349521856711264E+02    0.298629410071755E+02
    0.349571857630632E+02    0.223200690433633E+02
    0.349621858550000E+02    0.167796944004822E+02
    0.349671859469367E+02    0.126879384932460E+02
    0.349721860388735E+02    0.965010022561809E+01
    0.349771861308103E+02    0.738324191250854E+01
    0.349821862227471E+02    0.568338748476043E+01
    0.349871863146839E+02    0.440268027642808E+01
    0.349921864066207E+02    0.343337641786567E+01
    0.349971864985575E+02    0.269656090069212E+01
    0.350021865904943E+02    0.213414719544997E+01
    0.350071866824310E+02    0.170317367622285E+01
    0.350121867743678E+02    0.137171595165050E+01
    0.350171868663046E+02    0.111594237380323E+01
    0.350221869582414E+02    0.917982601475034E+00
    0.350271870501782E+02    0.764377387261828E+00
    0.350321871421150E+02    0.644945908180948E+00
    0.350371872340518E+02    0.551954479337816E+00
    0.350421873259886E+02    0.479503804391663E+00
    0.350471874179254E+02    0.423075394230485E+00
    0.350521875098621E+02    0.379194413325217E+00
    0.350571876017989E+02    0.345178047456301E+00
    0.350621876937357E+02    0.318946947390037E+00
    0.350671877856725E+02    0.298883379984140E+00
    0.350721878776093E+02    0.283724101164561E+00
    0.350771879695461E+02    0.272479140371587E+00
    0.350821880614829E+02    0.264369993735452E+00
    0.350871881534197E+02    0.258782411363791E+00
    0.350921882453565E+02    0.255230196647562E+00
    0.350971883372932E+02    0.253327346760182E+00
    0.351021884292300E+02    0.252766533389631E+00
    0.351071885211668E+02    0.253302420302954E+00
    0.351121886131036E+02    0.254738684007208E+00
    0.351171887050404E+02    0.256917879605420E+00
    0.351221887969772E+02    0.259713500440163E+00
    0.351271888889140E+02    0.263023735237012E+00
    0.351321889808508E+02    0.266766543313189E+00
    0.351371890727875E+02    0.270875756832395E+00
    0.351421891647243E+02    0.275297986086655E+00
    0.351471892566611E+02    0.279990154816200E+00
    0.351521893485979E+02    0.284917531515566E+00
    0.351571894405347E+02    0.290052152502213E+00
    0.351621895324715E+02    0.295371555441826E+00
    0.351671896244083E+02    0.300857759690267E+00
    0.351721897163451E+02    0.306496443472624E+00
    0.351771898082819E+02    0.312276278518761E+00
    0.351821899002186E+02    0.318188391024456E+00
    0.351871899921554E+02    0.324225924247297E+00
    0.351921900840922E+02    0.330383683094568E+00
    0.351971901760290E+02    0.336657845024164E+00
    0.352021902679658E+02    0.343045724708881E+00
    0.352071903599026E+02    0.349545582386337E+00
    0.352121904518394E+02    0.356156467781593E+00
    0.352171905437762E+02    0.362878093050207E+00
    0.352221906357130E+02    0.369710729441649E+00
    0.352271907276497E+02    0.376655123377414E+00
    0.352321908195865E+02    0.383712428447917E+00
    0.352371909115233E+02    0.390884150475141E+00
    0.352421910034601E+02    0.398172103313961E+00
    0.352471910953969E+02    0.405578373489960E+00
    0.352521911873337E+02    0.413105292114702E+00
    0.352571912792705E+02    0.420755412800869E+00
    0.352621913712073E+02    0.428531494534604E+00
    0.352671914631441E+02    0.436436488637444E+00
    0.352721915550808E+02    0.444473529123903E+00
    0.352771916470176E+02    0.452645925867948E+00
    0.352821917389544E+02    0.460957160101619E+00
    0.352871918308912E+02    0.469410881893086E+00
    0.352921919228280E+02    0.478010909220686E+00
    0.352971920147648E+02    0.486761228460722E+00
    0.353021921067016E+02    0.495665996032676E+00
    0.353071921986384E+02    0.504729541052719E+00
    0.353121922905751E+02    0.513956368895127E+00
    0.353171923825119E+02    0.523351165370186E+00
    0.353221924744487E+02    0.532918801925756E+00
    0.353271925663855E+02    0.542664341045740E+00
    0.353321926583223E+02    0.552593042556952E+00
    0.353371927502591E+02    0.562710370345156E+00
    0.353421928421959E+02    0.573021999630560E+00
    0.353471929341327E+02    0.583533824765748E+00
    0.353521930260695E+02    0.594251967552797E+00
    0.353571931180062E+02    0.605182786088143E+00
    0.353621932099430E+02    0.616332884148743E+00
    0.353671933018798E+02    0.627709121136008E+00
    0.353721933938166E+02    0.639318622604624E+00
    0.353771934857534E+02    0.651168791397515E+00
    0.353821935776902E+02    0.663267319432544E+00
    0.353871936696270E+02    0.675622200159523E+00
    0.353921937615638E+02    0.688241741742409E+00
    0.353971938535005E+02    0.701134581015398E+00
    0.354021939454373E+02    0.714309698222926E+00
    0.354071940373741E+02    0.727776432662554E+00
    0.354121941293109E+02    0.741544499219724E+00
    0.354171942212477E+02    0.755624005895486E+00
    0.354221943131845E+02    0.770025472375386E+00
    0.354271944051213E+02    0.784759849715059E+00
    0.354321944970581E+02    0.799838541212465E+00
    0.354371945889949E+02    0.815273424548863E+00
    0.354421946809316E+02    0.831076875278667E+00
    0.354471947728684E+02    0.847261791776924E+00
    0.354521948648052E+02    0.863841621708022E+00
    0.354571949567420E+02    0.880830390162652E+00
    0.354621950486788E+02    0.898242729546422E+00
    0.354671951406156E+02    0.916093911353546E+00
    0.354721952325524E+02    0.934399879956879E+00
    0.354771953244891E+02    0.953177288558101E+00
    0.354821954164259E+02    0.972443537442298E+00
    0.354871955083627E+02    0.992216814717460E+00
    0.354921956002995E+02    0.101251613970314E+01
    0.354971956922363E+02    0.103336140917308E+01
    0.355021957841731E+02    0.105477344665484E+01
    0.355071958761099E+02    0.107677405502051E+01
    0.355121959680466E+02    0.109938607260907E+01
    0.355171960599834E+02    0.112263343315914E+01
    0.355221961519202E+02    0.114654122982660E+01
    0.355271962438570E+02    0.117113578363107E+01
    0.355321963357938E+02    0.119644471665152E+01
    0.355371964277306E+02    0.122249703036646E+01
    0.355421965196673E+02    0.124932318954030E+01
    0.355471966116041E+02    0.127695521211394E+01
    0.355521967035409E+02    0.130542676558253E+01
    0.355571967954777E+02    0.133477327040604E+01
    0.355621968874145E+02    0.136503201103540E+01
    0.355671969793513E+02    0.139624225520436E+01
    0.355721970712881E+02    0.142844538218908E+01
    0.355771971632249E+02    0.146168502081978E+01
    0.355821972551616E+02    0.149600719808907E+01
    0.355871973470984E+02    0.153146049930468E+01
    0.355921974390352E+02    0.156809624081497E+01
    0.355971975309720E+02    0.160596865644981E+01
    0.356021976229088E+02    0.164513509893032E+01
    0.356071977148456E+02    0.168565625764293E+01
    0.356121978067823E+02    0.172759639430094E+01
    0.356171978987191E+02    0.177102359821248E+01
    0.356221979906559E+02    0.181601006301082E+01
    0.356271980825927E+02    0.186263238696467E+01
    0.356321981745295E+02    0.191097189916642E+01
    0.356371982664663E+02    0.196111501417438E+01
    0.356421983584031E+02    0.201315361803605E+01
    0.356471984503399E+02    0.206718548879042E+01
    0.356521985422766E+02    0.212331475513085E+01
    0.356571986342134E+02    0.218165239715880E+01
    0.356621987261502E+02    0.224231679371978E+01
    0.356671988180870E+02    0.230543432133625E+01
    0.356721989100238E+02    0.237114001035227E+01
    0.356771990019606E+02    0.243957826462981E+01
    0.356821990938973E+02    0.251090365189857E+01
    0.356871991858341E+02    0.258528177280406E+01
    0.356921992777709E+02    0.266289021771048E+01
    0.356971993697077E+02    0.274391962151392E+01
    0.357021994616445E+02    0.282857482810435E+01
    0.357071995535813E+02    0.291707617764804E+01
    0.357121996455181E+02    0.300966093171952E+01
    0.357171997374548E+02    0.310658485334629E+01
    0.357221998293916E+02    0.320812396150638E+01
    0.357271999213284E+02    0.331457648237760E+01
    0.357322000132652E+02    0.342626502290594E+01
    0.357372001052020E+02    0.354353899608159E+01
    0.357422001971388E+02    0.366677733167470E+01
    0.357472002890756E+02    0.379639151147085E+01
    0.357522003810123E+02    0.393282897390799E+01
    0.357572004729491E+02    0.407657694074297E+01
    0.357622005648859E+02    0.422816672569052E+01
    0.357672006568227E+02    0.438817859641726E+01
    0.357722007487595E+02    0.455724727184163E+01
    0.357772008406963E+02    0.473606815161495E+01
    0.357822009326331E+02    0.492540439095793E+01
    0.357872010245698E+02    0.512609495459480E+01
    0.357922011165066E+02    0.533906380743837E+01
    0.357972012084434E+02    0.556533042910713E+01
    0.358022013003802E+02    0.580602187470612E+01
    0.358072013923170E+02    0.606238664735901E+01
    0.358122014842538E+02    0.633581070069499E+01
    0.358172015761906E+02    0.662783595400792E+01
    0.358222016681273E+02    0.694018178256438E+01
    0.358272017600641E+02    0.727477004442611E+01
    0.358322018520009E+02    0.763375432846443E+01
    0.358372019439377E+02    0.801955426322691E+01
    0.358422020358745E+02    0.843489592218786E+01
    0.358472021278113E+02    0.888285961061187E+01
    0.358522022197481E+02    0.936693664014803E+01
    0.358572023116848E+02    0.989109711373994E+01
    0.358622024036216E+02    0.104598712895293E+02
    0.358672024955584E+02    0.110784478175154E+02
    0.358722025874952E+02    0.117527931179013E+02
    0.358772026794320E+02    0.124897975025524E+02
    0.358822027713688E+02    0.132974554922026E+02
    0.358872028633056E+02    0.141850904047600E+02
    0.358922029552423E+02    0.151636370854903E+02
    0.358972030471791E+02    0.162460022751181E+02
    0.359022031391159E+02    0.174475306678327E+02
    0.359072032310527E+02    0.187866180971370E+02
    0.359122033229895E+02    0.202855348682539E+02
    0.359172034149263E+02    0.219715581721540E+02
    0.359222035068630E+02    0.238785743047977E+02
    0.359272035987998E+02    0.260494214289947E+02
    0.359322036907366E+02    0.285394465534359E+02
    0.359372037826734E+02    0.314221386671269E+02
    0.359422038746102E+02    0.347984713752218E+02
    0.359472039665470E+02    0.388131825275727E+02
    0.359522040584838E+02    0.436846520680631E+02
    0.359572041504206E+02    0.497627696874991E+02
    0.359622042423573E+02    0.576474388541689E+02
    0.359672043342941E+02    0.684457906769181E+02
    0.359722044262309E+02    0.843660031304755E+02
    0.359772045181677E+02    0.110183125304652E+03
    0.359822046101045E+02    0.157137110858376E+03
    0.359872047020413E+02    0.254218611772932E+03
    0.359922047939780E+02    0.484267995724898E+03
    0.359972048859148E+02    0.111415906462640E+04
    0.360022049778516E+02    0.313953290218975E+04
    0.360072050697884E+02    0.110429857646839E+05
    0.360122051617252E+02    0.508278824716397E+05
    0.360172052536620E+02    0.339858057032658E+06
    0.360222053455988E+02    0.412956845923205E+07
    0.360272054375355E+02    0.158435378878865E+09
    0.360322055294723E+02    0.155533094644859E+12
    0.360372056214091E+02    0.486738215801538E+15
    0.360422057133459E+02    0.192828911160640E+10
    0.360472058052827E+02    0.183937428193481E+08
    0.360522058972195E+02    0.988606389110444E+06
    0.360572059891563E+02    0.116676147383366E+06
    0.360622060810930E+02    0.217235986582397E+05
    0.360672061730298E+02    0.550270937412027E+04
    0.360722062649666E+02    0.176923030179898E+04
    0.360772063569034E+02    0.701228240564039E+03
    0.360822064488402E+02    0.337943224692166E+03
    0.360872065407770E+02    0.194333082072537E+03
    0.360922066327138E+02    0.129076965792932E+03
    0.360972067246505E+02    0.952391945373447E+02
    0.361022068165873E+02    0.754267708065154E+02
    0.361072069085241E+02    0.625465892372996E+02
    0.361122070004609E+02    0.534421404785610E+02
    0.361172070923977E+02    0.465883219802376E+02
    0.361222071843345E+02    0.411878008376977E+02
    0.361272072762713E+02    0.367910876925231E+02
    0.361322073682080E+02    0.331262776718741E+02
    0.361372074601448E+02    0.300180722519243E+02
    0.361422075520816E+02    0.273470214073039E+02
    0.361472076440184E+02    0.250278601751555E+02
    0.361522077359552E+02    0.229973720287607E+02
    0.361572078278920E+02    0.212072377186607E+02
    0.361622079198288E+02    0.196196162134712E+02
    0.361672080117655E+02    0.182042910595490E+02
    0.361722081037023E+02    0.169367529948002E+02
    0.361772081956391E+02    0.157968655518466E+02
    0.361822082875759E+02    0.147679077281207E+02
    0.361872083795127E+02    0.138358690515294E+02
    0.361922084714495E+02    0.129889189165851E+02
    0.361972085633863E+02    0.122169995870080E+02
    0.362022086553230E+02    0.115115090791248E+02
    0.362072087472598E+02    0.108650507382945E+02
    0.362122088391966E+02    0.102712331950665E+02
    0.362172089311334E+02    0.972450896929724E+01
    0.362222090230702E+02    0.922004311979885E+01
    0.362272091150070E+02    0.875360552373877E+01
    0.362322092069438E+02    0.832148192890722E+01
    0.362372092988805E+02    0.792040005375621E+01
    0.362422093908173E+02    0.754746784519043E+01
    0.362472094827541E+02    0.720012162898953E+01
    0.362522095746909E+02    0.687608236159739E+01
    0.362572096666277E+02    0.657331855507533E+01
    0.362622097585645E+02    0.629001472840134E+01
    0.362672098505013E+02    0.602454445791786E+01
    0.362722099424380E+02    0.577544727301649E+01
    0.362772100343748E+02    0.554140878045288E+01
    0.362822101263116E+02    0.532124351052597E+01
    0.362872102182484E+02    0.511388006656353E+01
    0.362922103101852E+02    0.491834823056194E+01
    0.362972104021220E+02    0.473376773574490E+01
    0.363022104940587E+02    0.455933846422112E+01
    0.363072105859955E+02    0.439433186671562E+01
    0.363122106779323E+02    0.423808343340148E+01
    0.363172107698691E+02    0.408998607129984E+01
    0.363222108618059E+02    0.394948426573607E+01
    0.363272109537427E+02    0.381606892162729E+01
    0.363322110456795E+02    0.368927279573864E+01
    0.363372111376163E+02    0.356866644387275E+01
    0.363422112295530E+02    0.345385461780476E+01
    0.363472113214898E+02    0.334447305587624E+01
    0.363522114134266E+02    0.324018561896033E+01
    0.363572115053634E+02    0.314068172997582E+01
    0.363622115973002E+02    0.304567408084488E+01
    0.363672116892370E+02    0.295489657544344E+01
    0.363722117811737E+02    0.286810248125852E+01
    0.363772118731105E+02    0.278506276592803E+01
    0.363822119650473E+02    0.270556459785614E+01
    0.363872120569841E+02    0.262940999269882E+01
    0.363922121489209E+02    0.255641458974514E+01
    0.363972122408577E+02    0.248640654416536E+01
    0.364022123327945E+02    0.241922552276883E+01
    0.364072124247312E+02    0.235472179238329E+01
    0.364122125166680E+02    0.229275539123278E+01
    0.364172126086048E+02    0.223319537479898E+01
    0.364222127005416E+02    0.217591912862835E+01
    0.364272127924784E+02    0.212081174138139E+01
    0.364322128844152E+02    0.206776543217298E+01
    0.364372129763520E+02    0.201667902690672E+01
    0.364422130682887E+02    0.196745747887411E+01
    0.364472131602255E+02    0.192001142939890E+01
    0.364522132521623E+02    0.187425680475708E+01
    0.364572133440991E+02    0.183011444598655E+01
    0.364622134360359E+02    0.178750976856873E+01
    0.364672135279727E+02    0.174637244925236E+01
    0.364722136199095E+02    0.170663613758687E+01
    0.364772137118462E+02    0.166823818994819E+01
    0.364822138037830E+02    0.163111942409911E+01
    0.364872138957198E+02    0.159522389247672E+01
    0.364922139876566E+02    0.156049867260136E+01
    0.364972140795934E+02    0.152689367314518E+01
    0.365022141715302E+02    0.149436145434181E+01
    0.365072142634670E+02    0.146285706153177E+01
    0.365122143554037E+02    0.143233787077063E+01
    0.365172144473405E+02    0.140276344549911E+01
    0.365222145392773E+02    0.137409540339062E+01
    0.365272146312141E+02    0.134629729255426E+01
    0.365322147231509E+02    0.131933447635033E+01
    0.365372148150877E+02    0.129317402614658E+01
    0.365422149070245E+02    0.126778462139031E+01
    0.365472149989612E+02    0.124313645643850E+01
    0.365522150908980E+02    0.121920115362444E+01
    0.365572151828348E+02    0.119595168209476E+01
    0.365622152747716E+02    0.117336228196124E+01
    0.365672153667084E+02    0.115140839347681E+01
    0.365722154586452E+02    0.113006659060669E+01
    0.365772155505820E+02    0.110931451905999E+01
    0.365822156425187E+02    0.108913083810434E+01
    0.365872157344555E+02    0.106949516609521E+01
    0.365922158263923E+02    0.105038802938670E+01
    0.365972159183291E+02    0.103179081440278E+01
    0.366022160102659E+02    0.101368572264426E+01
    0.366072161022027E+02    0.996055728427916E+00
    0.366122161941394E+02    0.978884539175560E+00
    0.366172162860762E+02    0.962156558072819E+00
    0.366222163780130E+02    0.945856848946012E+00
    0.366272164699498E+02    0.929971103203465E+00
    0.366322165618866E+02    0.914485608707808E+00
    0.366372166538234E+02    0.899387220448390E+00
    0.366422167457602E+02    0.884663332906585E+00
    0.366472168376970E+02    0.870301853991614E+00
    0.366522169296337E+02    0.856291180457919E+00
    0.366572170215705E+02    0.842620174703533E+00
    0.366622171135073E+02    0.829278142866199E+00
    0.366672172054441E+02    0.816254814134862E+00
    0.366722172973809E+02    0.803540321203255E+00
    0.366772173893177E+02    0.791125181792327E+00
    0.366822174812544E+02    0.779000281183052E+00
    0.366872175731912E+02    0.767156855691643E+00
    0.366922176651280E+02    0.755586477039575E+00
    0.366972177570648E+02    0.744281037555243E+00
    0.367022178490016E+02    0.733232736172169E+00
    0.367072179409384E+02    0.722434065166475E+00
    0.367122180328752E+02    0.711877797602762E+00
    0.367172181248120E+02    0.701556975417163E+00
    0.367222182167487E+02    0.691464898189528E+00
    0.367272183086855E+02    0.681595112422958E+00
    0.367322184006223E+02    0.671941401451547E+00
    0.367372184925591E+02    0.662497775848552E+00
    0.367422185844959E+02    0.653258464347065E+00
    0.367472186764327E+02    0.644217905238613E+00
    0.367522187683694E+02    0.635370738227868E+00
    0.367572188603062E+02    0.626711796721814E+00
    0.367622189522430E+02    0.618236100533506E+00
    0.367672190441798E+02    0.609938848982559E+00
    0.367722191361166E+02    0.601815414376538E+00
    0.367772192280534E+02    0.593861335856812E+00
    0.367822193199902E+02    0.586072313597663E+00
    0.367872194119269E+02    0.578444203345211E+00
    0.367922195038637E+02    0.570973011287575E+00
    0.367972195958005E+02    0.563654889246068E+00
    0.368022196877373E+02    0.556486130182018E+00
    0.368072197796741E+02    0.549463164013498E+00
    0.368122198716109E+02    0.542582553737361E+00
    0.368172199635477E+02    0.535840991856953E+00
    0.368222200554844E+02    0.529235297114461E+00
    0.368272201474212E+02    0.522762411530776E+00
    0.368322202393580E+02    0.516419397757936E+00
    0.368372203312948E+02    0.510203436751556E+00
    0.368422204232316E+02    0.504111825774468E+00
    0.368472205151684E+02    0.498141976743442E+00
    0.368522206071052E+02    0.492291414940437E+00
    0.368572206990419E+02    0.486557778104835E+00
    0.368622207909787E+02    0.480938815939793E+00
    0.368672208829155E+02    0.475432390060630E+00
    0.368722209748523E+02    0.470036474427874E+00
    0.368772210667891E+02    0.464749156311282E+00
    0.368822211587259E+02    0.459568637843185E+00
    0.368872212506627E+02    0.454493238228198E+00
    0.368922213425994E+02    0.449521396693605E+00
    0.368972214345362E+02    0.444651676274346E+00
    0.369022215264730E+02    0.439882768562260E+00
    0.369072216184098E+02    0.435213499535117E+00
    0.369122217103466E+02    0.430642836673913E+00
    0.369172218022834E+02    0.426169897541394E+00
    0.369222218942202E+02    0.421793960085421E+00
    0.369272219861569E+02    0.417514474971539E+00
    0.369322220780937E+02    0.413331080311516E+00
    0.369372221700305E+02    0.409243619242209E+00
    0.369422222619673E+02    0.405252160916406E+00
    0.369472223539041E+02    0.401357025595381E+00
    0.369522224458409E+02    0.397558814705627E+00
    0.369572225377777E+02    0.393858446938367E+00
    0.369622226297144E+02    0.390257201747778E+00
    0.369672227216512E+02    0.386756771967188E+00
    0.369722228135880E+02    0.383359327735882E+00
    0.369772229055248E+02    0.380067594550788E+00
    0.369822229974616E+02    0.376884949085586E+00
    0.369872230893984E+02    0.373815537527374E+00
    0.369922231813351E+02    0.370864422673925E+00
    0.369972232732719E+02    0.368037768076683E+00
    0.370022233652087E+02    0.365343070314255E+00
    0.370072234571455E+02    0.362789454382707E+00
    0.370122235490823E+02    0.360388052657768E+00
    0.370172236410191E+02    0.358152495650313E+00
    0.370222237329559E+02    0.356099553906785E+00
    0.370272238248927E+02    0.354249986528337E+00
    0.370322239168294E+02    0.352629675351121E+00
    0.370372240087662E+02    0.351271158546979E+00
    0.370422241007030E+02    0.350215728727797E+00
    0.370472241926398E+02    0.349516336286636E+00
    0.370522242845766E+02    0.349241648236643E+00
    0.370572243765134E+02    0.349481763532639E+00
    0.370622244684501E+02    0.350356265229648E+00
    0.370672245603869E+02    0.352025401227243E+00
    0.370722246523237E+02    0.354704823325760E+00
    0.370772247442605E+02    0.358681974642617E+00
    0.370822248361973E+02    0.364322449138676E+00
    0.370872249281341E+02    0.372017540137204E+00
    0.370922250200709E+02    0.381886777742801E+00
    0.370972251120076E+02    0.392565619809219E+00
    0.371022252039444E+02    0.397129497754750E+00
    0.371072252958812E+02    0.375425363489036E+00
    0.371122253878180E+02    0.309266378262914E+00
    0.371172254797548E+02    0.238647662916113E+00
    0.371222255716916E+02    0.205360435603070E+00
    0.371272256636284E+02    0.198011719730580E+00
    0.371322257555651E+02    0.199978106353369E+00
    0.371372258475019E+02    0.204133294080971E+00
    0.371422259394387E+02    0.208193338520931E+00
    0.371472260313755E+02    0.211560945660360E+00
    0.371522261233123E+02    0.214168749027678E+00
    0.371572262152491E+02    0.216099296790638E+00
    0.371622263071859E+02    0.217463626137472E+00
    0.371672263991226E+02    0.218364538669088E+00
    0.371722264910594E+02    0.218887611571539E+00
    0.371772265829962E+02    0.219100945724242E+00
    0.371822266749330E+02    0.219057210395151E+00
    0.371872267668698E+02    0.218795806315925E+00
    0.371922268588066E+02    0.218344424246732E+00
    0.371972269507434E+02    0.217719747517296E+00
    0.372022270426801E+02    0.216927169048207E+00
    0.372072271346169E+02    0.215959415722319E+00
    0.372122272265537E+02    0.214794058147018E+00
    0.372172273184905E+02    0.213390278029430E+00
    0.372222274104273E+02    0.211686475431812E+00
    0.372272275023641E+02    0.209603210852665E+00
    0.372322275943009E+02    0.207061252695489E+00
    0.372372276862376E+02    0.204029124271805E+00
    0.372422277781744E+02    0.200603898310793E+00
    0.372472278701112E+02    0.197079629632893E+00
    0.372522279620480E+02    0.193897074830711E+00
    0.372572280539848E+02    0.191433725009828E+00
    0.372622281459216E+02    0.189803126776673E+00
    0.372672282378584E+02    0.188858334385822E+00
    0.372722283297951E+02    0.188346845029406E+00
    0.372772284217319E+02    0.188044362276501E+00
    0.372822285136687E+02    0.187801933948706E+00
    0.372872286056055E+02    0.187538171032013E+00
    0.372922286975423E+02    0.187216534908763E+00
    0.372972287894791E+02    0.186825907003867E+00
    0.373022288814159E+02    0.186368018098231E+00
    0.373072289733526E+02    0.185850319406290E+00
    0.373122290652894E+02    0.185282260411155E+00
    0.373172291572262E+02    0.184673482975637E+00
    0.373222292491630E+02    0.184033029178328E+00
    0.373272293410998E+02    0.183369061284524E+00
    0.373322294330366E+02    0.182688827871067E+00
    0.373372295249734E+02    0.181998739569998E+00
    0.373422296169101E+02    0.181304486525364E+00
    0.373472297088469E+02    0.180611165259875E+00
    0.373522298007837E+02    0.179923400794661E+00
    0.373572298927205E+02    0.179245458923020E+00
    0.373622299846573E+02    0.178581347943172E+00
    0.373672300765941E+02    0.177934911198861E+00
    0.373722301685308E+02    0.177309912667880E+00
    0.373772302604676E+02    0.176710118201287E+00
    0.373822303524044E+02    0.176139375172531E+00
    0.373872304443412E+02    0.175601693421363E+00
    0.373922305362780E+02    0.175101330570748E+00
    0.373972306282148E+02    0.174642885120905E+00
    0.374022307201516E+02    0.174231401245675E+00
    0.374072308120884E+02    0.173872489996615E+00
    0.374122309040251E+02    0.173572472683649E+00
    0.374172309959619E+02    0.173338553989755E+00
    0.374222310878987E+02    0.173179034193418E+00
    0.374272311798355E+02    0.173103573513157E+00
    0.374322312717723E+02    0.173123525586156E+00
    0.374372313637091E+02    0.173252363553348E+00
    0.374422314556458E+02    0.173506231111435E+00
    0.374472315475826E+02    0.173904663778745E+00
    0.374522316395194E+02    0.174471544242803E+00
    0.374572317314562E+02    0.175236382364591E+00
    0.374622318233930E+02    0.176236047226129E+00
    0.374672319153298E+02    0.177517120931732E+00
    0.374722320072666E+02    0.179139040909635E+00
    0.374772320992033E+02    0.181177725137149E+00
    0.374822321911401E+02    0.183722761601393E+00
    0.374872322830769E+02    0.186981432406428E+00
    0.374922323750137E+02    0.191128360314022E+00
    0.374972324669505E+02    0.196332236332479E+00
    0.375022325588873E+02    0.203041288902801E+00
    0.375072326508241E+02    0.211780676882396E+00
    0.375122327427608E+02    0.223270018120962E+00
    0.375172328346976E+02    0.238345682215506E+00
    0.375222329266344E+02    0.257283560686732E+00
    0.375272330185712E+02    0.276551162866164E+00
    0.375322331105080E+02    0.278149243511989E+00
    0.375372332024448E+02    0.224935864409711E+00
    0.375422332943816E+02    0.133961296653824E+00
    0.375472333863183E+02    0.780338252567152E-01
    0.375522334782551E+02    0.607536357138061E-01
    0.375572335701919E+02    0.597345997416563E-01
    0.375622336621287E+02    0.636000919494840E-01
    0.375672337540655E+02    0.683962631387585E-01
    0.375722338460023E+02    0.729057338978581E-01
    0.375772339379391E+02    0.768181323982791E-01
    0.375822340298758E+02    0.801139750012128E-01
    0.375872341218126E+02    0.828590707503955E-01
    0.375922342137494E+02    0.851357828020419E-01
    0.375972343056862E+02    0.870210585013927E-01
    0.376022343976230E+02    0.885806705029046E-01
    0.376072344895598E+02    0.898689701101940E-01
    0.376122345814966E+02    0.909303156100412E-01
    0.376172346734333E+02    0.918008114049609E-01
    0.376222347653701E+02    0.925099040967627E-01
    0.376272348573069E+02    0.930817171531910E-01
    0.376322349492437E+02    0.935361244656149E-01
    0.376372350411805E+02    0.938895995608743E-01
    0.376422351331173E+02    0.941558832659576E-01
    0.376472352250541E+02    0.943465083665015E-01
    0.376522353169908E+02    0.944712129455434E-01
    0.376572354089276E+02    0.945382674109474E-01
    0.376622355008644E+02    0.945547345967739E-01
    0.376672355928012E+02    0.945266778108592E-01
    0.376722356847380E+02    0.944593282376892E-01
    0.376772357766748E+02    0.943572204409736E-01
    0.376822358686115E+02    0.942243026909709E-01
    0.376872359605483E+02    0.940640273149491E-01
    0.376922360524851E+02    0.938794251006334E-01
    0.376972361444219E+02    0.936731669007096E-01
    0.377022362363587E+02    0.934476149057153E-01
    0.377072363282955E+02    0.932048655331022E-01
    0.377122364202323E+02    0.929467854767270E-01
    0.377172365121691E+02    0.926750421489950E-01
    0.377222366041058E+02    0.923911295034685E-01
    0.377272366960426E+02    0.920963900345659E-01
    0.377322367879794E+02    0.917920335996163E-01
    0.377372368799162E+02    0.914791535890044E-01
    0.377422369718530E+02    0.911587408742715E-01
    0.377472370637898E+02    0.908316958888614E-01
    0.377522371557265E+02    0.904988391329798E-01
    0.377572372476633E+02    0.901609203465155E-01
    0.377622373396001E+02    0.898186265523751E-01
    0.377672374315369E+02    0.894725891411202E-01
    0.377722375234737E+02    0.891233901411030E-01
    0.377772376154105E+02    0.887715677947994E-01
    0.377822377073473E+02    0.884176215517715E-01
    0.377872377992840E+02    0.880620165509663E-01
    0.377922378912208E+02    0.877051877185800E-01
    0.377972379831576E+02    0.873475434769456E-01
    0.378022380750944E+02    0.869894692028932E-01
    0.378072381670312E+02    0.866313304501768E-01
    0.378122382589680E+02    0.862734760062584E-01
    0.378172383509048E+02    0.859162408373455E-01
    0.378222384428415E+02    0.855599489760503E-01
    0.378272385347783E+02    0.852049164112967E-01
    0.378322386267151E+02    0.848514540441860E-01
    0.378372387186519E+02    0.844998707828643E-01
    0.378422388105887E+02    0.841504768620316E-01
    0.378472389025255E+02    0.838035874908088E-01
    0.378522389944623E+02    0.834595269562009E-01
    0.378572390863990E+02    0.831186333498634E-01
    0.378622391783358E+02    0.827812641239369E-01
    0.378672392702726E+02    0.824478027589658E-01
    0.378722393622094E+02    0.821186669204895E-01
    0.378772394541462E+02    0.817943186095433E-01
    0.378822395460830E+02    0.814752770165996E-01
    0.378872396380198E+02    0.811621350693964E-01
    0.378922397299565E+02    0.808555810919016E-01
    0.378972398218933E+02    0.805564276349385E-01
    0.379022399138301E+02    0.802656505309951E-01
    0.379072400057669E+02    0.799844427905588E-01
    0.379122400977037E+02    0.797142904828059E-01
    0.379172401896405E+02    0.794570819243418E-01
    0.379222402815773E+02    0.792152686663419E-01
    0.379272403735140E+02    0.789921093486833E-01
    0.379322404654508E+02    0.787920506740760E-01
    0.379372405573876E+02    0.786213439851695E-01
    0.379422406493244E+02    0.784890850329867E-01
    0.379472407412612E+02    0.784090544364490E-01
    0.379522408331980E+02    0.784031701222301E-01
    0.379572409251348E+02    0.785084391760570E-01
    0.379622410170715E+02    0.787922511544033E-01
    0.379672411090083E+02    0.793900666896088E-01
    0.379722412009451E+02    0.806133822700235E-01
    0.379772412928819E+02    0.833297492364434E-01
    0.379822413848187E+02    0.907196270650806E-01
    0.379872414767555E+02    0.115382888680086E+00
    0.379922415686923E+02    0.980815106879043E-01
    0.379972416606290E+02    0.761981153443146E-01
    0.380022417525658E+02    0.727607137514774E-01
    0.380072418445026E+02    0.719619538331212E-01
    0.380122419364394E+02    0.716838254803401E-01
    0.380172420283762E+02    0.715263328455914E-01
    0.380222421203130E+02    0.713793478356400E-01
    0.380272422122498E+02    0.711868484205263E-01
    0.380322423041865E+02    0.708753508333471E-01
    0.380372423961233E+02    0.702980845241724E-01
    0.380422424880601E+02    0.692526730185013E-01
    0.380472425799969E+02    0.680685983868024E-01
    0.380522426719337E+02    0.678927250449181E-01
    0.380572427638705E+02    0.684656164708332E-01
    0.380622428558072E+02    0.690196254755932E-01
    0.380672429477440E+02    0.694098174143735E-01
    0.380722430396808E+02    0.696883445909637E-01
    0.380772431316176E+02    0.699106137478740E-01
    0.380822432235544E+02    0.701142894967348E-01
    0.380872433154912E+02    0.703252088022450E-01
    0.380922434074280E+02    0.705632839525864E-01
    0.380972434993648E+02    0.708463478991937E-01
    0.381022435913015E+02    0.711928044751129E-01
    0.381072436832383E+02    0.716238842671201E-01
    0.381122437751751E+02    0.721661182471873E-01
    0.381172438671119E+02    0.728546469495923E-01
    0.381222439590487E+02    0.737382368864094E-01
    0.381272440509855E+02    0.748875242233006E-01
    0.381322441429222E+02    0.764094631697100E-01
    0.381372442348590E+02    0.784743292575405E-01
    0.381422443267958E+02    0.813701567110114E-01
    0.381472444187326E+02    0.856346620254495E-01
    0.381522445106694E+02    0.922473315291687E-01
    0.381572446026062E+02    0.103589201952492E+00
    0.381622446945430E+02    0.125264226255033E+00
    0.381672447864797E+02    0.165276519471792E+00
    0.381722448784165E+02    0.133098253656434E+00
    0.381772449703533E+02    0.470528627989830E-01
    0.381822450622901E+02    0.355430375356817E-01
    0.381872451542269E+02    0.372290220014186E-01
    0.381922452461637E+02    0.399820490762214E-01
    0.381972453381005E+02    0.423068437817676E-01
    0.382022454300372E+02    0.441184932565799E-01
    0.382072455219740E+02    0.455175407387042E-01
    0.382122456139108E+02    0.466049160501308E-01
    0.382172457058476E+02    0.474578584300322E-01
    0.382222457977844E+02    0.481325111636686E-01
    0.382272458897212E+02    0.486695356561418E-01
    0.382322459816580E+02    0.490987012034306E-01
    0.382372460735947E+02    0.494421387255430E-01
    0.382422461655315E+02    0.497165696862608E-01
    0.382472462574683E+02    0.499348293082839E-01
    0.382522463494051E+02    0.501069171242683E-01
    0.382572464413419E+02    0.502407313890991E-01
    0.382622465332787E+02    0.503425901505318E-01
    0.382672466252155E+02    0.504176064331163E-01
    0.382722467171522E+02    0.504699621468786E-01
    0.382772468090890E+02    0.505031105563463E-01
    0.382822469010258E+02    0.505199274890212E-01
    0.382872469929626E+02    0.505228250571213E-01
    0.382922470848994E+02    0.505138373201478E-01
    0.382972471768362E+02    0.504946842771851E-01
    0.383022472687730E+02    0.504668183445348E-01
    0.383072473607097E+02    0.504314557059056E-01
    0.383122474526465E+02    0.503895933847368E-01
    0.383172475445833E+02    0.503420114525360E-01
    0.383222476365201E+02    0.502892586457684E-01
    0.383272477284569E+02    0.502316201134813E-01
    0.383322478203937E+02    0.501690738366363E-01
    0.383372479123305E+02    0.501012820459234E-01
    0.383422480042672E+02    0.500278486241920E-01
    0.383472480962040E+02    0.499500012703831E-01
    0.383522481881408E+02    0.498805211716499E-01
    0.383572482800776E+02    0.499181223963869E-01
    0.383622483720144E+02    0.513368259633561E-01
    0.383672484639512E+02    0.849610417146714E-01
    0.383722485558879E+02    0.546619245279761E-01
    0.383772486478247E+02    0.520999792527427E-01
    0.383822487397615E+02    0.513914766764443E-01
    0.383872488316983E+02    0.510425680470301E-01
    0.383922489236351E+02    0.506750026822250E-01
    0.383972490155719E+02    0.499207498514976E-01
    0.384022491075087E+02    0.503953747820078E-01
    0.384072491994455E+02    0.512314973581598E-01
    0.384122492913822E+02    0.517044793760341E-01
    0.384172493833190E+02    0.521648778891158E-01
    0.384222494752558E+02    0.527361532240516E-01
    0.384272495671926E+02    0.535036548251051E-01
    0.384322496591294E+02    0.545815753319545E-01
    0.384372497510662E+02    0.561691819404240E-01
    0.384422498430029E+02    0.586952725153052E-01
    0.384472499349397E+02    0.629739115337869E-01
    0.384522500268765E+02    0.718376503188919E-01
    0.384572501188133E+02    0.967603232487739E-01
    0.384622502107501E+02    0.150055549067349E+00
    0.384672503026869E+02    0.349714285080177E-01
    0.384722503946237E+02    0.311521976315085E-01
    0.384772504865605E+02    0.339224403053903E-01
    0.384822505784972E+02    0.360577472679633E-01
    0.384872506704340E+02    0.375469221148469E-01
    0.384922507623708E+02    0.386135633380919E-01
    0.384972508543076E+02    0.394080822262116E-01
    0.385022509462444E+02    0.400241262507204E-01
    0.385072510381812E+02    0.405225619539023E-01
    0.385122511301179E+02    0.409463908506880E-01
    0.385172512220547E+02    0.413301103240426E-01
    0.385222513139915E+02    0.417070051833975E-01
    0.385272514059283E+02    0.421175536127262E-01
    0.385322514978651E+02    0.426240342888278E-01
    0.385372515898019E+02    0.433443720282521E-01
    0.385422516817387E+02    0.445489631681266E-01
    0.385472517736754E+02    0.470070096830427E-01
    0.385522518656122E+02    0.536903893655250E-01
    0.385572519575490E+02    0.847770181216206E-01
    0.385622520494858E+02    0.108648486618263E+01
    0.385672521414226E+02    0.226194051048111E+00
    0.385722522333594E+02    0.933354906777855E-01
    0.385772523252962E+02    0.770967236572490E-01
    0.385822524172329E+02    0.819347793644245E-01
    0.385872525091697E+02    0.100037411909790E+00
    0.385922526011065E+02    0.110976121053205E+00
    0.385972526930433E+02    0.149337467363289E+00
    0.386022527849801E+02    0.238664545163509E+00
    0.386072528769169E+02    0.482325315392717E+00
    0.386122529688537E+02    0.124558125079842E+01
    0.386172530607904E+02    0.725097541930952E+01
    0.386222531527272E+02    0.389685090032676E+02
    0.386272532446640E+02    0.507402971049713E+01
    0.386322533366008E+02    0.214439731236705E+01
    0.386372534285376E+02    0.138652221603417E+01
    0.386422535204744E+02    0.110250605304314E+01
    0.386472536124112E+02    0.994802026835048E+00
    0.386522537043479E+02    0.983045976528717E+00
    0.386572537962847E+02    0.104942435266524E+01
    0.386622538882215E+02    0.122151039840922E+01
    0.386672539801583E+02    0.171724504677894E+01
    0.386722540720951E+02    0.126469300209650E+02
    0.386772541640319E+02    0.539989669563897E+01
    0.386822542559687E+02    0.437807100068937E+01
    0.386872543479054E+02    0.852431578083626E+01
    0.386922544398422E+02    0.111706728322252E+02
    0.386972545317790E+02    0.251336725351462E+02
    0.387022546237158E+02    0.102510314590386E+03
    0.387072547156526E+02    0.279547571148220E+04
    0.387122548075894E+02    0.149508335838391E+03
    0.387172548995262E+02    0.434475900967180E+02
    0.387222549914629E+02    0.233252431089454E+02
    0.387272550833997E+02    0.167077375589791E+02
    0.387322551753365E+02    0.147662596558765E+02
    0.387372552672733E+02    0.165425768389528E+02
    0.387422553592101E+02    0.292992546187434E+02
    0.387472554511469E+02    0.460489590684539E+03
    0.387522555430836E+02    0.352588198371378E+02
    0.387572556350204E+02    0.938487370554190E+01
    0.387622557269572E+02    0.863407564901858E+01
    0.387672558188940E+02    0.136508244371748E+02
    0.387722559108308E+02    0.255220339135455E+02
    0.387772560027676E+02    0.143127192267429E+02
    0.387822560947044E+02    0.229829932158956E+02
    0.387872561866412E+02    0.448754142370971E+02
    0.387922562785779E+02    0.127008568049195E+03
    0.387972563705147E+02    0.829607852252904E+03
    0.388022564624515E+02    0.655806858964416E+03
    0.388072565543883E+02    0.134899313360716E+03
    0.388122566463251E+02    0.599775670759578E+02
    0.388172567382619E+02    0.375038623716983E+02
    0.388222568301986E+02    0.288062432653851E+02
    0.388272569221354E+02    0.258926895450753E+02
    0.388322570140722E+02    0.269137097115442E+02
    0.388372571060090E+02    0.328168769274114E+02
    0.388422571979458E+02    0.493862765338929E+02
    0.388472572898826E+02    0.105704075316727E+03
    0.388522573818194E+02    0.567824523163649E+03
    0.388572574737561E+02    0.162503056403218E+04
    0.388622575656929E+02    0.118459397429701E+03
    0.388672576576297E+02    0.384181847731540E+02
    0.388722577495665E+02    0.191000665630202E+02
    0.388772578415033E+02    0.118099214839248E+02
    0.388822579334401E+02    0.895341692561496E+01
    0.388872580253769E+02    0.702141325052134E+01
    0.388922581173136E+02    0.105954982995560E+02
    0.388972582092504E+02    0.836448235707082E+01
    0.389022583011872E+02    0.540488038070224E+01
    0.389072583931240E+02    0.490713300634235E+01
    0.389122584850608E+02    0.494974246418600E+01
    0.389172585769976E+02    0.537348973254176E+01
    0.389222586689344E+02    0.629255022968117E+01
    0.389272587608711E+02    0.807338425403193E+01
    0.389322588528079E+02    0.129882912752959E+02
    0.389372589447447E+02    0.272288015294931E+02
    0.389422590366815E+02    0.130934020163114E+03
    0.389472591286183E+02    0.872586056506517E+03
    0.389522592205551E+02    0.392823426776128E+03
    0.389572593124919E+02    0.129707106224412E+03
    0.389622594044286E+02    0.361719196894099E+02
    0.389672594963654E+02    0.143397343293826E+02
    0.389722595883022E+02    0.729929438222293E+01
    0.389772596802390E+02    0.435949910836743E+01
    0.389822597721758E+02    0.290695246772444E+01
    0.389872598641126E+02    0.210464236941299E+01
    0.389922599560494E+02    0.373547862017985E+24
    0.389972600479861E+02    0.266835153195666E+19
    0.390022601399229E+02    0.653809140108135E+16
    0.390072602318597E+02    0.113067459457027E+15
    0.390122603237965E+02    0.526560798810874E+13
    0.390172604157333E+02    0.447026450626007E+12
    0.390222605076701E+02    0.567968263671841E+11
    0.390272605996069E+02    0.963869976119458E+10
    0.390322606915436E+02    0.203351284560860E+10
    0.390372607834804E+02    0.508337132232353E+09
    0.390422608754172E+02    0.145555619681521E+09
    0.390472609673540E+02    0.465613042069083E+08
    0.390522610592908E+02    0.163272880479326E+08
    0.390572611512276E+02    0.618559204071761E+07
    0.390622612431644E+02    0.250343004935035E+07
    0.390672613351011E+02    0.107286796014623E+07
    0.390722614270379E+02    0.483473953078522E+06
    0.390772615189747E+02    0.227805376320412E+06
    0.390822616109115E+02    0.111714182317737E+06
    0.390872617028483E+02    0.567974649810152E+05
    0.390922617947851E+02    0.298403086986143E+05
    0.390972618867219E+02    0.161549465242663E+05
    0.391022619786586E+02    0.899009010489741E+04
    0.391072620705954E+02    0.513133914130234E+04
    0.391122621625322E+02    0.299818538572086E+04
    0.391172622544690E+02    0.179013392778911E+04
    0.391222623464058E+02    0.109049650036843E+04
    0.391272624383426E+02    0.676790005151695E+03
    0.391322625302793E+02    0.427381225494497E+03
    0.391372626222161E+02    0.274288784652890E+03
    0.391422627141529E+02    0.178725641844320E+03
    0.391472628060897E+02    0.118130134623734E+03
    0.391522628980265E+02    0.791388792460017E+02
    0.391572629899633E+02    0.537011703154673E+02
    0.391622630819001E+02    0.368890332812887E+02
    0.391672631738369E+02    0.256405375624289E+02
    0.391722632657736E+02    0.180263007520301E+02
    0.391772633577104E+02    0.128144431824358E+02
    0.391822634496472E+02    0.920861703793866E+01
    0.391872635415840E+02    0.668798042489551E+01
    0.391922636335208E+02    0.490811322028329E+01
    0.391972637254576E+02    0.363887719686156E+01
    0.392022638173943E+02    0.272497193254905E+01
    0.392072639093311E+02    0.206060987946064E+01
    0.392122640012679E+02    0.157308041586662E+01
    0.392172640932047E+02    0.121197371700013E+01
    0.392222641851415E+02    0.942047136804743E+00
    0.392272642770783E+02    0.738459691202534E+00
    0.392322643690151E+02    0.583560955397125E+00
    0.392372644609518E+02    0.464709584583292E+00
    0.392422645528886E+02    0.372779736810157E+00
    0.392472646448254E+02    0.301130852984519E+00
    0.392522647367622E+02    0.244891968303491E+00
    0.392572648286990E+02    0.200461105349268E+00
    0.392622649206358E+02    0.165152776002669E+00
    0.392672650125726E+02    0.136948157029324E+00
    0.392722651045093E+02    0.114316899262645E+00
    0.392772651964461E+02    0.960892230979755E-01
    0.392822652883829E+02    0.813635257472580E-01
    0.392872653803197E+02    0.694392126662742E-01
    0.392922654722565E+02    0.597675482430995E-01
    0.392972655641933E+02    0.519154516063989E-01
    0.393022656561301E+02    0.455386447587893E-01
    0.393072657480668E+02    0.403615957988244E-01
    0.393122658400036E+02    0.361624277510330E-01
    0.393172659319404E+02    0.327614775670301E-01
    0.393222660238772E+02    0.300125547306745E-01
    0.393272661158140E+02    0.277962091154740E-01
    0.393322662077508E+02    0.260145041786155E-01
    0.393372662996876E+02    0.245869257595591E-01
    0.393422663916243E+02    0.234471537595822E-01
    0.393472664835611E+02    0.225404944273066E-01
    0.393522665754979E+02    0.218218223657923E-01
    0.393572666674347E+02    0.212539190378660E-01
    0.393622667593715E+02    0.208061222742160E-01
    0.393672668513083E+02    0.204532217981721E-01
    0.393722669432451E+02    0.201745510222054E-01
    0.393772670351818E+02    0.199532367419447E-01
    0.393822671271186E+02    0.197755768631003E-01
    0.393872672190554E+02    0.196305226698560E-01
    0.393922673109922E+02    0.195092469047250E-01
    0.393972674029290E+02    0.194047824612358E-01
    0.394022674948658E+02    0.193117190852504E-01
    0.394072675868026E+02    0.192259473778374E-01
    0.394122676787393E+02    0.191444408217200E-01
    0.394172677706761E+02    0.190650677497917E-01
    0.394222678626129E+02    0.189864263864817E-01
    0.394272679545497E+02    0.189076975468861E-01
    0.394322680464865E+02    0.188285114010444E-01
    0.394372681384233E+02    0.187488268410798E-01
    0.394422682303600E+02    0.186688241118814E-01
    0.394472683222968E+02    0.185888129647690E-01
    0.394522684142336E+02    0.185091591348769E-01
    0.394572685061704E+02    0.184302311578864E-01
    0.394622685981072E+02    0.183523676368912E-01
    0.394672686900440E+02    0.182758627008476E-01
    0.394722687819808E+02    0.182009654038347E-01
    0.394772688739176E+02    0.181278878300458E-01
    0.394822689658543E+02    0.180568168725844E-01
    0.394872690577911E+02    0.179879257764963E-01
    0.394922691497279E+02    0.179213830700716E-01
    0.394972692416647E+02    0.178573579691454E-01
    0.395022693336015E+02    0.177960224233739E-01
    0.395072694255383E+02    0.177375505931557E-01
    0.395122695174750E+02    0.176821167644545E-01
    0.395172696094118E+02    0.176298926587155E-01
    0.395222697013486E+02    0.175810449084360E-01
    0.395272697932854E+02    0.175357332463849E-01
    0.395322698852222E+02    0.174941097576761E-01
    0.395372699771590E+02    0.174563193965628E-01
    0.395422700690958E+02    0.174225018805884E-01
    0.395472701610326E+02    0.173927950394477E-01
    0.395522702529693E+02    0.173673397073503E-01
    0.395572703449061E+02    0.173462862995736E-01
    0.395622704368429E+02    0.173298033032510E-01
    0.395672705287797E+02    0.173180880407217E-01
    0.395722706207165E+02    0.173113802366119E-01
    0.395772707126533E+02    0.173099791495863E-01
    0.395822708045900E+02    0.173142653319567E-01
    0.395872708965268E+02    0.173247284789168E-01
    0.395922709884636E+02    0.173420033508397E-01
    0.395972710804004E+02    0.173669164265144E-01
    0.396022711723372E+02    0.174005467938141E-01
    0.396072712642740E+02    0.174443058004973E-01
    0.396122713562108E+02    0.175000410861022E-01
    0.396172714481475E+02    0.175701715374264E-01
    0.396222715400843E+02    0.176578598218674E-01
    0.396272716320211E+02    0.177672270835542E-01
    0.396322717239579E+02    0.179036073800220E-01
    0.396372718158947E+02    0.180738223302075E-01
    0.396422719078315E+02    0.182864204008314E-01
    0.396472719997683E+02    0.185517571403501E-01
    0.396522720917050E+02    0.188816781425594E-01
    0.396572721836418E+02    0.192884043031786E-01
    0.396622722755786E+02    0.197820584356817E-01
    0.396672723675154E+02    0.203662789321593E-01
    0.396722724594522E+02    0.210318620563856E-01
    0.396772725513890E+02    0.217496688444017E-01
    0.396822726433258E+02    0.224658072128536E-01
    0.396872727352625E+02    0.231027127169935E-01
    0.396922728271993E+02    0.235671298137693E-01
    0.396972729191361E+02    0.237610669701384E-01
    0.397022730110729E+02    0.235901543397726E-01
    0.397072731030097E+02    0.229700662807910E-01
    0.397122731949465E+02    0.218419213974722E-01
    0.397172732868833E+02    0.202097679828309E-01
    0.397222733788200E+02    0.181932425530858E-01
    0.397272734707568E+02    0.160482126812730E-01
    0.397322735626936E+02    0.140985415171877E-01
    0.397372736546304E+02    0.126005926974456E-01
    0.397422737465672E+02    0.116497558706279E-01
    0.397472738385040E+02    0.111939235355221E-01
    0.397522739304408E+02    0.110737183008485E-01
    0.397572740223775E+02    0.113090261289396E-01
    0.397622741143143E+02    0.116230628026225E-01
    0.397672742062511E+02    0.120244459979537E-01
    0.397722742981879E+02    0.124586794522525E-01
    0.397772743901247E+02    0.128847805683252E-01
    0.397822744820615E+02    0.132572307984673E-01
    0.397872745739983E+02    0.135139068650977E-01
    0.397922746659350E+02    0.135771922831207E-01
    0.397972747578718E+02    0.133891022805722E-01
    0.398022748498086E+02    0.129785028885452E-01
    0.398072749417454E+02    0.124833088058692E-01
    0.398122750336822E+02    0.120630596288041E-01
    0.398172751256190E+02    0.117996135336511E-01
    0.398222752175557E+02    0.116921427194765E-01
    0.398272753094925E+02    0.117049227232649E-01
    0.398322754014293E+02    0.118009923682164E-01
    0.398372754933661E+02    0.119602540648898E-01
    0.398422755853029E+02    0.121162379019465E-01
    0.398472756772397E+02    0.122554036218929E-01
    0.398522757691765E+02    0.123699801011006E-01
    0.398572758611133E+02    0.124562712410354E-01
    0.398622759530500E+02    0.124674951087311E-01
    0.398672760449868E+02    0.123773400534830E-01
    0.398722761369236E+02    0.122657580670042E-01
    0.398772762288604E+02    0.122157524105904E-01
    0.398822763207972E+02    0.122286671924412E-01
    0.398872764127340E+02    0.122663088087513E-01
    0.398922765046707E+02    0.123310479019395E-01
    0.398972765966075E+02    0.123630783839012E-01
    0.399022766885443E+02    0.123255773293176E-01
    0.399072767804811E+02    0.122628541571321E-01
    0.399122768724179E+02    0.123215027627575E-01
    0.399172769643547E+02    0.124619163480802E-01
    0.399222770562915E+02    0.126141666047308E-01
    0.399272771482282E+02    0.127048676863640E-01
    0.399322772401650E+02    0.124841656120232E-01
    0.399372773321018E+02    0.123194424243746E-01
    0.399422774240386E+02    0.124764321237155E-01
    0.399472775159754E+02    0.127257041271424E-01
    0.399522776079122E+02    0.125548784018735E-01
    0.399572776998490E+02    0.124266580712461E-01
    0.399622777917857E+02    0.126237615549494E-01
    0.399672778837225E+02    0.125240841887419E-01
    0.399722779756593E+02    0.125268722929887E-01
    0.399772780675961E+02    0.125735738669751E-01
    0.399822781595329E+02    0.125896570883811E-01
    0.399872782514697E+02    0.125711899478805E-01
    0.399922783434065E+02    0.126209354266670E-01
    0.399972784353432E+02    0.126842139350235E-01
    0.400022785272800E+02    0.127697385066281E-01
    0.400072786192168E+02    0.128291120000229E-01
    0.400122787111536E+02    0.129941919911639E-01
    0.400172788030904E+02    0.131081049506895E-01
    0.400222788950272E+02    0.132468685082206E-01
    0.400272789869640E+02    0.946120352849468E+42
    0.400322790789007E+02    0.230584924794911E+12
    0.400372791708375E+02    0.175707886501697E+09
    0.400422792627743E+02    0.164611873374128E+07
    0.400472793547111E+02    0.696559657190690E+05
    0.400522794466479E+02    0.496580942920852E+04
    0.400572795385847E+02    0.484335124198867E+03
    0.400622796305215E+02    0.918352678112373E+02
    0.400672797224582E+02    0.166473221733256E+02
    0.400722798143950E+02    0.528873024882602E+01
    0.400772799063318E+02    0.197672618211598E+01
    0.400822799982686E+02    0.752891583765856E+00
    0.400872800902054E+02    0.335151695103995E+00
    0.400922801821422E+02    0.173999678033811E+00
    0.400972802740790E+02    0.900218716093221E-01
    0.401022803660157E+02    0.454253354983409E-01
    0.401072804579525E+02    0.244388151323082E-01
    0.401122805498893E+02    0.153486416244218E-01
    0.401172806418261E+02    0.115953900992344E-01
    0.401222807337629E+02    0.101298693748931E-01
    0.401272808256997E+02    0.963046864158618E-02
    0.401322809176365E+02    0.953121348271453E-02
    0.401372810095732E+02    0.958530347185141E-02
    0.401422811015100E+02    0.968155372107168E-02
    0.401472811934468E+02    0.978897653189414E-02
    0.401522812853836E+02    0.992992421455014E-02
    0.401572813773204E+02    0.100764797137006E-01
    0.401622814692572E+02    0.102061678632437E-01
    0.401672815611940E+02    0.103221663871855E-01
    0.401722816531307E+02    0.104307533389937E-01
    0.401772817450675E+02    0.105371673943243E-01
    0.401822818370043E+02    0.106459611817051E-01
    0.401872819289411E+02    0.107615261940695E-01
    0.401922820208779E+02    0.108885563542726E-01
    0.401972821128147E+02    0.110325447555750E-01
    0.402022822047514E+02    0.112004120102227E-01
    0.402072822966882E+02    0.114013919916680E-01
    0.402122823886250E+02    0.116483729939549E-01
    0.402172824805618E+02    0.119600366207036E-01
    0.402222825724986E+02    0.123644181544429E-01
    0.402272826644354E+02    0.129050762473791E-01
    0.402322827563722E+02    0.136522385435639E-01
    0.402372828483090E+02    0.147238789315031E-01
    0.402422829402457E+02    0.163277054544271E-01
    0.402472830321825E+02    0.188500043062857E-01
    0.402522831241193E+02    0.230573479158334E-01
    0.402572832160561E+02    0.305934463281250E-01
    0.402622833079929E+02    0.453171249035104E-01
    0.402672833999297E+02    0.771779772617502E-01
    0.402722834918664E+02    0.152576148555824E+00
    0.402772835838032E+02    0.313538523306768E+00
    0.402822836757400E+02    0.435170217739187E+00
    0.402872837676768E+02    0.344297402509631E+00
    0.402922838596136E+02    0.242989612366289E+00
    0.402972839515504E+02    0.187523663532535E+00
    0.403022840434872E+02    0.160140999557309E+00
    0.403072841354239E+02    0.148886440831008E+00
    0.403122842273607E+02    0.152016267384462E+00
    0.403172843192975E+02    0.165415772781468E+00
    0.403222844112343E+02    0.180622167672546E+00
    0.403272845031711E+02    0.205050433863152E+00
    0.403322845951079E+02    0.242786997367569E+00
    0.403372846870447E+02    0.299343795325096E+00
    0.403422847789814E+02    0.384422816906830E+00
    0.403472848709182E+02    0.515426594387898E+00
    0.403522849628550E+02    0.724938603472928E+00
    0.403572850547918E+02    0.107814803397974E+01
    0.403622851467286E+02    0.171776395904038E+01
    0.403672852386654E+02    0.299666648657426E+01
    0.403722853306022E+02    0.594931408504268E+01
    0.403772854225389E+02    0.144527731883531E+02
    0.403822855144757E+02    0.481780613493404E+02
    0.403872856064125E+02    0.130122995348070E+03
    0.403922856983493E+02    0.593198804324706E+02
    0.403972857902861E+02    0.266450663900180E+02
    0.404022858822229E+02    0.162851072026305E+02
    0.404072859741597E+02    0.118180525584430E+02
    0.404122860660964E+02    0.983077407362453E+01
    0.404172861580332E+02    0.910478084193023E+01
    0.404222862499700E+02    0.908352636430516E+01
    0.404272863419068E+02    0.968757306886049E+01
    0.404322864338436E+02    0.110226976677061E+02
    0.404372865257804E+02    0.134217431413557E+02
    0.404422866177172E+02    0.176480064775536E+02
    0.404472867096539E+02    0.254999569193728E+02
    0.404522868015907E+02    0.417594501808013E+02
    0.404572868935275E+02    0.814030621993113E+02
    0.404622869854643E+02    0.191263974037281E+03
    0.404672870774011E+02    0.301900768158214E+03
    0.404722871693379E+02    0.151828252914130E+03
    0.404772872612747E+02    0.691022768846627E+02
    0.404822873532114E+02    0.385202315752394E+02
    0.404872874451482E+02    0.234497561690249E+02
    0.404922875370850E+02    0.161362844957365E+02
    0.404972876290218E+02    0.121934064852207E+02
    0.405022877209586E+02    0.982116768722313E+01
    0.405072878128954E+02    0.830862695730302E+01
    0.405122879048321E+02    0.731952329961389E+01
    0.405172879967689E+02    0.667737746848556E+01
    0.405222880887057E+02    0.628477116094365E+01
    0.405272881806425E+02    0.608814164268950E+01
    0.405322882725793E+02    0.606138847866869E+01
    0.405372883645161E+02    0.619860621160103E+01
    0.405422884564529E+02    0.651226309742010E+01
    0.405472885483897E+02    0.703590397679554E+01
    0.405522886403264E+02    0.783245332586458E+01
    0.405572887322632E+02    0.901187911171723E+01
    0.405622888242000E+02    0.107674782743187E+02
    0.405672889161368E+02    0.134577082150663E+02
    0.405722890080736E+02    0.177496173732037E+02
    0.405772891000104E+02    0.251283943528198E+02
    0.405822891919471E+02    0.389845575499348E+02
    0.405872892838839E+02    0.676934020583849E+02
    0.405922893758207E+02    0.125293088926408E+03
    0.405972894677575E+02    0.164894700464338E+03
    0.406022895596943E+02    0.105226756285835E+03
    0.406072896516311E+02    0.606740783085089E+02
    0.406122897435679E+02    0.417194132295478E+02
    0.406172898355046E+02    0.274055313508752E+02
    0.406222899274414E+02    0.180320151925739E+02
    0.406272900193782E+02    0.126003306715636E+02
    0.406322901113150E+02    0.934218635167867E+01
    0.406372902032518E+02    0.726929271422756E+01
    0.406422902951886E+02    0.588123115861859E+01
    0.406472903871254E+02    0.491378068833706E+01
    0.406522904790621E+02    0.421892459545830E+01
    0.406572905709989E+02    0.370917156609524E+01
    0.406622906629357E+02    0.333047125770757E+01
    0.406672907548725E+02    0.304827822006003E+01
    0.406722908468093E+02    0.284000774204834E+01
    0.406772909387461E+02    0.269078213648804E+01
    0.406822910306829E+02    0.259096975552589E+01
    0.406872911226196E+02    0.253476386788973E+01
    0.406922912145564E+02    0.251941976998969E+01
    0.406972913064932E+02    0.127490896741507E+24
    0.407022913984300E+02    0.196375155199784E+19
    0.407072914903668E+02    0.601265367693905E+16
    0.407122915823036E+02    0.115630637853214E+15
    0.407172916742404E+02    0.571071229537322E+13
    0.407222917661771E+02    0.501049289673893E+12
    0.407272918581139E+02    0.647093796236417E+11
    0.407322919500507E+02    0.110306501720489E+11
    0.407372920419875E+02    0.231641815967635E+10
    0.407422921339243E+02    0.572214723740205E+09
    0.407472922258611E+02    0.160950208084251E+09
    0.407522923177979E+02    0.503241323878232E+08
    0.407572924097346E+02    0.171754234911648E+08
    0.407622925016714E+02    0.631002641531261E+07
    0.407672925936082E+02    0.246871964934123E+07
    0.407722926855450E+02    0.101994267173599E+07
    0.407772927774818E+02    0.442023949714384E+06
    0.407822928694186E+02    0.199869484298480E+06
    0.407872929613554E+02    0.938782611285551E+05
    0.407922930532921E+02    0.456364421091035E+05
    0.407972931452289E+02    0.228901605481935E+05
    0.408022932371657E+02    0.118151227196431E+05
    0.408072933291025E+02    0.626186182515900E+04
    0.408122934210393E+02    0.340095197115583E+04
    0.408172935129761E+02    0.188970991253227E+04
    0.408222936049129E+02    0.107261866010425E+04
    0.408272936968496E+02    0.621136050045314E+03
    0.408322937887864E+02    0.366539466473161E+03
    0.408372938807232E+02    0.220193643750892E+03
    0.408422939726600E+02    0.134537703065451E+03
    0.408472940645968E+02    0.835380971312681E+02
    0.408522941565336E+02    0.526754334981695E+02
    0.408572942484704E+02    0.337075735583495E+02
    0.408622943404071E+02    0.218767964357516E+02
    0.408672944323439E+02    0.143927608901722E+02
    0.408722945242807E+02    0.959403684438520E+01
    0.408772946162175E+02    0.647700037418261E+01
    0.408822947081543E+02    0.442697235446398E+01
    0.408872948000911E+02    0.306248178472748E+01
    0.408922948920278E+02    0.214376875250425E+01
    0.408972949839646E+02    0.151829593379002E+01
    0.409022950759014E+02    0.108787586192970E+01
    0.409072951678382E+02    0.788590547574503E+00
    0.409122952597750E+02    0.578377714291702E+00
    0.409172953517118E+02    0.429267674698281E+00
    0.409222954436486E+02    0.322474357882412E+00
    0.409272955355854E+02    0.245257714453407E+00
    0.409322956275221E+02    0.188897452621472E+00
    0.409372957194589E+02    0.147371327471404E+00
    0.409422958113957E+02    0.116484633430767E+00
    0.409472959033325E+02    0.932914911013210E-01
    0.409522959952693E+02    0.757066333482772E-01
    0.409572960872061E+02    0.622427053477622E-01
    0.409622961791428E+02    0.518309995838335E-01
    0.409672962710796E+02    0.436981329754215E-01
    0.409722963630164E+02    0.372805460174147E-01
    0.409772964549532E+02    0.321647797024813E-01
    0.409822965468900E+02    0.280454585193698E-01
    0.409872966388268E+02    0.246955268154161E-01
    0.409922967307636E+02    0.219450264614465E-01
    0.409972968227003E+02    0.196658697582208E-01
    0.410022969146371E+02    0.177608485881067E-01
    0.410072970065739E+02    0.161556560379703E-01
    0.410122970985107E+02    0.147930633273305E-01
    0.410172971904475E+02    0.136286477452818E-01
    0.410222972823843E+02    0.126276429058341E-01
    0.410272973743211E+02    0.117626053830421E-01
    0.410322974662578E+02    0.110116781400229E-01
    0.410372975581946E+02    0.103572922823773E-01
    0.410422976501314E+02    0.978519218065824E-02
    0.410472977420682E+02    0.928370015971407E-02
    0.410522978340050E+02    0.884315938055545E-02
    0.410572979259418E+02    0.845550976813486E-02
    0.410622980178786E+02    0.811396363827972E-02
    0.410672981098153E+02    0.781275629859485E-02
    0.410722982017521E+02    0.754695322376278E-02
    0.410772982936889E+02    0.731230006720031E-02
    0.410822983856257E+02    0.710510521848099E-02
    0.410872984775625E+02    0.692214717728600E-02
    0.410922985694993E+02    0.676060092049182E-02
    0.410972986614361E+02    0.661797886472769E-02
    0.411022987533728E+02    0.649208309535116E-02
    0.411072988453096E+02    0.638096633379491E-02
    0.411122989372464E+02    0.628289972225679E-02
    0.411172990291832E+02    0.619634595851901E-02
    0.411222991211200E+02    0.611993666070057E-02
    0.411272992130568E+02    0.605245310211054E-02
    0.411322993049936E+02    0.599280965575490E-02
    0.411372993969303E+02    0.594003943797461E-02
    0.411422994888671E+02    0.589328175562757E-02
    0.411472995808039E+02    0.585177105059433E-02
    0.411522996727407E+02    0.581482709698304E-02
    0.411572997646775E+02    0.578184626477139E-02
    0.411622998566143E+02    0.575229369573631E-02
    0.411672999485511E+02    0.572569627153329E-02
    0.411723000404878E+02    0.570163627521885E-02
    0.411773001324246E+02    0.567974566558486E-02
    0.411823002243614E+02    0.565970089737077E-02
    0.411873003162982E+02    0.564121823067080E-02
    0.411923004082350E+02    0.562404948195768E-02
    0.411973005001718E+02    0.560797817481472E-02
    0.412023005921085E+02    0.559281605458615E-02
    0.412073006840453E+02    0.557839993441425E-02
    0.412123007759821E+02    0.556458884453431E-02
    0.412173008679189E+02    0.555126145875294E-02
    0.412223009598557E+02    0.553831377481904E-02
    0.412273010517925E+02    0.552565702723937E-02
    0.412323011437293E+02    0.551321581324545E-02
    0.412373012356661E+02    0.550092641332994E-02
    0.412423013276028E+02    0.548873529008300E-02
    0.412473014195396E+02    0.547659774979643E-02
    0.412523015114764E+02    0.546447675231330E-02
    0.412573016034132E+02    0.545234185615396E-02
    0.412623016953500E+02    0.544016828632476E-02
    0.412673017872868E+02    0.542793611355657E-02
    0.412723018792235E+02    0.541562953430467E-02
    0.412773019711603E+02    0.540323624178361E-02
    0.412823020630971E+02    0.539074687881583E-02
    0.412873021550339E+02    0.537815456414549E-02
    0.412923022469707E+02    0.536545448488658E-02
    0.412973023389075E+02    0.535264354709686E-02
    0.413023024308443E+02    0.533972007893068E-02
    0.413073025227811E+02    0.532668357963215E-02
    0.413123026147178E+02    0.531353450920181E-02
    0.413173027066546E+02    0.530027411369262E-02
    0.413223027985914E+02    0.528690428143485E-02
    0.413273028905282E+02    0.527342742610985E-02
    0.413323029824650E+02    0.525984639296000E-02
    0.413373030744018E+02    0.524616438457931E-02
    0.413423031663385E+02    0.523238490347706E-02
    0.413473032582753E+02    0.521851170826266E-02
    0.413523033502121E+02    0.520454878156482E-02
    0.413573034421489E+02    0.519050030687754E-02
    0.413623035340857E+02    0.517637065310117E-02
    0.413673036260225E+02    0.516216436435754E-02
    0.413723037179593E+02    0.514788615423684E-02
    0.413773038098960E+02    0.513354090286690E-02
    0.413823039018328E+02    0.511913365577629E-02
    0.413873039937696E+02    0.510466962358394E-02
    0.413923040857064E+02    0.509015418186674E-02
    0.413973041776432E+02    0.507559287042758E-02
    0.414023042695800E+02    0.506099139146469E-02
    0.414073043615168E+02    0.504635560631335E-02
    0.414123044534535E+02    0.503169153018210E-02
    0.414173045453903E+02    0.501700532526461E-02
    0.414223046373271E+02    0.500230329121810E-02
    0.414273047292639E+02    0.498759185360239E-02
    0.414323048212007E+02    0.497287755001717E-02
    0.414373049131375E+02    0.495816701401672E-02
    0.414423050050743E+02    0.494346695674506E-02
    0.414473050970110E+02    0.492878412041392E-02
    0.414523051889478E+02    0.491412538716243E-02
    0.414573052808846E+02    0.489949749281682E-02
    0.414623053728214E+02    0.488490726363303E-02
    0.414673054647582E+02    0.487036145860197E-02
    0.414723055566950E+02    0.485586676739226E-02
    0.414773056486318E+02    0.484142978210379E-02
    0.414823057405685E+02    0.482705696782721E-02
    0.414873058325053E+02    0.481275463324330E-02
    0.414923059244421E+02    0.479852890091505E-02
    0.414973060163789E+02    0.478438567808801E-02
    0.415023061083157E+02    0.477033062773889E-02
    0.415073062002525E+02    0.475636914043668E-02
    0.415123062921893E+02    0.474250630720951E-02
    0.415173063841260E+02    0.472874689354098E-02
    0.415223064760628E+02    0.471509531481987E-02
    0.415273065679996E+02    0.470155561345604E-02
    0.415323066599364E+02    0.468813143776158E-02
    0.415373067518732E+02    0.467482602294692E-02
    0.415423068438100E+02    0.466164217417840E-02
    0.415473069357468E+02    0.464858225199421E-02
    0.415523070276835E+02    0.463564816037405E-02
    0.415573071196203E+02    0.462284133640507E-02
    0.415623072115571E+02    0.461016274482549E-02
    0.415673073034939E+02    0.459761287237047E-02
    0.415723073954307E+02    0.458519172259727E-02
    0.415773074873675E+02    0.457289883888468E-02
    0.415823075793042E+02    0.456073326499320E-02
    0.415873076712410E+02    0.454869359541662E-02
    0.415923077631778E+02    0.453677796318387E-02
    0.415973078551146E+02    0.452498405643807E-02
    0.416023079470514E+02    0.451330913338026E-02
    0.416073080389882E+02    0.450175003937751E-02
    0.416123081309250E+02    0.449030322675254E-02
    0.416173082228618E+02    0.447896477684284E-02
    0.416223083147985E+02    0.446773042357428E-02
    0.416273084067353E+02    0.445659558004871E-02
    0.416323084986721E+02    0.444555536574345E-02
    0.416373085906089E+02    0.443460463598839E-02
    0.416423086825457E+02    0.442373801265389E-02
    0.416473087744825E+02    0.441294991592910E-02
    0.416523088664192E+02    0.440223459725142E-02
    0.416573089583560E+02    0.439158617275021E-02
    0.416623090502928E+02    0.438099865752158E-02
    0.416673091422296E+02    0.437046599992916E-02
    0.416723092341664E+02    0.435998211637995E-02
    0.416773093261032E+02    0.434954092565484E-02
    0.416823094180400E+02    0.433913638298421E-02
    0.416873095099767E+02    0.432876251441745E-02
    0.416923096019135E+02    0.431841344849485E-02
    0.416973096938503E+02    0.430808344955381E-02
    0.417023097857871E+02    0.429776694816124E-02
    0.417073098777239E+02    0.428745857093917E-02
    0.417123099696607E+02    0.427715316893424E-02
    0.417173100615975E+02    0.426684584449363E-02
    0.417223101535342E+02    0.425653197628226E-02
    0.417273102454710E+02    0.424620724275258E-02
    0.417323103374078E+02    0.423586764336724E-02
    0.417373104293446E+02    0.422550951818388E-02
    0.417423105212814E+02    0.421512956506847E-02
    0.417473106132182E+02    0.420472485479077E-02
    0.417523107051550E+02    0.419429284423111E-02
    0.417573107970917E+02    0.418383138680358E-02
    0.417623108890285E+02    0.417333874104609E-02
    0.417673109809653E+02    0.416281357672292E-02
    0.417723110729021E+02    0.415225497872330E-02
    0.417773111648389E+02    0.414166244863208E-02
    0.417823112567757E+02    0.413103590413919E-02
    0.417873113487125E+02    0.412037567608376E-02
    0.417923114406492E+02    0.410968250356924E-02
    0.417973115325860E+02    0.409895752684172E-02
    0.418023116245228E+02    0.408820228055630E-02
    0.418073117164596E+02    0.407741867032808E-02
    0.418123118083964E+02    0.406660898469345E-02
    0.418173119003332E+02    0.405577585543198E-02
    0.418223119922700E+02    0.404492225365900E-02
    0.418273120842067E+02    0.403405146956149E-02
    0.418323121761435E+02    0.402316709262934E-02
    0.418373122680803E+02    0.401227299132299E-02
    0.418423123600171E+02    0.400137329108437E-02
    0.418473124519539E+02    0.399047235125741E-02
    0.418523125438907E+02    0.397957474129193E-02
    0.418573126358275E+02    0.396868521614337E-02
    0.418623127277642E+02    0.395780869060264E-02
    0.418673128197010E+02    0.394695021385090E-02
    0.418723129116378E+02    0.393611494287301E-02
    0.418773130035746E+02    0.392530811606661E-02
    0.418823130955114E+02    0.391453502677524E-02
    0.418873131874482E+02    0.390380099651184E-02
    0.418923132793850E+02    0.389311134876500E-02
    0.418973133713217E+02    0.388247138285496E-02
    0.419023134632585E+02    0.387188634829896E-02
    0.419073135551953E+02    0.386136141973954E-02
    0.419123136471321E+02    0.385090167266237E-02
    0.419173137390689E+02    0.384051205966318E-02
    0.419223138310057E+02    0.383019738802278E-02
    0.419273139229425E+02    0.381996229791145E-02
    0.419323140148792E+02    0.380981124196413E-02
    0.419373141068160E+02    0.379974846608994E-02
    0.419423141987528E+02    0.378977799129472E-02
    0.419473142906896E+02    0.377990359754535E-02
    0.419523143826264E+02    0.377012880807856E-02
    0.419573144745632E+02    0.376045687605689E-02
    0.419623145664999E+02    0.375089077284842E-02
    0.419673146584367E+02    0.374143317715825E-02
    0.419723147503735E+02    0.373208646635066E-02
    0.419773148423103E+02    0.372285270946892E-02
    0.419823149342471E+02    0.371373366181733E-02
    0.419873150261839E+02    0.370473076116451E-02
    0.419923151181207E+02    0.369584512579547E-02
    0.419973152100575E+02    0.368707755419276E-02
    0.420023153019942E+02    0.367842852636300E-02
    0.420073153939310E+02    0.366989820688719E-02
    0.420123154858678E+02    0.366148644949954E-02
    0.420173155778046E+02    0.365319280333027E-02
    0.420223156697414E+02    0.364501652054857E-02
    0.420273157616782E+02    0.363695656559133E-02
    0.420323158536149E+02    0.362901162591016E-02
    0.420373159455517E+02    0.362118012359455E-02
    0.420423160374885E+02    0.361346022896959E-02
    0.420473161294253E+02    0.360584987483605E-02
    0.420523162213621E+02    0.359834677211555E-02
    0.420573163132989E+02    0.359094842646271E-02
    0.420623164052357E+02    0.358365215592747E-02
    0.420673164971724E+02    0.357645510972201E-02
    0.420723165891092E+02    0.356935428614703E-02
    0.420773166810460E+02    0.356234655541300E-02
    0.420823167729828E+02    0.355542867769591E-02
    0.420873168649196E+02    0.354859732580502E-02
    0.420923169568564E+02    0.354184910674494E-02
    0.420973170487932E+02    0.353518058416383E-02
    0.421023171407299E+02    0.352858830088871E-02
    0.421073172326667E+02    0.352206880218323E-02
    0.421123173246035E+02    0.351561865921297E-02
    0.421173174165403E+02    0.350923449266843E-02
    0.421223175084771E+02    0.350291299683951E-02
    0.421273176004139E+02    0.349665096399889E-02
    0.421323176923507E+02    0.349044530908967E-02
    0.421373177842874E+02    0.348429309457976E-02
    0.421423178762242E+02    0.347819155620417E-02
    0.421473179681610E+02    0.347213812881426E-02
    0.421523180600978E+02    0.346613047311420E-02
    0.421573181520346E+02    0.346016650326834E-02
    0.421623182439714E+02    0.345424441560070E-02
    0.421673183359082E+02    0.344836271858722E-02
    0.421723184278449E+02    0.344252026476275E-02
    0.421773185197817E+02    0.343671628453531E-02
    0.421823186117185E+02    0.343095042337404E-02
    0.421873187036553E+02    0.342522278158435E-02
    0.421923187955921E+02    0.341953395908831E-02
    0.421973188875289E+02    0.341388510558200E-02
    0.422023189794657E+02    0.340827797643971E-02
    0.422073190714024E+02    0.340271499823182E-02
    0.422123191633392E+02    0.339719934365743E-02
    0.422173192552760E+02    0.339173501954911E-02
    0.422223193472128E+02    0.338632697073116E-02
    0.422273194391496E+02    0.338098120426765E-02
    0.422323195310864E+02    0.337570493662747E-02
    0.422373196230232E+02    0.337050677628679E-02
    0.422423197149599E+02    0.336539693970010E-02
    0.422473198068967E+02    0.336038752135580E-02
    0.422523198988335E+02    0.335549282307120E-02
    0.422573199907703E+02    0.335072976322143E-02
    0.422623200827071E+02    0.334611838504307E-02
    0.422673201746439E+02    0.334168249117320E-02
    0.422723202665806E+02    0.333745043837828E-02
    0.422773203585174E+02    0.333345613361307E-02
    0.422823204504542E+02    0.332974028274475E-02
    0.422873205423910E+02    0.332635195132131E-02
    0.422923206343278E+02    0.332335049999182E-02
    0.422973207262646E+02    0.332080794977779E-02
    0.423023208182014E+02    0.331881179460729E-02
    0.423073209101382E+02    0.331746817649027E-02
    0.423123210020749E+02    0.331690510588617E-02
    0.423173210940117E+02    0.331727491026997E-02
    0.423223211859485E+02    0.331875408719088E-02
    0.423273212778853E+02    0.332153680349005E-02
    0.423323213698221E+02    0.332581481068051E-02
    0.423373214617589E+02    0.333173099467621E-02
    0.423423215536956E+02    0.333928690701018E-02
    0.423473216456324E+02    0.334818224258655E-02
    0.423523217375692E+02    0.335758463547398E-02
    0.423573218295060E+02    0.336590599411499E-02
    0.423623219214428E+02    0.337081200402667E-02
    0.423673220133796E+02    0.336978566318415E-02
    0.423723221053164E+02    0.336126791900019E-02
    0.423773221972532E+02    0.334566196615513E-02
    0.423823222891899E+02    0.332524013781069E-02
    0.423873223811267E+02    0.330297871114418E-02
    0.423923224730635E+02    0.328135304630718E-02
    0.423973225650003E+02    0.326184085930432E-02
    0.424023226569371E+02    0.324504685178607E-02
    0.424073227488739E+02    0.323104379442338E-02
    0.424123228408106E+02    0.321967177696287E-02
    0.424173229327474E+02    0.321073152028395E-02
    0.424223230246842E+02    0.320409833367773E-02
    0.424273231166210E+02    0.319980373490745E-02
    0.424323232085578E+02    0.319813550273550E-02
    0.424373233004946E+02    0.319983091961688E-02
    0.424423233924314E+02    0.320653709683937E-02
    0.424473234843681E+02    0.322208279724286E-02
    0.424523235763049E+02    0.325673222870174E-02
    0.424573236682417E+02    0.334613169698585E-02
    0.424623237601785E+02    0.367993358735893E-02
    0.424673238521153E+02    0.454434687073566E-02
    0.424723239440521E+02    0.337992858246184E-02
    0.424773240359889E+02    0.318740230960865E-02
    0.424823241279256E+02    0.314135789931442E-02
    0.424873242198624E+02    0.311977714153089E-02
    0.424923243117992E+02    0.310995411766809E-02
    0.424973244037360E+02    0.310620772842063E-02
    0.425023244956728E+02    0.310550798277676E-02
    0.425073245876096E+02    0.310657641951550E-02
    0.425123246795464E+02    0.310893496711268E-02
    0.425173247714831E+02    0.311246602965454E-02
    0.425223248634199E+02    0.311724213895264E-02
    0.425273249553567E+02    0.312346930681966E-02
    0.425323250472935E+02    0.313148320631995E-02
    0.425373251392303E+02    0.314177846089011E-02
    0.425423252311671E+02    0.315506859991018E-02
    0.425473253231039E+02    0.317238162165663E-02
    0.425523254150406E+02    0.319519304197075E-02
    0.425573255069774E+02    0.322556224541631E-02
    0.425623255989142E+02    0.326608327385044E-02
    0.425673256908510E+02    0.331893436912702E-02
    0.425723257827878E+02    0.338201934903177E-02
    0.425773258747246E+02    0.343982011047906E-02
    0.425823259666614E+02    0.345880122135855E-02
    0.425873260585981E+02    0.341902937452564E-02
    0.425923261505349E+02    0.335055561846073E-02
    0.425973262424717E+02    0.329667661245430E-02
    0.426023263344085E+02    0.327891742738009E-02
    0.426073264263453E+02    0.331618997234329E-02
    0.426123265182821E+02    0.349671533443270E-02
    0.426173266102189E+02    0.461659575206213E-02
    0.426223267021556E+02    0.391253663218388E-02
    0.426273267940924E+02    0.321660864886196E-02
    0.426323268860292E+02    0.312421627418107E-02
    0.426373269779660E+02    0.310032464324534E-02
    0.426423270699028E+02    0.310509833465951E-02
    0.426473271618396E+02    0.312215188408889E-02
    0.426523272537763E+02    0.314789534013711E-02
    0.426573273457131E+02    0.318366202500317E-02
    0.426623274376499E+02    0.323417559155647E-02
    0.426673275295867E+02    0.330876585790206E-02
    0.426723276215235E+02    0.342308519330934E-02
    0.426773277134603E+02    0.358717131974601E-02
    0.426823278053971E+02    0.371830972372127E-02
    0.426873278973339E+02    0.363233006203934E-02
    0.426923279892706E+02    0.351482031858170E-02
    0.426973280812074E+02    0.375161702548442E-02
    0.427023281731442E+02    0.646594077681264E-02
    0.427073282650810E+02    0.331696747898681E-02
    0.427123283570178E+02    0.315736315636983E-02
    0.427173284489546E+02    0.316199932377664E-02
    0.427223285408913E+02    0.321629570106349E-02
    0.427273286328281E+02    0.331174433461077E-02
    0.427323287247649E+02    0.348396601336668E-02
    0.427373288167017E+02    0.379440539230497E-02
    0.427423289086385E+02    0.391192813615590E-02
    0.427473290005753E+02    0.378598791289681E-02
    0.427523290925121E+02    0.648230069926168E-02
    0.427573291844488E+02    0.324998241740964E-02
    0.427623292763856E+02    0.321541624578265E-02
    0.427673293683224E+02    0.334606238333620E-02
    0.427723294602592E+02    0.365987986641281E-02
    0.427773295521960E+02    0.411654321420250E-02
    0.427823296441328E+02    0.438463531864955E-02
    0.427873297360696E+02    0.335309668415297E-02
    0.427923298280063E+02    0.327619469402937E-02
    0.427973299199431E+02    0.361724931126331E-02
    0.428023300118799E+02    0.417343289595194E-02
    0.428073301038167E+02    0.401970227027950E-02
    0.428123301957535E+02    0.330810610426415E-02
    0.428173302876903E+02    0.403434146212152E-02
    0.428223303796271E+02    0.703530753251140E-02
    0.428273304715638E+02    0.339031151761942E-02
    0.428323305635006E+02    0.419797412959558E-02
    0.428373306554374E+02    0.333933473038610E-02
    0.428423307473742E+02    0.516410858813301E-02
    0.428473308393110E+02    0.394199066416224E-02
    0.428523309312478E+02    0.345976687590829E-02
    0.428573310231846E+02    0.346130869410206E-02
    0.428623311151213E+02    0.428592849085863E-02
    0.428673312070581E+02    0.335845864766522E-02
    0.428723312989949E+02    0.427779751914495E-02
    0.428773313909317E+02    0.331446421203693E-02
    0.428823314828685E+02    0.337023420623095E-02
    0.428873315748053E+02    0.472279145075307E-02
    0.428923316667421E+02    0.413488048889069E-02
    0.428973317586788E+02    0.413304851758067E-02
    0.429023318506156E+02    0.412976718387185E-02
    0.429073319425524E+02    0.412504488477174E-02
    0.429123320344892E+02    0.411889750750268E-02
    0.429173321264260E+02    0.411134821385846E-02
    0.429223322183628E+02    0.410242716375525E-02
    0.429273323102996E+02    0.409217117588187E-02
    0.429323324022363E+02    0.408062332691110E-02
    0.429373324941731E+02    0.406783248860230E-02
    0.429423325861099E+02    0.405385280715602E-02
    0.429473326780467E+02    0.403874312904220E-02
    0.429523327699835E+02    0.402256638130603E-02
    0.429573328619203E+02    0.400538891468067E-02
    0.429623329538571E+02    0.398727982116610E-02
    0.429673330457938E+02    0.396831023746669E-02
    0.429723331377306E+02    0.394855264744956E-02
    0.429773332296674E+02    0.392808019657006E-02
    0.429823333216042E+02    0.390696603031061E-02
    0.429873334135410E+02    0.388528266869774E-02
    0.429923335054778E+02    0.386310142688863E-02
    0.429973335974146E+02    0.384049189016292E-02
    0.430023336893513E+02    0.381752145001093E-02
    0.430073337812881E+02    0.379425490543043E-02
    0.430123338732249E+02    0.377075413190707E-02
    0.430173339651617E+02    0.374707781803966E-02
    0.430223340570985E+02    0.372328126847620E-02
    0.430273341490353E+02    0.369941626952336E-02
    0.430323342409720E+02    0.367553101314949E-02
    0.430373343329088E+02    0.365167007358113E-02
    0.430423344248456E+02    0.362787443032374E-02
    0.430473345167824E+02    0.360418153082129E-02
    0.430523346087192E+02    0.358062538611776E-02
    0.430573347006560E+02    0.355723669261477E-02
    0.430623347925928E+02    0.353404297401451E-02
    0.430673348845296E+02    0.351106873724530E-02
    0.430723349764663E+02    0.348833563762441E-02
    0.430773350684031E+02    0.346586264840434E-02
    0.430823351603399E+02    0.344366623123874E-02
    0.430873352522767E+02    0.342176050438372E-02
    0.430923353442135E+02    0.340015740649956E-02
    0.430973354361503E+02    0.337886685398734E-02
    0.431023355280870E+02    0.335789689127531E-02
    0.431073356200238E+02    0.333725383288851E-02
    0.431123357119606E+02    0.331694239751414E-02
    0.431173358038974E+02    0.329696583388378E-02
    0.431223358958342E+02    0.327732603891661E-02
    0.431273359877710E+02    0.325802366854073E-02
    0.431323360797078E+02    0.323905824196793E-02
    0.431373361716445E+02    0.322042823969622E-02
    0.431423362635813E+02    0.320213119615286E-02
    0.431473363555181E+02    0.318416378734038E-02
    0.431523364474549E+02    0.316652191397074E-02
    0.431573365393917E+02    0.314920078064748E-02
    0.431623366313285E+02    0.313219497109759E-02
    0.431673367232653E+02    0.311549851982631E-02
    0.431723368152020E+02    0.309910498044615E-02
    0.431773369071388E+02    0.308300749035470E-02
    0.431823369990756E+02    0.306719883216997E-02
    0.431873370910124E+02    0.305167149169776E-02
    0.431923371829492E+02    0.303641771222440E-02
    0.431973372748860E+02    0.302142954535451E-02
    0.432023373668228E+02    0.300669889816757E-02
    0.432073374587595E+02    0.299221757676099E-02
    0.432123375506963E+02    0.297797732578323E-02
    0.432173376426331E+02    0.296396986453921E-02
    0.432223377345699E+02    0.295018691921785E-02
    0.432273378265067E+02    0.293662025150444E-02
    0.432323379184435E+02    0.292326168370653E-02
    0.432373380103803E+02    0.291010312041352E-02
    0.432423381023170E+02    0.289713656682324E-02
    0.432473381942538E+02    0.288435414407249E-02
    0.432523382861906E+02    0.287174810160282E-02
    0.432573383781274E+02    0.285931082677023E-02
    0.432623384700642E+02    0.284703485204785E-02
    0.432673385620010E+02    0.283491285986364E-02
    0.432723386539378E+02    0.282293768542787E-02
    0.432773387458745E+02    0.281110231786518E-02
    0.432823388378113E+02    0.279939989882767E-02
    0.432873389297481E+02    0.278782372203295E-02
    0.432923390216849E+02    0.277636722856834E-02
    0.432973391136217E+02    0.276502400370444E-02
    0.433023392055585E+02    0.275378777193434E-02
    0.433073392974953E+02    0.274265239218034E-02
    0.433123393894320E+02    0.273161185264740E-02
    0.433173394813688E+02    0.272066026628115E-02
    0.433223395733056E+02    0.270979186702799E-02
    0.433273396652424E+02    0.269900100744400E-02
    0.433323397571792E+02    0.268828215840432E-02
    0.433373398491160E+02    0.267762991176708E-02
    0.433423399410527E+02    0.266703898691434E-02
    0.433473400329895E+02    0.265650424264789E-02
    0.433523401249263E+02    0.264602069586804E-02
    0.433573402168631E+02    0.263558354922968E-02
    0.433623403087999E+02    0.262518823021468E-02
    0.433673404007367E+02    0.261483044494513E-02
    0.433723404926735E+02    0.260450625069037E-02
    0.433773405846103E+02    0.259421215228161E-02
    0.433823406765470E+02    0.258394522895364E-02
    0.433873407684838E+02    0.257370329990037E-02
    0.433923408604206E+02    0.256348513918456E-02
    0.433973409523574E+02    0.255329075365731E-02
    0.434023410442942E+02    0.254312174141971E-02
    0.434073411362310E+02    0.253298175359673E-02
    0.434123412281677E+02    0.252287708882138E-02
    0.434173413201045E+02    0.251281745899814E-02
    0.434223414120413E+02    0.250281697665698E-02
    0.434273415039781E+02    0.249289543000154E-02
    0.434323415959149E+02    0.248307993313489E-02
    0.434373416878517E+02    0.247340706695240E-02
    0.434423417797885E+02    0.246392566452724E-02
    0.434473418717252E+02    0.245470044577871E-02
    0.434523419636620E+02    0.244581677471659E-02
    0.434573420555988E+02    0.243738690493408E-02
    0.434623421475356E+02    0.242955820129091E-02
    0.434673422394724E+02    0.242252398755795E-02
    0.434723423314092E+02    0.241653787942518E-02
    0.434773424233460E+02    0.241193272538806E-02
    0.434823425152827E+02    0.240914559122103E-02
    0.434873426072195E+02    0.240875055689849E-02
    0.434923426991563E+02    0.241150136201818E-02
    0.434973427910931E+02    0.241838592841540E-02
    0.435023428830299E+02    0.243069406063182E-02
    0.435073429749667E+02    0.245009728122732E-02
    0.435123430669035E+02    0.247873413282557E-02
    0.435173431588402E+02    0.251928254767066E-02
    0.435223432507770E+02    0.257497896054422E-02
    0.435273433427138E+02    0.264950770592871E-02
    0.435323434346506E+02    0.274663551436645E-02
    0.435373435265874E+02    0.286942613380963E-02
    0.435423436185242E+02    0.301890428771482E-02
    0.435473437104610E+02    0.319226443509250E-02
    0.435523438023977E+02    0.338122733300127E-02
    0.435573438943345E+02    0.357174277414370E-02
    0.435623439862713E+02    0.374622114099589E-02
    0.435673440782081E+02    0.388814896490814E-02
    0.435723441701449E+02    0.398694245358773E-02
    0.435773442620817E+02    0.404030610088266E-02
    0.435823443540185E+02    0.405314561438332E-02
    0.435873444459552E+02    0.403440208117188E-02
    0.435923445378920E+02    0.399386172734978E-02
    0.435973446298288E+02    0.394011616031945E-02
    0.436023447217656E+02    0.387975931870700E-02
    0.436073448137024E+02    0.381739020884445E-02
    0.436123449056392E+02    0.375597301209586E-02
    0.436173449975760E+02    0.369727139304133E-02
    0.436223450895127E+02    0.364222830880081E-02
    0.436273451814495E+02    0.359125491689954E-02
    0.436323452733863E+02    0.354443382660582E-02
    0.436373453653231E+02    0.350165512069648E-02
    0.436423454572599E+02    0.346270416702186E-02
    0.436473455491967E+02    0.342731661997209E-02
    0.436523456411335E+02    0.339521183328449E-02
    0.436573457330702E+02    0.336611240271348E-02
    0.436623458250070E+02    0.333975497027764E-02
    0.436673459169438E+02    0.331589562678846E-02
    0.436723460088806E+02    0.329431204898363E-02
    0.436773461008174E+02    0.327480372133975E-02
    0.436823461927542E+02    0.325719108801811E-02
    0.436873462846910E+02    0.324131415319272E-02
    0.436923463766277E+02    0.322703084722426E-02
    0.436973464685645E+02    0.321421534360011E-02
    0.437023465605013E+02    0.320275643313914E-02
    0.437073466524381E+02    0.319255601054563E-02
    0.437123467443749E+02    0.318352770064739E-02
    0.437173468363117E+02    0.317559562998893E-02
    0.437223469282484E+02    0.316869334309702E-02
    0.437273470201852E+02    0.316276285418569E-02
    0.437323471121220E+02    0.315775382391831E-02
    0.437373472040588E+02    0.315362284942092E-02
    0.437423472959956E+02    0.315033285596191E-02
    0.437473473879324E+02    0.314785257870751E-02
    0.437523474798692E+02    0.314615612579954E-02
    0.437573475718060E+02    0.314522261086649E-02
    0.437623476637427E+02    0.314503584873650E-02
    0.437673477556795E+02    0.314558410535375E-02
    0.437723478476163E+02    0.314685989418337E-02
    0.437773479395531E+02    0.314885981242049E-02
    0.437823480314899E+02    0.315158440927706E-02
    0.437873481234267E+02    0.315503807838942E-02
    0.437923482153634E+02    0.315922896552454E-02
    0.437973483073002E+02    0.316416888104447E-02
    0.438023483992370E+02    0.316987320438853E-02
    0.438073484911738E+02    0.317636076448189E-02
    0.438123485831106E+02    0.318365367572279E-02
    0.438173486750474E+02    0.319177710309995E-02
    0.438223487669842E+02    0.320075892252338E-02
    0.438273488589209E+02    0.321062923187140E-02
    0.438323489508577E+02    0.322141965581236E-02
    0.438373490427945E+02    0.323316237001267E-02
    0.438423491347313E+02    0.324588875042292E-02
    0.438473492266681E+02    0.325962752667617E-02
    0.438523493186049E+02    0.327440228800736E-02
    0.438573494105417E+02    0.329022815321978E-02
    0.438623495024784E+02    0.330710737560632E-02
    0.438673495944152E+02    0.332502360888218E-02
    0.438723496863520E+02    0.334393452236075E-02
    0.438773497782888E+02    0.336376242092377E-02
    0.438823498702256E+02    0.338438252479180E-02
    0.438873499621624E+02    0.340560860725820E-02
    0.438923500540992E+02    0.342717581270480E-02
    0.438973501460359E+02    0.344872072126421E-02
    0.439023502379727E+02    0.346975913991123E-02
    0.439073503299095E+02    0.348966273056179E-02
    0.439123504218463E+02    0.350763647185398E-02
    0.439173505137831E+02    0.352270009813127E-02
    0.439223506057199E+02    0.353367804266817E-02
    0.439273506976567E+02    0.353920402368307E-02
    0.439323507895934E+02    0.353774845524198E-02
    0.439373508815302E+02    0.352768033279918E-02
    0.439423509734670E+02    0.350738329646428E-02
    0.439473510654038E+02    0.347546713903874E-02
    0.439523511573406E+02    0.343117475667118E-02
    0.439573512492774E+02    0.337524690536053E-02
    0.439623513412142E+02    0.331196629083329E-02
    0.439673514331509E+02    0.325447992480726E-02
    0.439723515250877E+02    0.323993062676809E-02
    0.439773516170245E+02    0.337597863952392E-02
    0.439823517089613E+02    0.398667101561182E-02
    0.439873518008981E+02    0.592443535520041E-02
    0.439923518928349E+02    0.953682560391490E-02
    0.439973519847717E+02    0.107826995631122E-01
    0.440023520767084E+02    0.933130606611652E-02
    0.440073521686452E+02    0.789038069334534E-02
    0.440123522605820E+02    0.691691361243509E-02
    0.440173523525188E+02    0.626972875475651E-02
    0.440223524444556E+02    0.582107562211607E-02
    0.440273525363924E+02    0.549558791181731E-02
    0.440323526283291E+02    0.525014181075375E-02
    0.440373527202659E+02    0.505924343714905E-02
    0.440423528122027E+02    0.490713743158169E-02
    0.440473529041395E+02    0.478365157601993E-02
    0.440523529960763E+02    0.468195065444009E-02
    0.440573530880131E+02    0.459727523739513E-02
    0.440623531799499E+02    0.452620518900159E-02
    0.440673532718867E+02    0.446621324196585E-02
    0.440723533638234E+02    0.441538474649596E-02
    0.440773534557602E+02    0.437223562089675E-02
    0.440823535476970E+02    0.433558948870914E-02
    0.440873536396338E+02    0.430448972543667E-02
    0.440923537315706E+02    0.427812719271282E-02
    0.440973538235074E+02    0.425575651474043E-02
    0.441023539154441E+02    0.423642738536654E-02
    0.441073540073809E+02    0.421746705237053E-02
    0.441123540993177E+02    0.420931035400100E-02
    0.441173541912545E+02    0.420932574392498E-02
    0.441223542831913E+02    0.419973612601963E-02
    0.441273543751281E+02    0.419372877222992E-02
    0.441323544670649E+02    0.418994883871345E-02
    0.441373545590017E+02    0.418792594234080E-02
    0.441423546509384E+02    0.418737525031127E-02
    0.441473547428752E+02    0.418808320719735E-02
    0.441523548348120E+02    0.418988628019148E-02
    0.441573549267488E+02    0.419268676842071E-02
    0.441623550186856E+02    0.419651315806719E-02
    0.441673551106224E+02    0.420167561112890E-02
    0.441723552025591E+02    0.420916558721675E-02
    0.441773552944959E+02    0.422175954019323E-02
    0.441823553864327E+02    0.424745154855191E-02
    0.441873554783695E+02    0.431221142585787E-02
    0.441923555703063E+02    0.452276488658224E-02
    0.441973556622431E+02    0.558091857480392E-02
    0.442023557541799E+02    0.247712272104177E-01
    0.442073558461166E+02    0.165068545241370E-01
    0.442123559380534E+02    0.717645074118091E-02
    0.442173560299902E+02    0.584232725547072E-02
    0.442223561219270E+02    0.540442736759379E-02
    0.442273562138638E+02    0.521404619378228E-02
    0.442323563058006E+02    0.512376861503438E-02
    0.442373563977374E+02    0.508452994812095E-02
    0.442423564896741E+02    0.507637926724985E-02
    0.442473565816109E+02    0.509049162735702E-02
    0.442523566735477E+02    0.512326498211733E-02
    0.442573567654845E+02    0.517411929634029E-02
    0.442623568574213E+02    0.524460906578298E-02
    0.442673569493581E+02    0.533799823311197E-02
    0.442723570412949E+02    0.546004924267302E-02
    0.442773571332316E+02    0.185572165825552E-01
    0.442823572251684E+02    0.622764580892223E-02
    0.442873573171052E+02    0.657272446941783E-02
    0.442923574090420E+02    0.724622107039333E-02
    0.442973575009788E+02    0.841127688684749E-02
    0.443023575929156E+02    0.105467855294403E-01
    0.443073576848524E+02    0.148917252962834E-01
    0.443123577767891E+02    0.252788026730653E-01
    0.443173578687259E+02    0.580238427370114E-01
    0.443223579606627E+02    0.248986216646306E+00
    0.443273580525995E+02    0.481246372573869E+02
    0.443323581445363E+02    0.420060732184933E+00
    0.443373582364731E+02    0.130884439668384E+00
    0.443423583284099E+02    0.753512006352439E-01
    0.443473584203466E+02    0.558873447900784E-01
    0.443523585122834E+02    0.477362076474373E-01
    0.443573586042202E+02    0.447241746492682E-01
    0.443623586961570E+02    0.448556167590277E-01
    0.443673587880938E+02    0.499078650044323E-01
    0.443723588800306E+02    0.182429805043453E+01
    0.443773589719674E+02    0.129857039068971E+00
    0.443823590639041E+02    0.159105146810389E+00
    0.443873591558409E+02    0.266690394167339E+00
    0.443923592477777E+02    0.647929242100151E+00
    0.443973593397145E+02    0.421596186839248E+01
    0.444023594316513E+02    0.115083904938769E+02
    0.444073595235881E+02    0.890122095276380E+00
    0.444123596155248E+02    0.311507691846478E+00
    0.444173597074616E+02    0.163375045624484E+00
    0.444223597993984E+02    0.104020392290020E+00
    0.444273598913352E+02    0.752814821132656E-01
    0.444323599832720E+02    0.720437733354739E-01
    0.444373600752088E+02    0.753096528531801E+00
    0.444423601671456E+02    0.443566715402105E+00
    0.444473602590824E+02    0.163195702446262E+00
    0.444523603510191E+02    0.122989478620669E+00
    0.444573604429559E+02    0.113152822400419E+00
    0.444623605348927E+02    0.115131033480061E+00
    0.444673606268295E+02    0.125873723919356E+00
    0.444723607187663E+02    0.146796809804610E+00
    0.444773608107031E+02    0.183247073221363E+00
    0.444823609026398E+02    0.248030348481861E+00
    0.444873609945766E+02    0.373853139444114E+00
    0.444923610865134E+02    0.662928049061685E+00
    0.444973611784502E+02    0.158023027273985E+01
    0.445023612703870E+02    0.825125889998450E+01
    0.445073613623238E+02    0.589990643663032E+02
    0.445123614542606E+02    0.299262128734568E+01
    0.445173615461973E+02    0.940913266867080E+00
    0.445223616381341E+02    0.459175237593481E+00
    0.445273617300709E+02    0.274103709577482E+00
    0.445323618220077E+02    0.184578228374110E+00
    0.445373619139445E+02    0.139838383730965E+00
    0.445423620058813E+02    0.149713203567325E+00
    0.445473620978181E+02    0.824175871619271E+00
    0.445523621897548E+02    0.306049781504362E+01
    0.445573622816916E+02    0.479943813539427E+00
    0.445623623736284E+02    0.275874091952875E+00
    0.445673624655652E+02    0.213432466820349E+00
    0.445723625575020E+02    0.187239301441450E+00
    0.445773626494388E+02    0.176420028375751E+00
    0.445823627413756E+02    0.174630259094978E+00
    0.445873628333123E+02    0.179777863504748E+00
    0.445923629252491E+02    0.191622750756668E+00
    0.445973630171859E+02    0.211194677300585E+00
    0.446023631091227E+02    0.240913236798354E+00
    0.446073632010595E+02    0.285294830456695E+00
    0.446123632929963E+02    0.352628524338799E+00
    0.446173633849331E+02    0.458821079871495E+00
    0.446223634768698E+02    0.636815685907879E+00
    0.446273635688066E+02    0.972020283097797E+00
    0.446323636607434E+02    0.166075716645910E+01
    0.446373637526802E+02    0.344744999693091E+01
    0.446423638446170E+02    0.921101513258665E+01
    0.446473639365538E+02    0.162451795940475E+02
    0.446523640284906E+02    0.687682080183803E+01
    0.446573641204273E+02    0.814038384367564E+24
    0.446623642123641E+02    0.884574366661116E+18
    0.446673643043009E+02    0.160679056791041E+16
    0.446723643962377E+02    0.255354381263926E+14
    0.446773644881745E+02    0.116871343551662E+13
    0.446823645801113E+02    0.100180928785957E+12
    0.446873646720481E+02    0.130060064285297E+11
    0.446923647639848E+02    0.226700199858060E+10
    0.446973648559216E+02    0.492116732715335E+09
    0.447023649478584E+02    0.126573798421267E+09
    0.447073650397952E+02    0.372561072776982E+08
    0.447123651317320E+02    0.122343862479577E+08
    0.447173652236688E+02    0.439684246358606E+07
    0.447223653156056E+02    0.170396769894373E+07
    0.447273654075423E+02    0.704016478583973E+06
    0.447323654994791E+02    0.307347046848175E+06
    0.447373655914159E+02    0.140776622746134E+06
    0.447423656833527E+02    0.672696475853120E+05
    0.447473657752895E+02    0.333794587510024E+05
    0.447523658672263E+02    0.171333202460156E+05
    0.447573659591631E+02    0.906789569589481E+04
    0.447623660510998E+02    0.493503272140418E+04
    0.447673661430366E+02    0.275538819462036E+04
    0.447723662349734E+02    0.157514376911577E+04
    0.447773663269102E+02    0.920362924281024E+03
    0.447823664188470E+02    0.548857192982046E+03
    0.447873665107838E+02    0.333632665930283E+03
    0.447923666027205E+02    0.206494944035879E+03
    0.447973666946573E+02    0.130007597838898E+03
    0.448023667865941E+02    0.831932244105943E+02
    0.448073668785309E+02    0.540698441396572E+02
    0.448123669704677E+02    0.356695922329471E+02
    0.448173670624045E+02    0.238715051383614E+02
    0.448223671543413E+02    0.161992350408631E+02
    0.448273672462781E+02    0.111421084232058E+02
    0.448323673382148E+02    0.776525999903748E+01
    0.448373674301516E+02    0.548220570013603E+01
    0.448423675220884E+02    0.392018280018878E+01
    0.448473676140252E+02    0.283928370163893E+01
    0.448523677059620E+02    0.208323776409032E+01
    0.448573677978988E+02    0.154906958607542E+01
    0.448623678898355E+02    0.116816404302382E+01
    0.448673679817723E+02    0.894310625029658E+00
    0.448723680737091E+02    0.696069298640808E+00
    0.448773681656459E+02    0.551843000385335E+00
    0.448823682575827E+02    0.446664057001785E+00
    0.448873683495195E+02    0.370077312880057E+00
    0.448923684414563E+02    0.314731622280185E+00
    0.448973685333930E+02    0.275431721929041E+00
    0.449023686253298E+02    0.248488106651511E+00
    0.449073687172666E+02    0.231252972181115E+00
    0.449123688092034E+02    0.221758263590155E+00
    0.449173689011402E+02    0.218393227487158E+00
    0.449223689930770E+02    0.219609974370918E+00
    0.449273690850138E+02    0.223780224370489E+00
    0.449323691769505E+02    0.229473883713551E+00
    0.449373692688873E+02    0.236181882516244E+00
    0.449423693608241E+02    0.244781591340320E+00
    0.449473694527609E+02    0.257139925911116E+00
    0.449523695446977E+02    0.275476688286597E+00
    0.449573696366345E+02    0.302411584315579E+00
    0.449623697285713E+02    0.341924398346819E+00
    0.449673698205080E+02    0.401447899072656E+00
    0.449723699124448E+02    0.496416205994669E+00
    0.449773700043816E+02    0.661400080930882E+00
    0.449823700963184E+02    0.980198957379672E+00
    0.449873701882552E+02    0.167518605423814E+01
    0.449923702801920E+02    0.340245900237583E+01
    0.449973703721288E+02    0.836118120553665E+01
    0.450023704640655E+02    0.251944178686733E+02
    0.450073705560023E+02    0.957001452445958E+02
    0.450123706479391E+02    0.488767527281265E+03
    0.450173707398759E+02    0.384561523972303E+04
    0.450223708318127E+02    0.627911990324800E+05
    0.450273709237495E+02    0.479134269934303E+07
    0.450323710156863E+02    0.127319515168199E+12
    0.450373711076230E+02    0.333530175332407E+10
    0.450423711995598E+02    0.142965508760658E+07
    0.450473712914966E+02    0.299257172258481E+05
    0.450523713834334E+02    0.222652328656735E+04
    0.450573714753702E+02    0.314101340236969E+03
    0.450623715673070E+02    0.656137109041062E+02
    0.450673716592438E+02    0.180806530602190E+02
    0.450723717511805E+02    0.622484308369331E+01
    0.450773718431173E+02    0.261609005722545E+01
    0.450823719350541E+02    0.132384951345545E+01
    0.450873720269909E+02    0.790197959330673E+00
    0.450923721189277E+02    0.540048236590516E+00
    0.450973722108645E+02    0.416331180540046E+00
    0.451023723028012E+02    0.356918930016335E+00
    0.451073723947380E+02    0.281950277589876E+00
    0.451123724866748E+02    0.237059940690795E+00
    0.451173725786116E+02    0.207248139022905E+00
    0.451223726705484E+02    0.186877425642267E+00
    0.451273727624852E+02    0.173181460962921E+00
    0.451323728544220E+02    0.160619154882857E+00
    0.451373729463588E+02    0.146295443325618E+00
    0.451423730382955E+02    0.132579983502215E+00
    0.451473731302323E+02    0.120728568997951E+00
    0.451523732221691E+02    0.110660784437176E+00
    0.451573733141059E+02    0.102049728833213E+00
    0.451623734060427E+02    0.946313342220137E-01
    0.451673734979795E+02    0.882470124241803E-01
    0.451723735899162E+02    0.828439813068232E-01
    0.451773736818530E+02    0.784631853603633E-01
    0.451823737737898E+02    0.751770587772702E-01
    0.451873738657266E+02    0.729332305021864E-01
    0.451923739576634E+02    0.713991011308522E-01
    0.451973740496002E+02    0.700649145569551E-01
    0.452023741415370E+02    0.685754833665211E-01
    0.452073742334738E+02    0.668855195752352E-01
    0.452123743254105E+02    0.651459409870692E-01
    0.452173744173473E+02    0.635595431248057E-01
    0.452223745092841E+02    0.623236827417800E-01
    0.452273746012209E+02    0.616328383622557E-01
    0.452323746931577E+02    0.617023108683510E-01
    0.452373747850945E+02    0.628017908365260E-01
    0.452423748770312E+02    0.653094916554024E-01
    0.452473749689680E+02    0.698190303037315E-01
    0.452523750609048E+02    0.773704646840379E-01
    0.452573751528416E+02    0.899699507557382E-01
    0.452623752447784E+02    0.111803477606485E+00
    0.452673753367152E+02    0.152213610614989E+00
    0.452723754286520E+02    0.233456792315946E+00
    0.452773755205887E+02    0.412433098311698E+00
    0.452823756125255E+02    0.846995964060834E+00
    0.452873757044623E+02    0.202023951535201E+01
    0.452923757963991E+02    0.560140518454192E+01
    0.452973758883359E+02    0.183216906121814E+02
    0.453023759802727E+02    0.734543370501793E+02
    0.453073760722095E+02    0.388884867575079E+03
    0.453123761641462E+02    0.312676722912208E+04
    0.453173762560830E+02    0.508894322828041E+05
    0.453223763480198E+02    0.353109605429904E+07
    0.453273764399566E+02    0.369245358601247E+11
    0.453323765318934E+02    0.130821524487657E+11
    0.453373766238302E+02    0.278912756702237E+07
    0.453423767157670E+02    0.465105552661471E+05
    0.453473768077037E+02    0.295658664629583E+04
    0.453523768996405E+02    0.372036649156272E+03
    0.453573769915773E+02    0.711634247710684E+02
    0.453623770835141E+02    0.180620741736422E+02
    0.453673771754509E+02    0.564309228900231E+01
    0.453723772673877E+02    0.208572645156406E+01
    0.453773773593245E+02    0.896366967163935E+00
    0.453823774512612E+02    0.445584672610402E+00
    0.453873775431980E+02    0.254949229878018E+00
    0.453923776351348E+02    0.165481641124953E+00
    0.453973777270716E+02    0.118722496709503E+00
    0.454023778190084E+02    0.911453282579427E-01
    0.454073779109452E+02    0.721458339776793E-01
    0.454123780028820E+02    0.551005125238196E-01
    0.454173780948187E+02    0.487558970817460E-01
    0.454223781867555E+02    0.671005904777986E-01
    0.454273782786923E+02    0.519828285986875E-01
    0.454323783706291E+02    0.490170448566604E-01
    0.454373784625659E+02    0.478092100543651E-01
    0.454423785545027E+02    0.416678929513641E-01
    0.454473786464395E+02    0.365025129475808E-01
    0.454523787383762E+02    0.317793884881936E-01
    0.454573788303130E+02    0.279677844346737E-01
    0.454623789222498E+02    0.277117830662297E-01
    0.454673790141866E+02    0.276071492133630E-01
    0.454723791061234E+02    0.255152917245133E-01
    0.454773791980602E+02    0.230254253146140E-01
    0.454823792899969E+02    0.206998761484723E-01
    0.454873793819337E+02    0.187297471590592E-01
    0.454923794738705E+02    0.172505285840074E-01
    0.454973795658073E+02    0.163513635820780E-01
    0.455023796577441E+02    0.160106697479959E-01
    0.455073797496809E+02    0.160734400553994E-01
    0.455123798416177E+02    0.163214983463677E-01
    0.455173799335545E+02    0.165800426629494E-01
    0.455223800254912E+02    0.167816320414589E-01
    0.455273801174280E+02    0.169944526437810E-01
    0.455323802093648E+02    0.175112786881049E-01
    0.455373803013016E+02    0.191415972174246E-01
    0.455423803932384E+02    0.227024958829498E-01
    0.455473804851752E+02    0.241408152138689E-01
    0.455523805771119E+02    0.220579175912687E-01
    0.455573806690487E+02    0.201101158699778E-01
    0.455623807609855E+02    0.188791780556996E-01
    0.455673808529223E+02    0.181471185690007E-01
    0.455723809448591E+02    0.177820284691435E-01
    0.455773810367959E+02    0.177965253066959E-01
    0.455823811287327E+02    0.185913030001826E-01
    0.455873812206694E+02    0.259166843433420E-01
    0.455923813126062E+02    0.680259805156431E-01
    0.455973814045430E+02    0.282768002134210E-01
    0.456023814964798E+02    0.270204746847929E-01
    0.456073815884166E+02    0.296946120590047E-01
    0.456123816803534E+02    0.375686123715471E-01
    0.456173817722902E+02    0.772443448868773E-01
    0.456223818642269E+02    0.106697594064835E+00
    0.456273819561637E+02    0.141558330855577E+00
    0.456323820481005E+02    0.196477178955583E+00
    0.456373821400373E+02    0.258173727386165E+00
    0.456423822319741E+02    0.292758522911067E+00
    0.456473823239109E+02    0.288030275867401E+00
    0.456523824158477E+02    0.300697546285851E+00
    0.456573825077844E+02    0.565403923864953E+00
    0.456623825997212E+02    0.930771922894636E+00
    0.456673826916580E+02    0.603227838606274E+00
    0.456723827835948E+02    0.454134129547227E+00
    0.456773828755316E+02    0.406153004515530E+00
    0.456823829674684E+02    0.418810997667782E+00
    0.456873830594052E+02    0.167032804768454E+01
    0.456923831513419E+02    0.144242225226834E+01
    0.456973832432787E+02    0.228304678779154E+01
    0.457023833352155E+02    0.878830352775916E+00
    0.457073834271523E+02    0.941227111495489E+00
    0.457123835190891E+02    0.128414491091723E+01
    0.457173836110259E+02    0.136898609454601E+01
    0.457223837029627E+02    0.107776484563591E+01
    0.457273837948994E+02    0.931508827723427E+00
    0.457323838868362E+02    0.176599724179431E+01
    0.457373839787730E+02    0.348503079253731E+01
    0.457423840707098E+02    0.208845302546938E+01
    0.457473841626466E+02    0.120557151846490E+01
    0.457523842545834E+02    0.915201135135857E+00
    0.457573843465202E+02    0.642266162309269E+01
    0.457623844384569E+02    0.314397671115900E+01
    0.457673845303937E+02    0.312061220342464E+02
    0.457723846223305E+02    0.520776010236377E+01
    0.457773847142673E+02    0.444687363562098E+01
    0.457823848062041E+02    0.106494237748330E+02
    0.457873848981409E+02    0.423662852538132E+01
    0.457923849900777E+02    0.200174080225667E+01
    0.457973850820144E+02    0.139048207514125E+01
    0.458023851739512E+02    0.120535247113271E+01
    0.458073852658880E+02    0.122061806991462E+01
    0.458123853578248E+02    0.141100990517709E+01
    0.458173854497616E+02    0.183474586412626E+01
    0.458223855416984E+02    0.257341614756440E+01
    0.458273856336352E+02    0.348930785871967E+01
    0.458323857255719E+02    0.396176645257354E+01
    0.458373858175087E+02    0.371519456226633E+01
    0.458423859094455E+02    0.324694230487555E+01
    0.458473860013823E+02    0.290959262446772E+01
    0.458523860933191E+02    0.311618781473863E+01
    0.458573861852559E+02    0.300478532992617E+01
    0.458623862771926E+02    0.294133980270090E+01
    0.458673863691294E+02    0.217263759914185E+01
    0.458723864610662E+02    0.157878719314740E+01
    0.458773865530030E+02    0.151970182344263E+01
    0.458823866449398E+02    0.305919926205551E+01
    0.458873867368766E+02    0.615610363950661E+01
    0.458923868288134E+02    0.335157863147379E+01
    0.458973869207502E+02    0.645535886783709E+01
    0.459023870126869E+02    0.278672863298504E+01
    0.459073871046237E+02    0.223275809607228E+01
    0.459123871965605E+02    0.298722976524473E+01
    0.459173872884973E+02    0.363787564074166E+01
    0.459223873804341E+02    0.265172814223951E+01
    0.459273874723709E+02    0.164960914901214E+01
    0.459323875643076E+02    0.113566555827922E+01
    0.459373876562444E+02    0.888781239318423E+00
    0.459423877481812E+02    0.774087113493344E+00
    0.459473878401180E+02    0.734030360104157E+00
    0.459523879320548E+02    0.744512863517203E+00
    0.459573880239916E+02    0.794866410232375E+00
    0.459623881159284E+02    0.876804165152641E+00
    0.459673882078651E+02    0.973627340662474E+00
    0.459723882998019E+02    0.104964525699691E+01
    0.459773883917387E+02    0.105569732562927E+01
    0.459823884836755E+02    0.140466793961431E+22
    0.459873885756123E+02    0.663396893643318E+24
    0.459923886675491E+02    0.432420497157070E+17
    0.459973887594859E+02    0.138312469248105E+15
    0.460023888514226E+02    0.285364212568280E+13
    0.460073889433594E+02    0.156706454899473E+12
    0.460123890352962E+02    0.153659384030964E+11
    0.460173891272330E+02    0.219639269487948E+10
    0.460223892191698E+02    0.411935555006910E+09
    0.460273893111066E+02    0.947428782603121E+08
    0.460323894030434E+02    0.255262954768565E+08
    0.460373894949801E+02    0.780104801592860E+07
    0.460423895869169E+02    0.264104323403824E+07
    0.460473896788537E+02    0.973063954925770E+06
    0.460523897707905E+02    0.384930787026796E+06
    0.460573898627273E+02    0.161806591326825E+06
    0.460623899546641E+02    0.716948229099141E+05
    0.460673900466009E+02    0.332691967943911E+05
    0.460723901385376E+02    0.160714983170661E+05
    0.460773902304744E+02    0.803590724738263E+04
    0.460823903224112E+02    0.414733042439537E+04
    0.460873904143480E+02    0.220790733327728E+04
    0.460923905062848E+02    0.121130516597601E+04
    0.460973905982216E+02    0.684377836381409E+03
    0.461023906901584E+02    0.398183459486097E+03
    0.461073907820951E+02    0.238527546565228E+03
    0.461123908740319E+02    0.146886223412216E+03
    0.461173909659687E+02    0.926302152204920E+02
    0.461223910579055E+02    0.594933424412606E+02
    0.461273911498423E+02    0.387070286014654E+02
    0.461323912417791E+02    0.254143508183069E+02
    0.461373913337159E+02    0.168081307958879E+02
    0.461423914256526E+02    0.111905675648416E+02
    0.461473915175894E+02    0.749980973204542E+01
    0.461523916095262E+02    0.505960235126018E+01
    0.461573917014630E+02    0.343577428756607E+01
    0.461623917933998E+02    0.234819906642804E+01
    0.461673918853366E+02    0.161515956341578E+01
    0.461723919772733E+02    0.111806454784721E+01
    0.461773920692101E+02    0.779046769704424E+00
    0.461823921611469E+02    0.546664469921938E+00
    0.461873922530837E+02    0.386721630639850E+00
    0.461923923450205E+02    0.276345689053496E+00
    0.461973924369573E+02    0.200149240500469E+00
    0.462023925288941E+02    0.147730338942909E+00
    0.462073926208309E+02    0.112036351684509E+00
    0.462123927127676E+02    0.882876548787488E-01
    0.462173928047044E+02    0.732653501681906E-01
    0.462223928966412E+02    0.648330062711776E-01
    0.462273929885780E+02    0.615954720281998E-01
    0.462323930805148E+02    0.625742049252954E-01
    0.462373931724516E+02    0.669963776229423E-01
    0.462423932643883E+02    0.737891162649752E-01
    0.462473933563251E+02    0.806653113919189E-01
    0.462523934482619E+02    0.843191398297687E-01
    0.462573935401987E+02    0.817586464501671E-01
    0.462623936321355E+02    0.728164578303409E-01
    0.462673937240723E+02    0.604361893759296E-01
    0.462723938160091E+02    0.479999692007807E-01
    0.462773939079459E+02    0.373890760184807E-01
    0.462823939998826E+02    0.290524992940968E-01
    0.462873940918194E+02    0.227431127144763E-01
    0.462923941837562E+02    0.180285873424347E-01
    0.462973942756930E+02    0.145052814849373E-01
    0.463023943676298E+02    0.118547581627496E-01
    0.463073944595666E+02    0.984161697242192E-02
    0.463123945515033E+02    0.829615754334958E-02
    0.463173946434401E+02    0.709688210721047E-02
    0.463223947353769E+02    0.615664896741192E-02
    0.463273948273137E+02    0.541261923775283E-02
    0.463323949192505E+02    0.481921570216910E-02
    0.463373950111873E+02    0.434321241159525E-02
    0.463423951031241E+02    0.395991992185737E-02
    0.463473951950608E+02    0.364838714285816E-02
    0.463523952869976E+02    0.338409576760059E-02
    0.463573953789344E+02    0.314660765610281E-02
    0.463623954708712E+02    0.294150872561051E-02
    0.463673955628080E+02    0.277497456777801E-02
    0.463723956547448E+02    0.264132197260720E-02
    0.463773957466816E+02    0.253420627971604E-02
    0.463823958386183E+02    0.246237263189891E-02
    0.463873959305551E+02    0.236685436211613E-02
    0.463923960224919E+02    0.221369845226025E-02
    0.463973961144287E+02    0.215174016052804E-02
    0.464023962063655E+02    0.209350152423732E-02
    0.464073962983023E+02    0.203774121268256E-02
    0.464123963902391E+02    0.199740915848698E-02
    0.464173964821758E+02    0.197725924273802E-02
    0.464223965741126E+02    0.198141024500356E-02
    0.464273966660494E+02    0.201673173441895E-02
    0.464323967579862E+02    0.209626176453390E-02
    0.464373968499230E+02    0.224447095921848E-02
    0.464423969418598E+02    0.250742524506761E-02
    0.464473970337966E+02    0.297360266453601E-02
    0.464523971257333E+02    0.381361402226201E-02
    0.464573972176701E+02    0.539206988807028E-02
    0.464623973096069E+02    0.850282115876780E-02
    0.464673974015437E+02    0.143933867183822E-01
    0.464723974934805E+02    0.228716226631093E-01
    0.464773975854173E+02    0.278360858140630E-01
    0.464823976773541E+02    0.255151055801617E-01
    0.464873977692908E+02    0.211202391084555E-01
    0.464923978612276E+02    0.178012054233282E-01
    0.464973979531644E+02    0.158075002618432E-01
    0.465023980451012E+02    0.148315694179240E-01
    0.465073981370380E+02    0.146779295600734E-01
    0.465123982289748E+02    0.149577993285938E-01
    0.465173983209116E+02    0.157960176004757E-01
    0.465223984128483E+02    0.172473499917687E-01
    0.465273985047851E+02    0.195190520852119E-01
    0.465323985967219E+02    0.227631610229589E-01
    0.465373986886587E+02    0.273059158174945E-01
    0.465423987805955E+02    0.336746858866265E-01
    0.465473988725323E+02    0.430635729004368E-01
    0.465523989644690E+02    0.562769932277431E-01
    0.465573990564058E+02    0.764621194424228E-01
    0.465623991483426E+02    0.110453788515317E+00
    0.465673992402794E+02    0.170464685150175E+00
    0.465723993322162E+02    0.280940542124107E+00
    0.465773994241530E+02    0.500269063051516E+00
    0.465823995160898E+02    0.989072630993728E+00
    0.465873996080266E+02    0.226498178121133E+01
    0.465923996999633E+02    0.618460076598807E+01
    0.465973997919001E+02    0.141681604176979E+02
    0.466023998838369E+02    0.109869014570192E+02
    0.466073999757737E+02    0.603555235081709E+01
    0.466124000677105E+02    0.392287485997083E+01
    0.466174001596473E+02    0.300295694514367E+01
    0.466224002515840E+02    0.258894920791719E+01
    0.466274003435208E+02    0.243822559080035E+01
    0.466324004354576E+02    0.245203421103927E+01
    0.466374005273944E+02    0.261663306468543E+01
    0.466424006193312E+02    0.300461687004028E+01
    0.466474007112680E+02    0.379762365308703E+01
    0.466524008032048E+02    0.547415965908251E+01
    0.466574008951415E+02    0.876003060310440E+01
    0.466624009870783E+02    0.729745899830113E+13
    0.466674010790151E+02    0.867953295736093E+14
    0.466724011709519E+02    0.103356095543968E+21
    0.466774012628887E+02    0.115198037897602E+12
    0.466824013548255E+02    0.379754098917936E+08
    0.466874014467623E+02    0.201730766681007E+06
    0.466924015386990E+02    0.399512771764351E+04
    0.466974016306358E+02    0.136814272562454E+03
    0.467024017225726E+02    0.145153731977601E+02
    0.467074018145094E+02    0.391881325662861E+01
    0.467124019064462E+02    0.274669387712700E+01
    0.467174019983830E+02    0.235527928402101E+01
    0.467224020903198E+02    0.205599476869763E+01
    0.467274021822565E+02    0.190544712282298E+01
    0.467324022741933E+02    0.188558693446218E+01
    0.467374023661301E+02    0.195569614254082E+01
    0.467424024580669E+02    0.209505189258472E+01
    0.467474025500037E+02    0.230814930043361E+01
    0.467524026419405E+02    0.261870420658946E+01
    0.467574027338773E+02    0.307133010941321E+01
    0.467624028258140E+02    0.374450524864169E+01
    0.467674029177508E+02    0.478131874248483E+01
    0.467724030096876E+02    0.645813985242232E+01
    0.467774031016244E+02    0.933997245770078E+01
    0.467824031935612E+02    0.145941766020007E+02
    0.467874032854980E+02    0.240618605884580E+02
    0.467924033774348E+02    0.356006838157092E+02
    0.467974034693715E+02    0.338974467006746E+02
    0.468024035613083E+02    0.214821566375841E+02
    0.468074036532451E+02    0.125544657876521E+02
    0.468124037451819E+02    0.778017182661678E+01
    0.468174038371187E+02    0.519029603851330E+01
    0.468224039290555E+02    0.368326231549912E+01
    0.468274040209923E+02    0.273945725824407E+01
    0.468324041129290E+02    0.210832395315167E+01
    0.468374042048658E+02    0.169428391479735E+01
    0.468424042968026E+02    0.144802821367951E+01
    0.468474043887394E+02    0.124011723347504E+01
    0.468524044806762E+02    0.107378243640066E+01
    0.468574045726130E+02    0.953070436891911E+00
    0.468624046645498E+02    0.870663873470332E+00
    0.468674047564865E+02    0.817365527253655E+00
    0.468724048484233E+02    0.785326522693469E+00
    0.468774049403601E+02    0.769306564055202E+00
    0.468824050322969E+02    0.766508663237248E+00
    0.468874051242337E+02    0.775942527543571E+00
    0.468924052161705E+02    0.797938278850713E+00
    0.468974053081073E+02    0.833960024578842E+00
    0.469024054000440E+02    0.886701727414624E+00
    0.469074054919808E+02    0.960465887329888E+00
    0.469124055839176E+02    0.106191146091476E+01
    0.469174056758544E+02    0.120139667070390E+01
    0.469224057677912E+02    0.139539194047141E+01
    0.469274058597280E+02    0.175425015761172E+22
    0.469324059516647E+02    0.125973966746680E+18
    0.469374060436015E+02    0.591359046187999E+15
    0.469424061355383E+02    0.138649293336007E+14
    0.469474062274751E+02    0.766624799770149E+12
    0.469524063194119E+02    0.722907353560291E+11
    0.469574064113487E+02    0.980979539327082E+10
    0.469624065032855E+02    0.173302431913442E+10
    0.469674065952223E+02    0.373823042019752E+09
    0.469724066871590E+02    0.942865367698824E+08
    0.469774067790958E+02    0.269642642713316E+08
    0.469824068710326E+02    0.854585243045066E+07
    0.469874069629694E+02    0.294997222408833E+07
    0.469924070549062E+02    0.109448058755487E+07
    0.469974071468430E+02    0.431987102840985E+06
    0.470024072387797E+02    0.179938308616970E+06
    0.470074073307165E+02    0.785964610516496E+05
    0.470124074226533E+02    0.358162019369060E+05
    0.470174075145901E+02    0.169561047990827E+05
    0.470224076065269E+02    0.831042679562793E+04
    0.470274076984637E+02    0.420428173688384E+04
    0.470324077904005E+02    0.218999165800719E+04
    0.470374078823372E+02    0.117203237539768E+04
    0.470424079742740E+02    0.643239719460361E+03
    0.470474080662108E+02    0.361439080230307E+03
    0.470524081581476E+02    0.207637167303938E+03
    0.470574082500844E+02    0.121796031127739E+03
    0.470624083420212E+02    0.728667592427753E+02
    0.470674084339580E+02    0.444175379200854E+02
    0.470724085258947E+02    0.275620070398975E+02
    0.470774086178315E+02    0.173954942101834E+02
    0.470824087097683E+02    0.111583732060144E+02
    0.470874088017051E+02    0.726939152884276E+01
    0.470924088936419E+02    0.480669407802824E+01
    0.470974089855787E+02    0.322392990531613E+01
    0.471024090775155E+02    0.219217341862929E+01
    0.471074091694522E+02    0.151040541283706E+01
    0.471124092613890E+02    0.105399892328942E+01
    0.471174093533258E+02    0.744617869339854E+00
    0.471224094452626E+02    0.532368656481637E+00
    0.471274095371994E+02    0.385067807681848E+00
    0.471324096291362E+02    0.281701240091513E+00
    0.471374097210730E+02    0.208386333484607E+00
    0.471424098130097E+02    0.155847982952205E+00
    0.471474099049465E+02    0.117822025910441E+00
    0.471524099968833E+02    0.900336081879882E-01
    0.471574100888201E+02    0.695361546075805E-01
    0.471624101807569E+02    0.542790596180816E-01
    0.471674102726937E+02    0.428220246962549E-01
    0.471724103646305E+02    0.341444072493947E-01
    0.471774104565672E+02    0.275167513069306E-01
    0.471824105485040E+02    0.224134132514264E-01
    0.471874106404408E+02    0.184526045307422E-01
    0.471924107323776E+02    0.153548945239762E-01
    0.471974108243144E+02    0.129142550241103E-01
    0.472024109162512E+02    0.109777024041463E-01
    0.472074110081880E+02    0.943089039996851E-02
    0.472124111001247E+02    0.818786924726430E-02
    0.472174111920615E+02    0.718381269720975E-02
    0.472224112839983E+02    0.636992877026634E-02
    0.472274113759351E+02    0.571009181469868E-02
    0.472324114678719E+02    0.517903659896875E-02
    0.472374115598087E+02    0.476233854802832E-02
    0.472424116517454E+02    0.445904712547794E-02
    0.472474117436822E+02    0.428913007722434E-02
    0.472524118356190E+02    0.431074615920900E-02
    0.472574119275558E+02    0.465911638005713E-02
    0.472624120194926E+02    0.563559925679421E-02
    0.472674121114294E+02    0.791998380355772E-02
    0.472724122033662E+02    0.131037659192818E-01
    0.472774122953030E+02    0.251189782240548E-01
    0.472824123872397E+02    0.543760358808660E-01
    0.472874124791765E+02    0.130929314229140E+00
    0.472924125711133E+02    0.351494322825798E+00
    0.472974126630501E+02    0.107348660224014E+01
    0.473024127549869E+02    0.387992616825720E+01
    0.473074128469237E+02    0.177414604020177E+02
    0.473124129388604E+02    0.115208760232226E+03
    0.473174130307972E+02    0.132757481729253E+04
    0.473224131227340E+02    0.459023478598574E+05
    0.473274132146708E+02    0.318136885112298E+08
    0.473324133066076E+02    0.117325726292042E+13
    0.473374133985444E+02    0.100149767107099E+07
    0.473424134904812E+02    0.802974902246417E+04
    0.473474135824179E+02    0.400645305604259E+03
    0.473524136743547E+02    0.450519068782295E+02
    0.473574137662915E+02    0.801752057886223E+01
    0.473624138582283E+02    0.191308944435408E+01
    0.473674139501651E+02    0.558934621131587E+00
    0.473724140421019E+02    0.189528123552303E+00
    0.473774141340387E+02    0.723358818995545E-01
    0.473824142259754E+02    0.306767435324932E-01
    0.473874143179122E+02    0.145070229849332E-01
    0.473924144098490E+02    0.777796534103326E-02
    0.473974145017858E+02    0.481209675000329E-02
    0.474024145937226E+02    0.343649301275733E-02
    0.474074146856594E+02    0.276491829208834E-02
    0.474124147775962E+02    0.241684311925974E-02
    0.474174148695329E+02    0.222198768883196E-02
    0.474224149614697E+02    0.210163167516740E-02
    0.474274150534065E+02    0.201846771200838E-02
    0.474324151453433E+02    0.195449801748952E-02
[truncated: 8,008 more chars]
