# Supplementary material for: Multi-photon above threshold ionization of multi-electron atoms and molecules using the R-matrix approach
Source: Sci Rep. 2021 Jun 3;11:11686. doi: 10.1038/s41598-021-89733-z (PMC8175388; doi:10.1038/s41598-021-89733-z)
Supplement: Supplementary file 1 — Supplementary Information. [file 41598_2021_89733_MOESM1_ESM.zip › H2-ATZ.FCI.L6.R100.B150.LG24-z-Nppt3.txt]

    0.822169417705815E+01    0.735792285809140E+00
    0.822669426899494E+01    0.735354188813456E+00
    0.823169436093173E+01    0.734912930571748E+00
    0.823669445286852E+01    0.734468354761114E+00
    0.824169454480531E+01    0.734020354722231E+00
    0.824669463674209E+01    0.733568881210094E+00
    0.825169472867888E+01    0.733113943210741E+00
    0.825669482061567E+01    0.732655602718124E+00
    0.826169491255246E+01    0.732193964825879E+00
    0.826669500448924E+01    0.731729164743528E+00
    0.827169509642603E+01    0.731261353406579E+00
    0.827669518836282E+01    0.730790683243458E+00
    0.828169528029960E+01    0.730317295426852E+00
    0.828669537223639E+01    0.729841309615954E+00
    0.829169546417318E+01    0.729362816832241E+00
    0.829669555610997E+01    0.728881875743684E+00
    0.830169564804675E+01    0.728398512293780E+00
    0.830669573998354E+01    0.727912722326849E+00
    0.831169583192033E+01    0.727424476645523E+00
    0.831669592385712E+01    0.726933727798068E+00
    0.832169601579391E+01    0.726440417831966E+00
    0.832669610773069E+01    0.725944486259950E+00
    0.833169619966748E+01    0.725445877554498E+00
    0.833669629160427E+01    0.724944547602809E+00
    0.834169638354106E+01    0.724440468701150E+00
    0.834669647547784E+01    0.723933632829079E+00
    0.835169656741463E+01    0.723424053106751E+00
    0.835669665935142E+01    0.722911763488981E+00
    0.836169675128821E+01    0.722396816878507E+00
    0.836669684322499E+01    0.721879281941160E+00
    0.837169693516178E+01    0.721359238973386E+00
    0.837669702709857E+01    0.720836775206860E+00
    0.838169711903535E+01    0.720311979937694E+00
    0.838669721097214E+01    0.719784939842299E+00
    0.839169730290893E+01    0.719255734793678E+00
    0.839669739484572E+01    0.718724434427074E+00
    0.840169748678251E+01    0.718191095628321E+00
    0.840669757871929E+01    0.717655761039196E+00
    0.841169767065608E+01    0.717118458596464E+00
    0.841669776259287E+01    0.716579202050695E+00
    0.842169785452966E+01    0.716037992350898E+00
    0.842669794646644E+01    0.715494819734461E+00
    0.843169803840323E+01    0.714949666330588E+00
    0.843669813034002E+01    0.714402509068986E+00
    0.844169822227681E+01    0.713853322684518E+00
    0.844669831421359E+01    0.713302082620646E+00
    0.845169840615038E+01    0.712748767657710E+00
    0.845669849808717E+01    0.712193362124145E+00
    0.846169859002396E+01    0.711635857586519E+00
    0.846669868196074E+01    0.711076253954867E+00
    0.847169877389753E+01    0.710514559980794E+00
    0.847669886583432E+01    0.709950793164160E+00
    0.848169895777111E+01    0.709384979118308E+00
    0.848669904970789E+01    0.708817150472164E+00
    0.849169914164468E+01    0.708247345408222E+00
    0.849669923358147E+01    0.707675605949297E+00
    0.850169932551826E+01    0.707101976112548E+00
    0.850669941745504E+01    0.706526500047879E+00
    0.851169950939183E+01    0.705949220269813E+00
    0.851669960132862E+01    0.705370176078637E+00
    0.852169969326541E+01    0.704789402248774E+00
    0.852669978520219E+01    0.704206928041938E+00
    0.853169987713898E+01    0.703622776580413E+00
    0.853669996907577E+01    0.703036964593769E+00
    0.854170006101255E+01    0.702449502530928E+00
    0.854670015294934E+01    0.701860395010456E+00
    0.855170024488613E+01    0.701269641565654E+00
    0.855670033682292E+01    0.700677237628328E+00
    0.856170042875971E+01    0.700083175686272E+00
    0.856670052069649E+01    0.699487446544620E+00
    0.857170061263328E+01    0.698890040620381E+00
    0.857670070457007E+01    0.698290949202268E+00
    0.858170079650685E+01    0.697690165613964E+00
    0.858670088844364E+01    0.697087686227627E+00
    0.859170098038043E+01    0.696483511285238E+00
    0.859670107231722E+01    0.695877645497511E+00
    0.860170116425400E+01    0.695270098402723E+00
    0.860670125619079E+01    0.694660884480605E+00
    0.861170134812758E+01    0.694050023028490E+00
    0.861670144006437E+01    0.693437537817836E+00
    0.862170153200115E+01    0.692823456558425E+00
    0.862670162393794E+01    0.692207810205068E+00
    0.863170171587473E+01    0.691590632146833E+00
    0.863670180781152E+01    0.690971957321682E+00
    0.864170189974831E+01    0.690351821300690E+00
    0.864670199168509E+01    0.689730259384235E+00
    0.865170208362188E+01    0.689107305749993E+00
    0.865670217555867E+01    0.688482992687512E+00
    0.866170226749546E+01    0.687857349948536E+00
    0.866670235943224E+01    0.687230404235177E+00
    0.867170245136903E+01    0.686602178840741E+00
    0.867670254330582E+01    0.685972693450536E+00
    0.868170263524260E+01    0.685341964102424E+00
    0.868670272717939E+01    0.684710003300140E+00
    0.869170281911618E+01    0.684076820266080E+00
    0.869670291105297E+01    0.683442421315087E+00
    0.870170300298975E+01    0.682806810326668E+00
    0.870670309492654E+01    0.682169989290175E+00
    0.871170318686333E+01    0.681531958895773E+00
    0.871670327880012E+01    0.680892719143750E+00
    0.872170337073691E+01    0.680252269945403E+00
    0.872670346267369E+01    0.679610611690515E+00
    0.873170355461048E+01    0.678967745759571E+00
    0.873670364654727E+01    0.678323674961767E+00
    0.874170373848406E+01    0.677678403884573E+00
    0.874670383042084E+01    0.677031939144581E+00
    0.875170392235763E+01    0.676384289534221E+00
    0.875670401429442E+01    0.675735466063267E+00
    0.876170410623121E+01    0.675085481898557E+00
    0.876670419816799E+01    0.674434352209123E+00
    0.877170429010478E+01    0.673782093927429E+00
    0.877670438204157E+01    0.673128725440258E+00
    0.878170447397835E+01    0.672474266224726E+00
    0.878670456591514E+01    0.671818736446690E+00
    0.879170465785193E+01    0.671162156538857E+00
    0.879670474978872E+01    0.670504546776536E+00
    0.880170484172551E+01    0.669845926867667E+00
    0.880670493366229E+01    0.669186315572760E+00
    0.881170502559908E+01    0.668525730368403E+00
    0.881670511753587E+01    0.667864187165751E+00
    0.882170520947266E+01    0.667201700092707E+00
    0.882670530140944E+01    0.666538281345979E+00
    0.883170539334623E+01    0.665873941116050E+00
    0.883670548528302E+01    0.665208687585464E+00
    0.884170557721981E+01    0.664542526997984E+00
    0.884670566915659E+01    0.663875463793848E+00
    0.885170576109338E+01    0.663207500804008E+00
    0.885670585303017E+01    0.662538639494451E+00
    0.886170594496696E+01    0.661868880250394E+00
    0.886670603690374E+01    0.661198222689031E+00
    0.887170612884053E+01    0.660526665988954E+00
    0.887670622077732E+01    0.659854209224462E+00
    0.888170631271410E+01    0.659180851693004E+00
    0.888670640465089E+01    0.658506593225063E+00
    0.889170649658768E+01    0.657831434466475E+00
    0.889670658852447E+01    0.657155377124825E+00
    0.890170668046125E+01    0.656478424172960E+00
    0.890670677239804E+01    0.655800580004415E+00
    0.891170686433483E+01    0.655121850537403E+00
    0.891670695627162E+01    0.654442243265901E+00
    0.892170704820840E+01    0.653761767258007E+00
    0.892670714014519E+01    0.653080433103731E+00
    0.893170723208198E+01    0.652398252815713E+00
    0.893670732401877E+01    0.651715239687852E+00
    0.894170741595555E+01    0.651031408118008E+00
    0.894670750789234E+01    0.650346773401679E+00
    0.895170759982913E+01    0.649661351504583E+00
    0.895670769176592E+01    0.648975158821696E+00
    0.896170778370271E+01    0.648288211931287E+00
    0.896670787563949E+01    0.647600527351560E+00
    0.897170796757628E+01    0.646912121307485E+00
    0.897670805951307E+01    0.646223009514665E+00
    0.898170815144985E+01    0.645533206986174E+00
    0.898670824338664E+01    0.644842727867453E+00
    0.899170833532343E+01    0.644151585303158E+00
    0.899670842726022E+01    0.643459791338776E+00
    0.900170851919700E+01    0.642767356858451E+00
    0.900670861113379E+01    0.642074291559579E+00
    0.901170870307058E+01    0.641380603963210E+00
    0.901670879500737E+01    0.640686301458516E+00
    0.902170888694415E+01    0.639991390378460E+00
    0.902670897888094E+01    0.639295876103006E+00
    0.903170907081773E+01    0.638599763185484E+00
    0.903670916275452E+01    0.637903055497304E+00
    0.904170925469131E+01    0.637205756385670E+00
    0.904670934662809E+01    0.636507868838951E+00
    0.905170943856488E+01    0.635809395654237E+00
    0.905670953050167E+01    0.635110339601778E+00
    0.906170962243846E+01    0.634410703581410E+00
    0.906670971437524E+01    0.633710490766271E+00
    0.907170980631203E+01    0.633009704730007E+00
    0.907670989824882E+01    0.632308349553977E+00
    0.908170999018560E+01    0.631606429911939E+00
    0.908671008212239E+01    0.630903951130337E+00
    0.909171017405918E+01    0.630200919223136E+00
    0.909671026599597E+01    0.629497340900944E+00
    0.910171035793276E+01    0.628793223554942E+00
    0.910671044986954E+01    0.628088575216780E+00
    0.911171054180633E+01    0.627383404496437E+00
    0.911671063374312E+01    0.626677720500368E+00
    0.912171072567991E+01    0.625971532732937E+00
    0.912671081761669E+01    0.625264850984490E+00
    0.913171090955348E+01    0.624557685209617E+00
    0.913671100149027E+01    0.623850045399361E+00
    0.914171109342706E+01    0.623141941451221E+00
    0.914671118536384E+01    0.622433383040643E+00
    0.915171127730063E+01    0.621724379497676E+00
    0.915671136923742E+01    0.621014939692025E+00
    0.916171146117421E+01    0.620305071929631E+00
    0.916671155311099E+01    0.619594783863262E+00
    0.917171164504778E+01    0.618884082419364E+00
    0.917671173698457E+01    0.618172973742754E+00
    0.918171182892136E+01    0.617461463160228E+00
    0.918671192085814E+01    0.616749555163824E+00
    0.919171201279493E+01    0.616037253413560E+00
    0.919671210473172E+01    0.615324560759330E+00
    0.920171219666851E+01    0.614611479280961E+00
    0.920671228860530E+01    0.613898010344971E+00
    0.921171238054208E+01    0.613184154676318E+00
    0.921671247247887E+01    0.612469912442928E+00
    0.922171256441566E+01    0.611755283350669E+00
    0.922671265635245E+01    0.611040266746160E+00
    0.923171274828923E+01    0.610324861724734E+00
    0.923671284022602E+01    0.609609067240777E+00
    0.924171293216281E+01    0.608892882217723E+00
    0.924671302409959E+01    0.608176305655101E+00
    0.925171311603638E+01    0.607459336730120E+00
    0.925671320797317E+01    0.606741974891567E+00
    0.926171329990996E+01    0.606024219943970E+00
    0.926671339184675E+01    0.605306072120386E+00
    0.927171348378353E+01    0.604587532142401E+00
    0.927671357572032E+01    0.603868601266353E+00
    0.928171366765711E+01    0.603149281315159E+00
    0.928671375959390E+01    0.602429574695422E+00
    0.929171385153068E+01    0.601709484399959E+00
    0.929671394346747E+01    0.600989013996189E+00
    0.930171403540426E+01    0.600268167601122E+00
    0.930671412734105E+01    0.599546949844012E+00
    0.931171421927783E+01    0.598825365818031E+00
    0.931671431121462E+01    0.598103421022374E+00
    0.932171440315141E+01    0.597381121296844E+00
    0.932671449508820E+01    0.596658472750177E+00
    0.933171458702498E+01    0.595935481684570E+00
    0.933671467896177E+01    0.595212154518064E+00
    0.934171477089856E+01    0.594488497706725E+00
    0.934671486283535E+01    0.593764517668534E+00
    0.935171495477214E+01    0.593040220710700E+00
    0.935671504670892E+01    0.592315612962005E+00
    0.936171513864571E+01    0.591590700311584E+00
    0.936671523058250E+01    0.590865488355425E+00
    0.937171532251929E+01    0.590139982351500E+00
    0.937671541445607E+01    0.589414187184385E+00
    0.938171550639286E+01    0.588688107339755E+00
    0.938671559832965E+01    0.587961746889147E+00
    0.939171569026644E+01    0.587235109484870E+00
    0.939671578220322E+01    0.586508198364893E+00
    0.940171587414001E+01    0.585781016367261E+00
    0.940671596607680E+01    0.585053565953266E+00
    0.941171605801359E+01    0.584325849238691E+00
    0.941671614995037E+01    0.583597868031886E+00
    0.942171624188716E+01    0.582869623877723E+00
    0.942671633382395E+01    0.582141118106045E+00
    0.943171642576074E+01    0.581412351883384E+00
    0.943671651769752E+01    0.580683326266524E+00
    0.944171660963431E+01    0.579954042256567E+00
    0.944671670157110E+01    0.579224500852229E+00
    0.945171679350789E+01    0.578494703101002E+00
    0.945671688544467E+01    0.577764650147067E+00
    0.946171697738146E+01    0.577034343274827E+00
    0.946671706931825E+01    0.576303783947156E+00
    0.947171716125504E+01    0.575572973837497E+00
    0.947671725319183E+01    0.574841914855221E+00
    0.948171734512861E+01    0.574110609163739E+00
    0.948671743706540E+01    0.573379059191078E+00
    0.949171752900219E+01    0.572647267632779E+00
    0.949671762093898E+01    0.571915237447178E+00
    0.950171771287576E+01    0.571182971843320E+00
    0.950671780481255E+01    0.570450474261786E+00
    0.951171789674934E+01    0.569717748349058E+00
    0.951671798868612E+01    0.568984797926029E+00
    0.952171808062291E+01    0.568251626951373E+00
    0.952671817255970E+01    0.567518239480744E+00
    0.953171826449649E+01    0.566784639622593E+00
    0.953671835643327E+01    0.566050831491693E+00
    0.954171844837006E+01    0.565316819161332E+00
    0.954671854030685E+01    0.564582606615160E+00
    0.955171863224364E+01    0.563848197699728E+00
    0.955671872418043E+01    0.563113596078693E+00
    0.956171881611721E+01    0.562378805189479E+00
    0.956671890805400E+01    0.561643828203446E+00
    0.957171899999079E+01    0.560908667990063E+00
    0.957671909192758E+01    0.560173327085914E+00
    0.958171918386437E+01    0.559437807668988E+00
    0.958671927580115E+01    0.558702111538716E+00
    0.959171936773794E+01    0.557966240101999E+00
    0.959671945967473E+01    0.557230194365453E+00
    0.960171955161151E+01    0.556493974933836E+00
    0.960671964354830E+01    0.555757582014696E+00
    0.961171973548509E+01    0.555021015428888E+00
    0.961671982742188E+01    0.554284274626772E+00
    0.962171991935866E+01    0.553547358709656E+00
    0.962672001129545E+01    0.552810266455890E+00
    0.963172010323224E+01    0.552072996351165E+00
    0.963672019516903E+01    0.551335546622281E+00
    0.964172028710581E+01    0.550597915273698E+00
    0.964672037904260E+01    0.549860100126175E+00
    0.965172047097939E+01    0.549122098856715E+00
    0.965672056291618E+01    0.548383909039040E+00
    0.966172065485297E+01    0.547645528183935E+00
    0.966672074678975E+01    0.546906953778615E+00
    0.967172083872654E+01    0.546168183324529E+00
    0.967672093066333E+01    0.545429214372944E+00
    0.968172102260012E+01    0.544690044557688E+00
    0.968672111453690E+01    0.543950671624620E+00
    0.969172120647369E+01    0.543211093457323E+00
    0.969672129841048E+01    0.542471308098729E+00
    0.970172139034727E+01    0.541731313768406E+00
    0.970672148228405E+01    0.540991108875308E+00
    0.971172157422084E+01    0.540250692025944E+00
    0.971672166615763E+01    0.539510062027973E+00
    0.972172175809442E+01    0.538769217889283E+00
    0.972672185003120E+01    0.538028158812768E+00
    0.973172194196799E+01    0.537286884187031E+00
    0.973672203390478E+01    0.536545393573369E+00
    0.974172212584157E+01    0.535803686689358E+00
    0.974672221777835E+01    0.535061763389532E+00
    0.975172230971514E+01    0.534319623643592E+00
    0.975672240165193E+01    0.533577267512659E+00
    0.976172249358872E+01    0.532834695124117E+00
    0.976672258552551E+01    0.532091906645536E+00
    0.977172267746229E+01    0.531348902258257E+00
    0.977672276939908E+01    0.530605682131166E+00
    0.978172286133587E+01    0.529862246395109E+00
    0.978672295327265E+01    0.529118595118514E+00
    0.979172304520944E+01    0.528374728284597E+00
    0.979672313714623E+01    0.527630645770557E+00
    0.980172322908302E+01    0.526886347329140E+00
    0.980672332101980E+01    0.526141832572892E+00
    0.981172341295659E+01    0.525397100961215E+00
    0.981672350489338E+01    0.524652151790556E+00
    0.982172359683017E+01    0.523906984187753E+00
    0.982672368876696E+01    0.523161597106604E+00
    0.983172378070374E+01    0.522415989327616E+00
    0.983672387264053E+01    0.521670159460951E+00
    0.984172396457732E+01    0.520924105952342E+00
    0.984672405651411E+01    0.520177827091820E+00
    0.985172414845089E+01    0.519431321025056E+00
    0.985672424038768E+01    0.518684585767010E+00
    0.986172433232447E+01    0.517937619217570E+00
    0.986672442426126E+01    0.517190419178827E+00
    0.987172451619804E+01    0.516442983373697E+00
    0.987672460813483E+01    0.515695309465361E+00
    0.988172470007162E+01    0.514947395077293E+00
    0.988672479200841E+01    0.514199237813365E+00
    0.989172488394519E+01    0.513450835277674E+00
    0.989672497588198E+01    0.512702185093745E+00
    0.990172506781877E+01    0.511953284922721E+00
    0.990672515975556E+01    0.511204132480189E+00
    0.991172525169235E+01    0.510454725551393E+00
    0.991672534362913E+01    0.509705062004526E+00
    0.992172543556592E+01    0.508955139801872E+00
    0.992672552750271E+01    0.508204957008627E+00
    0.993172561943950E+01    0.507454511799221E+00
    0.993672571137628E+01    0.506703802461118E+00
    0.994172580331307E+01    0.505952827395899E+00
    0.994672589524986E+01    0.505201585117802E+00
    0.995172598718665E+01    0.504450074249585E+00
    0.995672607912343E+01    0.503698293515921E+00
    0.996172617106022E+01    0.502946241734341E+00
    0.996672626299701E+01    0.502193917804041E+00
    0.997172635493379E+01    0.501441320692511E+00
    0.997672644687058E+01    0.500688449420387E+00
    0.998172653880737E+01    0.499935303044913E+00
    0.998672663074416E+01    0.499181880641787E+00
    0.999172672268094E+01    0.498428181286260E+00
    0.999672681461773E+01    0.497674204033427E+00
    0.100017269065545E+02    0.496919947898151E+00
    0.100067269984913E+02    0.496165411834877E+00
    0.100117270904281E+02    0.495410594717665E+00
    0.100167271823649E+02    0.494655495320734E+00
    0.100217272743017E+02    0.493900112299808E+00
    0.100267273662385E+02    0.493144444174485E+00
    0.100317274581752E+02    0.492388489311941E+00
    0.100367275501120E+02    0.491632245912108E+00
    0.100417276420488E+02    0.490875711994573E+00
    0.100467277339856E+02    0.490118885387338E+00
    0.100517278259224E+02    0.489361763717557E+00
    0.100567279178592E+02    0.488604344404365E+00
    0.100617280097960E+02    0.487846624653839E+00
    0.100667281017328E+02    0.487088601456120E+00
    0.100717281936695E+02    0.486330271584729E+00
    0.100767282856063E+02    0.485571631597944E+00
    0.100817283775431E+02    0.484812677842279E+00
    0.100867284694799E+02    0.484053406457849E+00
    0.100917285614167E+02    0.483293813385631E+00
    0.100967286533535E+02    0.482533894376301E+00
    0.101017287452903E+02    0.481773645000641E+00
    0.101067288372271E+02    0.481013060661155E+00
    0.101117289291638E+02    0.480252136604864E+00
    0.101167290211006E+02    0.479490867936925E+00
    0.101217291130374E+02    0.478729249634896E+00
    0.101267292049742E+02    0.477967276563422E+00
    0.101317292969110E+02    0.477204943489119E+00
    0.101367293888478E+02    0.476442245095409E+00
    0.101417294807846E+02    0.475679175997089E+00
    0.101467295727214E+02    0.474915730754447E+00
    0.101517296646581E+02    0.474151903886695E+00
    0.101567297565949E+02    0.473387689884572E+00
    0.101617298485317E+02    0.472623083221923E+00
    0.101667299404685E+02    0.471858078366136E+00
    0.101717300324053E+02    0.471092669787303E+00
    0.101767301243421E+02    0.470326851965994E+00
    0.101817302162789E+02    0.469560619399608E+00
    0.101867303082157E+02    0.468793966607216E+00
    0.101917304001524E+02    0.468026888132884E+00
    0.101967304920892E+02    0.467259378547451E+00
    0.102017305840260E+02    0.466491432448842E+00
    0.102067306759628E+02    0.465723044460916E+00
    0.102117307678996E+02    0.464954209230872E+00
    0.102167308598364E+02    0.464184921425444E+00
    0.102217309517732E+02    0.463415175725833E+00
    0.102267310437100E+02    0.462644966821507E+00
    0.102317311356467E+02    0.461874289403228E+00
    0.102367312275835E+02    0.461103138155074E+00
    0.102417313195203E+02    0.460331507745957E+00
    0.102467314114571E+02    0.459559392820576E+00
    0.102517315033939E+02    0.458786787990084E+00
    0.102567315953307E+02    0.458013687822568E+00
    0.102617316872675E+02    0.457240086833559E+00
    0.102667317792042E+02    0.456465979476668E+00
    0.102717318711410E+02    0.455691360134582E+00
    0.102767319630778E+02    0.454916223110463E+00
    0.102817320550146E+02    0.454140562619972E+00
    0.102867321469514E+02    0.453364372784035E+00
    0.102917322388882E+02    0.452587647622339E+00
    0.102967323308250E+02    0.451810381047852E+00
    0.103017324227618E+02    0.451032566862231E+00
    0.103067325146985E+02    0.450254198752370E+00
    0.103117326066353E+02    0.449475270287971E+00
    0.103167326985721E+02    0.448695774920261E+00
    0.103217327905089E+02    0.447915705981836E+00
    0.103267328824457E+02    0.447135056687603E+00
    0.103317329743825E+02    0.446353820136801E+00
    0.103367330663193E+02    0.445571989316089E+00
    0.103417331582561E+02    0.444789557103598E+00
    0.103467332501928E+02    0.444006516273871E+00
    0.103517333421296E+02    0.443222859503678E+00
    0.103567334340664E+02    0.442438579378504E+00
    0.103617335260032E+02    0.441653668399679E+00
    0.103667336179400E+02    0.440868118992037E+00
    0.103717337098768E+02    0.440081923511897E+00
    0.103767338018136E+02    0.439295074255390E+00
    0.103817338937504E+02    0.438507563466842E+00
    0.103867339856871E+02    0.437719383347218E+00
    0.103917340776239E+02    0.436930526062423E+00
    0.103967341695607E+02    0.436140983751379E+00
    0.104017342614975E+02    0.435350748533729E+00
    0.104067343534343E+02    0.434559812517084E+00
    0.104117344453711E+02    0.433768167803691E+00
    0.104167345373079E+02    0.432975806496448E+00
    0.104217346292447E+02    0.432182720704161E+00
    0.104267347211814E+02    0.431388902545964E+00
    0.104317348131182E+02    0.430594344154881E+00
    0.104367349050550E+02    0.429799037680466E+00
    0.104417349969918E+02    0.429002975290422E+00
    0.104467350889286E+02    0.428206149171298E+00
    0.104517351808654E+02    0.427408551528147E+00
    0.104567352728022E+02    0.426610174583227E+00
    0.104617353647390E+02    0.425811010573693E+00
    0.104667354566757E+02    0.425011051748371E+00
    0.104717355486125E+02    0.424210290363652E+00
    0.104767356405493E+02    0.423408718678467E+00
    0.104817357324861E+02    0.422606328948571E+00
    0.104867358244229E+02    0.421803113420038E+00
    0.104917359163597E+02    0.420999064322188E+00
    0.104967360082965E+02    0.420194173859905E+00
    0.105017361002333E+02    0.419388434205562E+00
    0.105067361921700E+02    0.418581837490538E+00
    0.105117362841068E+02    0.417774375796525E+00
    0.105167363760436E+02    0.416966041146631E+00
    0.105217364679804E+02    0.416156825496469E+00
    0.105267365599172E+02    0.415346720725241E+00
    0.105317366518540E+02    0.414535718627003E+00
    0.105367367437908E+02    0.413723810902133E+00
    0.105417368357276E+02    0.412910989149128E+00
    0.105467369276643E+02    0.412097244856793E+00
    0.105517370196011E+02    0.411282569396901E+00
    0.105567371115379E+02    0.410466954017430E+00
    0.105617372034747E+02    0.409650389836336E+00
    0.105667372954115E+02    0.408832867836025E+00
    0.105717373873483E+02    0.408014378858528E+00
    0.105767374792851E+02    0.407194913601330E+00
    0.105817375712219E+02    0.406374462614031E+00
    0.105867376631586E+02    0.405553016295687E+00
    0.105917377550954E+02    0.404730564892939E+00
    0.105967378470322E+02    0.403907098498907E+00
    0.106017379389690E+02    0.403082607052762E+00
    0.106067380309058E+02    0.402257080340057E+00
    0.106117381228426E+02    0.401430507993696E+00
    0.106167382147794E+02    0.400602879495539E+00
    0.106217383067162E+02    0.399774184178563E+00
    0.106267383986529E+02    0.398944411229599E+00
    0.106317384905897E+02    0.398113549692457E+00
    0.106367385825265E+02    0.397281588471517E+00
    0.106417386744633E+02    0.396448516335602E+00
    0.106467387664001E+02    0.395614321922123E+00
    0.106517388583369E+02    0.394778993741420E+00
    0.106567389502737E+02    0.393942520181193E+00
    0.106617390422105E+02    0.393104889510999E+00
    0.106667391341472E+02    0.392266089886700E+00
    0.106717392260840E+02    0.391426109354813E+00
    0.106767393180208E+02    0.390584935856706E+00
    0.106817394099576E+02    0.389742557232557E+00
    0.106867395018944E+02    0.388898961225024E+00
    0.106917395938312E+02    0.388054135482611E+00
    0.106967396857680E+02    0.387208067562590E+00
    0.107017397777048E+02    0.386360744933568E+00
    0.107067398696415E+02    0.385512154977548E+00
    0.107117399615783E+02    0.384662284991531E+00
    0.107167400535151E+02    0.383811122188611E+00
    0.107217401454519E+02    0.382958653698540E+00
    0.107267402373887E+02    0.382104866567790E+00
    0.107317403293255E+02    0.381249747759092E+00
    0.107367404212623E+02    0.380393284150441E+00
    0.107417405131991E+02    0.379535462533641E+00
    0.107467406051358E+02    0.378676269612335E+00
    0.107517406970726E+02    0.377815691999619E+00
    0.107567407890094E+02    0.376953716215235E+00
    0.107617408809462E+02    0.376090328682314E+00
    0.107667409728830E+02    0.375225515723933E+00
    0.107717410648198E+02    0.374359263559217E+00
    0.107767411567566E+02    0.373491558299298E+00
    0.107817412486934E+02    0.372622385943029E+00
    0.107867413406301E+02    0.371751732372577E+00
    0.107917414325669E+02    0.370879583348945E+00
    0.107967415245037E+02    0.370005924507396E+00
    0.108017416164405E+02    0.369130741352964E+00
    0.108067417083773E+02    0.368254019255980E+00
    0.108117418003141E+02    0.367375743447745E+00
    0.108167418922509E+02    0.366495899016356E+00
    0.108217419841877E+02    0.365614470902741E+00
    0.108267420761244E+02    0.364731443896964E+00
    0.108317421680612E+02    0.363846802634781E+00
    0.108367422599980E+02    0.362960531594553E+00
    0.108417423519348E+02    0.362072615094494E+00
    0.108467424438716E+02    0.361183037290314E+00
    0.108517425358084E+02    0.360291782173215E+00
    0.108567426277452E+02    0.359398833568337E+00
    0.108617427196820E+02    0.358504175133590E+00
    0.108667428116187E+02    0.357607790358938E+00
    0.108717429035555E+02    0.356709662566058E+00
    0.108767429954923E+02    0.355809774908445E+00
    0.108817430874291E+02    0.354908110371904E+00
    0.108867431793659E+02    0.354004651775415E+00
    0.108917432713027E+02    0.353099381772384E+00
    0.108967433632395E+02    0.352192282852180E+00
    0.109017434551763E+02    0.351283337342057E+00
    0.109067435471130E+02    0.350372527409262E+00
    0.109117436390498E+02    0.349459835063456E+00
    0.109167437309866E+02    0.348545242159300E+00
    0.109217438229234E+02    0.347628730399205E+00
    0.109267439148602E+02    0.346710281336230E+00
    0.109317440067970E+02    0.345789876377033E+00
    0.109367440987338E+02    0.344867496784875E+00
    0.109417441906705E+02    0.343943123682620E+00
    0.109467442826073E+02    0.343016738055697E+00
    0.109517443745441E+02    0.342088320754973E+00
    0.109567444664809E+02    0.341157852499499E+00
    0.109617445584177E+02    0.340225313879112E+00
    0.109667446503545E+02    0.339290685356824E+00
    0.109717447422913E+02    0.338353947271013E+00
    0.109767448342281E+02    0.337415079837334E+00
    0.109817449261648E+02    0.336474063150373E+00
    0.109867450181016E+02    0.335530877184989E+00
    0.109917451100384E+02    0.334585501797334E+00
    0.109967452019752E+02    0.333637916725565E+00
    0.110017452939120E+02    0.332688101590176E+00
    0.110067453858488E+02    0.331736035894024E+00
    0.110117454777856E+02    0.330781699021959E+00
    0.110167455697224E+02    0.329825070240156E+00
    0.110217456616591E+02    0.328866128695042E+00
    0.110267457535959E+02    0.327904853411951E+00
    0.110317458455327E+02    0.326941223293419E+00
    0.110367459374695E+02    0.325975217117178E+00
    0.110417460294063E+02    0.325006813533867E+00
    0.110467461213431E+02    0.324035991064534E+00
    0.110517462132799E+02    0.323062728097759E+00
    0.110567463052167E+02    0.322087002886727E+00
    0.110617463971534E+02    0.321108793546033E+00
    0.110667464890902E+02    0.320128078048331E+00
    0.110717465810270E+02    0.319144834220911E+00
    0.110767466729638E+02    0.318159039742128E+00
    0.110817467649006E+02    0.317170672137846E+00
    0.110867468568374E+02    0.316179708777792E+00
    0.110917469487742E+02    0.315186126871988E+00
    0.110967470407110E+02    0.314189903467158E+00
    0.111017471326477E+02    0.313191015443281E+00
    0.111067472245845E+02    0.312189439510210E+00
    0.111117473165213E+02    0.311185152204427E+00
    0.111167474084581E+02    0.310178129885976E+00
    0.111217475003949E+02    0.309168348735578E+00
    0.111267475923317E+02    0.308155784751961E+00
    0.111317476842685E+02    0.307140413749395E+00
    0.111367477762053E+02    0.306122211355528E+00
    0.111417478681420E+02    0.305101153009424E+00
    0.111467479600788E+02    0.304077213959939E+00
    0.111517480520156E+02    0.303050369264329E+00
    0.111567481439524E+02    0.302020593787195E+00
    0.111617482358892E+02    0.300987862199698E+00
    0.111667483278260E+02    0.299952148979084E+00
    0.111717484197628E+02    0.298913428408515E+00
    0.111767485116996E+02    0.297871674577166E+00
    0.111817486036363E+02    0.296826861380652E+00
    0.111867486955731E+02    0.295778962521694E+00
    0.111917487875099E+02    0.294727951511084E+00
    0.111967488794467E+02    0.293673801668890E+00
    0.112017489713835E+02    0.292616486125901E+00
    0.112067490633203E+02    0.291555977825326E+00
    0.112117491552571E+02    0.290492249524663E+00
    0.112167492471939E+02    0.289425273797804E+00
    0.112217493391306E+02    0.288355023037274E+00
    0.112267494310674E+02    0.287281469456664E+00
    0.112317495230042E+02    0.286204585093173E+00
    0.112367496149410E+02    0.285124341810288E+00
    0.112417497068778E+02    0.284040711300556E+00
    0.112467497988146E+02    0.282953665088443E+00
    0.112517498907514E+02    0.281863174533265E+00
    0.112567499826882E+02    0.280769210832154E+00
    0.112617500746249E+02    0.279671745023094E+00
    0.112667501665617E+02    0.278570747987938E+00
    0.112717502584985E+02    0.277466190455490E+00
    0.112767503504353E+02    0.276358043004546E+00
    0.112817504423721E+02    0.275246276066964E+00
    0.112867505343089E+02    0.274130859930715E+00
    0.112917506262457E+02    0.273011764742924E+00
    0.112967507181825E+02    0.271888960512911E+00
    0.113017508101192E+02    0.270762417115201E+00
    0.113067509020560E+02    0.269632104292560E+00
    0.113117509939928E+02    0.268497991659011E+00
    0.113167510859296E+02    0.267360048702860E+00
    0.113217511778664E+02    0.266218244789755E+00
    0.113267512698032E+02    0.265072549165776E+00
    0.113317513617400E+02    0.263922930960563E+00
    0.113367514536768E+02    0.262769359190518E+00
    0.113417515456135E+02    0.261611802762105E+00
    0.113467516375503E+02    0.260450230475223E+00
    0.113517517294871E+02    0.259284611026731E+00
    0.113567518214239E+02    0.258114913014126E+00
    0.113617519133607E+02    0.256941104939379E+00
    0.113667520052975E+02    0.255763155212988E+00
    0.113717520972343E+02    0.254581032158246E+00
    0.113767521891711E+02    0.253394704015785E+00
    0.113817522811078E+02    0.252204138948384E+00
    0.113867523730446E+02    0.251009305046108E+00
    0.113917524649814E+02    0.249810170331775E+00
    0.113967525569182E+02    0.248606702766814E+00
    0.114017526488550E+02    0.247398870257492E+00
    0.114067527407918E+02    0.246186640661621E+00
    0.114117528327286E+02    0.244969981795671E+00
    0.114167529246654E+02    0.243748861442413E+00
    0.114217530166021E+02    0.242523247359057E+00
    0.114267531085389E+02    0.241293107285935E+00
    0.114317532004757E+02    0.240058408955775E+00
    0.114367532924125E+02    0.238819120103544E+00
    0.114417533843493E+02    0.237575208476929E+00
    0.114467534762861E+02    0.236326641847481E+00
    0.114517535682229E+02    0.235073388022397E+00
    0.114567536601597E+02    0.233815414857041E+00
    0.114617537520964E+02    0.232552690268154E+00
    0.114667538440332E+02    0.231285182247820E+00
    0.114717539359700E+02    0.230012858878204E+00
    0.114767540279068E+02    0.228735688347071E+00
    0.114817541198436E+02    0.227453638964104E+00
    0.114867542117804E+02    0.226166679178086E+00
    0.114917543037172E+02    0.224874777594907E+00
    0.114967543956540E+02    0.223577902996459E+00
    0.115017544875907E+02    0.222276024360429E+00
    0.115067545795275E+02    0.220969110881005E+00
    0.115117546714643E+02    0.219657131990556E+00
    0.115167547634011E+02    0.218340057382254E+00
    0.115217548553379E+02    0.217017857033693E+00
    0.115267549472747E+02    0.215690501231559E+00
    0.115317550392115E+02    0.214357960597319E+00
    0.115367551311483E+02    0.213020206114014E+00
    0.115417552230850E+02    0.211677209154185E+00
    0.115467553150218E+02    0.210328941508892E+00
    0.115517554069586E+02    0.208975375417985E+00
    0.115567554988954E+02    0.207616483601577E+00
    0.115617555908322E+02    0.206252239292770E+00
    0.115667556827690E+02    0.204882616271729E+00
    0.115717557747058E+02    0.203507588901107E+00
    0.115767558666426E+02    0.202127132162874E+00
    0.115817559585793E+02    0.200741221696660E+00
    0.115867560505161E+02    0.199349833839582E+00
    0.115917561424529E+02    0.197952945667707E+00
    0.115967562343897E+02    0.196550535039162E+00
    0.116017563263265E+02    0.195142580638988E+00
    0.116067564182633E+02    0.193729062025817E+00
    0.116117565102001E+02    0.192309959680424E+00
    0.116167566021368E+02    0.190885255056295E+00
    0.116217566940736E+02    0.189454930632235E+00
    0.116267567860104E+02    0.188018969967184E+00
    0.116317568779472E+02    0.186577357757280E+00
    0.116367569698840E+02    0.185130079895320E+00
    0.116417570618208E+02    0.183677123532712E+00
    0.116467571537576E+02    0.182218477144043E+00
    0.116517572456944E+02    0.180754130594397E+00
    0.116567573376312E+02    0.179284075209523E+00
    0.116617574295679E+02    0.177808303849052E+00
    0.116667575215047E+02    0.176326810982832E+00
    0.116717576134415E+02    0.174839592770598E+00
    0.116767577053783E+02    0.173346647145105E+00
    0.116817577973151E+02    0.171847973898884E+00
    0.116867578892519E+02    0.170343574774822E+00
    0.116917579811887E+02    0.168833453560724E+00
    0.116967580731255E+02    0.167317616188057E+00
    0.117017581650622E+02    0.165796070835084E+00
    0.117067582569990E+02    0.164268828034579E+00
    0.117117583489358E+02    0.162735900786349E+00
    0.117167584408726E+02    0.161197304674799E+00
    0.117217585328094E+02    0.159653057991766E+00
    0.117267586247462E+02    0.158103181864873E+00
    0.117317587166830E+02    0.156547700391682E+00
    0.117367588086198E+02    0.154986640779884E+00
    0.117417589005565E+02    0.153420033493841E+00
    0.117467589924933E+02    0.151847912407781E+00
    0.117517590844301E+02    0.150270314965924E+00
    0.117567591763669E+02    0.148687282349934E+00
    0.117617592683037E+02    0.147098859653938E+00
    0.117667593602405E+02    0.145505096067609E+00
    0.117717594521773E+02    0.143906045067561E+00
    0.117767595441141E+02    0.142301764617549E+00
    0.117817596360508E+02    0.140692317377838E+00
    0.117867597279876E+02    0.139077770924214E+00
    0.117917598199244E+02    0.137458197977068E+00
    0.117967599118612E+02    0.135833676641092E+00
    0.118017600037980E+02    0.134204290656018E+00
    0.118067600957348E+02    0.132570129659027E+00
    0.118117601876716E+02    0.130931289459335E+00
    0.118167602796084E+02    0.129287872325584E+00
    0.118217603715451E+02    0.127639987286654E+00
    0.118267604634819E+02    0.125987750446574E+00
    0.118317605554187E+02    0.124331285314216E+00
    0.118367606473555E+02    0.122670723148548E+00
    0.118417607392923E+02    0.121006203320173E+00
    0.118467608312291E+02    0.119337873690025E+00
    0.118517609231659E+02    0.117665891006092E+00
    0.118567610151027E+02    0.115990421319046E+00
    0.118617611070395E+02    0.114311640417800E+00
    0.118667611989762E+02    0.112629734285998E+00
    0.118717612909130E+02    0.110944899580533E+00
    0.118767613828498E+02    0.109257344133215E+00
    0.118817614747866E+02    0.107567287476884E+00
    0.118867615667234E+02    0.105874961397143E+00
    0.118917616586602E+02    0.104180610511172E+00
    0.118967617505970E+02    0.102484492875028E+00
    0.119017618425338E+02    0.100786880620943E+00
    0.119067619344705E+02    0.990880606262600E-01
    0.119117620264073E+02    0.973883352157412E-01
    0.119167621183441E+02    0.956880228990094E-01
    0.119217622102809E+02    0.939874591451171E-01
    0.119267623022177E+02    0.922869971962333E-01
    0.119317623941545E+02    0.905870089226416E-01
    0.119367624860913E+02    0.888878857213540E-01
    0.119417625780281E+02    0.871900394607602E-01
    0.119467626699648E+02    0.854939034739238E-01
    0.119517627619016E+02    0.837999336032616E-01
    0.119567628538384E+02    0.821086092995464E-01
    0.119617629457752E+02    0.804204347783121E-01
    0.119667630377120E+02    0.787359402369945E-01
    0.119717631296488E+02    0.770556831362953E-01
    0.119767632215856E+02    0.753802495495021E-01
    0.119817633135224E+02    0.737102555837570E-01
    0.119867634054591E+02    0.720463488774763E-01
    0.119917634973959E+02    0.703892101784532E-01
    0.119967635893327E+02    0.687395550073821E-01
    0.120017636812695E+02    0.670981354120058E-01
    0.120067637732063E+02    0.654657418172359E-01
    0.120117638651431E+02    0.638432049771207E-01
    0.120167639570799E+02    0.622313980348239E-01
    0.120217640490167E+02    0.606312386972405E-01
    0.120267641409534E+02    0.590436915313125E-01
    0.120317642328902E+02    0.574697703895688E-01
    0.120367643248270E+02    0.559105409729739E-01
    0.120417644167638E+02    0.543671235396772E-01
    0.120467645087006E+02    0.528406957689005E-01
    0.120517646006374E+02    0.513324957897944E-01
    0.120567646925742E+02    0.498438253858515E-01
    0.120617647845110E+02    0.483760533861487E-01
    0.120667648764477E+02    0.469306192555617E-01
    0.120717649683845E+02    0.455090368969033E-01
    0.120767650603213E+02    0.441128986789408E-01
    0.120817651522581E+02    0.427438797052119E-01
    0.120867652441949E+02    0.414037423396870E-01
    0.120917653361317E+02    0.400943410065262E-01
    0.120967654280685E+02    0.388176272824104E-01
    0.121017655200053E+02    0.375756553013890E-01
    0.121067656119421E+02    0.363705874936367E-01
    0.121117657038788E+02    0.352047006812001E-01
    0.121167657958156E+02    0.340803925555162E-01
    0.121217658877524E+02    0.330001885634858E-01
    0.121267659796892E+02    0.319667492309354E-01
    0.121317660716260E+02    0.309828779545529E-01
    0.121367661635628E+02    0.300515292959083E-01
    0.121417662554996E+02    0.291758178137716E-01
    0.121467663474364E+02    0.283590274739768E-01
    0.121517664393731E+02    0.276046216791288E-01
    0.121567665313099E+02    0.269162539640460E-01
    0.121617666232467E+02    0.262977794065440E-01
    0.121667667151835E+02    0.257532668073003E-01
    0.121717668071203E+02    0.252870116971147E-01
    0.121767668990571E+02    0.249035502347345E-01
    0.121817669909939E+02    0.246076740638807E-01
    0.121867670829307E+02    0.244044462039755E-01
    0.121917671748674E+02    0.242992180555836E-01
    0.121967672668042E+02    0.242976476086742E-01
    0.122017673587410E+02    0.244057189495654E-01
    0.122067674506778E+02    0.246297631710514E-01
    0.122117675426146E+02    0.249764807995490E-01
    0.122167676345514E+02    0.254529658634849E-01
    0.122217677264882E+02    0.260667317385539E-01
    0.122267678184250E+02    0.268257389180072E-01
    0.122317679103617E+02    0.277384248700151E-01
    0.122367680022985E+02    0.288137361594355E-01
    0.122417680942353E+02    0.300611630282101E-01
    0.122467681861721E+02    0.314907766473303E-01
    0.122517682781089E+02    0.331132692740076E-01
    0.122567683700457E+02    0.349399975706027E-01
    0.122617684619825E+02    0.369830293673645E-01
    0.122667685539193E+02    0.392551941792513E-01
    0.122717686458560E+02    0.417701378185509E-01
    0.122767687377928E+02    0.445423814799763E-01
    0.122817688297296E+02    0.475873857138627E-01
    0.122867689216664E+02    0.509216197465600E-01
    0.122917690136032E+02    0.545626366556097E-01
    0.122967691055400E+02    0.585291549615228E-01
    0.123017691974768E+02    0.628411472587164E-01
    0.123067692894136E+02    0.675199365761343E-01
    0.123117693813504E+02    0.725883012344350E-01
    0.123167694732871E+02    0.780705890523505E-01
    0.123217695652239E+02    0.839928418512590E-01
    0.123267696571607E+02    0.903829313156672E-01
    0.123317697490975E+02    0.972707073898224E-01
    0.123367698410343E+02    0.104688160529039E+00
    0.123417699329711E+02    0.112669599280940E+00
    0.123467700249079E+02    0.121251844849071E+00
    0.123517701168447E+02    0.130474444492575E+00
    0.123567702087814E+02    0.140379905844183E+00
    0.123617703007182E+02    0.151013954488896E+00
    0.123667703926550E+02    0.162425817442323E+00
    0.123717704845918E+02    0.174668535506157E+00
    0.123767705765286E+02    0.187799307865479E+00
    0.123817706684654E+02    0.201879872736339E+00
    0.123867707604022E+02    0.216976928381226E+00
    0.123917708523390E+02    0.233162599395654E+00
    0.123967709442757E+02    0.250514953843859E+00
    0.124017710362125E+02    0.269118577600118E+00
    0.124067711281493E+02    0.289065213153724E+00
    0.124117712200861E+02    0.310454471179125E+00
    0.124167713120229E+02    0.333394624386258E+00
    0.124217714039597E+02    0.358003494577915E+00
    0.124267714958965E+02    0.384409445488719E+00
    0.124317715878333E+02    0.412752495906864E+00
    0.124367716797700E+02    0.443185569839189E+00
    0.124417717717068E+02    0.475875903134399E+00
    0.124467718636436E+02    0.511006629107900E+00
    0.124517719555804E+02    0.548778569406998E+00
    0.124567720475172E+02    0.589412260733158E+00
    0.124617721394540E+02    0.633150253239574E+00
    0.124667722313908E+02    0.680259722618742E+00
    0.124717723233276E+02    0.731035445301905E+00
    0.124767724152643E+02    0.785803195071568E+00
    0.124817725072011E+02    0.844923630068267E+00
    0.124867725991379E+02    0.908796752064593E+00
    0.124917726910747E+02    0.977867035490022E+00
    0.124967727830115E+02    0.105262934266870E+01
    0.125017728749483E+02    0.113363576488951E+01
    0.125067729668851E+02    0.122150355729455E+01
    0.125117730588219E+02    0.131692437046711E+01
    0.125167731507587E+02    0.142067502470785E+01
    0.125217732426954E+02    0.153363012647821E+01
    0.125267733346322E+02    0.165677689317947E+01
    0.125317734265690E+02    0.179123263598042E+01
    0.125367735185058E+02    0.193826545560692E+01
    0.125417736104426E+02    0.209931883918597E+01
    0.125467737023794E+02    0.227604101577706E+01
    0.125517737943162E+02    0.247032014532947E+01
    0.125567738862530E+02    0.268432669554300E+01
    0.125617739781897E+02    0.292056472388999E+01
    0.125667740701265E+02    0.318193425577607E+01
    0.125717741620633E+02    0.347180757285888E+01
    0.125767742540001E+02    0.379412305128085E+01
    0.125817743459369E+02    0.415350129277699E+01
    0.125867744378737E+02    0.455538977822851E+01
    0.125917745298105E+02    0.500624429473787E+01
    0.125967746217473E+02    0.551375816288750E+01
    0.126017747136840E+02    0.608715414123087E+01
    0.126067748056208E+02    0.673755928559807E+01
    0.126117748975576E+02    0.747849070531129E+01
    0.126167749894944E+02    0.832649117448272E+01
    0.126217750814312E+02    0.930196960684762E+01
    0.126267751733680E+02    0.104303251338345E+02
    0.126317752653048E+02    0.117434691764486E+02
    0.126367753572416E+02    0.132819143931612E+02
    0.126417754491783E+02    0.150976842607958E+02
    0.126467755411151E+02    0.172584320028840E+02
    0.126517756330519E+02    0.198533771033463E+02
    0.126567757249887E+02    0.230020338043992E+02
    0.126617758169255E+02    0.268673340318030E+02
    0.126667759088623E+02    0.316758586034646E+02
    0.126717760007991E+02    0.377499278474529E+02
    0.126767760927359E+02    0.455601895334473E+02
    0.126817761846726E+02    0.558151053814448E+02
    0.126867762766094E+02    0.696200908497710E+02
    0.126917763685462E+02    0.887757330918531E+02
    0.126967764604830E+02    0.116373111895519E+03
    0.127017765524198E+02    0.158078698217457E+03
    0.127067766443566E+02    0.225196409194095E+03
    0.127117767362934E+02    0.342982120527965E+03
    0.127167768282302E+02    0.577707247893047E+03
    0.127217769201669E+02    0.115245925846813E+04
    0.127267770121037E+02    0.324846381400417E+04
    0.127317771040405E+02    0.290823583635739E+05
    0.127367771959773E+02    0.319618940842664E+05
    0.127417772879141E+02    0.352930606414579E+04
    0.127467773798509E+02    0.128839789857962E+04
    0.127517774717877E+02    0.668400859719981E+03
    0.127567775637245E+02    0.411474134507233E+03
    0.127617776556613E+02    0.280389732728759E+03
    0.127667777475980E+02    0.204371334558772E+03
    0.127717778395348E+02    0.156272678057036E+03
    0.127767779314716E+02    0.123852796361428E+03
    0.127817780234084E+02    0.100925825215542E+03
    0.127867781153452E+02    0.840887371338865E+02
    0.127917782072820E+02    0.713418991170113E+02
    0.127967782992188E+02    0.614467319206411E+02
    0.128017783911556E+02    0.536022266706002E+02
    0.128067784830923E+02    0.472713685092483E+02
    0.128117785750291E+02    0.420829775999716E+02
    0.128167786669659E+02    0.377736900051316E+02
    0.128217787589027E+02    0.341523440306838E+02
    0.128267788508395E+02    0.310773938447876E+02
    0.128317789427763E+02    0.284421704486518E+02
    0.128367790347131E+02    0.261650185714229E+02
    0.128417791266499E+02    0.241825473414073E+02
    0.128467792185866E+02    0.224449185103562E+02
    0.128517793105234E+02    0.209124974455664E+02
    0.128567794024602E+02    0.195534337110837E+02
    0.128617794943970E+02    0.183418871754716E+02
    0.128667795863338E+02    0.172567097341347E+02
    0.128717796782706E+02    0.162804534221848E+02
    0.128767797702074E+02    0.153986155582394E+02
    0.128817798621442E+02    0.145990582028375E+02
    0.128867799540809E+02    0.138715573081733E+02
    0.128917800460177E+02    0.132074494046984E+02
    0.128967801379545E+02    0.125993523810102E+02
    0.129017802298913E+02    0.120409430764960E+02
    0.129067803218281E+02    0.115267788184394E+02
    0.129117804137649E+02    0.110521532290405E+02
    0.129167805057017E+02    0.106129789635425E+02
    0.129217805976385E+02    0.102056917655206E+02
    0.129267806895752E+02    0.982717151073214E+01
    0.129317807815120E+02    0.947467687703339E+01
    0.129367808734488E+02    0.914579100988301E+01
    0.129417809653856E+02    0.883837611185201E+01
    0.129467810573224E+02    0.855053531439734E+01
    0.129517811492592E+02    0.828058052298422E+01
    0.129567812411960E+02    0.802700518604658E+01
    0.129617813331328E+02    0.778846114171397E+01
    0.129667814250696E+02    0.756373885669979E+01
    0.129717815170063E+02    0.735175049905679E+01
    0.129767816089431E+02    0.715151538803139E+01
    0.129817817008799E+02    0.696214744563151E+01
    0.129867817928167E+02    0.678284434008776E+01
    0.129917818847535E+02    0.661287806444313E+01
    0.129967819766903E+02    0.645158673663971E+01
    0.130017820686271E+02    0.629836744268808E+01
    0.130067821605639E+02    0.615266997337145E+01
    0.130117822525006E+02    0.601399132870078E+01
    0.130167823444374E+02    0.588187088396770E+01
    0.130217824363742E+02    0.575588612751798E+01
    0.130267825283110E+02    0.563564889391668E+01
    0.130317826202478E+02    0.552080202748493E+01
    0.130367827121846E+02    0.541101642066179E+01
    0.130417828041214E+02    0.530598837960907E+01
    0.130467828960582E+02    0.520543727618334E+01
    0.130517829879949E+02    0.510910345107603E+01
    0.130567830799317E+02    0.501674633773199E+01
    0.130617831718685E+02    0.492814278074296E+01
    0.130667832638053E+02    0.484308552589903E+01
    0.130717833557421E+02    0.476138186206093E+01
    0.130767834476789E+02    0.468285239756407E+01
    0.130817835396157E+02    0.460732995605952E+01
    0.130867836315525E+02    0.453465857858101E+01
    0.130917837234892E+02    0.446469262025473E+01
    0.130967838154260E+02    0.439729593147750E+01
    0.131017839073628E+02    0.433234111460420E+01
    0.131067839992996E+02    0.426970884824760E+01
    0.131117840912364E+02    0.420928727221250E+01
    0.131167841831732E+02    0.415097142688939E+01
    0.131217842751100E+02    0.409466274163504E+01
    0.131267843670468E+02    0.404026856727927E+01
    0.131317844589835E+02    0.398770174843621E+01
    0.131367845509203E+02    0.393688023177153E+01
    0.131417846428571E+02    0.388772670678990E+01
    0.131467847347939E+02    0.384016827607648E+01
    0.131517848267307E+02    0.379413615224657E+01
    0.131567849186675E+02    0.374956537914472E+01
    0.131617850106043E+02    0.370639457508747E+01
    0.131667851025411E+02    0.366456569616735E+01
    0.131717851944778E+02    0.362402381783502E+01
    0.131767852864146E+02    0.358471693315472E+01
    0.131817853783514E+02    0.354659576628423E+01
    0.131867854702882E+02    0.350961359987174E+01
    0.131917855622250E+02    0.347372611518850E+01
    0.131967856541618E+02    0.343889124392648E+01
    0.132017857460986E+02    0.340506903069321E+01
    0.132067858380354E+02    0.337222150532326E+01
    0.132117859299722E+02    0.334031256420891E+01
    0.132167860219089E+02    0.330930785992462E+01
    0.132217861138457E+02    0.327917469848395E+01
    0.132267862057825E+02    0.324988194362872E+01
    0.132317862977193E+02    0.322139992760104E+01
    0.132367863896561E+02    0.319370036789809E+01
    0.132417864815929E+02    0.316675628955257E+01
    0.132467865735297E+02    0.314054195252036E+01
    0.132517866654665E+02    0.311503278379272E+01
    0.132567867574032E+02    0.309020531388298E+01
    0.132617868493400E+02    0.306603711736559E+01
    0.132667869412768E+02    0.304250675717298E+01
    0.132717870332136E+02    0.301959373237937E+01
    0.132767871251504E+02    0.299727842922227E+01
    0.132817872170872E+02    0.297554207513289E+01
    0.132867873090240E+02    0.295436669556404E+01
    0.132917874009608E+02    0.293373507342172E+01
    0.132967874928975E+02    0.291363071092116E+01
    0.133017875848343E+02    0.289403779370115E+01
    0.133067876767711E+02    0.287494115704518E+01
    0.133117877687079E+02    0.285632625406701E+01
    0.133167878606447E+02    0.283817912573103E+01
    0.133217879525815E+02    0.282048637258616E+01
    0.133267880445183E+02    0.280323512810159E+01
    0.133317881364551E+02    0.278641303350009E+01
    0.133367882283918E+02    0.277000821399393E+01
    0.133417883203286E+02    0.275400925633285E+01
    0.133467884122654E+02    0.273840518758195E+01
    0.133517885042022E+02    0.272318545505255E+01
    0.133567885961390E+02    0.270833990731365E+01
    0.133617886880758E+02    0.269385877621874E+01
    0.133667887800126E+02    0.267973265988456E+01
    0.133717888719494E+02    0.266595250656464E+01
    0.133767889638861E+02    0.265250959936443E+01
    0.133817890558229E+02    0.263939554174645E+01
    0.133867891477597E+02    0.262660224378000E+01
    0.133917892396965E+02    0.261412190909077E+01
    0.133967893316333E+02    0.260194702246978E+01
    0.134017894235701E+02    0.259007033810399E+01
    0.134067895155069E+02    0.257848486839198E+01
    0.134117896074437E+02    0.256718387331188E+01
    0.134167896993805E+02    0.255616085031041E+01
    0.134217897913172E+02    0.254540952468316E+01
    0.134267898832540E+02    0.253492384041933E+01
    0.134317899751908E+02    0.252469795148483E+01
    0.134367900671276E+02    0.251472621351936E+01
    0.134417901590644E+02    0.250500317592581E+01
    0.134467902510012E+02    0.249552357432962E+01
    0.134517903429380E+02    0.248628232338848E+01
    0.134567904348748E+02    0.247727450993406E+01
    0.134617905268115E+02    0.246849538642747E+01
    0.134667906187483E+02    0.245994036471224E+01
    0.134717907106851E+02    0.245160501004898E+01
    0.134767908026219E+02    0.244348503541709E+01
    0.134817908945587E+02    0.243557629606976E+01
    0.134867909864955E+02    0.242787478432892E+01
    0.134917910784323E+02    0.242037662460779E+01
    0.134967911703691E+02    0.241307806865013E+01
    0.135017912623058E+02    0.240597549097380E+01
    0.135067913542426E+02    0.239906538450967E+01
    0.135117914461794E+02    0.239234435642526E+01
    0.135167915381162E+02    0.238580912412390E+01
    0.135217916300530E+02    0.237945651141096E+01
    0.135267917219898E+02    0.237328344481853E+01
    0.135317918139266E+02    0.236728695008067E+01
    0.135367919058634E+02    0.236146414875215E+01
    0.135417919978001E+02    0.235581225496297E+01
    0.135467920897369E+02    0.235032857230257E+01
    0.135517921816737E+02    0.234501049082690E+01
    0.135567922736105E+02    0.233985548418240E+01
    0.135617923655473E+02    0.233486110684139E+01
    0.135667924574841E+02    0.233002499144289E+01
    0.135717925494209E+02    0.232534484623396E+01
    0.135767926413577E+02    0.232081845260655E+01
    0.135817927332944E+02    0.231644366272505E+01
    0.135867928252312E+02    0.231221839723977E+01
    0.135917929171680E+02    0.230814064308253E+01
    0.135967930091048E+02    0.230420845133949E+01
    0.136017931010416E+02    0.230041993519789E+01
    0.136067931929784E+02    0.229677326796243E+01
    0.136117932849152E+02    0.229326668113766E+01
    0.136167933768520E+02    0.228989846257310E+01
    0.136217934687888E+02    0.228666695466739E+01
    0.136267935607255E+02    0.228357055262813E+01
    0.136317936526623E+02    0.228060770278464E+01
    0.136367937445991E+02    0.227777690094987E+01
    0.136417938365359E+02    0.227507669082941E+01
    0.136467939284727E+02    0.227250566247355E+01
    0.136517940204095E+02    0.227006245077053E+01
    0.136567941123463E+02    0.226774573397763E+01
    0.136617942042831E+02    0.226555423228777E+01
    0.136667942962198E+02    0.226348670642854E+01
    0.136717943881566E+02    0.226154195629155E+01
    0.136767944800934E+02    0.225971881958903E+01
    0.136817945720302E+02    0.225801617053557E+01
    0.136867946639670E+02    0.225643291855229E+01
    0.136917947559038E+02    0.225496800699084E+01
    0.136967948478406E+02    0.225362041187504E+01
    0.137017949397774E+02    0.225238914065735E+01
    0.137067950317141E+02    0.225127323098802E+01
    0.137117951236509E+02    0.225027174949416E+01
    0.137167952155877E+02    0.224938379056624E+01
    0.137217953075245E+02    0.224860847514991E+01
    0.137267953994613E+02    0.224794494953987E+01
    0.137317954913981E+02    0.224739238417371E+01
    0.137367955833349E+02    0.224694997242309E+01
    0.137417956752717E+02    0.224661692937906E+01
    0.137467957672084E+02    0.224639249062947E+01
    0.137517958591452E+02    0.224627591102494E+01
    0.137567959510820E+02    0.224626646343088E+01
    0.137617960430188E+02    0.224636343746270E+01
    0.137667961349556E+02    0.224656613820038E+01
    0.137717962268924E+02    0.224687388488010E+01
    0.137767963188292E+02    0.224728600955898E+01
    0.137817964107660E+02    0.224780185574956E+01
    0.137867965027027E+02    0.224842077702065E+01
    0.137917965946395E+02    0.224914213556043E+01
    0.137967966865763E+02    0.224996530069812E+01
    0.138017967785131E+02    0.225088964738002E+01
    0.138067968704499E+02    0.225191455459560E+01
    0.138117969623867E+02    0.225303940374873E+01
    0.138167970543235E+02    0.225426357697051E+01
    0.138217971462603E+02    0.225558645536633E+01
    0.138267972381971E+02    0.225700741719496E+01
    0.138317973301338E+02    0.225852583597121E+01
    0.138367974220706E+02    0.226014107848816E+01
    0.138417975140074E+02    0.226185250275178E+01
    0.138467976059442E+02    0.226365945582188E+01
    0.138517976978810E+02    0.226556127155197E+01
    0.138567977898178E+02    0.226755726822114E+01
    0.138617978817546E+02    0.226964674604977E+01
    0.138667979736914E+02    0.227182898459086E+01
    0.138717980656281E+02    0.227410323998841E+01
    0.138767981575649E+02    0.227646874209310E+01
    0.138817982495017E+02    0.227892469142596E+01
    0.138867983414385E+02    0.228147025597879E+01
    0.138917984333753E+02    0.228410456784074E+01
    0.138967985253121E+02    0.228682671963886E+01
    0.139017986172489E+02    0.228963576078008E+01
    0.139067987091857E+02    0.229253069348096E+01
    0.139117988011224E+02    0.229551046857131E+01
    0.139167988930592E+02    0.229857398105583E+01
    0.139217989849960E+02    0.230172006541823E+01
    0.139267990769328E+02    0.230494749064996E+01
    0.139317991688696E+02    0.230825495498545E+01
    0.139367992608064E+02    0.231164108032428E+01
    0.139417993527432E+02    0.231510440631912E+01
    0.139467994446800E+02    0.231864338410753E+01
    0.139517995366167E+02    0.232225636966371E+01
    0.139567996285535E+02    0.232594161674497E+01
    0.139617997204903E+02    0.232969726940601E+01
    0.139667998124271E+02    0.233352135405247E+01
    0.139717999043639E+02    0.233741177100282E+01
    0.139767999963007E+02    0.234136628552672E+01
    0.139818000882375E+02    0.234538251832433E+01
    0.139868001801743E+02    0.234945793541036E+01
    0.139918002721110E+02    0.235358983736321E+01
    0.139968003640478E+02    0.235777534789742E+01
    0.140018004559846E+02    0.236201140171489E+01
    0.140068005479214E+02    0.236629473158744E+01
    0.140118006398582E+02    0.237062185462042E+01
    0.140168007317950E+02    0.237498905764364E+01
    0.140218008237318E+02    0.237939238167292E+01
    0.140268009156686E+02    0.238382760538151E+01
    0.140318010076053E+02    0.238829022751751E+01
    0.140368010995421E+02    0.239277544819905E+01
    0.140418011914789E+02    0.239727814901541E+01
    0.140468012834157E+02    0.240179287185750E+01
    0.140518013753525E+02    0.240631379639709E+01
    0.140568014672893E+02    0.241083471612976E+01
    0.140618015592261E+02    0.241534901289148E+01
    0.140668016511629E+02    0.241984962975417E+01
    0.140718017430996E+02    0.242432904220084E+01
    0.140768018350364E+02    0.242877922747576E+01
    0.140818019269732E+02    0.243319163200032E+01
    0.140868020189100E+02    0.243755713674056E+01
    0.140918021108468E+02    0.244186602040724E+01
    0.140968022027836E+02    0.244610792036517E+01
    0.141018022947204E+02    0.245027179112428E+01
    0.141068023866572E+02    0.245434586028110E+01
    0.141118024785940E+02    0.245831758177640E+01
    0.141168025705307E+02    0.246217358633185E+01
    0.141218026624675E+02    0.246589962892873E+01
    0.141268027544043E+02    0.246948053318949E+01
    0.141318028463411E+02    0.247290013252678E+01
    0.141368029382779E+02    0.247614120792672E+01
    0.141418030302147E+02    0.247918542223927E+01
    0.141468031221515E+02    0.248201325085835E+01
    0.141518032140883E+02    0.248460390868501E+01
    0.141568033060250E+02    0.248693527328504E+01
    0.141618033979618E+02    0.248898380417311E+01
    0.141668034898986E+02    0.249072445818228E+01
    0.141718035818354E+02    0.249213060091346E+01
    0.141768036737722E+02    0.249317391430061E+01
    0.141818037657090E+02    0.249382430037981E+01
    0.141868038576458E+02    0.249404978141432E+01
    0.141918039495826E+02    0.249381639660396E+01
    0.141968040415193E+02    0.249308809569718E+01
    0.142018041334561E+02    0.249182662993541E+01
    0.142068042253929E+02    0.248999144088948E+01
    0.142118043173297E+02    0.248753954789540E+01
    0.142168044092665E+02    0.248442543498271E+01
    0.142218045012033E+02    0.248060093839273E+01
    0.142268045931401E+02    0.247601513603072E+01
    0.142318046850769E+02    0.247061424047651E+01
    0.142368047770136E+02    0.246434149750452E+01
    0.142418048689504E+02    0.245713709243771E+01
    0.142468049608872E+02    0.244893806708614E+01
    0.142518050528240E+02    0.243967825050682E+01
    0.142568051447608E+02    0.242928820737045E+01
    0.142618052366976E+02    0.241769520833537E+01
    0.142668053286344E+02    0.240482322751914E+01
    0.142718054205712E+02    0.239059297291916E+01
    0.142768055125079E+02    0.237492195647151E+01
    0.142818056044447E+02    0.235772461134959E+01
    0.142868056963815E+02    0.233891246508240E+01
    0.142918057883183E+02    0.231839437811362E+01
    0.142968058802551E+02    0.229607685850777E+01
    0.143018059721919E+02    0.227186446461578E+01
    0.143068060641287E+02    0.224566030861477E+01
    0.143118061560655E+02    0.221736667488713E+01
    0.143168062480023E+02    0.218688576815264E+01
    0.143218063399390E+02    0.215412060704588E+01
    0.143268064318758E+02    0.211897607934880E+01
    0.143318065238126E+02    0.208136017524999E+01
    0.143368066157494E+02    0.204118541467502E+01
    0.143418067076862E+02    0.199837048377767E+01
    0.143468067996230E+02    0.195284209393754E+01
    0.143518068915598E+02    0.190453707389332E+01
    0.143568069834966E+02    0.185340470176769E+01
    0.143618070754333E+02    0.179940927851841E+01
    0.143668071673701E+02    0.174253293759901E+01
    0.143718072593069E+02    0.168277867718895E+01
    0.143768073512437E+02    0.162017359115416E+01
    0.143818074431805E+02    0.155477226290644E+01
    0.143868075351173E+02    0.148666027264485E+01
    0.143918076270541E+02    0.141595775331315E+01
    0.143968077189909E+02    0.134282291442292E+01
    0.144018078109276E+02    0.126745543630054E+01
    0.144068079028644E+02    0.119009962117880E+01
    0.144118079948012E+02    0.111104717298023E+01
    0.144168080867380E+02    0.103063946594469E+01
    0.144218081786748E+02    0.949269154934936E+00
    0.144268082706116E+02    0.867380978896261E+00
    0.144318083625484E+02    0.785471615090363E+00
    0.144368084544852E+02    0.704088456723670E+00
    0.144418085464219E+02    0.623827211412222E+00
    0.144468086383587E+02    0.545328252949943E+00
    0.144518087302955E+02    0.469271703693615E+00
    0.144568088222323E+02    0.396371278243812E+00
    0.144618089141691E+02    0.327366978705983E+00
    0.144668090061059E+02    0.263016794439745E+00
    0.144718090980427E+02    0.204087620832865E+00
    0.144768091899795E+02    0.151345667771727E+00
    0.144818092819162E+02    0.105546674528117E+00
    0.144868093738530E+02    0.674262795322819E-01
    0.144918094657898E+02    0.376909076244913E-01
    0.144968095577266E+02    0.170095318461192E-01
    0.145018096496634E+02    0.600664124980044E-02
    0.145068097416002E+02    0.525670193773196E-02
    0.145118098335370E+02    0.152803386161369E-01
    0.145168099254738E+02    0.365423928225927E-01
    0.145218100174105E+02    0.694519370214741E-01
    0.145268101093473E+02    0.114364246735589E+00
    0.145318102012841E+02    0.171584661348380E+00
    0.145368102932209E+02    0.241374202996834E+00
    0.145418103851577E+02    0.323956775769320E+00
    0.145468104770945E+02    0.419527736533505E+00
    0.145518105690313E+02    0.528263615031541E+00
    0.145568106609681E+02    0.650332763958225E+00
    0.145618107529049E+02    0.785906738076554E+00
    0.145668108448416E+02    0.935172232792404E+00
    0.145718109367784E+02    0.109834345437132E+01
    0.145768110287152E+02    0.127567484349738E+01
    0.145818111206520E+02    0.146747412876021E+01
    0.145868112125888E+02    0.167411574501998E+01
    0.145918113045256E+02    0.189605471222869E+01
    0.145968113964624E+02    0.213384113270749E+01
    0.146018114883992E+02    0.238813552943056E+01
    0.146068115803359E+02    0.265972531573176E+01
    0.146118116722727E+02    0.294954276003066E+01
    0.146168117642095E+02    0.325868489059612E+01
    0.146218118561463E+02    0.358843587891997E+01
    0.146268119480831E+02    0.394029255096678E+01
    0.146318120400199E+02    0.431599380984022E+01
    0.146368121319567E+02    0.471755491944800E+01
    0.146418122238935E+02    0.514730780711594E+01
    0.146468123158302E+02    0.560794880755655E+01
    0.146518124077670E+02    0.610259560919049E+01
    0.146568124997038E+02    0.663485560064898E+01
    0.146618125916406E+02    0.720890838276488E+01
    0.146668126835774E+02    0.782960595353946E+01
    0.146718127755142E+02    0.850259505106110E+01
    0.146768128674510E+02    0.923446743619303E+01
    0.146818129593878E+02    0.100329456308754E+02
    0.146868130513245E+02    0.109071139660575E+02
    0.146918131432613E+02    0.118677079745110E+02
    0.146968132351981E+02    0.129274795341566E+02
    0.147018133271349E+02    0.141016612342340E+02
    0.147068134190717E+02    0.154085619523761E+02
    0.147118135110085E+02    0.168703377282840E+02
    0.147168136029453E+02    0.185139994289325E+02
    0.147218136948821E+02    0.203727441042211E+02
    0.147268137868188E+02    0.224877345641787E+02
    0.147318138787556E+02    0.249105083721002E+02
    0.147368139706924E+02    0.277062842948343E+02
    0.147418140626292E+02    0.309585699657671E+02
    0.147468141545660E+02    0.347756911514723E+02
    0.147518142465028E+02    0.393002170146358E+02
    0.147568143384396E+02    0.447228494354899E+02
    0.147618144303764E+02    0.513033692339648E+02
    0.147668145223131E+02    0.594030593198428E+02
    0.147718146142499E+02    0.695364040617184E+02
    0.147768147061867E+02    0.824563798607210E+02
    0.147818147981235E+02    0.993008321644898E+02
    0.147868148900603E+02    0.121855626288557E+03
    0.147918149819971E+02    0.153054668981844E+03
    0.147968150739339E+02    0.197996171185185E+03
    0.148018151658707E+02    0.266188551191370E+03
    0.148068152578075E+02    0.377076409923712E+03
    0.148118153497442E+02    0.575734611896018E+03
    0.148168154416810E+02    0.987503057861414E+03
    0.148218155336178E+02    0.207951119808768E+04
    0.148268156255546E+02    0.695536075560624E+04
    0.148318157174914E+02    0.249731316373030E+06
    0.148368158094282E+02    0.154502696917707E+05
    0.148418159013650E+02    0.303446918869891E+04
    0.148468159933018E+02    0.124604041243826E+04
    0.148518160852385E+02    0.671941455618741E+03
    0.148568161771753E+02    0.418138412528097E+03
    0.148618162691121E+02    0.284258658977334E+03
    0.148668163610489E+02    0.205205123239710E+03
    0.148718164529857E+02    0.154712986138194E+03
    0.148768165449225E+02    0.120541847130029E+03
    0.148818166368593E+02    0.963648552761728E+02
    0.148868167287961E+02    0.786455568235504E+02
    0.148918168207328E+02    0.652821337361578E+02
    0.148968169126696E+02    0.549620780750094E+02
    0.149018170046064E+02    0.468316876568937E+02
    0.149068170965432E+02    0.403163792018929E+02
    0.149118171884800E+02    0.350180173040956E+02
    0.149168172804168E+02    0.306537287436666E+02
    0.149218173723536E+02    0.270180998034038E+02
    0.149268174642904E+02    0.239590776792499E+02
    0.149318175562271E+02    0.213621808062102E+02
    0.149368176481639E+02    0.191398994601856E+02
    0.149418177401007E+02    0.172244253217634E+02
    0.149468178320375E+02    0.155625671020785E+02
    0.149518179239743E+02    0.141121324128598E+02
    0.149568180159111E+02    0.128393120547677E+02
    0.149618181078479E+02    0.117167616127419E+02
    0.149668181997847E+02    0.107221758474543E+02
    0.149718182917214E+02    0.983721643207751E+01
    0.149768183836582E+02    0.904669643978612E+01
    0.149818184755950E+02    0.833795369797565E+01
    0.149868185675318E+02    0.770036466061818E+01
    0.149918186594686E+02    0.712496393499994E+01
    0.149968187514054E+02    0.660414403221912E+01
    0.150018188433422E+02    0.613141659194138E+01
    0.150068189352790E+02    0.570122111884349E+01
    0.150118190272158E+02    0.530877073521306E+01
    0.150168191191525E+02    0.494992699075160E+01
    0.150218192110893E+02    0.462109764416167E+01
    0.150268193030261E+02    0.431915272732819E+01
    0.150318193949629E+02    0.404135525220274E+01
    0.150368194868997E+02    0.378530371536444E+01
    0.150418195788365E+02    0.354888416190169E+01
    0.150468196707733E+02    0.333023003658865E+01
    0.150518197627101E+02    0.312768841121197E+01
    0.150568198546468E+02    0.293979145797558E+01
    0.150618199465836E+02    0.276523225916334E+01
    0.150668200385204E+02    0.260284421683152E+01
    0.150718201304572E+02    0.245158346387932E+01
    0.150768202223940E+02    0.231051378745742E+01
    0.150818203143308E+02    0.217879366344481E+01
    0.150868204062676E+02    0.205566507134547E+01
    0.150918204982043E+02    0.194044381604090E+01
    0.150968205901411E+02    0.183251112918343E+01
    0.151018206820779E+02    0.173130636080624E+01
    0.151068207740147E+02    0.163632060266485E+01
    0.151118208659515E+02    0.154709111025219E+01
    0.151168209578883E+02    0.146319641140909E+01
    0.151218210498251E+02    0.138425200682013E+01
    0.151268211417619E+02    0.130990658211745E+01
    0.151318212336986E+02    0.123983866334570E+01
    0.151368213256354E+02    0.117375365760386E+01
    0.151418214175722E+02    0.111138122912156E+01
    0.151468215095090E+02    0.105247296813258E+01
    0.151518216014458E+02    0.996800315902726E+00
    0.151568216933826E+02    0.944152714344628E+00
    0.151618217853194E+02    0.894335952958537E+00
    0.151668218772562E+02    0.847170689502434E+00
    0.151718219691929E+02    0.802491123921605E+00
    0.151768220611297E+02    0.760143807741011E+00
    0.151818221530665E+02    0.719986573416234E+00
    0.151868222450033E+02    0.681887570109105E+00
    0.151918223369401E+02    0.645724394049790E+00
    0.151968224288769E+02    0.611383303112746E+00
    0.152018225208137E+02    0.578758506500758E+00
    0.152068226127504E+02    0.547751521530358E+00
    0.152118227046872E+02    0.518270590466817E+00
    0.152168227966240E+02    0.490230151188453E+00
    0.152218228885608E+02    0.463550356186142E+00
    0.152268229804976E+02    0.438156635039024E+00
    0.152318230724344E+02    0.413979296064015E+00
    0.152368231643712E+02    0.390953163326787E+00
    0.152418232563080E+02    0.369017245633145E+00
    0.152468233482447E+02    0.348114434501766E+00
    0.152518234401815E+02    0.328191228457703E+00
    0.152568235321183E+02    0.309197481287839E+00
    0.152618236240551E+02    0.291086172169682E+00
    0.152668237159919E+02    0.273813195828110E+00
    0.152718238079287E+02    0.257337171095188E+00
    0.152768238998655E+02    0.241619266449872E+00
    0.152818239918023E+02    0.226623041301203E+00
    0.152868240837390E+02    0.212314301953190E+00
    0.152918241756758E+02    0.198660971356173E+00
    0.152968242676126E+02    0.185632971910676E+00
    0.153018243595494E+02    0.173202120750120E+00
    0.153068244514862E+02    0.161342037091192E+00
    0.153118245434230E+02    0.150028061410323E+00
    0.153168246353598E+02    0.139237186386417E+00
    0.153218247272965E+02    0.128947999749868E+00
    0.153268248192333E+02    0.119140639403556E+00
    0.153318249111701E+02    0.109796761442176E+00
    0.153368250031069E+02    0.100899522003625E+00
    0.153418250950437E+02    0.924335742556905E-01
    0.153468251869805E+02    0.843850822719783E-01
    0.153518252789173E+02    0.767417541088704E-01
    0.153568253708541E+02    0.694928970937973E-01
    0.153618254627908E+02    0.626294992193374E-01
    0.153668255547276E+02    0.561443416677568E-01
    0.153718256466644E+02    0.500321489480741E-01
    0.153768257386012E+02    0.442897850240521E-01
    0.153818258305380E+02    0.389165062995192E-01
    0.153868259224748E+02    0.339142856199929E-01
    0.153918260144116E+02    0.292882258439144E-01
    0.153968261063484E+02    0.250470874548905E-01
    0.154018261982851E+02    0.212039627297543E-01
    0.154068262902219E+02    0.177771400161093E-01
    0.154118263821587E+02    0.147912169787355E-01
    0.154168264740955E+02    0.122785431277232E-01
    0.154218265660323E+02    0.102811023621729E-01
    0.154268266579691E+02    0.885298993762912E-02
    0.154318267499059E+02    0.806370180657839E-02
    0.154368268418427E+02    0.800254806087043E-02
    0.154418269337794E+02    0.878464277333841E-02
    0.154468270257162E+02    0.105591368086317E-01
    0.154518271176530E+02    0.135206928294317E-01
    0.154568272095898E+02    0.179257286108240E-01
    0.154618273015266E+02    0.241158078497436E-01
    0.154668273934634E+02    0.325519727822699E-01
    0.154718274854002E+02    0.438662244838550E-01
    0.154768275773369E+02    0.589405917846559E-01
    0.154818276692737E+02    0.790319227816094E-01
    0.154868277612105E+02    0.105975052975108E+00
    0.154918278531473E+02    0.142525635901676E+00
    0.154968279450841E+02    0.192963309616319E+00
    0.155018280370209E+02    0.264206559861185E+00
    0.155068281289577E+02    0.367999161795731E+00
    0.155118282208945E+02    0.525521038898051E+00
    0.155168283128312E+02    0.778040731503601E+00
    0.155218284047680E+02    0.121462437562773E+01
    0.155268284967048E+02    0.205684529690990E+01
    0.155318285886416E+02    0.398668776025950E+01
    0.155368286805784E+02    0.100202969840475E+02
    0.155418287725152E+02    0.505246195764869E+02
    0.155468288644520E+02    0.143994696307835E+04
    0.155518289563888E+02    0.287501879736068E+02
    0.155568290483255E+02    0.860662199198493E+01
    0.155618291402623E+02    0.415806647143064E+01
    0.155668292321991E+02    0.247271947104445E+01
    0.155718293241359E+02    0.165159182822739E+01
    0.155768294160727E+02    0.118896220536763E+01
    0.155818295080095E+02    0.891818612332415E+00
    0.155868295999463E+02    0.702141220959955E+00
    0.155918296918830E+02    0.566568818416640E+00
    0.155968297838198E+02    0.467012350142339E+00
    0.156018298757566E+02    0.391599492010276E+00
    0.156068299676934E+02    0.332974210386529E+00
    0.156118300596302E+02    0.286402180675033E+00
    0.156168301515670E+02    0.248724020706645E+00
    0.156218302435038E+02    0.217763970198613E+00
    0.156268303354406E+02    0.191982367109822E+00
    0.156318304273773E+02    0.170263631766641E+00
    0.156368305193141E+02    0.151782553578532E+00
    0.156418306112509E+02    0.135917454946835E+00
    0.156468307031877E+02    0.122192318610922E+00
    0.156518307951245E+02    0.110237319729441E+00
    0.156568308870613E+02    0.997613499536573E-01
    0.156618309789981E+02    0.905325327408913E-01
    0.156668310709349E+02    0.823641728887464E-01
    0.156718311628716E+02    0.751044699376449E-01
    0.156768312548084E+02    0.686288824665921E-01
    0.156818313467452E+02    0.628343881908803E-01
    0.156868314386820E+02    0.576351190547721E-01
    0.156918315306188E+02    0.529590066329610E-01
    0.156968316225556E+02    0.487451789071769E-01
    0.157018317144924E+02    0.449419222143711E-01
    0.157068318064292E+02    0.415050728959725E-01
    0.157118318983659E+02    0.383967390428080E-01
    0.157168319903027E+02    0.355842784123145E-01
    0.157218320822395E+02    0.330394772190127E-01
    0.157268321741763E+02    0.307378881840185E-01
    0.157318322661131E+02    0.286582964320558E-01
    0.157368323580499E+02    0.267822895675371E-01
    0.157418324499867E+02    0.250939142796357E-01
    0.157468325419234E+02    0.235794066683551E-01
    0.157518326338602E+02    0.222269875846453E-01
    0.157568327257970E+02    0.210267180180787E-01
    0.157618328177338E+02    0.199704133269473E-01
    0.157668329096706E+02    0.190516193349168E-01
    0.157718330016074E+02    0.182656586194811E-01
    0.157768330935442E+02    0.176097625970416E-01
    0.157818331854810E+02    0.170833157297097E-01
    0.157868332774177E+02    0.166882548198134E-01
    0.157918333693545E+02    0.164296932956705E-01
    0.157968334612913E+02    0.163168856315122E-01
    0.158018335532281E+02    0.163647257720015E-01
    0.158068336451649E+02    0.165961156058232E-01
    0.158118337371017E+02    0.170458068696689E-01
    0.158168338290385E+02    0.177668458978721E-01
    0.158218339209752E+02    0.188418410358413E-01
    0.158268340129120E+02    0.204036744830362E-01
    0.158318341048488E+02    0.226759676681481E-01
    0.158368341967856E+02    0.260583081094337E-01
    0.158418342887224E+02    0.313236032703198E-01
    0.158468343806592E+02    0.401353107662644E-01
    0.158518344725960E+02    0.566539370044597E-01
    0.158568345645328E+02    0.939523226516353E-01
    0.158618346564695E+02    0.213210559775240E+00
    0.158668347484063E+02    0.117456041583204E+01
    0.158718348403431E+02    0.578284933400940E+01
    0.158768349322799E+02    0.326199663183968E+00
    0.158818350242167E+02    0.114556199218007E+00
    0.158868351161535E+02    0.642846151799703E-01
    0.158918352080903E+02    0.480920151665157E-01
    0.158968353000271E+02    0.407704344918266E-01
    0.159018353919638E+02    0.382029422251289E-01
    0.159068354839006E+02    0.382468933816439E-01
    0.159118355758374E+02    0.400751740134831E-01
    0.159168356677742E+02    0.433814151938406E-01
    0.159218357597110E+02    0.481198628670431E-01
    0.159268358516478E+02    0.544111064836605E-01
    0.159318359435846E+02    0.625141359476836E-01
    0.159368360355214E+02    0.728327526930548E-01
    0.159418361274581E+02    0.859471696733143E-01
    0.159468362193949E+02    0.102671925008340E+00
    0.159518363113317E+02    0.124148506878688E+00
    0.159568364032685E+02    0.151989378792450E+00
    0.159618364952053E+02    0.188502581006169E+00
    0.159668365871421E+02    0.237047193520042E+00
    0.159718366790789E+02    0.302607628324701E+00
    0.159768367710156E+02    0.392744613470335E+00
    0.159818368629524E+02    0.519215226145231E+00
    0.159868369548892E+02    0.700823661745566E+00
    0.159918370468260E+02    0.968628737216411E+00
    0.159968371387628E+02    0.137588015207469E+01
    0.160018372306996E+02    0.201798206371116E+01
    0.160068373226364E+02    0.307518388197346E+01
    0.160118374145732E+02    0.491118937635460E+01
    0.160168375065099E+02    0.832443311209794E+01
    0.160218375984467E+02    0.152773103643392E+02
    0.160268376903835E+02    0.314345486726494E+02
    0.160318377823203E+02    0.778165747195192E+02
    0.160368378742571E+02    0.278369941116594E+03
    0.160418379661939E+02    0.343434442248198E+04
    0.160468380581307E+02    0.374138050408879E+04
    0.160518381500675E+02    0.583103870319750E+03
    0.160568382420042E+02    0.283435119131455E+03
    0.160618383339410E+02    0.197458611185886E+03
    0.160668384258778E+02    0.164864465124492E+03
    0.160718385178146E+02    0.154395131664566E+03
    0.160768386097514E+02    0.157008981112002E+03
    0.160818387016882E+02    0.170361834868833E+03
    0.160868387936250E+02    0.195304709469884E+03
    0.160918388855618E+02    0.235366049830315E+03
    0.160968389774985E+02    0.297694529289139E+03
    0.161018390694353E+02    0.395778124098308E+03
    0.161068391613721E+02    0.555852972630716E+03
    0.161118392533089E+02    0.832823081282472E+03
    0.161168393452457E+02    0.135488536322507E+04
    0.161218394371825E+02    0.247322999837929E+04
    0.161268395291193E+02    0.542278609403908E+04
    0.161318396210560E+02    0.170580160841263E+05
    0.161368397129928E+02    0.175683819393878E+06
    0.161418398049296E+02    0.204927224930275E+06
    0.161468398968664E+02    0.262658064349870E+05
    0.161518399888032E+02    0.115227922532886E+05
    0.161568400807400E+02    0.708097695636582E+04
    0.161618401726768E+02    0.524289860588524E+04
    0.161668402646136E+02    0.436647375619651E+04
    0.161718403565503E+02    0.396021183730593E+04
    0.161768404484871E+02    0.384611594750448E+04
    0.161818405404239E+02    0.396562906576076E+04
    0.161868406323607E+02    0.432702617543051E+04
    0.161918407242975E+02    0.500248620555645E+04
    0.161968408162343E+02    0.616486651157816E+04
    0.162018409081711E+02    0.820261394411445E+04
    0.162068410001079E+02    0.120752569760758E+05
    0.162118410920446E+02    0.206591486661675E+05
    0.162168411839814E+02    0.461296952363356E+05
    0.162218412759182E+02    0.200100905809286E+06
    0.162268413678550E+02    0.158584195456217E+08
    0.162318414597918E+02    0.128927751830339E+06
    0.162368415517286E+02    0.353329586803987E+05
    0.162418416436654E+02    0.163391159519666E+05
    0.162468417356021E+02    0.949374554483643E+04
    0.162518418275389E+02    0.628850724739029E+04
    0.162568419194757E+02    0.454237375134585E+04
    0.162618420114125E+02    0.349325317336930E+04
    0.162668421033493E+02    0.281931749110885E+04
    0.162718421952861E+02    0.236598766629067E+04
    0.162768422872229E+02    0.205181933532022E+04
    0.162818423791597E+02    0.183089911404739E+04
    0.162868424710964E+02    0.167609506096023E+04
    0.162918425630332E+02    0.157096651824869E+04
    0.162968426549700E+02    0.150563336468661E+04
    0.163018427469068E+02    0.147462644800601E+04
    0.163068428388436E+02    0.147584416517851E+04
    0.163118429307804E+02    0.151024877891592E+04
    0.163168430227172E+02    0.158222239116986E+04
    0.163218431146540E+02    0.170078181359394E+04
    0.163268432065907E+02    0.188225684843250E+04
    0.163318432985275E+02    0.215601009996009E+04
    0.163368433904643E+02    0.257749629104649E+04
    0.163418434824011E+02    0.326316221772732E+04
    0.163468435743379E+02    0.454236626069853E+04
    0.163518436662747E+02    0.608948503197142E+04
    0.163568437582115E+02    0.118676923856436E+05
    0.163618438501482E+02    0.337466000522815E+05
    0.163668439420850E+02    0.647110789887391E+06
    0.163718440340218E+02    0.794769464687738E+05
    0.163768441259586E+02    0.120989085589112E+05
    0.163818442178954E+02    0.408488330976565E+04
    0.163868443098322E+02    0.178978769724520E+04
    0.163918444017690E+02    0.875365360045903E+03
    0.163968444937058E+02    0.444481995017620E+03
    0.164018445856425E+02    0.224646631532634E+03
    0.164068446775793E+02    0.114142966491656E+03
    0.164118447695161E+02    0.712038040211756E+02
    0.164168448614529E+02    0.793239509496971E+02
    0.164218449533897E+02    0.133685670339771E+03
    0.164268450453265E+02    0.232990089314031E+03
    0.164318451372633E+02    0.370951173190368E+03
    0.164368452292001E+02    0.178845027348172E+27
    0.164418453211368E+02    0.156008153971799E+22
    0.164468454130736E+02    0.468522575038205E+19
    0.164518455050104E+02    0.908378736687309E+17
    0.164568455969472E+02    0.441497716286136E+16
    0.164618456888840E+02    0.372592771165071E+15
    0.164668457808208E+02    0.456564099235414E+14
    0.164718458727576E+02    0.734355303221120E+13
    0.164768459646944E+02    0.145533150894644E+13
    0.164818460566311E+02    0.340586835146354E+12
    0.164868461485679E+02    0.913304991516293E+11
    0.164918462405047E+02    0.274391097229500E+11
    0.164968463324415E+02    0.907864276363689E+10
    0.165018464243783E+02    0.326422704766192E+10
    0.165068465163151E+02    0.126215603157774E+10
    0.165118466082519E+02    0.520480273815450E+09
    0.165168467001886E+02    0.227354812875604E+09
    0.165218467921254E+02    0.104601691071093E+09
    0.165268468840622E+02    0.504401571823858E+08
    0.165318469759990E+02    0.253827217315728E+08
    0.165368470679358E+02    0.132781973435363E+08
    0.165418471598726E+02    0.719536610410691E+07
    0.165468472518094E+02    0.402615496555629E+07
    0.165518473437462E+02    0.231946309780917E+07
    0.165568474356829E+02    0.137213135498813E+07
    0.165618475276197E+02    0.831527455844220E+06
    0.165668476195565E+02    0.515103715531810E+06
    0.165718477114933E+02    0.325544583400826E+06
    0.165768478034301E+02    0.209542849968215E+06
    0.165818478953669E+02    0.137154779176719E+06
    0.165868479873037E+02    0.911645386496174E+05
    0.165918480792405E+02    0.614586381354983E+05
    0.165968481711772E+02    0.419762170567788E+05
    0.166018482631140E+02    0.290173393633908E+05
    0.166068483550508E+02    0.202842612479983E+05
    0.166118484469876E+02    0.143271152707613E+05
    0.166168485389244E+02    0.102173760347957E+05
    0.166218486308612E+02    0.735212085781770E+04
    0.166268487227980E+02    0.533476525386915E+04
    0.166318488147348E+02    0.390127716171689E+04
    0.166368489066715E+02    0.287387037528695E+04
    0.166418489986083E+02    0.213155112580922E+04
    0.166468490905451E+02    0.159114672977009E+04
    0.166518491824819E+02    0.119494023767441E+04
    0.166568492744187E+02    0.902520318071776E+03
    0.166618493663555E+02    0.685352516794242E+03
    0.166668494582923E+02    0.523126974950201E+03
    0.166718495502290E+02    0.401277968802453E+03
    0.166768496421658E+02    0.309284121937692E+03
    0.166818497341026E+02    0.239493614735508E+03
    0.166868498260394E+02    0.186305619226258E+03
    0.166918499179762E+02    0.145595507633621E+03
    0.166968500099130E+02    0.114308240157131E+03
    0.167018501018498E+02    0.901686823300609E+02
    0.167068501937866E+02    0.714738249642554E+02
    0.167118502857233E+02    0.569427814615832E+02
    0.167168503776601E+02    0.456078225446724E+02
    0.167218504695969E+02    0.367347502077358E+02
    0.167268505615337E+02    0.297643800748950E+02
    0.167318506534705E+02    0.242693029648815E+02
    0.167368507454073E+02    0.199217712770538E+02
    0.167418508373441E+02    0.164697315010173E+02
    0.167468509292808E+02    0.137188547490922E+02
    0.167518510212176E+02    0.115190076806694E+02
    0.167568511131544E+02    0.975402855432702E+01
    0.167618512050912E+02    0.833397717242299E+01
    0.167668512970280E+02    0.718924780769994E+01
    0.167718513889648E+02    0.626609512618888E+01
    0.167768514809016E+02    0.552324188056697E+01
    0.167818515728384E+02    0.492932617204884E+01
    0.167868516647751E+02    0.446101459548594E+01
    0.167918517567119E+02    0.410166283546522E+01
    0.167968518486487E+02    0.384045356748405E+01
    0.168018519405855E+02    0.367198921620015E+01
    0.168068520325223E+02    0.359637197400164E+01
    0.168118521244591E+02    0.361987634120131E+01
    0.168168522163959E+02    0.375642667598635E+01
    0.168218523083327E+02    0.403025806315322E+01
    0.168268524002694E+02    0.448039303663548E+01
    0.168318524922062E+02    0.516791727470250E+01
    0.168368525841430E+02    0.618733661167451E+01
    0.168418526760798E+02    0.768270278209080E+01
    0.168468527680166E+02    0.986422750409863E+01
    0.168518528599534E+02    0.129998334458361E+02
    0.168568529518902E+02    0.172891886904241E+02
    0.168618530438270E+02    0.224137799213457E+02
    0.168668531357637E+02    0.267782255888857E+02
    0.168718532277005E+02    0.278858696411443E+02
    0.168768533196373E+02    0.250861027491604E+02
    0.168818534115741E+02    0.204094533243511E+02
    0.168868535035109E+02    0.158920976371120E+02
    0.168918535954477E+02    0.122877479811777E+02
    0.168968536873845E+02    0.959147939129191E+01
    0.169018537793212E+02    0.759180310820482E+01
    0.169068538712580E+02    0.608249772434496E+01
    0.169118539631948E+02    0.490829946232681E+01
    0.169168540551316E+02    0.396261157116441E+01
    0.169218541470684E+02    0.317715481999341E+01
    0.169268542390052E+02    0.251037657527787E+01
    0.169318543309420E+02    0.191177738853274E+01
    0.169368544228788E+02    0.166412614800260E+01
    0.169418545148155E+02    0.123601132625983E+01
    0.169468546067523E+02    0.953774677949552E+00
    0.169518546986891E+02    0.748169163347440E+00
    0.169568547906259E+02    0.598438420723976E+00
    0.169618548825627E+02    0.490016732075978E+00
    0.169668549744995E+02    0.412188708683306E+00
    0.169718550664363E+02    0.357388708607939E+00
    0.169768551583731E+02    0.320531204409471E+00
    0.169818552503098E+02    0.298412896932749E+00
    0.169868553422466E+02    0.289269642453275E+00
    0.169918554341834E+02    0.292509945715605E+00
    0.169968555261202E+02    0.308623866522926E+00
    0.170018556180570E+02    0.339278448302038E+00
    0.170068557099938E+02    0.387651158773431E+00
    0.170118558019306E+02    0.459132969986921E+00
    0.170168558938674E+02    0.562697801761445E+00
    0.170218559858041E+02    0.713609373682257E+00
    0.170268560777409E+02    0.939072652352237E+00
    0.170318561696777E+02    0.129103982810253E+01
    0.170368562616145E+02    0.187859266797416E+01
    0.170418563535513E+02    0.296273963427121E+01
    0.170468564454881E+02    0.529554287546760E+01
    0.170518565374249E+02    0.117188853543286E+02
    0.170568566293616E+02    0.363835099609532E+02
    0.170618567212984E+02    0.553612623599582E+02
    0.170668568132352E+02    0.158208012578997E+02
    0.170718569051720E+02    0.574794437313696E+01
    0.170768569971088E+02    0.271263859640561E+01
    0.170818570890456E+02    0.147919450269356E+01
    0.170868571809824E+02    0.877086082159361E+00
    0.170918572729192E+02    0.552021506082836E+00
    0.170968573648559E+02    0.363595890714969E+00
    0.171018574567927E+02    0.255377940316828E+00
    0.171068575487295E+02    0.199556046926647E+00
    0.171118576406663E+02    0.183867993088032E+00
    0.171168577326031E+02    0.205592274894025E+00
    0.171218578245399E+02    0.270761012786287E+00
    0.171268579164767E+02    0.398152747663688E+00
    0.171318580084135E+02    0.632876665088489E+00
    0.171368581003502E+02    0.108969228287410E+01
    0.171418581922870E+02    0.212068476603092E+01
    0.171468582842238E+02    0.524965586827615E+01
    0.171518583761606E+02    0.232065809497068E+02
    0.171568584680974E+02    0.482114745353414E+02
    0.171618585600342E+02    0.701827462492390E+01
    0.171668586519710E+02    0.212112828669726E+01
    0.171718587439077E+02    0.862475214703665E+00
    0.171768588358445E+02    0.391352242511364E+00
    0.171818589277813E+02    0.187663948382594E+00
    0.171868590197181E+02    0.107427651421491E+00
    0.171918591116549E+02    0.108666141988324E+00
    0.171968592035917E+02    0.203509614204820E+00
    0.172018592955285E+02    0.520667315462947E+00
    0.172068593874653E+02    0.214339323842311E+01
    0.172118594794020E+02    0.234626945394501E+02
    0.172168595713388E+02    0.209113075921401E+01
    0.172218596632756E+02    0.115550364845852E+01
    0.172268597552124E+02    0.141248007840983E+01
    0.172318598471492E+02    0.240569217680029E+01
    0.172368599390860E+02    0.523708569551089E+01
    0.172418600310228E+02    0.181127798145616E+02
    0.172468601229596E+02    0.414596125924868E+03
    0.172518602148963E+02    0.262600571015374E+02
    0.172568603068331E+02    0.493390855550324E+01
    0.172618603987699E+02    0.166657098737929E+01
    0.172668604907067E+02    0.196338707726725E+01
    0.172718605826435E+02    0.178701389017953E+03
    0.172768606745803E+02    0.578248566090878E+01
    0.172818607665171E+02    0.243705269280216E+01
    0.172868608584538E+02    0.455225539058712E+01
    0.172918609503906E+02    0.266766215645368E+01
    0.172968610423274E+02    0.150186521146477E+01
    0.173018611342642E+02    0.709498300172238E+02
    0.173068612262010E+02    0.463957608362328E+00
    0.173118613181378E+02    0.192127636689405E+02
    0.173168614100746E+02    0.670200551450902E+00
    0.173218615020114E+02    0.107672510815181E-01
    0.173268615939481E+02    0.115551287699248E+00
    0.173318616858849E+02    0.699722288499180E-01
    0.173368617778217E+02    0.162115469924994E+01
    0.173418618697585E+02    0.580368815899208E+00
    0.173468619616953E+02    0.453639312597003E+00
    0.173518620536321E+02    0.364077257163242E+01
    0.173568621455689E+02    0.455936658160712E+01
    0.173618622375057E+02    0.103129628856385E+26
    0.173668623294424E+02    0.172394383646976E+19
    0.173718624213792E+02    0.552063224588507E+25
    0.173768625133160E+02    0.215282725805123E+16
    0.173818626052528E+02    0.478418284378659E+12
    0.173868626971896E+02    0.111761706123365E+10
    0.173918627891264E+02    0.101544334425484E+09
    0.173968628810632E+02    0.186779928926324E+08
    0.174018629730000E+02    0.443073613059061E+07
    0.174068630649367E+02    0.522844704151627E+06
    0.174118631568735E+02    0.293040222647842E+06
    0.174168632488103E+02    0.105798170262568E+06
    0.174218633407471E+02    0.242260584333244E+05
    0.174268634326839E+02    0.558890347578060E+04
    0.174318635246207E+02    0.250510273318761E+04
    0.174368636165575E+02    0.154546722955505E+04
    0.174418637084942E+02    0.855063162186749E+03
    0.174468638004310E+02    0.403278811346538E+03
    0.174518638923678E+02    0.164930948073214E+03
    0.174568639843046E+02    0.588446940558961E+02
    0.174618640762414E+02    0.180870935800575E+02
    0.174668641681782E+02    0.492549940679315E+01
    0.174718642601150E+02    0.202354575741191E+01
    0.174768643520518E+02    0.248781592769703E+01
    0.174818644439885E+02    0.389044293423492E+01
    0.174868645359253E+02    0.546212804914037E+01
    0.174918646278621E+02    0.697289953466015E+01
    0.174968647197989E+02    0.834775229964858E+01
    0.175018648117357E+02    0.955576871853539E+01
    0.175068649036725E+02    0.105847704799750E+02
    0.175118649956093E+02    0.114363010649188E+02
    0.175168650875461E+02    0.121228139995216E+02
    0.175218651794828E+02    0.126641016410032E+02
    0.175268652714196E+02    0.130835903613141E+02
    0.175318653633564E+02    0.134052889315970E+02
    0.175368654552932E+02    0.136517002396632E+02
    0.175418655472300E+02    0.138426441263975E+02
    0.175468656391668E+02    0.139947805280777E+02
    0.175518657311036E+02    0.141215983273238E+02
    0.175568658230403E+02    0.142336734946889E+02
    0.175618659149771E+02    0.143390550130812E+02
    0.175668660069139E+02    0.144436872983361E+02
    0.175718660988507E+02    0.145518162088235E+02
    0.175768661907875E+02    0.146663520181577E+02
    0.175818662827243E+02    0.147891792302606E+02
    0.175868663746611E+02    0.149214126270021E+02
    0.175918664665979E+02    0.150636038468030E+02
    0.175968665585346E+02    0.152159048767904E+02
    0.176018666504714E+02    0.153781953138080E+02
    0.176068667424082E+02    0.155501798831424E+02
    0.176118668343450E+02    0.157314619628000E+02
    0.176168669262818E+02    0.159215980072015E+02
    0.176218670182186E+02    0.161201369333750E+02
    0.176268671101554E+02    0.163266477872906E+02
    0.176318672020922E+02    0.165407383687424E+02
    0.176368672940289E+02    0.167620669596562E+02
    0.176418673859657E+02    0.169903488628164E+02
    0.176468674779025E+02    0.172253591022841E+02
    0.176518675698393E+02    0.174669323495271E+02
    0.176568676617761E+02    0.177149609082058E+02
    0.176618677537129E+02    0.179693914049785E+02
    0.176668678456497E+02    0.182302206850546E+02
    0.176718679375865E+02    0.184974912922651E+02
    0.176768680295232E+02    0.187712868186200E+02
    0.176818681214600E+02    0.190517273328636E+02
    0.176868682133968E+02    0.193389650379044E+02
    0.176918683053336E+02    0.196331802602891E+02
    0.176968683972704E+02    0.199345778382379E+02
    0.177018684892072E+02    0.202433839469307E+02
    0.177068685811440E+02    0.205598433782509E+02
    0.177118686730807E+02    0.208842172764428E+02
    0.177168687650175E+02    0.212167813195418E+02
    0.177218688569543E+02    0.215578243282798E+02
    0.177268689488911E+02    0.219076472786788E+02
    0.177318690408279E+02    0.222665626910846E+02
    0.177368691327647E+02    0.226348943664666E+02
    0.177418692247015E+02    0.230129774400912E+02
    0.177468693166383E+02    0.234011587228383E+02
    0.177518694085750E+02    0.237997973010853E+02
    0.177568695005118E+02    0.242092653675528E+02
    0.177618695924486E+02    0.246299492568251E+02
    0.177668696843854E+02    0.250622506613275E+02
    0.177718697763222E+02    0.255065880055435E+02
    0.177768698682590E+02    0.259633979582415E+02
    0.177818699601958E+02    0.264331370651849E+02
    0.177868700521326E+02    0.269162834867589E+02
    0.177918701440693E+02    0.274133388277481E+02
    0.177968702360061E+02    0.279248300488434E+02
    0.178018703279429E+02    0.284513114521283E+02
    0.178068704198797E+02    0.289933667354685E+02
    0.178118705118165E+02    0.295516111133592E+02
    0.178168706037533E+02    0.301266935045897E+02
    0.178218706956901E+02    0.307192987899245E+02
    0.178268707876268E+02    0.313301501458580E+02
    0.178318708795636E+02    0.319600114635090E+02
    0.178368709715004E+02    0.326096898646568E+02
    0.178418710634372E+02    0.332800383301069E+02
    0.178468711553740E+02    0.339719584587269E+02
    0.178518712473108E+02    0.346864033786416E+02
    0.178568713392476E+02    0.354243808354040E+02
    0.178618714311844E+02    0.361869564852560E+02
    0.178668715231211E+02    0.369752574249797E+02
    0.178718716150579E+02    0.377904759932456E+02
    0.178768717069947E+02    0.386338738817879E+02
    0.178818717989315E+02    0.395067865984475E+02
    0.178868718908683E+02    0.404106283277542E+02
    0.178918719828051E+02    0.413468972386976E+02
    0.178968720747419E+02    0.423171812934764E+02
    0.179018721666787E+02    0.433231646156721E+02
    0.179068722586154E+02    0.443666344813812E+02
    0.179118723505522E+02    0.454494890025128E+02
    0.179168724424890E+02    0.465737455779562E+02
    0.179218725344258E+02    0.477415501960898E+02
    0.179268726263626E+02    0.489551876805845E+02
    0.179318727182994E+02    0.502170929820728E+02
    0.179368728102362E+02    0.515298636301758E+02
    0.179418729021729E+02    0.528962734750095E+02
    0.179468729941097E+02    0.543192878641516E+02
    0.179518730860465E+02    0.558020804218789E+02
    0.179568731779833E+02    0.573480516214521E+02
    0.179618732699201E+02    0.589608493711467E+02
    0.179668733618569E+02    0.606443918699475E+02
    0.179718734537937E+02    0.624028930322300E+02
    0.179768735457305E+02    0.642408908334367E+02
    0.179818736376672E+02    0.661632789935849E+02
    0.179868737296040E+02    0.681753424960773E+02
    0.179918738215408E+02    0.702827975388073E+02
    0.179968739134776E+02    0.724918366415881E+02
    0.180018740054144E+02    0.748091797922104E+02
    0.180068740973512E+02    0.772421327185687E+02
    0.180118741892880E+02    0.797986536361763E+02
    0.180168742812248E+02    0.824874301616662E+02
    0.180218743731615E+02    0.853179685285725E+02
    0.180268744650983E+02    0.883006978271956E+02
    0.180318745570351E+02    0.914470927626058E+02
    0.180368746489719E+02    0.947698194423417E+02
    0.180418747409087E+02    0.982829100356797E+02
    0.180468748328455E+02    0.102001973855590E+03
    0.180518749247823E+02    0.105944454519053E+03
    0.180568750167191E+02    0.110129945202551E+03
    0.180618751086558E+02    0.114580576035039E+03
    0.180668752005926E+02    0.119321487589827E+03
    0.180718752925294E+02    0.124381397461959E+03
    0.180768753844662E+02    0.129793240589747E+03
    0.180818754764030E+02    0.135594786173743E+03
    0.180868755683398E+02    0.141828921531497E+03
    0.180918756602766E+02    0.148542728163476E+03
    0.180968757522133E+02    0.155782984562021E+03
    0.181018758441501E+02    0.163581833037240E+03
    0.181068759360869E+02    0.171916557965768E+03
    0.181118760280237E+02    0.180606291807237E+03
    0.181168761199605E+02    0.189087266162717E+03
    0.181218762118973E+02    0.196134379581142E+03
    0.181268763038341E+02    0.200331123430168E+03
    0.181318763957709E+02    0.202419379601979E+03
    0.181368764877076E+02    0.205969527091996E+03
    0.181418765796444E+02    0.213191815213112E+03
    0.181468766715812E+02    0.223594065965333E+03
    0.181518767635180E+02    0.236084096768905E+03
    0.181568768554548E+02    0.249983967461721E+03
    0.181618769473916E+02    0.265007048685891E+03
    0.181668770393284E+02    0.281088314182269E+03
    0.181718771312652E+02    0.298291443637984E+03
    0.181768772232019E+02    0.316790944611167E+03
    0.181818773151387E+02    0.336917905025942E+03
    0.181868774070755E+02    0.359287314533067E+03
    0.181918774990123E+02    0.385068970947170E+03
    0.181968775909491E+02    0.416543754658640E+03
    0.182018776828859E+02    0.458255011364496E+03
    0.182068777748227E+02    0.519443053775512E+03
    0.182118778667595E+02    0.619342457594657E+03
    0.182168779586962E+02    0.799121164654804E+03
    0.182218780506330E+02    0.114994694741223E+04
    0.182268781425698E+02    0.188235838183718E+04
    0.182318782345066E+02    0.350826720746288E+04
    0.182368783264434E+02    0.735375437605502E+04
    0.182418784183802E+02    0.171335773240855E+05
    0.182468785103170E+02    0.443205932936349E+05
    0.182518786022537E+02    0.129008508790422E+06
    0.182568786941905E+02    0.435631520246708E+06
    0.182618787861273E+02    0.179973526341749E+07
    0.182668788780641E+02    0.995938804974348E+07
    0.182718789700009E+02    0.871306782569555E+08
    0.182768790619377E+02    0.171602147513490E+10
    0.182818791538745E+02    0.209925057292227E+12
    0.182868792458113E+02    0.235902703678972E+18
    0.182918793377480E+02    0.652783351231973E+13
    0.182968794296848E+02    0.921537353146689E+10
    0.183018795216216E+02    0.261515836916226E+09
    0.183068796135584E+02    0.222680905934135E+08
    0.183118797054952E+02    0.336226400936972E+07
    0.183168797974320E+02    0.720273734056753E+06
    0.183218798893688E+02    0.195072819572177E+06
    0.183268799813055E+02    0.625351591809987E+05
    0.183318800732423E+02    0.228471994917607E+05
    0.183368801651791E+02    0.934206186932430E+04
    0.183418802571159E+02    0.426798548216087E+04
    0.183468803490527E+02    0.220233021660335E+04
    0.183518804409895E+02    0.130076441951051E+04
    0.183568805329263E+02    0.879943915249610E+03
    0.183618806248631E+02    0.668592017882543E+03
    0.183668807167998E+02    0.552805575964713E+03
    0.183718808087366E+02    0.482518820420692E+03
    0.183768809006734E+02    0.434882128765795E+03
    0.183818809926102E+02    0.399134736651339E+03
    0.183868810845470E+02    0.370068777166293E+03
    0.183918811764838E+02    0.345097209858401E+03
    0.183968812684206E+02    0.322896923667211E+03
    0.184018813603574E+02    0.302764729907062E+03
    0.184068814522941E+02    0.284305585106805E+03
    0.184118815442309E+02    0.267279433535965E+03
    0.184168816361677E+02    0.251525257971353E+03
    0.184218817281045E+02    0.236923259725767E+03
    0.184268818200413E+02    0.223376047270776E+03
    0.184318819119781E+02    0.210799337850844E+03
    0.184368820039149E+02    0.199117407021072E+03
    0.184418820958516E+02    0.188260881784182E+03
    0.184468821877884E+02    0.178165664683952E+03
    0.184518822797252E+02    0.168772382140877E+03
    0.184568823716620E+02    0.160026059143289E+03
    0.184618824635988E+02    0.151875879205573E+03
    0.184668825555356E+02    0.144274967151273E+03
    0.184718826474724E+02    0.137180170749138E+03
    0.184768827394092E+02    0.130551835184536E+03
    0.184818828313459E+02    0.124353571987442E+03
    0.184868829232827E+02    0.118552026644293E+03
    0.184918830152195E+02    0.113116649405151E+03
    0.184968831071563E+02    0.108019473127269E+03
    0.185018831990931E+02    0.103234901035763E+03
    0.185068832910299E+02    0.987395063367113E+02
    0.185118833829667E+02    0.945118448082857E+02
    0.185168834749035E+02    0.905322808555339E+02
    0.185218835668402E+02    0.867828270351170E+02
    0.185268836587770E+02    0.832469967161154E+02
    0.185318837507138E+02    0.799096693134907E+02
    0.185368838426506E+02    0.767569673875994E+02
    0.185418839345874E+02    0.737761448243630E+02
    0.185468840265242E+02    0.709554852783901E+02
    0.185518841184610E+02    0.682842100622987E+02
    0.185568842103978E+02    0.657523946891789E+02
    0.185618843023345E+02    0.633508933136777E+02
    0.185668843942713E+02    0.610712703654800E+02
    0.185718844862081E+02    0.589057387228644E+02
    0.185768845781449E+02    0.568471038315144E+02
    0.185818846700817E+02    0.548887132340217E+02
    0.185868847620185E+02    0.530244110380134E+02
    0.185918848539553E+02    0.512484969188219E+02
    0.185968849458921E+02    0.495556893281860E+02
    0.186018850378288E+02    0.479410926727086E+02
    0.186068851297656E+02    0.464001683464190E+02
    0.186118852217024E+02    0.449287096748936E+02
    0.186168853136392E+02    0.435228210962974E+02
    0.186218854055760E+02    0.421789023452591E+02
    0.186268854975128E+02    0.408936391607183E+02
    0.186318855894496E+02    0.396640033560086E+02
    0.186368856813863E+02    0.384872673152531E+02
    0.186418857733231E+02    0.373610411011644E+02
    0.186468858652599E+02    0.362833405285924E+02
    0.186518859571967E+02    0.352526617748473E+02
    0.186568860491335E+02    0.342677726671010E+02
    0.186618861410703E+02    0.333251851964735E+02
    0.186668862330071E+02    0.324046394854595E+02
    0.186718863249439E+02    0.314576725805118E+02
    0.186768864168806E+02    0.305353319183036E+02
    0.186818865088174E+02    0.296957429264332E+02
    0.186868866007542E+02    0.289074336798452E+02
    0.186918866926910E+02    0.281521826358159E+02
    0.186968867846278E+02    0.274245898830771E+02
    0.187018868765646E+02    0.267226461111455E+02
    0.187068869685014E+02    0.260451398136650E+02
    0.187118870604382E+02    0.253910569002494E+02
    0.187168871523749E+02    0.247594436914601E+02
    0.187218872443117E+02    0.241493789784109E+02
    0.187268873362485E+02    0.235599714200293E+02
    0.187318874281853E+02    0.229903617338026E+02
    0.187368875201221E+02    0.224397247854013E+02
    0.187418876120589E+02    0.219072706799404E+02
    0.187468877039957E+02    0.213922449311117E+02
    0.187518877959325E+02    0.208939279591205E+02
    0.187568878878692E+02    0.204116341451998E+02
    0.187618879798060E+02    0.199447106126674E+02
    0.187668880717428E+02    0.194925358528689E+02
    0.187718881636796E+02    0.190545182759476E+02
    0.187768882556164E+02    0.186300947394796E+02
    0.187818883475532E+02    0.182187290896833E+02
    0.187868884394900E+02    0.178199107375278E+02
    0.187918885314267E+02    0.174331532837053E+02
    0.187968886233635E+02    0.170579932008604E+02
    0.188018887153003E+02    0.166939885775912E+02
    0.188068888072371E+02    0.163407179262422E+02
    0.188118888991739E+02    0.159977790547508E+02
    0.188168889911107E+02    0.156647880016967E+02
    0.188218890830475E+02    0.153413780328944E+02
    0.188268891749843E+02    0.150271986974079E+02
    0.188318892669210E+02    0.147219149405601E+02
    0.188368893588578E+02    0.144252062713101E+02
    0.188418894507946E+02    0.141367659813236E+02
    0.188468895427314E+02    0.138563004129649E+02
    0.188518896346682E+02    0.135835282734502E+02
    0.188568897266050E+02    0.133181799925961E+02
    0.188618898185418E+02    0.130599971213710E+02
    0.188668899104785E+02    0.128087317687528E+02
    0.188718900024153E+02    0.125641460743629E+02
    0.188768900943521E+02    0.123260117144418E+02
    0.188818901862889E+02    0.120941094387857E+02
    0.188868902782257E+02    0.118682286363226E+02
    0.188918903701625E+02    0.116481669271020E+02
    0.188968904620993E+02    0.114337297784567E+02
    0.189018905540361E+02    0.112247301432438E+02
    0.189068906459728E+02    0.110209881179036E+02
    0.189118907379096E+02    0.108223306183039E+02
    0.189168908298464E+02    0.106285910711487E+02
    0.189218909217832E+02    0.104396091187394E+02
    0.189268910137200E+02    0.102552303347536E+02
    0.189318911056568E+02    0.100753059485680E+02
    0.189368911975936E+02    0.989969257537271E+01
    0.189418912895304E+02    0.972825194905082E+01
    0.189468913814671E+02    0.956085065423093E+01
    0.189518914734039E+02    0.939735985338153E+01
    0.189568915653407E+02    0.923765500395633E+01
    0.189618916572775E+02    0.908161555961957E+01
    0.189668917492143E+02    0.892912464854212E+01
    0.189718918411511E+02    0.878006872101524E+01
    0.189768919330879E+02    0.863433715927410E+01
    0.189818920250246E+02    0.849182184713027E+01
    0.189868921169614E+02    0.835241671299229E+01
    0.189918922088982E+02    0.821601730564210E+01
    0.189968923008350E+02    0.808252058820844E+01
    0.190018923927718E+02    0.795182548493105E+01
    0.190068924847086E+02    0.782383571964272E+01
    0.190118925766454E+02    0.769846956325895E+01
    0.190168926685822E+02    0.757569143950934E+01
    0.190218927605189E+02    0.745561957224343E+01
    0.190268928524557E+02    0.733893978581343E+01
    0.190318929443925E+02    0.722883880184829E+01
    0.190368930363293E+02    0.714261167757511E+01
    0.190418931282661E+02    0.715719831330994E+01
    0.190468932202029E+02    0.705433326970689E+01
    0.190518933121397E+02    0.685407214177861E+01
    0.190568934040765E+02    0.705318601513885E+01
    0.190618934960132E+02    0.666260601848863E+01
    0.190668935879500E+02    0.654185428695814E+01
    0.190718936798868E+02    0.643539097331892E+01
    0.190768937718236E+02    0.633486805082261E+01
    0.190818938637604E+02    0.623813402202947E+01
    0.190868939556972E+02    0.614430721761962E+01
    0.190918940476340E+02    0.605293363174964E+01
    0.190968941395708E+02    0.596374240815722E+01
    0.191018942315075E+02    0.587655338597049E+01
    0.191068943234443E+02    0.579123598712527E+01
    0.191118944153811E+02    0.570768876532191E+01
    0.191168945073179E+02    0.562582833067661E+01
    0.191218945992547E+02    0.554558291366721E+01
    0.191268946911915E+02    0.546688837234373E+01
    0.191318947831283E+02    0.538968553675445E+01
    0.191368948750650E+02    0.531391828749200E+01
    0.191418949670018E+02    0.523953200655163E+01
    0.191468950589386E+02    0.516647215148042E+01
    0.191518951508754E+02    0.509468274410188E+01
    0.191568952428122E+02    0.502410455530079E+01
    0.191618953347490E+02    0.495467271517785E+01
    0.191668954266858E+02    0.488631339451648E+01
    0.191718955186226E+02    0.481893916230666E+01
    0.191768956105593E+02    0.475244301571224E+01
    0.191818957024961E+02    0.468669386671282E+01
    0.191868957944329E+02    0.462155195021118E+01
    0.191918958863697E+02    0.455701690626966E+01
    0.191968959783065E+02    0.449433303005434E+01
    0.192018960702433E+02    0.444708367499269E+01
    0.192068961621801E+02    0.460341242464807E+01
    0.192118962541169E+02    0.474095698061746E+01
    0.192168963460536E+02    0.437403003395582E+01
    0.192218964379904E+02    0.428044294167671E+01
    0.192268965299272E+02    0.420975423505110E+01
    0.192318966218640E+02    0.414718687300492E+01
    0.192368967138008E+02    0.408865487198915E+01
    0.192418968057376E+02    0.403258315526399E+01
    0.192468968976744E+02    0.397822645764328E+01
    0.192518969896112E+02    0.392517146940911E+01
    0.192568970815479E+02    0.387315278454429E+01
    0.192618971734847E+02    0.382197202269272E+01
    0.192668972654215E+02    0.377145655668848E+01
    0.192718973573583E+02    0.372144033829393E+01
    0.192768974492951E+02    0.367179207998048E+01
    0.192818975412319E+02    0.362272142914776E+01
    0.192868976331687E+02    0.357755005653976E+01
    0.192918977251054E+02    0.358925332997227E+01
    0.192968978170422E+02    0.391564777605912E+01
    0.193018979089790E+02    0.356710828296469E+01
    0.193068980009158E+02    0.346775073239593E+01
    0.193118980928526E+02    0.340592335658535E+01
    0.193168981847894E+02    0.335420315638342E+01
    0.193218982767262E+02    0.330660069399847E+01
    0.193268983686630E+02    0.326111688431568E+01
    0.193318984605997E+02    0.321702792335300E+01
    0.193368985525365E+02    0.317504864201267E+01
    0.193418986444733E+02    0.314662530561744E+01
    0.193468987364101E+02    0.345553362069758E+01
    0.193518988283469E+02    0.325168989212565E+01
    0.193568989202837E+02    0.308313351848358E+01
    0.193618990122205E+02    0.301877110310711E+01
    0.193668991041573E+02    0.297030795652108E+01
    0.193718991960940E+02    0.292861413313668E+01
    0.193768992880308E+02    0.290726143366414E+01
    0.193818993799676E+02    0.338893729066193E+01
    0.193868994719044E+02    0.293401940530034E+01
    0.193918995638412E+02    0.281946598258620E+01
    0.193968996557780E+02    0.276804644416956E+01
    0.194018997477148E+02    0.276265018666281E+01
    0.194068998396515E+02    0.291378979326267E+01
    0.194118999315883E+02    0.270872695767727E+01
    0.194169000235251E+02    0.264528807802452E+01
    0.194219001154619E+02    0.303814989244355E+01
    0.194269002073987E+02    0.263481919824553E+01
    0.194319002993355E+02    0.256789106820584E+01
    0.194369003912723E+02    0.280323180996110E+01
    0.194419004832091E+02    0.250691464148737E+01
    0.194469005751458E+02    0.257385986409031E+01
    0.194519006670826E+02    0.295640321128525E+01
    0.194569007590194E+02    0.249073820706959E+01
    0.194619008509562E+02    0.248019142087649E+01
    0.194669009428930E+02    0.256923315637112E+01
    0.194719010348298E+02    0.236901625355427E+01
    0.194769011267666E+02    0.249019995255913E+01
    0.194819012187034E+02    0.228510706229405E+01
    0.194869013106401E+02    0.229626515468019E+01
    0.194919014025769E+02    0.192798360071631E+01
    0.194969014945137E+02    0.234333009632952E+01
    0.195019015864505E+02    0.231688032899202E+01
    0.195069016783873E+02    0.229349195915052E+01
    0.195119017703241E+02    0.227938008342737E+01
    0.195169018622609E+02    0.228771036401653E+01
    0.195219019541976E+02    0.233372644591268E+01
    0.195269020461344E+02    0.240065519002453E+01
    0.195319021380712E+02    0.243320157709453E+01
    0.195369022300080E+02    0.241781749165315E+01
    0.195419023219448E+02    0.238000993518470E+01
    0.195469024138816E+02    0.233771196936284E+01
    0.195519025058184E+02    0.229707436741495E+01
    0.195569025977552E+02    0.225933727122324E+01
    0.195619026896919E+02    0.222431178000478E+01
    0.195669027816287E+02    0.219152567371037E+01
    0.195719028735655E+02    0.216053687228473E+01
    0.195769029655023E+02    0.213099598668613E+01
    0.195819030574391E+02    0.210264120588317E+01
    0.195869031493759E+02    0.207527940964057E+01
    0.195919032413127E+02    0.204876811245178E+01
    0.195969033332495E+02    0.202300128779238E+01
    0.196019034251862E+02    0.199789895210948E+01
    0.196069035171230E+02    0.197339970929364E+01
    0.196119036090598E+02    0.194945547040374E+01
    0.196169037009966E+02    0.192602772896393E+01
    0.196219037929334E+02    0.190308493684720E+01
    0.196269038848702E+02    0.188060065579461E+01
    0.196319039768070E+02    0.185855225466668E+01
    0.196369040687437E+02    0.183691999021465E+01
    0.196419041606805E+02    0.181568635685384E+01
    0.196469042526173E+02    0.179483562457492E+01
    0.196519043445541E+02    0.177435350795795E+01
    0.196569044364909E+02    0.175422692618326E+01
    0.196619045284277E+02    0.173444382606936E+01
    0.196669046203645E+02    0.171499304881141E+01
    0.196719047123013E+02    0.169586422734900E+01
    0.196769048042380E+02    0.167704770574666E+01
    0.196819048961748E+02    0.165853447519629E+01
    0.196869049881116E+02    0.164031612355393E+01
    0.196919050800484E+02    0.162238479701103E+01
    0.196969051719852E+02    0.160473317374079E+01
    0.197019052639220E+02    0.158735445033357E+01
    0.197069053558588E+02    0.157024234266268E+01
    0.197119054477956E+02    0.155339110360224E+01
    0.197169055397323E+02    0.153679556086291E+01
    0.197219056316691E+02    0.152045117921666E+01
    0.197269057236059E+02    0.150435415265098E+01
    0.197319058155427E+02    0.148850153365093E+01
    0.197369059074795E+02    0.147289140902088E+01
    0.197419059994163E+02    0.145752313460375E+01
    0.197469060913531E+02    0.144239764521101E+01
    0.197519061832899E+02    0.142751786136617E+01
    0.197569062752266E+02    0.141288922149142E+01
    0.197619063671634E+02    0.139852037751448E+01
    0.197669064591002E+02    0.138442410410722E+01
    0.197719065510370E+02    0.137061848758340E+01
    0.197769066429738E+02    0.135712848037161E+01
    0.197819067349106E+02    0.134398793087283E+01
    0.197869068268474E+02    0.133124222477191E+01
    0.197919069187842E+02    0.131895169738450E+01
    0.197969070107209E+02    0.130719598479613E+01
    0.198019071026577E+02    0.129607944680591E+01
    0.198069071945945E+02    0.128573766084951E+01
    0.198119072865313E+02    0.127634464524284E+01
    0.198169073784681E+02    0.126811972915771E+01
    0.198219074704049E+02    0.126133153358639E+01
    0.198269075623417E+02    0.125629394653115E+01
    0.198319076542784E+02    0.125334496064687E+01
    0.198369077462152E+02    0.125279433818282E+01
    0.198419078381520E+02    0.125482339824875E+01
    0.198469079300888E+02    0.125932795379720E+01
    0.198519080220256E+02    0.126572649788635E+01
    0.198569081139624E+02    0.127281543683921E+01
    0.198619082058992E+02    0.127880894232290E+01
    0.198669082978360E+02    0.128166987937238E+01
    0.198719083897727E+02    0.127967945834896E+01
    0.198769084817095E+02    0.127211745017065E+01
    0.198819085736463E+02    0.126078031940197E+01
    0.198869086655831E+02    0.125910989079261E+01
    0.198919087575199E+02    0.131326975338369E+01
    0.198969088494567E+02    0.133002961800170E+01
    0.199019089413935E+02    0.128845572572058E+01
    0.199069090333303E+02    0.125283217667637E+01
    0.199119091252670E+02    0.122454717558024E+01
    0.199169092172038E+02    0.120058435326075E+01
    0.199219093091406E+02    0.117932803409774E+01
    0.199269094010774E+02    0.115994691316070E+01
    0.199319094930142E+02    0.114196975441273E+01
    0.199369095849510E+02    0.112509919551393E+01
    0.199419096768878E+02    0.110912960669029E+01
    0.199469097688245E+02    0.109390846689942E+01
    0.199519098607613E+02    0.107931676530472E+01
    0.199569099526981E+02    0.106525826772750E+01
    0.199619100446349E+02    0.105165323751384E+01
    0.199669101365717E+02    0.103843462395877E+01
    0.199719102285085E+02    0.102554583155652E+01
    0.199769103204453E+02    0.101293975549588E+01
    0.199819104123821E+02    0.100057916420143E+01
    0.199869105043188E+02    0.988438930786136E+00
    0.199919105962556E+02    0.976511257622952E+00
    0.199969106881924E+02    0.964816207264461E+00
    0.200019107801292E+02    0.953422136178299E+00
    0.200069108720660E+02    0.942485209241735E+00
    0.200119109640028E+02    0.932326336391969E+00
    0.200169110559396E+02    0.923581168389356E+00
    0.200219111478763E+02    0.917484578532233E+00
    0.200269112398131E+02    0.916350043348128E+00
    0.200319113317499E+02    0.924052584141226E+00
    0.200369114236867E+02    0.945037601200418E+00
    0.200419115156235E+02    0.977961152672794E+00
    0.200469116075603E+02    0.100673153030832E+01
    0.200519116994971E+02    0.101320561713655E+01
    0.200569117914339E+02    0.102206816796165E+01
    0.200619118833706E+02    0.104679924350418E+01
    0.200669119753074E+02    0.990625553370794E+00
    0.200719120672442E+02    0.957291204816470E+00
    0.200769121591810E+02    0.932600708264705E+00
    0.200819122511178E+02    0.911876336180252E+00
    0.200869123430546E+02    0.893818054762848E+00
    0.200919124349914E+02    0.877503753386892E+00
    0.200969125269282E+02    0.862371934255879E+00
    0.201019126188649E+02    0.848032919987926E+00
    0.201069127108017E+02    0.834208665473029E+00
    0.201119128027385E+02    0.820731148736650E+00
    0.201169128946753E+02    0.807634654905427E+00
    0.201219129866121E+02    0.795520763173692E+00
    0.201269130785489E+02    0.786877986250558E+00
    0.201319131704857E+02    0.790684065002552E+00
    0.201369132624225E+02    0.830864442487617E+00
    0.201419133543592E+02    0.899002144171733E+00
    0.201469134462960E+02    0.918117386557513E+00
    0.201519135382328E+02    0.896693048715819E+00
    0.201569136301696E+02    0.846157571737435E+00
    0.201619137221064E+02    0.816847105578018E+00
    0.201669138140432E+02    0.794325971842626E+00
    0.201719139059800E+02    0.775252337898297E+00
    0.201769139979167E+02    0.757797699879559E+00
    0.201819140898535E+02    0.741051103179516E+00
    0.201869141817903E+02    0.726124521928292E+00
    0.201919142737271E+02    0.728189149449014E+00
    0.201969143656639E+02    0.820388214575804E+00
    0.202019144576007E+02    0.894507933219458E+00
    0.202069145495375E+02    0.795592806835272E+00
    0.202119146414743E+02    0.756821989710282E+00
    0.202169147334110E+02    0.730547421543801E+00
    0.202219148253478E+02    0.708095790695291E+00
    0.202269149172846E+02    0.688536829713484E+00
    0.202319150092214E+02    0.739678861494167E+00
    0.202369151011582E+02    0.852520763459906E+00
    0.202419151930950E+02    0.737839920837403E+00
    0.202469152850318E+02    0.700871518466949E+00
    0.202519153769686E+02    0.671727156783437E+00
    0.202569154689053E+02    0.720132909987397E+00
    0.202619155608421E+02    0.748951520525767E+00
    0.202669156527789E+02    0.686463492914286E+00
    0.202719157447157E+02    0.649218668987177E+00
    0.202769158366525E+02    0.813866211084504E+00
    0.202819159285893E+02    0.672319879166355E+00
    0.202869160205261E+02    0.654836062655518E+00
    0.202919161124629E+02    0.678440706722462E+00
    0.202969162043996E+02    0.660235994353228E+00
    0.203019162963364E+02    0.647769605866345E+00
    0.203069163882732E+02    0.678875701570251E+00
    0.203119164802100E+02    0.699481719855842E+00
    0.203169165721468E+02    0.665876967751062E+00
    0.203219166640836E+02    0.610523599091793E+00
    0.203269167560204E+02    0.610372650270085E+00
    0.203319168479571E+02    0.619455311484912E+00
    0.203369169398939E+02    0.634137788235544E+00
    0.203419170318307E+02    0.617482866856732E+00
    0.203469171237675E+02    0.644021138790863E+00
    0.203519172157043E+02    0.640327352844228E+00
    0.203569173076411E+02    0.636661134486523E+00
    0.203619173995779E+02    0.633021226311640E+00
    0.203669174915147E+02    0.629406709677881E+00
    0.203719175834514E+02    0.625817021989242E+00
    0.203769176753882E+02    0.622251957484991E+00
    0.203819177673250E+02    0.618711652348416E+00
    0.203869178592618E+02    0.615196555875551E+00
    0.203919179511986E+02    0.611707390154635E+00
    0.203969180431354E+02    0.608245101153534E+00
    0.204019181350722E+02    0.604810804300226E+00
    0.204069182270090E+02    0.601405727632077E+00
    0.204119183189457E+02    0.598031155364783E+00
    0.204169184108825E+02    0.594688374422885E+00
    0.204219185028193E+02    0.591378626046172E+00
    0.204269185947561E+02    0.588103064135487E+00
    0.204319186866929E+02    0.584862721531299E+00
    0.204369187786297E+02    0.581658484961178E+00
    0.204419188705665E+02    0.578491078952481E+00
    0.204469189625033E+02    0.575361058617115E+00
    0.204519190544400E+02    0.572268810852450E+00
    0.204569191463768E+02    0.569214563203276E+00
    0.204619192383136E+02    0.566198399374840E+00
    0.204669193302504E+02    0.563220280187142E+00
    0.204719194221872E+02    0.560280068629434E+00
    0.204769195141240E+02    0.557377557598137E+00
    0.204819196060608E+02    0.554512498883175E+00
    0.204869196979975E+02    0.551684632028573E+00
    0.204919197899343E+02    0.548893711791999E+00
    0.204969198818711E+02    0.546139533096740E+00
    0.205019199738079E+02    0.543421952568532E+00
    0.205069200657447E+02    0.540740905985815E+00
    0.205119201576815E+02    0.538096421224124E+00
    0.205169202496183E+02    0.535488626527740E+00
    0.205219203415551E+02    0.532917754184064E+00
    0.205269204334918E+02    0.530384139895162E+00
    0.205319205254286E+02    0.527888218328909E+00
    0.205369206173654E+02    0.525430515476281E+00
    0.205419207093022E+02    0.523011638549076E+00
    0.205469208012390E+02    0.520632264214338E+00
    0.205519208931758E+02    0.518293125985300E+00
    0.205569209851126E+02    0.515995001576023E+00
    0.205619210770493E+02    0.513738700984406E+00
    0.205669211689861E+02    0.511525055998604E+00
    0.205719212609229E+02    0.509354911736763E+00
    0.205769213528597E+02    0.507229120725292E+00
    0.205819214447965E+02    0.505148539911958E+00
    0.205869215367333E+02    0.503114030894817E+00
    0.205919216286701E+02    0.501126463527557E+00
    0.205969217206069E+02    0.499186722954651E+00
    0.206019218125436E+02    0.497295720017722E+00
    0.206069219044804E+02    0.495454404880920E+00
    0.206119219964172E+02    0.493663783637549E+00
    0.206169220883540E+02    0.491924937597124E+00
    0.206219221802908E+02    0.490239044896627E+00
    0.206269222722276E+02    0.488607404057897E+00
    0.206319223641644E+02    0.487031459103608E+00
    0.206369224561012E+02    0.485512825858031E+00
    0.206419225480379E+02    0.484053319096270E+00
    0.206469226399747E+02    0.482654980258494E+00
    0.206519227319115E+02    0.481320105517620E+00
    0.206569228238483E+02    0.480051274063568E+00
    0.206619229157851E+02    0.478851376564647E+00
    0.206669230077219E+02    0.477723643846784E+00
    0.206719230996587E+02    0.476671675921301E+00
    0.206769231915955E+02    0.475699471568528E+00
    0.206819232835322E+02    0.474811458742383E+00
    0.206869233754690E+02    0.474012526108255E+00
    0.206919234674058E+02    0.473308056034849E+00
    0.206969235593426E+02    0.472703959345934E+00
    0.207019236512794E+02    0.472206712083505E+00
    0.207069237432162E+02    0.471823394676516E+00
    0.207119238351530E+02    0.471561728424624E+00
    0.207169239270897E+02    0.471430136973884E+00
    0.207219240190265E+02    0.471437755522857E+00
    0.207269241109633E+02    0.471594508026776E+00
    0.207319242029001E+02    0.471911132653495E+00
    0.207369242948369E+02    0.472399221748222E+00
    0.207419243867737E+02    0.473071249279212E+00
    0.207469244787105E+02    0.473940582827945E+00
    0.207519245706473E+02    0.475021471512877E+00
    0.207569246625840E+02    0.476328997953919E+00
    0.207619247545208E+02    0.477878978035357E+00
    0.207669248464576E+02    0.479687786536584E+00
    0.207719249383944E+02    0.481772079325575E+00
    0.207769250303312E+02    0.484148373435884E+00
    0.207819251222680E+02    0.486832434676343E+00
    0.207869252142048E+02    0.489838408351783E+00
    0.207919253061416E+02    0.493177612563748E+00
    0.207969253980783E+02    0.496856896477906E+00
    0.208019254900151E+02    0.500876450572796E+00
    0.208069255819519E+02    0.505226947149265E+00
    0.208119256738887E+02    0.509885896117294E+00
    0.208169257658255E+02    0.514813137085211E+00
    0.208219258577623E+02    0.519945474910366E+00
    0.208269259496991E+02    0.525190628719341E+00
    0.208319260416358E+02    0.530420933776596E+00
    0.208369261335726E+02    0.535467632137877E+00
    0.208419262255094E+02    0.540117101129341E+00
    0.208469263174462E+02    0.544110920062291E+00
    0.208519264093830E+02    0.547152078002626E+00
    0.208569265013198E+02    0.548919563506515E+00
    0.208619265932566E+02    0.549092662182688E+00
    0.208669266851934E+02    0.547384240953001E+00
    0.208719267771301E+02    0.543579257854676E+00
    0.208769268690669E+02    0.537571538283976E+00
    0.208819269610037E+02    0.529389978906533E+00
    0.208869270529405E+02    0.519206258133884E+00
    0.208919271448773E+02    0.507320294788464E+00
    0.208969272368141E+02    0.494125832908548E+00
    0.209019273287509E+02    0.480064079291661E+00
    0.209069274206877E+02    0.465575898558926E+00
    0.209119275126244E+02    0.451061899900567E+00
    0.209169276045612E+02    0.436855928692040E+00
    0.209219276964980E+02    0.423213031366182E+00
    0.209269277884348E+02    0.410309587914064E+00
    0.209319278803716E+02    0.398251692539977E+00
    0.209369279723084E+02    0.387087791478158E+00
    0.209419280642452E+02    0.376822419173673E+00
    0.209469281561820E+02    0.367428988309148E+00
    0.209519282481187E+02    0.358860588928567E+00
    0.209569283400555E+02    0.351058473336341E+00
    0.209619284319923E+02    0.343958338461101E+00
    0.209669285239291E+02    0.337494728616693E+00
    0.209719286158659E+02    0.331603946137867E+00
    0.209769287078027E+02    0.326225839914656E+00
    0.209819287997395E+02    0.321304787178482E+00
    0.209869288916762E+02    0.316790118921257E+00
    0.209919289836130E+02    0.312636177998765E+00
    0.209969290755498E+02    0.308802147225184E+00
    0.210019291674866E+02    0.305251743893552E+00
    0.210069292594234E+02    0.301952846347361E+00
    0.210119293513602E+02    0.298877095789475E+00
    0.210169294432970E+02    0.295999500613830E+00
    0.210219295352338E+02    0.293298059574666E+00
    0.210269296271705E+02    0.290753412688857E+00
    0.210319297191073E+02    0.288348523930196E+00
    0.210369298110441E+02    0.286068396659761E+00
    0.210419299029809E+02    0.283899820884245E+00
    0.210469299949177E+02    0.281831150333504E+00
    0.210519300868545E+02    0.279852106845677E+00
    0.210569301787913E+02    0.277953609320824E+00
    0.210619302707281E+02    0.276127624533303E+00
    0.210669303626648E+02    0.274367037219778E+00
    0.210719304546016E+02    0.272665537058610E+00
    0.210769305465384E+02    0.271017520388632E+00
    0.210819306384752E+02    0.269418004742126E+00
    0.210869307304120E+02    0.267862554495678E+00
    0.210919308223488E+02    0.266347216157123E+00
    0.210969309142856E+02    0.264868461988480E+00
    0.211019310062223E+02    0.263423140846190E+00
    0.211069310981591E+02    0.262008435266269E+00
    0.211119311900959E+02    0.260621823955917E+00
    0.211169312820327E+02    0.259261048968865E+00
    0.211219313739695E+02    0.257924086943403E+00
    0.211269314659063E+02    0.256609123865924E+00
    0.211319315578431E+02    0.255314532900221E+00
    0.211369316497799E+02    0.254038854883188E+00
    0.211419317417166E+02    0.252780781145325E+00
    0.211469318336534E+02    0.251539138357905E+00
    0.211519319255902E+02    0.250312875150951E+00
    0.211569320175270E+02    0.249101050277523E+00
    0.211619321094638E+02    0.247902822130824E+00
    0.211669322014006E+02    0.246717439442098E+00
    0.211719322933374E+02    0.245544233011493E+00
    0.211769323852742E+02    0.244382608340186E+00
    0.211819324772109E+02    0.243232039047813E+00
    0.211869325691477E+02    0.242092060971807E+00
    0.211919326610845E+02    0.240962266862636E+00
    0.211969327530213E+02    0.239842301588198E+00
    0.212019328449581E+02    0.238731857784882E+00
    0.212069329368949E+02    0.237630671890262E+00
    0.212119330288317E+02    0.236538520504759E+00
    0.212169331207685E+02    0.235455217038422E+00
    0.212219332127052E+02    0.234380608603054E+00
    0.212269333046420E+02    0.233314573119247E+00
    0.212319333965788E+02    0.232257016610652E+00
    0.212369334885156E+02    0.231207870667451E+00
    0.212419335804524E+02    0.230167090061913E+00
    0.212469336723892E+02    0.229134650506264E+00
    0.212519337643260E+02    0.228110546545187E+00
    0.212569338562627E+02    0.227094789580361E+00
    0.212619339481995E+02    0.226087406024939E+00
    0.212669340401363E+02    0.225088435591096E+00
    0.212719341320731E+02    0.224097929712344E+00
    0.212769342240099E+02    0.223115950105378E+00
    0.212819343159467E+02    0.222142567478415E+00
    0.212869344078835E+02    0.221177860388531E+00
    0.212919344998203E+02    0.220221914257917E+00
    0.212969345917570E+02    0.219274820551334E+00
    0.213019346836938E+02    0.218336676122484E+00
    0.213069347756306E+02    0.217407582735156E+00
    0.213119348675674E+02    0.216487646761945E+00
    0.213169349595042E+02    0.215576979068176E+00
    0.213219350514410E+02    0.214675695083486E+00
    0.213269351433778E+02    0.213783915068478E+00
    0.213319352353146E+02    0.212901764577076E+00
    0.213369353272513E+02    0.212029375126145E+00
    0.213419354191881E+02    0.211166885072951E+00
    0.213469355111249E+02    0.210314440711074E+00
    0.213519356030617E+02    0.209472197594223E+00
    0.213569356949985E+02    0.208640322091109E+00
    0.213619357869353E+02    0.207818993197994E+00
    0.213669358788721E+02    0.207008404610283E+00
    0.213719359708088E+02    0.206208767079587E+00
    0.213769360627456E+02    0.205420311077289E+00
    0.213819361546824E+02    0.204643289790913E+00
    0.213869362466192E+02    0.203877982486479E+00
    0.213919363385560E+02    0.203124698275925E+00
    0.213969364304928E+02    0.202383780335937E+00
    0.214019365224296E+02    0.201655610632801E+00
    0.214069366143664E+02    0.200940615222162E+00
    0.214119367063031E+02    0.200239270199031E+00
    0.214169367982399E+02    0.199552108394514E+00
    0.214219368901767E+02    0.198879726929608E+00
    0.214269369821135E+02    0.198222795760347E+00
    0.214319370740503E+02    0.197582067368294E+00
    0.214369371659871E+02    0.196958387807898E+00
    0.214419372579239E+02    0.196352709276139E+00
    0.214469373498607E+02    0.195766104573444E+00
    0.214519374417974E+02    0.195199783684272E+00
    0.214569375337342E+02    0.194655112925310E+00
    0.214619376256710E+02    0.194133637119808E+00
    0.214669377176078E+02    0.193637105319487E+00
    0.214719378095446E+02    0.193167500912341E+00
    0.214769379014814E+02    0.192727076706925E+00
    0.214819379934182E+02    0.192318396263878E+00
    0.214869380853550E+02    0.191944382577714E+00
    0.214919381772917E+02    0.191608375699369E+00
    0.214969382692285E+02    0.191314201193363E+00
    0.215019383611653E+02    0.191066251785654E+00
    0.215069384531021E+02    0.190869585132295E+00
    0.215119385450389E+02    0.190730041371790E+00
    0.215169386369757E+02    0.190654385059751E+00
    0.215219387289125E+02    0.190650477271785E+00
    0.215269388208492E+02    0.190727485202232E+00
    0.215319389127860E+02    0.190896138560919E+00
    0.215369390047228E+02    0.191169044611186E+00
    0.215419390966596E+02    0.191561077013592E+00
    0.215469391885964E+02    0.192089857881111E+00
    0.215519392805332E+02    0.192776357932708E+00
    0.215569393724700E+02    0.193645646770713E+00
    0.215619394644068E+02    0.194727834156269E+00
    0.215669395563435E+02    0.196059254491999E+00
    0.215719396482803E+02    0.197683960267298E+00
    0.215769397402171E+02    0.199655605944873E+00
    0.215819398321539E+02    0.202039819926803E+00
    0.215869399240907E+02    0.204917174761362E+00
    0.215919400160275E+02    0.208386864848513E+00
    0.215969401079643E+02    0.212571165745010E+00
    0.216019401999011E+02    0.217620636514654E+00
    0.216069402918378E+02    0.223719750727056E+00
    0.216119403837746E+02    0.231092037349719E+00
    0.216169404757114E+02    0.240002576512593E+00
    0.216219405676482E+02    0.250753309880808E+00
    0.216269406595850E+02    0.263662333827503E+00
    0.216319407515218E+02    0.279011425387116E+00
    0.216369408434586E+02    0.296937146257190E+00
    0.216419409353953E+02    0.317235899927843E+00
    0.216469410273321E+02    0.339071287104052E+00
    0.216519411192689E+02    0.360650329830111E+00
    0.216569412112057E+02    0.379099245785392E+00
    0.216619413031425E+02    0.390917966561947E+00
    0.216669413950793E+02    0.393196578532812E+00
    0.216719414870161E+02    0.385040833235904E+00
    0.216769415789529E+02    0.368084276328538E+00
    0.216819416708896E+02    0.345607470003465E+00
    0.216869417628264E+02    0.321053135920959E+00
    0.216919418547632E+02    0.297001500590264E+00
    0.216969419467000E+02    0.274921960729664E+00
    0.217019420386368E+02    0.255399620235086E+00
    0.217069421305736E+02    0.238474883698824E+00
    0.217119422225104E+02    0.223915950730146E+00
    0.217169423144472E+02    0.211389272962614E+00
    0.217219424063839E+02    0.200550974283237E+00
    0.217269424983207E+02    0.191090594352648E+00
    0.217319425902575E+02    0.182750972830312E+00
    0.217369426821943E+02    0.175339124417009E+00
    0.217419427741311E+02    0.168735813918029E+00
    0.217469428660679E+02    0.162905368300967E+00
    0.217519429580047E+02    0.157900888701451E+00
    0.217569430499414E+02    0.153854437956351E+00
    0.217619431418782E+02    0.150941272484278E+00
    0.217669432338150E+02    0.149316526869868E+00
    0.217719433257518E+02    0.149040186638568E+00
    0.217769434176886E+02    0.150020313289270E+00
    0.217819435096254E+02    0.152002725121033E+00
    0.217869436015622E+02    0.154615812913649E+00
    0.217919436934990E+02    0.157452758974678E+00
    0.217969437854357E+02    0.160156389675801E+00
    0.218019438773725E+02    0.162475010663378E+00
    0.218069439693093E+02    0.164277106602689E+00
    0.218119440612461E+02    0.165533413508861E+00
    0.218169441531829E+02    0.166284164520450E+00
    0.218219442451197E+02    0.166606747371981E+00
    0.218269443370565E+02    0.166591524621968E+00
    0.218319444289933E+02    0.166327211954530E+00
    0.218369445209300E+02    0.165893988833546E+00
    0.218419446128668E+02    0.165361766897604E+00
    0.218469447048036E+02    0.164791501355050E+00
    0.218519447967404E+02    0.164238221370419E+00
    0.218569448886772E+02    0.163755197015207E+00
    0.218619449806140E+02    0.163399293442141E+00
    0.218669450725508E+02    0.163238195677281E+00
    0.218719451644876E+02    0.163361048795441E+00
    0.218769452564244E+02    0.163895573940958E+00
    0.218819453483611E+02    0.165037771791063E+00
    0.218869454402979E+02    0.167106879059468E+00
    0.218919455322347E+02    0.170652688078958E+00
    0.218969456241715E+02    0.176672667814773E+00
    0.219019457161083E+02    0.187037671816277E+00
    0.219069458080451E+02    0.205045136014445E+00
    0.219119458999819E+02    0.233374186416783E+00
    0.219169459919187E+02    0.254514326789072E+00
    0.219219460838554E+02    0.225766012695910E+00
    0.219269461757922E+02    0.184094234755086E+00
    0.219319462677290E+02    0.165947602020562E+00
    0.219369463596658E+02    0.165047144712777E+00
    0.219419464516026E+02    0.171051539630622E+00
    0.219469465435394E+02    0.174589265435813E+00
    0.219519466354762E+02    0.172513944029573E+00
    0.219569467274130E+02    0.167438038954099E+00
    0.219619468193498E+02    0.161951670061349E+00
    0.219669469112865E+02    0.157055922086586E+00
    0.219719470032233E+02    0.152902468702499E+00
    0.219769470951601E+02    0.149374351042245E+00
    0.219819471870969E+02    0.146306625939307E+00
    0.219869472790337E+02    0.143546353786548E+00
    0.219919473709705E+02    0.140959868886805E+00
    0.219969474629073E+02    0.138426720224480E+00
    0.220019475548441E+02    0.135837539339304E+00
    0.220069476467809E+02    0.133123356374577E+00
    0.220119477387176E+02    0.130413312807379E+00
    0.220169478306544E+02    0.128600055031227E+00
    0.220219479225912E+02    0.130137051971900E+00
    0.220269480145280E+02    0.135803572007493E+00
    0.220319481064648E+02    0.140317710254895E+00
    0.220369481984016E+02    0.141377689872722E+00
    0.220419482903384E+02    0.140598159731138E+00
    0.220469483822752E+02    0.139163586708838E+00
    0.220519484742120E+02    0.137496861576061E+00
    0.220569485661487E+02    0.135725760688219E+00
    0.220619486580855E+02    0.134103666502286E+00
    0.220669487500223E+02    0.134511265749061E+00
    0.220719488419591E+02    0.143379684304535E+00
    0.220769489338959E+02    0.149210802370239E+00
    0.220819490258327E+02    0.146615801592997E+00
    0.220869491177695E+02    0.144051408868412E+00
    0.220919492097063E+02    0.142435394309829E+00
    0.220969493016430E+02    0.141482041469495E+00
    0.221019493935798E+02    0.140665694302440E+00
    0.221069494855166E+02    0.137350981059404E+00
    0.221119495774534E+02    0.122367518629455E+00
    0.221169496693902E+02    0.116529604714069E+00
    0.221219497613270E+02    0.120854402068657E+00
    0.221269498532638E+02    0.123468579950255E+00
    0.221319499452006E+02    0.124649203374453E+00
    0.221369500371374E+02    0.125003669166495E+00
    0.221419501290741E+02    0.125314919268508E+00
    0.221469502210109E+02    0.134523423001144E+00
    0.221519503129477E+02    0.140506843314711E+00
    0.221569504048845E+02    0.140888701474574E+00
    0.221619504968213E+02    0.146417992928424E+00
    0.221669505887581E+02    0.163921838299352E+00
    0.221719506806949E+02    0.124196186220289E+00
    0.221769507726317E+02    0.108351811123584E+00
    0.221819508645685E+02    0.111264617106441E+00
    0.221869509565052E+02    0.112362538114446E+00
    0.221919510484420E+02    0.114963563748513E+00
    0.221969511403788E+02    0.125526395221807E+00
    0.222019512323156E+02    0.125670254076130E+00
    0.222069513242524E+02    0.176373083109215E+00
    0.222119514161892E+02    0.153363825913599E+00
    0.222169515081260E+02    0.133205112509400E+00
    0.222219516000628E+02    0.130598258816125E+00
    0.222269516919995E+02    0.138757282035035E+00
    0.222319517839363E+02    0.151329145759649E+00
    0.222369518758731E+02    0.110406461892512E+00
    0.222419519678099E+02    0.120572244759893E+00
    0.222469520597467E+02    0.138202541099809E+00
    0.222519521516835E+02    0.219547689648476E+00
    0.222569522436203E+02    0.111446199753649E+00
    0.222619523355571E+02    0.131257926619657E+00
    0.222669524274939E+02    0.112398875422519E+00
    0.222719525194306E+02    0.115796793750452E+00
    0.222769526113674E+02    0.114557205043584E+00
    0.222819527033042E+02    0.128245526224864E+00
    0.222869527952410E+02    0.112955733848169E+00
    0.222919528871778E+02    0.116590689434793E+00
    0.222969529791146E+02    0.112937383583107E+00
    0.223019530710514E+02    0.142330219077371E+00
    0.223069531629882E+02    0.133619491998116E+00
    0.223119532549250E+02    0.108267235633640E+00
    0.223169533468617E+02    0.194482136242304E+00
    0.223219534387985E+02    0.192241481515940E+00
    0.223269535307353E+02    0.109067037766742E+00
    0.223319536226721E+02    0.544747467518757E+16
    0.223369537146089E+02    0.502498646820374E+12
    0.223419538065457E+02    0.995658972881528E+09
    0.223469538984825E+02    0.303272485292578E+08
    0.223519539904193E+02    0.112242421781183E+07
    0.223569540823561E+02    0.198024241058326E+06
    0.223619541742928E+02    0.391183227624188E+05
    0.223669542662296E+02    0.430212559559535E+04
    0.223719543581664E+02    0.714013674169927E+03
    0.223769544501032E+02    0.411057287094626E+03
    0.223819545420400E+02    0.892447775956976E+02
    0.223869546339768E+02    0.113807057408538E+02
    0.223919547259136E+02    0.399809538981132E+01
    0.223969548178504E+02    0.302380666301051E+01
    0.224019549097872E+02    0.166242765143817E+01
    0.224069550017239E+02    0.707979935516256E+00
    0.224119550936607E+02    0.287236232849307E+00
    0.224169551855975E+02    0.158895786172212E+00
    0.224219552775343E+02    0.138112004639675E+00
    0.224269553694711E+02    0.142687169918139E+00
    0.224319554614079E+02    0.146620295382068E+00
    0.224369555533447E+02    0.145662609965013E+00
    0.224419556452815E+02    0.141643749857757E+00
    0.224469557372182E+02    0.136837005067596E+00
    0.224519558291550E+02    0.132664001654556E+00
    0.224569559210918E+02    0.129845440911455E+00
    0.224619560130286E+02    0.128764284955088E+00
    0.224669561049654E+02    0.129410104556055E+00
    0.224719561969022E+02    0.130012452760402E+00
    0.224769562888390E+02    0.127043279295453E+00
    0.224819563807758E+02    0.121947237894129E+00
    0.224869564727126E+02    0.118109297695197E+00
    0.224919565646493E+02    0.115826536502471E+00
    0.224969566565861E+02    0.114493587530419E+00
    0.225019567485229E+02    0.113674774823610E+00
    0.225069568404597E+02    0.113124687602719E+00
    0.225119569323965E+02    0.112700727902680E+00
    0.225169570243333E+02    0.112310316494054E+00
    0.225219571162701E+02    0.111884940222071E+00
    0.225269572082069E+02    0.111369374080878E+00
    0.225319573001437E+02    0.110721799440615E+00
    0.225369573920804E+02    0.109923970335243E+00
    0.225419574840172E+02    0.108997717779339E+00
    0.225469575759540E+02    0.108014805992306E+00
    0.225519576678908E+02    0.107081829689705E+00
    0.225569577598276E+02    0.106298420654103E+00
    0.225619578517644E+02    0.105716904937684E+00
    0.225669579437012E+02    0.105333312318797E+00
    0.225719580356380E+02    0.105107674375346E+00
    0.225769581275747E+02    0.104990294492073E+00
    0.225819582195115E+02    0.104938184738094E+00
    0.225869583114483E+02    0.104920444563064E+00
    0.225919584033851E+02    0.104917429933594E+00
    0.225969584953219E+02    0.104917915595986E+00
    0.226019585872587E+02    0.104916328538982E+00
    0.226069586791955E+02    0.104910717967390E+00
    0.226119587711323E+02    0.104901552941119E+00
    0.226169588630691E+02    0.104891392431895E+00
    0.226219589550058E+02    0.104885857110083E+00
    0.226269590469426E+02    0.104897580106860E+00
    0.226319591388794E+02    0.104958601258000E+00
    0.226369592308162E+02    0.105156004449458E+00
    0.226419593227530E+02    0.105696041536431E+00
    0.226469594146898E+02    0.106742051470028E+00
    0.226519595066266E+02    0.107728654613940E+00
    0.226569595985634E+02    0.108251845269357E+00
    0.226619596905002E+02    0.108825813533118E+00
    0.226669597824369E+02    0.110056305669257E+00
    0.226719598743737E+02    0.112990733275096E+00
    0.226769599663105E+02    0.118556285882914E+00
    0.226819600582473E+02    0.114108860898201E+00
    0.226869601501841E+02    0.108187222338600E+00
    0.226919602421209E+02    0.106556316087183E+00
    0.226969603340577E+02    0.105616932042143E+00
    0.227019604259945E+02    0.104004436746553E+00
    0.227069605179313E+02    0.101408389383708E+00
    0.227119606098680E+02    0.989243378050527E-01
    0.227169607018048E+02    0.976408746169354E-01
    0.227219607937416E+02    0.975103896520328E-01
    0.227269608856784E+02    0.975925700535060E-01
    0.227319609776152E+02    0.981077479528537E-01
    0.227369610695520E+02    0.986288103864279E-01
    0.227419611614888E+02    0.991710481654705E-01
    0.227469612534256E+02    0.997673428668802E-01
    0.227519613453623E+02    0.100464331002868E+00
    0.227569614372991E+02    0.101067427340384E+00
    0.227619615292359E+02    0.100882608642308E+00
    0.227669616211727E+02    0.101467006175226E+00
    0.227719617131095E+02    0.103405079238570E+00
    0.227769618050463E+02    0.109211006929220E+00
    0.227819618969831E+02    0.108757776583445E+00
    0.227869619889199E+02    0.102751243666889E+00
    0.227919620808567E+02    0.100925040455143E+00
    0.227969621727934E+02    0.961055210742630E-01
    0.228019622647302E+02    0.939605564212982E-01
    0.228069623566670E+02    0.942317501484773E-01
    0.228119624486038E+02    0.958481601436287E-01
    0.228169625405406E+02    0.971529332059486E-01
    0.228219626324774E+02    0.957399777265509E-01
    0.228269627244142E+02    0.948912696178054E-01
    0.228319628163510E+02    0.985051945819433E-01
    0.228369629082878E+02    0.108481748312817E+00
    0.228419630002245E+02    0.100486010899924E+00
    0.228469630921613E+02    0.969178095293587E-01
    0.228519631840981E+02    0.916866011695135E-01
    0.228569632760349E+02    0.935998677059888E-01
    0.228619633679717E+02    0.867849861355342E-01
    0.228669634599085E+02    0.912539173546354E-01
    0.228719635518453E+02    0.985769090761027E-01
    0.228769636437821E+02    0.994104449162698E-01
    0.228819637357188E+02    0.930762204445606E-01
    0.228869638276556E+02    0.900967534439880E-01
    0.228919639195924E+02    0.866329032114299E-01
    0.228969640115292E+02    0.959955618720021E-01
    0.229019641034660E+02    0.852564466240568E-01
    0.229069641954028E+02    0.852555232875210E-01
    0.229119642873396E+02    0.884120539934257E-01
    0.229169643792764E+02    0.107658415282554E+00
    0.229219644712132E+02    0.913456285951661E-01
    0.229269645631499E+02    0.955279036618109E-01
    0.229319646550867E+02    0.108868244106159E+00
    0.229369647470235E+02    0.104512126098416E+00
    0.229419648389603E+02    0.962834671709236E-01
    0.229469649308971E+02    0.103096966803507E+00
    0.229519650228339E+02    0.865060738019931E-01
    0.229569651147707E+02    0.872279661568285E-01
    0.229619652067075E+02    0.889862977154356E-01
    0.229669652986443E+02    0.862898839983978E-01
    0.229719653905810E+02    0.872069328307705E-01
    0.229769654825178E+02    0.100554682281606E+00
    0.229819655744546E+02    0.870086099058411E-01
    0.229869656663914E+02    0.103138766426750E+00
    0.229919657583282E+02    0.893970570608865E-01
    0.229969658502650E+02    0.893260113014643E-01
    0.230019659422018E+02    0.892412117221247E-01
    0.230069660341386E+02    0.891442069198464E-01
    0.230119661260754E+02    0.890362655461943E-01
    0.230169662180121E+02    0.889183608071733E-01
    0.230219663099489E+02    0.887911809385606E-01
    0.230269664018857E+02    0.886551464023999E-01
    0.230319664938225E+02    0.885104234949900E-01
    0.230369665857593E+02    0.883569277151310E-01
    0.230419666776961E+02    0.881943112174699E-01
    0.230469667696329E+02    0.880219280254379E-01
    0.230519668615697E+02    0.878387685196759E-01
    0.230569669535064E+02    0.876433508406144E-01
    0.230619670454432E+02    0.874335504814514E-01
    0.230669671373800E+02    0.872063392702623E-01
    0.230719672293168E+02    0.869573896777298E-01
    0.230769673212536E+02    0.866804786088405E-01
    0.230819674131904E+02    0.863665993020782E-01
    0.230869675051272E+02    0.860026798323591E-01
    0.230919675970640E+02    0.855698912359048E-01
    0.230969676890008E+02    0.850419853199141E-01
    0.231019677809375E+02    0.843858075264788E-01
    0.231069678728743E+02    0.835714010637704E-01
    0.231119679648111E+02    0.826114123585756E-01
    0.231169680567479E+02    0.816587441477105E-01
    0.231219681486847E+02    0.811175901959546E-01
    0.231269682406215E+02    0.814988017484271E-01
    0.231319683325583E+02    0.829859889651398E-01
    0.231369684244951E+02    0.856291591563329E-01
    0.231419685164319E+02    0.902152642970500E-01
    0.231469686083686E+02    0.873776218587045E-01
    0.231519687003054E+02    0.817335864489169E-01
    0.231569687922422E+02    0.815745652828622E-01
    0.231619688841790E+02    0.818868628271044E-01
    0.231669689761158E+02    0.821225146286515E-01
    0.231719690680526E+02    0.822547031433580E-01
    0.231769691599894E+02    0.823041349882570E-01
    0.231819692519262E+02    0.822895561267082E-01
    0.231869693438629E+02    0.822231265679489E-01
    0.231919694357997E+02    0.821123909195857E-01
    0.231969695277365E+02    0.819582062210392E-01
    0.232019696196733E+02    0.817515231839593E-01
    0.232069697116101E+02    0.814830715420429E-01
    0.232119698035469E+02    0.811255234936395E-01
    0.232169698954837E+02    0.806290330310385E-01
    0.232219699874205E+02    0.799067342851701E-01
    0.232269700793573E+02    0.788493695415241E-01
    0.232319701712940E+02    0.775889856973164E-01
    0.232369702632308E+02    0.774114641551448E-01
    0.232419703551676E+02    0.800982829467139E-01
    0.232469704471044E+02    0.872062919987544E-01
    0.232519705390412E+02    0.782617884985783E-01
    0.232569706309780E+02    0.781904425523654E-01
    0.232619707229148E+02    0.787076520927407E-01
    0.232669708148516E+02    0.789073057769443E-01
    0.232719709067884E+02    0.789034043951731E-01
    0.232769709987251E+02    0.787599739436402E-01
    0.232819710906619E+02    0.784529467596579E-01
    0.232869711825987E+02    0.779274861218401E-01
    0.232919712745355E+02    0.769868462976118E-01
    0.232969713664723E+02    0.754728146386211E-01
    0.233019714584091E+02    0.760265818243649E-01
    0.233069715503459E+02    0.847039823351658E-01
    0.233119716422827E+02    0.757365500247454E-01
    0.233169717342195E+02    0.766679771947911E-01
    0.233219718261562E+02    0.768648378776047E-01
    0.233269719180930E+02    0.766631719317227E-01
    0.233319720100298E+02    0.760275114922351E-01
    0.233369721019666E+02    0.745532986146824E-01
    0.233419721939034E+02    0.754393509266395E-01
    0.233469722858402E+02    0.753252204279534E-01
    0.233519723777770E+02    0.754124082127078E-01
    0.233569724697138E+02    0.754879642945728E-01
    0.233619725616505E+02    0.746770865734179E-01
    0.233669726535873E+02    0.730838704983080E-01
    0.233719727455241E+02    0.738329333251870E-01
    0.233769728374609E+02    0.746102111062537E-01
    0.233819729293977E+02    0.739366786106077E-01
    0.233869730213345E+02    0.744487754102870E-01
    0.233919731132713E+02    0.738245232161117E-01
    0.233969732052081E+02    0.732248513251978E-01
    0.234019732971449E+02    0.772234195814610E-01
    0.234069733890816E+02    0.731889557221528E-01
    0.234119734810184E+02    0.723605966993070E-01
    0.234169735729552E+02    0.719031051045390E-01
    0.234219736648920E+02    0.726660262009749E-01
    0.234269737568288E+02    0.725933958116338E-01
    0.234319738487656E+02    0.720991773021825E-01
    0.234369739407024E+02    0.824880135840476E-01
    0.234419740326392E+02    0.810186914165216E-01
    0.234469741245760E+02    0.822124458812988E-01
    0.234519742165127E+02    0.704343484254804E-01
    0.234569743084495E+02    0.766568026220481E-01
    0.234619744003863E+02    0.716524135664526E-01
    0.234669744923231E+02    0.714661687687160E-01
    0.234719745842599E+02    0.712810156656552E-01
    0.234769746761967E+02    0.710977752123418E-01
    0.234819747681335E+02    0.709173144508102E-01
    0.234869748600703E+02    0.707405330743545E-01
    0.234919749520070E+02    0.705683573607462E-01
    0.234969750439438E+02    0.704017421177519E-01
    0.235019751358806E+02    0.702416807713794E-01
    0.235069752278174E+02    0.700892233473506E-01
    0.235119753197542E+02    0.699455018179544E-01
    0.235169754116910E+02    0.698117621002586E-01
    0.235219755036278E+02    0.696894018460930E-01
    0.235269755955646E+02    0.695800130151547E-01
    0.235319756875014E+02    0.694854280111709E-01
    0.235369757794381E+02    0.694077678571911E-01
    0.235419758713749E+02    0.693494904339119E-01
    0.235469759633117E+02    0.693134361645810E-01
    0.235519760552485E+02    0.693028676841514E-01
    0.235569761471853E+02    0.693214988976661E-01
    0.235619762391221E+02    0.693735074305417E-01
    0.235669763310589E+02    0.694635227671393E-01
    0.235719764229957E+02    0.695965804408160E-01
    0.235769765149325E+02    0.697780306553453E-01
    0.235819766068692E+02    0.700133880456466E-01
    0.235869766988060E+02    0.703081085603921E-01
    0.235919767907428E+02    0.706672806329396E-01
    0.235969768826796E+02    0.710952221997772E-01
    0.236019769746164E+02    0.715949842109909E-01
    0.236069770665532E+02    0.721677763455690E-01
    0.236119771584900E+02    0.728123520496756E-01
    0.236169772504268E+02    0.735244161931781E-01
    0.236219773423636E+02    0.742961450656184E-01
    0.236269774343003E+02    0.751159271128981E-01
    0.236319775262371E+02    0.759684334940680E-01
    0.236369776181739E+02    0.768351006324636E-01
    0.236419777101107E+02    0.776950488131891E-01
    0.236469778020475E+02    0.785263785964741E-01
    0.236519778939843E+02    0.793076997493525E-01
    0.236569779859211E+02    0.800196824667391E-01
    0.236619780778579E+02    0.806464019295264E-01
    0.236669781697946E+02    0.811762844411223E-01
    0.236719782617314E+02    0.816025461548900E-01
    0.236769783536682E+02    0.819231174073292E-01
    0.236819784456050E+02    0.821401362613164E-01
    0.236869785375418E+02    0.822591517020433E-01
    0.236919786294786E+02    0.822881926998397E-01
    0.236969787214154E+02    0.822368407958305E-01
    0.237019788133522E+02    0.821154053270565E-01
    0.237069789052890E+02    0.819342567779423E-01
    0.237119789972257E+02    0.817033357657136E-01
    0.237169790891625E+02    0.814318280587989E-01
    0.237219791810993E+02    0.811279804328297E-01
    0.237269792730361E+02    0.807990260390784E-01
    0.237319793649729E+02    0.804511883102793E-01
    0.237369794569097E+02    0.800897364017807E-01
    0.237419795488465E+02    0.797190706257071E-01
    0.237469796407833E+02    0.793428218877097E-01
    0.237519797327201E+02    0.789639540420746E-01
    0.237569798246568E+02    0.785848620342834E-01
    0.237619799165936E+02    0.782074616997466E-01
    0.237669800085304E+02    0.778332692103134E-01
    0.237719801004672E+02    0.774634696108283E-01
    0.237769801924040E+02    0.770989747814279E-01
    0.237819802843408E+02    0.767404717073085E-01
    0.237869803762776E+02    0.763884621873232E-01
    0.237919804682144E+02    0.760432951975889E-01
    0.237969805601512E+02    0.757051931102761E-01
    0.238019806520879E+02    0.753742728667872E-01
    0.238069807440247E+02    0.750505630886202E-01
    0.238119808359615E+02    0.747340179698704E-01
    0.238169809278983E+02    0.744245286609135E-01
    0.238219810198351E+02    0.741219327240919E-01
    0.238269811117719E+02    0.738260221302369E-01
    0.238319812037087E+02    0.735365501623473E-01
    0.238369812956455E+02    0.732532375055303E-01
    0.238419813875822E+02    0.729757777339741E-01
    0.238469814795190E+02    0.727038423388849E-01
    0.238519815714558E+02    0.724370853960053E-01
    0.238569816633926E+02    0.721751479299545E-01
    0.238619817553294E+02    0.719176619958445E-01
    0.238669818472662E+02    0.716642544768636E-01
    0.238719819392030E+02    0.714145505715237E-01
    0.238769820311398E+02    0.711681769302555E-01
    0.238819821230766E+02    0.709247643871603E-01
    0.238869822150133E+02    0.706839502261294E-01
    0.238919823069501E+02    0.704453799148875E-01
    0.238969823988869E+02    0.702087082383577E-01
    0.239019824908237E+02    0.699735997650647E-01
    0.239069825827605E+02    0.697397285806991E-01
    0.239119826746973E+02    0.695067772293777E-01
    0.239169827666341E+02    0.692744348046826E-01
    0.239219828585709E+02    0.690423941353137E-01
    0.239269829505077E+02    0.688103480103734E-01
    0.239319830424444E+02    0.685779843852906E-01
    0.239369831343812E+02    0.683449804933415E-01
    0.239419832263180E+02    0.681109957743775E-01
    0.239469833182548E+02    0.678756634953845E-01
    0.239519834101916E+02    0.676385808936371E-01
    0.239569835021284E+02    0.673992976089750E-01
    0.239619835940652E+02    0.671573020985398E-01
    0.239669836860020E+02    0.669120055647006E-01
    0.239719837779387E+02    0.666627228802662E-01
    0.239769838698755E+02    0.664086496820844E-01
    0.239819839618123E+02    0.661488346749607E-01
    0.239869840537491E+02    0.658821458615271E-01
    0.239919841456859E+02    0.656072291306612E-01
    0.239969842376227E+02    0.653224573801559E-01
    0.240019843295595E+02    0.650258682952536E-01
    0.240069844214963E+02    0.647150894816930E-01
    0.240119845134331E+02    0.643872518026048E-01
    0.240169846053698E+02    0.640388978169587E-01
    0.240219846973066E+02    0.636659075757178E-01
    0.240269847892434E+02    0.632635018514817E-01
    0.240319848811802E+02    0.628264756204751E-01
    0.240369849731170E+02    0.623500445804674E-01
    0.240419850650538E+02    0.618322680778244E-01
    0.240469851569906E+02    0.612805008897440E-01
    0.240519852489274E+02    0.607281264586625E-01
    0.240569853408642E+02    0.602768045487642E-01
    0.240619854328009E+02    0.601939126743800E-01
    0.240669855247377E+02    0.610686225746415E-01
    0.240719856166745E+02    0.637046707970839E-01
    0.240769857086113E+02    0.678391879769192E-01
    0.240819858005481E+02    0.712412434510440E-01
    0.240869858924849E+02    0.726194890325548E-01
    0.240919859844217E+02    0.727769262534855E-01
    0.240969860763585E+02    0.729147208439757E-01
    0.241019861682953E+02    0.745988116015897E-01
    0.241069862602320E+02    0.782871890712240E-01
    0.241119863521688E+02    0.727849536274993E-01
    0.241169864441056E+02    0.693597405707830E-01
    0.241219865360424E+02    0.679676776125051E-01
    0.241269866279792E+02    0.671531434711510E-01
    0.241319867199160E+02    0.665537380097429E-01
    0.241369868118528E+02    0.660580076150363E-01
    0.241419869037896E+02    0.656214688345438E-01
    0.241469869957263E+02    0.652221210575945E-01
    0.241519870876631E+02    0.648469956497004E-01
    0.241569871795999E+02    0.644872214912528E-01
    0.241619872715367E+02    0.641358677959011E-01
    0.241669873634735E+02    0.637868062885337E-01
    0.241719874554103E+02    0.634339540886458E-01
    0.241769875473471E+02    0.630706106741004E-01
    0.241819876392839E+02    0.626887090751003E-01
    0.241869877312207E+02    0.622778097173058E-01
    0.241919878231574E+02    0.618236242466763E-01
    0.241969879150942E+02    0.613058313953724E-01
    0.242019880070310E+02    0.606952680560153E-01
    0.242069880989678E+02    0.599530873968047E-01
    0.242119881909046E+02    0.590495129867329E-01
    0.242169882828414E+02    0.581039455529245E-01
    0.242219883747782E+02    0.580814093088031E-01
    0.242269884667150E+02    0.615087857876133E-01
    0.242319885586518E+02    0.664175047513147E-01
    0.242369886505885E+02    0.707538022429356E-01
    0.242419887425253E+02    0.777887070143599E-01
    0.242469888344621E+02    0.681268956938183E-01
    0.242519889263989E+02    0.652045874013167E-01
    0.242569890183357E+02    0.640495890555275E-01
    0.242619891102725E+02    0.633147623083719E-01
    0.242669892022093E+02    0.627247877679847E-01
    0.242719892941461E+02    0.621861620304038E-01
    0.242769893860828E+02    0.616471941146316E-01
    0.242819894780196E+02    0.610610443239064E-01
    0.242869895699564E+02    0.603643755862387E-01
    0.242919896618932E+02    0.594499894485424E-01
    0.242969897538300E+02    0.581453839980729E-01
    0.243019898457668E+02    0.566484716432862E-01
    0.243069899377036E+02    0.591716760441059E-01
    0.243119900296404E+02    0.676098099538356E-01
    0.243169901215772E+02    0.738971263777866E-01
    0.243219902135139E+02    0.644538603607455E-01
    0.243269903054507E+02    0.628445349692691E-01
    0.243319903973875E+02    0.620620250258693E-01
    0.243369904893243E+02    0.614844335999326E-01
    0.243419905812611E+02    0.609780860091755E-01
    0.243469906731979E+02    0.605105054793919E-01
    0.243519907651347E+02    0.603780700542060E-01
    0.243569908570715E+02    0.628668854044446E-01
    0.243619909490083E+02    0.670182093796105E-01
    0.243669910409450E+02    0.598706594144681E-01
    0.243719911328818E+02    0.584512769683354E-01
    0.243769912248186E+02    0.570274440976389E-01
    0.243819913167554E+02    0.555991307608263E-01
    0.243869914086922E+02    0.716751370784864E-01
    0.243919915006290E+02    0.713727883848564E-01
    0.243969915925658E+02    0.612513989577735E-01
    0.244019916845026E+02    0.577763178880557E-01
    0.244069917764394E+02    0.579992439100547E-01
    0.244119918683761E+02    0.738582855596607E-01
    0.244169919603129E+02    0.618037880056083E-01
    0.244219920522497E+02    0.549661039021319E-01
    0.244269921441865E+02    0.667071737221824E-01
    0.244319922361233E+02    0.604969112494570E-01
    0.244369923280601E+02    0.677288172615313E-01
    0.244419924199969E+02    0.599362850396490E-01
    0.244469925119337E+02    0.618625715766084E-01
    0.244519926038704E+02    0.614515349197815E-01
    0.244569926958072E+02    0.605339109944519E-01
    0.244619927877440E+02    0.601289185851448E-01
    0.244669928796808E+02    0.599373097703085E-01
    0.244719929716176E+02    0.585970478340652E-01
    0.244769930635544E+02    0.572053961182967E-01
    0.244819931554912E+02    0.575558315017308E-01
    0.244869932474280E+02    0.573428096900063E-01
    0.244919933393648E+02    0.269585008953605E+20
    0.244969934313015E+02    0.419245715556224E+13
    0.245019935232383E+02    0.215866096685342E+10
    0.245069936151751E+02    0.690050365203177E+08
    0.245119937071119E+02    0.158216079443939E+07
    0.245169937990487E+02    0.159602087698600E+06
    0.245219938909855E+02    0.241318866526926E+05
    0.245269939829223E+02    0.151536483884286E+04
    0.245319940748591E+02    0.523362336475069E+03
    0.245369941667959E+02    0.179398907750379E+03
    0.245419942587326E+02    0.199546596892686E+02
    0.245469943506694E+02    0.398425032307162E+01
    0.245519944426062E+02    0.337580339067427E+01
    0.245569945345430E+02    0.185704842478767E+01
    0.245619946264798E+02    0.737603340643795E+00
    0.245669947184166E+02    0.263772752619336E+00
    0.245719948103534E+02    0.115110559949761E+00
    0.245769949022902E+02    0.760763611653835E-01
    0.245819949942269E+02    0.651098048303730E-01
    0.245869950861637E+02    0.601786491281283E-01
    0.245919951781005E+02    0.571169497995659E-01
    0.245969952700373E+02    0.553838453775653E-01
    0.246019953619741E+02    0.547043603100638E-01
    0.246069954539109E+02    0.547049301931281E-01
    0.246119955458477E+02    0.550403671549659E-01
    0.246169956377845E+02    0.554716601046284E-01
    0.246219957297213E+02    0.558666002216055E-01
    0.246269958216580E+02    0.561694905232808E-01
    0.246319959135948E+02    0.563694250120448E-01
    0.246369960055316E+02    0.564772147219831E-01
    0.246419960974684E+02    0.565114675204933E-01
    0.246469961894052E+02    0.564913560038626E-01
    0.246519962813420E+02    0.564334852816236E-01
    0.246569963732788E+02    0.563509737113026E-01
    0.246619964652156E+02    0.562535807410047E-01
    0.246669965571524E+02    0.561482384635106E-01
    0.246719966490891E+02    0.560396672399187E-01
    0.246769967410259E+02    0.559309367916475E-01
    0.246819968329627E+02    0.558239267756932E-01
    0.246869969248995E+02    0.557196836127887E-01
    0.246919970168363E+02    0.556186871257761E-01
    0.246969971087731E+02    0.555210448699697E-01
    0.247019972007099E+02    0.554266310447100E-01
    0.247069972926467E+02    0.553351840604448E-01
    0.247119973845835E+02    0.552463737869641E-01
    0.247169974765202E+02    0.551598468217572E-01
    0.247219975684570E+02    0.550752559653442E-01
    0.247269976603938E+02    0.549922784472049E-01
    0.247319977523306E+02    0.549106262149761E-01
    0.247369978442674E+02    0.548300507023354E-01
    0.247419979362042E+02    0.547503438279521E-01
    0.247469980281410E+02    0.546713365025257E-01
    0.247519981200778E+02    0.545928955648628E-01
    0.247569982120146E+02    0.545149198131774E-01
    0.247619983039513E+02    0.544373356079134E-01
    0.247669983958881E+02    0.543600923837858E-01
    0.247719984878249E+02    0.542831582984227E-01
    0.247769985797617E+02    0.542065161845017E-01
    0.247819986716985E+02    0.541301598934340E-01
    0.247869987636353E+02    0.540540910945701E-01
    0.247919988555721E+02    0.539783165575995E-01
    0.247969989475089E+02    0.539028459104234E-01
    0.248019990394456E+02    0.538276898741430E-01
    0.248069991313824E+02    0.537528589332863E-01
    0.248119992233192E+02    0.536783624133446E-01
    0.248169993152560E+02    0.536042079188398E-01
    0.248219994071928E+02    0.535304010850335E-01
    0.248269994991296E+02    0.534569455921430E-01
    0.248319995910664E+02    0.533838433888130E-01
    0.248369996830032E+02    0.533110950758219E-01
    0.248419997749400E+02    0.532387003913633E-01
    0.248469998668767E+02    0.531666587641738E-01
    0.248519999588135E+02    0.530949698672721E-01
    0.248570000507503E+02    0.530236341617842E-01
    0.248620001426871E+02    0.529526533723776E-01
    0.248670002346239E+02    0.528820308807041E-01
    0.248720003265607E+02    0.528117720141673E-01
    0.248770004184975E+02    0.527418842153151E-01
    0.248820005104343E+02    0.526723770872221E-01
    0.248870006023711E+02    0.526032623146836E-01
    0.248920006943078E+02    0.525345534647062E-01
    0.248970007862446E+02    0.524662656796060E-01
    0.249020008781814E+02    0.523984152739685E-01
    0.249070009701182E+02    0.523310192538601E-01
    0.249120010620550E+02    0.522640947755107E-01
    0.249170011539918E+02    0.521976585643576E-01
    0.249220012459286E+02    0.521317263134249E-01
    0.249270013378654E+02    0.520663120794856E-01
    0.249320014298021E+02    0.520014276977306E-01
    0.249370015217389E+02    0.519370822300890E-01
    0.249420016136757E+02    0.518732814630436E-01
    0.249470017056125E+02    0.518100274682438E-01
    0.249520017975493E+02    0.517473182390851E-01
    0.249570018894861E+02    0.516851474096470E-01
    0.249620019814229E+02    0.516235040655082E-01
    0.249670020733597E+02    0.515623726495581E-01
    0.249720021652965E+02    0.515017329658917E-01
    0.249770022572332E+02    0.514415602814769E-01
    0.249820023491700E+02    0.513818255229120E-01
    0.249870024411068E+02    0.513224955642310E-01
    0.249920025330436E+02    0.512635335975078E-01
    0.249970026249804E+02    0.512048995844422E-01
    0.250020027169172E+02    0.511465507611195E-01
    0.250070028088540E+02    0.510884422105251E-01
    0.250120029007908E+02    0.510305274675085E-01
    0.250170029927276E+02    0.509727591535885E-01
    0.250220030846643E+02    0.509150896197572E-01
    0.250270031766011E+02    0.508574716036502E-01
    0.250320032685379E+02    0.507998588534600E-01
    0.250370033604747E+02    0.507422067416547E-01
    0.250420034524115E+02    0.506844728335013E-01
    0.250470035443483E+02    0.506266174141355E-01
    0.250520036362851E+02    0.505686039608654E-01
    0.250570037282219E+02    0.505103995633433E-01
    0.250620038201587E+02    0.504519752876830E-01
    0.250670039120954E+02    0.503933064920499E-01
    0.250720040040322E+02    0.503343731055338E-01
    0.250770040959690E+02    0.502751598850499E-01
    0.250820041879058E+02    0.502156566788268E-01
    0.250870042798426E+02    0.501558587299480E-01
    0.250920043717794E+02    0.500957670684003E-01
    0.250970044637162E+02    0.500353890550841E-01
    0.251020045556530E+02    0.499747391605297E-01
    0.251070046475897E+02    0.499138400869861E-01
    0.251120047395265E+02    0.498527243739130E-01
    0.251170048314633E+02    0.497914366705455E-01
    0.251220049234001E+02    0.497300369103214E-01
    0.251270050153369E+02    0.496686046882033E-01
    0.251320051072737E+02    0.496072452221237E-01
    0.251370051992105E+02    0.495460973683432E-01
    0.251420052911473E+02    0.494853442517976E-01
    0.251470053830841E+02    0.494252271393105E-01
    0.251520054750208E+02    0.493660631811786E-01
    0.251570055669576E+02    0.493082674771619E-01
    0.251620056588944E+02    0.492523794304147E-01
    0.251670057508312E+02    0.491990922692297E-01
    0.251720058427680E+02    0.491492825527663E-01
    0.251770059347048E+02    0.491040329638631E-01
    0.251820060266416E+02    0.490646363529624E-01
    0.251870061185784E+02    0.490325620945909E-01
    0.251920062105152E+02    0.490093592858291E-01
    0.251970063024519E+02    0.489964701534068E-01
    0.252020063943887E+02    0.489949400728977E-01
    0.252070064863255E+02    0.490050474400579E-01
    0.252120065782623E+02    0.490259377158205E-01
    0.252170066701991E+02    0.490554074239664E-01
    0.252220067621359E+02    0.490899939765727E-01
    0.252270068540727E+02    0.491254385222728E-01
    0.252320069460095E+02    0.491574191592039E-01
    0.252370070379462E+02    0.491823048602265E-01
    0.252420071298830E+02    0.491976689927662E-01
    0.252470072218198E+02    0.492024345001935E-01
    0.252520073137566E+02    0.491966966938549E-01
    0.252570074056934E+02    0.491813725518278E-01
    0.252620074976302E+02    0.491578273427996E-01
    0.252670075895670E+02    0.491275721503882E-01
    0.252720076815038E+02    0.490920631047970E-01
    0.252770077734406E+02    0.490525927588172E-01
    0.252820078653773E+02    0.490102481800497E-01
    0.252870079573141E+02    0.489659099595448E-01
    0.252920080492509E+02    0.489202723653456E-01
    0.252970081411877E+02    0.488738717719953E-01
    0.253020082331245E+02    0.488271160322668E-01
    0.253070083250613E+02    0.487803111806255E-01
    0.253120084169981E+02    0.487336840866327E-01
    0.253170085089349E+02    0.486874008712630E-01
    0.253220086008717E+02    0.486415814657534E-01
    0.253270086928084E+02    0.485963108983507E-01
    0.253320087847452E+02    0.485516479209193E-01
    0.253370088766820E+02    0.485076315300390E-01
    0.253420089686188E+02    0.484642858534589E-01
    0.253470090605556E+02    0.484216237779992E-01
    0.253520091524924E+02    0.483796496249148E-01
    0.253570092444292E+02    0.483383611032450E-01
    0.253620093363660E+02    0.482977507187285E-01
    0.253670094283028E+02    0.482578067870603E-01
    0.253720095202395E+02    0.482185141388598E-01
    0.253770096121763E+02    0.481798546106689E-01
    0.253820097041131E+02    0.481418073733917E-01
    0.253870097960499E+02    0.481043491443536E-01
    0.253920098879867E+02    0.480674543217385E-01
    0.253970099799235E+02    0.480310950464557E-01
    0.254020100718603E+02    0.479952412398480E-01
    0.254070101637971E+02    0.479598605957043E-01
    0.254120102557338E+02    0.479249185542020E-01
    0.254170103476706E+02    0.478903782513369E-01
    0.254220104396074E+02    0.478562004461568E-01
    0.254270105315442E+02    0.478223434188136E-01
    0.254320106234810E+02    0.477887628370592E-01
    0.254370107154178E+02    0.477554115689348E-01
    0.254420108073546E+02    0.477222394461159E-01
    0.254470108992914E+02    0.476891929397151E-01
    0.254520109912282E+02    0.476562147432065E-01
    0.254570110831649E+02    0.476232431893739E-01
    0.254620111751017E+02    0.475902115781652E-01
    0.254670112670385E+02    0.475570471779397E-01
    0.254720113589753E+02    0.475236700253485E-01
    0.254770114509121E+02    0.474899913351104E-01
    0.254820115428489E+02    0.474559114453142E-01
    0.254870116347857E+02    0.474213171638631E-01
    0.254920117267225E+02    0.473860783296113E-01
    0.254970118186593E+02    0.473500433554729E-01
    0.255020119105960E+02    0.473130334336347E-01
    0.255070120025328E+02    0.472748349912401E-01
    0.255120120944696E+02    0.472351898503985E-01
    0.255170121864064E+02    0.471937824010356E-01
    0.255220122783432E+02    0.471502229273021E-01
    0.255270123702800E+02    0.471040261258024E-01
    0.255320124622168E+02    0.470545839267042E-01
    0.255370125541536E+02    0.470011323779877E-01
    0.255420126460903E+02    0.469427143468373E-01
    0.255470127380271E+02    0.468781450078712E-01
    0.255520128299639E+02    0.468059993485233E-01
    0.255570129219007E+02    0.467246679669659E-01
    0.255620130138375E+02    0.466325823854040E-01
    0.255670131057743E+02    0.465288084743020E-01
    0.255720131977111E+02    0.464143295414016E-01
    0.255770132896479E+02    0.462943235111398E-01
    0.255820133815847E+02    0.461810374047258E-01
    0.255870134735214E+02    0.460947101451058E-01
    0.255920135654582E+02    0.460576682898604E-01
    0.255970136573950E+02    0.460807185094863E-01
    0.256020137493318E+02    0.461533524122683E-01
    0.256070138412686E+02    0.462503454862923E-01
    0.256120139332054E+02    0.463475563724425E-01
    0.256170140251422E+02    0.464310518894261E-01
    0.256220141170790E+02    0.464965764033412E-01
    0.256270142090158E+02    0.465454728982568E-01
    0.256320143009525E+02    0.465814132861846E-01
    0.256370143928893E+02    0.466088041027443E-01
    0.256420144848261E+02    0.466324019554787E-01
    0.256470145767629E+02    0.466576183672968E-01
    0.256520146686997E+02    0.466910395438278E-01
    0.256570147606365E+02    0.467399143088902E-01
    0.256620148525733E+02    0.468066003642592E-01
    0.256670149445101E+02    0.468731814637083E-01
    0.256720150364469E+02    0.468969830775836E-01
    0.256770151283836E+02    0.468578608337399E-01
    0.256820152203204E+02    0.467848582078789E-01
    0.256870153122572E+02    0.467103227444006E-01
    0.256920154041940E+02    0.466463108942243E-01
    0.256970154961308E+02    0.465933655672852E-01
    0.257020155880676E+02    0.465490362872889E-01
    0.257070156800044E+02    0.465108785932516E-01
    0.257120157719412E+02    0.464770461991763E-01
    0.257170158638779E+02    0.464462334791070E-01
    0.257220159558147E+02    0.464175159033953E-01
    0.257270160477515E+02    0.463902143651012E-01
    0.257320161396883E+02    0.463637969388215E-01
    0.257370162316251E+02    0.463378081947002E-01
    0.257420163235619E+02    0.463118142430078E-01
    0.257470164154987E+02    0.462853532192767E-01
    0.257520165074355E+02    0.462578814463339E-01
    0.257570165993723E+02    0.462287036504552E-01
    0.257620166913090E+02    0.461968699565945E-01
    0.257670167832458E+02    0.461610100841289E-01
    0.257720168751826E+02    0.461190504213158E-01
    0.257770169671194E+02    0.460677129194187E-01
    0.257820170590562E+02    0.460016252475003E-01
    0.257870171509930E+02    0.459119130173442E-01
    0.257920172429298E+02    0.457855669341775E-01
    0.257970173348666E+02    0.456194484372772E-01
    0.258020174268034E+02    0.455278232708428E-01
    0.258070175187401E+02    0.458501869070392E-01
    0.258120176106769E+02    0.462891038040529E-01
    0.258170177026137E+02    0.464085136509073E-01
    0.258220177945505E+02    0.464532492639094E-01
    0.258270178864873E+02    0.464452692778601E-01
    0.258320179784241E+02    0.464264202079365E-01
    0.258370180703609E+02    0.464063094344723E-01
    0.258420181622977E+02    0.463873311319178E-01
    0.258470182542344E+02    0.463695179795860E-01
    0.258520183461712E+02    0.463527289848608E-01
    0.258570184381080E+02    0.463354630773274E-01
    0.258620185300448E+02    0.463156449233192E-01
    0.258670186219816E+02    0.462889431009643E-01
    0.258720187139184E+02    0.462454618376797E-01
    0.258770188058552E+02    0.461607288917761E-01
    0.258820188977920E+02    0.459810125583407E-01
    0.258870189897288E+02    0.456957646376425E-01
    0.258920190816655E+02    0.455857007266950E-01
    0.258970191736023E+02    0.456758400287508E-01
    0.259020192655391E+02    0.457288518168480E-01
    0.259070193574759E+02    0.458150248948149E-01
    0.259120194494127E+02    0.467766785564896E-01
    0.259170195413495E+02    0.466846106566942E-01
    0.259220196332863E+02    0.465214867622469E-01
    0.259270197252231E+02    0.464431263839956E-01
    0.259320198171599E+02    0.463951285453322E-01
    0.259370199090966E+02    0.463604885444609E-01
    0.259420200010334E+02    0.463271241580819E-01
    0.259470200929702E+02    0.462852431487653E-01
    0.259520201849070E+02    0.462171991795551E-01
    0.259570202768438E+02    0.460702943079787E-01
    0.259620203687806E+02    0.456926845504128E-01
    0.259670204607174E+02    0.465610340542665E-01
    0.259720205526542E+02    0.466535965565815E-01
    0.259770206445910E+02    0.465859019771480E-01
    0.259820207365277E+02    0.465344595986167E-01
    0.259870208284645E+02    0.464747438356009E-01
    0.259920209204013E+02    0.463500812289845E-01
    0.259970210123381E+02    0.458528613018995E-01
    0.260020211042749E+02    0.462061613724917E-01
    0.260070211962117E+02    0.468685438155597E-01
    0.260120212881485E+02    0.464580206369320E-01
    0.260170213800853E+02    0.463758124846098E-01
    0.260220214720221E+02    0.462759218072458E-01
    0.260270215639588E+02    0.465437609970603E-01
    0.260320216558956E+02    0.467154585518556E-01
    0.260370217478324E+02    0.465630503394513E-01
    0.260420218397692E+02    0.462346886278728E-01
    0.260470219317060E+02    0.468323904803677E-01
    0.260520220236428E+02    0.466391548335594E-01
    0.260570221155796E+02    0.462995627098145E-01
    0.260620222075164E+02    0.467569524673081E-01
    0.260670222994531E+02    0.466656083854879E-01
    0.260720223913899E+02    0.462026680929134E-01
    0.260770224833267E+02    0.466144697101726E-01
    0.260820225752635E+02    0.467886710488264E-01
    0.260870226672003E+02    0.467519626222368E-01
    0.260920227591371E+02    0.461996455511261E-01
    0.260970228510739E+02    0.464899120385475E-01
    0.261020229430107E+02    0.465095442170659E-01
    0.261070230349475E+02    0.471672492798143E-01
    0.261120231268842E+02    0.464618748761389E-01
    0.261170232188210E+02    0.468102634067349E-01
    0.261220233107578E+02    0.468780455684064E-01
    0.261270234026946E+02    0.469025831980160E-01
    0.261320234946314E+02    0.469493253843198E-01
    0.261370235865682E+02    0.469508190248584E-01
    0.261420236785050E+02    0.468922725257693E-01
    0.261470237704418E+02    0.470087708888549E-01
    0.261520238623786E+02    0.470759607691594E-01
    0.261570239543153E+02    0.470645649873461E-01
    0.261620240462521E+02    0.470747250776165E-01
    0.261670241381889E+02    0.471568120175287E-01
    0.261720242301257E+02    0.471131827063891E-01
    0.261770243220625E+02    0.471897879226248E-01
    0.261820244139993E+02    0.472280461026903E-01
    0.261870245059361E+02    0.472503926985265E-01
    0.261920245978729E+02    0.472442124384608E-01
    0.261970246898096E+02    0.472462306902795E-01
    0.262020247817464E+02    0.472984469893762E-01
    0.262070248736832E+02    0.473815001316317E-01
    0.262120249656200E+02    0.474714658024556E-01
    0.262170250575568E+02    0.474433125861842E-01
    0.262220251494936E+02    0.475728127507426E-01
    0.262270252414304E+02    0.475715975883807E-01
    0.262320253333672E+02    0.475705482900156E-01
    0.262370254253040E+02    0.476499353357134E-01
    0.262420255172407E+02    0.476989599497063E-01
    0.262470256091775E+02    0.477492880897633E-01
    0.262520257011143E+02    0.478005867893286E-01
    0.262570257930511E+02    0.478522417381558E-01
    0.262620258849879E+02    0.479032084769401E-01
    0.262670259769247E+02    0.479518290934652E-01
    0.262720260688615E+02    0.479956737960487E-01
    0.262770261607983E+02    0.480315827830185E-01
    0.262820262527351E+02    0.480562659366305E-01
    0.262870263446718E+02    0.480678976777329E-01
    0.262920264366086E+02    0.480686233733964E-01
    0.262970265285454E+02    0.480664181329930E-01
    0.263020266204822E+02    0.480737424983342E-01
    0.263070267124190E+02    0.481027458812027E-01
    0.263120268043558E+02    0.481607943285918E-01
    0.263170268962926E+02    0.482497551992316E-01
    0.263220269882294E+02    0.483681818938995E-01
    0.263270270801662E+02    0.485135188154531E-01
    0.263320271721029E+02    0.486826617283582E-01
    0.263370272640397E+02    0.488706142351513E-01
    0.263420273559765E+02    0.490675258906237E-01
    0.263470274479133E+02    0.492551639199447E-01
    0.263520275398501E+02    0.494059939611042E-01
    0.263570276317869E+02    0.494901006664812E-01
    0.263620277237237E+02    0.494909387378537E-01
    0.263670278156605E+02    0.494182731621271E-01
    0.263720279075972E+02    0.493034635738240E-01
    0.263770279995340E+02    0.491811614743433E-01
    0.263820280914708E+02    0.490751773539622E-01
    0.263870281834076E+02    0.489960672139820E-01
    0.263920282753444E+02    0.489453373768760E-01
    0.263970283672812E+02    0.489201788900584E-01
    0.264020284592180E+02    0.489164927471786E-01
    0.264070285511548E+02    0.489303347221358E-01
    0.264120286430916E+02    0.489584357958783E-01
    0.264170287350283E+02    0.489982945927874E-01
    0.264220288269651E+02    0.490481113458955E-01
    0.264270289189019E+02    0.491066864605509E-01
    0.264320290108387E+02    0.491733331853847E-01
    0.264370291027755E+02    0.492478218412337E-01
    0.264420291947123E+02    0.493303614516477E-01
    0.264470292866491E+02    0.494216221999536E-01
    0.264520293785859E+02    0.495228034244155E-01
    0.264570294705227E+02    0.496357532403147E-01
    0.264620295624594E+02    0.497631417768477E-01
    0.264670296543962E+02    0.499086647290504E-01
    0.264720297463330E+02    0.500771601492260E-01
    0.264770298382698E+02    0.502742196185431E-01
    0.264820299302066E+02    0.505039952608205E-01
    0.264870300221434E+02    0.507617822006074E-01
    0.264920301140802E+02    0.510156395020780E-01
    0.264970302060170E+02    0.511842325911960E-01
    0.265020302979537E+02    0.511816742492452E-01
    0.265070303898905E+02    0.510735962524331E-01
    0.265120304818273E+02    0.510357578071741E-01
    0.265170305737641E+02    0.510850341327852E-01
    0.265220306657009E+02    0.511076155421241E-01
    0.265270307576377E+02    0.510590007324385E-01
    0.265320308495745E+02    0.509805736529610E-01
    0.265370309415113E+02    0.509161844169152E-01
    0.265420310334481E+02    0.508832364482368E-01
    0.265470311253848E+02    0.508828352414275E-01
    0.265520312173216E+02    0.509110240759999E-01
    0.265570313092584E+02    0.509639792916616E-01
    0.265620314011952E+02    0.510398786339101E-01
    0.265670314931320E+02    0.511398174890558E-01
    0.265720315850688E+02    0.512690699590288E-01
    0.265770316770056E+02    0.514397389254561E-01
    0.265820317689424E+02    0.516761628150701E-01
    0.265870318608792E+02    0.520233038379616E-01
    0.265920319528159E+02    0.525390005564225E-01
    0.265970320447527E+02    0.531367370475933E-01
    0.266020321366895E+02    0.532177044270296E-01
    0.266070322286263E+02    0.526855575566082E-01
    0.266120323205631E+02    0.524133774292253E-01
    0.266170324124999E+02    0.523496939969819E-01
    0.266220325044367E+02    0.523073746471283E-01
    0.266270325963735E+02    0.523060413625586E-01
    0.266320326883103E+02    0.523521709639668E-01
    0.266370327802470E+02    0.524457590375739E-01
    0.266420328721838E+02    0.525996755916217E-01
    0.266470329641206E+02    0.528628403621709E-01
    0.266520330560574E+02    0.533754903546009E-01
    0.266570331479942E+02    0.542345346017854E-01
    0.266620332399310E+02    0.542853048591008E-01
    0.266670333318678E+02    0.545025911877520E-01
    0.266720334238046E+02    0.541733432984821E-01
    0.266770335157413E+02    0.539056788682531E-01
    0.266820336076781E+02    0.539527744556186E-01
    0.266870336996149E+02    0.543717176722689E-01
    0.266920337915517E+02    0.559649371890176E-01
    0.266970338834885E+02    0.598120226471706E-01
    0.267020339754253E+02    0.574031743433537E-01
    0.267070340673621E+02    0.545225164389951E-01
    0.267120341592989E+02    0.540684707779331E-01
    0.267170342512357E+02    0.542371347149389E-01
    0.267220343431724E+02    0.561308419464290E-01
    0.267270344351092E+02    0.547750201015913E-01
    0.267320345270460E+02    0.546339293476051E-01
    0.267370346189828E+02    0.549048304653389E-01
    0.267420347109196E+02    0.557615140568473E-01
    0.267470348028564E+02    0.549379953344435E-01
    0.267520348947932E+02    0.557984363050647E-01
    0.267570349867300E+02    0.557130657865254E-01
    0.267620350786668E+02    0.559982016610851E-01
    0.267670351706035E+02    0.558318155350708E-01
    0.267720352625403E+02    0.583175990133588E-01
    0.267770353544771E+02    0.572510529448664E-01
    0.267820354464139E+02    0.579446668311818E-01
    0.267870355383507E+02    0.569243115531028E-01
    0.267920356302875E+02    0.577675924392056E-01
    0.267970357222243E+02    0.584749486793724E-01
    0.268020358141611E+02    0.573033664850736E-01
    0.268070359060978E+02    0.583822733106499E-01
    0.268120359980346E+02    0.574347587741217E-01
    0.268170360899714E+02    0.176950054490418E+16
    0.268220361819082E+02    0.638945711475700E+11
    0.268270362738450E+02    0.234993864240396E+09
    0.268320363657818E+02    0.491215157549427E+07
    0.268370364577186E+02    0.274776374016649E+06
    0.268420365496554E+02    0.235816576783639E+05
    0.268470366415922E+02    0.151790722217460E+04
    0.268520367335289E+02    0.546129040806217E+03
    0.268570368254657E+02    0.795383645013206E+02
    0.268620369174025E+02    0.138174510563481E+02
    0.268670370093393E+02    0.680335614094932E+01
    0.268720371012761E+02    0.245734708866150E+01
    0.268770371932129E+02    0.658058212776647E+00
    0.268820372851497E+02    0.193249659031770E+00
    0.268870373770865E+02    0.104934435667465E+00
    0.268920374690233E+02    0.858106054609149E-01
    0.268970375609600E+02    0.759704586626408E-01
    0.269020376528968E+02    0.692025448321347E-01
    0.269070377448336E+02    0.652132158732574E-01
    0.269120378367704E+02    0.632367886494781E-01
    0.269170379287072E+02    0.623953054238377E-01
    0.269220380206440E+02    0.620926335609764E-01
    0.269270381125808E+02    0.620187712442873E-01
    0.269320382045176E+02    0.620401022402341E-01
    0.269370382964544E+02    0.621080097667737E-01
    0.269420383883911E+02    0.622074813690702E-01
    0.269470384803279E+02    0.623339207283408E-01
    0.269520385722647E+02    0.624846481337825E-01
    0.269570386642015E+02    0.626566746222632E-01
    0.269620387561383E+02    0.628466318780899E-01
    0.269670388480751E+02    0.630511768169530E-01
    0.269720389400119E+02    0.632673241415516E-01
    0.269770390319487E+02    0.634926062348468E-01
    0.269820391238854E+02    0.637250981103944E-01
    0.269870392158222E+02    0.639633662122536E-01
    0.269920393077590E+02    0.642063860363986E-01
    0.269970393996958E+02    0.644534554051605E-01
    0.270020394916326E+02    0.647041165326106E-01
    0.270070395835694E+02    0.649580916298292E-01
    0.270120396755062E+02    0.652152323710866E-01
    0.270170397674430E+02    0.654754815770545E-01
    0.270220398593798E+02    0.657388448649211E-01
    0.270270399513165E+02    0.660053700555485E-01
    0.270320400432533E+02    0.662751324437832E-01
    0.270370401351901E+02    0.665482244078922E-01
    0.270420402271269E+02    0.668247481855855E-01
    0.270470403190637E+02    0.671048109348411E-01
    0.270520404110005E+02    0.673885214296045E-01
    0.270570405029373E+02    0.676759879134639E-01
    0.270620405948741E+02    0.679673167679257E-01
    0.270670406868109E+02    0.682626117492302E-01
    0.270720407787476E+02    0.685619736129283E-01
    0.270770408706844E+02    0.688655000045093E-01
    0.270820409626212E+02    0.691732855247152E-01
    0.270870410545580E+02    0.694854219079281E-01
    0.270920411464948E+02    0.698019982704614E-01
    0.270970412384316E+02    0.701231013981975E-01
    0.271020413303684E+02    0.704488160537280E-01
    0.271070414223052E+02    0.707792252891610E-01
    0.271120415142419E+02    0.711144107564907E-01
    0.271170416061787E+02    0.714544530105334E-01
    0.271220416981155E+02    0.717994318024618E-01
    0.271270417900523E+02    0.721494263638934E-01
    0.271320418819891E+02    0.725045156827730E-01
    0.271370419739259E+02    0.728647787731903E-01
    0.271420420658627E+02    0.732302949415211E-01
    0.271470421577995E+02    0.736011440510930E-01
    0.271520422497363E+02    0.739774067877035E-01
    0.271570423416730E+02    0.743591649262301E-01
    0.271620424336098E+02    0.747465015997420E-01
    0.271670425255466E+02    0.751395015697332E-01
    0.271720426174834E+02    0.755382514962698E-01
    0.271770427094202E+02    0.759428402062330E-01
    0.271820428013570E+02    0.763533589569822E-01
    0.271870428932938E+02    0.767699016928938E-01
    0.271920429852306E+02    0.771925652923275E-01
    0.271970430771674E+02    0.776214498025043E-01
    0.272020431691041E+02    0.780566586608061E-01
    0.272070432610409E+02    0.784982989010052E-01
    0.272120433529777E+02    0.789464813436963E-01
    0.272170434449145E+02    0.794013207708570E-01
    0.272220435368513E+02    0.798629360846213E-01
    0.272270436287881E+02    0.803314504510881E-01
    0.272320437207249E+02    0.808069914306736E-01
    0.272370438126617E+02    0.812896910945447E-01
    0.272420439045985E+02    0.817796861308585E-01
    0.272470439965352E+02    0.822771179403519E-01
    0.272520440884720E+02    0.827821327239470E-01
    0.272570441804088E+02    0.832948815636104E-01
    0.272620442723456E+02    0.838155204984474E-01
    0.272670443642824E+02    0.843442105978685E-01
    0.272720444562192E+02    0.848811180336853E-01
    0.272770445481560E+02    0.854264141531061E-01
    0.272820446400928E+02    0.859802755549336E-01
    0.272870447320295E+02    0.865428841704915E-01
    0.272920448239663E+02    0.871144273517305E-01
    0.272970449159031E+02    0.876950979676126E-01
    0.273020450078399E+02    0.882850945110197E-01
    0.273070450997767E+02    0.888846212173776E-01
    0.273120451917135E+02    0.894938881954311E-01
    0.273170452836503E+02    0.901131115722896E-01
    0.273220453755871E+02    0.907425136516027E-01
    0.273270454675239E+02    0.913823230874553E-01
    0.273320455594606E+02    0.920327750718368E-01
    0.273370456513974E+02    0.926941115371208E-01
    0.273420457433342E+02    0.933665813731236E-01
    0.273470458352710E+02    0.940504406583244E-01
    0.273520459272078E+02    0.947459529053980E-01
    0.273570460191446E+02    0.954533893204044E-01
    0.273620461110814E+02    0.961730290759846E-01
    0.273670462030182E+02    0.969051595981028E-01
    0.273720462949550E+02    0.976500768663107E-01
    0.273770463868917E+02    0.984080857273659E-01
    0.273820464788285E+02    0.991795002227950E-01
    0.273870465707653E+02    0.999646439296186E-01
    0.273920466627021E+02    0.100763850315076E+00
    0.273970467546389E+02    0.101577463099380E+00
    0.274020468465757E+02    0.102405836667918E+00
    0.274070469385125E+02    0.103249336410178E+00
    0.274120470304493E+02    0.104108339190812E+00
    0.274170471223860E+02    0.104983233748842E+00
    0.274220472143228E+02    0.105874421148141E+00
    0.274270473062596E+02    0.106782315239871E+00
    0.274320473981964E+02    0.107707343142984E+00
    0.274370474901332E+02    0.108649945745017E+00
    0.274420475820700E+02    0.109610578223189E+00
    0.274470476740068E+02    0.110589710589894E+00
    0.274520477659436E+02    0.111587828261065E+00
    0.274570478578804E+02    0.112605432652912E+00
    0.274620479498171E+02    0.113643041806581E+00
    0.274670480417539E+02    0.114701191044752E+00
    0.274720481336907E+02    0.115780433661109E+00
    0.274770482256275E+02    0.116881341648611E+00
    0.274820483175643E+02    0.118004506464542E+00
    0.274870484095011E+02    0.119150539839257E+00
    0.274920485014379E+02    0.120320074632429E+00
    0.274970485933747E+02    0.121513765734868E+00
    0.275020486853115E+02    0.122732291025867E+00
    0.275070487772482E+02    0.123976352385945E+00
    0.275120488691850E+02    0.125246676769066E+00
    0.275170489611218E+02    0.126544017339573E+00
    0.275220490530586E+02    0.127869154676556E+00
    0.275270491449954E+02    0.129222898050141E+00
    0.275320492369322E+02    0.130606086773894E+00
    0.275370493288690E+02    0.132019591637033E+00
    0.275420494208058E+02    0.133464316420560E+00
    0.275470495127426E+02    0.134941199501153E+00
    0.275520496046793E+02    0.136451215546741E+00
    0.275570496966161E+02    0.137995377306308E+00
    0.275620497885529E+02    0.139574737498164E+00
    0.275670498804897E+02    0.141190390798641E+00
    0.275720499724265E+02    0.142843475933417E+00
    0.275770500643633E+02    0.144535177873289E+00
    0.275820501563001E+02    0.146266730135147E+00
    0.275870502482369E+02    0.148039417188093E+00
    0.275920503401736E+02    0.149854576964195E+00
    0.275970504321104E+02    0.151713603471954E+00
    0.276020505240472E+02    0.153617949509496E+00
    0.276070506159840E+02    0.155569129475638E+00
    0.276120507079208E+02    0.157568722270991E+00
    0.276170507998576E+02    0.159618374289364E+00
    0.276220508917944E+02    0.161719802490703E+00
    0.276270509837312E+02    0.163874797554682E+00
    0.276320510756680E+02    0.166085227112998E+00
    0.276370511676047E+02    0.168353039063662E+00
    0.276420512595415E+02    0.170680264977699E+00
    0.276470513514783E+02    0.173069023619483E+00
    0.276520514434151E+02    0.175521524618840E+00
    0.276570515353519E+02    0.178040072357271E+00
    0.276620516272887E+02    0.180627070166277E+00
    0.276670517192255E+02    0.183285024986255E+00
    0.276720518111623E+02    0.186016552706228E+00
    0.276770519030991E+02    0.188824384504984E+00
    0.276820519950358E+02    0.191711374653347E+00
    0.276870520869726E+02    0.194680510436424E+00
    0.276920521789094E+02    0.197734925112680E+00
    0.276970522708462E+02    0.200877915203665E+00
    0.277020523627830E+02    0.204112963888493E+00
    0.277070524547198E+02    0.207443772924699E+00
    0.277120525466566E+02    0.210874306326148E+00
    0.277170526385934E+02    0.214408849979908E+00
    0.277220527305302E+02    0.218052092348189E+00
    0.277270528224669E+02    0.221809232021072E+00
    0.277320529144037E+02    0.225686117368009E+00
    0.277370530063405E+02    0.229689420262857E+00
    0.277420530982773E+02    0.233826836921095E+00
    0.277470531902141E+02    0.238107289702552E+00
    0.277520532821509E+02    0.242541068651286E+00
    0.277570533740877E+02    0.247139797599420E+00
    0.277620534660245E+02    0.251916046843640E+00
    0.277670535579613E+02    0.256882384098525E+00
    0.277720536498980E+02    0.262049745261638E+00
    0.277770537418348E+02    0.267425319405504E+00
    0.277820538337716E+02    0.273010663350369E+00
    0.277870539257084E+02    0.278801172000711E+00
    0.277920540176452E+02    0.284787774996562E+00
    0.277970541095820E+02    0.290960603612576E+00
    0.278020542015188E+02    0.297313104391245E+00
    0.278070542934556E+02    0.303844810985392E+00
    0.278120543853923E+02    0.310561954585975E+00
    0.278170544773291E+02    0.317476348166902E+00
    0.278220545692659E+02    0.324603565570127E+00
    0.278270546612027E+02    0.331961263158556E+00
    0.278320547531395E+02    0.339568027597780E+00
    0.278370548450763E+02    0.347442769129376E+00
    0.278420549370131E+02    0.355604518897129E+00
    0.278470550289499E+02    0.364072469829969E+00
    0.278520551208867E+02    0.372866139732408E+00
    0.278570552128234E+02    0.382005582133897E+00
    0.278620553047602E+02    0.391511606273907E+00
    0.278670553966970E+02    0.401405990027477E+00
    0.278720554886338E+02    0.411711681874051E+00
    0.278770555805706E+02    0.422452994014684E+00
    0.278820556725074E+02    0.433655791273985E+00
    0.278870557644442E+02    0.445347681280739E+00
    0.278920558563810E+02    0.457558211582340E+00
    0.278970559483177E+02    0.470319079343917E+00
    0.279020560402545E+02    0.483664359352128E+00
    0.279070561321913E+02    0.497630756320331E+00
    0.279120562241281E+02    0.512257887990744E+00
    0.279170563160649E+02    0.527588606279113E+00
    0.279220564080017E+02    0.543669364666958E+00
    0.279270564999385E+02    0.560550641160162E+00
    0.279320565918753E+02    0.578287427273910E+00
    0.279370566838121E+02    0.596939794477813E+00
    0.279420567757488E+02    0.616573549976429E+00
    0.279470568676856E+02    0.637260993109353E+00
    0.279520569596224E+02    0.659081781267331E+00
    0.279570570515592E+02    0.682123909090172E+00
    0.279620571434960E+02    0.706484795808721E+00
    0.279670572354328E+02    0.732272462180123E+00
    0.279720573273696E+02    0.759606760855381E+00
    0.279770574193064E+02    0.788620604720814E+00
    0.279820575112432E+02    0.819461123072622E+00
    0.279870576031799E+02    0.852290676466004E+00
    0.279920576951167E+02    0.887287693211635E+00
    0.279970577870535E+02    0.924647369285118E+00
    0.280020578789903E+02    0.964582406626827E+00
    0.280070579709271E+02    0.100732414300297E+01
    0.280120580628639E+02    0.105312462207030E+01
    0.280170581548007E+02    0.110226033731904E+01
    0.280220582467375E+02    0.115503856602696E+01
    0.280270583386743E+02    0.121180744296382E+01
    0.280320584306110E+02    0.127297110149881E+01
    0.280370585225478E+02    0.133901007629813E+01
    0.280420586144846E+02    0.141049966362125E+01
    0.280470587064214E+02    0.148809672907483E+01
    0.280520587983582E+02    0.157245271516750E+01
    0.280570588902950E+02    0.166412187643557E+01
    0.280620589822318E+02    0.176368557242370E+01
    0.280670590741686E+02    0.187201460142903E+01
    0.280720591661053E+02    0.199032631698132E+01
    0.280770592580421E+02    0.212009094712016E+01
    0.280820593499789E+02    0.226299514620032E+01
    0.280870594419157E+02    0.242098518750188E+01
    0.280920595338525E+02    0.259634871554155E+01
    0.280970596257893E+02    0.279182049255345E+01
    0.281020597177261E+02    0.301072000759602E+01
    0.281070598096629E+02    0.325714108605135E+01
    0.281120599015997E+02    0.353622732313373E+01
    0.281170599935364E+02    0.385459165089976E+01
    0.281220600854732E+02    0.422098591231481E+01
    0.281270601774100E+02    0.464742122289324E+01
    0.281320602693468E+02    0.515113548051820E+01
    0.281370603612836E+02    0.575822823278781E+01
    0.281420604532204E+02    0.651059575888200E+01
    0.281470605451572E+02    0.748072891399302E+01
    0.281520606370940E+02    0.880263315438441E+01
    0.281570607290307E+02    0.107450547662073E+02
    0.281620608209675E+02    0.138911946373950E+02
    0.281670609129043E+02    0.196154243566794E+02
    0.281720610048411E+02    0.314541816636762E+02
    0.281770610967779E+02    0.594450282777237E+02
    0.281820611887147E+02    0.135540597888482E+03
    0.281870612806515E+02    0.376869661068275E+03
    0.281920613725883E+02    0.129775021196337E+04
    0.281970614645251E+02    0.577584802300386E+04
    0.282020615564618E+02    0.365816436850003E+05
    0.282070616483986E+02    0.404201902098616E+06
    0.282120617403354E+02    0.126727350913298E+08
    0.282170618322722E+02    0.611433751385230E+10
    0.282220619242090E+02    0.111546129097393E+17
    0.282270620161458E+02    0.624182256741223E+09
    0.282320621080826E+02    0.406419133801963E+07
    0.282370622000194E+02    0.189038794437374E+06
    0.282420622919562E+02    0.206400821916033E+05
    0.282470623838929E+02    0.364903859731604E+04
    0.282520624758297E+02    0.886538664787116E+03
    0.282570625677665E+02    0.273824681418317E+03
    0.282620626597033E+02    0.104037301466343E+03
    0.282670627516401E+02    0.480392410164962E+02
    0.282720628435769E+02    0.266064276135293E+02
    0.282770629355137E+02    0.171883865746157E+02
    0.282820630274505E+02    0.124611055894372E+02
    0.282870631193873E+02    0.977154885553016E+01
    0.282920632113240E+02    0.807056993018774E+01
    0.282970633032608E+02    0.689122697322410E+01
    0.283020633951976E+02    0.601317846037399E+01
    0.283070634871344E+02    0.532317346470186E+01
    0.283120635790712E+02    0.475170811282057E+01
    0.283170636710080E+02    0.427457948105387E+01
    0.283220637629448E+02    0.388001293412036E+01
    0.283270638548816E+02    0.354319080130032E+01
    0.283320639468184E+02    0.324031964665567E+01
    0.283370640387551E+02    0.297313999387630E+01
    0.283420641306919E+02    0.274919177829296E+01
    0.283470642226287E+02    0.254185837762206E+01
    0.283520643145655E+02    0.235704245642787E+01
    0.283570644065023E+02    0.219832492453327E+01
    0.283620644984391E+02    0.204690466601729E+01
    0.283670645903759E+02    0.191157504864759E+01
    0.283720646823127E+02    0.179839910648444E+01
    0.283770647742494E+02    0.168954446950850E+01
    0.283820648661862E+02    0.158536220308332E+01
    0.283870649581230E+02    0.149088503463485E+01
    0.283920650500598E+02    0.140693581980794E+01
    0.283970651419966E+02    0.133071453325936E+01
    0.284020652339334E+02    0.125344006106193E+01
    0.284070653258702E+02    0.118686825300018E+01
    0.284120654178070E+02    0.112826067462060E+01
    0.284170655097438E+02    0.107182630694801E+01
    0.284220656016805E+02    0.101963766303534E+01
    0.284270656936173E+02    0.971290839588430E+00
    0.284320657855541E+02    0.926442319563067E+00
    0.284370658774909E+02    0.884805552148454E+00
    0.284420659694277E+02    0.846145946636122E+00
    0.284470660613645E+02    0.810262723985711E+00
    0.284520661533013E+02    0.776908305821907E+00
    0.284570662452381E+02    0.745686088512287E+00
    0.284620663371749E+02    0.715400669601185E+00
    0.284670664291116E+02    0.685814258648136E+00
    0.284720665210484E+02    0.657629227284086E+00
    0.284770666129852E+02    0.631443711119400E+00
    0.284820667049220E+02    0.607197063631549E+00
    0.284870667968588E+02    0.584659753409630E+00
    0.284920668887956E+02    0.563675953995611E+00
    0.284970669807324E+02    0.544212071310646E+00
    0.285020670726692E+02    0.526331105211801E+00
    0.285070671646060E+02    0.509670944446972E+00
    0.285120672565427E+02    0.491880053917339E+00
    0.285170673484795E+02    0.473733570696744E+00
    0.285220674404163E+02    0.457378312099534E+00
    0.285270675323531E+02    0.442596906193927E+00
    0.285320676242899E+02    0.429188666852490E+00
    0.285370677162267E+02    0.417446862183111E+00
    0.285420678081635E+02    0.405292075108910E+00
    0.285470679001003E+02    0.391054395106173E+00
    0.285520679920370E+02    0.378984809150870E+00
    0.285570680839738E+02    0.368747925991112E+00
    0.285620681759106E+02    0.360131210649816E+00
    0.285670682678474E+02    0.347566652104285E+00
    0.285720683597842E+02    0.337831207933743E+00
    0.285770684517210E+02    0.330955068412006E+00
    0.285820685436578E+02    0.319453471900298E+00
    0.285870686355946E+02    0.312405827605285E+00
    0.285920687275314E+02    0.302755787794047E+00
    0.285970688194681E+02    0.297296820702050E+00
    0.286020689114049E+02    0.287646995611605E+00
    0.286070690033417E+02    0.280009495284977E+00
    0.286120690952785E+02    0.273077682334469E+00
    0.286170691872153E+02    0.267969031285111E+00
    0.286220692791521E+02    0.260079153468888E+00
    0.286270693710889E+02    0.254758095308877E+00
    0.286320694630257E+02    0.248771500458577E+00
    0.286370695549625E+02    0.243260741182494E+00
    0.286420696468992E+02    0.236587515422818E+00
    0.286470697388360E+02    0.231687703082005E+00
    0.286520698307728E+02    0.226497338440549E+00
    0.286570699227096E+02    0.221488658802762E+00
    0.286620700146464E+02    0.216653461923900E+00
    0.286670701065832E+02    0.211983959170599E+00
    0.286720701985200E+02    0.207472754708247E+00
    0.286770702904568E+02    0.203112826646857E+00
    0.286820703823936E+02    0.198897509743103E+00
    0.286870704743303E+02    0.194820479241846E+00
    0.286920705662671E+02    0.190875735584508E+00
    0.286970706582039E+02    0.187057589739487E+00
    0.287020707501407E+02    0.183360648980467E+00
    0.287070708420775E+02    0.179779802985841E+00
    0.287120709340143E+02    0.176310210177621E+00
    0.287170710259511E+02    0.172947284259424E+00
    0.287220711178879E+02    0.169686680931082E+00
    0.287270712098247E+02    0.166524284799277E+00
    0.287320713017614E+02    0.163456196503284E+00
    0.287370713936982E+02    0.160478720103130E+00
    0.287420714856350E+02    0.157588350764943E+00
    0.287470715775718E+02    0.154781762836059E+00
    0.287520716695086E+02    0.152055798301291E+00
    0.287570717614454E+02    0.149407455737921E+00
    0.287620718533822E+02    0.146833879780777E+00
    0.287670719453190E+02    0.144332351154263E+00
    0.287720720372557E+02    0.141900277303993E+00
    0.287770721291925E+02    0.139535183657347E+00
    0.287820722211293E+02    0.137234705526230E+00
    0.287870723130661E+02    0.134996580664102E+00
    0.287920724050029E+02    0.132818642470110E+00
    0.287970724969397E+02    0.130698813829935E+00
    0.288020725888765E+02    0.128635101571574E+00
    0.288070726808133E+02    0.126625591507081E+00
    0.288120727727501E+02    0.124668444023577E+00
    0.288170728646868E+02    0.122761890183536E+00
    0.288220729566236E+02    0.120904228288161E+00
    0.288270730485604E+02    0.119093820855859E+00
    0.288320731404972E+02    0.117329091969252E+00
    0.288370732324340E+02    0.115608524933934E+00
    0.288420733243708E+02    0.113930660211517E+00
    0.288470734163076E+02    0.112294093569277E+00
    0.288520735082444E+02    0.110697474408651E+00
    0.288570736001811E+02    0.109139504228982E+00
    0.288620736921179E+02    0.107618935189906E+00
    0.288670737840547E+02    0.106134568737506E+00
    0.288720738759915E+02    0.104685254267067E+00
    0.288770739679283E+02    0.103269887795631E+00
    0.288820740598651E+02    0.101887410625722E+00
    0.288870741518019E+02    0.100536807981215E+00
    0.288920742437387E+02    0.992171076131397E-01
    0.288970743356755E+02    0.979273783449001E-01
    0.289020744276122E+02    0.966667285874692E-01
    0.289070745195490E+02    0.954343047916211E-01
    0.289120746114858E+02    0.942292898574211E-01
    0.289170747034226E+02    0.930509015046341E-01
    0.289220747953594E+02    0.918983906035405E-01
    0.289270748872962E+02    0.907710394870067E-01
    0.289320749792330E+02    0.896681602450387E-01
    0.289370750711698E+02    0.885890930190330E-01
    0.289420751631066E+02    0.875332043063352E-01
    0.289470752550433E+02    0.864998852867506E-01
    0.289520753469801E+02    0.854885501875354E-01
    0.289570754389169E+02    0.844986346910601E-01
    0.289620755308537E+02    0.835295944060315E-01
    0.289670756227905E+02    0.825809034048826E-01
    0.289720757147273E+02    0.816520528394333E-01
    0.289770758066641E+02    0.807425496430316E-01
    0.289820758986009E+02    0.798519153236673E-01
    0.289870759905377E+02    0.789796848555313E-01
    0.289920760824744E+02    0.781254056698162E-01
    0.289970761744112E+02    0.772886367481467E-01
    0.290020762663480E+02    0.764689478190184E-01
    0.290070763582848E+02    0.756659186556775E-01
    0.290120764502216E+02    0.748791384735619E-01
    0.290170765421584E+02    0.741082054247779E-01
    0.290220766340952E+02    0.733527261834568E-01
    0.290270767260320E+02    0.726123156138729E-01
    0.290320768179687E+02    0.718865965264680E-01
    0.290370769099055E+02    0.711751994990700E-01
    0.290420770018423E+02    0.704777627666580E-01
    0.290470770937791E+02    0.697939321684636E-01
    0.290520771857159E+02    0.691233611450479E-01
    0.290570772776527E+02    0.684657107737451E-01
    0.290620773695895E+02    0.678206498439770E-01
    0.290670774615263E+02    0.671878549498852E-01
    0.290720775534631E+02    0.665670106064537E-01
    0.290770776453998E+02    0.659578093736841E-01
    0.290820777373366E+02    0.653599519850303E-01
    0.290870778292734E+02    0.647731474726706E-01
    0.290920779212102E+02    0.641971132845364E-01
    0.290970780131470E+02    0.636315753874641E-01
    0.291020781050838E+02    0.630762683521115E-01
    0.291070781970206E+02    0.625309354155669E-01
    0.291120782889574E+02    0.619953285188542E-01
    0.291170783808941E+02    0.614692083159466E-01
    0.291220784728309E+02    0.609523441530477E-01
    0.291270785647677E+02    0.604445140167091E-01
    0.291320786567045E+02    0.599455044490774E-01
    0.291370787486413E+02    0.594551104323602E-01
    0.291420788405781E+02    0.589731352396559E-01
    0.291470789325149E+02    0.584993902561768E-01
    0.291520790244517E+02    0.580336947699542E-01
    0.291570791163885E+02    0.575758757351419E-01
    0.291620792083252E+02    0.571257675089029E-01
    0.291670793002620E+02    0.566832115654488E-01
    0.291720793921988E+02    0.562480561883240E-01
    0.291770794841356E+02    0.558201561463859E-01
    0.291820795760724E+02    0.553993723529646E-01
    0.291870796680092E+02    0.549855715147812E-01
    0.291920797599460E+02    0.545786257715626E-01
    0.291970798518828E+02    0.541784123307101E-01
    0.292020799438196E+02    0.537848130995051E-01
    0.292070800357563E+02    0.533977143184774E-01
    0.292120801276931E+02    0.530170061986832E-01
    0.292170802196299E+02    0.526425825655127E-01
    0.292220803115667E+02    0.522743405120259E-01
    0.292270804035035E+02    0.519121800639641E-01
    0.292320804954403E+02    0.515560038587907E-01
    0.292370805873771E+02    0.512057168406306E-01
    0.292420806793139E+02    0.508612259726474E-01
    0.292470807712507E+02    0.505224399686440E-01
    0.292520808631874E+02    0.501892690446952E-01
    0.292570809551242E+02    0.498616246917099E-01
    0.292620810470610E+02    0.495394194700164E-01
    0.292670811389978E+02    0.492225668256492E-01
    0.292720812309346E+02    0.489109809292656E-01
    0.292770813228714E+02    0.486045765369108E-01
    0.292820814148082E+02    0.483032688731113E-01
    0.292870815067450E+02    0.480069735352815E-01
    0.292920815986818E+02    0.477156064190744E-01
    0.292970816906185E+02    0.474290836641491E-01
    0.293020817825553E+02    0.471473216191600E-01
    0.293070818744921E+02    0.468702368251879E-01
    0.293120819664289E+02    0.465977460165804E-01
    0.293170820583657E+02    0.463297661378051E-01
    0.293220821503025E+02    0.460662143756336E-01
    0.293270822422393E+02    0.458070082048961E-01
    0.293320823341761E+02    0.455520654467252E-01
    0.293370824261128E+02    0.453013043379969E-01
    0.293420825180496E+02    0.450546436107288E-01
    0.293470826099864E+02    0.448120025798982E-01
    0.293520827019232E+02    0.445733012383284E-01
    0.293570827938600E+02    0.443384603577754E-01
    0.293620828857968E+02    0.441074015940061E-01
    0.293670829777336E+02    0.438800475958409E-01
    0.293720830696704E+02    0.436563221154366E-01
    0.293770831616072E+02    0.434361501198198E-01
    0.293820832535439E+02    0.432194579015445E-01
    0.293870833454807E+02    0.430061731884079E-01
    0.293920834374175E+02    0.427962252494361E-01
    0.293970835293543E+02    0.425895449980055E-01
    0.294020836212911E+02    0.423860650896175E-01
    0.294070837132279E+02    0.421857200143046E-01
    0.294120838051647E+02    0.419884461822309E-01
    0.294170838971015E+02    0.417941820018662E-01
    0.294220839890383E+02    0.416028679505199E-01
    0.294270840809750E+02    0.414144466355636E-01
    0.294320841729118E+02    0.412288628469400E-01
    0.294370842648486E+02    0.410460635996381E-01
    0.294420843567854E+02    0.408659981660470E-01
    0.294470844487222E+02    0.406886180983389E-01
    0.294520845406590E+02    0.405138772399472E-01
    0.294570846325958E+02    0.403417317264486E-01
    0.294620847245326E+02    0.401721399759838E-01
    0.294670848164694E+02    0.400050626691679E-01
    0.294720849084061E+02    0.398404627182917E-01
    0.294770850003429E+02    0.396783052268687E-01
    0.294820850922797E+02    0.395185574392241E-01
    0.294870851842165E+02    0.393611886806573E-01
    0.294920852761533E+02    0.392061702890129E-01
    0.294970853680901E+02    0.390534755376851E-01
    0.295020854600269E+02    0.389030795514709E-01
    0.295070855519637E+02    0.387549592149771E-01
    0.295120856439004E+02    0.386090930750141E-01
    0.295170857358372E+02    0.384654612374663E-01
    0.295220858277740E+02    0.383240452600593E-01
    0.295270859197108E+02    0.381848280404080E-01
    0.295320860116476E+02    0.380477937018331E-01
    0.295370861035844E+02    0.379129274771748E-01
    0.295420861955212E+02    0.377802155909150E-01
    0.295470862874580E+02    0.376496451413892E-01
    0.295520863793948E+02    0.375212039840892E-01
    0.295570864713315E+02    0.373948806156747E-01
    0.295620865632683E+02    0.372706640598507E-01
    0.295670866552051E+02    0.371485437583730E-01
    0.295720867471419E+02    0.370285094638244E-01
    0.295770868390787E+02    0.369105511378148E-01
    0.295820869310155E+02    0.367946588553096E-01
    0.295870870229523E+02    0.366808227139278E-01
    0.295920871148891E+02    0.365690327473951E-01
    0.295970872068258E+02    0.364592788541014E-01
    0.296020872987626E+02    0.363515507221118E-01
    0.296070873906994E+02    0.362458377702051E-01
    0.296120874826362E+02    0.361421290935844E-01
    0.296170875745730E+02    0.360404134188450E-01
    0.296220876665098E+02    0.359406790669152E-01
    0.296270877584466E+02    0.358429139251854E-01
    0.296320878503834E+02    0.357471054280136E-01
    0.296370879423202E+02    0.356532405440758E-01
    0.296420880342569E+02    0.355613057765104E-01
    0.296470881261937E+02    0.354712871657411E-01
    0.296520882181305E+02    0.353831703034753E-01
    0.296570883100673E+02    0.352969403537921E-01
    0.296620884020041E+02    0.352125820805688E-01
    0.296670884939409E+02    0.351300798823951E-01
    0.296720885858777E+02    0.350494178330912E-01
    0.296770886778145E+02    0.349705797283152E-01
    0.296820887697513E+02    0.348935491359949E-01
    0.296870888616880E+02    0.348183094545666E-01
    0.296920889536248E+02    0.347448439696445E-01
    0.296970890455616E+02    0.346731359190200E-01
    0.297020891374984E+02    0.346031685573045E-01
    0.297070892294352E+02    0.345349252227001E-01
    0.297120893213720E+02    0.344683894058747E-01
    0.297170894133088E+02    0.344035448178799E-01
    0.297220895052456E+02    0.343403754589418E-01
    0.297270895971824E+02    0.342788656860435E-01
    0.297320896891191E+02    0.342190002784531E-01
    0.297370897810559E+02    0.341607645016707E-01
    0.297420898729927E+02    0.341041441685689E-01
    0.297470899649295E+02    0.340491256969879E-01
    0.297520900568663E+02    0.339956961637028E-01
    0.297570901488031E+02    0.339438433541169E-01
    0.297620902407399E+02    0.338935558072384E-01
    0.297670903326767E+02    0.338448228558435E-01
    0.297720904246134E+02    0.337976346608699E-01
    0.297770905165502E+02    0.337519822408181E-01
    0.297820906084870E+02    0.337078574949996E-01
    0.297870907004238E+02    0.336652532210839E-01
    0.297920907923606E+02    0.336241631269074E-01
    0.297970908842974E+02    0.335845818363076E-01
    0.298020909762342E+02    0.335465048893591E-01
    0.298070910681710E+02    0.335099287373599E-01
    0.298120911601078E+02    0.334748507326464E-01
    0.298170912520445E+02    0.334412691137312E-01
    0.298220913439813E+02    0.334091829866448E-01
    0.298270914359181E+02    0.333785923030316E-01
    0.298320915278549E+02    0.333494978357620E-01
    0.298370916197917E+02    0.333219011531272E-01
    0.298420917117285E+02    0.332958045935025E-01
    0.298470918036653E+02    0.332712112413541E-01
    0.298520918956021E+02    0.332481249061008E-01
    0.298570919875389E+02    0.332265501070847E-01
    0.298620920794756E+02    0.332064920654115E-01
    0.298670921714124E+02    0.331879567060661E-01
    0.298720922633492E+02    0.331709506735488E-01
    0.298770923552860E+02    0.331554813629832E-01
    0.298820924472228E+02    0.331415569705146E-01
    0.298870925391596E+02    0.331291865666496E-01
    0.298920926310964E+02    0.331183801942320E-01
    0.298970927230332E+02    0.331091489945880E-01
    0.299020928149700E+02    0.331015053632443E-01
    0.299070929069067E+02    0.330954631343085E-01
    0.299120929988435E+02    0.330910377928723E-01
    0.299170930907803E+02    0.330882467096314E-01
    0.299220931827171E+02    0.330871093897089E-01
    0.299270932746539E+02    0.330876477231848E-01
    0.299320933665907E+02    0.330898862191727E-01
    0.299370934585275E+02    0.330938522030404E-01
    0.299420935504643E+02    0.330995759468505E-01
    0.299470936424011E+02    0.331070907070899E-01
    0.299520937343378E+02    0.331164326357633E-01
    0.299570938262746E+02    0.331276405401342E-01
    0.299620939182114E+02    0.331407554679459E-01
    0.299670940101482E+02    0.331558201115947E-01
    0.299720941020850E+02    0.331728780365641E-01
    0.299770941940218E+02    0.331919727631848E-01
    0.299820942859586E+02    0.332131467494271E-01
    0.299870943778954E+02    0.332364403342590E-01
    0.299920944698321E+02    0.332618907303688E-01
    0.299970945617689E+02    0.332895311364468E-01
    0.300020946537057E+02    0.333193900499377E-01
    0.300070947456425E+02    0.333514908364413E-01
    0.300120948375793E+02    0.333858515893115E-01
    0.300170949295161E+02    0.334224852834770E-01
    0.300220950214529E+02    0.334614002003463E-01
    0.300270951133897E+02    0.335026005762328E-01
    0.300320952053265E+02    0.335460874111227E-01
    0.300370952972632E+02    0.335918593682635E-01
    0.300420953892000E+02    0.336399136975133E-01
    0.300470954811368E+02    0.336902471232332E-01
    0.300520955730736E+02    0.337428566532280E-01
    0.300570956650104E+02    0.337977402782315E-01
    0.300620957569472E+02    0.338548975481245E-01
    0.300670958488840E+02    0.339143300218718E-01
    0.300720959408208E+02    0.339760416005508E-01
    0.300770960327575E+02    0.340400387552045E-01
    0.300820961246943E+02    0.341063306690768E-01
    0.300870962166311E+02    0.341749293125745E-01
    0.300920963085679E+02    0.342458494701328E-01
    0.300970964005047E+02    0.343191087340437E-01
    0.301020964924415E+02    0.343947274842438E-01
    0.301070965843783E+02    0.344727288643163E-01
    0.301120966763151E+02    0.345531387669208E-01
    0.301170967682519E+02    0.346359858404351E-01
    0.301220968601886E+02    0.347213015274520E-01
    0.301270969521254E+02    0.348091201460407E-01
    0.301320970440622E+02    0.348994790477676E-01
    0.301370971359990E+02    0.349924188233394E-01
    0.301420972279358E+02    0.350879836777321E-01
    0.301470973198726E+02    0.351862219386785E-01
    0.301520974118094E+02    0.352871868382090E-01
    0.301570975037462E+02    0.353909376849283E-01
    0.301620975956830E+02    0.354975416679770E-01
    0.301670976876197E+02    0.356070767064846E-01
    0.301720977795565E+02    0.357196361097670E-01
    0.301770978714933E+02    0.358353365218323E-01
    0.301820979634301E+02    0.359543321658588E-01
    0.301870980553669E+02    0.360768419826561E-01
    0.301920981473037E+02    0.362032052742967E-01
    0.301970982392405E+02    0.363340062473659E-01
    0.302020983311773E+02    0.364703801579648E-01
    0.302070984231141E+02    0.366147708165872E-01
    0.302120985150508E+02    0.367696471922144E-01
    0.302170986069876E+02    0.367695864831044E-01
    0.302220986989244E+02    0.368872529476538E-01
    0.302270987908612E+02    0.370819609088477E-01
    0.302320988827980E+02    0.372504407500642E-01
    0.302370989747348E+02    0.374132618017006E-01
    0.302420990666716E+02    0.375759335074157E-01
    0.302470991586084E+02    0.377404175433883E-01
    0.302520992505452E+02    0.379075941798791E-01
    0.302570993424819E+02    0.380779310134658E-01
    0.302620994344187E+02    0.382517117736023E-01
    0.302670995263555E+02    0.384291300502383E-01
    0.302720996182923E+02    0.386103353660870E-01
    0.302770997102291E+02    0.387954627854156E-01
    0.302820998021659E+02    0.389846605791726E-01
    0.302870998941027E+02    0.391781247397795E-01
    0.302920999860395E+02    0.393761386403325E-01
    0.302971000779762E+02    0.395790306617173E-01
    0.303021001699130E+02    0.397860850905956E-01
    0.303071002618498E+02    0.399788473574772E-01
    0.303121003537866E+02    0.399855646011943E-01
    0.303171004457234E+02    0.402837717407496E-01
    0.303221005376602E+02    0.405598883876569E-01
    0.303271006295970E+02    0.408092961182917E-01
    0.303321007215338E+02    0.410559002214221E-01
    0.303371008134706E+02    0.413062354065529E-01
    0.303421009054073E+02    0.415627147436299E-01
    0.303471009973441E+02    0.418264389781545E-01
    0.303521010892809E+02    0.420980807110283E-01
    0.303571011812177E+02    0.423783264503359E-01
    0.303621012731545E+02    0.426675876213926E-01
    0.303671013650913E+02    0.429458341223025E-01
    0.303721014570281E+02    0.429522880450450E-01
    0.303771015489649E+02    0.434361941742257E-01
    0.303821016409017E+02    0.437888595943759E-01
    0.303871017328384E+02    0.441219035866376E-01
    0.303921018247752E+02    0.444548223529674E-01
    0.303971019167120E+02    0.447924086863403E-01
    0.304021020086488E+02    0.451365135430966E-01
    0.304071021005856E+02    0.454881278766361E-01
    0.304121021925224E+02    0.458479343269082E-01
    0.304171022844592E+02    0.462164952496352E-01
    0.304221023763960E+02    0.465943283660640E-01
    0.304271024683328E+02    0.469819402382196E-01
    0.304321025602695E+02    0.473798416761850E-01
    0.304371026522063E+02    0.477885571531670E-01
    0.304421027441431E+02    0.482086326369427E-01
    0.304471028360799E+02    0.486404152002947E-01
    0.304521029280167E+02    0.490744964582538E-01
    0.304571030199535E+02    0.494872766296004E-01
    0.304621031118903E+02    0.495116587342095E-01
    0.304671032038271E+02    0.503132491294642E-01
    0.304721032957638E+02    0.509111941931587E-01
    0.304771033877006E+02    0.514794163298241E-01
    0.304821034796374E+02    0.520792346165097E-01
    0.304871035715742E+02    0.527220282701458E-01
    0.304921036635110E+02    0.534107438121490E-01
    0.304971037554478E+02    0.541472306260405E-01
    0.305021038473846E+02    0.549308973645019E-01
    0.305071039393214E+02    0.556065297682509E-01
    0.305121040312582E+02    0.566241990051297E-01
    0.305171041231949E+02    0.575711165951895E-01
    0.305221042151317E+02    0.585513120364727E-01
    0.305271043070685E+02    0.595614026946987E-01
    0.305321043990053E+02    0.605920539123632E-01
    0.305371044909421E+02    0.616413205778738E-01
    0.305421045828789E+02    0.626532970737640E-01
    0.305471046748157E+02    0.635056578090961E-01
    0.305521047667525E+02    0.646619207367028E-01
    0.305571048586892E+02    0.657293755524163E-01
    0.305621049506260E+02    0.667730111404128E-01
    0.305671050425628E+02    0.676011784385640E-01
    0.305721051344996E+02    0.685578324801678E-01
    0.305771052264364E+02    0.695421097090747E-01
    0.305821053183732E+02    0.703627653612162E-01
    0.305871054103100E+02    0.713785756251583E-01
    0.305921055022468E+02    0.723844601363429E-01
    0.305971055941836E+02    0.732287326764020E-01
    0.306021056861203E+02    0.743309870036600E-01
    0.306071057780571E+02    0.753978058240540E-01
    0.306121058699939E+02    0.768173082588179E-01
    0.306171059619307E+02    0.781408939414741E-01
    0.306221060538675E+02    0.794912759223140E-01
    0.306271061458043E+02    0.798471049054811E-01
    0.306321062377411E+02    0.810523156235767E-01
    0.306371063296779E+02    0.816549402177788E-01
    0.306421064216147E+02    0.826844988595491E-01
    0.306471065135514E+02    0.839122164872368E-01
    0.306521066054882E+02    0.850358440210686E-01
    0.306571066974250E+02    0.862323408196127E-01
    0.306621067893618E+02    0.875730027576521E-01
    0.306671068812986E+02    0.888137512202773E-01
    0.306721069732354E+02    0.901674695634306E-01
    0.306771070651722E+02    0.916106255416508E-01
    0.306821071571090E+02    0.929751865430652E-01
    0.306871072490458E+02    0.943359233861203E-01
    0.306921073409825E+02    0.960307621190924E-01
    0.306971074329193E+02    0.975294282873747E-01
    0.307021075248561E+02    0.991848418534515E-01
    0.307071076167929E+02    0.100836853578202E+00
    0.307121077087297E+02    0.102852863182171E+00
    0.307171078006665E+02    0.105009568365232E+00
    0.307221078926033E+02    0.107155474196761E+00
    0.307271079845401E+02    0.109734472700057E+00
    0.307321080764768E+02    0.112329419045006E+00
    0.307371081684136E+02    0.114867940746610E+00
    0.307421082603504E+02    0.117237608338246E+00
    0.307471083522872E+02    0.119414628857393E+00
    0.307521084442240E+02    0.121439133523221E+00
    0.307571085361608E+02    0.123398988228002E+00
    0.307621086280976E+02    0.125443126406084E+00
    0.307671087200344E+02    0.127619067827190E+00
    0.307721088119712E+02    0.129233130058634E+00
    0.307771089039079E+02    0.130545103263070E+00
    0.307821089958447E+02    0.131964820785336E+00
    0.307871090877815E+02    0.133442608659037E+00
    0.307921091797183E+02    0.134924509313465E+00
    0.307971092716551E+02    0.136385889716896E+00
    0.308021093635919E+02    0.137822834842424E+00
    0.308071094555287E+02    0.139258044366751E+00
    0.308121095474655E+02    0.140762296384030E+00
    0.308171096394023E+02    0.142478799849305E+00
    0.308221097313390E+02    0.144564611147113E+00
    0.308271098232758E+02    0.146908828972589E+00
    0.308321099152126E+02    0.148990671834866E+00
    0.308371100071494E+02    0.150456592264820E+00
    0.308421100990862E+02    0.151525873777902E+00
    0.308471101910230E+02    0.152677829376632E+00
    0.308521102829598E+02    0.152974007475651E+00
    0.308571103748966E+02    0.153001376510208E+00
    0.308621104668334E+02    0.152962643896620E+00
    0.308671105587701E+02    0.152837088730752E+00
    0.308721106507069E+02    0.152710904979558E+00
    0.308771107426437E+02    0.152912329396582E+00
    0.308821108345805E+02    0.153684528116913E+00
    0.308871109265173E+02    0.154016931360111E+00
    0.308921110184541E+02    0.153600415094169E+00
    0.308971111103909E+02    0.152949051172351E+00
    0.309021112023277E+02    0.151498399241115E+00
    0.309071112942644E+02    0.149993841155233E+00
    0.309121113862012E+02    0.148699344983463E+00
    0.309171114781380E+02    0.148279135815539E+00
    0.309221115700748E+02    0.147173591013204E+00
    0.309271116620116E+02    0.145721351102164E+00
    0.309321117539484E+02    0.143388925666958E+00
    0.309371118458852E+02    0.141292892298471E+00
    0.309421119378220E+02    0.140179590452890E+00
    0.309471120297588E+02    0.138324915323333E+00
    0.309521121216955E+02    0.135614345887183E+00
    0.309571122136323E+02    0.133764862713365E+00
    0.309621123055691E+02    0.131775358199380E+00
    0.309671123975059E+02    0.128960196145787E+00
    0.309721124894427E+02    0.127035196280182E+00
    0.309771125813795E+02    0.124368318860365E+00
    0.309821126733163E+02    0.122262966728522E+00
    0.309871127652531E+02    0.119769694737769E+00
    0.309921128571899E+02    0.117448550006963E+00
    0.309971129491266E+02    0.114932858314951E+00
    0.310021130410634E+02    0.112458553654558E+00
    0.310071131330002E+02    0.110073702669741E+00
    0.310121132249370E+02    0.107695139243368E+00
    0.310171133168738E+02    0.105346226821099E+00
    0.310221134088106E+02    0.103010030751896E+00
    0.310271135007474E+02    0.228479535348521E+25
    0.310321135926842E+02    0.349119675130222E+10
    0.310371136846209E+02    0.100623525539053E+07
    0.310421137765577E+02    0.746420344978697E+04
    0.310471138684945E+02    0.279144277666436E+03
    0.310521139604313E+02    0.192614275720059E+02
    0.310571140523681E+02    0.240644237070465E+01
    0.310621141443049E+02    0.389302236266458E+00
    0.310671142362417E+02    0.153257563276945E+00
    0.310721143281785E+02    0.971518969164743E-01
    0.310771144201153E+02    0.843881605857552E-01
    0.310821145120520E+02    0.801025143658444E-01
    0.310871146039888E+02    0.773124370286387E-01
    0.310921146959256E+02    0.751007465090755E-01
    0.310971147878624E+02    0.732044644385312E-01
    0.311021148797992E+02    0.714863799012424E-01
    0.311071149717360E+02    0.698792453412104E-01
    0.311121150636728E+02    0.683506014059208E-01
    0.311171151556096E+02    0.668836440023474E-01
    0.311221152475464E+02    0.654690456515891E-01
    0.311271153394831E+02    0.641014444734662E-01
    0.311321154314199E+02    0.627776958555488E-01
    0.311371155233567E+02    0.614958806778738E-01
    0.311421156152935E+02    0.602547194342035E-01
    0.311471157072303E+02    0.590532335135531E-01
    0.311521157991671E+02    0.578905594262871E-01
    0.311571158911039E+02    0.567658546652835E-01
    0.311621159830407E+02    0.556782559563919E-01
    0.311671160749775E+02    0.546268657997704E-01
    0.311721161669142E+02    0.536107532301733E-01
    0.311771162588510E+02    0.526289608759519E-01
    0.311821163507878E+02    0.516805141019483E-01
    0.311871164427246E+02    0.507644301225333E-01
    0.311921165346614E+02    0.498797261355620E-01
    0.311971166265982E+02    0.490254261453885E-01
    0.312021167185350E+02    0.482005664526187E-01
    0.312071168104718E+02    0.474041999298839E-01
    0.312121169024085E+02    0.466353992543340E-01
    0.312171169943453E+02    0.458932592757676E-01
    0.312221170862821E+02    0.451768986844813E-01
    0.312271171782189E+02    0.444854611220044E-01
    0.312321172701557E+02    0.438181158579184E-01
    0.312371173620925E+02    0.431740581191994E-01
    0.312421174540293E+02    0.425525237024326E-01
    0.312471175459661E+02    0.419527161794411E-01
    0.312521176379029E+02    0.413739519896840E-01
    0.312571177298396E+02    0.408155146516876E-01
    0.312621178217764E+02    0.402767270473594E-01
    0.312671179137132E+02    0.397569363259827E-01
    0.312721180056500E+02    0.392555133506531E-01
    0.312771180975868E+02    0.387718521079403E-01
    0.312821181895236E+02    0.383053690978341E-01
    0.312871182814604E+02    0.378555027111505E-01
    0.312921183733972E+02    0.374217126000901E-01
    0.312971184653340E+02    0.370034790438949E-01
    0.313021185572707E+02    0.366003023138664E-01
    0.313071186492075E+02    0.362117020388402E-01
    0.313121187411443E+02    0.358372165733768E-01
    0.313171188330811E+02    0.354764023699620E-01
    0.313221189250179E+02    0.351288333564548E-01
    0.313271190169547E+02    0.347941003212000E-01
    0.313321191088915E+02    0.344718103063994E-01
    0.313371192008283E+02    0.341615860119276E-01
    0.313421192927651E+02    0.338630652115237E-01
    0.313471193847018E+02    0.335759001818435E-01
    0.313521194766386E+02    0.332997571479825E-01
    0.313571195685754E+02    0.330343157449507E-01
    0.313621196605122E+02    0.327792684979193E-01
    0.313671197524490E+02    0.325343203215818E-01
    0.313721198443858E+02    0.322991880398372E-01
    0.313771199363226E+02    0.320735999263800E-01
    0.313821200282594E+02    0.318572952666518E-01
    0.313871201201962E+02    0.316500239408245E-01
    0.313921202121329E+02    0.314515460275770E-01
    0.313971203040697E+02    0.312616314306088E-01
    0.314021203960065E+02    0.310800595189032E-01
    0.314071204879433E+02    0.309066187935214E-01
    0.314121205798801E+02    0.307411065662822E-01
    0.314171206718169E+02    0.305833286564226E-01
    0.314221207637537E+02    0.304330991021254E-01
    0.314271208556905E+02    0.302902398852206E-01
    0.314321209476272E+02    0.301545806683347E-01
    0.314371210395640E+02    0.300259585418703E-01
    0.314421211315008E+02    0.299042177815843E-01
    0.314471212234376E+02    0.297892096135584E-01
    0.314521213153744E+02    0.296807919877397E-01
    0.314571214073112E+02    0.295788293574445E-01
    0.314621214992480E+02    0.294831924655530E-01
    0.314671215911848E+02    0.293937581367764E-01
    0.314721216831216E+02    0.293104090755517E-01
    0.314771217750583E+02    0.292330336695119E-01
    0.314821218669951E+02    0.291615257994441E-01
    0.314871219589319E+02    0.290957846548429E-01
    0.314921220508687E+02    0.290357145562380E-01
    0.314971221428055E+02    0.289812247840614E-01
    0.315021222347423E+02    0.289322294149342E-01
    0.315071223266791E+02    0.288886471652988E-01
    0.315121224186159E+02    0.288504012429557E-01
    0.315171225105526E+02    0.288174192066794E-01
    0.315221226024894E+02    0.287896328341652E-01
    0.315271226944262E+02    0.287669779983956E-01
    0.315321227863630E+02    0.287493945525356E-01
    0.315371228782998E+02    0.287368262226851E-01
    0.315421229702366E+02    0.287292205101920E-01
    0.315471230621734E+02    0.287265286003433E-01
    0.315521231541102E+02    0.287287052799692E-01
    0.315571232460470E+02    0.287357088619014E-01
    0.315621233379837E+02    0.287475011165899E-01
    0.315671234299205E+02    0.287640472100992E-01
    0.315721235218573E+02    0.287853156481699E-01
    0.315771236137941E+02    0.288112782258624E-01
    0.315821237057309E+02    0.288419099821556E-01
    0.315871237976677E+02    0.288771891593048E-01
    0.315921238896045E+02    0.289170971662279E-01
    0.315971239815413E+02    0.289616185457181E-01
    0.316021240734781E+02    0.290107409452154E-01
    0.316071241654148E+02    0.290644550906476E-01
    0.316121242573516E+02    0.291227547633892E-01
    0.316171243492884E+02    0.291856367800409E-01
    0.316221244412252E+02    0.292531009750844E-01
    0.316271245331620E+02    0.293251501863488E-01
    0.316321246250988E+02    0.294017902434716E-01
    0.316371247170356E+02    0.294830299594255E-01
    0.316421248089724E+02    0.295688811252248E-01
    0.316471249009092E+02    0.296593585082711E-01
    0.316521249928459E+02    0.297544798543259E-01
    0.316571250847827E+02    0.298542658935554E-01
    0.316621251767195E+02    0.299587403507971E-01
    0.316671252686563E+02    0.300679299604992E-01
    0.316721253605931E+02    0.301818644862544E-01
    0.316771254525299E+02    0.303005767456267E-01
    0.316821255444667E+02    0.304241026400203E-01
    0.316871256364035E+02    0.305524811900867E-01
    0.316921257283402E+02    0.306857545765994E-01
    0.316971258202770E+02    0.308239681871263E-01
    0.317021259122138E+02    0.309671706684378E-01
    0.317071260041506E+02    0.311154139846831E-01
    0.317121260960874E+02    0.312687534815182E-01
    0.317171261880242E+02    0.314272479560933E-01
    0.317221262799610E+02    0.315909597329520E-01
    0.317271263718978E+02    0.317599547457759E-01
    0.317321264638346E+02    0.319343026250893E-01
    0.317371265557713E+02    0.321140767917576E-01
    0.317421266477081E+02    0.322993545564547E-01
    0.317471267396449E+02    0.324902172250114E-01
    0.317521268315817E+02    0.326867502096282E-01
    0.317571269235185E+02    0.328890431461870E-01
    0.317621270154553E+02    0.330971900174984E-01
    0.317671271073921E+02    0.333112892830463E-01
    0.317721271993289E+02    0.335314440146230E-01
    0.317771272912656E+02    0.337577620389203E-01
    0.317821273832024E+02    0.339903560867055E-01
    0.317871274751392E+02    0.342293439491148E-01
    0.317921275670760E+02    0.344748486413164E-01
    0.317971276590128E+02    0.347269985740321E-01
    0.318021277509496E+02    0.349859277331899E-01
    0.318071278428864E+02    0.352517758683502E-01
    0.318121279348232E+02    0.355246886902836E-01
    0.318171280267600E+02    0.358048180785931E-01
    0.318221281186967E+02    0.360923222993317E-01
    0.318271282106335E+02    0.363873662342901E-01
    0.318321283025703E+02    0.366901216216488E-01
    0.318371283945071E+02    0.370007673095952E-01
    0.318421284864439E+02    0.373194895227725E-01
    0.318471285783807E+02    0.376464821436145E-01
    0.318521286703175E+02    0.379819470081083E-01
    0.318571287622543E+02    0.383260942174986E-01
    0.318621288541911E+02    0.386791424676321E-01
    0.318671289461278E+02    0.390413193948625E-01
    0.318721290380646E+02    0.394128619417541E-01
    0.318771291300014E+02    0.397940167421589E-01
    0.318821292219382E+02    0.401850405272290E-01
    0.318871293138750E+02    0.405862005544367E-01
    0.318921294058118E+02    0.409977750576716E-01
    0.318971294977486E+02    0.414200537251199E-01
    0.319021295896854E+02    0.418533382007054E-01
    0.319071296816222E+02    0.422979426144023E-01
    0.319121297735589E+02    0.427541941412708E-01
    0.319171298654957E+02    0.432224335916726E-01
    0.319221299574325E+02    0.437030160342310E-01
    0.319271300493693E+02    0.441963114539057E-01
    0.319321301413061E+02    0.447027054469431E-01
    0.319371302332429E+02    0.452225999556168E-01
    0.319421303251797E+02    0.457564140450059E-01
    0.319471304171165E+02    0.463045847248494E-01
    0.319521305090533E+02    0.468675678193786E-01
    0.319571306009900E+02    0.474458388888060E-01
    0.319621306929268E+02    0.480398942049722E-01
    0.319671307848636E+02    0.486502517870402E-01
    0.319721308768004E+02    0.492774524991729E-01
    0.319771309687372E+02    0.499220612162913E-01
    0.319821310606740E+02    0.505846680622709E-01
    0.319871311526108E+02    0.512658897257337E-01
    0.319921312445476E+02    0.519663708594828E-01
    0.319971313364843E+02    0.526867855696174E-01
    0.320021314284211E+02    0.534278390010220E-01
    0.320071315203579E+02    0.541902690263975E-01
    0.320121316122947E+02    0.549748480469707E-01
    0.320171317042315E+02    0.557823849129731E-01
    0.320221317961683E+02    0.566137269733842E-01
    0.320271318881051E+02    0.574697622647543E-01
    0.320321319800419E+02    0.583514218499613E-01
    0.320371320719787E+02    0.592596823186220E-01
    0.320421321639154E+02    0.601955684621118E-01
    0.320471322558522E+02    0.611601561366012E-01
    0.320521323477890E+02    0.621545753297900E-01
    0.320571324397258E+02    0.631800134473639E-01
    0.320621325316626E+02    0.642377188375104E-01
    0.320671326235994E+02    0.653290045727376E-01
    0.320721327155362E+02    0.664552525107389E-01
    0.320771328074730E+02    0.676179176577962E-01
    0.320821328994098E+02    0.688185328605318E-01
    0.320871329913465E+02    0.700587138531033E-01
    0.320921330832833E+02    0.713401646938019E-01
    0.320971331752201E+02    0.726646836207553E-01
    0.321021332671569E+02    0.740341693687762E-01
    0.321071333590937E+02    0.754506279853405E-01
    0.321121334510305E+02    0.769161801928798E-01
    0.321171335429673E+02    0.784330693472789E-01
    0.321221336349041E+02    0.800036700485578E-01
    0.321271337268409E+02    0.816304974630945E-01
    0.321321338187776E+02    0.833162174317848E-01
    0.321371339107144E+02    0.850636574294930E-01
    0.321421340026512E+02    0.868758184698944E-01
    0.321471340945880E+02    0.887558880428395E-01
    0.321521341865248E+02    0.907072541900649E-01
    0.321571342784616E+02    0.927335208350091E-01
    0.321621343703984E+02    0.948385244946981E-01
    0.321671344623352E+02    0.970263525195419E-01
    0.321721345542719E+02    0.993013630209389E-01
    0.321771346462087E+02    0.101668206669747E+00
    0.321821347381455E+02    0.104131850560565E+00
    0.321871348300823E+02    0.106697604384987E+00
    0.321921349220191E+02    0.109371149153023E+00
    0.321971350139559E+02    0.112158568760727E+00
    0.322021351058927E+02    0.115066384738760E+00
    0.322071351978295E+02    0.118101594513180E+00
    0.322121352897663E+02    0.121271713658966E+00
    0.322171353817030E+02    0.124584822556545E+00
    0.322221354736398E+02    0.128049618027574E+00
    0.322271355655766E+02    0.131675470549163E+00
    0.322321356575134E+02    0.135472487747976E+00
    0.322371357494502E+02    0.139451584971984E+00
    0.322421358413870E+02    0.143624563854263E+00
    0.322471359333238E+02    0.148004199918343E+00
    0.322521360252606E+02    0.152604340430466E+00
    0.322571361171973E+02    0.157440013890549E+00
    0.322621362091341E+02    0.162527552765058E+00
    0.322671363010709E+02    0.167884731322776E+00
    0.322721363930077E+02    0.173530920728808E+00
    0.322771364849445E+02    0.179487263907416E+00
    0.322821365768813E+02    0.185776873099958E+00
    0.322871366688181E+02    0.192425053541610E+00
    0.322921367607549E+02    0.199459557272691E+00
    0.322971368526917E+02    0.206910871807105E+00
    0.323021369446285E+02    0.214812549231744E+00
    0.323071370365652E+02    0.223201582333740E+00
    0.323121371285020E+02    0.232118835590836E+00
    0.323171372204388E+02    0.241609540365822E+00
    0.323221373123756E+02    0.251723865476215E+00
    0.323271374043124E+02    0.262517576562989E+00
    0.323321374962492E+02    0.274052800446286E+00
    0.323371375881860E+02    0.286398914084235E+00
    0.323421376801228E+02    0.299633582018164E+00
    0.323471377720595E+02    0.313843971535758E+00
    0.323521378639963E+02    0.329128181532977E+00
    0.323571379559331E+02    0.345596929641017E+00
    0.323621380478699E+02    0.363375553195260E+00
    0.323671381398067E+02    0.382606393887352E+00
    0.323721382317435E+02    0.403451654615068E+00
    0.323771383236803E+02    0.426096841791695E+00
    0.323821384156171E+02    0.450754939629112E+00
    0.323871385075539E+02    0.477671508288871E+00
    0.323921385994906E+02    0.507130960826582E+00
    0.323971386914274E+02    0.539464363139577E+00
    0.324021387833642E+02    0.575059230436489E+00
    0.324071388753010E+02    0.614371985625067E+00
    0.324121389672378E+02    0.657944037412508E+00
    0.324171390591746E+02    0.706422894492213E+00
    0.324221391511114E+02    0.760590473627771E+00
    0.324271392430482E+02    0.821401997308019E+00
    0.324321393349850E+02    0.890041013079991E+00
    0.324371394269217E+02    0.967999882465214E+00
    0.324421395188585E+02    0.105720214607804E+01
    0.324471396107953E+02    0.116019670842055E+01
    0.324521397027321E+02    0.128048072920411E+01
    0.324571397946689E+02    0.142306385008967E+01
    0.324621398866057E+02    0.159550650022620E+01
    0.324671399785425E+02    0.180993533869611E+01
    0.324721400704793E+02    0.208717649378636E+01
    0.324771401624160E+02    0.246573076349412E+01
    0.324821402543528E+02    0.302247981612314E+01
    0.324871403462896E+02    0.392369910018532E+01
    0.324921404382264E+02    0.556026637735873E+01
    0.324971405301632E+02    0.893724022191603E+01
    0.325021406221000E+02    0.169118132181123E+02
    0.325071407140368E+02    0.386190277507738E+02
    0.325121408059736E+02    0.107778693447822E+03
    0.325171408979104E+02    0.373969128470330E+03
    0.325221409898471E+02    0.168668938335309E+04
    0.325271410817839E+02    0.109224377829730E+05
    0.325321411737207E+02    0.125491120581746E+06
    0.325371412656575E+02    0.427055427815006E+07
    0.325421413575943E+02    0.272021396037702E+10
    0.325471414495311E+02    0.237707097127468E+15
    0.325521415414679E+02    0.116763069192908E+09
    0.325571416334047E+02    0.899085150145714E+06
    0.325621417253415E+02    0.445284212590024E+05
    0.325671418172782E+02    0.503002310804738E+04
    0.325721419092150E+02    0.910001580956073E+03
    0.325771420011518E+02    0.225310872799729E+03
    0.325821420930886E+02    0.708748034562819E+02
    0.325871421850254E+02    0.274400905820434E+02
    0.325921422769622E+02    0.129035195289382E+02
    0.325971423688990E+02    0.725435947497456E+01
    0.326021424608358E+02    0.473424589714650E+01
    0.326071425527726E+02    0.345200411453321E+01
    0.326121426447093E+02    0.271440145716527E+01
    0.326171427366461E+02    0.224187943272262E+01
    0.326221428285829E+02    0.191151034859516E+01
    0.326271429205197E+02    0.166465638130204E+01
    0.326321430124565E+02    0.147106885438119E+01
    0.326371431043933E+02    0.131392086304372E+01
    0.326421431963301E+02    0.118315908968099E+01
    0.326471432882669E+02    0.107237158386093E+01
    0.326521433802036E+02    0.977227038772678E+00
    0.326571434721404E+02    0.894653925661769E+00
    0.326621435640772E+02    0.822385503827512E+00
    0.326671436560140E+02    0.758694513693228E+00
    0.326721437479508E+02    0.702230817478248E+00
    0.326771438398876E+02    0.651917457331400E+00
    0.326821439318244E+02    0.606881321040559E+00
    0.326871440237612E+02    0.566405171141009E+00
    0.326921441156980E+02    0.529893381565054E+00
    0.326971442076347E+02    0.496846788540373E+00
    0.327021442995715E+02    0.466843799902733E+00
    0.327071443915083E+02    0.439525926446443E+00
    0.327121444834451E+02    0.414586516944703E+00
    0.327171445753819E+02    0.391761865020981E+00
    0.327221446673187E+02    0.370824105125593E+00
    0.327271447592555E+02    0.351575479875602E+00
    0.327321448511923E+02    0.333843673180595E+00
    0.327371449431290E+02    0.317477981619620E+00
    0.327421450350658E+02    0.302346152009032E+00
    0.327471451270026E+02    0.288331753269074E+00
    0.327521452189394E+02    0.275331980295395E+00
    0.327571453108762E+02    0.263255809663641E+00
    0.327621454028130E+02    0.252022443757990E+00
    0.327671454947498E+02    0.241559992770358E+00
    0.327721455866866E+02    0.231804353925977E+00
    0.327771456786234E+02    0.222698255221882E+00
    0.327821457705601E+02    0.214190436810588E+00
    0.327871458624969E+02    0.206234948400463E+00
    0.327921459544337E+02    0.198790544658896E+00
    0.327971460463705E+02    0.191820163899426E+00
    0.328021461383073E+02    0.185290477824463E+00
    0.328071462302441E+02    0.179171502222114E+00
    0.328121463221809E+02    0.173436260175425E+00
    0.328171464141177E+02    0.168060490797111E+00
    0.328221465060545E+02    0.163022397659448E+00
    0.328271465979912E+02    0.158302432083764E+00
    0.328321466899280E+02    0.153883107291753E+00
    0.328371467818648E+02    0.149748840138362E+00
    0.328421468738016E+02    0.145885817772495E+00
    0.328471469657384E+02    0.142281887114300E+00
    0.328521470576752E+02    0.138926465567587E+00
    0.328571471496120E+02    0.135810471783606E+00
    0.328621472415488E+02    0.132926275809354E+00
    0.328671473334856E+02    0.130267668319933E+00
    0.328721474254223E+02    0.127829849102453E+00
    0.328771475173591E+02    0.125609435405561E+00
    0.328821476092959E+02    0.123604491262905E+00
    0.328871477012327E+02    0.121814579445516E+00
    0.328921477931695E+02    0.120240838317988E+00
    0.328971478851063E+02    0.118886086591742E+00
    0.329021479770431E+02    0.117754959809557E+00
    0.329071480689799E+02    0.116854083394279E+00
    0.329121481609167E+02    0.116192288284134E+00
    0.329171482528534E+02    0.115780876605321E+00
    0.329221483447902E+02    0.115633946542295E+00
    0.329271484367270E+02    0.115768787611454E+00
    0.329321485286638E+02    0.116206359975472E+00
    0.329371486206006E+02    0.116971874288989E+00
    0.329421487125374E+02    0.118095491860114E+00
    0.329471488044742E+02    0.119613168584498E+00
    0.329521488964110E+02    0.121567670016642E+00
    0.329571489883477E+02    0.124009788680330E+00
    0.329621490802845E+02    0.126999797557452E+00
    0.329671491722213E+02    0.130609174185680E+00
    0.329721492641581E+02    0.134922625429895E+00
    0.329771493560949E+02    0.140040429309594E+00
    0.329821494480317E+02    0.146081079741759E+00
    0.329871495399685E+02    0.153184160098068E+00
    0.329921496319053E+02    0.161513261540251E+00
    0.329971497238420E+02    0.171258569628742E+00
    0.330021498157788E+02    0.182638418057816E+00
    0.330071499077156E+02    0.195898580523466E+00
    0.330121499996524E+02    0.211307249827665E+00
    0.330171500915892E+02    0.229142447710713E+00
    0.330221501835260E+02    0.249667000882820E+00
    0.330271502754628E+02    0.273084433361200E+00
    0.330321503673996E+02    0.299467981849051E+00
    0.330371504593364E+02    0.328656410426563E+00
    0.330421505512732E+02    0.360118021676685E+00
    0.330471506432099E+02    0.392802994973756E+00
    0.330521507351467E+02    0.425035999180295E+00
    0.330571508270835E+02    0.454536224029489E+00
    0.330621509190203E+02    0.478659207874383E+00
    0.330671510109571E+02    0.494889688270545E+00
    0.330721511028939E+02    0.501468308464033E+00
    0.330771511948307E+02    0.497892684041797E+00
    0.330821512867675E+02    0.485039158475366E+00
    0.330871513787042E+02    0.464848398731770E+00
    0.330921514706410E+02    0.439756454558702E+00
    0.330971515625778E+02    0.412141507276349E+00
    0.331021516545146E+02    0.383965999219093E+00
    0.331071517464514E+02    0.356644887480865E+00
    0.331121518383882E+02    0.331075376802337E+00
    0.331171519303250E+02    0.307743794056738E+00
    0.331221520222618E+02    0.286847897680598E+00
    0.331271521141986E+02    0.268403104415074E+00
    0.331321522061353E+02    0.252322808936786E+00
    0.331371522980721E+02    0.238474230217829E+00
    0.331421523900089E+02    0.226715339539173E+00
    0.331471524819457E+02    0.216918928811293E+00
    0.331521525738825E+02    0.208989054582103E+00
    0.331571526658193E+02    0.202874122222021E+00
    0.331621527577561E+02    0.198580290706524E+00
    0.331671528496929E+02    0.196188965384368E+00
    0.331721529416297E+02    0.195883227941781E+00
    0.331771530335664E+02    0.197990783153418E+00
    0.331821531255032E+02    0.203056855562208E+00
    0.331871532174400E+02    0.211972865264834E+00
    0.331921533093768E+02    0.226213911659420E+00
    0.331971534013136E+02    0.248301235541853E+00
    0.332021534932504E+02    0.282762767265815E+00
    0.332071535851872E+02    0.338285247137198E+00
    0.332121536771240E+02    0.432956867751175E+00
    0.332171537690608E+02    0.607967519456430E+00
    0.332221538609975E+02    0.960988492460058E+00
    0.332271539529343E+02    0.163748905992040E+01
    0.332321540448711E+02    0.202726746958404E+01
    0.332371541368079E+02    0.121771245012736E+01
    0.332421542287447E+02    0.596527022189876E+00
    0.332471543206815E+02    0.327949257070231E+00
    0.332521544126183E+02    0.206949323011123E+00
    0.332571545045551E+02    0.145894132662991E+00
    0.332621545964918E+02    0.111882187275003E+00
    0.332671546884286E+02    0.913906140131367E-01
    0.332721547803654E+02    0.782542149238240E-01
    0.332771548723022E+02    0.694006480736376E-01
    0.332821549642390E+02    0.631829390226543E-01
    0.332871550561758E+02    0.586638275339399E-01
    0.332921551481126E+02    0.552829171829852E-01
    0.332971552400494E+02    0.526909939958463E-01
    0.333021553319862E+02    0.506626884494992E-01
    0.333071554239229E+02    0.490481340784192E-01
    0.333121555158597E+02    0.477450668168910E-01
    0.333171556077965E+02    0.466821277167619E-01
    0.333221556997333E+02    0.458085493453353E-01
    0.333271557916701E+02    0.450876056764933E-01
    0.333321558836069E+02    0.444923485716870E-01
    0.333371559755437E+02    0.440027712617061E-01
    0.333421560674805E+02    0.436038840267695E-01
    0.333471561594173E+02    0.432843857615762E-01
    0.333521562513540E+02    0.430357325297888E-01
    0.333571563432908E+02    0.428514754019436E-01
    0.333621564352276E+02    0.427267840065914E-01
    0.333671565271644E+02    0.426581001495401E-01
    0.333721566191012E+02    0.426428838576175E-01
    0.333771567110380E+02    0.426794260075489E-01
    0.333821568029748E+02    0.427667095630502E-01
    0.333871568949116E+02    0.429043067580997E-01
    0.333921569868483E+02    0.430923032025718E-01
    0.333971570787851E+02    0.433312424115079E-01
    0.334021571707219E+02    0.436220860238642E-01
    0.334071572626587E+02    0.439661862307879E-01
    0.334121573545955E+02    0.443652678217684E-01
    0.334171574465323E+02    0.448214178964150E-01
    0.334221575384691E+02    0.453370817464729E-01
    0.334271576304059E+02    0.459150637413776E-01
    0.334321577223427E+02    0.465585322770004E-01
    0.334371578142794E+02    0.472710280110745E-01
    0.334421579062162E+02    0.480564747087511E-01
    0.334471579981530E+02    0.489191920859627E-01
    0.334521580900898E+02    0.498639100698520E-01
    0.334571581820266E+02    0.508957839024049E-01
    0.334621582739634E+02    0.520204095098488E-01
    0.334671583659002E+02    0.532438385488495E-01
    0.334721584578370E+02    0.545725925376151E-01
    0.334771585497738E+02    0.560136754968814E-01
    0.334821586417105E+02    0.575745845824253E-01
    0.334871587336473E+02    0.592633183079267E-01
    0.334921588255841E+02    0.610883821669949E-01
    0.334971589175209E+02    0.630587917976042E-01
    0.335021590094577E+02    0.651840743350850E-01
    0.335071591013945E+02    0.674742693159484E-01
    0.335121591933313E+02    0.699399314746577E-01
    0.335171592852681E+02    0.725921390652248E-01
    0.335221593772049E+02    0.754425129783537E-01
    0.335271594691416E+02    0.785032539393859E-01
    0.335321595610784E+02    0.817872074512611E-01
    0.335371596530152E+02    0.853079688602889E-01
    0.335421597449520E+02    0.890800438709335E-01
    0.335471598368888E+02    0.931190828862492E-01
    0.335521599288256E+02    0.974422105045916E-01
    0.335571600207624E+02    0.102068474121083E+00
    0.335621601126992E+02    0.107019437593523E+00
    0.335671602046360E+02    0.112319947043496E+00
    0.335721602965727E+02    0.117999095757216E+00
    0.335771603885095E+02    0.124091413423976E+00
    0.335821604804463E+02    0.130638300958239E+00
    0.335871605723831E+02    0.137689724669282E+00
    0.335921606643199E+02    0.145306170102109E+00
    0.335971607562567E+02    0.153560831730294E+00
    0.336021608481935E+02    0.162541970701743E+00
    0.336071609401303E+02    0.172355292762836E+00
    0.336121610320670E+02    0.183126053587121E+00
    0.336171611240038E+02    0.195000340764905E+00
    0.336221612159406E+02    0.208144532559746E+00
    0.336271613078774E+02    0.222741174899437E+00
    0.336321613998142E+02    0.238978290930799E+00
    0.336371614917510E+02    0.257027283839204E+00
    0.336421615836878E+02    0.277002122579036E+00
    0.336471616756246E+02    0.298890053210364E+00
    0.336521617675614E+02    0.322443967477493E+00
    0.336571618594981E+02    0.347034469599537E+00
    0.336621619514349E+02    0.371485741222707E+00
    0.336671620433717E+02    0.393973095696970E+00
    0.336721621353085E+02    0.412129136836295E+00
    0.336771622272453E+02    0.423518364821261E+00
    0.336821623191821E+02    0.426475916887416E+00
    0.336871624111189E+02    0.420957998155586E+00
    0.336921625030557E+02    0.408832479341839E+00
    0.336971625949924E+02    0.393337167993815E+00
    0.337021626869292E+02    0.378063118583908E+00
    0.337071627788660E+02    0.366102992623045E+00
    0.337121628708028E+02    0.359715723091705E+00
    0.337171629627396E+02    0.360439190359044E+00
    0.337221630546764E+02    0.369413620397033E+00
    0.337271631466132E+02    0.387736631464774E+00
    0.337321632385500E+02    0.416784770167203E+00
    0.337371633304868E+02    0.458514474242941E+00
    0.337421634224235E+02    0.515793197063773E+00
    0.337471635143603E+02    0.592832738954335E+00
    0.337521636062971E+02    0.695823598463151E+00
    0.337571636982339E+02    0.833918847001875E+00
    0.337621637901707E+02    0.102080830355147E+01
    0.337671638821075E+02    0.127728773922606E+01
    0.337721639740443E+02    0.163550368988462E+01
    0.337771640659811E+02    0.214596439977629E+01
    0.337821641579179E+02    0.288878229627066E+01
    0.337871642498546E+02    0.398982450939091E+01
    0.337921643417914E+02    0.563552645094549E+01
    0.337971644337282E+02    0.805031604514053E+01
    0.338021645256650E+02    0.113180783574178E+02
    0.338071646176018E+02    0.148872513863955E+02
    0.338121647095386E+02    0.172305639645603E+02
    0.338171648014754E+02    0.171055857382323E+02
    0.338221648934122E+02    0.151108965921478E+02
    0.338271649853490E+02    0.126271428730058E+02
    0.338321650772857E+02    0.104366977223356E+02
    0.338371651692225E+02    0.872362106143575E+01
    0.338421652611593E+02    0.743727365980977E+01
    0.338471653530961E+02    0.648499266480210E+01
    0.338521654450329E+02    0.579431838981646E+01
    0.338571655369697E+02    0.533138751957550E+01
    0.338621656289065E+02    0.512202385230688E+01
    0.338671657208433E+02    0.532805126835655E+01
    0.338721658127800E+02    0.659431107837081E+01
    0.338771659047168E+02    0.121731754520562E+02
    0.338821659966536E+02    0.334994398052332E+02
    0.338871660885904E+02    0.167722845694143E+02
    0.338921661805272E+02    0.745947391756326E+01
    0.338971662724640E+02    0.494144426321990E+01
    0.339021663644008E+02    0.397899530857933E+01
    0.339071664563376E+02    0.354476523361145E+01
    0.339121665482744E+02    0.334428946447035E+01
    0.339171666402111E+02    0.323655087554058E+01
    0.339221667321479E+02    0.308306100934721E+01
    0.339271668240847E+02    0.272413050427782E+01
    0.339321669160215E+02    0.211468205641709E+01
    0.339371670079583E+02    0.144293557568349E+01
    0.339421670998951E+02    0.918889324992661E+00
    0.339471671918319E+02    0.585614986479311E+00
    0.339521672837687E+02    0.391789770907240E+00
    0.339571673757055E+02    0.281947557959410E+00
    0.339621674676422E+02    0.219799916867400E+00
    0.339671675595790E+02    0.184696875490602E+00
    0.339721676515158E+02    0.165233820185276E+00
    0.339771677434526E+02    0.154939309722814E+00
    0.339821678353894E+02    0.149798091035985E+00
    0.339871679273262E+02    0.146850767978099E+00
    0.339921680192630E+02    0.143447430433751E+00
    0.339971681111998E+02    0.127377627782648E+00
    0.340021682031365E+02    0.125707255675854E+00
    0.340071682950733E+02    0.109363468522557E+00
    0.340121683870101E+02    0.896663179369866E-01
    0.340171684789469E+02    0.694678320599512E-01
    0.340221685708837E+02    0.511565289471612E-01
    0.340271686628205E+02    0.358300542736338E-01
    0.340321687547573E+02    0.234475157543889E-01
    0.340371688466941E+02    0.135914372164209E-01
    0.340421689386309E+02    0.737392781106381E-02
    0.340471690305677E+02    0.805392036621055E-02
    0.340521691225044E+02    0.125823877470927E-01
    0.340571692144412E+02    0.181062305496070E-01
    0.340621693063780E+02    0.269711256731960E-01
    0.340671693983148E+02    0.429998138557705E-01
    0.340721694902516E+02    0.712682989420305E-01
    0.340771695821884E+02    0.116050354381809E+00
    0.340821696741252E+02    0.170832594426193E+00
    0.340871697660620E+02    0.212613530446334E+00
    0.340921698579987E+02    0.224779002547757E+00
    0.340971699499355E+02    0.219219681034588E+00
    0.341021700418723E+02    0.212907185220201E+00
    0.341071701338091E+02    0.181771651028235E+00
    0.341121702257459E+02    0.716812740000626E-01
    0.341171703176827E+02    0.218473892201447E-01
    0.341221704096195E+02    0.147535400527088E-01
    0.341271705015563E+02    0.138205800827439E+00
    0.341321705934931E+02    0.751653835920105E+00
    0.341371706854298E+02    0.198610207795870E+01
    0.341421707773666E+02    0.335299341143515E+01
    0.341471708693034E+02    0.314975810741905E+01
    0.341521709612402E+02    0.917885265156061E+00
    0.341571710531770E+02    0.187994597251465E+00
    0.341621711451138E+02    0.422202251522789E-01
    0.341671712370506E+02    0.348194549079301E+00
    0.341721713289874E+02    0.397659432749585E+00
    0.341771714209241E+02    0.154247175222796E+01
    0.341821715128609E+02    0.115684299451348E+01
    0.341871716047977E+02    0.883005654064645E-01
    0.341921716967345E+02    0.791555922515836E+00
    0.341971717886713E+02    0.123986931520682E+00
    0.342021718806081E+02    0.595811463794157E-02
    0.342071719725449E+02    0.225779684372661E+00
    0.342121720644817E+02    0.192241241608736E-01
    0.342171721564185E+02    0.102213302082166E+00
    0.342221722483552E+02    0.985593936462033E-02
    0.342271723402920E+02    0.278476104845601E-01
    0.342321724322288E+02    0.308790096299232E-01
    0.342371725241656E+02    0.251883255482857E-01
    0.342421726161024E+02    0.196492203574826E-01
    0.342471727080392E+02    0.284585306995983E-01
    0.342521727999760E+02    0.146710455959358E-01
    0.342571728919128E+02    0.184837291699527E-01
    0.342621729838496E+02    0.146434121235410E-01
    0.342671730757863E+02    0.156538530630593E-01
    0.342721731677231E+02    0.268173364920120E-01
    0.342771732596599E+02    0.317304360120906E-01
    0.342821733515967E+02    0.391681232312084E-01
    0.342871734435335E+02    0.507578603161943E-01
    0.342921735354703E+02    0.696313903848416E-01
    0.342971736274071E+02    0.102270135267549E+00
    0.343021737193439E+02    0.163444633476203E+00
    0.343071738112807E+02    0.291466591380144E+00
    0.343121739032174E+02    0.605119868715489E+00
    0.343171739951542E+02    0.157345336040360E+01
    0.343221740870910E+02    0.533256070220183E+01
    0.343271741790278E+02    0.919203735662973E+01
    0.343321742709646E+02    0.463209973314334E+01
    0.343371743629014E+02    0.292015232481484E+01
    0.343421744548382E+02    0.333487396000579E+01
    0.343471745467750E+02    0.145473212941084E+02
    0.343521746387118E+02    0.801395739733232E+00
    0.343571747306485E+02    0.600596093529282E+00
    0.343621748225853E+02    0.616284762258089E+00
    0.343671749145221E+02    0.675306208670887E+00
    0.343721750064589E+02    0.772118891954872E+00
    0.343771750983957E+02    0.919404355253788E+00
    0.343821751903325E+02    0.114278932153186E+01
    0.343871752822693E+02    0.148996267804348E+01
    0.343921753742061E+02    0.205419189513864E+01
    0.343971754661428E+02    0.303426858538895E+01
    0.344021755580796E+02    0.490851820078735E+01
    0.344071756500164E+02    0.904660170543753E+01
    0.344121757419532E+02    0.205753577787669E+02
    0.344171758338900E+02    0.699373479190771E+02
    0.344221759258268E+02    0.477109989564013E+03
    0.344271760177636E+02    0.239558429630394E+03
    0.344321761097004E+02    0.134365387752443E+03
    0.344371762016372E+02    0.395274349538105E+03
    0.344421762935739E+02    0.123391174429498E+02
    0.344471763855107E+02    0.752592721715994E+01
    0.344521764774475E+02    0.631389887095669E+01
    0.344571765693843E+02    0.582183067777344E+01
    0.344621766613211E+02    0.571986017824892E+01
    0.344671767532579E+02    0.594641307291594E+01
    0.344721768451947E+02    0.654086608504203E+01
    0.344771769371315E+02    0.764711393065060E+01
    0.344821770290683E+02    0.959694682780737E+01
    0.344871771210050E+02    0.131628873779638E+02
    0.344921772129418E+02    0.203822835109066E+02
    0.344971773048786E+02    0.379221831328242E+02
    0.345021773968154E+02    0.968891396182945E+02
    0.345071774887522E+02    0.383761430460742E+03
    0.345121775806890E+02    0.576937367481265E+03
    0.345171776726258E+02    0.288404052144424E+03
    0.345221777645626E+02    0.623828933154026E+03
    0.345271778564993E+02    0.136295375080171E+03
    0.345321779484361E+02    0.200147128327934E+02
    0.345371780403729E+02    0.775703892256965E+01
    0.345421781323097E+02    0.444651378542032E+01
    0.345471782242465E+02    0.306408891338899E+01
    0.345521783161833E+02    0.233825842409095E+01
    0.345571784081201E+02    0.190611879669050E+01
    0.345621785000569E+02    0.163105555827943E+01
    0.345671785919937E+02    0.145159224545283E+01
    0.345721786839304E+02    0.133684886953296E+01
    0.345771787758672E+02    0.127064054594998E+01
    0.345821788678040E+02    0.124490665858348E+01
    0.345871789597408E+02    0.125716358612343E+01
    0.345921790516776E+02    0.130962452947670E+01
    0.345971791436144E+02    0.140977855757097E+01
    0.346021792355512E+02    0.157252074731888E+01
    0.346071793274880E+02    0.182503183619929E+01
    0.346121794194248E+02    0.221841751439051E+01
    0.346171795113615E+02    0.294804605666874E+01
    0.346221796032983E+02    0.383234182217327E+01
    0.346271796952351E+02    0.570789370062308E+01
    0.346321797871719E+02    0.952997765643764E+01
    0.346371798791087E+02    0.189500344723482E+02
    0.346421799710455E+02    0.506656132849752E+02
    0.346471800629823E+02    0.227898019254447E+03
    0.346521801549191E+02    0.454359932653989E+03
    0.346571802468558E+02    0.184216304844945E+03
    0.346621803387926E+02    0.166363544241357E+03
    0.346671804307294E+02    0.152220042685945E+03
    0.346721805226662E+02    0.331259515744110E+02
    0.346771806146030E+02    0.103461667861409E+02
    0.346821807065398E+02    0.512174010387342E+01
    0.346871807984766E+02    0.329430689687338E+01
    0.346921808904134E+02    0.245476895384243E+01
    0.346971809823502E+02    0.199861566592289E+01
    0.347021810742869E+02    0.172342881381957E+01
    0.347071811662237E+02    0.154780152403679E+01
    0.347121812581605E+02    0.143361596586346E+01
    0.347171813500973E+02    0.136120838275657E+01
    0.347221814420341E+02    0.768084972657290E+40
    0.347271815339709E+02    0.202573831426452E+21
    0.347321816259077E+02    0.787004359044150E+17
    0.347371817178445E+02    0.153599976327554E+20
    0.347421818097813E+02    0.677859768829664E+26
    0.347471819017180E+02    0.152026780855253E+17
    0.347521819936548E+02    0.439539130292287E+13
    0.347571820855916E+02    0.456026146244550E+11
    0.347621821775284E+02    0.523879484384134E+10
    0.347671822694652E+02    0.118632620869239E+10
    0.347721823614020E+02    0.326588449803982E+09
    0.347771824533388E+02    0.101638160865198E+09
    0.347821825452756E+02    0.348536262193829E+08
    0.347871826372124E+02    0.129558000993154E+08
    0.347921827291491E+02    0.515701011731548E+07
    0.347971828210859E+02    0.217737106308903E+07
    0.348021829130227E+02    0.967859649744647E+06
    0.348071830049595E+02    0.450212931098987E+06
    0.348121830968963E+02    0.218073640454546E+06
    0.348171831888331E+02    0.109541898002889E+06
    0.348221832807699E+02    0.568639539386561E+05
    0.348271833727067E+02    0.304142684567267E+05
    0.348321834646434E+02    0.167177416512589E+05
    0.348371835565802E+02    0.942224891544040E+04
    0.348421836485170E+02    0.543427177276969E+04
    0.348471837404538E+02    0.320161316608772E+04
    0.348521838323906E+02    0.192376259449615E+04
    0.348571839243274E+02    0.117726922911539E+04
    0.348621840162642E+02    0.732810236726582E+03
    0.348671841082010E+02    0.463451371346024E+03
    0.348721842001378E+02    0.297487616413347E+03
    0.348771842920745E+02    0.193635683867086E+03
    0.348821843840113E+02    0.127700767362660E+03
    0.348871844759481E+02    0.852647094706651E+02
    0.348921845678849E+02    0.575998950941768E+02
    0.348971846598217E+02    0.393449604866363E+02
    0.349021847517585E+02    0.271604337634548E+02
    0.349071848436953E+02    0.189388413003268E+02
    0.349121849356321E+02    0.133336573868589E+02
    0.349171850275688E+02    0.947442652108037E+01
    0.349221851195056E+02    0.679217501537631E+01
    0.349271852114424E+02    0.491105939260475E+01
    0.349321853033792E+02    0.358031493512672E+01
    0.349371853953160E+02    0.263102816503182E+01
    0.349421854872528E+02    0.194838057337576E+01
    0.349471855791896E+02    0.145364277431181E+01
    0.349521856711264E+02    0.109237926330803E+01
    0.349571857630632E+02    0.826649310570124E+00
    0.349621858550000E+02    0.629804067805740E+00
    0.349671859469367E+02    0.482986011019893E+00
    0.349721860388735E+02    0.372754485677066E+00
    0.349771861308103E+02    0.289462481047587E+00
    0.349821862227471E+02    0.226138617061115E+00
    0.349871863146839E+02    0.177711534519556E+00
    0.349921864066207E+02    0.140468077031735E+00
    0.349971864985575E+02    0.111672249078054E+00
    0.350021865904943E+02    0.892955005302340E-01
    0.350071866824310E+02    0.718246092844814E-01
    0.350121867743678E+02    0.581239990941942E-01
    0.350171868663046E+02    0.473364804970413E-01
    0.350221869582414E+02    0.388112755181656E-01
    0.350271870501782E+02    0.320515291466953E-01
    0.350321871421150E+02    0.266758176270846E-01
    0.350371872340518E+02    0.223897658256012E-01
    0.350421873259886E+02    0.189650051885601E-01
    0.350471874179254E+02    0.162234901760610E-01
    0.350521875098621E+02    0.140257465795678E-01
    0.350571876017989E+02    0.122620196807612E-01
    0.350621876937357E+02    0.108455719018561E-01
    0.350671877856725E+02    0.970758169896374E-02
    0.350721878776093E+02    0.879324118613753E-02
    0.350771879695461E+02    0.805875568622296E-02
    0.350821880614829E+02    0.746902483674658E-02
    0.350871881534197E+02    0.699584195074212E-02
    0.350921882453565E+02    0.661648853915105E-02
    0.350971883372932E+02    0.631263222961617E-02
    0.351021884292300E+02    0.606945845854578E-02
    0.351071885211668E+02    0.587498323887477E-02
    0.351121886131036E+02    0.571950684839918E-02
    0.351171887050404E+02    0.559517771113967E-02
    0.351221887969772E+02    0.549564284714071E-02
    0.351271888889140E+02    0.541576665437861E-02
    0.351321889808508E+02    0.535140386116284E-02
    0.351371890727875E+02    0.529921562647634E-02
    0.351421891647243E+02    0.525652014766519E-02
    0.351471892566611E+02    0.522117098369966E-02
    0.351521893485979E+02    0.519145772689102E-02
    0.351571894405347E+02    0.516602476301161E-02
    0.351621895324715E+02    0.514380472395725E-02
    0.351671896244083E+02    0.512396391369437E-02
    0.351721897163451E+02    0.510585752154571E-02
    0.351771898082819E+02    0.508899285699348E-02
    0.351821899002186E+02    0.507299917557554E-02
    0.351871899921554E+02    0.505760293127718E-02
    0.351921900840922E+02    0.504260750487177E-02
    0.351971901760290E+02    0.502787662907547E-02
    0.352021902679658E+02    0.501332087017644E-02
    0.352071903599026E+02    0.499888663847983E-02
    0.352121904518394E+02    0.498454729125175E-02
    0.352171905437762E+02    0.497029596687950E-02
    0.352221906357130E+02    0.495613985021229E-02
    0.352271907276497E+02    0.494209561970218E-02
    0.352321908195865E+02    0.492818586878171E-02
    0.352371909115233E+02    0.491443632819483E-02
    0.352421910034601E+02    0.490087374501096E-02
    0.352471910953969E+02    0.488752429764964E-02
    0.352521911873337E+02    0.487441244665384E-02
    0.352571912792705E+02    0.486156013716237E-02
    0.352621913712073E+02    0.484898628302811E-02
    0.352671914631441E+02    0.483670647506115E-02
    0.352721915550808E+02    0.482473286447125E-02
    0.352771916470176E+02    0.481307418092892E-02
    0.352821917389544E+02    0.480173585476175E-02
    0.352871918308912E+02    0.479072021378227E-02
    0.352921919228280E+02    0.478002673109896E-02
    0.352971920147648E+02    0.476965231073702E-02
    0.353021921067016E+02    0.475959159188818E-02
    0.353071921986384E+02    0.474983726290161E-02
    0.353121922905751E+02    0.474038037339765E-02
    0.353171923825119E+02    0.473121063769433E-02
    0.353221924744487E+02    0.472231673578146E-02
    0.353271925663855E+02    0.471368657516552E-02
    0.353321926583223E+02    0.470530755659835E-02
    0.353371927502591E+02    0.469716680395484E-02
    0.353421928421959E+02    0.468925137579955E-02
    0.353471929341327E+02    0.468154845303803E-02
    0.353521930260695E+02    0.467404550386921E-02
    0.353571931180062E+02    0.466673042577430E-02
    0.353621932099430E+02    0.465959166633407E-02
    0.353671933018798E+02    0.465261832274248E-02
    0.353721933938166E+02    0.464580022213304E-02
    0.353771934857534E+02    0.463912798393541E-02
    0.353821935776902E+02    0.463259306526120E-02
    0.353871936696270E+02    0.462618779125053E-02
    0.353921937615638E+02    0.461990537147741E-02
    0.353971938535005E+02    0.461373990422442E-02
    0.354021939454373E+02    0.460768636967841E-02
    0.354071940373741E+02    0.460174061366489E-02
    0.354121941293109E+02    0.459589932310444E-02
    0.354171942212477E+02    0.459015999451708E-02
    0.354221943131845E+02    0.458452089667752E-02
    0.354271944051213E+02    0.457898102827364E-02
    0.354321944970581E+02    0.457354007216649E-02
    0.354371945889949E+02    0.456819834645820E-02
    0.354421946809316E+02    0.456295675366564E-02
    0.354471947728684E+02    0.455781672857644E-02
    0.354521948648052E+02    0.455278018544824E-02
    0.354571949567420E+02    0.454784946528596E-02
    0.354621950486788E+02    0.454302728361588E-02
    0.354671951406156E+02    0.453831667903677E-02
    0.354721952325524E+02    0.453372096371662E-02
    0.354771953244891E+02    0.452924367396271E-02
    0.354821954164259E+02    0.452488852620384E-02
    0.354871955083627E+02    0.452065937083930E-02
    0.354921956002995E+02    0.451656015176194E-02
    0.354971956922363E+02    0.451259486707507E-02
    0.355021957841731E+02    0.450876753283651E-02
    0.355071958761099E+02    0.450508214921341E-02
    0.355121959680466E+02    0.450154267025901E-02
    0.355171960599834E+02    0.449815297392021E-02
    0.355221961519202E+02    0.449491684021959E-02
    0.355271962438570E+02    0.449183792534816E-02
    0.355321963357938E+02    0.448891974339002E-02
    0.355371964277306E+02    0.448616564880601E-02
    0.355421965196673E+02    0.448357882165145E-02
    0.355471966116041E+02    0.448116225533045E-02
    0.355521967035409E+02    0.447891874661005E-02
    0.355571967954777E+02    0.447685088791812E-02
    0.355621968874145E+02    0.447496106162786E-02
    0.355671969793513E+02    0.447325143647891E-02
    0.355721970712881E+02    0.447172396573185E-02
    0.355771971632249E+02    0.447038038707454E-02
    0.355821972551616E+02    0.446922222415845E-02
    0.355871973470984E+02    0.446825078952467E-02
    0.355921974390352E+02    0.446746718891052E-02
    0.355971975309720E+02    0.446687232679207E-02
    0.356021976229088E+02    0.446646691292826E-02
    0.356071977148456E+02    0.446625146993993E-02
    0.356121978067823E+02    0.446622634169251E-02
    0.356171978987191E+02    0.446639170241988E-02
    0.356221979906559E+02    0.446674756644066E-02
    0.356271980825927E+02    0.446729379851015E-02
    0.356321981745295E+02    0.446803012464329E-02
    0.356371982664663E+02    0.446895614228214E-02
    0.356421983584031E+02    0.447007133315979E-02
    0.356471984503399E+02    0.447137507328232E-02
    0.356521985422766E+02    0.447286664511707E-02
    0.356571986342134E+02    0.447454524909217E-02
    0.356621987261502E+02    0.447641001504869E-02
    0.356671988180870E+02    0.447846001382443E-02
    0.356721989100238E+02    0.448069426836946E-02
    0.356771990019606E+02    0.448311176495821E-02
    0.356821990938973E+02    0.448571146463659E-02
    0.356871991858341E+02    0.448849231269169E-02
    0.356921992777709E+02    0.449145325030472E-02
    0.356971993697077E+02    0.449459322403252E-02
    0.357021994616445E+02    0.449791119574053E-02
    0.357071995535813E+02    0.450140615209303E-02
    0.357121996455181E+02    0.450507711364968E-02
    0.357171997374548E+02    0.450892314363458E-02
    0.357221998293916E+02    0.451294335642975E-02
    0.357271999213284E+02    0.451713692550561E-02
    0.357322000132652E+02    0.452150309118054E-02
    0.357372001052020E+02    0.452604116792756E-02
    0.357422001971388E+02    0.453075055129000E-02
    0.357472002890756E+02    0.453563072405257E-02
    0.357522003810123E+02    0.454068126423878E-02
    0.357572004729491E+02    0.454590184734829E-02
    0.357622005648859E+02    0.455129225533298E-02
    0.357672006568227E+02    0.455685237986334E-02
    0.357722007487595E+02    0.456258222734712E-02
    0.357772008406963E+02    0.456848192319171E-02
    0.357822009326331E+02    0.457455171572723E-02
    0.357872010245698E+02    0.458079197971816E-02
    0.357922011165066E+02    0.458720321948205E-02
    0.357972012084434E+02    0.459378607163382E-02
    0.358022013003802E+02    0.460054130741510E-02
    0.358072013923170E+02    0.460746983469773E-02
    0.358122014842538E+02    0.461457269946521E-02
    0.358172015761906E+02    0.462185108712008E-02
    0.358222016681273E+02    0.462930632315197E-02
    0.358272017600641E+02    0.463693987354509E-02
    0.358322018520009E+02    0.464475334487240E-02
    0.358372019439377E+02    0.465274848379289E-02
    0.358422020358745E+02    0.466092717632959E-02
    0.358472021278113E+02    0.466929144683072E-02
    0.358522022197481E+02    0.467784345633771E-02
    0.358572023116848E+02    0.468658550082320E-02
    0.358622024036216E+02    0.469552000893502E-02
    0.358672024955584E+02    0.470464953953732E-02
    0.358722025874952E+02    0.471397677884425E-02
    0.358772026794320E+02    0.472350453728478E-02
    0.358822027713688E+02    0.473323574612970E-02
    0.358872028633056E+02    0.474317345380671E-02
    0.358922029552423E+02    0.475332082208257E-02
    0.358972030471791E+02    0.476368112189064E-02
    0.359022031391159E+02    0.477425772916503E-02
    0.359072032310527E+02    0.478505412039419E-02
    0.359122033229895E+02    0.479607386812296E-02
    0.359172034149263E+02    0.480732063635297E-02
    0.359222035068630E+02    0.481879817589711E-02
    0.359272035987998E+02    0.483051031970960E-02
    0.359322036907366E+02    0.484246097825251E-02
    0.359372037826734E+02    0.485465413488445E-02
    0.359422038746102E+02    0.486709384134040E-02
    0.359472039665470E+02    0.487978421335999E-02
    0.359522040584838E+02    0.489272942640459E-02
    0.359572041504206E+02    0.490593371161539E-02
    0.359622042423573E+02    0.491940135193904E-02
    0.359672043342941E+02    0.493313667853836E-02
    0.359722044262309E+02    0.494714406745219E-02
    0.359772045181677E+02    0.496142793653919E-02
    0.359822046101045E+02    0.497599274275029E-02
    0.359872047020413E+02    0.499084297980426E-02
    0.359922047939780E+02    0.500598317614110E-02
    0.359972048859148E+02    0.502141789332095E-02
    0.360022049778516E+02    0.503715172482901E-02
    0.360072050697884E+02    0.505318929528906E-02
    0.360122051617252E+02    0.506953526006440E-02
    0.360172052536620E+02    0.508619430542708E-02
    0.360222053455988E+02    0.510317114900186E-02
    0.360272054375355E+02    0.512047054086523E-02
    0.360322055294723E+02    0.513809726490533E-02
    0.360372056214091E+02    0.515605614084283E-02
    0.360422057133459E+02    0.517435202655546E-02
    0.360472058052827E+02    0.519298982095644E-02
    0.360522058972195E+02    0.521197446729665E-02
    0.360572059891563E+02    0.523131095696305E-02
    0.360622060810930E+02    0.525100433362883E-02
    0.360672061730298E+02    0.527105969797342E-02
    0.360722062649666E+02    0.529148221268273E-02
    0.360772063569034E+02    0.531227710803877E-02
    0.360822064488402E+02    0.533344968770040E-02
    0.360872065407770E+02    0.535500533510553E-02
    0.360922066327138E+02    0.537694952006107E-02
    0.360972067246505E+02    0.539928780580233E-02
    0.361022068165873E+02    0.542202585631950E-02
    0.361072069085241E+02    0.544516944416588E-02
    0.361122070004609E+02    0.546872445832903E-02
    0.361172070923977E+02    0.549269691268517E-02
    0.361222071843345E+02    0.551709295427703E-02
    0.361272072762713E+02    0.554191887271522E-02
    0.361322073682080E+02    0.556718110869839E-02
    0.361372074601448E+02    0.559288626361255E-02
    0.361422075520816E+02    0.561904110898721E-02
    0.361472076440184E+02    0.564565259618896E-02
    0.361522077359552E+02    0.567272786632720E-02
    0.361572078278920E+02    0.570027418982693E-02
    0.361622079198288E+02    0.572829932882560E-02
    0.361672080117655E+02    0.575681084309398E-02
    0.361722081037023E+02    0.578581680478708E-02
    0.361772081956391E+02    0.581532545691167E-02
    0.361822082875759E+02    0.584534529422573E-02
    0.361872083795127E+02    0.587588507407231E-02
    0.361922084714495E+02    0.590695382705845E-02
    0.361972085633863E+02    0.593856086800143E-02
    0.362022086553230E+02    0.597071580672122E-02
    0.362072087472598E+02    0.600342855904586E-02
    0.362122088391966E+02    0.603670935786073E-02
    0.362172089311334E+02    0.607056876416928E-02
    0.362222090230702E+02    0.610501767817340E-02
    0.362272091150070E+02    0.614006735054143E-02
    0.362322092069438E+02    0.617572939358936E-02
    0.362372092988805E+02    0.621201579273164E-02
    0.362422093908173E+02    0.624893891803777E-02
    0.362472094827541E+02    0.628651153453651E-02
    0.362522095746909E+02    0.632474681644296E-02
    0.362572096666277E+02    0.636365835631462E-02
    0.362622097585645E+02    0.640326017826994E-02
    0.362672098505013E+02    0.644356674980568E-02
    0.362722099424380E+02    0.648459299412422E-02
    0.362772100343748E+02    0.652635430258455E-02
    0.362822101263116E+02    0.656886654749065E-02
    0.362872102182484E+02    0.661214609511486E-02
    0.362922103101852E+02    0.665620981896191E-02
    0.362972104021220E+02    0.670107511360839E-02
    0.363022104940587E+02    0.674675990860278E-02
    0.363072105859955E+02    0.679328268302105E-02
    0.363122106779323E+02    0.684066248039128E-02
    0.363172107698691E+02    0.688891892408172E-02
    0.363222108618059E+02    0.693807223331430E-02
    0.363272109537427E+02    0.698814323970172E-02
    0.363322110456795E+02    0.703915340442193E-02
    0.363372111376163E+02    0.709112483610977E-02
    0.363422112295530E+02    0.714408030932211E-02
    0.363472113214898E+02    0.719804328459184E-02
    0.363522114134266E+02    0.725303792728572E-02
    0.363572115053634E+02    0.730908913015940E-02
    0.363622115973002E+02    0.736622253467186E-02
    0.363672116892370E+02    0.742446455437510E-02
    0.363722117811737E+02    0.748384239891383E-02
    0.363772118731105E+02    0.754438409962434E-02
    0.363822119650473E+02    0.760611853583165E-02
    0.363872120569841E+02    0.766907546300821E-02
    0.363922121489209E+02    0.773328554176121E-02
    0.363972122408577E+02    0.779878036879113E-02
    0.364022123327945E+02    0.786559250887905E-02
    0.364072124247312E+02    0.793375552899586E-02
    0.364122125166680E+02    0.800330403371550E-02
    0.364172126086048E+02    0.807427370272182E-02
    0.364222127005416E+02    0.814670133007280E-02
    0.364272127924784E+02    0.822062486559273E-02
    0.364322128844152E+02    0.829608345834461E-02
    0.364372129763520E+02    0.837311750236548E-02
    0.364422130682887E+02    0.845176868482126E-02
    0.364472131602255E+02    0.853208003658983E-02
    0.364522132521623E+02    0.861409598564854E-02
    0.364572133440991E+02    0.869786241304935E-02
    0.364622134360359E+02    0.878342671210442E-02
    0.364672135279727E+02    0.887083785042973E-02
    0.364722136199095E+02    0.896014643547685E-02
    0.364772137118462E+02    0.905140478345721E-02
    0.364822138037830E+02    0.914466699196365E-02
    0.364872138957198E+02    0.923998901647622E-02
    0.364922139876566E+02    0.933742875090434E-02
    0.364972140795934E+02    0.943704611255494E-02
    0.365022141715302E+02    0.953890313162406E-02
    0.365072142634670E+02    0.964306404552949E-02
    0.365122143554037E+02    0.974959539835264E-02
    0.365172144473405E+02    0.985856614572514E-02
    0.365222145392773E+02    0.997004776537577E-02
    0.365272146312141E+02    0.100841143739821E-01
    0.365322147231509E+02    0.102008428498501E-01
    0.365372148150877E+02    0.103203129632291E-01
    0.365422149070245E+02    0.104426075131206E-01
    0.365472149989612E+02    0.105678124721112E-01
    0.365522150908980E+02    0.106960171391554E-01
    0.365572151828348E+02    0.108273143010050E-01
    0.365622152747716E+02    0.109618004029439E-01
    0.365672153667084E+02    0.110995757286332E-01
    0.365722154586452E+02    0.112407445910575E-01
    0.365772155505820E+02    0.113854155338767E-01
    0.365822156425187E+02    0.115337015446393E-01
    0.365872157344555E+02    0.116857202802618E-01
    0.365922158263923E+02    0.118415943059271E-01
    0.365972159183291E+02    0.120014513478835E-01
    0.366022160102659E+02    0.121654245613852E-01
    0.366072161022027E+02    0.123336528145042E-01
    0.366122161941394E+02    0.125062809892018E-01
    0.366172162860762E+02    0.126834603005688E-01
    0.366222163780130E+02    0.128653486356473E-01
    0.366272164699498E+02    0.130521109131195E-01
    0.366322165618866E+02    0.132439194652833E-01
    0.366372166538234E+02    0.134409544442310E-01
    0.366422167457602E+02    0.136434042533622E-01
    0.366472168376970E+02    0.138514660066662E-01
    0.366522169296337E+02    0.140653460174926E-01
    0.366572170215705E+02    0.142852603190644E-01
    0.366622171135073E+02    0.145114352191022E-01
    0.366672172054441E+02    0.147441078911629E-01
    0.366722172973809E+02    0.149835270054916E-01
    0.366772173893177E+02    0.152299534024297E-01
    0.366822174812544E+02    0.154836608116610E-01
    0.366872175731912E+02    0.157449366210070E-01
    0.366922176651280E+02    0.160140826986194E-01
    0.366972177570648E+02    0.162914162729314E-01
    0.367022178490016E+02    0.165772708750191E-01
    0.367072179409384E+02    0.168719973485528E-01
    0.367122180328752E+02    0.171759649329213E-01
    0.367172181248120E+02    0.174895624256398E-01
    0.367222182167487E+02    0.178131994308760E-01
    0.367272183086855E+02    0.181473077014016E-01
    0.367322184006223E+02    0.184923425820384E-01
    0.367372184925591E+02    0.188487845635775E-01
    0.367422185844959E+02    0.192171409569663E-01
    0.367472186764327E+02    0.195979476984662E-01
    0.367522187683694E+02    0.199917712976719E-01
    0.367572188603062E+02    0.203992109416752E-01
    0.367622189522430E+02    0.208209007693111E-01
    0.367672190441798E+02    0.212575123323824E-01
    0.367722191361166E+02    0.217097572604641E-01
    0.367772192280534E+02    0.221783901498095E-01
    0.367822193199902E+02    0.226642116975009E-01
    0.367872194119269E+02    0.231680721053115E-01
    0.367922195038637E+02    0.236908747798854E-01
    0.367972195958005E+02    0.242335803593068E-01
    0.368022196877373E+02    0.247972110991329E-01
    0.368072197796741E+02    0.253828556552024E-01
    0.368122198716109E+02    0.259916743046798E-01
    0.368172199635477E+02    0.266249046516552E-01
    0.368222200554844E+02    0.272838678695562E-01
    0.368272201474212E+02    0.279699755385808E-01
    0.368322202393580E+02    0.286847371438602E-01
    0.368372203312948E+02    0.294297683081850E-01
    0.368422204232316E+02    0.302067998425390E-01
    0.368472205151684E+02    0.310176877084207E-01
    0.368522206071052E+02    0.318644239982534E-01
    0.368572206990419E+02    0.327491490542689E-01
    0.368622207909787E+02    0.336741648624057E-01
    0.368672208829155E+02    0.346419498766199E-01
    0.368722209748523E+02    0.356551754502998E-01
    0.368772210667891E+02    0.367167240766381E-01
    0.368822211587259E+02    0.378297096684920E-01
    0.368872212506627E+02    0.389975001419803E-01
    0.368922213425994E+02    0.402237426068669E-01
    0.368972214345362E+02    0.415123915126801E-01
    0.369022215264730E+02    0.428677401523806E-01
    0.369072216184098E+02    0.442944559881807E-01
    0.369122217103466E+02    0.457976203374832E-01
    0.369172218022834E+02    0.473827730432990E-01
    0.369222218942202E+02    0.490559628561759E-01
    0.369272219861569E+02    0.508238043758836E-01
    0.369322220780937E+02    0.526935425450179E-01
    0.369372221700305E+02    0.546731258605690E-01
    0.369422222619673E+02    0.567712896724992E-01
    0.369472223539041E+02    0.589976511902757E-01
    0.369522224458409E+02    0.613628181135933E-01
    0.369572225377777E+02    0.638785131674838E-01
    0.369622226297144E+02    0.665577172609712E-01
    0.369672227216512E+02    0.694148345266435E-01
    0.369722228135880E+02    0.724658831573251E-01
    0.369772229055248E+02    0.757287167708523E-01
    0.369822229974616E+02    0.792232820427214E-01
    0.369872230893984E+02    0.829719196078255E-01
    0.369922231813351E+02    0.869997168155875E-01
    0.369972232732719E+02    0.913349229285077E-01
    0.370022233652087E+02    0.960094399121933E-01
    0.370072234571455E+02    0.101059405260190E+00
    0.370122235490823E+02    0.106525887580991E+00
    0.370172236410191E+02    0.112455721310105E+00
    0.370222237329559E+02    0.118902514415028E+00
    0.370272238248927E+02    0.125927873096317E+00
    0.370322239168294E+02    0.133602901396134E+00
    0.370372240087662E+02    0.142010053048697E+00
    0.370422241007030E+02    0.151245440567061E+00
    0.370472241926398E+02    0.161421746819805E+00
    0.370522242845766E+02    0.172671944344600E+00
    0.370572243765134E+02    0.185154119383199E+00
    0.370622244684501E+02    0.199057841785749E+00
    0.370672245603869E+02    0.214612755189166E+00
    0.370722246523237E+02    0.232100450889959E+00
    0.370772247442605E+02    0.251871358441694E+00
    0.370822248361973E+02    0.274369576658418E+00
    0.370872249281341E+02    0.300170757938797E+00
    0.370922250200709E+02    0.330042325383881E+00
    0.370972251120076E+02    0.365043520663928E+00
    0.371022252039444E+02    0.406699608293656E+00
    0.371072252958812E+02    0.457320403541517E+00
    0.371122253878180E+02    0.520612916829648E+00
    0.371172254797548E+02    0.602923060397994E+00
    0.371222255716916E+02    0.715893979242718E+00
    0.371272256636284E+02    0.882498217606582E+00
    0.371322257555651E+02    0.115161848809179E+01
    0.371372258475019E+02    0.163585667273160E+01
    0.371422259394387E+02    0.261774029879717E+01
    0.371472260313755E+02    0.487723789367594E+01
    0.371522261233123E+02    0.108209323781254E+02
    0.371572262152491E+02    0.289465220668573E+02
    0.371622263071859E+02    0.948382032927985E+02
    0.371672263991226E+02    0.395255592559723E+03
    0.371722264910594E+02    0.227605743173630E+04
    0.371772265829962E+02    0.214778832225628E+05
    0.371822266749330E+02    0.489179443191506E+06
    0.371872267668698E+02    0.879060587160845E+08
    0.371922268588066E+02    0.254162039872562E+17
    0.371972269507434E+02    0.414230289180933E+09
    0.372022270426801E+02    0.107430213518960E+07
    0.372072271346169E+02    0.368294113150848E+05
    0.372122272265537E+02    0.346438077354062E+04
    0.372172273184905E+02    0.561715111791851E+03
    0.372222274104273E+02    0.128866215470083E+03
    0.372272275023641E+02    0.380273130703581E+02
    0.372322275943009E+02    0.137982811559041E+02
    0.372372276862376E+02    0.604043741044712E+01
    0.372422277781744E+02    0.315273030632181E+01
    0.372472278701112E+02    0.192413512346865E+01
    0.372522279620480E+02    0.133185919440402E+01
    0.372572280539848E+02    0.101050963838988E+01
    0.372622281459216E+02    0.816177313169080E+00
    0.372672282378584E+02    0.687076425127746E+00
    0.372722283297951E+02    0.594488497947688E+00
    0.372772284217319E+02    0.524016436558097E+00
    0.372822285136687E+02    0.467887957705565E+00
    0.372872286056055E+02    0.421585188385180E+00
    0.372922286975423E+02    0.382278140441113E+00
    0.372972287894791E+02    0.348054619247052E+00
    0.373022288814159E+02    0.317522293757937E+00
    0.373072289733526E+02    0.289597621250923E+00
    0.373122290652894E+02    0.263401122842477E+00
    0.373172291572262E+02    0.238227663399850E+00
    0.373222292491630E+02    0.213581502918763E+00
    0.373272293410998E+02    0.189263260033498E+00
    0.373322294330366E+02    0.165466214722624E+00
    0.373372295249734E+02    0.142795842908533E+00
    0.373422296169101E+02    0.122123139168717E+00
    0.373472297088469E+02    0.104278215923141E+00
    0.373522298007837E+02    0.897371511037057E-01
    0.373572298927205E+02    0.784878257716369E-01
    0.373622299846573E+02    0.701202756607980E-01
    0.373672300765941E+02    0.640313658887899E-01
    0.373722301685308E+02    0.596096285043169E-01
    0.373772302604676E+02    0.563394191009382E-01
    0.373822303524044E+02    0.538320325798773E-01
    0.373872304443412E+02    0.518153266511360E-01
    0.373922305362780E+02    0.501083050241101E-01
    0.373972306282148E+02    0.485950972637208E-01
    0.374022307201516E+02    0.472038211867439E-01
    0.374072308120884E+02    0.458911984099603E-01
    0.374122309040251E+02    0.446320319434683E-01
    0.374172309959619E+02    0.434122811255516E-01
    0.374222310878987E+02    0.422246202802121E-01
    0.374272311798355E+02    0.410656446646058E-01
    0.374322312717723E+02    0.399341419668151E-01
    0.374372313637091E+02    0.388300416229503E-01
    0.374422314556458E+02    0.377537899657507E-01
    0.374472315475826E+02    0.367059899788543E-01
    0.374522316395194E+02    0.356872035618999E-01
    0.374572317314562E+02    0.346978521449459E-01
    0.374622318233930E+02    0.337381756018075E-01
    0.374672319153298E+02    0.328082246451656E-01
    0.374722320072666E+02    0.319078714721349E-01
    0.374772320992033E+02    0.310368294374824E-01
    0.374822321911401E+02    0.301946762824398E-01
    0.374872322830769E+02    0.293808777744497E-01
    0.374922323750137E+02    0.285948100449387E-01
    0.374972324669505E+02    0.278357797815553E-01
    0.375022325588873E+02    0.271030419488299E-01
    0.375072326508241E+02    0.263958150092928E-01
    0.375122327427608E+02    0.257132937799456E-01
    0.375172328346976E+02    0.250546601394437E-01
    0.375222329266344E+02    0.244190918322848E-01
    0.375272330185712E+02    0.238057696193048E-01
    0.375322331105080E+02    0.232138830100308E-01
    0.375372332024448E+02    0.226426347922783E-01
    0.375422332943816E+02    0.220912445500885E-01
    0.375472333863183E+02    0.215589513370390E-01
    0.375522334782551E+02    0.210450156491441E-01
    0.375572335701919E+02    0.205487208201639E-01
    0.375622336621287E+02    0.200693739441371E-01
    0.375672337540655E+02    0.196063064128288E-01
    0.375722338460023E+02    0.191588741421519E-01
    0.375772339379391E+02    0.187264575493444E-01
    0.375822340298758E+02    0.183084613322289E-01
    0.375872341218126E+02    0.179043140931759E-01
    0.375922342137494E+02    0.175134678432956E-01
    0.375972343056862E+02    0.171353974156393E-01
    0.376022343976230E+02    0.167695998115810E-01
    0.376072344895598E+02    0.164155934997381E-01
    0.376122345814966E+02    0.160729176835027E-01
    0.376172346734333E+02    0.157411315499555E-01
    0.376222347653701E+02    0.154198135108037E-01
    0.376272348573069E+02    0.151085604433760E-01
    0.376322349492437E+02    0.148069869385655E-01
    0.376372350411805E+02    0.145147245607058E-01
    0.376422351331173E+02    0.142314211235408E-01
    0.376472352250541E+02    0.139567399852696E-01
    0.376522353169908E+02    0.136903593648267E-01
    0.376572354089276E+02    0.134319716814457E-01
    0.376622355008644E+02    0.131812829178989E-01
    0.376672355928012E+02    0.129380120087540E-01
    0.376722356847380E+02    0.127018902536356E-01
    0.376772357766748E+02    0.124726607555573E-01
    0.376822358686115E+02    0.122500778843944E-01
    0.376872359605483E+02    0.120339067648609E-01
    0.376922360524851E+02    0.118239227888334E-01
    0.376972361444219E+02    0.116199111513292E-01
    0.377022362363587E+02    0.114216664096056E-01
    0.377072363282955E+02    0.112289920646951E-01
    0.377122364202323E+02    0.110417001647458E-01
    0.377172365121691E+02    0.108596109294733E-01
    0.377222366041058E+02    0.106825523950755E-01
    0.377272366960426E+02    0.105103600789097E-01
    0.377322367879794E+02    0.103428766633737E-01
    0.377372368799162E+02    0.101799516983159E-01
    0.377422369718530E+02    0.100214413215248E-01
    0.377472370637898E+02    0.986720799667067E-02
    0.377522371557265E+02    0.971712026836018E-02
    0.377572372476633E+02    0.957105253383366E-02
    0.377622373396001E+02    0.942888483108255E-02
    0.377672374315369E+02    0.929050264299864E-02
    0.377722375234737E+02    0.915579671757450E-02
    0.377772376154105E+02    0.902466290394694E-02
    0.377822377073473E+02    0.889700200478109E-02
    0.377872377992840E+02    0.877271964235318E-02
    0.377922378912208E+02    0.865172614701255E-02
    0.377972379831576E+02    0.853393645446411E-02
    0.378022380750944E+02    0.841927002642910E-02
    0.378072381670312E+02    0.830765078715505E-02
    0.378122382589680E+02    0.819900707962547E-02
    0.378172383509048E+02    0.809327164207126E-02
    0.378222384428415E+02    0.799038160697801E-02
    0.378272385347783E+02    0.789027852376358E-02
    0.378322386267151E+02    0.779290840818510E-02
    0.378372387186519E+02    0.769822182093605E-02
    0.378422388105887E+02    0.760617397910517E-02
    0.378472389025255E+02    0.751672490465623E-02
    0.378522389944623E+02    0.742983961501832E-02
    0.378572390863990E+02    0.734548836194453E-02
    0.378622391783358E+02    0.726364692605399E-02
    0.378672392702726E+02    0.718429697613721E-02
    0.378722393622094E+02    0.710742650410547E-02
    0.378772394541462E+02    0.703303034896225E-02
    0.378822395460830E+02    0.696111082619720E-02
    0.378872396380198E+02    0.689167848248142E-02
    0.378922397299565E+02    0.682475300045577E-02
    0.378972398218933E+02    0.676036428395696E-02
    0.379022399138301E+02    0.669855376150794E-02
    0.379072400057669E+02    0.663937595528696E-02
    0.379122400977037E+02    0.658290037569092E-02
    0.379172401896405E+02    0.652921380591989E-02
    0.379222402815773E+02    0.647842309997192E-02
    0.379272403735140E+02    0.643065856277103E-02
    0.379322404654508E+02    0.638607811354276E-02
    0.379372405573876E+02    0.634487239564479E-02
    0.379422406493244E+02    0.630727109038651E-02
    0.379472407412612E+02    0.627355075146514E-02
    0.379522408331980E+02    0.624404456894288E-02
    0.379572409251348E+02    0.621915458689568E-02
    0.379622410170715E+02    0.619936704389600E-02
    0.379672411090083E+02    0.618527167892228E-02
    0.379722412009451E+02    0.617758604005013E-02
    0.379772412928819E+02    0.617718601824247E-02
    0.379822413848187E+02    0.618514391614159E-02
    0.379872414767555E+02    0.620277515544516E-02
    0.379922415686923E+02    0.623169376251075E-02
    0.379972416606290E+02    0.627387403719421E-02
    0.380022417525658E+02    0.633170907610037E-02
    0.380072418445026E+02    0.640804130003187E-02
    0.380122419364394E+02    0.650610562980945E-02
    0.380172420283762E+02    0.662925166325668E-02
    0.380222421203130E+02    0.678015785214574E-02
    0.380272422122498E+02    0.695895877999746E-02
    0.380322423041865E+02    0.715924896687294E-02
    0.380372423961233E+02    0.736059565242337E-02
    0.380422424880601E+02    0.751752951613310E-02
    0.380472425799969E+02    0.755204545812348E-02
    0.380522426719337E+02    0.737131878586161E-02
    0.380572427638705E+02    0.693071025782238E-02
    0.380622428558072E+02    0.629807567619195E-02
    0.380672429477440E+02    0.562341301720468E-02
    0.380722430396808E+02    0.503424300894003E-02
    0.380772431316176E+02    0.458059456803949E-02
    0.380822432235544E+02    0.425477709006890E-02
    0.380872433154912E+02    0.402790588823487E-02
    0.380922434074280E+02    0.387091734150014E-02
    0.380972434993648E+02    0.376125403144939E-02
    0.381022435913015E+02    0.368310332994569E-02
    0.381072436832383E+02    0.362585025034211E-02
    0.381122437751751E+02    0.358248543398650E-02
    0.381172438671119E+02    0.354839626225774E-02
    0.381222439590487E+02    0.352053891161822E-02
    0.381272440509855E+02    0.349689421102252E-02
    0.381322441429222E+02    0.347611525941799E-02
    0.381372442348590E+02    0.345729966329762E-02
    0.381422443267958E+02    0.343984164552627E-02
    0.381472444187326E+02    0.342333526304115E-02
    0.381522445106694E+02    0.340751048564543E-02
    0.381572446026062E+02    0.339219057651283E-02
    0.381622446945430E+02    0.337726341867395E-02
    0.381672447864797E+02    0.336266207067181E-02
    0.381722448784165E+02    0.334835149854353E-02
    0.381772449703533E+02    0.333431948901013E-02
    0.381822450622901E+02    0.332057042727344E-02
    0.381872451542269E+02    0.330712106313403E-02
    0.381922452461637E+02    0.329399767811418E-02
    0.381972453381005E+02    0.328123425812573E-02
    0.382022454300372E+02    0.326887140608886E-02
    0.382072455219740E+02    0.325695581756586E-02
    0.382122456139108E+02    0.324554020527959E-02
    0.382172457058476E+02    0.323468360385092E-02
    0.382222457977844E+02    0.322445202110641E-02
    0.382272458897212E+02    0.321491943136360E-02
    0.382322459816580E+02    0.320616913014451E-02
    0.382372460735947E+02    0.319829550032157E-02
    0.382422461655315E+02    0.319140626250410E-02
    0.382472462574683E+02    0.318562532191799E-02
    0.382522463494051E+02    0.318109636554937E-02
    0.382572464413419E+02    0.317798742195070E-02
    0.382622465332787E+02    0.317649667516759E-02
    0.382672466252155E+02    0.317685993382244E-02
    0.382722467171522E+02    0.317936031131167E-02
    0.382772468090890E+02    0.318434089454327E-02
    0.382822469010258E+02    0.319222150057354E-02
    0.382872469929626E+02    0.320352109334371E-02
    0.382922470848994E+02    0.321888813783075E-02
    0.382972471768362E+02    0.323914223246889E-02
    0.383022472687730E+02    0.326533198678143E-02
    0.383072473607097E+02    0.329881662028864E-02
    0.383122474526465E+02    0.334138267389519E-02
    0.383172475445833E+02    0.339541333491009E-02
    0.383222476365201E+02    0.346413736739703E-02
    0.383272477284569E+02    0.355199892803150E-02
    0.383322478203937E+02    0.366520931987628E-02
    0.383372479123305E+02    0.381256238056040E-02
    0.383422480042672E+02    0.400658976499405E-02
    0.383472480962040E+02    0.426499107378853E-02
    0.383522481881408E+02    0.461160217433246E-02
    0.383572482800776E+02    0.507369067289086E-02
    0.383622483720144E+02    0.566485463292132E-02
    0.383672484639512E+02    0.632812915224317E-02
    0.383722485558879E+02    0.682822356658438E-02
    0.383772486478247E+02    0.676684484252268E-02
    0.383822487397615E+02    0.602107018847563E-02
    0.383872488316983E+02    0.500012885447209E-02
    0.383922489236351E+02    0.412128753764848E-02
    0.383972490155719E+02    0.349881374394537E-02
    0.384022491075087E+02    0.308706565888620E-02
    0.384072491994455E+02    0.281752223490449E-02
    0.384122492913822E+02    0.263867511456640E-02
    0.384172493833190E+02    0.251740474653223E-02
    0.384222494752558E+02    0.243328236719597E-02
    0.384272495671926E+02    0.237373965305699E-02
    0.384322496591294E+02    0.233096186990806E-02
    0.384372497510662E+02    0.230003362594039E-02
    0.384422498430029E+02    0.227796932579107E-02
    0.384472499349397E+02    0.226238201685457E-02
    0.384522500268765E+02    0.225261835022863E-02
    0.384572501188133E+02    0.224792466086651E-02
    0.384622502107501E+02    0.224822356037169E-02
    0.384672503026869E+02    0.225389114353053E-02
    0.384722503946237E+02    0.226581149198378E-02
    0.384772504865605E+02    0.228551519941988E-02
    0.384822505784972E+02    0.231544105385845E-02
    0.384872506704340E+02    0.235939549127059E-02
    0.384922507623708E+02    0.242335374016839E-02
    0.384972508543076E+02    0.251688399707593E-02
    0.385022509462444E+02    0.265576330257372E-02
    0.385072510381812E+02    0.286698665926169E-02
    0.385122511301179E+02    0.319884232139270E-02
    0.385172512220547E+02    0.374234343835267E-02
    0.385222513139915E+02    0.467966807646705E-02
    0.385272514059283E+02    0.640008895666348E-02
    0.385322514978651E+02    0.978365990614561E-02
    0.385372515898019E+02    0.167934653126290E-01
    0.385422516817387E+02    0.303566431001364E-01
    0.385472517736754E+02    0.458008770967960E-01
    0.385522518656122E+02    0.456549885417682E-01
    0.385572519575490E+02    0.357691770553311E-01
    0.385622520494858E+02    0.279026275361797E-01
    0.385672521414226E+02    0.232906010889279E-01
    0.385722522333594E+02    0.208676672643209E-01
    0.385772523252962E+02    0.198693033953968E-01
    0.385822524172329E+02    0.199177676865820E-01
    0.385872525091697E+02    0.208835929348244E-01
    0.385922526011065E+02    0.228107037699719E-01
    0.385972526930433E+02    0.259003822083770E-01
    0.386022527849801E+02    0.305240232108524E-01
    0.386072528769169E+02    0.368793654535204E-01
    0.386122529688537E+02    0.502932971711610E-01
    0.386172530607904E+02    0.668260107621570E-01
    0.386222531527272E+02    0.953864163563825E-01
    0.386272532446640E+02    0.146329876042033E+00
    0.386322533366008E+02    0.246045828264066E+00
    0.386372534285376E+02    0.470573409755991E+00
    0.386422535204744E+02    0.110179023643514E+01
    0.386472536124112E+02    0.369048486005246E+01
    0.386522537043479E+02    0.158115427821834E+02
    0.386572537962847E+02    0.723339142591844E+01
    0.386622538882215E+02    0.272416996733942E+01
    0.386672539801583E+02    0.155003541214747E+01
    0.386722540720951E+02    0.111712184421358E+01
    0.386772541640319E+02    0.937051016408835E+00
    0.386822542559687E+02    0.879941106269670E+00
    0.386872543479054E+02    0.909282871913329E+00
    0.386922544398422E+02    0.102962791801975E+01
    0.386972545317790E+02    0.128588730269407E+01
    0.387022546237158E+02    0.179268796094208E+01
    0.387072547156526E+02    0.329899767251283E+01
    0.387122548075894E+02    0.747723968169217E+01
    0.387172548995262E+02    0.413634355797386E+02
    0.387222549914629E+02    0.120345318947462E+03
    0.387272550833997E+02    0.984155310625790E+01
    0.387322551753365E+02    0.324195141783076E+01
    0.387372552672733E+02    0.160709017098566E+01
    0.387422553592101E+02    0.974909416150354E+00
    0.387472554511469E+02    0.670271307393737E+00
    0.387522555430836E+02    0.503691269711382E+00
    0.387572556350204E+02    0.405916974269080E+00
    0.387622557269572E+02    0.347382015592083E+00
    0.387672558188940E+02    0.315005528717149E+00
    0.387722559108308E+02    0.244085331053191E+01
    0.387772560027676E+02    0.301659719172749E+00
    0.387822560947044E+02    0.329743614060519E+00
    0.387872561866412E+02    0.397589634409064E+00
    0.387922562785779E+02    0.557604798218862E+00
    0.387972563705147E+02    0.103357535144318E+01
    0.388022564624515E+02    0.400500036944427E+01
    0.388072565543883E+02    0.544919804339193E+02
    0.388122566463251E+02    0.117135556554759E+01
    0.388172567382619E+02    0.288648290138756E+00
    0.388222568301986E+02    0.119533117681949E+00
    0.388272569221354E+02    0.652586365098444E-01
    0.388322570140722E+02    0.433731989283831E-01
    0.388372571060090E+02    0.335579968494988E-01
    0.388422571979458E+02    0.291309806188889E-01
    0.388472572898826E+02    0.274528068849285E-01
    0.388522573818194E+02    0.273981386587393E-01
    0.388572574737561E+02    0.284362878402288E-01
    0.388622575656929E+02    0.303156188006155E-01
    0.388672576576297E+02    0.328820435103634E-01
    0.388722577495665E+02    0.358647665920369E-01
    0.388772578415033E+02    0.381259884372288E-01
    0.388822579334401E+02    0.540012764330604E-01
    0.388872580253769E+02    0.998209949949655E-01
    0.388922581173136E+02    0.966449919135242E-01
    0.388972582092504E+02    0.115512600655166E+00
    0.389022583011872E+02    0.148597172148795E+00
    0.389072583931240E+02    0.203521065847855E+00
    0.389122584850608E+02    0.300256243427217E+00
    0.389172585769976E+02    0.491313460772933E+00
    0.389222586689344E+02    0.948814925003586E+00
    0.389272587608711E+02    0.252896704851947E+01
    0.389322588528079E+02    0.174834660706958E+02
    0.389372589447447E+02    0.365667365058891E+02
    0.389422590366815E+02    0.349592302160950E+01
    0.389472591286183E+02    0.123959078830398E+01
    0.389522592205551E+02    0.642240694570177E+00
    0.389572593124919E+02    0.399997346868851E+00
    0.389622594044286E+02    0.278166677619175E+00
    0.389672594963654E+02    0.208394315002228E+00
    0.389722595883022E+02    0.164848814378339E+00
    0.389772596802390E+02    0.136007323656262E+00
    0.389822597721758E+02    0.116098600458993E+00
    0.389872598641126E+02    0.101976646693686E+00
    0.389922599560494E+02    0.152080310933597E+23
    0.389972600479861E+02    0.132809721388096E+18
    0.390022601399229E+02    0.360353846279761E+15
    0.390072602318597E+02    0.668868168435607E+13
    0.390122603237965E+02    0.328996641347366E+12
    0.390172604157333E+02    0.291950414028602E+11
    0.390222605076701E+02    0.384853161311385E+10
    0.390272605996069E+02    0.673855820277393E+09
    0.390322606915436E+02    0.146065750279375E+09
    0.390372607834804E+02    0.373995849633430E+08
    0.390422608754172E+02    0.109459776881380E+08
    0.390472609673540E+02    0.357461603649151E+07
    0.390522610592908E+02    0.127899193576769E+07
    0.390572611512276E+02    0.494429369029903E+06
    0.390622612431644E+02    0.204293019889442E+06
    0.390672613351011E+02    0.894648586832689E+05
    0.390722614270379E+02    0.412467560772100E+05
    0.390772615189747E+02    0.199116151732575E+05
    0.390822616109115E+02    0.100196283440014E+05
    0.390872617028483E+02    0.523575275287668E+04
    0.390922617947851E+02    0.283187759374376E+04
    0.390972618867219E+02    0.158089216959622E+04
    0.391022619786586E+02    0.908591798713616E+03
    0.391072620705954E+02    0.536408296018879E+03
    0.391122621625322E+02    0.324637850201180E+03
    0.391172622544690E+02    0.201037989758654E+03
    0.391222623464058E+02    0.127174985837389E+03
    0.391272624383426E+02    0.820544475381072E+02
    0.391322625302793E+02    0.539223050298020E+02
    0.391372626222161E+02    0.360446936939193E+02
    0.391422627141529E+02    0.244798488140740E+02
    0.391472628060897E+02    0.168733734854577E+02
    0.391522628980265E+02    0.117921221828747E+02
    0.391572629899633E+02    0.834807520424308E+01
    0.391622630819001E+02    0.598171533537620E+01
    0.391672631738369E+02    0.433491892134083E+01
    0.391722632657736E+02    0.317504729086448E+01
    0.391772633577104E+02    0.234885452909456E+01
    0.391822634496472E+02    0.175405636764710E+01
    0.391872635415840E+02    0.132153007587815E+01
    0.391922636335208E+02    0.100401203797280E+01
    0.391972637254576E+02    0.768824649308416E+00
    0.392022638173943E+02    0.593136442019617E+00
    0.392072639093311E+02    0.460835781856611E+00
    0.392122640012679E+02    0.360445184420775E+00
    0.392172640932047E+02    0.283714712632651E+00
    0.392222641851415E+02    0.224663530324943E+00
    0.392272642770783E+02    0.178920393802456E+00
    0.392322643690151E+02    0.143265588715914E+00
    0.392372644609518E+02    0.115309939563362E+00
    0.392422645528886E+02    0.932679576950258E-01
    0.392472646448254E+02    0.757962157831923E-01
    0.392522647367622E+02    0.618772995824272E-01
    0.392572648286990E+02    0.507358652079491E-01
    0.392622649206358E+02    0.417774875404504E-01
    0.392672650125726E+02    0.345438077622978E-01
    0.392722651045093E+02    0.286794201956185E-01
    0.392772651964461E+02    0.239072719736283E-01
    0.392822652883829E+02    0.200102763072351E-01
    0.392872653803197E+02    0.168174896821474E-01
    0.392922654722565E+02    0.141936616181508E-01
    0.392972655641933E+02    0.120312911708629E-01
    0.393022656561301E+02    0.102445571287128E-01
    0.393072657480668E+02    0.876465634362958E-02
    0.393122658400036E+02    0.753620587811138E-02
    0.393172659319404E+02    0.651445293416972E-02
    0.393222660238772E+02    0.566310117635276E-02
    0.393272661158140E+02    0.495260965665210E-02
    0.393322662077508E+02    0.435885577583070E-02
    0.393372662996876E+02    0.386207991976231E-02
    0.393422663916243E+02    0.344604899750969E-02
    0.393472664835611E+02    0.309739081842397E-02
    0.393522665754979E+02    0.280506234324703E-02
    0.393572666674347E+02    0.255992325158065E-02
    0.393622667593715E+02    0.235439266270688E-02
    0.393672668513083E+02    0.218217172830345E-02
    0.393722669432451E+02    0.203801855463687E-02
    0.393772670351818E+02    0.191756478547684E-02
    0.393822671271186E+02    0.181716539435243E-02
    0.393872672190554E+02    0.173377495640062E-02
    0.393922673109922E+02    0.166484502322938E-02
    0.393972674029290E+02    0.160823831165151E-02
    0.394022674948658E+02    0.156215632622414E-02
    0.394072675868026E+02    0.152507783616440E-02
    0.394122676787393E+02    0.149570637195143E-02
    0.394172677706761E+02    0.147292561445058E-02
    0.394222678626129E+02    0.145576219590537E-02
    0.394272679545497E+02    0.144335593777535E-02
    0.394322680464865E+02    0.143493779491653E-02
    0.394372681384233E+02    0.142981564147550E-02
    0.394422682303600E+02    0.142736748219397E-02
    0.394472683222968E+02    0.142704081604139E-02
    0.394522684142336E+02    0.142835599721851E-02
    0.394572685061704E+02    0.143091088903052E-02
    0.394622685981072E+02    0.143438416710288E-02
    0.394672686900440E+02    0.143853533222366E-02
    0.394722687819808E+02    0.144320061420656E-02
    0.394772688739176E+02    0.144828509595348E-02
    0.394822689658543E+02    0.145375221776385E-02
    0.394872690577911E+02    0.145961216501823E-02
    0.394922691497279E+02    0.146591053697073E-02
    0.394972692416647E+02    0.147271830539510E-02
    0.395022693336015E+02    0.148012359394296E-02
    0.395072694255383E+02    0.148822538354117E-02
    0.395122695174750E+02    0.149712894562318E-02
    0.395172696094118E+02    0.150694262995855E-02
    0.395222697013486E+02    0.151777555900863E-02
    0.395272697932854E+02    0.152973576727777E-02
    0.395322698852222E+02    0.154292833653568E-02
    0.395372699771590E+02    0.155745309059430E-02
    0.395422700690958E+02    0.157340141160777E-02
    0.395472701610326E+02    0.159085171730296E-02
    0.395522702529693E+02    0.160986309750005E-02
    0.395572703449061E+02    0.163046655792370E-02
    0.395622704368429E+02    0.165265328043163E-02
    0.395672705287797E+02    0.167635931568209E-02
    0.395722706207165E+02    0.170144623218164E-02
    0.395772707126533E+02    0.172767753575002E-02
    0.395822708045900E+02    0.175469125390698E-02
    0.395872708965268E+02    0.178197007548749E-02
    0.395922709884636E+02    0.180881195020385E-02
    0.395972710804004E+02    0.183430609173475E-02
    0.396022711723372E+02    0.185732166973646E-02
    0.396072712642740E+02    0.187651851495310E-02
    0.396122713562108E+02    0.189038980699392E-02
    0.396172714481475E+02    0.189734451379170E-02
    0.396222715400843E+02    0.189583105586300E-02
    0.396272716320211E+02    0.188449327299325E-02
    0.396322717239579E+02    0.186233766730984E-02
    0.396372718158947E+02    0.182888211114626E-02
    0.396422719078315E+02    0.178425671934024E-02
    0.396472719997683E+02    0.172924068085646E-02
    0.396522720917050E+02    0.166524144090434E-02
    0.396572721836418E+02    0.159424418963109E-02
    0.396622722755786E+02    0.151876494350203E-02
    0.396672723675154E+02    0.144181546964811E-02
    0.396722724594522E+02    0.136682995488070E-02
    0.396772725513890E+02    0.129743852144581E-02
    0.396822726433258E+02    0.123697586070125E-02
    0.396872727352625E+02    0.118776902276494E-02
    0.396922728271993E+02    0.115051129657930E-02
    0.396972729191361E+02    0.112413460927853E-02
    0.397022730110729E+02    0.110631948106907E-02
    0.397072731030097E+02    0.109434120415708E-02
    0.397122731949465E+02    0.108579167913145E-02
    0.397172732868833E+02    0.107892946640234E-02
    0.397222733788200E+02    0.107269698052897E-02
    0.397272734707568E+02    0.106656804620561E-02
    0.397322735626936E+02    0.106036313184221E-02
    0.397372736546304E+02    0.105409859637764E-02
    0.397422737465672E+02    0.104788115721674E-02
    0.397472738385040E+02    0.104181135049392E-02
    0.397522739304408E+02    0.103542005456174E-02
    0.397572740223775E+02    0.103415341059094E-02
    0.397622741143143E+02    0.102932965204637E-02
    0.397672742062511E+02    0.102694371991505E-02
    0.397722742981879E+02    0.102666778404562E-02
    0.397772743901247E+02    0.102910713711805E-02
    0.397822744820615E+02    0.103502577467936E-02
    0.397872745739983E+02    0.104495203347522E-02
    0.397922746659350E+02    0.105830904167298E-02
    0.397972747578718E+02    0.107226928581747E-02
    0.398022748498086E+02    0.108197339138318E-02
    0.398072749417454E+02    0.108365287255074E-02
    0.398122750336822E+02    0.107766416289909E-02
    0.398172751256190E+02    0.106735953077305E-02
    0.398222752175557E+02    0.105602250847192E-02
    0.398272753094925E+02    0.104538230112006E-02
    0.398322754014293E+02    0.103544230892115E-02
    0.398372754933661E+02    0.111762049103037E-02
    0.398422755853029E+02    0.102098728807972E-02
    0.398472756772397E+02    0.101630898897907E-02
    0.398522757691765E+02    0.101930301560620E-02
    0.398572758611133E+02    0.103040704223846E-02
    0.398622759530500E+02    0.104542032945801E-02
    0.398672760449868E+02    0.105140714302420E-02
    0.398722761369236E+02    0.104058498448975E-02
    0.398772762288604E+02    0.102158923238448E-02
    0.398822763207972E+02    0.100411479740101E-02
    0.398872764127340E+02    0.996232724397276E-03
    0.398922765046707E+02    0.100264439351654E-02
    0.398972765966075E+02    0.106851612857849E-02
    0.399022766885443E+02    0.127389801620118E-02
    0.399072767804811E+02    0.155959052212482E-02
    0.399122768724179E+02    0.165591158048969E-02
    0.399172769643547E+02    0.163981324212182E-02
    0.399222770562915E+02    0.163009202752616E-02
    0.399272771482282E+02    0.161804436575953E-02
    0.399322772401650E+02    0.143217729173295E-02
    0.399372773321018E+02    0.131855743691027E-02
    0.399422774240386E+02    0.149294149607746E-02
    0.399472775159754E+02    0.190951234848320E-02
    0.399522776079122E+02    0.171561141552854E-02
    0.399572776998490E+02    0.132740422427378E-02
    0.399622777917857E+02    0.180543773826882E-02
    0.399672778837225E+02    0.156160179477404E-02
    0.399722779756593E+02    0.147515386776423E-02
    0.399772780675961E+02    0.155981762482404E-02
    0.399822781595329E+02    0.162796746977540E-02
    0.399872782514697E+02    0.136385679041553E-02
    0.399922783434065E+02    0.138006474393927E-02
    0.399972784353432E+02    0.129311585874244E-02
    0.400022785272800E+02    0.158455760662306E-02
    0.400072786192168E+02    0.150479755045642E-02
    0.400122787111536E+02    0.118033844075328E-02
    0.400172788030904E+02    0.119890166436683E-02
    0.400222788950272E+02    0.119023276263545E-02
    0.400272789869640E+02    0.382809388859066E+19
    0.400322790789007E+02    0.764185050627985E+17
    0.400372791708375E+02    0.108631617402652E+16
    0.400422792627743E+02    0.717161681625666E+09
    0.400472793547111E+02    0.226561951825693E+06
    0.400522794466479E+02    0.648218265749556E+04
    0.400572795385847E+02    0.604626156309052E+03
    0.400622796305215E+02    0.690488786693187E+02
    0.400672797224582E+02    0.685258582174719E+01
    0.400722798143950E+02    0.737172704955821E+00
    0.400772799063318E+02    0.187995906341698E+00
    0.400822799982686E+02    0.783488406543516E-01
    0.400872800902054E+02    0.336815671684727E-01
    0.400922801821422E+02    0.175579801244959E-01
    0.400972802740790E+02    0.106855222062096E-01
    0.401022803660157E+02    0.671300597677579E-02
    0.401072804579525E+02    0.425406894358802E-02
    0.401122805498893E+02    0.280833480211819E-02
    0.401172806418261E+02    0.199593769000102E-02
    0.401222807337629E+02    0.154506100785918E-02
    0.401272808256997E+02    0.129287531484338E-02
    0.401322809176365E+02    0.115189443924475E-02
    0.401372810095732E+02    0.107601689762218E-02
    0.401422811015100E+02    0.103476942779579E-02
    0.401472811934468E+02    0.100179058530235E-02
    0.401522812853836E+02    0.982936491614635E-03
    0.401572813773204E+02    0.985419692665227E-03
    0.401622814692572E+02    0.100069236348330E-02
    0.401672815611940E+02    0.102327555463611E-02
    0.401722816531307E+02    0.105106245444911E-02
    0.401772817450675E+02    0.108354520569400E-02
    0.401822818370043E+02    0.112115198838613E-02
    0.401872819289411E+02    0.116508343668092E-02
    0.401922820208779E+02    0.121738713607646E-02
    0.401972821128147E+02    0.128122727611143E-02
    0.402022822047514E+02    0.136140410373228E-02
    0.402072822966882E+02    0.146526403765888E-02
    0.402122823886250E+02    0.160426868315190E-02
    0.402172824805618E+02    0.179670249060331E-02
    0.402222825724986E+02    0.207232252237399E-02
    0.402272826644354E+02    0.248006932010749E-02
    0.402322827563722E+02    0.309936875904343E-02
    0.402372828483090E+02    0.405011691451722E-02
    0.402422829402457E+02    0.547417291397927E-02
    0.402472830321825E+02    0.741157582734862E-02
    0.402522831241193E+02    0.952752908945885E-02
    0.402572832160561E+02    0.110795985050621E-01
    0.402622833079929E+02    0.116245947410480E-01
    0.402672833999297E+02    0.114654576207210E-01
    0.402722834918664E+02    0.111287405522097E-01
    0.402772835838032E+02    0.109372235268451E-01
    0.402822836757400E+02    0.110224866178227E-01
    0.402872837676768E+02    0.114365536450737E-01
    0.402922838596136E+02    0.122209870634618E-01
    0.402972839515504E+02    0.134499526876541E-01
    0.403022840434872E+02    0.153375327749762E-01
    0.403072841354239E+02    0.189669464072360E-01
    0.403122842273607E+02    0.283849967010783E-01
    0.403172843192975E+02    0.369282697290505E-01
    0.403222844112343E+02    0.443062178611762E-01
    0.403272845031711E+02    0.562541571652406E-01
    0.403322845951079E+02    0.753628585723232E-01
    0.403372846870447E+02    0.105995847656152E+00
    0.403422847789814E+02    0.156677059995327E+00
    0.403472848709182E+02    0.244706516459696E+00
    0.403522849628550E+02    0.407417793151674E+00
    0.403572850547918E+02    0.730609048001266E+00
    0.403622851467286E+02    0.141364298121741E+01
    0.403672852386654E+02    0.280120705418732E+01
    0.403722853306022E+02    0.456501829322659E+01
    0.403772854225389E+02    0.469244934226855E+01
    0.403822855144757E+02    0.360948339850901E+01
    0.403872856064125E+02    0.273184311625485E+01
    0.403922856983493E+02    0.221975970916923E+01
    0.403972857902861E+02    0.195234402264055E+01
    0.404022858822229E+02    0.193388464765647E+01
    0.404072859741597E+02    0.299777046407363E+01
    0.404122860660964E+02    0.279969365744441E+01
    0.404172861580332E+02    0.297684348643918E+01
    0.404222862499700E+02    0.355224786127950E+01
    0.404272863419068E+02    0.461682266854983E+01
    0.404322864338436E+02    0.650336542581042E+01
    0.404372865257804E+02    0.984717112052113E+01
    0.404422866177172E+02    0.151820791938661E+02
    0.404472867096539E+02    0.198246256934846E+02
    0.404522868015907E+02    0.174924748647208E+02
    0.404572868935275E+02    0.115519106559590E+02
    0.404622869854643E+02    0.721870731334316E+01
    0.404672870774011E+02    0.469016986933857E+01
    0.404722871693379E+02    0.325432982759011E+01
    0.404772872612747E+02    0.280001807928515E+01
    0.404822873532114E+02    0.428110300362802E+01
    0.404872874451482E+02    0.384399575557127E+01
    0.404922875370850E+02    0.296912907517985E+01
    0.404972876290218E+02    0.249530228373134E+01
    0.405022877209586E+02    0.223917907007582E+01
    0.405072878128954E+02    0.210777928653355E+01
    0.405122879048321E+02    0.206200560428068E+01
    0.405172879967689E+02    0.208640830653772E+01
    0.405222880887057E+02    0.217839356751642E+01
    0.405272881806425E+02    0.234495954634722E+01
    0.405322882725793E+02    0.260294958518221E+01
    0.405372883645161E+02    0.298172626663291E+01
    0.405422884564529E+02    0.352789889475308E+01
    0.405472885483897E+02    0.431030087808256E+01
    0.405522886403264E+02    0.541549034387012E+01
    0.405572887322632E+02    0.689634230421655E+01
    0.405622888242000E+02    0.858046220956094E+01
    0.405672889161368E+02    0.970984749352371E+01
    0.405722890080736E+02    0.940889638417324E+01
    0.405772891000104E+02    0.758899755187427E+01
    0.405822891919471E+02    0.546589300304850E+01
    0.405872892838839E+02    0.377833908994675E+01
    0.405922893758207E+02    0.265821782402694E+01
    0.405972894677575E+02    0.212471036827694E+01
    0.406022895596943E+02    0.246702490097082E+01
    0.406072896516311E+02    0.349581760741608E+01
    0.406122897435679E+02    0.328951878635207E+01
    0.406172898355046E+02    0.252749994112175E+01
    0.406222899274414E+02    0.196652986521071E+01
    0.406272900193782E+02    0.160093536623509E+01
    0.406322901113150E+02    0.135674928911095E+01
    0.406372902032518E+02    0.118787695468020E+01
    0.406422902951886E+02    0.106837809580639E+01
    0.406472903871254E+02    0.983285762445661E+00
    0.406522904790621E+02    0.923648451665157E+00
    0.406572905709989E+02    0.884007243276432E+00
    0.406622906629357E+02    0.861087285948454E+00
    0.406672907548725E+02    0.853108857359206E+00
    0.406722908468093E+02    0.859438593939150E+00
    0.406772909387461E+02    0.880450537715390E+00
    0.406822910306829E+02    0.917540185582477E+00
    0.406872911226196E+02    0.973272683685311E+00
    0.406922912145564E+02    0.105165556251912E+01
    0.406972913064932E+02    0.223347572305227E+23
    0.407022913984300E+02    0.338533651745389E+18
    0.407072914903668E+02    0.102785622942855E+16
    0.407122915823036E+02    0.196283319243150E+14
    0.407172916742404E+02    0.962970649554749E+12
    0.407222917661771E+02    0.839389780910742E+11
    0.407272918581139E+02    0.107700042920259E+11
    0.407322919500507E+02    0.182391002043207E+10
    0.407372920419875E+02    0.380498471139066E+09
    0.407422921339243E+02    0.933710445241784E+08
    0.407472922258611E+02    0.260885016071668E+08
    0.407522923177979E+02    0.810257884788202E+07
    0.407572924097346E+02    0.274680079154554E+07
    0.407622925016714E+02    0.100233372903986E+07
    0.407672925936082E+02    0.389508575940343E+06
    0.407722926855450E+02    0.159848481345927E+06
    0.407772927774818E+02    0.688199726730417E+05
    0.407822928694186E+02    0.309190683244236E+05
    0.407872929613554E+02    0.144330560754186E+05
    0.407922930532921E+02    0.697503458833331E+04
    0.407972931452289E+02    0.347918080196685E+04
    0.408022932371657E+02    0.178663131272219E+04
    0.408072933291025E+02    0.942465104592686E+03
    0.408122934210393E+02    0.509735787644511E+03
    0.408172935129761E+02    0.282203336337863E+03
    0.408222936049129E+02    0.159697429793317E+03
    0.408272936968496E+02    0.922602992680361E+02
    0.408322937887864E+02    0.543557480828433E+02
    0.408372938807232E+02    0.326274852891435E+02
    0.408422939726600E+02    0.199377763785474E+02
    0.408472940645968E+02    0.123942203296540E+02
    0.408522941565336E+02    0.783332525265861E+01
    0.408572942484704E+02    0.503068999499895E+01
    0.408622943404071E+02    0.328142772736103E+01
    0.408672944323439E+02    0.217308044861528E+01
    0.408722945242807E+02    0.146052807845682E+01
    0.408772946162175E+02    0.995919701098012E+00
    0.408822947081543E+02    0.688796256970243E+00
    0.408872948000911E+02    0.483049468319269E+00
    0.408922948920278E+02    0.343414905990869E+00
    0.408972949839646E+02    0.247443833902241E+00
    0.409022950759014E+02    0.180667819551976E+00
    0.409072951678382E+02    0.133649038352756E+00
    0.409122952597750E+02    0.100158701696123E+00
    0.409172953517118E+02    0.760387739020495E-01
    0.409222954436486E+02    0.584824954793980E-01
    0.409272955355854E+02    0.455745640883390E-01
    0.409322956275221E+02    0.359940978233301E-01
    0.409372957194589E+02    0.288207562068993E-01
    0.409422958113957E+02    0.234069330765648E-01
    0.409472959033325E+02    0.192927293661183E-01
    0.409522959952693E+02    0.161489596756641E-01
    0.409572960872061E+02    0.137388255027273E-01
    0.409622961791428E+02    0.118923693465688E-01
    0.409672962710796E+02    0.104902288384961E-01
    0.409722963630164E+02    0.945516248749761E-02
    0.409772964549532E+02    0.875199088684161E-02
    0.409822965468900E+02    0.840011061148286E-02
    0.409872966388268E+02    0.851009291639649E-02
    0.409922967307636E+02    0.937348728049777E-02
    0.409972968227003E+02    0.116806446880820E-01
    0.410022969146371E+02    0.170683648444986E-01
    0.410072970065739E+02    0.295785294484106E-01
    0.410122970985107E+02    0.598397854215123E-01
    0.410172971904475E+02    0.138187163466193E+00
    0.410222972823843E+02    0.360643204329420E+00
    0.410272973743211E+02    0.107396375404900E+01
    0.410322974662578E+02    0.376471977708723E+01
    0.410372975581946E+02    0.164671895961073E+02
    0.410422976501314E+02    0.995896899640964E+02
    0.410472977420682E+02    0.101140785044187E+04
    0.410522978340050E+02    0.267223047553441E+05
    0.410572979259418E+02    0.753778339113230E+07
    0.410622980178786E+02    0.411012259636519E+20
    0.410672981098153E+02    0.500754681499798E+07
    0.410722982017521E+02    0.214543448260765E+05
    0.410772982936889E+02    0.859079511949095E+03
    0.410822983856257E+02    0.865605794709751E+02
    0.410872984775625E+02    0.144518865462934E+02
    0.410922985694993E+02    0.331376464130309E+01
    0.410972986614361E+02    0.944309062596670E+00
    0.411022987533728E+02    0.315721557516895E+00
    0.411072988453096E+02    0.119890210180529E+00
    0.411122989372464E+02    0.509743730194754E-01
    0.411172990291832E+02    0.242793601838769E-01
    0.411222991211200E+02    0.130870146524242E-01
    0.411272992130568E+02    0.805497012130596E-02
    0.411322993049936E+02    0.563439934829596E-02
    0.411372993969303E+02    0.438291192211887E-02
    0.411422994888671E+02    0.368058435971945E-02
    0.411472995808039E+02    0.324824774252109E-02
    0.411522996727407E+02    0.295509826205243E-02
    0.411572997646775E+02    0.273768692006569E-02
    0.411622998566143E+02    0.256424089224021E-02
    0.411672999485511E+02    0.241833743555230E-02
    0.411723000404878E+02    0.229118627215032E-02
    0.411773001324246E+02    0.217787929122640E-02
    0.411823002243614E+02    0.207552519983351E-02
    0.411873003162982E+02    0.198230341019622E-02
    0.411923004082350E+02    0.189697623754337E-02
    0.411973005001718E+02    0.181863386340945E-02
    0.412023005921085E+02    0.174655931373714E-02
    0.412073006840453E+02    0.168015605915823E-02
    0.412123007759821E+02    0.161890858466389E-02
    0.412173008679189E+02    0.156236042596704E-02
    0.412223009598557E+02    0.151010149733337E-02
    0.412273010517925E+02    0.146176037617791E-02
    0.412323011437293E+02    0.141699924184524E-02
    0.412373012356661E+02    0.137551024751025E-02
    0.412423013276028E+02    0.133701268179096E-02
    0.412473014195396E+02    0.130125058459464E-02
    0.412523015114764E+02    0.126799064474581E-02
    0.412573016034132E+02    0.123702029274391E-02
    0.412623016953500E+02    0.120814594552371E-02
    0.412673017872868E+02    0.118119138199283E-02
    0.412723018792235E+02    0.115599623816618E-02
    0.412773019711603E+02    0.113241461516469E-02
    0.412823020630971E+02    0.111031379468103E-02
    0.412873021550339E+02    0.108957305680916E-02
    0.412923022469707E+02    0.107008259493933E-02
    0.412973023389075E+02    0.105174252202255E-02
    0.413023024308443E+02    0.103446196229427E-02
    0.413073025227811E+02    0.101815822253267E-02
    0.413123026147178E+02    0.100275603684383E-02
    0.413173027066546E+02    0.988186879232456E-03
    0.413223027985914E+02    0.974388338358567E-03
    0.413273028905282E+02    0.961303549277609E-03
    0.413323029824650E+02    0.948880677136287E-03
    0.413373030744018E+02    0.937072448413432E-03
    0.413423031663385E+02    0.925835725252130E-03
    0.413473032582753E+02    0.915131119203011E-03
    0.413523033502121E+02    0.904922640692529E-03
    0.413573034421489E+02    0.895177380970344E-03
    0.413623035340857E+02    0.885865223658878E-03
    0.413673036260225E+02    0.876958583099900E-03
    0.413723037179593E+02    0.868432167117860E-03
    0.413773038098960E+02    0.860262761964015E-03
    0.413823039018328E+02    0.852429037402906E-03
    0.413873039937696E+02    0.844911370107098E-03
    0.413923040857064E+02    0.837691683723160E-03
    0.413973041776432E+02    0.830753304055594E-03
    0.414023042695800E+02    0.824080828017317E-03
    0.414073043615168E+02    0.817660005070312E-03
    0.414123044534535E+02    0.811477630043454E-03
    0.414173045453903E+02    0.805521446346178E-03
    0.414223046373271E+02    0.799780058421784E-03
    0.414273047292639E+02    0.794242852860090E-03
    0.414323048212007E+02    0.788899927198455E-03
    0.414373049131375E+02    0.783742025765255E-03
    0.414423050050743E+02    0.778760481880000E-03
    0.414473050970110E+02    0.773947165866737E-03
    0.414523051889478E+02    0.769294438280554E-03
    0.414573052808846E+02    0.764795107889805E-03
    0.414623053728214E+02    0.760442393949797E-03
    0.414673054647582E+02    0.756229892399621E-03
    0.414723055566950E+02    0.752151545465700E-03
    0.414773056486318E+02    0.748201614551082E-03
    0.414823057405685E+02    0.744374655898152E-03
    0.414873058325053E+02    0.740665498858359E-03
    0.414923059244421E+02    0.737069226444660E-03
    0.414973060163789E+02    0.733581157980492E-03
    0.415023061083157E+02    0.730196833597558E-03
    0.415073062002525E+02    0.726912000386145E-03
    0.415123062921893E+02    0.723722600048654E-03
    0.415173063841260E+02    0.720624757855603E-03
    0.415223064760628E+02    0.717614772778724E-03
    0.415273065679996E+02    0.714689108668669E-03
    0.415323066599364E+02    0.711844386338899E-03
    0.415373067518732E+02    0.709077376464453E-03
    0.415423068438100E+02    0.706384993173721E-03
    0.415473069357468E+02    0.703764288255825E-03
    0.415523070276835E+02    0.701212445913437E-03
    0.415573071196203E+02    0.698726777904595E-03
    0.415623072115571E+02    0.696304719222870E-03
    0.415673073034939E+02    0.693943823908401E-03
    0.415723073954307E+02    0.691641763333123E-03
    0.415773074873675E+02    0.689396312307598E-03
    0.415823075793042E+02    0.687205366244521E-03
    0.415873076712410E+02    0.685066917309430E-03
    0.415923077631778E+02    0.682979061548523E-03
    0.415973078551146E+02    0.680939993745416E-03
    0.416023079470514E+02    0.678948004403533E-03
    0.416073080389882E+02    0.677001476738795E-03
    0.416123081309250E+02    0.675098883710130E-03
    0.416173082228618E+02    0.673238785049041E-03
    0.416223083147985E+02    0.671419824247665E-03
    0.416273084067353E+02    0.669640725584844E-03
    0.416323084986721E+02    0.667900291066262E-03
    0.416373085906089E+02    0.666197397371765E-03
    0.416423086825457E+02    0.664530992759680E-03
    0.416473087744825E+02    0.662900093934443E-03
    0.416523088664192E+02    0.661303782902792E-03
    0.416573089583560E+02    0.659741203771996E-03
    0.416623090502928E+02    0.658211559563418E-03
    0.416673091422296E+02    0.656714108981041E-03
    0.416723092341664E+02    0.655248163194498E-03
    0.416773093261032E+02    0.653813082605840E-03
    0.416823094180400E+02    0.652408273651010E-03
    0.416873095099767E+02    0.651033185522841E-03
    0.416923096019135E+02    0.649687307163699E-03
    0.416973096938503E+02    0.648370163972678E-03
    0.417023097857871E+02    0.647081314811132E-03
    0.417073098777239E+02    0.645820348973497E-03
    0.417123099696607E+02    0.644586883220967E-03
    0.417173100615975E+02    0.643380558945734E-03
    0.417223101535342E+02    0.642201039380353E-03
    0.417273102454710E+02    0.641048006937091E-03
    0.417323103374078E+02    0.639921160649091E-03
    0.417373104293446E+02    0.638820213735928E-03
    0.417423105212814E+02    0.637744891303422E-03
    0.417473106132182E+02    0.636694928166361E-03
    0.417523107051550E+02    0.635670066852477E-03
    0.417573107970917E+02    0.634670055706558E-03
    0.417623108890285E+02    0.633694647206364E-03
    0.417673109809653E+02    0.632743596402531E-03
    0.417723110729021E+02    0.631816659557850E-03
    0.417773111648389E+02    0.630913592936588E-03
    0.417823112567757E+02    0.630034151788699E-03
    0.417873113487125E+02    0.629178089489466E-03
    0.417923114406492E+02    0.628345156887025E-03
    0.417973115325860E+02    0.627535101812409E-03
    0.418023116245228E+02    0.626747668731305E-03
    0.418073117164596E+02    0.625982598798471E-03
    0.418123118083964E+02    0.625239629565202E-03
    0.418173119003332E+02    0.624518495541013E-03
    0.418223119922700E+02    0.623818928429350E-03
    0.418273120842067E+02    0.623140657719253E-03
    0.418323121761435E+02    0.622483411420114E-03
    0.418373122680803E+02    0.621846916941521E-03
    0.418423123600171E+02    0.621230902133325E-03
    0.418473124519539E+02    0.620635096458536E-03
    0.418523125438907E+02    0.620059232324610E-03
    0.418573126358275E+02    0.619503046513631E-03
    0.418623127277642E+02    0.618966281747132E-03
    0.418673128197010E+02    0.618448688377406E-03
    0.418723129116378E+02    0.617950026150885E-03
    0.418773130035746E+02    0.617470066070594E-03
    0.418823130955114E+02    0.617008592358437E-03
    0.418873131874482E+02    0.616565404460737E-03
    0.418923132793850E+02    0.616140319132878E-03
    0.418973133713217E+02    0.615733172562943E-03
    0.419023134632585E+02    0.615343822530941E-03
    0.419073135551953E+02    0.614972150593448E-03
    0.419123136471321E+02    0.614618064293963E-03
    0.419173137390689E+02    0.614281499353375E-03
    0.419223138310057E+02    0.613962421878008E-03
    0.419273139229425E+02    0.613660830521041E-03
    0.419323140148792E+02    0.613376758633706E-03
    0.419373141068160E+02    0.613110276377148E-03
    0.419423141987528E+02    0.612861492737524E-03
    0.419473142906896E+02    0.612630557570873E-03
    0.419523143826264E+02    0.612417663445370E-03
    0.419573144745632E+02    0.612223047549994E-03
    0.419623145664999E+02    0.612046993370027E-03
    0.419673146584367E+02    0.611889832380506E-03
    0.419723147503735E+02    0.611751945540692E-03
    0.419773148423103E+02    0.611633764738616E-03
    0.419823149342471E+02    0.611535774076410E-03
    0.419873150261839E+02    0.611458511013440E-03
    0.419923151181207E+02    0.611402567428435E-03
    0.419973152100575E+02    0.611368590466260E-03
    0.420023153019942E+02    0.611357283273986E-03
    0.420073153939310E+02    0.611369405578974E-03
    0.420123154858678E+02    0.611405774088772E-03
    0.420173155778046E+02    0.611467262730675E-03
    0.420223156697414E+02    0.611554802711880E-03
    0.420273157616782E+02    0.611669382396590E-03
    0.420323158536149E+02    0.611812047021262E-03
    0.420373159455517E+02    0.611983898133187E-03
    0.420423160374885E+02    0.612186092944199E-03
    0.420473161294253E+02    0.612419843370584E-03
    0.420523162213621E+02    0.612686414910042E-03
    0.420573163132989E+02    0.612987125256097E-03
    0.420623164052357E+02    0.613323342689615E-03
    0.420673164971724E+02    0.613696484222829E-03
    0.420723165891092E+02    0.614108013302965E-03
    0.420773166810460E+02    0.614559437702331E-03
    0.420823167729828E+02    0.615052306405487E-03
    0.420873168649196E+02    0.615588206735378E-03
    0.420923169568564E+02    0.616168760847893E-03
    0.420973170487932E+02    0.616795621911691E-03
    0.421023171407299E+02    0.617470469834379E-03
    0.421073172326667E+02    0.618195006552607E-03
    0.421123173246035E+02    0.618970950810435E-03
    0.421173174165403E+02    0.619800032368902E-03
    0.421223175084771E+02    0.620683985614849E-03
    0.421273176004139E+02    0.621624542499212E-03
    0.421323176923507E+02    0.622623424769394E-03
    0.421373177842874E+02    0.623682335197853E-03
    0.421423178762242E+02    0.624802948320658E-03
    0.421473179681610E+02    0.625986899643083E-03
    0.421523180600978E+02    0.627235774119676E-03
    0.421573181520346E+02    0.628551093258444E-03
    0.421623182439714E+02    0.629934300858379E-03
    0.421673183359082E+02    0.631386747273527E-03
    0.421723184278449E+02    0.632909671953521E-03
    0.421773185197817E+02    0.634504184154906E-03
    0.421823186117185E+02    0.636171241543148E-03
    0.421873187036553E+02    0.637911626553741E-03
    0.421923187955921E+02    0.639725920161401E-03
    0.421973188875289E+02    0.641614472835618E-03
    0.422023189794657E+02    0.643577372355655E-03
    0.422073190714024E+02    0.645614408124367E-03
    0.422123191633392E+02    0.647725031597197E-03
    0.422173192552760E+02    0.649908312374763E-03
    0.422223193472128E+02    0.652162889456044E-03
    0.422273194391496E+02    0.654486917138991E-03
    0.422323195310864E+02    0.656878004869643E-03
    0.422373196230232E+02    0.659333150384786E-03
    0.422423197149599E+02    0.661848665411056E-03
    0.422473198068967E+02    0.664420093072224E-03
    0.422523198988335E+02    0.667042116189016E-03
    0.422573199907703E+02    0.669708455759366E-03
    0.422623200827071E+02    0.672411759082189E-03
    0.422673201746439E+02    0.675143477544622E-03
    0.422723202665806E+02    0.677893735325071E-03
    0.422773203585174E+02    0.680651191895220E-03
    0.422823204504542E+02    0.683402905568884E-03
    0.422873205423910E+02    0.686134211297364E-03
    0.422923206343278E+02    0.688828638643891E-03
    0.422973207262646E+02    0.691467915637307E-03
    0.423023208182014E+02    0.694032141481647E-03
    0.423073209101382E+02    0.696500272954708E-03
    0.423123210020749E+02    0.698851176739558E-03
    0.423173210940117E+02    0.701065678745893E-03
    0.423223211859485E+02    0.703130329924923E-03
    0.423273212778853E+02    0.705044040188046E-03
    0.423323213698221E+02    0.706829283101736E-03
    0.423373214617589E+02    0.708549988115206E-03
    0.423423215536956E+02    0.710337602329495E-03
    0.423473216456324E+02    0.712422791639919E-03
    0.423523217375692E+02    0.715158720092103E-03
    0.423573218295060E+02    0.719000378072449E-03
    0.423623219214428E+02    0.724386940020528E-03
    0.423673220133796E+02    0.731509755285003E-03
    0.423723221053164E+02    0.740080280202456E-03
    0.423773221972532E+02    0.749327240171803E-03
    0.423823222891899E+02    0.758307185924407E-03
    0.423873223811267E+02    0.766291577585884E-03
    0.423923224730635E+02    0.772942449883447E-03
    0.423973225650003E+02    0.778248420874398E-03
    0.424023226569371E+02    0.782371922571802E-03
    0.424073227488739E+02    0.785526155456483E-03
    0.424123228408106E+02    0.787910705600471E-03
    0.424173229327474E+02    0.789689850639881E-03
    0.424223230246842E+02    0.790992489484005E-03
    0.424273231166210E+02    0.791920309197135E-03
    0.424323232085578E+02    0.792558024764524E-03
    0.424373233004946E+02    0.792983769394129E-03
    0.424423233924314E+02    0.793279813950788E-03
    0.424473234843681E+02    0.793544708345205E-03
    0.424523235763049E+02    0.793907494117105E-03
    0.424573236682417E+02    0.794538668710543E-03
    0.424623237601785E+02    0.795618354932881E-03
    0.424673238521153E+02    0.797051907471653E-03
    0.424723239440521E+02    0.797114891090353E-03
    0.424773240359889E+02    0.789996631709864E-03
    0.424823241279256E+02    0.774537544842224E-03
    0.424873242198624E+02    0.762645768514787E-03
    0.424923243117992E+02    0.756701222106977E-03
    0.424973244037360E+02    0.753227544703706E-03
    0.425023244956728E+02    0.750395936059784E-03
    0.425073245876096E+02    0.747597112171997E-03
    0.425123246795464E+02    0.744655053361634E-03
    0.425173247714831E+02    0.741533194003764E-03
    0.425223248634199E+02    0.738240122712871E-03
    0.425273249553567E+02    0.734799929571679E-03
    0.425323250472935E+02    0.731244134149189E-03
    0.425373251392303E+02    0.727612271131530E-03
    0.425423252311671E+02    0.723958211293341E-03
    0.425473253231039E+02    0.720363831628808E-03
    0.425523254150406E+02    0.716965728976486E-03
    0.425573255069774E+02    0.714006427351911E-03
    0.425623255989142E+02    0.711927411487856E-03
    0.425673256908510E+02    0.711506065141506E-03
    0.425723257827878E+02    0.713898289188772E-03
    0.425773258747246E+02    0.719949452727570E-03
    0.425823259666614E+02    0.727946748229589E-03
    0.425873260585981E+02    0.732814664728133E-03
    0.425923261505349E+02    0.731595505452115E-03
    0.425973262424717E+02    0.726359446365625E-03
    0.426023263344085E+02    0.720124365151947E-03
    0.426073264263453E+02    0.714563681068739E-03
    0.426123265182821E+02    0.710424011467330E-03
    0.426173266102189E+02    0.708059974587216E-03
    0.426223267021556E+02    0.706051271813433E-03
    0.426273267940924E+02    0.692289814964195E-03
    0.426323268860292E+02    0.667604185326683E-03
    0.426373269779660E+02    0.658916832527353E-03
    0.426423270699028E+02    0.656205072668105E-03
    0.426473271618396E+02    0.654161866424034E-03
    0.426523272537763E+02    0.652082588942960E-03
    0.426573273457131E+02    0.650060391448637E-03
    0.426623274376499E+02    0.648386866545096E-03
    0.426673275295867E+02    0.647623118583486E-03
    0.426723276215235E+02    0.648989554314582E-03
    0.426773277134603E+02    0.654881724698234E-03
    0.426823278053971E+02    0.665728534260123E-03
    0.426873278973339E+02    0.669648046965788E-03
    0.426923279892706E+02    0.662981886101033E-03
    0.426973280812074E+02    0.657164173226446E-03
    0.427023281731442E+02    0.656352157951455E-03
    0.427073282650810E+02    0.645026866493640E-03
    0.427123283570178E+02    0.617340530345158E-03
    0.427173284489546E+02    0.615527989856018E-03
    0.427223285408913E+02    0.616747254347209E-03
    0.427273286328281E+02    0.619668120947924E-03
    0.427323287247649E+02    0.628051503230346E-03
    0.427373288167017E+02    0.651451194119122E-03
    0.427423289086385E+02    0.672196607072760E-03
    0.427473290005753E+02    0.641251928055249E-03
    0.427523290925121E+02    0.616103740096661E-03
    0.427573291844488E+02    0.593903214495676E-03
    0.427623292763856E+02    0.596471421169907E-03
    0.427673293683224E+02    0.595282344710363E-03
    0.427723294602592E+02    0.602435769914262E-03
    0.427773295521960E+02    0.678562365857519E-03
    0.427823296441328E+02    0.714171884843611E-03
    0.427873297360696E+02    0.675116832364470E-03
    0.427923298280063E+02    0.594367512994586E-03
    0.427973299199431E+02    0.594765423277900E-03
    0.428023300118799E+02    0.614038919171133E-03
    0.428073301038167E+02    0.677370958597079E-03
    0.428123301957535E+02    0.599170068811464E-03
    0.428173302876903E+02    0.620503916684228E-03
    0.428223303796271E+02    0.603272303319990E-03
    0.428273304715638E+02    0.599287456014016E-03
    0.428323305635006E+02    0.590531491616299E-03
    0.428373306554374E+02    0.585639546684871E-03
    0.428423307473742E+02    0.571141366370231E-03
    0.428473308393110E+02    0.624743585913663E-03
    0.428523309312478E+02    0.583731242174173E-03
    0.428573310231846E+02    0.579916796980064E-03
    0.428623311151213E+02    0.625243479195753E-03
    0.428673312070581E+02    0.568617678808978E-03
    0.428723312989949E+02    0.613745655033925E-03
    0.428773313909317E+02    0.564025464645768E-03
    0.428823314828685E+02    0.560243920428727E-03
    0.428873315748053E+02    0.603863799716332E-03
    0.428923316667421E+02    0.108523357653202E+17
    0.428973317586788E+02    0.648819733483548E+11
    0.429023318506156E+02    0.395437778800620E+08
    0.429073319425524E+02    0.372291734387854E+06
    0.429123320344892E+02    0.165484937358291E+05
    0.429173321264260E+02    0.105032728447816E+04
    0.429223322183628E+02    0.153198761763981E+03
    0.429273323102996E+02    0.237935221761909E+02
    0.429323324022363E+02    0.578638721436832E+01
    0.429373324941731E+02    0.789367705128176E+00
    0.429423325861099E+02    0.260518518778170E+00
    0.429473326780467E+02    0.111848796783758E+00
    0.429523327699835E+02    0.364020366502652E-01
    0.429573328619203E+02    0.101747932005767E-01
    0.429623329538571E+02    0.330823111266045E-02
    0.429673330457938E+02    0.165178851786316E-02
    0.429723331377306E+02    0.111474162465204E-02
    0.429773332296674E+02    0.843838400899868E-03
    0.429823333216042E+02    0.691333388281376E-03
    0.429873334135410E+02    0.613386405324282E-03
    0.429923335054778E+02    0.579131224803370E-03
    0.429973335974146E+02    0.566683369520759E-03
    0.430023336893513E+02    0.563285556295130E-03
    0.430073337812881E+02    0.562740611160368E-03
    0.430123338732249E+02    0.562568165051631E-03
    0.430173339651617E+02    0.562046891532485E-03
    0.430223340570985E+02    0.561144722471168E-03
    0.430273341490353E+02    0.560024471258833E-03
    0.430323342409720E+02    0.558852705605246E-03
    0.430373343329088E+02    0.557745829750314E-03
    0.430423344248456E+02    0.556768718988222E-03
    0.430473345167824E+02    0.555948308139364E-03
    0.430523346087192E+02    0.555287839158558E-03
    0.430573347006560E+02    0.554777654762018E-03
    0.430623347925928E+02    0.554402270524239E-03
    0.430673348845296E+02    0.554144574890794E-03
    0.430723349764663E+02    0.553988099135261E-03
    0.430773350684031E+02    0.553918092463444E-03
    0.430823351603399E+02    0.553921901536973E-03
    0.430873352522767E+02    0.553988968245865E-03
    0.430923353442135E+02    0.554110632893314E-03
    0.430973354361503E+02    0.554279850170533E-03
    0.431023355280870E+02    0.554490876748642E-03
    0.431073356200238E+02    0.554738961631710E-03
    0.431123357119606E+02    0.555020054192939E-03
    0.431173358038974E+02    0.555330536390667E-03
    0.431223358958342E+02    0.555666980813244E-03
    0.431273359877710E+02    0.556025934223342E-03
    0.431323360797078E+02    0.556403725315524E-03
    0.431373361716445E+02    0.556796295615368E-03
    0.431423362635813E+02    0.557199052870115E-03
    0.431473363555181E+02    0.557606747272929E-03
    0.431523364474549E+02    0.558013371875432E-03
    0.431573365393917E+02    0.558412089687595E-03
    0.431623366313285E+02    0.558795191067331E-03
    0.431673367232653E+02    0.559154085844867E-03
    0.431723368152020E+02    0.559479335293222E-03
    0.431773369071388E+02    0.559760728966485E-03
    0.431823369990756E+02    0.559987410964317E-03
    0.431873370910124E+02    0.560148058647242E-03
    0.431923371829492E+02    0.560231114542451E-03
    0.431973372748860E+02    0.560225068891097E-03
    0.432023373668228E+02    0.560118786153115E-03
    0.432073374587595E+02    0.559901864278664E-03
    0.432123375506963E+02    0.559565011104163E-03
    0.432173376426331E+02    0.559100417692338E-03
    0.432223377345699E+02    0.558502106135780E-03
    0.432273378265067E+02    0.557766227898485E-03
    0.432323379184435E+02    0.556891290255956E-03
    0.432373380103803E+02    0.555878292081007E-03
    0.432423381023170E+02    0.554730756323618E-03
    0.432473381942538E+02    0.553454654158222E-03
    0.432523382861906E+02    0.552058224410091E-03
    0.432573383781274E+02    0.550551700169099E-03
    0.432623384700642E+02    0.548946961380471E-03
    0.432673385620010E+02    0.547257137172508E-03
    0.432723386539378E+02    0.545496183868824E-03
    0.432773387458745E+02    0.543678464188535E-03
    0.432823388378113E+02    0.541818350815442E-03
    0.432873389297481E+02    0.539929871529449E-03
    0.432923390216849E+02    0.538026410654020E-03
    0.432973391136217E+02    0.536120472092319E-03
    0.433023392055585E+02    0.534223507103720E-03
    0.433073392974953E+02    0.532345803759834E-03
    0.433123393894320E+02    0.530496432623167E-03
    0.433173394813688E+02    0.528683240518473E-03
    0.433223395733056E+02    0.526912883545693E-03
    0.433273396652424E+02    0.525190890204328E-03
    0.433323397571792E+02    0.523521745999587E-03
    0.433373398491160E+02    0.521908991834776E-03
    0.433423399410527E+02    0.520355329772661E-03
    0.433473400329895E+02    0.518862730911121E-03
    0.433523401249263E+02    0.517432541458242E-03
    0.433573402168631E+02    0.516065584147322E-03
    0.433623403087999E+02    0.514762253182644E-03
    0.433673404007367E+02    0.513522601662362E-03
    0.433723404926735E+02    0.512346421146257E-03
    0.433773405846103E+02    0.511233313523242E-03
    0.433823406765470E+02    0.510182755745796E-03
    0.433873407684838E+02    0.509194158351588E-03
    0.433923408604206E+02    0.508266918928263E-03
    0.433973409523574E+02    0.507400472050921E-03
    0.434023410442942E+02    0.506594337369231E-03
    0.434073411362310E+02    0.505848167994408E-03
    0.434123412281677E+02    0.505161802130054E-03
    0.434173413201045E+02    0.504535321011186E-03
    0.434223414120413E+02    0.503969118254406E-03
    0.434273415039781E+02    0.503463986883925E-03
    0.434323415959149E+02    0.503021233229463E-03
    0.434373416878517E+02    0.502642831028881E-03
    0.434423417797885E+02    0.502331635213288E-03
    0.434473418717252E+02    0.502091685015257E-03
    0.434523419636620E+02    0.501928640761590E-03
    0.434573420555988E+02    0.501850423536955E-03
    0.434623421475356E+02    0.501868164874288E-03
    0.434673422394724E+02    0.501997635435912E-03
    0.434723423314092E+02    0.502261420354636E-03
    0.434773424233460E+02    0.502692266761556E-03
    0.434823425152827E+02    0.503338276157338E-03
    0.434873426072195E+02    0.504270983438515E-03
    0.434923426991563E+02    0.505597853185946E-03
    0.434973427910931E+02    0.507481159086915E-03
    0.435023428830299E+02    0.510164825053926E-03
    0.435073429749667E+02    0.514007070568256E-03
    0.435123430669035E+02    0.519502867413149E-03
    0.435173431588402E+02    0.527243234011287E-03
    0.435223432507770E+02    0.537693038660612E-03
    0.435273433427138E+02    0.550657010170074E-03
    0.435323434346506E+02    0.564630212937625E-03
    0.435373435265874E+02    0.576948379002596E-03
    0.435423436185242E+02    0.585363165846944E-03
    0.435473437104610E+02    0.589539993439684E-03
    0.435523438023977E+02    0.590739980295233E-03
    0.435573438943345E+02    0.590543214965967E-03
    0.435623439862713E+02    0.590091847416991E-03
    0.435673440782081E+02    0.590007108017862E-03
    0.435723441701449E+02    0.590555162273553E-03
    0.435773442620817E+02    0.591807922930444E-03
    0.435823443540185E+02    0.593742365304414E-03
    0.435873444459552E+02    0.596291255634441E-03
    0.435923445378920E+02    0.599365806982512E-03
    0.435973446298288E+02    0.602864197884618E-03
    0.436023447217656E+02    0.606673735478576E-03
    0.436073448137024E+02    0.610670776375454E-03
    0.436123449056392E+02    0.614720619052274E-03
    0.436173449975760E+02    0.618678625615267E-03
    0.436223450895127E+02    0.622393278096758E-03
    0.436273451814495E+02    0.625711446824287E-03
    0.436323452733863E+02    0.628485703868332E-03
    0.436373453653231E+02    0.630583046915246E-03
    0.436423454572599E+02    0.631893968465858E-03
    0.436473455491967E+02    0.632340536664157E-03
    0.436523456411335E+02    0.631882153154846E-03
    0.436573457330702E+02    0.630517973355114E-03
    0.436623458250070E+02    0.628285555528445E-03
    0.436673459169438E+02    0.625255995619005E-03
    0.436723460088806E+02    0.621526410269301E-03
    0.436773461008174E+02    0.617210994092560E-03
    0.436823461927542E+02    0.612431933095919E-03
    0.436873462846910E+02    0.607311247661953E-03
    0.436923463766277E+02    0.601964268179100E-03
    0.436973464685645E+02    0.596495045606277E-03
    0.437023465605013E+02    0.590993658897454E-03
    0.437073466524381E+02    0.585535153495054E-03
    0.437123467443749E+02    0.580179732916785E-03
    0.437173468363117E+02    0.574973809328164E-03
    0.437223469282484E+02    0.569951560227929E-03
    0.437273470201852E+02    0.565136712204195E-03
    0.437323471121220E+02    0.560544350393696E-03
    0.437373472040588E+02    0.556182623452018E-03
    0.437423472959956E+02    0.552054270448951E-03
    0.437473473879324E+02    0.548157937701481E-03
    0.437523474798692E+02    0.544489281296794E-03
    0.437573475718060E+02    0.541041868147696E-03
    0.437623476637427E+02    0.537807897374884E-03
    0.437673477556795E+02    0.534778767401484E-03
    0.437723478476163E+02    0.531945514541661E-03
    0.437773479395531E+02    0.529299146763415E-03
    0.437823480314899E+02    0.526830894105445E-03
    0.437873481234267E+02    0.524532393809761E-03
    0.437923482153634E+02    0.522395825564650E-03
    0.437973483073002E+02    0.520414009466561E-03
    0.438023483992370E+02    0.518580477013884E-03
    0.438073484911738E+02    0.516889523617514E-03
    0.438123485831106E+02    0.515336249428852E-03
    0.438173486750474E+02    0.513916594240450E-03
    0.438223487669842E+02    0.512627371171000E-03
    0.438273488589209E+02    0.511466303388082E-03
    0.438323489508577E+02    0.510432067560845E-03
    0.438373490427945E+02    0.509524347914673E-03
    0.438423491347313E+02    0.508743904279747E-03
    0.438473492266681E+02    0.508092658348793E-03
    0.438523493186049E+02    0.507573802495563E-03
    0.438573494105417E+02    0.507191936168284E-03
    0.438623495024784E+02    0.506953235643786E-03
    0.438673495944152E+02    0.506865664467015E-03
    0.438723496863520E+02    0.506939231885800E-03
    0.438773497782888E+02    0.507186309170086E-03
    0.438823498702256E+02    0.507622013311146E-03
    0.438873499621624E+02    0.508264668509085E-03
    0.438923500540992E+02    0.509136353787914E-03
    0.438973501460359E+02    0.510263540045298E-03
    0.439023502379727E+02    0.511677807149442E-03
    0.439073503299095E+02    0.513416605953495E-03
    0.439123504218463E+02    0.515523977686296E-03
    0.439173505137831E+02    0.518051042529317E-03
    0.439223506057199E+02    0.521055875806471E-03
    0.439273506976567E+02    0.524602021733191E-03
    0.439323507895934E+02    0.528754190059340E-03
    0.439373508815302E+02    0.533568323876273E-03
    0.439423509734670E+02    0.539070579303832E-03
    0.439473510654038E+02    0.545214555856642E-03
    0.439523511573406E+02    0.551795816543038E-03
    0.439573512492774E+02    0.558284542588926E-03
    0.439623513412142E+02    0.563524313360520E-03
    0.439673514331509E+02    0.565440307866388E-03
    0.439723515250877E+02    0.562869479471188E-03
    0.439773516170245E+02    0.567196477055964E-03
    0.439823517089613E+02    0.594726723273684E-03
    0.439873518008981E+02    0.620971452355842E-03
    0.439923518928349E+02    0.631986400301942E-03
    0.439973519847717E+02    0.631688735770975E-03
    0.440023520767084E+02    0.624407703115824E-03
    0.440073521686452E+02    0.613271384889476E-03
    0.440123522605820E+02    0.600610615406760E-03
    0.440173523525188E+02    0.588037588185207E-03
    0.440223524444556E+02    0.576515343872602E-03
    0.440273525363924E+02    0.566509264321394E-03
    0.440323526283291E+02    0.558161473524361E-03
    0.440373527202659E+02    0.551434726610016E-03
    0.440423528122027E+02    0.546210033945096E-03
    0.440473529041395E+02    0.542344566680881E-03
    0.440523529960763E+02    0.539702377635080E-03
    0.440573530880131E+02    0.538168849265111E-03
    0.440623531799499E+02    0.537656364113189E-03
    0.440673532718867E+02    0.538105766061946E-03
    0.440723533638234E+02    0.539486208098054E-03
    0.440773534557602E+02    0.541794811195287E-03
    0.440823535476970E+02    0.545056941967267E-03
    0.440873536396338E+02    0.549327725354815E-03
    0.440923537315706E+02    0.554695190442315E-03
    0.440973538235074E+02    0.561288689574369E-03
    0.441023539154441E+02    0.569299760714821E-03
    0.441073540073809E+02    0.579100387397477E-03
    0.441123540993177E+02    0.596363675326109E-03
    0.441173541912545E+02    0.601827446906361E-03
    0.441223542831913E+02    0.618091632932257E-03
    0.441273543751281E+02    0.636828227299131E-03
    0.441323544670649E+02    0.658739637313261E-03
    0.441373545590017E+02    0.684283309598770E-03
    0.441423546509384E+02    0.713790033815091E-03
    0.441473547428752E+02    0.747388898688586E-03
    0.441523548348120E+02    0.784925038447100E-03
    0.441573549267488E+02    0.825976678272177E-03
    0.441623550186856E+02    0.870110139977670E-03
    0.441673551106224E+02    0.917475980820558E-03
    0.441723552025591E+02    0.969716205908428E-03
    0.441773552944959E+02    0.103109587179542E-02
    0.441823553864327E+02    0.111018138771462E-02
    0.441873554783695E+02    0.122391431330098E-02
    0.441923555703063E+02    0.141143127340305E-02
    0.441973556622431E+02    0.179273964099746E-02
    0.442023557541799E+02    0.273978854266748E-02
    0.442073558461166E+02    0.172262178933928E-02
    0.442123559380534E+02    0.124075499907630E-02
    0.442173560299902E+02    0.148740761072517E-02
    0.442223561219270E+02    0.187947291443399E-02
    0.442273562138638E+02    0.242435821829085E-02
    0.442323563058006E+02    0.319968107365793E-02
    0.442373563977374E+02    0.432533527354502E-02
    0.442423564896741E+02    0.596150611898721E-02
    0.442473565816109E+02    0.826688528657990E-02
    0.442523566735477E+02    0.112474087640816E-01
    0.442573567654845E+02    0.144941220302931E-01
    0.442623568574213E+02    0.171514314416956E-01
    0.442673569493581E+02    0.185339250736509E-01
    0.442723570412949E+02    0.186978314967153E-01
    0.442773571332316E+02    0.202732239242163E-01
    0.442823572251684E+02    0.191660045760487E-01
    0.442873573171052E+02    0.192460666898968E-01
    0.442923574090420E+02    0.202177529845043E-01
    0.442973575009788E+02    0.222410378957491E-01
    0.443023575929156E+02    0.257973443299043E-01
    0.443073576848524E+02    0.319041033606763E-01
    0.443123577767891E+02    0.429903301055259E-01
    0.443173578687259E+02    0.665352274575418E-01
    0.443223579606627E+02    0.142064282289504E+00
    0.443273580525995E+02    0.154098908377079E+01
    0.443323581445363E+02    0.339163524096213E+00
    0.443373582364731E+02    0.288941824957079E+00
    0.443423583284099E+02    0.593026734064019E+00
    0.443473584203466E+02    0.946773220453253E+00
    0.443523585122834E+02    0.654955657700441E+00
    0.443573586042202E+02    0.372983561845010E+00
    0.443623586961570E+02    0.244581836877749E+00
    0.443673587880938E+02    0.190726644710012E+00
    0.443723588800306E+02    0.316292875393737E+01
    0.443773589719674E+02    0.134426041079017E+00
    0.443823590639041E+02    0.131392400724531E+00
    0.443873591558409E+02    0.146055251832498E+00
    0.443923592477777E+02    0.190071782863450E+00
    0.443973593397145E+02    0.416216144608234E+00
    0.444023594316513E+02    0.142577886630820E+02
    0.444073595235881E+02    0.622388159576329E+00
    0.444123596155248E+02    0.690117982158337E+00
    0.444173597074616E+02    0.115492888042446E+01
    0.444223597993984E+02    0.174348405974361E+01
    0.444273598913352E+02    0.130733702021228E+01
    0.444323599832720E+02    0.710964835685972E+00
    0.444373600752088E+02    0.665573579684742E+00
    0.444423601671456E+02    0.230390307073513E+00
    0.444473602590824E+02    0.132526695463560E+00
    0.444523603510191E+02    0.980988339602010E-01
    0.444573604429559E+02    0.775452605527454E-01
    0.444623605348927E+02    0.644010283842376E-01
    0.444673606268295E+02    0.557625016221435E-01
    0.444723607187663E+02    0.500907676194615E-01
    0.444773608107031E+02    0.465341740706781E-01
    0.444823609026398E+02    0.446365233697772E-01
    0.444873609945766E+02    0.442161747094948E-01
    0.444923610865134E+02    0.453715350606905E-01
    0.444973611784502E+02    0.487516355941293E-01
    0.445023612703870E+02    0.574242651303631E-01
    0.445073613623238E+02    0.114927650784718E+00
    0.445123614542606E+02    0.994435991000941E-01
    0.445173615461973E+02    0.715572690702492E-01
    0.445223616381341E+02    0.866211451475974E-01
    0.445273617300709E+02    0.114501461910868E+00
    0.445323618220077E+02    0.163542035558418E+00
    0.445373619139445E+02    0.256188798602176E+00
    0.445423620058813E+02    0.447207503061686E+00
    0.445473620978181E+02    0.987378276016547E+00
    0.445523621897548E+02    0.298522848888447E+01
    0.445573622816916E+02    0.381644177058452E+00
    0.445623623736284E+02    0.206249571672842E+00
    0.445673624655652E+02    0.126520695209613E+00
    0.445723625575020E+02    0.847932943966379E-01
    0.445773626494388E+02    0.611838611571249E-01
    0.445823627413756E+02    0.469896883491877E-01
    0.445873628333123E+02    0.381074587757152E-01
    0.445923629252491E+02    0.324762388302019E-01
    0.445973630171859E+02    0.290178834945167E-01
    0.446023631091227E+02    0.271757923370965E-01
    0.446073632010595E+02    0.267127555608417E-01
    0.446123632929963E+02    0.276397212230253E-01
    0.446173633849331E+02    0.302394620277007E-01
    0.446223634768698E+02    0.352408315772435E-01
    0.446273635688066E+02    0.434438524667425E-01
    0.446323636607434E+02    0.590429749053295E-01
    0.446373637526802E+02    0.883693161517325E-01
    0.446423638446170E+02    0.150714498682432E+00
    0.446473639365538E+02    0.307320392864023E+00
    0.446523640284906E+02    0.760763059567889E+00
    0.446573641204273E+02    0.135963400201894E+24
    0.446623642123641E+02    0.134607965375200E+18
    0.446673643043009E+02    0.230960439336312E+15
    0.446723643962377E+02    0.358812094801611E+13
    0.446773644881745E+02    0.162941153191639E+12
    0.446823645801113E+02    0.139735223846875E+11
    0.446873646720481E+02    0.182432273160229E+10
    0.446923647639848E+02    0.320824925009379E+09
    0.446973648559216E+02    0.704045770934543E+08
    0.447023649478584E+02    0.183239211392902E+08
    0.447073650397952E+02    0.545826879339412E+07
    0.447123651317320E+02    0.181271734607385E+07
    0.447173652236688E+02    0.657974039499698E+06
    0.447223653156056E+02    0.257063103774408E+06
    0.447273654075423E+02    0.106818026377951E+06
    0.447323654994791E+02    0.467670799752896E+05
    0.447373655914159E+02    0.214121140700240E+05
    0.447423656833527E+02    0.101893666137696E+05
    0.447473657752895E+02    0.501435157458427E+04
    0.447523658672263E+02    0.254119456384626E+04
    0.447573659591631E+02    0.132154806465889E+04
    0.447623660510998E+02    0.703159852925324E+03
    0.447673661430366E+02    0.381815676678010E+03
    0.447723662349734E+02    0.211131264730396E+03
    0.447773663269102E+02    0.118676453287895E+03
    0.447823664188470E+02    0.677059944748624E+02
    0.447873665107838E+02    0.391546420548818E+02
    0.447923666027205E+02    0.229280047118689E+02
    0.447973666946573E+02    0.135826987267225E+02
    0.448023667865941E+02    0.813424501263117E+01
    0.448073668785309E+02    0.492139975156274E+01
    0.448123669704677E+02    0.300659296664479E+01
    0.448173670624045E+02    0.185390832144612E+01
    0.448223671543413E+02    0.115338996697745E+01
    0.448273672462781E+02    0.723795562880205E+00
    0.448323673382148E+02    0.458052869526882E+00
    0.448373674301516E+02    0.292291832161682E+00
    0.448423675220884E+02    0.188061694354301E+00
    0.448473676140252E+02    0.122010920320772E+00
    0.448523677059620E+02    0.798383701777854E-01
    0.448573677978988E+02    0.527146072718382E-01
    0.448623678898355E+02    0.351457244416449E-01
    0.448673679817723E+02    0.236873740683115E-01
    0.448723680737091E+02    0.161642995520149E-01
    0.448773681656459E+02    0.111929390417208E-01
    0.448823682575827E+02    0.788719537562951E-02
    0.448873683495195E+02    0.567576154560077E-02
    0.448923684414563E+02    0.418789579760165E-02
    0.448973685333930E+02    0.318150127327611E-02
    0.449023686253298E+02    0.249753568256891E-02
    0.449073687172666E+02    0.203092107600060E-02
    0.449123688092034E+02    0.171186296646993E-02
    0.449173689011402E+02    0.149377946606201E-02
    0.449223689930770E+02    0.134545491605482E-02
    0.449273690850138E+02    0.124591063845086E-02
    0.449323691769505E+02    0.118103444129418E-02
    0.449373692688873E+02    0.114135594639125E-02
    0.449423693608241E+02    0.112057354454529E-02
    0.449473694527609E+02    0.111457817835362E-02
    0.449523695446977E+02    0.112080856335296E-02
    0.449573696366345E+02    0.113783021468231E-02
    0.449623697285713E+02    0.116506827985708E-02
    0.449673698205080E+02    0.120264911246161E-02
    0.449723699124448E+02    0.125132286488062E-02
    0.449773700043816E+02    0.131245349532343E-02
    0.449823700963184E+02    0.138807907375975E-02
    0.449873701882552E+02    0.148107439648326E-02
    0.449923702801920E+02    0.159551119278790E-02
    0.449973703721288E+02    0.173745399878588E-02
    0.450023704640655E+02    0.191674618924438E-02
    0.450073705560023E+02    0.215102999226969E-02
    0.450123706479391E+02    0.247476962616957E-02
    0.450173707398759E+02    0.295963275325054E-02
    0.450223708318127E+02    0.376179336211958E-02
    0.450273709237495E+02    0.523746086933465E-02
    0.450323710156863E+02    0.824553949223716E-02
    0.450373711076230E+02    0.150100409523451E-01
    0.450423711995598E+02    0.318315498091241E-01
    0.450473712914966E+02    0.786847317182773E-01
    0.450523713834334E+02    0.228599208794587E+00
    0.450573714753702E+02    0.803180054450263E+00
    0.450623715673070E+02    0.362721846395343E+01
    0.450673716592438E+02    0.236517854686751E+02
    0.450723717511805E+02    0.281393162545233E+03
    0.450773718431173E+02    0.107901101056666E+05
    0.450823719350541E+02    0.118333692448733E+08
    0.450873720269909E+02    0.139170063919206E+11
    0.450923721189277E+02    0.891933934815817E+05
    0.450973722108645E+02    0.859632412946470E+03
    0.451023723028012E+02    0.442921939699850E+02
    0.451073723947380E+02    0.502111461057064E+01
    0.451123724866748E+02    0.100952267806553E+01
    0.451173725786116E+02    0.270270333577947E+00
    0.451223726705484E+02    0.831809700498822E-01
    0.451273727624852E+02    0.299950379907007E-01
    0.451323728544220E+02    0.127915313407085E-01
    0.451373729463588E+02    0.649314645142251E-02
    0.451423730382955E+02    0.390225560003763E-02
    0.451473731302323E+02    0.270312785756575E-02
    0.451523732221691E+02    0.207148148792411E-02
    0.451573733141059E+02    0.168520557429249E-02
    0.451623734060427E+02    0.140852786817567E-02
    0.451673734979795E+02    0.120151577947654E-02
    0.451723735899162E+02    0.109533554176891E-02
    0.451773736818530E+02    0.106414386405611E-02
    0.451823737737898E+02    0.103584391606701E-02
    0.451873738657266E+02    0.996308200501864E-03
    0.451923739576634E+02    0.952256234594829E-03
    0.451973740496002E+02    0.908592238989301E-03
    0.452023741415370E+02    0.867496617919713E-03
    0.452073742334738E+02    0.829832266807150E-03
    0.452123743254105E+02    0.795958531374100E-03
    0.452173744173473E+02    0.766113106592352E-03
    0.452223745092841E+02    0.740588438258686E-03
    0.452273746012209E+02    0.719794886282413E-03
    0.452323746931577E+02    0.704221302368291E-03
    0.452373747850945E+02    0.694268130832938E-03
    0.452423748770312E+02    0.689951215398473E-03
    0.452473749689680E+02    0.690578826790714E-03
    0.452523750609048E+02    0.694635198646355E-03
    0.452573751528416E+02    0.700076216308547E-03
    0.452623752447784E+02    0.704948382746801E-03
    0.452673753367152E+02    0.707945279981564E-03
    0.452723754286520E+02    0.708585840992118E-03
    0.452773755205887E+02    0.707035710254487E-03
    0.452823756125255E+02    0.703799448287685E-03
    0.452873757044623E+02    0.699468202980527E-03
    0.452923757963991E+02    0.694579410668344E-03
    0.452973758883359E+02    0.689566345313062E-03
    0.453023759802727E+02    0.684757903231061E-03
    0.453073760722095E+02    0.680399171664179E-03
    0.453123761641462E+02    0.676677042098287E-03
    0.453173762560830E+02    0.673744514630323E-03
    0.453223763480198E+02    0.671742272271238E-03
    0.453273764399566E+02    0.670818233535002E-03
    0.453323765318934E+02    0.671146389844438E-03
    0.453373766238302E+02    0.672945738476218E-03
    0.453423767157670E+02    0.676497916143542E-03
    0.453473768077037E+02    0.682155833159599E-03
    0.453523768996405E+02    0.690319450092562E-03
    0.453573769915773E+02    0.701318694824459E-03
    0.453623770835141E+02    0.715084071180563E-03
    0.453673771754509E+02    0.730473563390960E-03
    0.453723772673877E+02    0.744467146805067E-03
    0.453773773593245E+02    0.752474354249465E-03
    0.453823774512612E+02    0.751219017448579E-03
    0.453873775431980E+02    0.741955358965175E-03
    0.453923776351348E+02    0.729371359950462E-03
    0.453973777270716E+02    0.717744552201995E-03
    0.454023778190084E+02    0.709137415393632E-03
    0.454073779109452E+02    0.703892282221331E-03
    0.454123780028820E+02    0.701502374325163E-03
    0.454173780948187E+02    0.700948953356948E-03
    0.454223781867555E+02    0.701761104648252E-03
    0.454273782786923E+02    0.717321377158513E-03
    0.454323783706291E+02    0.727199692140740E-03
    0.454373784625659E+02    0.736230605628759E-03
    0.454423785545027E+02    0.747307436518809E-03
    0.454473786464395E+02    0.760520408300399E-03
    0.454523787383762E+02    0.775990496439035E-03
    0.454573788303130E+02    0.795279571388150E-03
    0.454623789222498E+02    0.822932259689818E-03
    0.454673790141866E+02    0.858436632933996E-03
    0.454723791061234E+02    0.904842344594580E-03
    0.454773791980602E+02    0.971770243574955E-03
    0.454823792899969E+02    0.107295599487800E-02
    0.454873793819337E+02    0.121531790411743E-02
    0.454923794738705E+02    0.136486906675699E-02
    0.454973795658073E+02    0.145782405799388E-02
    0.455023796577441E+02    0.149354847059796E-02
    0.455073797496809E+02    0.151745016070070E-02
    0.455123798416177E+02    0.155744236096859E-02
    0.455173799335545E+02    0.162301467098660E-02
    0.455223800254912E+02    0.171855663522053E-02
    0.455273801174280E+02    0.184988825316055E-02
    0.455323802093648E+02    0.202748020327782E-02
    0.455373803013016E+02    0.227000546338509E-02
    0.455423803932384E+02    0.261078203845982E-02
    0.455473804851752E+02    0.311068596816466E-02
    0.455523805771119E+02    0.388415353015089E-02
    0.455573806690487E+02    0.514871621107878E-02
    0.455623807609855E+02    0.730662778518565E-02
    0.455673808529223E+02    0.110977311334418E-01
    0.455723809448591E+02    0.183515864088388E-01
    0.455773810367959E+02    0.352799016734207E-01
    0.455823811287327E+02    0.832195722785872E-01
    0.455873812206694E+02    0.243150733940365E+00
    0.455923813126062E+02    0.896944638067521E+00
    0.455973814045430E+02    0.442529839481433E+01
    0.456023814964798E+02    0.323218239533440E+02
    0.456073815884166E+02    0.461573000855729E+03
    0.456123816803534E+02    0.254758815759626E+05
    0.456173817722902E+02    0.116081096555015E+09
    0.456223818642269E+02    0.365451319129580E+09
    0.456273819561637E+02    0.368933120247248E+05
    0.456323820481005E+02    0.568426136753412E+03
    0.456373821400373E+02    0.373116566915656E+02
    0.456423822319741E+02    0.495411825906302E+01
    0.456473823239109E+02    0.102261073792490E+01
    0.456523824158477E+02    0.304954754259203E+00
    0.456573825077844E+02    0.137724659736503E+00
    0.456623825997212E+02    0.100186535470033E+00
    0.456673826916580E+02    0.111484271661882E+00
    0.456723827835948E+02    0.165192810017763E+00
    0.456773828755316E+02    0.241319037354932E+00
    0.456823829674684E+02    0.261466413509584E+00
    0.456873830594052E+02    0.372239845821960E+00
    0.456923831513419E+02    0.371794158840692E+00
    0.456973832432787E+02    0.774127608155757E+00
    0.457023833352155E+02    0.507927965614340E+00
    0.457073834271523E+02    0.680441450666261E+00
    0.457123835190891E+02    0.461670322348875E+00
    0.457173836110259E+02    0.290719243441295E+00
    0.457223837029627E+02    0.196332052269677E+00
    0.457273837948994E+02    0.146496986827698E+00
    0.457323838868362E+02    0.121941395885226E+00
    0.457373839787730E+02    0.115542761108483E+00
    0.457423840707098E+02    0.130360770258795E+00
    0.457473841626466E+02    0.187878938201958E+00
    0.457523842545834E+02    0.365503419085937E+00
    0.457573843465202E+02    0.162346087266648E+02
    0.457623844384569E+02    0.899934607030605E+00
    0.457673845303937E+02    0.498688232697829E+00
    0.457723846223305E+02    0.246632561552637E+00
    0.457773847142673E+02    0.173605562654395E+00
    0.457823848062041E+02    0.171031568730910E+00
    0.457873848981409E+02    0.220294487337478E+00
    0.457923849900777E+02    0.208235434350040E+00
    0.457973850820144E+02    0.210344658884825E+00
    0.458023851739512E+02    0.223983246586799E+00
    0.458073852658880E+02    0.238598197291940E+00
    0.458123853578248E+02    0.243877792483232E+00
    0.458173854497616E+02    0.232364775760886E+00
    0.458223855416984E+02    0.205411112880197E+00
    0.458273856336352E+02    0.171829727421843E+00
    0.458323857255719E+02    0.140111818666151E+00
    0.458373858175087E+02    0.114347484109780E+00
    0.458423859094455E+02    0.953864399168860E-01
    0.458473860013823E+02    0.843087034853291E-01
    0.458523860933191E+02    0.671955258409433E-01
    0.458573861852559E+02    0.703243492186813E-01
    0.458623862771926E+02    0.626872228488263E-01
    0.458673863691294E+02    0.656557913085391E-01
    0.458723864610662E+02    0.838473435654312E-01
    0.458773865530030E+02    0.139080515389230E+00
    0.458823866449398E+02    0.299537890164863E+00
    0.458873867368766E+02    0.419837906861768E+00
    0.458923868288134E+02    0.291817472470559E+00
    0.458973869207502E+02    0.204788884318112E+00
    0.459023870126869E+02    0.153461905902122E+00
    0.459073871046237E+02    0.121027259013224E+00
    0.459123871965605E+02    0.105188607524355E+00
    0.459173872884973E+02    0.962706063456578E-01
    0.459223873804341E+02    0.813389786062814E-01
    0.459273874723709E+02    0.762363934895494E-01
    0.459323875643076E+02    0.812253749910563E-01
    0.459373876562444E+02    0.918517771467694E-01
    0.459423877481812E+02    0.107659954738436E+00
    0.459473878401180E+02    0.129658684458594E+00
    0.459523879320548E+02    0.159369134616767E+00
    0.459573880239916E+02    0.197992048312536E+00
    0.459623881159284E+02    0.244612095270049E+00
    0.459673882078651E+02    0.293160449806602E+00
    0.459723882998019E+02    0.330868247411692E+00
    0.459773883917387E+02    0.344751230590036E+00
    0.459823884836755E+02    0.175171876004889E+21
    0.459873885756123E+02    0.226270530856451E+21
    0.459923886675491E+02    0.369022652609946E+16
    0.459973887594859E+02    0.129361220885507E+14
    0.460023888514226E+02    0.302102176758914E+12
    0.460073889433594E+02    0.200597436071602E+11
    0.460123890352962E+02    0.218849770027700E+10
    0.460173891272330E+02    0.358278580329563E+09
    0.460223892191698E+02    0.769627401627951E+08
    0.460273893111066E+02    0.198991836673155E+08
    0.460323894030434E+02    0.591158057578654E+07
    0.460373894949801E+02    0.196155068238281E+07
    0.460423895869169E+02    0.712862456390091E+06
    0.460473896788537E+02    0.279643732636630E+06
    0.460523897707905E+02    0.117101705490952E+06
    0.460573898627273E+02    0.518924296879767E+05
    0.460623899546641E+02    0.241667498868259E+05
    0.460673900466009E+02    0.117612129419788E+05
    0.460723901385376E+02    0.595316099301095E+04
    0.460773902304744E+02    0.312116116907737E+04
    0.460823903224112E+02    0.168862479603131E+04
    0.460873904143480E+02    0.939401463313142E+03
    0.460923905062848E+02    0.535480989965722E+03
    0.460973905982216E+02    0.311675291019804E+03
    0.461023906901584E+02    0.184627497039974E+03
    0.461073907820951E+02    0.110987868815938E+03
    0.461123908740319E+02    0.675502341194309E+02
    0.461173909659687E+02    0.415455707104816E+02
    0.461223910579055E+02    0.257747651424869E+02
    0.461273911498423E+02    0.160990713946703E+02
    0.461323912417791E+02    0.101031751284463E+02
    0.461373913337159E+02    0.635870208210583E+01
    0.461423914256526E+02    0.400790844422769E+01
    0.461473915175894E+02    0.252657819205938E+01
    0.461523916095262E+02    0.159073303749938E+01
    0.461573917014630E+02    0.100022038355785E+01
    0.461623917933998E+02    0.630535146002681E+00
    0.461673918853366E+02    0.401960530125593E+00
    0.461723919772733E+02    0.262067190050099E+00
    0.461773920692101E+02    0.176479819009793E+00
    0.461823921611469E+02    0.123354672843308E+00
    0.461873922530837E+02    0.893863714740175E-01
    0.461923923450205E+02    0.667740818533657E-01
    0.461973924369573E+02    0.510552539878594E-01
    0.462023925288941E+02    0.396915474739852E-01
    0.462073926208309E+02    0.312168783941309E-01
    0.462123927127676E+02    0.247544255208787E-01
    0.462173928047044E+02    0.197537780483540E-01
    0.462223928966412E+02    0.158511984456335E-01
    0.462273929885780E+02    0.127963740038847E-01
    0.462323930805148E+02    0.104156439265696E-01
    0.462373931724516E+02    0.859835657980174E-02
    0.462423932643883E+02    0.729796485980255E-02
    0.462473933563251E+02    0.645731750126900E-02
    0.462523934482619E+02    0.559513343202623E-02
    0.462573935401987E+02    0.445065087827274E-02
    0.462623936321355E+02    0.351980920412541E-02
    0.462673937240723E+02    0.285602883633263E-02
    0.462723938160091E+02    0.236835262520272E-02
    0.462773939079459E+02    0.199802209669061E-02
    0.462823939998826E+02    0.171173257407459E-02
    0.462873940918194E+02    0.148914118977376E-02
    0.462923941837562E+02    0.131698627642925E-02
    0.462973942756930E+02    0.118649305256185E-02
    0.463023943676298E+02    0.109226241789139E-02
    0.463073944595666E+02    0.103199233188359E-02
    0.463123945515033E+02    0.100692791376226E-02
    0.463173946434401E+02    0.102333410815542E-02
    0.463223947353769E+02    0.109586412960990E-02
    0.463273948273137E+02    0.125489569229949E-02
    0.463323949192505E+02    0.156247755071142E-02
    0.463373950111873E+02    0.214553171406349E-02
    0.463423951031241E+02    0.324693633398599E-02
    0.463473951950608E+02    0.516828836584423E-02
    0.463523952869976E+02    0.752605920286953E-02
    0.463573953789344E+02    0.850676554807467E-02
    0.463623954708712E+02    0.776663983302930E-02
    0.463673955628080E+02    0.676513957529243E-02
    0.463723956547448E+02    0.615363067755897E-02
    0.463773957466816E+02    0.592380026668181E-02
    0.463823958386183E+02    0.588875873513920E-02
    0.463873959305551E+02    0.574536004365990E-02
    0.463923960224919E+02    0.502562509069237E-02
    0.463973961144287E+02    0.410989343599861E-02
    0.464023962063655E+02    0.545872886111512E-02
    0.464073962983023E+02    0.652034339134214E-02
    0.464123963902391E+02    0.714300680066229E-02
    0.464173964821758E+02    0.773963759274787E-02
    0.464223965741126E+02    0.829532210684144E-02
    0.464273966660494E+02    0.865217007099593E-02
    0.464323967579862E+02    0.882844819923519E-02
    0.464373968499230E+02    0.920455062133736E-02
    0.464423969418598E+02    0.104795334874801E-01
    0.464473970337966E+02    0.135224884682382E-01
    0.464523971257333E+02    0.154204102823990E-01
    0.464573972176701E+02    0.833753478949654E-02
    0.464623973096069E+02    0.357869690537606E-02
    0.464673974015437E+02    0.237389613372793E-02
    0.464723974934805E+02    0.316906664850950E-02
    0.464773975854173E+02    0.458324505403481E-02
    0.464823976773541E+02    0.168801131677849E-02
    0.464873977692908E+02    0.877481793119325E-03
    0.464923978612276E+02    0.658650430075334E-03
    0.464973979531644E+02    0.589430310118168E-03
    0.465023980451012E+02    0.578209714648200E-03
    0.465073981370380E+02    0.600139901937091E-03
    0.465123982289748E+02    0.706383643325641E-03
    0.465173983209116E+02    0.940145909043438E-03
    0.465223984128483E+02    0.180355793118135E-02
    0.465273985047851E+02    0.192129793199749E-02
    0.465323985967219E+02    0.226995861144846E-02
    0.465373986886587E+02    0.367113023070028E-02
    0.465423987805955E+02    0.703981632704376E-02
    0.465473988725323E+02    0.105542461814884E-01
    0.465523989644690E+02    0.131272569147215E-01
    0.465573990564058E+02    0.169309456328295E-01
    0.465623991483426E+02    0.216677251334334E-01
    0.465673992402794E+02    0.292623910599380E-01
    0.465723993322162E+02    0.323224773289157E-01
    0.465773994241530E+02    0.296502718849413E-01
    0.465823995160898E+02    0.245796666866066E-01
    0.465873996080266E+02    0.211833581336313E-01
    0.465923996999633E+02    0.193734685300101E-01
    0.465973997919001E+02    0.194990137927099E-01
    0.466023998838369E+02    0.218761098972233E-01
    0.466073999757737E+02    0.257610138282098E-01
    0.466124000677105E+02    0.335710283348608E-01
    0.466174001596473E+02    0.489145996120654E-01
    0.466224002515840E+02    0.783106553081019E-01
    0.466274003435208E+02    0.145305769716447E+00
    0.466324004354576E+02    0.302991198953093E+00
    0.466374005273944E+02    0.588467797790906E+00
    0.466424006193312E+02    0.663647610849906E+00
    0.466474007112680E+02    0.595094603334561E+00
    0.466524008032048E+02    0.530799391191447E+00
    0.466574008951415E+02    0.339219494656784E+00
    0.466624009870783E+02    0.137597804432056E+13
    0.466674010790151E+02    0.187732199637322E+14
    0.466724011709519E+02    0.399742361053400E+19
    0.466774012628887E+02    0.809573106583665E+10
    0.466824013548255E+02    0.351873447023303E+07
    0.466874014467623E+02    0.234846625400892E+05
    0.466924015386990E+02    0.533716128920640E+03
    0.466974016306358E+02    0.220137857954522E+02
    0.467024017225726E+02    0.203376032050768E+01
    0.467074018145094E+02    0.392171685676609E+00
    0.467124019064462E+02    0.379361608346681E+00
    0.467174019983830E+02    0.472780211318435E+00
    0.467224020903198E+02    0.535979005425549E+00
    0.467274021822565E+02    0.531655656881048E+00
    0.467324022741933E+02    0.499622619785472E+00
    0.467374023661301E+02    0.488069019029702E+00
    0.467424024580669E+02    0.504574526299242E+00
    0.467474025500037E+02    0.500570280741869E+00
    0.467524026419405E+02    0.408852006761276E+00
    0.467574027338773E+02    0.278918685184279E+00
    0.467624028258140E+02    0.184643182007715E+00
    0.467674029177508E+02    0.129686556121720E+00
    0.467724030096876E+02    0.984912869268709E-01
    0.467774031016244E+02    0.803428613939222E-01
    0.467824031935612E+02    0.696027293502144E-01
    0.467874032854980E+02    0.634015012978236E-01
    0.467924033774348E+02    0.602551186947838E-01
    0.467974034693715E+02    0.590282948939210E-01
    0.468024035613083E+02    0.607060041828255E-01
    0.468074036532451E+02    0.639809071511892E-01
    0.468124037451819E+02    0.693737095121358E-01
    0.468174038371187E+02    0.773332690441950E-01
    0.468224039290555E+02    0.884722390654158E-01
    0.468274040209923E+02    0.103570450568726E+00
    0.468324041129290E+02    0.123380645292903E+00
    0.468374042048658E+02    0.148051155324388E+00
    0.468424042968026E+02    0.175924480253962E+00
    0.468474043887394E+02    0.202120956042595E+00
    0.468524044806762E+02    0.219115170027614E+00
    0.468574045726130E+02    0.221535853581301E+00
    0.468624046645498E+02    0.211150863786704E+00
    0.468674047564865E+02    0.195166859166170E+00
    0.468724048484233E+02    0.180717183963711E+00
    0.468774049403601E+02    0.172277535011531E+00
    0.468824050322969E+02    0.172121101610699E+00
    0.468874051242337E+02    0.180503774866111E+00
    0.468924052161705E+02    0.192354052425296E+00
    0.468974053081073E+02    0.191478675364211E+00
    0.469024054000440E+02    0.163226975403377E+00
    0.469074054919808E+02    0.121680355012662E+00
    0.469124055839176E+02    0.876302172135292E-01
    0.469174056758544E+02    0.653916536965937E-01
    0.469224057677912E+02    0.517622079972977E-01
    0.469274058597280E+02    0.513313682515475E+20
    0.469324059516647E+02    0.382304546698015E+16
    0.469374060436015E+02    0.184680566023993E+14
    0.469424061355383E+02    0.466369279762359E+12
    0.469474062274751E+02    0.854096811248952E+14
    0.469524063194119E+02    0.189806389962854E+23
    0.469574064113487E+02    0.287034972762627E+19
    0.469624065032855E+02    0.748052548519781E+13
    0.469674065952223E+02    0.109985798783918E+11
    0.469724066871590E+02    0.136529044227591E+09
    0.469774067790958E+02    0.562743075699388E+07
    0.469824068710326E+02    0.622910353118792E+06
    0.469874069629694E+02    0.142955530315988E+06
    0.469924070549062E+02    0.469195833752951E+05
    0.469974071468430E+02    0.180278433038866E+05
    0.470024072387797E+02    0.754453931286011E+04
    0.470074073307165E+02    0.334833441872192E+04
    0.470124074226533E+02    0.155698558358716E+04
    0.470174075145901E+02    0.753397215345360E+03
    0.470224076065269E+02    0.377603103781890E+03
    0.470274076984637E+02    0.195342963457229E+03
    0.470324077904005E+02    0.104011392825476E+03
    0.470374078823372E+02    0.568658234201170E+02
    0.470424079742740E+02    0.318580364595827E+02
    0.470474080662108E+02    0.182559891993639E+02
    0.470524081581476E+02    0.106837054280432E+02
    0.470574082500844E+02    0.637609755356113E+01
    0.470624083420212E+02    0.387573923458842E+01
    0.470674084339580E+02    0.239676811093398E+01
    0.470724085258947E+02    0.150634215784873E+01
    0.470774086178315E+02    0.961271163911429E+00
    0.470824087097683E+02    0.622346632613981E+00
    0.470874088017051E+02    0.408471046633179E+00
    0.470924088936419E+02    0.271612058160895E+00
    0.470974089855787E+02    0.182873228366425E+00
    0.471024090775155E+02    0.124611582112932E+00
    0.471074091694522E+02    0.859032102296746E-01
    0.471124092613890E+02    0.598940105896097E-01
    0.471174093533258E+02    0.422288686742960E-01
    0.471224094452626E+02    0.301071548733544E-01
    0.471274095371994E+02    0.217072084341095E-01
    0.471324096291362E+02    0.158311865724744E-01
    0.471374097210730E+02    0.116832381470673E-01
    0.471424098130097E+02    0.872934527332003E-02
    0.471474099049465E+02    0.660778521134321E-02
    0.471524099968833E+02    0.507132462282739E-02
    0.471574100888201E+02    0.394952207266384E-02
    0.471624101807569E+02    0.312390536441866E-02
    0.471674102726937E+02    0.251147454938444E-02
    0.471724103646305E+02    0.205364035714003E-02
    0.471774104565672E+02    0.170874375130126E-02
    0.471824105485040E+02    0.144695574837819E-02
    0.471874106404408E+02    0.124677277944016E-02
    0.471924107323776E+02    0.109259037122113E-02
    0.471974108243144E+02    0.973011436816648E-03
    0.472024109162512E+02    0.879659042047916E-03
    0.472074110081880E+02    0.806338575952579E-03
    0.472124111001247E+02    0.748444453013967E-03
    0.472174111920615E+02    0.702540665780125E-03
    0.472224112839983E+02    0.666068653763479E-03
    0.472274113759351E+02    0.637154443302320E-03
    0.472324114678719E+02    0.614503765994880E-03
    0.472374115598087E+02    0.597393690015123E-03
    0.472424116517454E+02    0.585800238051136E-03
    0.472474117436822E+02    0.580759805971299E-03
    0.472524118356190E+02    0.585184400476252E-03
    0.472574119275558E+02    0.605623539610485E-03
    0.472624120194926E+02    0.656106303413165E-03
    0.472674121114294E+02    0.766778095525898E-03
    0.472724122033662E+02    0.100416626577363E-02
    0.472774122953030E+02    0.152132390331222E-02
    0.472824123872397E+02    0.269006077080154E-02
    0.472874124791765E+02    0.547725037535419E-02
    0.472924125711133E+02    0.126188078779068E-01
    0.472974126630501E+02    0.327178699423061E-01
    0.473024127549869E+02    0.967051922622276E-01
    0.473074128469237E+02    0.336986991846082E+00
    0.473124129388604E+02    0.147120264700383E+01
    0.473174130307972E+02    0.894956379880663E+01
    0.473224131227340E+02    0.928536200207438E+02
    0.473274132146708E+02    0.260538401240629E+04
    0.473324133066076E+02    0.915941039975268E+06
    0.473374133985444E+02    0.298763120251022E+15
    0.473424134904812E+02    0.247066816753968E+06
    0.473474135824179E+02    0.127560664786111E+04
    0.473524136743547E+02    0.539638648707488E+02
    0.473574137662915E+02    0.555471743931942E+01
    0.473624138582283E+02    0.935248741481942E+00
    0.473674139501651E+02    0.215065214641113E+00
    0.473724140421019E+02    0.613546844265739E-01
    0.473774141340387E+02    0.205682905869021E-01
    0.473824142259754E+02    0.788106133317594E-02
    0.473874143179122E+02    0.342947575358947E-02
    0.473924144098490E+02    0.171379550029691E-02
    0.473974145017858E+02    0.100088547197396E-02
    0.474024145937226E+02    0.685582918399681E-03
    0.474074146856594E+02    0.538333349690584E-03
    0.474124147775962E+02    0.465952318226533E-03
    0.474174148695329E+02    0.428432621548945E-03
    0.474224149614697E+02    0.407777339295990E-03
    0.474274150534065E+02    0.395567751629693E-03
    0.474324151453433E+02    0.387733224025684E-03
[truncated: 8,008 more chars]
