# Supplementary material for: Multi-photon above threshold ionization of multi-electron atoms and molecules using the R-matrix approach
Source: Sci Rep. 2021 Jun 3;11:11686. doi: 10.1038/s41598-021-89733-z (PMC8175388; doi:10.1038/s41598-021-89733-z)
Supplement: Supplementary file 1 — Supplementary Information. [file 41598_2021_89733_MOESM1_ESM.zip › H2-ATZ.FCI.L6.R100.B150.LG24.2.beta0.components.txt]

 8.2200000000000006 0.55576872820820777 0.14709116373563308 0.24910871693110809 0.20681218811164548 -0.047243340570178871 0.062184256760060348 0.04218849534201613 0.10243943746220802
 8.25 0.55358890142634554 0.1465559400891506 0.24802657497596914 0.20646120956229438 -0.047454823201068537 0.062172287660494464 0.042039897045865415 0.10224902638132891
 8.2800000000000011 0.551327059014312 0.14599706334263271 0.24690852691544821 0.20606556644523283 -0.047644097689001644 0.062147568458886783 0.041881758324389735 0.10203624121057171
 8.3100000000000005 0.54898892914312214 0.14541895828226006 0.24575432044989728 0.20562597275453631 -0.047810322343571611 0.062110282714932637 0.041714253710105335 0.10180143780689871
 8.3399999999999999 0.54657889325768905 0.14482262072149399 0.24456596621914317 0.20514740567803108 -0.047957099360979187 0.062061896222589549 0.041538427147834608 0.10154708366269237
 8.370000000000001 0.54409974758778423 0.14420684457299437 0.24334669770892076 0.20463072229300958 -0.048084516987140433 0.062002625055531689 0.041354491011592241 0.10127360745971221
 8.4000000000000004 0.54155672520264631 0.14357369044983223 0.24209834931259486 0.20407640846929218 -0.048191723029072826 0.061932563804114417 0.041162589942739136 0.10098125587341197
 8.4300000000000015 0.5389555590392241 0.14292588261029826 0.24082229267351732 0.20348790520036336 -0.048280521444954871 0.0618527019386527 0.040963466097900532 0.10067173829961276
 8.4600000000000009 0.53629972701647655 0.14226360227441398 0.23952076021507104 0.20286832658713344 -0.048352962060141863 0.061763938324598179 0.040757788571790132 0.10034660089848182
 8.4900000000000002 0.53359169129693829 0.14158638487788724 0.23819600673704366 0.20221858692292455 -0.048409287240917115 0.061666511396827849 0.040545776833146134 0.10000630005708186
 8.5200000000000014 0.53083465512661532 0.14089528446099051 0.23684932668091241 0.20153944727062847 -0.04844940328591598 0.061560618381825055 0.040327615065247444 0.099651215383571246
 8.5500000000000007 0.52803199271508261 0.14019182304009847 0.23548158437705752 0.20083282531944471 -0.048474240021518199 0.061446814995115798 0.040103714630292352 0.099282297413551754
 8.5800000000000001 0.52518622595357678 0.1394764208659181 0.23409411237190644 0.20010065772631497 -0.048484965010562722 0.061325668264342402 0.039874486222494183 0.098900505012986972
 8.6100000000000012 0.52229946087851742 0.13874888772445093 0.23268863483607019 0.19934390378962458 -0.048481965471628218 0.061197448147495455 0.039640143824488633 0.098506313508368984
 8.6400000000000006 0.5193743711155312 0.13800974485086556 0.23126662553211702 0.19856318565069203 -0.048465184918143403 0.061062319693772196 0.039400835560083426 0.09810003189169228
 8.6699999999999999 0.51641421841826429 0.13726031531004024 0.22982913716914327 0.19775975053196551 -0.048434984592884797 0.060920638123792004 0.039156835279649999 0.097682278385670701
 8.7000000000000011 0.51342207513312799 0.13650174150869229 0.22837720092739197 0.1969353789171463 -0.048392246220102644 0.060772923051558216 0.038908522326570452 0.097253934603431791
 8.7300000000000004 0.51040037966437513 0.1357344292561988 0.22691211963576227 0.19609163039391489 -0.048337799621500824 0.060619627892202307 0.038656230795039256 0.096815772693000277
 8.7600000000000016 0.50735122155263435 0.13495847786288859 0.22543528572504903 0.19522952783917519 -0.048272069874478463 0.060461042314189209 0.038400187191619577 0.096368299388625955
 8.7900000000000009 0.50427677250237368 0.1341743147145236 0.2239478358547308 0.19434992220799574 -0.048195300274876417 0.060297404778167592 0.038140582530066365 0.095911936156303335
 8.8200000000000003 0.50117929530353256 0.13338272557106992 0.22245058675599472 0.19345390264403922 -0.048107919667571324 0.060129030458986432 0.037877652282827093 0.095447221434185783
 8.8500000000000014 0.49806083621413388 0.13258438780760082 0.22094428088650409 0.19254274546193306 -0.048010577941904123 0.059956296679175035 0.037611665400314256 0.094974785180224494
 8.8800000000000008 0.49492306463273961 0.13177955993454749 0.21942982121343388 0.1916175646730939 -0.04790388118833571 0.059779534375240334 0.037342855859586181 0.094495176407140044
 8.9100000000000001 0.49176745779935666 0.13096826151265636 0.21790825457418539 0.19067912829149944 -0.047788186578984558 0.059598969547752213 0.037071387892064517 0.094008772833339777
 8.9400000000000013 0.48859560300140781 0.13015067462698418 0.21638057606555244 0.18972802003704439 -0.047663667728173119 0.059414772071112266 0.036797388821878545 0.093515860957051666
 8.9700000000000006 0.48540930142523214 0.12932731843313675 0.21484759124722408 0.18876492217104662 -0.047530530426175312 0.059227143342360337 0.036521004664188478 0.093016775654017933
 9 0.48221041270456771 0.12849886599084215 0.21330996179684514 0.18779072041982381 -0.047389135502943408 0.059036349357312383 0.036242420301090587 0.09251195184351993
 9.0300000000000011 0.47900063645579116 0.12766584675664561 0.21176835155154605 0.18680637252707818 -0.047239934379478592 0.058842679899483427 0.035961833698352708 0.092001859617719658
 9.0600000000000005 0.47578143719046312 0.12682853327582505 0.21022350846225116 0.18581272002867083 -0.047083324576283864 0.058646389386284144 0.03567941954874191 0.0914869115052072
 9.0899999999999999 0.47255413577257183 0.1259870737295721 0.20867621084541713 0.18481043290209392 -0.046919581704511194 0.058447679132469628 0.035395318836949741 0.09096743527050237
 9.120000000000001 0.46932003249810178 0.12514169256251456 0.2071271475931892 0.18380010842142394 -0.046748916079025857 0.058246728468557114 0.035109657872831788 0.090443722598099768
 9.1500000000000004 0.4660804315533818 0.12429275671772824 0.2055768528754951 0.18278239792839415 -0.046571575968235697 0.058043735295751908 0.034822572206541398 0.089916091380810276
 9.1799999999999997 0.46283655966738729 0.12344066677951263 0.20402575022110639 0.18175803567246704 -0.046387893005698733 0.057838926005746867 0.034534211542061592 0.089384899724582606
 9.2100000000000009 0.45958947546587953 0.12258569685016527 0.20247425939176844 0.18072775632181107 -0.046198237097865233 0.057632529841332533 0.03424472361654491 0.088850505228127055
 9.2400000000000002 0.45634006351893558 0.12172793255480208 0.2009228750857921 0.17969218875136697 -0.046002932873025683 0.05742474506509989 0.033954234079058988 0.088313212738968958
 9.2700000000000014 0.45308912277252511 0.12086735120021476 0.1993721643082465 0.17865182009538585 -0.045802212831322048 0.057215726964256107 0.033662840125925922 0.087773256785064119
 9.3000000000000007 0.44983748000641632 0.12000396543512036 0.19782270225776086 0.17760705111779132 -0.045596238804256291 0.057005604916849209 0.033370621482211142 0.087230828918408054
 9.3300000000000001 0.44658604852148043 0.11913791384115409 0.19627501007755166 0.17655828787747113 -0.045385163274696411 0.056794511380637576 0.033077657987082079 0.086686122825231637
 9.3600000000000012 0.44333580505717596 0.11826944151855662 0.19472954382348692 0.17550599645012369 -0.045169176734991393 0.056582599412441134 0.032784039932478047 0.086139361202384121
 9.3900000000000006 0.44008772039893118 0.11739880557661039 0.19318673440129447 0.17445068902081245 -0.04494850859978608 0.056370038275980881 0.032489865409445533 0.085590788898951289
 9.4199999999999999 0.43684270223196753 0.11652618888728272 0.1916470373228619 0.17339286678984778 -0.044723390768024895 0.056156995011444902 0.032195229667370165 0.085040644888284264
 9.4500000000000011 0.43360158399068083 0.11565168334639234 0.19011094796976064 0.17233297186183047 -0.0444940191873026 0.055943618702578718 0.031900216296446231 0.084489138696852373
 9.4800000000000004 0.43036514954991018 0.11477534134557157 0.18857896851882433 0.17127138324282154 -0.044260543557307193 0.055730038972898722 0.031604896638499025 0.083936448480206233
 9.5100000000000016 0.42713415713578884 0.11389724412070731 0.18705154937687946 0.17020845263214363 -0.044023088993941653 0.055516377582608314 0.031309336424259322 0.083382738564085152
 9.5400000000000009 0.42390933289845323 0.1130175313298605 0.1855290441438929 0.16914454672679177 -0.043781789302092013 0.055302762452553444 0.031013603382338831 0.08282818009911519
 9.5700000000000003 0.42069133373671369 0.11213637219843334 0.1840117049071224 0.16808006281720791 -0.043536806186049964 0.055089333199497346 0.030717769774689041 0.082272958571847077
 9.6000000000000014 0.4174807050830337 0.11125390270941832 0.18249971663400347 0.16701540806915 -0.043288322329538061 0.054876234789094015 0.030421908290829656 0.081717263530850501
 9.6300000000000008 0.41427786408343009 0.11037017413403578 0.18099324631062957 0.16595095954252334 -0.043036515903758628 0.054663604646166555 0.030126084602905823 0.081161268937866529
 9.6600000000000001 0.41108312153738308 0.10948514569877021 0.17949247808643229 0.16488703312951866 -0.042781535377338004 0.054451562392618176 0.029830351778431279 0.080605117958389219
 9.6900000000000013 0.40789673151891348 0.10859872206954647 0.17799761950908863 0.16382388047917165 -0.042523490538893191 0.054240208596762492 0.029534749931446242 0.080048921493041242
 9.7200000000000006 0.40471894273404602 0.1077108084508373 0.17650888423235453 0.16276171297002032 -0.042262462919166105 0.054029632427985669 0.029239310788555652 0.079492769939927266
 9.75 0.40155002841240583 0.10682134932030421 0.17502646982428421 0.1617007354812926 -0.041998526213475204 0.053819922671158454 0.028944063936374335 0.078936749716184779
 9.7800000000000011 0.39839028746260247 0.10593033183987997 0.17355054872671058 0.1606411696402944 -0.041731762744282495 0.053611175391633105 0.02864904107160066 0.078380954602536981
 9.8100000000000005 0.39524002690669391 0.10503775899256179 0.17208127878525373 0.15958325596936185 -0.041462266840483528 0.053403494645775679 0.028354276421917519 0.077825486769141569
 9.8399999999999999 0.39209954362576005 0.10414361452604225 0.17061882592918995 0.15852723875482777 -0.041190135584299889 0.05319698738959143 0.028059804108523507 0.077270449380460793
 9.870000000000001 0.38896911904174525 0.10324784288084334 0.16916338414407095 0.15747334705746663 -0.040915455040635561 0.052991757009945496 0.027765654882106659 0.076715937341864521
 9.9000000000000004 0.38584902832373086 0.10235035444751862 0.16771518025288015 0.15642178519307684 -0.040638291569744737 0.052787899986956877 0.027471854565164492 0.076162032675374081
 9.9299999999999997 0.38273955457698583 0.10145104951947316 0.1662744604257603 0.15537273793970641 -0.040358693307954011 0.052585507568060817 0.027178425047400312 0.075608807054249452
 9.9600000000000009 0.37964099484713443 0.10054984368903672 0.16484146546730216 0.15432638573676505 -0.040076700045969561 0.052384670969770675 0.026885386922442259 0.075056329157873317
 9.9900000000000002 0.37655364984230938 0.099646678302933694 0.16341640708583097 0.15328291935867458 -0.039792354905129841 0.052185486592564286 0.026592761896864648 0.074504671713889442
 10.02 0.37347779900892047 0.098741509758960275 0.16199945544161587 0.15224254466891343 -0.039505710860569011 0.051988058008863948 0.026300573375131392 0.073953913670901997
 10.050000000000001 0.37041367088450589 0.097834283878515255 0.16059074134079829 0.15120547445655869 -0.039216828791366343 0.051792493583778458 0.026008844788612779 0.0734041360772964
 10.08 0.36736142103768055 0.096924909169778403 0.15919036886231036 0.15017191173295438 -0.038925768727362614 0.051598901097504618 0.025717596515824143 0.0728554138287974
 10.110000000000001 0.3643211257495963 0.09601324208700493 0.15779842997865734 0.14914203305927107 -0.038632579375337019 0.05140738223235837 0.025426842919416527 0.072307807467705876
 10.140000000000001 0.36129279183642621 0.095099089915797144 0.15641501348351208 0.14811597968188536 -0.038337291244768451 0.051218029602819556 0.025136590826039272 0.071761358806526565
 10.17 0.35827637605882567 0.094182227509518199 0.15504020508197625 0.14709385957917859 -0.038039916111847351 0.051030927466717044 0.024846839928635796 0.071216091861832781
 10.200000000000001 0.35527180477266096 0.093262417866770031 0.15367408092000512 0.14607575793053096 -0.037740451944645231 0.05084615534215349 0.024557584627888693 0.070672017867620868
 10.23 0.352278986591331 0.092339426174387326 0.15231670023559296 0.14506174997636917 -0.037438889795018401 0.050663792494013558 0.024268816254260323 0.070129141431252887
 10.260000000000002 0.34929781601857918 0.091413021769115199 0.15096810277052641 0.14405191021104308 -0.037135218732105527 0.050483921185297938 0.023980524648981229 0.069587464899441967
 10.290000000000001 0.34632817120166892 0.09048296932848747 0.14962831359367065 0.14304631480881863 -0.036829426529307797 0.050306627571387846 0.023692698612049486 0.0690469894476336
 10.32 0.34336991153065638 0.089549015801604293 0.14829735391090065 0.14204503819416225 -0.036521496376010765 0.050132000506041302 0.023405325402835658 0.068507713348792604
 10.350000000000001 0.34042287991311615 0.088610880822590027 0.14697525344512957 0.14104814758672984 -0.036211401941333259 0.049960129580272856 0.023118389944468937 0.06796962927915999
 10.380000000000001 0.33748691109285045 0.087668255572437057 0.14566205934359153 0.1400556998893846 -0.035899103712562698 0.049791103954709086 0.022831874438115463 0.067432722762328257
 10.41 0.33456184347704249 0.08672081016928046 0.1443578383638329 0.13906774351886969 -0.035584548574940519 0.049625012965274932 0.02254575877303347 0.066896972985395264
 10.440000000000001 0.33164752958442367 0.08576820530198595 0.14306267217617658 0.13808432487677194 -0.035267672770510815 0.04946194846848579 0.022260021634225944 0.066362355816757035
 10.470000000000001 0.32874384044602206 0.084810101989769723 0.14177664845249369 0.13710549667781396 -0.034948406674055285 0.049302007989175056 0.021974641821014284 0.065828847666506374
 10.5 0.32585066173758059 0.083846164598231313 0.14049985175601287 0.13613132443457937 -0.034626679051242996 0.049145297359365528 0.021689599173297752 0.06529642840328255
 10.530000000000001 0.32296788275629273 0.082876055617895156 0.13923235770448641 0.13516188829978631 -0.034302418865875227 0.048991931810171065 0.021404874681339774 0.064765081991317738
 10.56 0.32009538199134385 0.081899424422447423 0.13797423193895419 0.13419727957719946 -0.033975553947257146 0.048842035205598232 0.021120449713771153 0.064234794535639128
 10.59 0.31723301389348918 0.080915894564218507 0.13672553312414434 0.1332375934447915 -0.033646007239665154 0.048695737911296055 0.020836304654479301 0.063705550495787938
 10.620000000000001 0.31438060037263271 0.079925054272027257 0.13548631758450283 0.13228292079411361 -0.033313692278010981 0.048553174310167764 0.020552417436531942 0.063177328472374131
 10.65 0.31153792824200488 0.078926452921303181 0.13425664284876956 0.1313333420909383 -0.032978509619006252 0.048414481016610715 0.020268762434958117 0.062650097958232023
 10.68 0.3087047514222645 0.07791960342036304 0.13303656830658078 0.13038892497464311 -0.032640345279322421 0.048279796442024243 0.019985309971636944 0.06212381786597853
 10.710000000000001 0.30588079523798345 0.076903988025305722 0.13182615280856694 0.12944972559435267 -0.032299071190241849 0.04814926174931268 0.019702026408230641 0.061598436816420618
 10.74 0.30306576005991909 0.075879064035179675 0.13062545057818573 0.12851579222207407 -0.031954546775520343 0.048023022689852923 0.019418874583049726 0.061073894478670211
 10.77 0.30025932268425415 0.074844266392846137 0.12943450759881253 0.12758716906077136 -0.031606620368175832 0.04790123156237882 0.019135814267845198 0.060550122964317568
 10.800000000000001 0.2974611355124876 0.073799005965403661 0.12825336042969535 0.12666389852099563 -0.031255129403607036 0.047784048638341854 0.018852802392012483 0.060027047456977366
 10.83 0.29467082499000602 0.072742664315389172 0.12708203837265622 0.12574602128693585 -0.030899898984975228 0.047671642772560537 0.018569792950474343 0.059504585762670766
 10.859999999999999 0.29188799132316112 0.07167458721952541 0.12592056857138878 0.12483357470849889 -0.030540739176251899 0.047564191375772162 0.018286736692618235 0.058982647043315989
 10.890000000000001 0.28911221098842815 0.070594079505684387 0.12476898250563455 0.12392659087094322 -0.03017744189383401 0.047461880252615038 0.018003580798625251 0.058461130374724335
 10.92 0.2863430424513248 0.069500403000583744 0.1236273219409028 0.12302509587187464 -0.02980977836203633 0.047364903905666556 0.017720268757821258 0.057939923843405551
 10.950000000000001 0.28358003416741884 0.068392777922483397 0.12249564270973709 0.12212911129539988 -0.029437497760201509 0.047273466728161677 0.017436740568396693 0.057418904629902359
 10.98 0.28082273309023686 0.067270386615018149 0.12137401562221353 0.12123865797290194 -0.029060327119896725 0.047187785178086583 0.017152933239364454 0.056897940094438056
 11.010000000000002 0.27807069178180888 0.066132377656806671 0.1202625248807226 0.12035376122183368 -0.028677971977554121 0.047108090677631671 0.016868781449855652 0.056376889457157055
 11.040000000000001 0.27532347284430531 0.064977868380566239 0.11916126520871691 0.11947445622974244 -0.028290116974720347 0.047034632760075447 0.016584218159280129 0.055855605424590934
 11.07 0.27258065046175883 0.063805944602283934 0.11807033921246153 0.11860079226965686 -0.027896425622643568 0.046967681966520985 0.016299174982248633 0.055333935132214657
 11.100000000000001 0.26984180990948153 0.062615657512161985 0.11698985622218497 0.11773283493617515 -0.027496538761040565 0.04690753216744635 0.016013582228319098 0.054811720017539756
 11.130000000000001 0.26710654658312272 0.061406018749866592 0.11591993317635506 0.11687066635054071 -0.027090071693639622 0.046854502270022719 0.015727368620260269 0.054288794597538818
 11.16 0.26437446619188831 0.060175995270615464 0.11486069730815335 0.11601438398861387 -0.026676610375494427 0.046808937554717787 0.015440460800289754 0.053764984451535089
 11.190000000000001 0.26164518732677977 0.058924505575399515 0.11381228978103403 0.11516409919529126 -0.026255707224945028 0.046771211065248862 0.015152782780198016 0.053240103893311269
 11.220000000000001 0.25891834688023102 0.057650418307529719 0.11277486919835089 0.11431993644872233 -0.025826877074371993 0.046741725500869705 0.014864255478172024 0.052713953804180917
 11.25 0.25619360809261377 0.056352553405024229 0.11174861412112927 0.11348203407985381 -0.02538959351339351 0.04672091593965564 0.014574796425774691 0.052186319920590994
 11.280000000000001 0.25347067061316314 0.055029685281696911 0.11073372425201204 0.11265054661426077 -0.02494328553480659 0.046709253518594757 0.01428431965139562 0.051656971611214464
 11.31 0.25074928201421937 0.053680547153491985 0.10973042056311329 0.11182564840164846 -0.024487334104034402 0.046707249995610094 0.013992735682089794 0.051125660941974002
 11.34 0.24802925064319037 0.052303835732564051 0.10873894513343227 0.11100753791455434 -0.024021068137360248 0.046715462996428196 0.013699951575906562 0.050592121695544383
 11.370000000000001 0.24531046035201695 0.050898216004939732 0.10775956165768454 0.11019644211202866 -0.023543759422635976 0.04673450174588456 0.013405870907646012 0.050056068018551836
 11.4 0.24259288827303951 0.049462326488304661 0.1067925574491123 0.10939262054124577 -0.023054616205623261 0.04676503319377847 0.013110393672801424 0.049517192494484719
 11.43 0.23987662722355482 0.047994786001142008 0.1058382473598302 0.10859636926684083 -0.022552775404258176 0.046807788626354048 0.01281341612773493 0.048975163622857712
 11.460000000000001 0.23716191444257614 0.046494203385831274 0.10489697954097212 0.10780802511615879 -0.022037293600386029 0.046863571043766664 0.012514830627599314 0.048429622850801664
 11.49 0.23444916824840736 0.044959191756953898 0.10396914253694813 0.1070279709756833 -0.021507137021177954 0.04693326372403242 0.012214525542345089 0.047880181391370312
 11.52 0.2317390340166352 0.04338838875663132 0.1030551729924062 0.10625664290501516 -0.020961170637417516 0.04701784045243778 0.011912385320868052 0.047326417045771327
 11.550000000000001 0.2290324408215493 0.041780484152705938 0.10215556330254928 0.10549453967144005 -0.020398146305145977 0.047118377873945252 0.011608290741143987 0.04676787113705845
 11.58 0.22633067033663243 0.040134256102217915 0.10127086882329081 0.10474223503744218 -0.019816689626318489 0.047236070356711062 0.011302119343692447 0.046204045502090771
 11.609999999999999 0.22363544025751209 0.038448617684848918 0.10040171467280352 0.10400039287757253 -0.019215284977712851 0.047372247688276338 0.010993746012662639 0.045634399332218967
 11.640000000000001 0.22094900560816616 0.036722675981076092 0.099548802565630617 0.10326978506991391 -0.018592258008454477 0.047528395913842808 0.010683043654656825 0.045058345548355222
 11.67 0.21827428277024305 0.034955807047037275 0.098712918405802208 0.10255131216760628 -0.017945754850202722 0.047706181705972801 0.010369883934276685 0.044475246367522828
 11.700000000000001 0.21561500287731017 0.03314775159645527 0.097894941459590379 0.1018460271148639 -0.017273717293599319 0.047907480842395524 0.01005413805355033 0.043884407761470852
 11.73 0.21297590333221253 0.031298738019541063 0.097095855830271818 0.10115516268532469 -0.016573853202925086 0.048134411656936112 0.0097356776006380132 0.043285072594803978
 11.760000000000002 0.21036296874158725 0.02940964159449486 0.096316764732382723 0.10048016381534518 -0.015843601400635517 0.048389374698064702 0.0094143755304697437 0.042676412318142322
 11.790000000000001 0.20778373575997705 0.027482191537215393 0.09555890780354645 0.099822726515749596 -0.015080090096534372 0.048675100262666735 0.0090901073678359874 0.042057517141791324
 11.82 0.20524768061195423 0.025519241197152865 0.094823681508162588 0.099184845534484908 -0.014280087627846145 0.048994705964012064 0.0087627527378947162 0.041427384598512994
 11.850000000000001 0.20276671399780993 0.023525121725354214 0.094112662648659945 0.098568873430366896 -0.013439943806571144 0.049351767067409923 0.0084321973324986144 0.040784906313793376
 11.880000000000001 0.20035581647940434 0.021506106604516545 0.093427635141593676 0.097977594277821212 -0.012555519544527072 0.049750403041686382 0.0080983354197419668 0.040128852648096097
 11.91 0.19803385934835122 0.019471024497555636 0.092770620517204944 0.0974143159799917 -0.011622101646401107 0.050195384725246067 0.0077610730075863901 0.039457854678916451
 11.940000000000001 0.19582467288062544 0.017432072288123969 0.092143913008188957 0.096882986287851844 -0.010634298703539356 0.050692267828546626 0.0074203317886361066 0.038770382771486443
 11.970000000000001 0.19375844793902644 0.015405900915173996 0.091550120535274546 0.096388339304551846 -0.0095859128159739865 0.051247560374109914 0.0070760540277351614 0.038064720754610884
 12 0.19187359137384466 0.013415076603065026 0.090992213314980086 0.095936081738675003 -0.0084697802828754103 0.051868934360286403 0.0067282086094048515 0.037338934462122712
 12.030000000000001 0.19021920568166084 0.011490063945914772 0.090473582179868534 0.095533131772663857 -0.0072775722167862898 0.052565495776147893 0.0063767985378506359 0.036590833086126248
 12.06 0.18885843695340487 0.0096719422708788673 0.08999810902425974 0.095187928595556567 -0.0059995429372903088 0.053348132612626185 0.0060218702776066906 0.035817921357959019
 12.09 0.18787304514158606 0.0080161644174556214 0.08957025213484128 0.094910838116480906 -0.0046242095271917649 0.054229968502150803 0.0056635254378270741 0.035017339938039023
 12.120000000000001 0.18736971798747953 0.0065978164949651637 0.08919514960997818 0.094714691301516107 -0.0031379394189799078 0.055226961351452275 0.0053019354437582062 0.03418579044892886
 12.15 0.18748890903825291 0.0055190697587510036 0.088878744742794447 0.094615507839472451 -0.0015244133027649696 0.05635870384741682 0.0049373600138223686 0.033319440158831225
 12.18 0.18841738912479758 0.0049198846582260095 0.088627938243539109 0.094633482627299634 0.00023608359573284318 0.057649509407467964 0.0045701704886773227 0.032413799188301833
 12.210000000000001 0.1904063595664332 0.0049936243808735535 0.088450773631604265 0.094794351207484334 0.002167610346471064 0.059129908700424824 0.004200879363568534 0.031463559895232404
 12.24 0.19379806131866401 0.0060102242089195733 0.088356664156763187 0.095131312012941394 0.0042998609400398645 0.060838748088171656 0.0038301777911195359 0.030462383176070529
 12.27 0.19906564961770495 0.0083512420319244666 0.088356672357324098 0.095687784399536957 0.0066699508289194175 0.062826189574981886 0.0034589833928260838 0.029402608738242252
 12.300000000000001 0.2068742937884325 0.012564046458791991 0.088463857027753501 0.096521451771921854 0.0093249385299651218 0.065158093730686734 0.0030885015040333441 0.028274854058421929
 12.33 0.21817718415023302 0.019447678565726181 0.088693707247950421 0.097710334985650293 0.012325463350906091 0.067922582294183478 0.0027203040629928477 0.027067446292418019
 12.359999999999999 0.23437076358703732 0.030192775486597732 0.089064689679196424 0.099362173468110701 0.015751124953132443 0.071240142983242841 0.0023564318605269266 0.025765596336607119
 12.390000000000001 0.25755408451818385 0.046617084458341181 0.089598944266610719 0.10162938799612939 0.019708667797102526 0.075279695870822741 0.0019995279712984016 0.024350161797356194
 12.420000000000002 0.29097891881871168 0.071577042055584031 0.090323175876781334 0.10473385250100017 0.024344848385346063 0.080285107157711311 0.0016530131588787795 0.022795729616828114
 12.449999999999999 0.33986652128365247 0.10971951629760654 0.091269806882618612 0.10900974182880281 0.029867456274624529 0.086620897765177729 0.0013213182912278066 0.021067522822101694
 12.48 0.4129704496647969 0.16892909527174557 0.092478480713857128 0.1149816185724525 0.036581255106741692 0.094855251455179812 0.0010101949458885347 0.019116168625862396
 12.510000000000002 0.52576531298017126 0.26329832240731571 0.093998042761622991 0.12351604632527086 0.044952901485961629 0.10592057487933133 0.00072713439669759019 0.016868332632452812
 12.540000000000001 0.70749164274026077 0.41972604284845999 0.095889178541539499 0.13614000839385126 0.055736412956409992 0.12144931772236307 0.00048193858608039429 0.0142087464099796
 12.57 1.0183795479148976 0.69413415566462588 0.098227969037686491 0.1557800674804441 0.070237355732141182 0.14454998512071601 0.00028750695425135137 0.010942567866820319
 12.600000000000001 1.5978005386560672 1.2170329089891578 0.10111074463543089 0.18872144790953013 0.090935437121947932 0.18185348768693138 0.00016093412623074694 0.0067070156129927939
 12.630000000000001 2.8266456338230848 2.3479275265762873 0.10466080680407396 0.25085801676335384 0.12319928367937039 0.25000435505891538 0.00012506213111128749 0.00072858383709674716
 12.66 6.0561522683028643 5.3717167137058031 0.10903788257674639 0.39414310071773417 0.18125457130257983 0.40295314267042837 0.00021070843451256722 -0.0090207777312875312
 12.690000000000001 19.075685640595367 17.749374137374947 0.11445165341273376 0.89246186964891883 0.31939798015876308 0.92223599517098065 0.0004599174969093321 -0.030234109707135897
 12.720000000000001 239.60163235283281 230.41704665054507 0.12118148617066873 7.9524088442315923 1.1109953718855674 8.0954142280171624 0.00093079451059501232 -0.14393679498360765
 12.75 136.15061116808496 133.63686383403132 0.12960582589883987 3.196736048945124 -0.81259454079031401 3.0693225175204768 0.0017048413384462369 0.12570844900241807
 12.780000000000001 20.360476257320499 20.178637122499477 0.14024703507561337 0.342824643560662 -0.30123254381525794 0.28880885453325611 0.0028983523192485545 0.05111741515467412
 12.81 8.4903443811957242 8.413878331286023 0.15384165973725517 0.1065528852031673 -0.18392849503072056 0.070000890973638527 0.0046805907124546717 0.031871400510925699
 12.84 4.9257183400842219 4.8349507840913368 0.17145396646708158 0.049566235437898822 -0.13025264591209579 0.021051456063744343 0.0073036694465509183 0.021211112324549797
 12.870000000000001 3.3821081972137903 3.2550431520474454 0.19466598054789175 0.03053912824506173 -0.098140063626607543 0.006301913217616268 0.01115341518718899 0.013083805507039995
 12.9 2.5819453115431767 2.4074152075403026 0.22590889602912254 0.024157432955754208 -0.075536224982002381 0.0016860349574135364 0.0168395435543463 0.0056318634941749475
 12.93 2.1298577965436798 1.8943278538827941 0.26906968331829051 0.023995605362913796 -0.057535346020318859 0.00069373114832544833 0.025363395130927877 -0.002061507361556073
 12.960000000000001 1.8751609641156528 1.5571936879675286 0.33066769989948047 0.028868777178106639 -0.041569200929462369 0.0011156612140475518 0.038448461854494041 -0.010695325732607151
 12.99 1.7588559007746294 1.3221530486143824 0.42230447303329899 0.040284347235942548 -0.025885968108994611 0.0020916187989365514 0.059239308179926849 -0.021046549381497272
 13.02 1.7711502008033129 1.1508100529654435 0.56623761564305908 0.062940455919338792 -0.0088379237245289795 0.0032572424244930566 0.093916224119054606 -0.034232963614330064
 13.050000000000001 1.9510117729472041 1.0214953328859511 0.80960586932702017 0.10816968843966966 0.011740882294563142 0.0044511936502905722 0.15587841234719421 -0.052159841240931565
 13.08 2.4330617411709898 0.92117308729145275 1.2668337793754916 0.20542591287230566 0.03962896163173945 0.005601734604701032 0.27840183175458166 -0.078577519237992471
 13.109999999999999 3.6497631821367222 0.84159030975368621 2.2778924989980642 0.4470269866316795 0.083253386753292968 0.0066787068857502522 0.56259526961260142 -0.12224671723528824
 13.140000000000001 7.4402781707788348 0.77729902235697412 5.2582791341690003 1.2368620490288986 0.16783796522396061 0.007671802802922136 1.4389802234422857 -0.20978923582799902
 13.170000000000002 29.784899125011485 0.72457553986205037 22.401875096412436 6.2347943428033341 0.4236541459336694 0.0085802364131068853 6.7054613040717221 -0.47924271662378526
 13.199999999999999 13672.951554279325 0.68079879409688027 10329.238639794632 3353.6296249924767 -10.597509301882052 0.009407658989692794 3342.3878934181798 11.207948292462994
 13.23 27.121480331905619 0.64407691262596944 19.658320920793653 7.3405722579787431 -0.52148975949274168 0.010159602049289475 6.8047565147499505 0.52565563762360623
 13.260000000000002 7.8574064582063334 0.61301446793850767 5.2982442096512061 2.2446165020013402 -0.29846872138471936 0.010842183088749612 1.9435245545130737 0.29024987388610174
 13.289999999999999 4.0165561113768513 0.58656269347784673 2.4760039293315188 1.1751323417403932 -0.22114285317290774 0.011461459028048267 0.95451539184016831 0.20915557025337025
 13.32 2.607323642699646 0.56392036342828966 1.4584465144146574 0.76651893548825134 -0.18156217063155289 0.012023117594253917 0.58655839747600758 0.16793747004180123
 13.350000000000001 1.9270022440000218 0.54446656644519986 0.97711213795532725 0.56277441356853253 -0.15735087396903741 0.012532346176065443 0.40735227519933065 0.14288982360877142
 13.380000000000001 1.5419509573205077 0.52771410417147435 0.71074244920645224 0.44442346189999277 -0.14092905795741192 0.012993793210993738 0.3054383441078084 0.12599134488562297
 13.41 1.300100485407736 0.51327654968884973 0.54734610066080103 0.36849138756214539 -0.12901355250406024 0.013411576471637916 0.24130604813936427 0.11377377628238533
 13.440000000000001 1.1366563776268872 0.50084454833854641 0.43951766496927019 0.3162428359668164 -0.11994867164774599 0.013789313541312164 0.19796123470173957 0.10449229658362501
 13.470000000000001 1.0200886818457058 0.49016849305115179 0.36435719187451893 0.27837032308595966 -0.11280732616592469 0.014130161114005352 0.16706726639531289 0.09717290154418326
 13.5 0.93349101404048129 0.4810456726348174 0.30968492316881191 0.24978927469115011 -0.10702885645429844 0.014436855977874197 0.14412365543804354 0.091228767383602083
 13.530000000000001 0.86709951737321245 0.47331060712394812 0.26852886377710089 0.22751351143116041 -0.10225346495899698 0.01471175399614201 0.12651676353135541 0.086284996846387199
 13.56 0.81493430731418326 0.46682768457088625 0.23665946942912852 0.20968616889660771 -0.098239015582438999 0.014956865293458632 0.1126386574228234 0.082090648429554075
 13.59 0.7731544842460103 0.46148547773116178 0.21138711424450374 0.1950979058454031 -0.094816013575058478 0.015173884907063898 0.10145280868050693 0.078471214135297909
 13.620000000000001 0.73919415750600193 0.45719229583673859 0.19093331002281211 0.18293029337983058 -0.091861741733379396 0.015364218710092886 0.0922646890862764 0.075301387305039727
 13.65 0.71128185375852748 0.45387264559307211 0.17408264604200424 0.17261120157377946 -0.089284639450328329 0.015529004687995441 0.084593518007136062 0.072488680583613727
 13.68 0.68815998521743871 0.45146435543759789 0.15998071512024084 0.16372936527345533 -0.087014450613855349 0.015669129760952492 0.078097076909521432 0.069963160374076655
 13.710000000000001 0.66891420125567069 0.44991616959709724 0.14801194523798245 0.15598184769156737 -0.084995761270976286 0.015785242365359529 0.072525821717200956 0.067670785486845964
 13.74 0.65286576844821975 0.44918565072209266 0.13772311613256988 0.14914059877069638 -0.083183597177139204 0.015877760975904653 0.067693888653304321 0.06556895113531494
 13.77 0.63950145460834018 0.44923724585235536 0.12877399583040858 0.14303051635254022 -0.08154030342696382 0.015946878690041928 0.063460213063529169 0.063623426695012808
 13.800000000000001 0.62842641666460863 0.45004037176729511 0.12090461150366928 0.13751466412510205 -0.080033230731457961 0.01599256392212783 0.059715903155836414 0.061806199215287308
 13.83 0.61933152794663482 0.45156736182951895 0.1139130197464998 0.13248406988532377 -0.078632923514707381 0.016014557172714661 0.056375595069353704 0.060093919842522076
 13.859999999999999 0.61196988366608085 0.45379108443583177 0.10763987317741834 0.12785052871769995 -0.077311602664869084 0.016012363752509109 0.053371407296734112 0.058466759851492689
 13.890000000000001 0.60613910255723624 0.45668198762367501 0.10195748508907987 0.12354142080481591 -0.07604179096033456 0.015985242252095376 0.050648630974050396 0.056907549695519893
 13.920000000000002 0.60166711339096635 0.46020423604374305 0.096761929735819874 0.11949590563391239 -0.074794958022508906 0.015932188456302076 0.048162603012517451 0.055401116166283119
 13.949999999999999 0.59839969691292016 0.46431047112566987 0.091967226858370124 0.11566207172984933 -0.073540072800969108 0.015851914307140703 0.045876399880637665 0.05393375938111529
 13.98 0.59618830965153979 0.4689345212705725 0.087500979819450223 0.11199475837524989 -0.072241949813732872 0.015742821421700959 0.043759109943724825 0.052492828645188706
 14.010000000000002 0.59487671959979593 0.47398108464798971 0.083301044263732305 0.10845385434318262 -0.070859263655108667 0.01560296857610668 0.041784519477701523 0.051066367685946495
 14.039999999999999 0.59428475149303672 0.47931095794110312 0.079312944643831942 0.10500293683958264 -0.069342087931481 0.015430032484260076 0.039930098080545685 0.049642807404868115
 14.07 0.59418694695783603 0.48471973126345025 0.075487859314566599 0.10160815270509894 -0.067628796325279919 0.015221261151605886 0.038176202965617169 0.048210689431794455
 14.100000000000001 0.59428314048883857 0.48990694649541261 0.071781084216133148 0.098237270311181707 -0.065642160533889118 0.014973419108919434 0.036505444517539724 0.046758407230945126
 14.130000000000001 0.5941567861279915 0.49443148317604979 0.068150983451322283 0.09485884887838697 -0.063284529377767504 0.014682723999830592 0.034902171270873292 0.045273953852663432
 14.16 0.59321537939733404 0.49764748165092071 0.064558572497601746 0.09144148507670169 -0.060432159827890068 0.014344774433540963 0.033352043536432667 0.043744667054386455
 14.190000000000001 0.5906058701238992 0.49861394003593912 0.060968102640858113 0.087953106884966339 -0.056929279437864369 0.013954469942835905 0.03184167283432756 0.042156963768741354
 14.220000000000001 0.5850978757855323 0.49597186734125132 0.057349395479570187 0.084360293636493333 -0.052583680671782373 0.013505925702439562 0.0303583101879151 0.040496057136638813
 14.25 0.57493257092026773 0.48778999947484258 0.053683311874751748 0.080627610972084748 -0.047168351401411228 0.012992388076135414 0.02888957100090872 0.038745651035908636
 14.280000000000001 0.55765485694198824 0.47140437880195735 0.049972702316829244 0.076716962830018276 -0.04043918700681666 0.012406163372565039 0.027423188372463006 0.036887610000321522
 14.31 0.53000163323657135 0.44334135906727323 0.046262284922876852 0.072586984136848887 -0.032188994890427508 0.011738583813874317 0.025946791026530674 0.034901608012391602
 14.34 0.48804585231128716 0.39955533558222767 0.042670944641386127 0.068192535506293506 -0.02237296341862012 0.010980056222699229 0.024447707461925802 0.032764770365314
 14.370000000000001 0.42802446426934299 0.3364558807302368 0.03943513243700509 0.063484430049266627 -0.011350978947165536 0.010120279169328054 0.022912805891643125 0.030451343386742744
 14.4 0.34851091175990656 0.25341599087450739 0.036944517548525534 0.058409651421998741 -0.0002592480851250226 0.0091487908986660708 0.021328392366686481 0.027932466436494989
 14.43 0.25430748122965446 0.15704785402178698 0.035715756927303444 0.052912569992629284 0.0086313002879347522 0.0080561594458226117 0.0196802113370316 0.025176197397191642
 14.460000000000001 0.16062561699464944 0.065454057560390938 0.036226852597291699 0.046938151990352867 0.012006554846613983 0.0068364249054191631 0.017953631377516766 0.022148093829144493
 14.49 0.093147897476930877 0.0075359583917900437 0.038618146964731079 0.040439147628827242 0.0065546444915825092 0.0054920225789698565 0.016134168207283413 0.01881295492844038
 14.52 0.080392819281329991 0.013886296951986662 0.042484237786946974 0.033391334329198573 -0.0093690497868022249 0.0040437522394006506 0.014208625168552744 0.015138955009173814
 14.550000000000001 0.14349654044956714 0.10562165672041182 0.047033938001285004 0.025825507014859184 -0.034984561286988861 0.0025513927064720835 0.012167373324144672 0.011106739129665977
 14.58 0.29463693716108963 0.29340865419297751 0.051525443748430842 0.01789569631245554 -0.068192857092774228 0.0011578741284148728 0.010008763496422613 0.0067290569811523952
 14.609999999999999 0.54782477649078976 0.58973560820732718 0.055584844772604836 0.010030149924879316 -0.10752582641402171 0.00018888762234426623 0.0077476058936672889 0.0020936550106843937
 14.640000000000001 0.93809426839321564 1.0291601990636903 0.059238421868499605 0.0032857170743202956 -0.15359006961329427 0.0003936802218931777 0.0054316185628564481 -0.0025395824993965162
 14.670000000000002 1.553001702953076 1.7000219366626257 0.062802971698812271 0.00025358501404563945 -0.21007679042240723 0.0035844660361685331 0.0031740288229976099 -0.0065049094212872947
 14.699999999999999 2.6082786194474004 2.8195090542980861 0.066809295406820651 0.0076742443341613498 -0.28571397459166736 0.014568520889497658 0.0012203541205600276 -0.0081146277135127655
 14.73 4.697749133648907 4.9806496382022809 0.072040175459408856 0.045472987031962973 -0.40041366704474673 0.048177709362204731 9.1501406656535204e-05 -0.0027962148750722577
 14.760000000000002 9.9175105604557299 10.257687734026501 0.079737586484300446 0.18825742335468751 -0.60817218340975687 0.16343271823481567 0.0009091938980758191 0.023915536887171959
 14.789999999999999 30.460486466069675 30.602038215122302 0.09213144902539698 0.88836484035560026 -1.1220480384336207 0.74643968963456253 0.0061961640807120426 0.1357290870401946
 14.82 427.38916272766556 415.78155245616477 0.11379189628611909 15.98401317987001 -4.4901948046553972 14.819017865762785 0.022059624270965018 1.1429374675324968
 14.850000000000001 142.86754357979407 134.34935132092929 0.15558912012477569 5.5150844058507547 2.847518732889275 6.7780039641315541 0.065067219298976339 -1.3279859605441988
 14.880000000000001 21.303910506234399 19.267394648096698 0.24904742148384651 0.52597757347706031 1.2614908631767972 1.3452673300435998 0.18892390627884195 -1.0082134484791483
 14.91 8.4979320640485518 7.001579970365154 0.51937664682173812 0.00054006478144223908 0.97643538208021885 0.66559471830714922 0.62925570762047689 -1.2943101452885744
 14.940000000000001 7.8208889256190162 3.4438911944396504 1.909533595573754 1.3526285749358362 1.1148355606697766 0.44050373869870235 3.3369060214808317 -2.4247807507778187
 14.970000000000001 961.23536826415909 1.9668764813029418 295.12848572125176 655.70738177032979 8.4326242912745215 0.3356681699886 685.7136011907877 -30.342723160321956
 15 16.202624237541183 1.225930541064582 3.0876159839083619 12.403426265179744 -0.51434855261150503 0.27756823457437951 8.9700470957316778 3.1558136793024785
 15.030000000000001 6.0037427161508834 0.8080388587051418 0.77674656488889038 4.5638524432253398 -0.14489515066848829 0.241899066567871 2.7043331127358297 1.6176208483930707
 15.06 3.7818081914929169 0.55288780447930552 0.3758635815918408 2.9024713966525333 -0.049414591230762639 0.21852600341062048 1.5281824006285347 1.1557632674737022
 15.09 2.8603515985269978 0.3879775937796992 0.23510877682269382 2.2498889056498084 -0.012623677725203498 0.20249231161366624 1.1024405958290306 0.94495617130526277
 15.120000000000001 2.3809363937669783 0.27677120884786466 0.16826701052571916 1.9321806763809468 0.0037174980124476675 0.19102012845858196 0.90815315736659818 0.83300751752041158
 15.15 2.1098537553149512 0.19930311715477031 0.13045748515713157 1.7688678109285325 0.011225342074516524 0.18228616209331835 0.81547809598065402 0.77110365536840453
 15.18 1.9584283353583298 0.14395624063471416 0.10639104690991884 1.6936564595968262 0.014424588216870721 0.17479195480011059 0.7802622759839597 0.73860231754471228
 15.210000000000001 1.8857875171757579 0.10362459314649701 0.089664094745152426 1.6771454243932733 0.015353404890834981 0.16690331893258933 0.78589801827724892 0.72434416845245087
 15.24 1.8687928796355844 0.073782456332529819 0.077190537645265733 1.7028014418054591 0.015018443852329883 0.1563491594835241 0.82719931247427425 0.71925304810815005
 15.27 1.8866112262673109 0.051452815184400598 0.067320186408768218 1.753893333409092 0.013944891265050011 0.13958823918982532 0.90389273890281208 0.71041243420971001
 15.300000000000001 1.9033285867819423 0.03463059844929544 0.059094668786542182 1.7971930184995137 0.012410301046590874 0.11140696297382389 1.0136876098882142 0.672098528187966
 15.33 1.839657812434532 0.021953132214137177 0.051917754084978299 1.7552365004222819 0.010550425713134555 0.067219130590567389 1.1354921879939512 0.55252526937658519
 15.359999999999999 1.5560976928697721 0.012522356753152459 0.045398154661966096 1.4897727525933031 0.0084044288613504027 0.016018214436941878 1.1969105636538746 0.27684406397783856
 15.390000000000001 0.97448316886902531 0.0058559905599158586 0.039276480341794047 0.9234294670933757 0.005921230873939593 0.006213719269930632 1.080856202694602 -0.16364036996958101
 15.42 0.33610964050613212 0.0020556404525337024 0.033411613914538479 0.29772333255442174 0.0029190535846381443 0.11425868020929811 0.78066895452406304 -0.59720421912066279
 15.449999999999999 0.031545427013912782 0.0027033768320463753 0.027857315556001992 0.0020536886465958235 -0.0010689540207314122 0.40213445770186734 0.45973779957563876 -0.85981846581746313
 15.48 0.3440834126855678 0.015801938146616071 0.023208700993565787 0.31247611501416089 -0.007403341468774971 1.0787379421340748 0.23021287652871603 -0.99647452444829243
 15.510000000000002 2.8423039698613026 0.1050746819484735 0.022115056147050314 2.7372386727010567 -0.022124440935277732 3.8267664606731771 0.091148033711341642 -1.1806752733818284
 15.539999999999999 234.79436955263157 10.102089049235998 0.038020204644242349 224.87450319023566 -0.22024289148435033 228.45208910039176 0.014204740384628951 -3.591757320851475
 15.57 4.8152548970219771 0.33022582685616625 0.19041756715837899 4.2609088203158993 0.033702682691532371 5.0377485145265641 0.032666542839391306 -0.80950529117433756
 15.600000000000001 35.12452928659004 0.078297986864117208 25.454878743455112 9.6497821888335693 -0.058429632562758141 0.84127557737843339 16.187924575629747 -7.3794229938477889
 15.630000000000001 2.6269543109215077 0.034043212363843278 0.83710737829395632 1.7289100203076746 0.026893699956033044 0.25764236661201262 0.65174082644501863 0.81952690113716198
 15.66 0.86012852555741359 0.018101454627407941 0.26314243754645339 0.56184481837081357 0.017039815012738831 0.091904478241632864 0.19927891581416327 0.27066144356613941
 15.690000000000001 0.41998882958536604 0.010588850090771238 0.14907116132778531 0.24762143392799177 0.01270738423881769 0.031090017471094421 0.10322899547527305 0.11330242934381013
 15.720000000000001 0.23326299957587496 0.0066060567446812176 0.10183302021572019 0.11486363412676272 0.0099602884887107952 0.0072388391847867757 0.064434132404980707 0.043190666688246296
 15.75 0.13583261611715144 0.0044441622156760592 0.074669723297704993 0.048792112942597991 0.0079266176611724089 9.4569007398801687e-05 0.044703314191280985 0.0039942323643332488
 15.780000000000001 0.079014736967315813 0.003415714987501213 0.055528912119911338 0.013861573279652772 0.0062085365802505088 0.0043662219453309264 0.03369348636992528 -0.024198132016867081
 15.81 0.04803663360192905 0.0034082165630417477 0.040209771205469119 8.6580244664039165e-05 0.0043320655887541491 0.027942153161139033 0.027638745752410064 -0.055494311806045526
 15.84 0.097748021698690846 0.0062629867701226687 0.028878741984935879 0.062351651032827686 0.0002546419108046041 0.16677730744543282 0.025313686589404343 -0.12973931165540145
 15.870000000000001 65.766517317116978 1.1562502290181946 0.053003139417646991 64.405783142356427 0.15148080632470842 61.719535652231286 0.028731826741134427 2.6575272183971257
 15.9 84.966545796793 0.0076384793807433501 84.759578251207373 0.1274544968923374 0.071874569312585998 0.13527064435451966 0.49953356390825349 -0.50734923827453171
 15.93 0.3840337064217621 0.012499380515881838 0.25340490205887745 0.091703635671599518 0.026425788175403406 0.031289660634361872 0.015860498069720359 0.044553476771830268
 15.960000000000001 0.37149817918653688 0.037690136912489056 0.19974973857639711 0.081592673949941977 0.052465629747708735 0.014084525202206002 0.027878435800500961 0.039629711939180204
 15.99 1.0226148697079198 0.19367248304954554 0.50057320905789682 0.11039352647436569 0.21797565112611186 0.012084120077778059 0.049455979580798178 0.048853425226702184
 16.02 9.4263105351212229 3.0546230804440753 3.5555649700012699 0.20714201966911508 2.6089804650067632 0.019767826393187551 0.099427683066901973 0.087946509316245841
 16.050000000000001 201.15645454667236 116.58879405661612 210.27002801651244 0.81631487383558343 -126.51868240029184 0.26949018738787905 0.16869292886712361 0.378132012911985
 16.079999999999998 356.30624148259488 34.063035650998351 250.45397652670582 4.6807360181388633 67.108493286751695 0.86515698460975909 1.5212040992747125 2.2943750541819594
 16.109999999999999 741.44923164506667 166.5190588824631 383.32236901764497 38.747187933342644 152.86061581161556 10.738231984812023 8.6895245287635223 19.319431515449963
 16.140000000000001 44762.890472684187 40974.250171536478 13121.733353486965 1936.3485208469942 -11269.441573186223 4534.098787957374 544.37448292818067 -3142.1247491849676
 16.170000000000002 4695.3756105795319 791.82629864893943 2774.8414177954096 574.80271309004343 553.90518104514081 122.88600244036724 166.14301400949728 285.7736932244855
 16.199999999999999 4962.8972756263365 1640.075831844805 1909.1755820472977 929.05007775003583 484.59578398419779 327.92174762653997 153.05967168919022 448.06865570658283
 16.23 39029.56419120916 25778.534461713145 14824.15981358528 1729.609276004715 -3302.7393600939795 6316.2348915608191 1435.6165081288934 -6022.2420326321771
 16.259999999999998 6871.0527339727159 698.46078135545542 4592.8113152985825 1446.8125328859419 132.96810443273736 201.75315458538225 568.01282827176919 677.04653423419984
 16.289999999999999 1532.2736995487069 314.10803335065867 782.75601322669627 448.12741170326933 -12.717758731917581 105.95571642364976 118.27738189893165 223.89430599021057
 16.32 1200.5841367741359 340.06416431552367 473.0845339570883 435.76795740107821 -48.332518899554167 134.95849117046444 85.709205283619582 215.10025938582473
 16.350000000000001 3064.26747120966 1217.5673227935031 756.46469357502247 1330.3465416922843 -240.11108685115028 705.28290850320309 99.998085594164408 525.06521707415766
 16.380000000000003 8115.5801213484829 816.7557917201699 6797.9012880680402 123.79776490553802 377.12527665473317 655.43659835837389 1348.7633065735279 -1880.4022384993439
 16.41 1674.3715428059616 14.236915674497503 1216.7544814217547 398.76853682490372 44.611608884805285 43.914430368583915 178.02092636360666 176.83317360904357
 16.439999999999998 8.6494868214081507e+20 3.1193217867378754e+20 4.5731497532382177e+20 1.0618590132393573e+20 -1.0484373180730063e+19 2.8642023390422172e+19 2.7057098596654666e+19 5.0486781580213903e+19
 16.469999999999999 3732940051877.4229 1468315057645.0952 2005190837679.54 102302812613.04488 157131343939.74194 27547598871.069881 26091597092.345875 48663630008.64669
 16.5 2981635166.62253 652669807.36316371 1554446097.1064053 322710034.44057834 451809227.71238279 86776140.83707349 82413220.952219322 153520673.26587981
 16.530000000000001 41015146.912568256 5075180.5752401017 17256118.416650724 12467822.493551422 6216025.4271260081 3349915.2297168844 3185858.32700312 5932048.6666339263
 16.560000000000002 1067958.6056000211 166260.87069896545 623549.65016062511 56621.487388748581 221526.59735168182 15184.574812285256 14451.646433498317 26985.266461787593
 16.59 71423.584396312202 12288.43383860315 44120.3469141846 869.97000514200113 14144.833638382459 235.70506112301126 217.78662359692802 416.47839856351953
 16.620000000000001 7889.2005859326218 1470.0306380643549 4736.1542251965748 373.52925586670148 1309.4864668049918 100.13043851123049 94.208320944925077 179.19050270260507
 16.649999999999999 1166.3942082279973 238.92416639800456 660.04309746185675 114.74411067948463 152.6828336886513 29.743684182028112 29.741074372284842 55.259352123761616
 16.68 210.4088437209266 47.885935645527034 110.14318659839326 32.296121549293694 20.083599927712662 7.8971156593094074 8.8500846998942642 15.548920855918562
 16.710000000000001 45.997363572543328 11.385519721707199 22.840894236379764 9.2283029089700044 2.5426467054863622 2.082184374236816 2.7613576549910293 4.3847606619016206
 16.740000000000002 13.171594176253269 3.2930691130675833 6.9568255619654664 2.847989378099975 0.073710123120245302 0.60029000855318826 0.94994585964051437 1.2977533923169147
 16.77 5.2464402944583082 1.2528857024320179 3.2333801700224605 1.0141429365601424 -0.25396851455631286 0.21621254731842349 0.37705515730432082 0.42087517565458749
 16.800000000000001 2.8392733331138138 0.73420275410046276 1.9851187757177331 0.43652208781746132 -0.3165702845218436 0.099085286749455159 0.18662421993485662 0.15081255938962046
 16.829999999999998 2.4234822908798814 1.0333092265813526 1.6698899185993654 0.26063947342134874 -0.54035632772218511 0.050298669089259951 0.14434281044175229 0.065997991762222652
 16.859999999999999 5.414899161419898 4.4815680891899712 1.9238333348012628 0.38168874709604012 -1.3721910096673757 0.031867228747240316 0.25122252917178156 0.098599003659967696
 16.890000000000001 7.9675338474997819 2.4568991633982695 2.0098897405465972 2.9073981349556033 0.59334680859931166 0.15390562489060433 1.7396387322914399 1.0138538493065699
 16.920000000000002 7.2919211841921205 0.63526299207866965 4.5292249447746915 1.4535152393907265 0.67391800794803314 0.10994615848101982 0.80585073840964361 0.53771837164049208
 16.950000000000003 5.2130273218368268 0.14959432624820188 4.8587548156699558 0.15106851952320746 0.053609660395460515 0.0174547559831883 0.098827107887906732 0.034786653372855074
 16.98 5.1648264612205077 0.059666841139857332 5.1539085455030182 0.025448137113155873 -0.074197062535523217 0.0057637379397615825 0.037608967614712968 -0.017924569768081534
 17.009999999999998 3.7840523885466588 0.091802408824977907 3.712012420996909 0.02652253698902228 -0.046284978264250411 0.0036185691192117779 0.045194263865489956 -0.022290292891766761
 17.039999999999999 2.599311359446578 0.59239205160785569 1.7878013615589026 0.17087641866041256 0.048241527619407129 0.007841719826634853 0.14254301304063652 0.020491700968835933
 17.07 13.029439362327425 1.1492868301155517 0.89471568221021247 10.853395078960304 0.13204177104135836 0.47393370390993855 6.7916585309167585 3.5878031029666655
 17.100000000000001 0.63615493827376035 0.051062184596398684 0.49821328252994335 0.090660544479585978 -0.0037810733321676873 0.0085204346852190919 0.07858205183239042 0.0035580547254710649
 17.130000000000003 0.4736872163395543 0.12654215657205917 0.29567330911261047 0.04417042026233526 0.0073013303925494868 0.0033266538727028585 0.062402567790888618 -0.021558795691622279
 17.16 13.284039902438412 1.4032874567150264 0.19456489553364414 11.608337493541706 0.077850056648034335 0.43904768457868826 7.5592850832374117 3.6100050497659266
 17.189999999999998 0.15237771272862335 0.021727545617269219 0.12371113838302315 0.0073862015691630407 -0.0004471728408320918 0.0029906875961684637 0.019414186662734836 -0.015018674735718598
 17.219999999999999 0.81500153927167729 0.23104037404019076 0.10991166645733866 0.4647578266102626 0.0092916721638853748 0.021653930030575627 0.49761138672171129 -0.054507536569862541
 17.25 28.729043600999763 5.2506414053508781 0.058555689760680783 23.346846594186648 0.072999911701554496 0.1257374163689905 20.046765720658733 3.1743446773165935
 17.280000000000001 0.83754389578786337 0.4872835462510115 0.039875406532900184 0.31121250858216287 -0.00082756557821118807 0.0029530119416795535 0.31385000250615464 -0.0055905025743182213
 17.310000000000002 5.3368100206659737 3.8415527631001032 0.047505498774250289 1.6025132970371945 -0.15476153824557506 0.11665732516010141 1.9302367300603003 -0.44438060448991745
 17.34 0.20350840786824959 0.11604359229588383 0.022894431358166503 0.074567553681191792 -0.0099971694669925455 0.014236228020806544 0.084376650839328202 -0.02404531929531702
 17.370000000000001 387818378288.99121 247744908833.34976 0.015244470264862734 140073461058.22296 8397.4032706041999 0.010135955561287111 140073425075.26965 47393.331092986395
 17.399999999999999 37803.862409104324 24263.49424789277 0.011709018202505328 13542.690114853442 -2.3336626600829815 0.0098081987832427733 13547.793131310167 -5.1116506518354372
 17.43 24.816874453481656 16.248251824168772 0.009343467768280083 8.6181698450620807 -0.058890683517482612 0.0094636360589142477 9.182366098748389 -0.57365900396097025
 17.460000000000001 0.48215239922905373 0.29221747660392255 0.0078066872575252204 0.18067760743331457 0.0014506279342913434 0.009097291184550679 0.12175128557232336 0.049829037672405277
 17.490000000000002 0.046967440111166242 0.01732527657437331 0.0068681578410955289 0.022046159391995102 0.00072784630370230255 0.0087136809352442966 0.0030568661756278912 0.010275603829803937
 17.52 0.046901571977546554 0.023639891806308943 0.0063721400446133886 0.017755396240419666 -0.00086585611379545388 0.0083242899996220573 0.0036006092821874937 0.0058304903649154484
 17.550000000000001 0.053861632905328735 0.027825369190682962 0.0062146290869045245 0.020375639619370483 -0.00055400499162924039 0.0079376366990758836 0.0048686578520369412 0.0075693378879404041
 17.579999999999998 0.052645868369262369 0.026954502443686683 0.0063239048147594092 0.019690532155278852 -0.00032307104446257704 0.0075530794498599157 0.004605733284194208 0.0075317113750873821
 17.609999999999999 0.051254361212035637 0.026280590845147344 0.006644819864389544 0.018569175119464276 -0.000240224616965523 0.0071636266650725406 0.004386184692698249 0.0070193549844935902
 17.640000000000001 0.05085793614852463 0.026179090537506326 0.0071306460486455902 0.017722039346814437 -0.00017383978444173234 0.0067634032440750886 0.0043438665342238492 0.0066147600622713824
 17.670000000000002 0.050842336995132187 0.026200144629125944 0.0077430623996632263 0.016989415168293026 -9.0285201950027116e-05 0.0063519701861692599 0.0043394822131480344 0.0062979524532052701
 17.700000000000003 0.0508972886593465 0.026186136236713446 0.0084556963188686541 0.016244593241796133 1.0862861968265709e-05 0.0059324289878072518 0.0043187194223402205 0.0059934336180717199
 17.73 0.051015821720575984 0.026155580344830176 0.0092552175085011609 0.015469029451925886 0.00013599441531875976 0.0055066423333096906 0.004284260849275771 0.0056781140861383314
 17.759999999999998 0.051228751212131766 0.026128473134436017 0.010137564704768127 0.014667946458240395 0.0002947669146872338 0.0050726007781044854 0.0042445721247866284 0.0053507603397295348
 17.789999999999999 0.05152156523356375 0.026091232590986335 0.011101800082117303 0.013838048299672404 0.00049048426078770633 0.0046258396634016249 0.0042021444825916512 0.005010049831226852
 17.82 0.051877024645095485 0.026032323713254042 0.012146259971259357 0.01297802120417586 0.00072041975640623249 0.0041629298440118475 0.0041594279034419873 0.0046556479213265027
 17.850000000000001 0.052329671540892554 0.02597418283976595 0.013270058841240237 0.012100124725561804 0.00098530513432456483 0.0036838893752014997 0.0041226442817565148 0.0042935741716462706
 17.880000000000003 0.052978836993450518 0.025971834908248 0.01447964513090395 0.01122696467064568 0.0013003922836528883 0.0031920538238312634 0.0040995803286827366 0.0039353120690697506
 17.91 0.053968206895345761 0.026086922844568809 0.015798329761962153 0.010380555375781319 0.0017023989130334784 0.0026923473875301437 0.0040956803020103594 0.0035925074595222284
 17.939999999999998 0.055473181917945556 0.026364304648288643 0.017279269608327683 0.0095761707433480898 0.0022534369179811392 0.0021901651956145454 0.0041125832512384003 0.0032734000340951474
 17.969999999999999 0.057747189248133247 0.02683575297008986 0.019032103095294645 0.0088274149701112314 0.0030519182126375051 0.0016928406503121712 0.0041499042030505142 0.0029846455134639334
 18 0.061300201422123647 0.027562286845354146 0.021301840575791292 0.0081621977532665025 0.0042738762477117194 0.0012147725375309909 0.0042089389787788919 0.0027384588956202451
 18.030000000000001 0.067437600456164454 0.028727543115595399 0.024751717578159898 0.007648326603276915 0.0063100131591322375 0.00078712503161530874 0.0042971423983952034 0.002564028517928368
 18.060000000000002 0.08031764053201236 0.030857741466595902 0.031754198817376449 0.0074334002326179038 0.010272300015422089 0.00047520368404100683 0.0044334224731132944 0.0025247392094105486
 18.09 0.11930625802315548 0.035450633356903974 0.055470538716812137 0.0078189127411155794 0.020566173208323768 0.00041375914456688362 0.004655725721001233 0.0027493873573908689
 18.120000000000001 0.31200927624335767 0.035141254284741165 0.21572745497378593 0.0094261084479204636 0.051714458536910084 0.00088968100438325236 0.0050351621939142485 0.0035012167136746768
 18.149999999999999 0.13260731259167541 0.0042974507838460024 0.12008298147916877 0.013617265382970362 -0.0053903850543097591 0.0025565283993319856 0.0057086728538407201 0.005352003562817175
 18.18 0.082554620566968287 0.011611357659269215 0.056510689715058661 0.023662137529641875 -0.0092295643370014536 0.007037444436423684 0.0069636324647726336 0.0096609808829781121
 18.210000000000001 0.10041878097068757 0.015017125024945177 0.045021449024132222 0.048081790644112166 -0.007701583722501992 0.018692502413059201 0.0094528791710479596 0.019936297014706873
 18.240000000000002 0.16086300079155369 0.016748337734229821 0.042659939308193028 0.10796231795416564 -0.0065075942050347958 0.048725841457117003 0.014488710900067862 0.044747600992008939
 18.27 0.27294676165143356 0.017749015465169618 0.043243603908237831 0.21763640392532865 -0.0056822616473025849 0.10654308771703719 0.021652797546753703 0.089440309824548453
 18.300000000000001 0.31160342899630383 0.018354988104357262 0.045300262320081525 0.25304421476662176 -0.0050960361947567281 0.12929142623976328 0.020975233978176286 0.10277740837904879
 18.329999999999998 0.24449048545586788 0.018716033220175992 0.048415066477928509 0.18202334284960414 -0.0046639570918407293 0.094959037992313644 0.014058123099753152 0.073006122850608729
 18.359999999999999 0.18933876220143928 0.018917941695157869 0.052541864617941754 0.12221382403974061 -0.0043348681514009746 0.064286757336629571 0.0095222284409459106 0.048404819089242594
 18.390000000000001 0.15996182666144537 0.01902026874191844 0.057848692471529163 0.087170642236202814 -0.0040777767882050524 0.045904799908356018 0.0071672283204358709 0.034098609672916821
 18.420000000000002 0.14618503372664698 0.019066736794722358 0.064721338427602831 0.06627158910656486 -0.0038746306022430644 0.034790704352367176 0.005876481429470959 0.025604404364921028
 18.450000000000003 0.14212578487987049 0.019086783009446145 0.073871575555745514 0.052884117271836444 -0.0037166909571576408 0.027598017872621079 0.0051058222778687136 0.020180279821779664
 18.48 0.14580046902519433 0.019095666000839472 0.086615882256141877 0.043691586835607046 -0.0036026660673940418 0.022613756536821693 0.004611126619893398 0.016466706486772998
 18.509999999999998 0.15812284565149504 0.019096333146949019 0.10557886343739765 0.036986157569230162 -0.003538508502081815 0.018945429894087512 0.0042737823131526282 0.013766947605050334
 18.539999999999999 0.1840854052570183 0.019083952931770089 0.13671348200277089 0.031828918670354957 -0.003540948347877622 0.016100241213622926 0.0040302443308470404 0.01169843450687021
 18.57 0.23960906384075867 0.019052497575477167 0.19653773465861626 0.027671542331933648 -0.0036527107252683935 0.013789767796109336 0.0038444026275646103 0.010037372288055225
 18.600000000000001 0.38893784975362211 0.019002663878823236 0.34976466569414144 0.024178297429370693 -0.0040077772487132858 0.011835837095476033 0.0036959144868783933 0.0086465451409997035
 18.630000000000003 1.1665518232872842 0.018955110242333637 1.1317192834025314 0.021134392235070163 -0.0052569625926507614 0.010121750342689258 0.003574139814545599 0.0074385002022942289
 18.66 3.4199843892404389 0.018876539587775441 3.3994325789199125 0.018393296711077679 -0.016718025978324634 0.0085649341874405715 0.0034740880522203576 0.0063542713097730907
 18.689999999999998 0.45845130955268687 0.018176021508347667 0.42793683529347554 0.015844003525611383 -0.0035055507747478311 0.0071005625665773097 0.0033936341219615944 0.0053498022089132251
 18.719999999999999 0.078262947759368123 0.018253471257560643 0.048711023307278042 0.013391211021946034 -0.0020927578274165942 0.0056714771250080927 0.003332351642997658 0.0043873758716329548
 18.75 0.036387809270449246 0.018185364881443702 0.0093700765011046072 0.010947814123684155 -0.0021154462357832098 0.0042231464608157984 0.0032927537429218272 0.0034319053078944355
 18.780000000000001 0.029505574147727878 0.018098226990972074 0.0051487231396403653 0.0084516379381061046 -0.0021930139209906693 0.0027092830324779689 0.00328599555006105 0.0024563476692765849
 18.810000000000002 0.030377375344257069 0.018010289912322723 0.008653977226227804 0.0059854390388198557 -0.002272330833113317 0.001149680176518242 0.0033512409595150032 0.0014845014413381701
 18.84 0.034985920762224398 0.01792347076711737 0.014830621131727218 0.0045925075388057448 -0.0023606786754259423 6.2004851011689366e-05 0.003644473238118917 0.00088600395124409218
 18.870000000000001 0.05325716286880687 0.017837016758261152 0.022784320725246977 0.015108186372620182 -0.0024723609873214354 0.005355358264336172 0.0051504311142113127 0.0046023463614666043
 18.899999999999999 0.31712360646325738 0.017752092402453446 0.03309738634443022 0.26890229333977977 -0.0026281656234060742 0.15000417536629523 0.020930469372786011 0.097967486851668256
 18.93 0.18296582646784165 0.017673587453506109 0.04792950183966193 0.12022969247381168 -0.0028669552991380876 0.069017893104117087 0.0073284696611207317 0.043883331825641594
 18.960000000000001 0.13690269228042906 0.017611877325085783 0.073792090324848028 0.048785173740877132 -0.0032864491103818563 0.027315213631275412 0.0040618991018402306 0.017408065529139857
 18.990000000000002 0.18201690829064909 0.017594167228209907 0.13890467044701865 0.029764096361355175 -0.0042460257459346765 0.016043333094318789 0.0033922792976181096 0.010328483078036306
 19.02 0.637039129840834 0.017797829577646983 0.60733474365612705 0.020639307145377251 -0.0087327505383171782 0.010567585396029743 0.0031420380509659691 0.0069296759685290518
 19.050000000000001 0.51017020069779206 0.017071220497116769 0.4859518766297487 0.01453370356327937 -0.0073865999923529132 0.0067675410682027501 0.0030192744019846268 0.0047468650561232071
 19.079999999999998 0.034790489343236732 0.01699409287528603 0.0097841070749454199 0.0090068740768370105 -0.00099458468383173816 0.0034819625797943847 0.0030001248412932892 0.0025247992853396836
 19.109999999999999 0.030714805255322972 0.016999156251794802 0.011429072993877973 0.0038918511979719244 -0.0016052751883217236 0.00014097727135951323 0.003278272058565776 0.00047259708507779962
 19.140000000000001 0.41468269635600924 0.016968017171194009 0.031462831432980738 0.36852203921900395 -0.0022701914671694368 0.21935151499714875 0.023609245890107787 0.12556129323196022
 19.170000000000002 0.13542025999077284 0.01697879279802756 0.082117730086357213 0.039860981256730287 -0.0035372441503422319 0.022748772064671137 0.0034228716572332596 0.013689333444386586
 19.200000000000003 1.7834337835405398 0.018000434038196129 1.7661355053657133 0.01777006286571953 -0.018472218729089204 0.0090629174410022731 0.0028817306527558319 0.0058253924971808143
 19.23 0.031855944463003182 0.016392075318091118 0.008464309528036262 0.0076243053487430089 -0.00062474573186720248 0.0028146014424792719 0.0028745562970372259 0.0019351684557992169
 19.259999999999998 0.45816005559896289 0.016508712227696853 0.032878819293803159 0.41103330358126727 -0.0022607795038043907 0.25539872600743829 0.019745912992014045 0.13588869799538772
 19.289999999999999 0.96862344491840313 0.017272746277082304 0.94750421830352438 0.017909387057923776 -0.014062906720127553 0.0092323246413088117 0.0027226764754436908 0.0059543531404314329
 19.32 0.035433283697331064 0.016248986918340251 0.014416672746251578 0.0065992167463580819 -0.0018315927136188608 0.00047056188232555386 0.0036983574745950176 0.002430305612657046
 19.350000000000001 6.0264707786899461 0.017569687970394182 6.0171229269388533 0.0049408942981944226 -0.013162730517497665 0.0027540955844238104 0.0028279961394373316 -0.00064145191086975529
 19.380000000000003 4.0327429289095376 0.011962788260809499 3.9959443751597861 0.01994229052996329 0.0048934749589796744 0.011411457136477208 0.0024801385661717529 0.0060505413208681736
 19.41 0.11851884164449145 0.015938028606237827 0.079998984761894182 0.022724333464935652 -0.00014250518857622022 0.015713847170181591 0.0027022403669131425 0.0043082591216579529
 19.439999999999998 0.065832283170937742 0.016006628514759983 0.010272073127110478 0.040744094741430564 -0.0011905132123632848 0.012237286447997037 0.010237616122604659 0.018269124800563578
 19.469999999999999 0.30819561650758476 0.015793831553485183 0.072018498075231391 0.22479040759943533 -0.0044071207205672001 0.16535332515847923 0.0053001341647700316 0.054135106960161751
 19.5 9931463498435.834 0.015598626373805007 9523093021898.6875 408370522484.54218 -45947.413244335177 408372067625.84198 0.0030892222499727109 66129.615767410753
 19.530000000000001 14174.574256224776 0.010399383736580056 13195.046395946985 983.0307436030771 -3.5132827090254932 985.43870068958893 0.0030953304042324889 -2.4069426625181913
 19.560000000000002 5.6663503804865103 0.01142019837337235 5.3103181451206902 0.40661126465852049 -0.061999227666072007 0.47088129867177475 0.003157730914554401 -0.067425926576179407
 19.59 0.10222463943590576 0.01238828919330537 0.062946908379806488 0.026287686544195579 0.00060175531859834154 0.011053992914332495 0.0032558992782238181 0.011977778819809218
 19.620000000000001 0.068457224689379148 0.012924116895588381 0.039617118842454668 0.018677181240455507 -0.0027611922891194025 0.0075077608958892495 0.0033543983095974416 0.007815007059333013
 19.649999999999999 0.052851629041161308 0.013291445284183967 0.025841868478261129 0.016523333362798993 -0.0028050180840827749 0.0058008714535769754 0.0034260239411131902 0.0072964278462844126
 19.68 0.054091516548517925 0.013564519326903437 0.025631548739812323 0.017627796504861355 -0.0027323480230591842 0.0062704622429452699 0.0034608380987565085 0.0078964909837922655
 19.710000000000001 0.055763236842613993 0.013772398380294405 0.02641779488528357 0.018338465815540411 -0.0027654222385043938 0.0066998965228684572 0.0034586362771762981 0.0081799327167424805
 19.740000000000002 0.056322380379893386 0.01392577034169605 0.026542667522321862 0.018623758730119486 -0.0027698162142440115 0.0069439094683809814 0.0034188738131104078 0.0082609791329319535
 19.77 0.056293216846117336 0.014017318888162102 0.026314482561646695 0.018668730720618348 -0.0027073153243098204 0.0071154492742786825 0.0033342319380698917 0.0082190588824884916
 19.800000000000001 0.055525472786902605 0.013982854108119355 0.025697434939554262 0.018354200464745677 -0.0025090167255167007 0.0071934447007012403 0.0031838729241737084 0.0079768997798423391
 19.829999999999998 0.052823137736561582 0.013526593476631226 0.023957980498637267 0.017212833593328057 -0.0018742698320349767 0.006971041886294208 0.0029320342237302011 0.0073097800675155809
 19.859999999999999 0.046726414054322048 0.012343401489123437 0.019811132409296359 0.014711006915840215 -0.00013912675993795428 0.0060312904876891893 0.0026301638133138759 0.0060495709411941571
 19.890000000000001 0.089990022962237418 0.012055052579586953 0.056546803037113465 0.01301676804590237 0.0083713992996346173 0.0049362395486860812 0.002664590275001784 0.005415940043017319
 19.920000000000002 0.051095279812142715 0.011144794792594394 0.027773687437980778 0.014237119536376406 -0.0020603219548088639 0.00507170427746792 0.0029690443470965335 0.0061963659282869114
 19.950000000000003 0.050440374894357771 0.012106746767540753 0.024840451664504427 0.015828547609177585 -0.0023353711468650038 0.0056928742916362348 0.0031347107591243278 0.0070009624716081019
 19.98 0.0517286816513811 0.012617961508698152 0.024676393791250414 0.016881489225666232 -0.0024471628742337051 0.0062741344112406637 0.0031524009534997029 0.0074549624253422708
 20.009999999999998 0.052273752266788265 0.012946669960713473 0.024470299181685536 0.017243591004377931 -0.0023868078799886721 0.0067456026814823522 0.0030124889296581372 0.0074855190657579966
 20.039999999999999 0.045160890118131194 0.011458750658269672 0.019955296219845309 0.01421553404067093 -0.00046869080065469702 0.0059635409411142081 0.0024710365841582073 0.0057809830007057956
 20.07 0.049895997456874217 0.010355819296216946 0.027963500029181652 0.013218461492101959 -0.0016417833606263367 0.0047185186331719052 0.0027977268996523721 0.0057022159907138487
 20.100000000000001 0.049449293866143558 0.011984785935585784 0.023819389310993942 0.015916435019135873 -0.0022713163995720376 0.0058751425412230662 0.0030281526710619552 0.0070131483441547128
 20.130000000000003 0.049031787129781859 0.012284844046631641 0.022643863311014891 0.015939706672391363 -0.0018366269002560393 0.0065484641509158349 0.0026828245529830386 0.0067084470133587804
 20.16 0.047065122487686094 0.010860707890390691 0.02411308149547688 0.013978139142966904 -0.0018868060411483718 0.004996704073523651 0.0028658826287949971 0.0061155554268597341
 20.189999999999998 0.048217994388953175 0.012006901472349736 0.022362013251932676 0.015665809356255146 -0.0018167296915843714 0.0064545187474761402 0.0026332115373766474 0.0065781072773393153
 20.219999999999999 0.048298242388199825 0.011751152403540771 0.022968307952667761 0.015729451406625183 -0.0021506693746338994 0.005958326105589171 0.0028926337616746365 0.0068785049416904588
 20.25 0.048372879447554237 0.011787721719039869 0.022918705336970501 0.015830678341168733 -0.0021642259496248775 0.0061446040362608629 0.0028244323069980732 0.0068616607309391698
 20.280000000000001 0.046505027261853536 0.0110335431699721 0.022771938487442921 0.014700878317225618 -0.0020013327127870826 0.0054268033093551023 0.0028336843160801889 0.0064404010390182627
 20.310000000000002 0.046977532962304086 0.0094083358003470875 0.026515185006360336 0.011988113182270535 -0.0009341010266738695 0.0042791127734736209 0.0025752817267819255 0.0051337251186006488
 20.34 0.046431731354149422 0.010939518126762904 0.02333254469536095 0.014402425380986645 -0.0022427568489610731 0.0061104516098667207 0.0023687322165775815 0.0059232743275027941
 20.370000000000001 0.042136352175292331 0.010069395067499298 0.020210016416656838 0.013245737110343592 -0.0013887964192074026 0.0050992887555846621 0.002526183090949939 0.0056202827325838095
 20.399999999999999 0.041594660613495135 0.0099382885934842756 0.019931680854709716 0.013074757607576952 -0.001350066442275813 0.0050346062083451316 0.0024998629424056833 0.0055403054564535283
 20.43 0.041110930115587169 0.0098077382236163978 0.019691712753775778 0.01292170124378823 -0.0013102221055932392 0.0049770275776727093 0.0024748087052631025 0.0054698820277684357
 20.460000000000001 0.04068958646299594 0.0096685668561005585 0.01952370626678606 0.01277779603687529 -0.0012804826967659686 0.0049264668809512607 0.0024494719524944873 0.0054018750625079498
 20.490000000000002 0.040254594075556149 0.0095176536678000141 0.019364645822466768 0.012624298602629777 -0.0012520040173404077 0.0048728483086330947 0.0024232828167124743 0.0053281864369793585
 20.52 0.039764422190433885 0.0093549693532718747 0.019166232209373916 0.012457809125526052 -0.0012145884977379539 0.004811792635174332 0.0023965281306523685 0.0052495081604553703
 20.550000000000001 0.039243031941424596 0.0091784234790577256 0.018947100960579562 0.012287486627316775 -0.0011699791255294701 0.0047476415249481591 0.002369269011953154 0.0051705962590572743
 20.579999999999998 0.038722402477199762 0.0089833806205056269 0.018746661691074803 0.012118219562356701 -0.0011258593967373649 0.0046848945724244865 0.0023410469297697823 0.0050922983617816379
 20.609999999999999 0.038195619928071453 0.0087655534986431638 0.018569908394502812 0.011945199589132767 -0.0010850415542072844 0.0046224855911853801 0.0023115282175932353 0.0050112063698754877
 20.640000000000001 0.037632253827117386 0.008522267102873602 0.018391437092315679 0.011762337471133311 -0.0010437878392052025 0.0045566153310339919 0.0022810077557908642 0.0049247355865764415
 20.670000000000002 0.037019246401095454 0.0082504273346339502 0.018196104858485249 0.011569917555937035 -0.00099720334796076708 0.0044858739581120485 0.0022501940922211926 0.0048338714608126424
 20.700000000000003 0.036372949660501058 0.0079437435219885284 0.017999546085344383 0.011372791918891519 -0.00094313186572336067 0.0044120227348832921 0.0022196677590502756 0.0047411239121975448
 20.73 0.035716878946875544 0.007592834574088477 0.017832005155411616 0.011173563955013179 -0.00088152473763772495 0.0043367550779110139 0.0021895928033102041 0.004647238657486728
 20.759999999999998 0.035062627014489735 0.0071924797929731315 0.017715145091754883 0.0109691281132346 -0.00081412598347288426 0.0042589839848185262 0.0021597803287507328 0.0045503861873668894
 20.789999999999999 0.034437798727929902 0.0067702615649795376 0.017666703102070944 0.010752997123145551 -0.00075216306226613065 0.0041753586676976711 0.0021298439958047895 0.0044478167985931493
 20.82 0.034001163266874572 0.0064875617632054808 0.017735594459185246 0.010519230490320235 -0.00074122344583638544 0.0040825742011820071 0.002099259900204045 0.0043374192646139977
 20.850000000000001 0.034238609674483701 0.0068746711443508817 0.018001750584372207 0.010263276397060473 -0.00090108845129984892 0.0039784951199008777 0.0020673792815001863 0.0042174261005224391
 20.880000000000003 0.03555063724748083 0.0085562458692737264 0.018332982726210062 0.009979181290273885 -0.0013177726382768375 0.0038608730199128282 0.0020335356139475 0.0040847983342364204
 20.91 0.036686356432185797 0.010437223320218217 0.018283254009219464 0.009655979913420442 -0.0016901008106723256 0.0037248073001484292 0.001997281125469623 0.0039339184649465281
 20.939999999999998 0.036561925722086233 0.011159356724398432 0.017909264031266497 0.0092756426169792981 -0.0017823376505579898 0.0035606174816101227 0.001958687735986407 0.0037563649139873566
 20.969999999999999 0.035701831513068619 0.011113985406645923 0.017505901079110854 0.0088120445488738663 -0.0017300995215620229 0.0033521735582484071 0.0019188506582090022 0.0035410476401242317
 21 0.034564092205396066 0.010828680915188675 0.017150460298344921 0.0082290426592548892 -0.0016440916673924218 0.0030734223924650853 0.0018816717790926198 0.0032739755259766595
 21.030000000000001 0.033268402001171087 0.01050565629455027 0.016836493896042679 0.0074841910860545605 -0.001557939275476422 0.002679656050184229 0.0018619612179068068 0.0029426018442622252
 21.060000000000002 0.031907137120584537 0.010201761245877449 0.016559165869624876 0.0066270032368383903 -0.0014807932317561802 0.0021014455101962129 0.0019298399704124956 0.0025957504185922394
 21.09 0.032016443467465162 0.0099291606609139427 0.016320795736020195 0.0071830839259147301 -0.0014165968553837001 0.001526722646151585 0.0025669714643886655 0.0030894390497615142
 21.120000000000001 0.054429432563668667 0.0096876960307520285 0.016119429928544746 0.029988863793468632 -0.00136655718909673 0.0079073304408197771 0.0071800733913754376 0.014901564749942893
 21.149999999999999 0.054584483284090615 0.0094741137249515182 0.015943281774465773 0.030495679348403418 -0.00132859156373009 0.01100588250018727 0.0051424065195660538 0.014347442428579679
 21.18 0.044169428735096591 0.0092843779909226321 0.015775144865110634 0.020408009876319626 -0.0012981039972562941 0.0079384932520600391 0.0032749347259926277 0.0091946159785530109
 21.210000000000001 0.040059905822970636 0.0091140216425112386 0.015601615389582451 0.016614437508938758 -0.0012701687180618187 0.0066266383687582139 0.0026855280060697254 0.0073023006115011113
 21.240000000000002 0.037875976670399991 0.0089581241301309438 0.01541963045101925 0.014739875304516632 -0.0012416532152668355 0.0059465394859988452 0.0024159897664556671 0.0063773723659219942
 21.27 0.036450695600027824 0.0088114467542210924 0.01523612285881757 0.013615133935830147 -0.0012120079488409867 0.0055296090376913184 0.0022596501487893816 0.0058258980920508378
 21.300000000000001 0.035398482626005631 0.0086687913452996937 0.015061923332328041 0.012850301852469074 -0.001182533904091171 0.0052443626721413788 0.002153892925713411 0.0054520671829156693
 21.329999999999998 0.034556935799758104 0.0085253975623271749 0.014904658495358446 0.012281809977216614 -0.0011549302351441283 0.0050334621588726952 0.0020741060176396276 0.0051742613090731806
 21.359999999999999 0.033840771709461252 0.0083771307453088494 0.014765243006185293 0.011828576019738819 -0.0011301780617717101 0.0048675312548641173 0.0020087713273680007 0.0049522925928845423
 21.390000000000001 0.033196939580296486 0.0082202913049391185 0.014639376631378953 0.011445621246255469 -0.0011083496022770616 0.0047297402312617039 0.0019518292142523903 0.0047640713806233314
 21.420000000000002 0.032589992238595766 0.0080509695555968618 0.014521998437283416 0.011106237714241133 -0.0010892134685256492 0.0046098789232255546 0.0018998073767179683 0.0045965718072552408
 21.449999999999999 0.031995680519587365 0.0078638412836646611 0.01441128909651033 0.010793589066759902 -0.0010730389273475313 0.0045015439030811899 0.0018505333846342608 0.0044415332033947369
 21.48 0.031394641358161092 0.0076500215723993041 0.014309929719825008 0.010495738703634341 -0.0010610486376975673 0.0044003304534912793 0.0018024689562471594 0.004292962188841354
 21.509999999999998 0.030763273549125898 0.0073928146341526385 0.014223698584862369 0.010202242605548199 -0.0010554822754373103 0.0043024197674374487 0.001754333788010067 0.0041455143840312646
 21.539999999999999 0.030059150147240591 0.0070580947888196103 0.014159447051271444 0.0099016382485828548 -0.0010600299414333146 0.004203417466817955 0.0017048788848340161 0.0039933711889065899
 21.57 0.029190695732940048 0.0065698581988451318 0.014124638880856395 0.0095790947898626126 -0.0010828961366240919 0.0040971927338708213 0.0016527369941816176 0.0038292001037773141
 21.600000000000001 0.027932773897986159 0.0057452383865463051 0.014125598665213377 0.0092128624526119623 -0.0011509256063854821 0.0039739623273773762 0.0015963573924246454 0.003642585271065982
 21.630000000000003 0.025732815505664742 0.004224476131596479 0.01411454006153025 0.0087673229236783085 -0.0013735236111402955 0.0038158446568668822 0.0015343408825436622 0.0034171892633025327
 21.66 0.023332897779094898 0.0035041814107929395 0.013600925669157543 0.0081809305088948337 -0.0019531398097504204 0.0035857576313264188 0.0014681880539733367 0.0031270491930742669
 21.689999999999998 0.025698367959655175 0.0073438895722474111 0.012931742542982624 0.0073743630678863572 -0.0019516272234612153 0.0032015941926785874 0.001422956213555994 0.0027498955003573086
 21.719999999999999 0.027587869166909595 0.008953497670045071 0.01294147151525556 0.0074498008068405175 -0.0017569008252315554 0.0027114764274785287 0.0018163151099256053 0.0029220824660011742
 21.75 0.033794608226388009 0.0093292964829459479 0.013076294275721396 0.013166852858326845 -0.0017778353906061813 0.0057013877652240096 0.0020587683068067808 0.0054066527935284483
 21.780000000000001 0.028992587390345385 0.0084002158234150661 0.013510049517157112 0.0088258395562846436 -0.0017435175065114367 0.004043535727345185 0.0014809134210061106 0.0033013998710997904
 21.810000000000002 0.02604753492723812 0.0071318874290449853 0.012753117075350125 0.0074402495927792306 -0.0012777191699362216 0.0033474746253794865 0.0014141882600508442 0.0026785955489674203
 21.84 0.024931549321660394 0.0067326408888668341 0.012161513726131161 0.007015596087523052 -0.00097820138086064635 0.0029422071640260034 0.0014838456797697565 0.002589523941589763
 21.870000000000001 0.024804309804167132 0.0065034850105283887 0.011995895226002265 0.0072437832266571082 -0.0009388536590206265 0.0028912724739326707 0.0015574164445707509 0.0027951231781964941
 21.899999999999999 0.02389730925210614 0.0059793340304788029 0.011838669287451005 0.0075016756849814754 -0.0014223697508051443 0.0029876038432851354 0.0015614441042389713 0.0029526732680599287
 21.93 0.023098428350394672 0.0077199505557368374 0.0090383138722962744 0.0074680182216795531 -0.0011278542993179879 0.0031039831522519101 0.0014771173423026912 0.002886973036568602
 21.960000000000001 0.022095302686504711 0.0069998994864211321 0.0099658597800663679 0.0057102163788987454 -0.00058067295888153631 0.0024607580921958781 0.0012248210589264777 0.002024669901903794
 21.990000000000002 0.027839052426453435 0.0072064425262082935 0.010232610650822692 0.010711204740396106 -0.00031120549097365632 0.0036389938133947427 0.0023767909450508047 0.0046953789572315554
 22.02 0.025384727615140625 0.0072598768778794369 0.0098057145217039683 0.0087803330216303013 -0.00046119680607308467 0.003365961064452189 0.0017579015636611012 0.0036566159072567062
 22.050000000000001 0.023614366237644662 0.0064288321300510886 0.0099532240900494732 0.0081066997507428813 -0.00087438973319878385 0.0032623771706170117 0.0015641659074541853 0.0032802342585778561
 22.079999999999998 0.021072961856738549 0.0061609277641563112 0.0089975504661283182 0.0065386753512381834 -0.00062419172478426262 0.0027548288990961495 0.0012924380252272328 0.0024914241312688347
 22.109999999999999 0.026571813487809272 0.0075263134938826281 0.0095599487302700809 0.0096796929476986402 -0.00019414168404208071 0.0036939564891928294 0.0018761373070823332 0.0041097555278627219
 22.140000000000001 0.020950304366256112 0.0061591669373734243 0.0079212311784179618 0.0076754843089996061 -0.00080557805853488272 0.0032644098798367245 0.0014054774159652529 0.0030055953266523122
 22.170000000000002 0.030320984910159332 0.0087119031665826331 0.011741881792094892 0.010742965042327499 -0.00087576509084569102 0.0039232908520282252 0.0021414571238844936 0.0046782825646361995
 22.199999999999999 0.021834620665970066 0.0058081219793423497 0.011455265594627858 0.0050017798683591628 -0.00043054677635930678 0.0019494698707480127 0.00085204727118455765 0.0022002546608573354
 22.23 0.027704104474949826 0.0059802047731831679 0.011357855075585555 0.010692672024678811 -0.00032662739849770924 0.0026432793073286266 0.003453475346778511 0.0045956528979116326
 22.259999999999998 0.021952368530317564 0.0055524117509808029 0.01083347491796992 0.0063549613771333238 -0.00078847951576648261 0.0027267848928709195 0.0013718727345448302 0.0022562684632593229
 22.289999999999999 0.024080440171483617 0.0062644586520928681 0.011227467320661703 0.0072822339776724178 -0.00069371977894337777 0.0030640057223506071 0.0012904629775011994 0.002927763253512408
 22.32 0.040066611412293195 0.0023434053538081705 0.017514979872191676 0.023322152681469036 -0.0031139264951756868 0.012290767371049786 0.0025521081045188757 0.0084792356751034834
 22.350000000000001 4383.7018778083875 2183.2886015679992 0.011410207549939412 2199.1125336626001 1.2893323702388844 0.0021279323478755959 2195.6717798547215 3.4083849084916724
 22.380000000000003 0.12084896919775162 0.064818299434014445 0.011326411452616264 0.050698035523724545 -0.005993777212603621 0.0030657394828242793 0.071876978233188865 -0.024244413283889179
 22.41 0.027082032953547983 0.0076168219161590871 0.011121382813215178 0.0088587032748345656 -0.00051487505066084578 0.0031380689869335587 0.0016356787791131451 0.0040849826016749937
 22.439999999999998 0.021597859813524845 0.0052241682124116937 0.010454398066709 0.0064876690468330415 -0.00056837551242888782 0.0028425004131940137 0.0012575281331983241 0.0023876653631447497
 22.469999999999999 0.021464053438863047 0.0053043833310903975 0.010713336129507742 0.0062273296187320649 -0.00078099564046715765 0.0026570472987226673 0.0012939746249455524 0.0022763567727011515
 22.5 0.02243658607337554 0.0056600019398814752 0.010805513267860617 0.0066676381415540359 -0.00069656727592058807 0.0026150401517183847 0.0014445176549798314 0.002608095400598595
 22.530000000000001 0.022168140823182685 0.0056976013885560997 0.010354186043602772 0.0068014753385603243 -0.00068512194753651454 0.002764108604129793 0.0013999248160096785 0.0026374560658745353
 22.560000000000002 0.022119740172704648 0.005657959025071259 0.010341254747593346 0.0064425182132868851 -0.00032199181324684133 0.0026328741594794933 0.0013615549787572394 0.002448110673753905
 22.59 0.022013035071783486 0.0055460467883649738 0.010425964116726735 0.0063726063774663571 -0.0003315822107745774 0.002608227273978048 0.0013423657480831834 0.0024220134640149972
 22.619999999999997 0.019758397914712969 0.0054833541428968057 0.010335468038174037 0.0044202059943441582 -0.00048063026070203544 0.0015448066930644315 0.001309978497645374 0.0015654349599764251
 22.649999999999999 0.021119295035038378 0.0053263166885025356 0.0099808315084774744 0.006362689891500458 -0.00055054305344209061 0.0026926414089064178 0.0012723880332868847 0.0023976557185569252
 22.68 0.019791000714266899 0.0051943501374280164 0.0098148613050232578 0.0054863897883498649 -0.00070460051653424365 0.0022932521644007569 0.0012263683612167879 0.0019668345885295547
 22.710000000000001 0.019920567857361175 0.0055309079117431192 0.008982121116164872 0.0057866994761255359 -0.00037916064667234872 0.0023724357155246625 0.0012826791148224028 0.0021315945789160133
 22.740000000000002 0.019826416275788631 0.0053229927173344916 0.0094963702510344038 0.0054074825499339802 -0.00040042924251424436 0.0022273030274197868 0.0012314592207663094 0.0019487264848268837
 22.77 0.019728387179198843 0.0052075069316228221 0.0092593555451714275 0.0058755671402901891 -0.00061404243788559614 0.0023582134979816911 0.0012890946648261539 0.0022282520140947748
 22.800000000000001 0.019317230048034217 0.0053981316005233338 0.0089766022010589926 0.0052725551149974872 -0.00033005886854559188 0.002077830253944308 0.0012641721544310795 0.0019305732316399233
 22.829999999999998 0.019535844756113124 0.0051988552294423181 0.0090133992254014372 0.0059504722406481985 -0.00062688193937883029 0.00228216237817241 0.0013373565774824374 0.0023309352467951907
 22.859999999999999 0.018949480955084069 0.0053159646528143341 0.008958071170656362 0.0051130423980405033 -0.00043759726642713336 0.0015826220769437813 0.0014432625625606646 0.0020871365547015055
 22.890000000000001 0.020284201650368958 0.0051014822428620188 0.0088995146128766668 0.0067267003443509839 -0.00044349554972070745 0.0028810574837683455 0.001277764189184704 0.0025678672633572515
 22.920000000000002 0.018621526195579031 0.0050326977987805816 0.0082932775922862963 0.0058368094227891866 -0.000541258618277031 0.0025662780057955788 0.0011635743947451011 0.0021069461798764793
 22.949999999999999 0.020424548626035984 0.005309933833737783 0.010004456120846508 0.0056722800972605764 -0.00056212142580887867 0.0022779662601768278 0.0012324817013971675 0.0021618579153143132
 22.98 0.01826027371046552 0.0049847999255672407 0.008788531193482902 0.0047560473159477396 -0.00026910472453236313 0.0020052208950181679 0.0011105766067091051 0.0016402347303119678
 23.009999999999998 0.017301780299894157 0.0049035119994100436 0.0082656094168693899 0.0045531977092690837 -0.00042053882565436186 0.001823428124791461 0.0011373601089769978 0.0015924115169823987
 23.039999999999999 0.016788678520607912 0.0048827492228078568 0.0080914071375980615 0.0042496974380161609 -0.00043517527781416864 0.0016316097506816236 0.0011405497961678186 0.0014775359096287732
 23.07 0.016396672087640989 0.0048829158311514504 0.0079918777458578318 0.0039888597774811203 -0.00046698126684940921 0.0014021386109356257 0.0011741879411827666 0.0014125247507949408
 23.100000000000001 0.016935226389518318 0.0049239056422610838 0.0079840725586842916 0.004565036739679857 -0.00053778855110691475 0.0013141837003247765 0.0013738583925796541 0.0018769868182592917
 23.130000000000003 0.017770255037707298 0.0046929626758649918 0.0081106833333428902 0.005516959538227284 -0.00055035050972787082 0.0021981092554389232 0.001191125193043215 0.002127748860413124
 23.16 0.016162015310915122 0.0047285444327142753 0.00793936061906334 0.0038643481330328383 -0.00037023787389533071 0.0014664777248231035 0.0010871480749000836 0.001310729193647624
 23.189999999999998 0.015263819093204699 0.0047149690442395203 0.0075916691971746669 0.0033702955763689527 -0.00041311472457844105 0.0009929009329915394 0.0011792501530401395 0.0011981363696570726
 23.219999999999999 0.01766161548830299 0.0047683074972379343 0.0075970329661277777 0.0057990700937936611 -0.00050279506885638327 0.0014541517502439359 0.0016380624461824131 0.0027068509560860717
 23.25 0.015874732758743966 0.004670947419959953 0.0078363872159805583 0.0037436046378245191 -0.00037620651502106461 0.0012998941441333513 0.0011058645360013004 0.0013378513196463824
 23.280000000000001 0.016755436283081151 0.0046362636549685662 0.0073073372048990323 0.005237245653918433 -0.00042541023070487885 0.0011803872352429223 0.0016004167699105393 0.0024564201614212886
 23.310000000000002 0.015363348004491396 0.0045675517443311093 0.0073919345302575091 0.0037271853091616538 -0.00032332357925887744 0.0010386327045216134 0.0012063728021384787 0.0014821712274856094
 23.34 0.017150091364676903 0.0044230400659397437 0.0073608466498396603 0.0058677742960499069 -0.00050156964715240609 0.0022615204974079021 0.001210830575164412 0.0023954487808448416
 23.369999999999997 0.015951379224085908 0.0045189548153063567 0.0072599281958817801 0.0045112776907035562 -0.00033878147780578183 0.0012725546058034683 0.0012913002190247783 0.0019474153268242932
 23.399999999999999 0.016044252500566951 0.0044580201159763119 0.0072010667802679812 0.0048924363934864032 -0.00050727078916374248 0.0014783143462590962 0.0012876023015139263 0.0021265172815902521
 23.43 0.019518237230648564 0.0043991174554907928 0.0068459675721481324 0.0086838578840912947 -0.00041070568108164966 0.0031615651634028948 0.00158341124879305 0.0039389001193607517
 23.460000000000001 0.017973587328714291 0.004291241469761827 0.0068209178850979178 0.0072809621508550726 -0.00041953417700052833 0.0026739914377804821 0.0013984902861307448 0.003208501516184892
 23.490000000000002 0.017728412140744079 0.0042212903417822838 0.0067224905637784859 0.0072018634018659522 -0.00041723216668264405 0.0027260141263438595 0.0013496465702309962 0.0031262279231593863
 23.52 0.017394584117686115 0.0041367664651173804 0.0066193018378123908 0.0070547852379096139 -0.00041626942315326848 0.0027368987009132734 0.0013011518836064317 0.0030167623204355527
 23.550000000000001 0.016995945816945565 0.0040318064389099333 0.0065117150978827067 0.0068697283610546179 -0.00041730408090169546 0.002718655528274003 0.0012559338485793551 0.0028951674760767853
 23.579999999999998 0.016548043088598034 0.003900293385656155 0.0064006985673865126 0.0066676619583282137 -0.00042061082277284587 0.0026816443412120616 0.0012149008969559246 0.0027711453764370782
 23.609999999999999 0.016080939488661634 0.0037552523414478597 0.0062951560900024522 0.0064561404070087678 -0.00042560934979744695 0.0026315887840804917 0.0011771310688013623 0.002647449224956635
 23.640000000000001 0.015692289613594042 0.003667878645133097 0.0062165613940175371 0.0062355003092591137 -0.00042765073481570602 0.0025707929881628915 0.0011413694257190494 0.0025233660778791211
 23.670000000000002 0.015466295048611181 0.003711436931431087 0.0061705884575924625 0.0060041578696189589 -0.0004198882100313275 0.0025001546319997356 0.0011067294409614159 0.0023973005014633801
 23.699999999999999 0.015305812660590733 0.0038253292566989487 0.0061272791543773774 0.0057578868828163645 -0.00040468263330195738 0.0024190611151889666 0.0010724450173393168 0.0022664051149466095
 23.73 0.015085245264075292 0.0039189121491225859 0.0060684963518927177 0.0054864777835845254 -0.00038864102052453634 0.0023238333451196308 0.001037505659362715 0.0021251605772486916
 23.759999999999998 0.014764904317924897 0.0039709185534337358 0.0059977336553788093 0.005170110529835713 -0.00037385842072336199 0.0022056587732213343 0.0010005334440290259 0.0019639377805596666
 23.789999999999999 0.014323506650539164 0.0039906868749576101 0.0059211372289184501 0.0047718413171066489 -0.00036015877044354389 0.002046187869636589 0.00095977269669345565 0.0017658978270268209
 23.82 0.013700224470052159 0.0039892925210143265 0.0058427156762205822 0.0042157114788300282 -0.00034749520601277652 0.0018031823691165628 0.00091385221190604202 0.0014986901307493647
 23.850000000000001 0.012751516010330189 0.0039747746593561291 0.0057653932090652961 0.0033474428387068214 -0.00033609469679805811 0.0013634567705150997 0.00087393265168770435 0.0011100575767310572
 23.880000000000003 0.012022943488195589 0.003952523040373101 0.0056911564091053825 0.0027052599801088524 -0.00032599594139174503 0.00064094989990418202 0.0010457155391450129 0.0010185721859217736
 23.91 0.017444119602902174 0.0039256790214476566 0.0056205521767867077 0.0082147469652376591 -0.00031685856056984954 0.0026316260473027045 0.0016873500760526544 0.0038957645991780339
 23.939999999999998 0.016946984580599511 0.0038955312123748836 0.0055527815051827122 0.0078068098553261195 -0.00030813799228420228 0.0030468014348916136 0.0013501463110971992 0.0034098812887103777
 23.969999999999999 0.015873720700144742 0.0038620381246152521 0.0054864431253691566 0.0068245761465929736 -0.00029933669643264076 0.002809533408691852 0.0011719551223400924 0.0028431090529509543
 24 0.01513104668104529 0.0038233954971007263 0.0054200008907618969 0.0061776915013006927 -0.00029004120811802623 0.0026069178089333745 0.0010768065424611266 0.0024939878382259106
 24.030000000000001 0.014505797100544461 0.0037685345326998808 0.0053505056605098866 0.0056665329233187905 -0.00027977601598409726 0.0024280778677076556 0.0010100421903619186 0.0022284322599295434
 24.060000000000002 0.013715160906896905 0.0035750867201379192 0.0052674413273945319 0.0051483913565171617 -0.00027575849715270797 0.0022283958399326237 0.00095070313445282518 0.0019693089189584344
 24.09 0.01281481904822957 0.0034159515451686819 0.0052259238448318568 0.0044905941896246004 -0.00031765053139556877 0.0019021773864513114 0.00090759407642194534 0.0016808267697703263
 24.119999999999997 0.012060359203544068 0.0037914308770858269 0.0052860445541877991 0.0032459574943436271 -0.00026307372207318462 0.0013790201344165156 0.00080257076171130293 0.0010643662344353773
 24.149999999999999 0.017187627589779274 0.0037165394888037232 0.0052062007853473022 0.0085174768173272002 -0.00025258950169895327 0.0032681407307515939 0.0014569064938968405 0.0037924455107366827
 24.18 0.014681609089098472 0.0036776706989439358 0.0051580120346385889 0.0060831050338317084 -0.00023717867831576464 0.0026031026765410458 0.0010416409645935658 0.0024383810787089715
 24.210000000000001 0.013637112067228643 0.0036044807458342023 0.0051095891643872047 0.005137098800036718 -0.00021405664302948232 0.0022451169282351989 0.00092907819567489096 0.0019629187070288644
 24.240000000000002 0.012554895810167624 0.0034970627505837722 0.0051737115676804878 0.0041502079784404696 -0.00026608648653710635 0.0018273768998878241 0.0008399267754737094 0.0014829090170901383
 24.270000000000003 0.015362408284323769 0.0036252835577199158 0.005172889481562918 0.0067603355172925986 -0.00019610027225166386 0.0028461001864670534 0.0011238379002634295 0.0027904191847727008
 24.299999999999997 0.013295914279874971 0.0034955830447558306 0.0051363061037356834 0.0048211033999021186 -0.00015707826851866309 0.0021211180580084964 0.00088168703051820952 0.0018183078318118981
 24.329999999999998 0.015565519160617465 0.0035606885050686004 0.0052865830349152583 0.0068916761960027247 -0.0001734285753691185 0.0029222837092093982 0.0011693554143396916 0.0028000555006028141
 24.359999999999999 0.01333484762557092 0.003973149164083218 0.0055218129565520625 0.0038358192394301566 4.0662655054821439e-06 0.0015907972766512647 0.0010265908744296899 0.0012184277792809245
 24.390000000000001 0.011707719341457196 0.003660827660008852 0.0056225249494967306 0.0026103598933024221 -0.00018599316135080839 0.0012866936781822142 0.00050402713429717678 0.00081962957467313427
 24.420000000000002 0.01371324684906957 0.003438695105732499 0.0056210777004125504 0.004724295121434444 -7.0821078509921239e-05 0.0020974488125925605 0.00085041837997952867 0.0017764327601020437
 24.450000000000003 0.011861069584341438 0.003522589143956215 0.0060047834166557824 0.0024298913131077485 -9.6194289378308988e-05 0.00052664101037009671 0.00086745839191213847 0.0010357399043858322
 24.479999999999997 0.016229212196070028 0.0034173440881343367 0.0062860821618768783 0.0065861949443096089 -6.0408998250797496e-05 0.0029259901778467762 0.00097220635910236859 0.0026880209881989369
 24.509999999999998 2585.8302454506252 775.88196126719845 0.0066780361982992772 1810.4618207241331 -0.52021457690437889 0.002040509756736233 1812.9842392940461 -2.4635775077308248
 24.539999999999999 0.064380358136310531 0.015791581748005729 0.0072273651383910802 0.03995554114823547 0.0014058701016782618 0.0020313210112096825 0.02957723889199668 0.0083483479605502998
 24.57 0.016602952471708933 0.0035862523086313642 0.0079422375191420778 0.005090551618667144 -1.608897473165405e-05 0.0020221651060143035 0.0013221477817162671 0.0017462371348831447
 24.600000000000001 0.017011458661558447 0.003294676212485251 0.0088723472854148298 0.0047987479613838977 4.5687202274463927e-05 0.002013117341992009 0.00090406128960637041 0.0018815739513417839
 24.630000000000003 0.01800388176971484 0.0032324290548818991 0.010079842905698258 0.0046382680969653048 5.3341712169378797e-05 0.0020036403087768878 0.00086928300543864096 0.0017653472743599324
 24.659999999999997 0.019563438095086715 0.0032245159184496885 0.011634755125717869 0.0046167054508610269 8.7461600058129306e-05 0.0019935905594445969 0.00087279232508820728 0.0017503253584803737
 24.689999999999998 0.021513006144945262 0.0032089071795797022 0.013601575566227731 0.0045811620783720083 0.00012136132076582309 0.0019833155474763995 0.00086572617173727364 0.0017321232647337385
 24.719999999999999 0.023892333349106572 0.0031918990225175518 0.016008409894369035 0.0045386032163649125 0.00015342121585507187 0.0019730323793113892 0.00085649812639590711 0.0017090753601765975
 24.75 0.026643504383800507 0.0031759615746686648 0.018789324473740317 0.004495557634304731 0.00018266070108678914 0.0019626139482361036 0.00084774480739218555 0.0016852010339652574
 24.780000000000001 0.029528700047337458 0.0031605245005045216 0.021709818297806455 0.0044524941962690847 0.00020586305275739885 0.0019518562652760258 0.00083935258546544188 0.0016612868917351752
 24.810000000000002 0.032110847302002775 0.003144922872090508 0.024338371832311311 0.0044088284589525592 0.00021872413864839496 0.0019406807129052784 0.00083100822712963275 0.001637140458214327
 24.840000000000003 0.033874366183716142 0.0031288515432714241 0.026163760368864048 0.0043642112665812178 0.00021754300499945202 0.0019290853218291535 0.00082258016053174713 0.0016125462100988592
 24.869999999999997 0.034480775719710852 0.0031119129962529912 0.026849758257039828 0.0043183142636148827 0.00020079020280314378 0.0019170183432900573 0.00081399893180517764 0.0015872970298541486
 24.899999999999999 0.033947645493905304 0.0030933977285866636 0.026413586955156745 0.0042706528202628791 0.00017000798989901808 0.001904330597064699 0.00080519538484976044 0.0015611266011582412
 24.93 0.032579282655297817 0.0030726047187554853 0.025156400777388583 0.0042206969752763418 0.00012958018387741147 0.0018908147046255829 0.00079612590917230641 0.0015337558954385611
 24.960000000000001 0.030760580901546545 0.0030493010735353531 0.023457823562580218 0.0041680728126274194 8.5383452803547376e-05 0.0018762784743144658 0.0007868043876783986 0.0015049892394188643
 24.990000000000002 0.02880880629472729 0.0030238194888298335 0.021629352998220726 0.0041126459696118785 4.2987838064846599e-05 0.001860600824111065 0.00077729191673092451 0.0014747521880250484
 25.020000000000003 0.026933009444764303 0.0029967258481000784 0.019875577366765044 0.0040543995873975171 6.306642501662654e-06 0.0018437242574799284 0.00076765190061515174 0.0014430219053027128
 25.049999999999997 0.025253652341966578 0.0029683488109100375 0.018315075762673792 0.0039931926182787758 -2.2964849896026195e-05 0.0018255789763750899 0.00075791089007725722 0.0014097005246565633
 25.079999999999998 0.023838651331076873 0.0029384370375278414 0.017017332122449876 0.0039285634556300115 -4.5681284530851285e-05 0.0018059820948276774 0.00074805409575398163 0.0013745240549027312
 25.109999999999999 0.022738144684938188 0.0029059086644976154 0.016039374263051 0.0038596894301594011 -6.6827672769826654e-05 0.0017845713998714033 0.00073805277988874007 0.0013370607147671215
 25.140000000000001 0.022007469258194134 0.0028683330606228421 0.015455842454239978 0.0037854700877544369 -0.00010217634442312111 0.0017607956773303022 0.00072789743278224323 0.0012967706863917226
 25.170000000000002 0.021643363187982906 0.0028213173856442833 0.015318397528532618 0.0037045922420302167 -0.00020094396822420652 0.0017339197388825649 0.00071761374604676308 0.0012530501440476832
 25.200000000000003 0.020997974903512042 0.002766545228214335 0.015089000979623582 0.0036154717632565459 -0.00047304306758242455 0.0017029831118742596 0.00070726228567656471 0.0012052146689821369
 25.229999999999997 0.018286579123370169 0.0027456941621118312 0.01283302721859589 0.0035160789970119697 -0.00080822125434951663 0.0016666813653159166 0.0006969421133718631 0.0011524397236532852
 25.259999999999998 0.015239534954388722 0.0027643474990598767 0.0098690039931773315 0.0034037320223157083 -0.00079754856016419869 0.001623168099309879 0.00068682637049112451 0.0010937163411536967
 25.289999999999999 0.013650844593909386 0.0027710423285111419 0.0082560181796422528 0.0032750005129617448 -0.00065121642720575236 0.0015697868772187925 0.00067726612750927109 0.0010279192051003041
 25.32 0.012750709211325532 0.002763993656897514 0.0073949944042757312 0.0031260116142278415 -0.00053429046407555412 0.0015027708763001169 0.00066901867981204158 0.00095418461686270909
 25.350000000000001 0.012063258975625459 0.0027505319277874424 0.0068111911245257615 0.0029539244664632184 -0.0004523885431509627 0.0014171073026460793 0.00066369813984647934 0.00087307025486942503
 25.380000000000003 0.011442781075526197 0.0027339987217012938 0.0063392647786137991 0.0027615964687247824 -0.00039207889351367805 0.0013073599533460684 0.00066458555360941437 0.00078958969511113601
 25.409999999999997 0.010862175105289215 0.0027156433103153964 0.0059209940221383968 0.0025696271266405085 -0.0003440893538050869 0.0011718645647460419 0.00067772401187442082 0.00071996849079484799
 25.439999999999998 0.010362989775993316 0.002695855489754379 0.0055317460206452855 0.0024382368092441134 -0.00030284854365046149 0.0010246528991327509 0.00071185160870024201 0.0007016702210186289
 25.469999999999999 0.010042577797791908 0.0026745663606398584 0.00515364215078479 0.0024789304494989431 -0.00026456116313168195 0.0009124494209505476 0.0007732360227114246 0.0007932171038638995
 25.5 0.0099604537352045424 0.0026513081634809144 0.0047107932672901826 0.0028238761636778906 -0.00022552385924444541 0.00092205849572281253 0.00085440107546590172 0.0010473812302360525
 25.530000000000001 0.010095366726134855 0.0026251002216933416 0.0042319782626769834 0.0034170871128573112 -0.00017879887109277938 0.0011181720829913728 0.00091129836796145325 0.0013874966327908659
 25.560000000000002 0.010460786524404514 0.0025956372457634487 0.00409275105956124 0.0038686154750796342 -9.6217255999808067e-05 0.0013564825617172508 0.00091277640161668795 0.0015992188785792598
 25.590000000000003 0.013277087560923195 0.0025899095854158491 0.0064787080478079266 0.0040782892445284406 0.00013018068317097859 0.0015256536452031189 0.00088522990382958818 0.0016673013361327123
 25.619999999999997 0.028162133916826083 0.0025934095986243065 0.021182235911800223 0.0041248356507712523 0.00026165275563029691 0.0016237647089743354 0.0008494528146878879 0.0016515523711997822
 25.649999999999999 0.031849181475683178 0.0025531046280196671 0.02479386045782098 0.0040488227721291259 0.00045339361771340702 0.0016596767801570283 0.00081051464918097539 0.0015785969260392308
 25.68 0.024249155065105266 0.0025288425649608098 0.018712095730756776 0.0037503596268101918 -0.00074214285742250539 0.0015775649781996843 0.0007595378649221516 0.0014132419060095699
 25.710000000000001 0.014940202763279963 0.0025190441740501066 0.0097204240374267493 0.0032774938808228329 -0.00057675932901972643 0.0013031586372836542 0.00071308835072220818 0.0012612342870822173
 25.740000000000002 0.013232297913453751 0.0024957436569457564 0.0074143310829448816 0.0037457141409314222 -0.0004234909673683104 0.001533311668756594 0.00073710544091913806 0.0014753033381682198
 25.770000000000003 0.012068514079526247 0.00246758108634059 0.0061003914971893888 0.003852547787279662 -0.00035200629128339452 0.0016646845863294824 0.0007220714886523095 0.0014657495423348245
 25.799999999999997 0.010447162732981531 0.0023996590173468208 0.0047054544483773409 0.0037795475080276437 -0.00043749824077027186 0.0017118329688479942 0.0006940605369254424 0.0013736305273667651
 25.829999999999998 0.010273417046086789 0.002451463325830067 0.0043085725166559091 0.0036494682460087111 -0.00013608704240789961 0.0014607460956341774 0.00076293182269973625 0.0014257860087860501
 25.859999999999999 0.011032205622395723 0.0024275824594331879 0.0048269558005451258 0.0037508150780702848 2.6852284347125347e-05 0.0016610004984900931 0.00070192526782256312 0.0013879058771971949
 25.890000000000001 0.031275950767885696 0.0024447607425568626 0.025300610247093635 0.003512077099950466 1.8502678284725492e-05 0.0016150280447913491 0.0006640325079107491 0.0012329708825353912
 25.920000000000002 0.01231220689724684 0.0024082570029053041 0.0076122819130155193 0.0028738643568915405 -0.00058219637556552518 0.0012396476256922775 0.00062571799498570486 0.0010084829488821955
 25.950000000000003 0.010898563927429369 0.0023782652777190479 0.0053140520977820269 0.0035084353034471115 -0.00030218875151881821 0.0015753053408022739 0.00065409002626673669 0.0012790029087905116
 25.979999999999997 0.0098325454313868705 0.0023724207489056403 0.0040710380285872219 0.0034746547616089432 -8.5568107714936002e-05 0.0015993477552805402 0.00064800506575313026 0.0012273163331676129
 26.009999999999998 0.022535466800864608 0.0023757334172320164 0.017710175269786514 0.0031998491815897531 -0.00075029106774368657 0.0015146612937306536 0.00061783602879142527 0.001067350078047791
 26.039999999999999 0.0098377068077623812 0.0023191025531763467 0.0047559217456167452 0.0030641111953472102 -0.00030142868637792381 0.0013936608379724713 0.00059364351221544544 0.0010767746289468286
 26.07 0.043252675011461288 0.0023517674510520666 0.037325215515246778 0.0031902302793818892 0.00038546176578054117 0.0015719919486647295 0.00058491779001945937 0.0010332825128745885
 26.100000000000001 0.010596999441919537 0.0022830867646409943 0.0059403854103228645 0.0028384931447281735 -0.0004649658777724936 0.0013176318020751828 0.00061547867362955408 0.00090536924801180331
 26.130000000000003 0.0096189397016309859 0.0022823362545249101 0.0033223844681807969 0.0038879101142419896 0.00012630886468328951 0.0019393232495289311 0.00061436367841069853 0.0013342250079528253
 26.159999999999997 0.01602769206452382 0.0022681925302918656 0.011246674581882093 0.0032691543859174419 -0.00075632943356758085 0.0014507065319425676 0.00076981280352874401 0.0010485215170216596
 26.189999999999998 0.021548976028439183 0.0022533977019606839 0.015768479401398972 0.004430778219594169 -0.00090367929451464586 0.0020535136194802022 0.00078005873606664614 0.0015971479728464049
 26.219999999999999 0.0085326246007256055 0.0022280530944897214 0.0041847041715930549 0.0024219338402365473 -0.00030206650559371802 0.0010838384812229096 0.00057651244901767964 0.00076156031429408901
 26.25 3992260.3765754094 0.0022168374851527263 3878815.8483966049 113460.78578263953 -16.259820672848814 113477.98666910594 0.00063971261724754579 -12.716777794882264
 26.280000000000001 11.957454486982096 0.0021954709022051454 11.684801295664629 0.28397613613539646 -0.013518415720138659 0.29008476065296812 0.00062331225548304097 -0.0067199529319640463
 26.310000000000002 0.051015677363204448 0.0021493948622688303 0.04543951551148482 0.003973406672587723 -0.00054663968313692693 0.0026788510527926941 0.00060519942714818255 0.00068935606742035664
 26.340000000000003 0.0094938394455854527 0.0021222832952456053 0.0048415789017635094 0.0027856859066823902 -0.00025570865810605446 0.0012191882423072252 0.00058606694225256189 0.000980417047708672
 26.369999999999997 0.011123881540059189 0.0021517712912076797 0.0062256803259908332 0.0029267223812838856 -0.00018029245842320996 0.0013664911366371897 0.00056571946248082632 0.00099449310357707914
 26.399999999999999 0.011157913257041482 0.0021509161437793965 0.0064427667032157113 0.0027620530196601164 -0.0001978226096137371 0.001317244261436008 0.00054817824314787799 0.00089660322054262403
 26.43 0.010870287348077764 0.0021320095564770188 0.0063051544302045607 0.0026307868816429348 -0.00019766352024674916 0.0012202572065613657 0.00056503215715270234 0.00084546245529526921
 26.460000000000001 0.010932992611984113 0.0021123015042148548 0.0062018448270697172 0.0028112531213141242 -0.00019240684061458131 0.0012489377381149542 0.00060074621002171452 0.00096154286430655495
 26.490000000000002 0.010928505075979892 0.002100717423766366 0.0061250507011980284 0.002887194264173487 -0.00018445731315798778 0.0013063753221287913 0.00058540307840478068 0.00099539982956253618
 26.520000000000003 0.010777066158261496 0.0020608127636294596 0.0060804833652241316 0.0028239383578725305 -0.00018816832846462467 0.0013166752358108292 0.00055612548180582742 0.00095112562582890371
 26.549999999999997 0.01055116778376269 0.002084898116346468 0.0060380672008188531 0.0026161421553451327 -0.00018793968874776396 0.0012555993351614965 0.0005274326397456011 0.00083309311486499883
 26.579999999999998 0.010568987050028815 0.0020619025338796683 0.0059698641102918963 0.0027172043016175517 -0.00017998389576030115 0.0012220722572378838 0.00057978285182252196 0.00091533116493684112
 26.609999999999999 0.010514566966669785 0.0020265219558417815 0.0059096939460826382 0.0027519787521345794 -0.00017362768738921235 0.0012859443344396969 0.0005465897931059803 0.00091942651280610844
 26.640000000000001 0.010295189149335728 0.0020465657163490519 0.0058669489631008502 0.0025544122514397612 -0.00017273778155393435 0.0011693272219758381 0.00055890822257580674 0.00082614724345685293
 26.670000000000002 0.010254034794590597 0.0019786554284658658 0.0058261862174611928 0.0026346817069908442 -0.0001854885583273037 0.0012615596217189361 0.00050498134147894196 0.00086811370810428181
 26.700000000000003 0.01040870368988402 0.0021165621382622352 0.0057515090041321236 0.0026969533829909057 -0.00015632083550124425 0.0012551730189672204 0.00056544362350347303 0.00087631298207199791
 26.729999999999997 0.010125901497366646 0.0020180972696505861 0.005709027954436517 0.0025535206698339527 -0.00015474439655440851 0.0011882453601391603 0.00055048228814906335 0.00081476935260775324
 26.759999999999998 0.01009320489811495 0.0019745449581018665 0.0056359913937265053 0.0026300884244732565 -0.00014741987818667944 0.001198983961371597 0.00053395252474851978 0.00089713459914711458
 26.789999999999999 0.0098239873023238423 0.0019325990308534169 0.0056033503271113684 0.0024739244828402276 -0.00018588653848117053 0.001217567853374151 0.00047138707194330258 0.0007849482161331197
 26.82 12768783.717773138 5748049.0455565127 0.0055368218676889232 7020743.7551456904 -9.0884658858897343 0.0011788307359827336 7022000.0369211826 -18.532213250603348
 26.850000000000001 0.12337630784567309 0.051501882260908613 0.0054824894591324344 0.067682586025610419 -0.0012906498999783991 0.0011693195355495238 0.069471113623997688 -0.0029451937354001813
 26.880000000000003 0.010327281242140806 0.0019108488693270708 0.0054284251256222545 0.0029867881948878205 1.2190523036623046e-06 0.0011598187790529734 0.00062239314449035951 0.0012045811220525553
 26.909999999999997 0.0094601946147855383 0.001893204412963885 0.0053742621807214615 0.0023640186177507094 -0.00017129059665051724 0.0011503142450541028 0.00048380518433111273 0.00072987211388054129
 26.939999999999998 0.0094647874046749868 0.0019036298611486259 0.0053198203570624727 0.0023975659950836647 -0.00015622880861977634 0.0011408179074420643 0.00050108733248748958 0.00075563244626294186
 26.969999999999999 0.0093658871209592268 0.0018839240699871896 0.0052652439323391748 0.00237084736898989 -0.00015412825035702747 0.0011313731854423184 0.0004935897595788382 0.00074585494683161637
 27 0.0092724385270776203 0.0018702630798803463 0.0052109409526584962 0.0023441294845125502 -0.00015289498997377149 0.0011220234859846978 0.00048864452333387872 0.00073343326466379459
 27.030000000000001 0.0091847381070534091 0.0018582036235038535 0.0051574214933113802 0.0023199640325411064 -0.00015085104230292751 0.0011127828386523074 0.00048472025136983229 0.00072243586878899095
 27.060000000000002 0.0090998138766710847 0.0018464175258875693 0.0051051392178553482 0.0022965754332714061 -0.00014831830034323781 0.001103639725966662 0.00048090364112684549 0.00071201069087717362
 27.090000000000003 0.0090173918072486373 0.00183493389606813 0.0050543935935079935 0.0022735419916361174 -0.00014547767396360362 0.001094584147160302 0.0004771274259960249 0.00070181189331750427
 27.119999999999997 0.0089376895802316374 0.0018238445396365497 0.0050052926624711896 0.0022509329180460044 -0.00014238053992210469 0.0010856248270324949 0.00047344037695929645 0.00069185014328077476
 27.149999999999999 0.0088606209079490576 0.0018131087468341378 0.0049577530493168688 0.0022288159534814729 -0.00013905684168342042 0.0010767815118119517 0.00046983952774346194 0.00068217605081278025
 27.18 0.0087857079059169476 0.001802603046353028 0.0049115247449831225 0.0022071385546806278 -0.00013555844009982974 0.0010680644606472956 0.00046627737349606911 0.0006727747522172542
 27.210000000000001 0.0087121972864211538 0.0017921775599633728 0.0048662415424775172 0.0021857438080366272 -0.00013196562405636201 0.0010594596862427831 0.00046269458713310926 0.00066356368751220639
 27.240000000000002 0.0086392391427992203 0.0017816874406707173 0.0048214943970479153 0.0021644309611129559 -0.00012837365603236679 0.0010509285470486492 0.00045904605034255446 0.00065442713833935697
 27.270000000000003 0.0085660702796552454 0.0017710080646334849 0.0047769095816214456 0.0021430223171497466 -0.00012486968374943194 0.0010424190517082511 0.00045531478720674463 0.00064525745794871692
 27.299999999999997 0.0084921466156178734 0.0017600400389455588 0.0047322068931607061 0.0021214106438716316 -0.00012151096036002427 0.0010338809436606917 0.00045151289364590418 0.00063598612370281921
 27.329999999999998 0.0084171913861742324 0.0017487079645166501 0.0046872245487439715 0.002099572794787819 -0.00011831392187420806 0.0010252771623610669 0.00044767185784625732 0.00062659542065543786
 27.359999999999999 0.0083411671011966552 0.0017369577105714564 0.0046419155187957433 0.0020775511123529941 -0.00011525724052353862 0.0010165877819431391 0.00044382804392208684 0.0006171104902911172
 27.390000000000001 0.008264209797346685 0.0017247560352221529 0.0045963311328946722 0.0020554171225029964 -0.00011229449327313654 0.0010078068587819787 0.00044000986454430187 0.00060757926411441081
 27.420000000000002 0.0081865689945234583 0.0017120933044847649 0.0045506071677944388 0.0020332368793101888 -0.00010936835706593289 0.00099893620022614032 0.00043623122028894234 0.00059805096152273365
 27.450000000000003 0.008108579101614161 0.0016989867965497179 0.0045049591877339059 0.002011053130571927 -0.00010642001324139159 0.00098998103635971929 0.00043249253263732333 0.00058856189954349875
 27.479999999999997 0.0080306618641982352 0.0016854814002347056 0.0044596848885801081 0.0019888882398303924 -0.00010339266444697077 0.0009809501841059273 0.00042878731858575573 0.00057913190997024063
 27.509999999999998 0.0079533437003386689 0.0016716459014181264 0.0044151707507803471 0.0019667598702089615 -0.00010023282206876403 0.00097185932228982031 0.00042511023796554698 0.00056976875655067628
 27.539999999999999 0.0078772789539877514 0.0016575646197263488 0.004371912337838707 0.0019446968384263274 -9.6894842003630879e-05 0.00096273365326148322 0.00042146299307217012 0.00056047529464693495
 27.57 0.0078032944840598084 0.0016433257364499552 0.004330575400392141 0.0019227469308689834 -9.3353583651270244e-05 0.00095360718838105867 0.00041785647819938621 0.00055125557231263148
 27.600000000000001 0.0077324884526449632 0.0016290108160808888 0.0042921323391131366 0.0019009753923411538 -8.9630094890214278e-05 0.00094451880835309007 0.00041430919694270614 0.00054211849846524018
 27.630000000000003 0.007666380918955629 0.0016146976083436088 0.004258067742501999 0.0018794556433809602 -8.584007527094008e-05 0.00093550736757655212 0.00041084251421814199 0.0005330779003186152
 27.659999999999997 0.0076069305436330401 0.0016005044844737788 0.0042304653897268134 0.0018582514126022809 -8.2290743169834171e-05 0.00092660751320940192 0.0004074736093605085 0.00052414570826481838
 27.689999999999998 0.0075558742017688427 0.0015867414825227774 0.00421144752512279 0.0018373842975202351 -7.9699103396959991e-05 0.00091784398478299614 0.00040420807578944907 0.00051531261718751277
 27.719999999999999 0.0075133191742831175 0.0015743527731388379 0.0042019431707346153 0.0018167777120979677 -7.9754481688303159e-05 0.00090921482707858161 0.00040103770999172977 0.00050651119630954226
 27.75 0.007478280530946237 0.0015661863079039226 0.0042021258302243772 0.0017961862711978606 -8.6217878379925915e-05 0.0009006435436781856 0.00039796016194595989 0.00049757372706931249
 27.780000000000001 0.0074439105182544929 0.0015662238496614838 0.0042012010382449982 0.0017752346025823253 -9.8748972234315716e-05 0.00089188623666807884 0.00039505878819956638 0.00048828427184119828
 27.810000000000002 0.0073821257892583694 0.0015622481018863193 0.0041597017204447351 0.0017539810878345941 -9.3805120907279306e-05 0.00088251625278548435 0.00039264549212387784 0.00047881523807633377
 27.840000000000003 0.0073132935016784585 0.0015511397879873845 0.0041088583801130859 0.0017340237840984284 -8.0728450520441107e-05 0.00087239762177087721 0.00039116524743186874 0.00047045620810589326
 27.869999999999997 0.0072553023493904436 0.0015414862616572357 0.0040685118482447777 0.0017178486529962004 -7.2544413507768732e-05 0.00086233063166148637 0.00039058980628080389 0.00046492375172629808
 27.899999999999999 0.0072045778375065999 0.0015333624621241999 0.0040321450418363599 0.0017065564627434795 -6.7486129197440775e-05 0.00085353036048489705 0.00039035820203539974 0.00046266750961336664
 27.93 0.0071565888850640752 0.001525198494742884 0.0039944175706645635 0.0017006206506181008 -6.3647830961474525e-05 0.00084722887645967556 0.00038998890368235255 0.00046340952396047925
 27.960000000000001 0.0071100142539011878 0.0015146738771311533 0.0039539495647088231 0.0017009710757832932 -5.958026372208327e-05 0.00084536516300881364 0.00038897292703270946 0.00046664165440905614
 27.990000000000002 0.0070678943047577016 0.0014982934060701059 0.003919499236349799 0.0017054969584423029 -5.5395296104506055e-05 0.00084982069472923968 0.00038638445013101203 0.00046929080362811748
 28.020000000000003 0.0070272401732246297 0.0014785369401719125 0.0039109594643016556 0.0016978061421734887 -6.0062373422427557e-05 0.00085459097325092681 0.0003813502567491627 0.00046185032551527818
 28.049999999999997 0.0069597707248213276 0.0014786692593391729 0.0039135352796816313 0.0016606730556214635 -9.310686982093842e-05 0.00084175172682868476 0.00037580724579734496 0.00044309308206948747
 28.079999999999998 0.006833277478491653 0.0014760477280143084 0.0038030795312545352 0.0016401619218180616 -8.6011702595253285e-05 0.00083448950592841591 0.00037091446360919055 0.00043474033852308692
 28.109999999999999 0.0067117165178474025 0.0014713780927923744 0.0037141912422633599 0.0016071681956674523 -8.1021012875784175e-05 0.00081907268138717857 0.0003672410798841449 0.00042084133824205191
 28.140000000000001 0.0066404793365593207 0.0014595215345180597 0.0036656295745060852 0.0015850388976567762 -6.9710670121601393e-05 0.00080674223817966679 0.00036500382173185826 0.00041328713707900096
 28.170000000000002 0.0066482647720836532 0.0014463285239418823 0.0037206054361417331 0.0015697211210361052 -8.8390309036066674e-05 0.00080047284157848755 0.0003611683575371296 0.00040808634219007
 28.200000000000003 0.0065531105149206547 0.0014448021833519641 0.0036329966950223204 0.0015416009918873834 -6.6289355341015349e-05 0.00078655837553272116 0.00035987072698627465 0.00039517841580413281
 28.229999999999997 0.0065683567955763548 0.0014221132515155064 0.0036552954678903478 0.001535652848225096 -4.4704772054594258e-05 0.00077812674256956299 0.00036031493541627279 0.00039722607378477428
 28.259999999999998 0.0065261832481473877 0.0014166550406597767 0.003619832866998675 0.0015458686416406845 -5.6173301151748733e-05 0.00077978743302316994 0.00036162883200038771 0.00040446786895047742
 28.289999999999999 0.0064752728030129571 0.0014097546492776352 0.0035932945603674047 0.0015465974484829895 -7.4373855115070754e-05 0.00079343421551389078 0.00035566256651959856 0.00039750269789092559
 28.32 0.0063278984131770778 0.0014060441616169663 0.0034983098988722412 0.0014985748153426997 -7.5030462654830901e-05 0.00077179679057876776 0.00035020822764732419 0.0003765605319131746
 28.350000000000001 0.0062577092674779237 0.0014033073382825334 0.0034552838011919908 0.0014713683622168681 -7.2250234213469157e-05 0.00075633158227160231 0.00034826629759771385 0.00036676407329827083
 28.380000000000003 0.0063495108409783035 0.0013843453902523824 0.0035471905778500508 0.0014702025970026429 -5.2227724126770109e-05 0.00074775172634481074 0.00035043276719488138 0.00037203525969059032
 28.409999999999997 0.0062771397356274749 0.0013800407021220191 0.0034672458303727544 0.0014946856045203424 -6.4832401387640755e-05 0.00076846128651139448 0.00034830935708346099 0.00037790097144076715
 28.439999999999998 0.0061420418146841526 0.0013829877126581474 0.0033936774954520556 0.0014374145013973847 -7.2037894823435674e-05 0.00073920394263580114 0.00034273019619012618 0.00035547522471363204
 28.469999999999999 0.0062135880925810539 0.0013687396831998668 0.0034342695854014138 0.0014650432642469198 -5.4464440267147553e-05 0.00074385181955196613 0.00034772031541366788 0.00037347126389509474
 28.5 0.0060671755312638482 0.0013742093618800547 0.0033464959656551996 0.0014116257275942875 -6.5155523865692412e-05 0.00072496563180381981 0.00034008723807942617 0.00034658435028643916
 28.530000000000001 0.0060119788929646582 0.0013658738875861479 0.0033133959042937421 0.0014013592137576583 -6.8650112672888938e-05 0.00072229134550050712 0.00033673109963370602 0.00034234353945125921
 28.560000000000002 0.006060767618770624 0.0013596339743283102 0.0033466915226907988 0.0013996121796511999 -4.517005789968406e-05 0.00071440203058754708 0.00033944866857757737 0.00034578360826054757
 28.590000000000003 0.005994742578419001 0.0013485703151832149 0.0032925254794687765 0.0014123546513117827 -5.8707867544773411e-05 0.00073275245545757306 0.00033439789117525957 0.0003452025766581916
 28.619999999999997 0.0058831957880039832 0.0013482951753619515 0.00323199534107464 0.0013660131457564517 -6.3107874189059592e-05 0.00070687870086039433 0.00033075421125641525 0.0003283929980768532
 28.649999999999999 0.0058882941319166066 0.0013407344734987761 0.0032306901438309398 0.0013697582238092953 -5.2888709222404538e-05 0.00070626549875308481 0.00033123521836294717 0.00033227100319738824
 28.68 0.0058432142486883869 0.0013348523871034783 0.0032018753073059627 0.0013578991679472508 -5.1412613668302963e-05 0.00070098681976278252 0.00032919990651718523 0.00032772594534093505
 28.710000000000001 0.005798129998591567 0.0013286470212423404 0.0031733165050906805 0.0013461872355710084 -5.0020763312462756e-05 0.00069568823149266789 0.00032724215605550283 0.00032326950064206659
 28.740000000000002 0.0057529148030381148 0.0013222138221879701 0.0031447949182364411 0.0013346340008796853 -4.8727938265978675e-05 0.00069038524709009585 0.0003253117718514371 0.00031894828435948344
 28.770000000000003 0.0057076711660820267 0.001315787144853353 0.0031161872581165579 0.0013231943774195776 -4.7497614307461246e-05 0.00068510930606968635 0.00032337369354674007 0.00031472114692867963
 28.799999999999997 0.0056627767965231439 0.0013095644460718134 0.0030876526654397898 0.0013118522693097252 -4.6292584298183909e-05 0.00067988316618445329 0.00032144100822547531 0.00031053649920724573
 28.829999999999998 0.0056187134182676653 0.0013036206959407901 0.0030595488714512606 0.0013006748909205684 -4.5131040044953531e-05 0.00067472222136508153 0.00031956194559992692 0.00030639818868961042
 28.859999999999999 0.0055759045287732591 0.00129794105122169 0.0030322445207072069 0.0012898028866934357 -4.4083929849073977e-05 0.00066964817758276762 0.00031778709930860142 0.00030237469447367589
 28.890000000000001 0.0055346761792228211 0.0012925028616531103 0.0030059976596969653 0.0012793934618313342 -4.3217803958589544e-05 0.00066469642320523973 0.00031614310017097076 0.00029856132536237694
 28.920000000000002 0.0054952856359922432 0.0012873316425416179 0.0029809324598579325 0.0012695574798234435 -4.2535946230750823e-05 0.00065990940763697612 0.00031462485414438044 0.00029503168892056926
 28.950000000000003 0.0054579185192182508 0.0012825007809909024 0.0029570542950257913 0.0012603271517938207 -4.1963708592264073e-05 0.0006553231917857241 0.0003132039922527335 0.00029181028508884938
 28.979999999999997 0.0054226328234172963 0.0012780928917262519 0.0029342563985643275 0.0012516654646034262 -4.1381931476708261e-05 0.00065095924875875687 0.00031184403052990465 0.00028887493667411983
 29.009999999999998 0.0053893082905017231 0.0012741592028569027 0.0029123260799967499 0.0012435018524044727 -4.0678844756403561e-05 0.00064682635351917756 0.00031051354387028252 0.00028617743479040321
 29.039999999999999 0.0053576592290875222 0.0012707011270641768 0.0028909780097193848 0.0012357691329173155 -3.9789040613353651e-05 0.00064292791240499233 0.00030919348088033157 0.00028366588920303949
 29.07 0.0053273137447600117 0.0012676773438757697 0.0028699172432527422 0.0012284247810270697 -3.8705623395569849e-05 0.00063926710348716513 0.00030787848937436144 0.00028129958037953338
 29.100000000000001 0.0052979151792614271 0.0012650258398753185 0.0028489042879220982 0.0012214529894088075 -3.7467937944797228e-05 0.00063584652086464701 0.0003065733508456837 0.00027905499633547868
 29.130000000000003 0.0052691925255695564 0.0012626857208321582 0.0028277883234429152 0.0012148541299359479 -3.6135648641465496e-05 0.00063266498070658865 0.0003052865962955882 0.00027692495895743994
 29.159999999999997 0.0052409719253964562 0.0012606072629440413 0.0028064950409084615 0.0012086315835855353 -3.4761962041582087e-05 0.00062971597119062053 0.00030402419482953989 0.00027491337964042115
 29.189999999999998 0.0052131391404921772 0.001258748108050858 0.0027849838980645589 0.0012027828921022847 -3.3375757725522434e-05 0.00062698977400245425 0.00030278566681050858 0.00027302815888807493
 29.219999999999999 0.005185589375024403 0.0012570624264060613 0.0027632062656963731 0.0011972971273723474 -3.1976444450379583e-05 0.00062447800298370435 0.00030156365281768551 0.00027127437784739666
 29.25 0.0051582022332639166 0.001255492666465506 0.0027410919650428024 0.0011921578052210928 -3.05402034654869e-05 0.0006221778989984561 0.00030034684401351896 0.00026964993062907397
 29.280000000000001 0.0051308586684224436 0.0012539701917188781 0.0027185720610702615 0.0011873501163988777 -2.9033700765573985e-05 0.00062009447324290023 0.0002991249939896103 0.00026814557019667629
 29.310000000000002 0.0051034890036596768 0.0012524254675244473 0.0026956236411732411 0.0011828702592411296 -2.7430364279140727e-05 0.00061824031174290194 0.00029789368487149928 0.00026674963828355637
 29.339999999999996 0.0050761240539536935 0.0012508037430470815 0.0026723107082044736 0.0011787336660437093 -2.5724063341571005e-05 0.00061663422154093839 0.00029665668676379092 0.00026545524407196647
 29.369999999999997 0.0050489231022135253 0.0012490799082373249 0.0026487994515924812 0.0011749796687565664 -2.393592637284681e-05 0.00061530029387081608 0.00029542520979225327 0.00026426657716591449
 29.399999999999999 0.0050221672972596944 0.0012472668739890412 0.0026253407402154617 0.0011716719771464393 -2.2112294091247273e-05 0.00061426842275376261 0.00029421480140295257 0.00026320194331666915
 29.43 0.0049962228209373908 0.0012454147527981348 0.0026022274196863312 0.0011688952667690397 -2.0314618316114644e-05 0.00061357622943885464 0.00029304115825339245 0.0002622926001796638
 29.460000000000001 0.0049714871269966087 0.0012436016338961565 0.0025797418746818651 0.0011667481233798482 -1.8604504961260109e-05 0.00061327131258961899 0.00029191601453856407 0.00026157756711975332
 29.490000000000002 0.0049483332854208728 0.0012419193834836951 0.0025581093359031879 0.0011653330666060618 -1.7028500572071746e-05 0.00061341240236398829 0.00029084411916656573 0.00026109555209540594
 29.520000000000003 0.0049270647440836403 0.0012404591220095968 0.0025374670493872372 0.0011647458160677778 -1.5607243380971997e-05 0.000614068583887779 0.00028982210624013048 0.00026087618366183878
 29.549999999999997 0.0049078880612564687 0.0012393007692824004 0.0025178522229931115 0.0011650671078544952 -1.4332038873537977e-05 0.0006153169166410366 0.00028883953540255041 0.00026093323439730834
 29.579999999999998 0.0048909062059883917 0.0012385093240548412 0.0024992061567969152 0.0011663599624767759 -1.3169237340140749e-05 0.00061723979461633953 0.0002878816462901859 0.000261261830733088
 29.609999999999999 0.0048761311893415985 0.0012381378409352278 0.0024813900928668262 0.001168673406529219 -1.2070150989675713e-05 0.00061992366819055625 0.00028693284217389914 0.00026184000459049183
 29.640000000000001 0.0048635121025440015 0.0012382345224236353 0.0024642090991074646 0.0011720512818105063 -1.0982800797604186e-05 0.00062346016816054869 0.0002859798155034566 0.00026263326002988236
 29.670000000000002 0.0048529723024509737 0.0012388501083997543 0.0024474412435603822 0.001176542862582224 -9.8619120913863414e-06 0.00062794958830029329 0.00028501343050149971 0.00026359980308241377
 29.700000000000003 0.0048444469716476656 0.001240042198882429 0.0024308688561280305 0.0011822107923552799 -8.6748757180736757e-06 0.00063350554345178826 0.00028402874876667423 0.00026469375375709584
 29.729999999999997 0.0048379099743031395 0.0012418748683333423 0.002414307522085784 0.0011891306692589651 -7.4030853749518931e-06 0.00064025840207313032 0.00028302273497844368 0.00026586355295020464
 29.759999999999998 0.0048333759844226155 0.0012444141667514567 0.0023976278729152742 0.0011973733614439944 -6.0394166881095753e-06 0.00064835258970316124 0.00028198897106878717 0.00026704224363401568
 29.789999999999999 0.0048308575516871491 0.0012477220790050891 0.0023807656709854902 0.0012069528618102896 -4.5830601137189885e-06 0.00065792635273392993 0.00028090786891009156 0.0002681253873872813
 29.82 0.0048302540774958483 0.0012518522722135188 0.0023637161182911131 0.0012177177497489223 -3.0320627577062811e-06 0.00066905391093611546 0.00027973093240461696 0.00026893625881308322
 29.850000000000001 0.0048312105221514651 0.0012568490058069291 0.0023465064908233134 0.0012292265367473388 -1.3715112261161223e-06 0.00068165574621661365 0.00027836735731823068 0.00026920455007231538
 29.880000000000003 0.00483316163207014 0.0012627430093582238 0.0023291340474195592 0.001240836006202247 4.4856909010879734e-07 0.00069550886601131058 0.00027670521586799554 0.00026862311801883646
 29.909999999999997 0.0048356265536145448 0.0012695203187880336 0.0023114511171693454 0.0012521023046554263 2.55281300173883e-06 0.00071048735799095588 0.00027467278507764168 0.00026694594877920704
 29.939999999999998 0.0048381033211264109 0.0012770198543117252 0.0022930506058322277 0.0012628507167170345 5.1821442654238399e-06 0.00072668941277550928 0.00027224836361089606 0.00026392037164783187
 29.969999999999999 0.0048395753751693457 0.0012847797941662816 0.0022734902611097284 0.001272670849928925 8.6344699644103197e-06 0.00074416763237225873 0.00026940235914855732 0.00025911135801490209
 30 0.004838764864236531 0.001292134667203502 0.002253085670987916 0.0012805786992136018 1.2965826831511915e-05 0.00076265117113989407 0.00026607764067174388 0.000251862241585161
 30.030000000000001 0.0048345750157898562 0.0012988160022678354 0.0022329810803258863 0.0012850282216014142 1.774971159472082e-05 0.00078144958926366177 0.00026222125442345982 0.00024137037879495927
 30.060000000000002 0.0048256555038164138 0.0013052628444978921 0.0022139359315738439 0.0012840214350993498 2.2435292645329052e-05 0.00079940536653220877 0.0002578268346866321 0.00022680182609931089
 30.089999999999996 0.0048101341330391888 0.0013121124500841852 0.0021959245890570698 0.0012753025427407021 2.6794551157233471e-05 0.00081486458489572657 0.00025297739085194227 0.00020747184974760863
 30.119999999999997 0.0047863997243719827 0.0013197757037810508 0.002178958723884667 0.0012567981315150377 3.0867165191227553e-05 0.00082578206154585538 0.0002478883963428685 0.00018313694685910182
 30.149999999999999 0.0047534755547175506 0.0013284571641625825 0.0021628393252374101 0.0012274361761180925 3.4742889199464765e-05 0.0008301578471485619 0.00024293269469443269 0.00015435254821100303
 30.18 0.0047116702744688394 0.001338251199951415 0.0021470640538642982 0.0011879138399650691 3.8441180688057724e-05 0.00082684814986827375 0.00023860538149983058 0.0001224651697706587
 30.210000000000001 0.0046586108923426144 0.001347636462755738 0.002130318142332895 0.0011391650240184892 4.149126323549195e-05 0.00081440470594961465 0.00023587306392463663 8.8890384664685803e-05
 30.240000000000002 0.0046202447464116034 0.0013638180867770564 0.0021184562747936326 0.0010919346317860745 4.6035753054839002e-05 0.0007959188709224939 0.00023452514414144365 6.1503731674690261e-05
 30.270000000000003 0.0045783495860155935 0.0013796779230475468 0.0021052803496817273 0.0010442858407933206 4.9105472492999253e-05 0.00077068184622881624 0.00023423433490455065 3.938401234111389e-05
 30.299999999999997 0.0045545334616085105 0.0013997154943559144 0.0020911363954718995 0.0010107199725385013 5.2961599242194511e-05 0.00074967167029461326 0.0002354447928913135 2.5611207746113514e-05
 30.329999999999998 0.004548463958572879 0.0014183450488800377 0.0020733091907667064 0.00099676125940374467 6.0048459522390976e-05 0.00073766489363606116 0.00023839125893721519 2.071475460468949e-05
 30.359999999999999 0.0045632193590142579 0.0014317978369529291 0.0020566982795946704 0.0010059630331537076 6.8760209312950692e-05 0.00074337069755906133 0.00024149012680105126 2.1107432721210274e-05
 30.390000000000001 0.0045958480958331804 0.001449015439124803 0.0020449535343024373 0.0010253816962174321 7.6497426188507767e-05 0.00076136621529368639 0.00024364194873391858 2.0385524136991816e-05
 30.420000000000002 0.004636952082333716 0.0014689796440436138 0.0020337830116055615 0.0010524606057662504 8.1728820918290892e-05 0.00079091981628575585 0.00024392750621279245 1.7625726374004891e-05
 30.450000000000003 0.0046900593757390361 0.0014956876336512975 0.0020232556762219186 0.0010842422826329798 8.6873783232839852e-05 0.00083058342411113084 0.00024369654581749307 9.970308079338722e-06
 30.479999999999997 0.0047235663879127638 0.0015171010159242991 0.0020034733196715483 0.0011060444681732251 9.6947584143691079e-05 0.00087316159663151374 0.00024091334173687921 -8.0182032797056618e-06
 30.509999999999998 0.0047472019699370017 0.001517007705580572 0.0019915112573433776 0.0011327629876414077 0.00010592001937164512 0.00093683954762459646 0.00023661700345982067 -4.0688727461936027e-05
 30.539999999999999 0.0047479236503452414 0.0015450223010332945 0.001983654949403264 0.001111132890442621 0.00010811350946606189 0.00097686118716440429 0.00023077391087223794 -9.649730847218304e-05
 30.57 0.0046997707111422361 0.0015732008503441155 0.0019621227435685095 0.0010377111813124694 0.00012673593591714242 0.00098855209301639338 0.00021947315271940763 -0.00017030441743531085
 30.600000000000001 0.0046323111576483736 0.0016261304032229743 0.0019430449474341414 0.00092118104848252233 0.00014195475850873492 0.00094918676978509437 0.00021804229482547726 -0.00024602851801115065
 30.630000000000003 0.0046398835627706842 0.0017034618315477023 0.0019451559285666436 0.00082524323877107477 0.00016602256388526489 0.00089120836029439945 0.00022332751371126824 -0.00028927638809092852
 30.659999999999997 0.0046397652444475964 0.0017035153522903896 0.0019243405876414555 0.00082698190242994898 0.00018492740208580195 0.00090900273080304786 0.00023183494602571302 -0.00031383624534164919
 30.689999999999998 0.0046645023261183806 0.0017113078938081696 0.0019089989161496282 0.00084095342603891343 0.00020324209012166964 0.00096422169042446144 0.00023195968098038615 -0.00035521198497017749
 30.719999999999999 0.0045996553208517438 0.0016810068225973408 0.0018896485454559162 0.00081353073279533778 0.00021546922000314887 0.0010269635313580113 0.0002222218837605452 -0.00043564442775914663
 30.75 128.58871230603103 0.0016377153610071255 117.43292217589958 11.03736891698143 0.11678349778903641 11.103212743939793 0.00021084732915149776 -0.070855902303330026
 30.780000000000001 0.0044091234416746613 0.0016194620217954933 0.0020705589193906171 0.00028839964187199214 0.00043070285861655842 0.00063595178731138172 0.00022356696462692979 -0.00057109521275377345
 30.810000000000002 0.0040674305958143652 0.001492203019804897 0.0018559062853277259 0.00044902179365393112 0.00027029949702781045 0.00085631742099883475 0.0002231361101800416 -0.00063043066382298949
 30.839999999999996 0.0036919500176900415 0.00128823674000906 0.0018362377901382234 0.00028525899790114695 0.00028221648964161145 0.00074556869360956925 0.00020805476314499072 -0.00066836385708346643
 30.869999999999997 0.0033926442702055231 0.0011085755560142072 0.0018239295420134874 0.00018052227016921024 0.00027961690200861819 0.00061888924884435459 0.00022032324344647776 -0.00065869402634500304
 30.899999999999999 0.0030079975267434419 0.0008663762452291641 0.0018132485863757918 6.6834862161379999e-05 0.00026153783297710591 0.00045165347772493626 0.00022171199640962222 -0.0006065346390027969
 30.93 0.0026733903211034258 0.00062569882372574684 0.0018005258469706929 1.9071572389413601e-05 0.00022809407801757225 0.00032526316204969095 0.00022071488736849818 -0.00052691190316068179
 30.960000000000001 0.0023950310630001539 0.00040429440559471518 0.0017903104633290082 1.1367386060429108e-05 0.00018905880801600039 0.00021487532170534162 0.00021203370651433419 -0.00041554506769869232
 30.990000000000002 0.0021786172477806552 0.0002343588767827925 0.001776075266588266 2.6533746699719615e-05 0.00014164935770987749 0.00012682567973452337 0.00020185694778504512 -0.00030215493770605826
 31.020000000000003 0.002078016295129504 0.00013489286945154937 0.0017904144049306762 3.732283848284392e-05 0.00011538618226443467 6.3042950048907136e-05 0.00017569330864141666 -0.00020142201160037803
 31.049999999999997 0.22846650914753211 0.0030222803521082597 0.001755535683178479 0.222995155954192 0.00069353715805338899 2.7816925181431001e-05 0.22777940619397222 -0.0047340666670030425
 31.079999999999998 0.0019394403860048934 2.7635599723479379e-05 0.0017452959865086276 0.00011220268230198193 5.4306117470804431e-05 9.4873342202513289e-06 0.00013192655056598002 -2.9205478495914538e-05
 31.109999999999999 0.002018886612984775 1.1764769549799579e-05 0.001735205589105952 0.00023845010317456711 3.3466151154456371e-05 4.3956853915985518e-06 0.0002079218921204257 2.6138313413682881e-05
 31.140000000000001 0.0020417946586935333 1.450777450142976e-05 0.0017251676398316682 0.00028428707831802832 1.7832166042407493e-05 8.0111578449643856e-06 0.000201873960495253 7.4410169391952831e-05
 31.170000000000002 0.0020780355344016338 2.7071037219343939e-05 0.0017150767285385321 0.00033027089707691906 5.616871566839125e-06 1.701871635754595e-05 0.00020080593939355803 0.00011245665856805878
 31.200000000000003 0.0021174562499611492 4.5431812358208838e-05 0.001704819127984475 0.00037094249414307544 -3.7371845246100397e-06 2.9130813602358859e-05 0.00019978279053446763 0.00014204080259818988
 31.229999999999997 0.0021566894229064788 6.6912032336662955e-05 0.0016942930837220147 0.00040639038987032007 -1.0906083022518597e-05 4.282911435728254e-05 0.00019866599041508024 0.00016490797694545848
 31.259999999999998 0.0021940521664335433 8.9785398386108846e-05 0.0016834320009944991 0.00043719798578358097 -1.6363218730645239e-05 5.7135826153008967e-05 0.00019755744040761701 0.00018251745415949385
 31.289999999999999 0.0022286140158954888 0.00011295381645518029 0.00167221475920889 0.00046390867036992452 -2.0463230138505258e-05 7.143897136441237e-05 0.00019646572718841237 0.00019601604507558283
 31.32 0.0022599444263345183 0.00013573469027785081 0.0016606626075988719 0.00048702479036271252 -2.3477661904916628e-05 8.5367760106779464e-05 0.00019537846631247378 0.00020628937263498826
 31.350000000000001 0.0022879353099183029 0.00015771740098083009 0.0016488311717144113 0.00050700381410591496 -2.5617076882853344e-05 9.8707753197783821e-05 0.00019428519434652066 0.00021402000398297073
 31.380000000000003 0.0023126769704853111 0.0001786686714081955 0.0016368045011703803 0.00052425147377997455 -2.7047675873239849e-05 0.0001113450911650167 0.00019317866312346257 0.00021973505380351767
 31.409999999999997 0.0023343786302626249 0.00019847009687853166 0.0016246916695832761 0.00053912074621793426 -2.7903882417117238e-05 0.00012323006365907416 0.00019205375385602898 0.00022384261461018558
 31.439999999999998 0.0023533156779200906 0.00021707587423679678 0.0016126222437238573 0.00055191564930318483 -2.8298089343748429e-05 0.00013435291536800073 0.00019090742129537037 0.00022665973133183804
 31.469999999999999 0.0023697918183242812 0.00023448453818226348 0.0016007374806237236 0.00056289741314640188 -2.8327613628107299e-05 0.00014472792934438743 0.00018973879648968018 0.00022843435781596454
 31.5 0.002384111300635781 0.00025072099241188483 0.0015891770049665218 0.00057229164617329288 -2.8078342915918224e-05 0.00015438365160093964 0.00018854894343401705 0.00022936255947587024
 31.530000000000001 0.0023965578606228084 0.00026582516406548941 0.0015780631882558918 0.00058029511616495676 -2.7625607863529677e-05 0.00016335735252190285 0.0001873403811773494 0.00022960134042943745
 31.560000000000002 0.0024073778382738206 0.00027984449009225369 0.0015674867504547438 0.00058708056106954252 -2.7033963342719439e-05 0.00017169163116036455 0.00018611654747220204 0.00022927739593717606
 31.589999999999996 0.0024167683697677209 0.00029282944627135162 0.001557497058266239 0.00059279918490234612 -2.6357319672215496e-05 0.00017943161726761595 0.00018488137636487562 0.00022849281737991438
 31.619999999999997 0.0024248737086742457 0.00030483229966378684 0.0015480989820447549 0.00059758211935933029 -2.5639692393626039e-05 0.00018662239318620335 0.0001836391155307299 0.00022732930297877571
 31.649999999999999 0.002431790648290516 0.00031590843642167554 0.0015392557663692931 0.00060154249937837876 -2.4916053878831379e-05 0.00019330708617064425 0.00018239440122204853 0.00022585206914057382
 31.68 0.0024375800820449858 0.0003261183974040775 0.0015308957353719998 0.00060477883544897469 -2.421288618006668e-05 0.00019952605764955055 0.0001811524926448934 0.00022411381520352677
 31.710000000000001 0.0024422799684033717 0.00033552880174133812 0.0015229206492894129 0.0006073790829967062 -2.3548565624085525e-05 0.00020531708253474027 0.00017991946168461337 0.00022215844258575333
 31.740000000000002 0.0024459163872698805 0.0003442116838460562 0.0015152144833790343 0.00060942418293404943 -2.2933962889259078e-05 0.00021071599251093744 0.00017870212437581782 0.00022002403605730344
 31.770000000000003 0.0024485119789110642 0.00035224303392553168 0.0015076522467786717 0.0006109901442225953 -2.2373446015733983e-05 0.00021575723312330315 0.00017750763865774052 0.00021774480695781298
 31.799999999999997 0.0024500927386121932 0.00035970152001542479 0.0015001088127622399 0.00061214853345243714 -2.1866127617908625e-05 0.00022047405976599203 0.00017634286540661127 0.00021535204780621155
 31.829999999999998 0.002450694265909601 0.00036666765531571217 0.0014924677347133508 0.00061296589051833272 -2.1407014637795066e-05 0.00022489841942793524 0.00017521367762313143 0.00021287438514473066
 31.859999999999999 0.0024503675672834387 0.00037322284514835135 0.0014846297546120767 0.00061350277091119126 -2.0987803388180659e-05 0.00022906070744743603 0.00017412439540700515 0.00021033765406774674
 31.890000000000001 0.0024491834152144654 0.00037944752034595956 0.0014765202621987933 0.00061381293267019665 -2.0597300000484906e-05 0.00023298954956146769 0.00017307743568950826 0.00020776466075880459
 31.920000000000002 0.0024472339808712055 0.0003854180605245178 0.0014680946974896982 0.00061394286165129038 -2.0221638794301274e-05 0.00023671168940347288 0.00017207313510523453 0.00020517498226724028
 31.950000000000003 0.0024446309891219872 0.00039120292248962581 0.0014593411016644994 0.00061393151363113444 -1.9844548663272609e-05 0.00024025200025879712 0.00017110964945668515 0.00020258476418685749
 31.979999999999997 0.002441500473024725 0.00039685880341675016 0.0014502795553833988 0.00061381004238843706 -1.9447928163861184e-05 0.00024363355484533078 0.00017018291387484156 0.0002000063794596026
 32.009999999999998 0.0024379749104875871 0.0004024276905229316 0.0014409586960779828 0.00061360144903357418 -1.9012925146900491e-05 0.00024687763348234888 0.00016928675255712181 0.00019744792767070773
 32.039999999999999 0.0024341839799036534 0.0004079354183424984 0.0014314497617102921 0.00061332032741802074 -1.8521527567157713e-05 0.00025000359473991861 0.00016841322443138509 0.00019491274707316222
 32.07 0.0024302454067352706 0.00041339199955704704 0.0014218388541773863 0.00061297297251469913 -1.7958419513861522e-05 0.00025302863664628531 0.00016755320025202809 0.00019239918189799935
 32.100000000000001 0.0024262574574470505 0.00041879362516335266 0.0014122184445816977 0.00061255807669296212 -1.7312688990961611e-05 0.00025596757054977291 0.00016669709032419964 0.000189900781743407
 32.130000000000003 0.0024222943829630534 0.00042412591945369452 0.0014026793432520611 0.00061206813719138088 -1.6579016934083227e-05 0.00025883277176942361 0.00016583561898745518 0.00018740698862776102
 32.159999999999997 0.0024184053368175281 0.00042936786093756841 0.0013933041483226037 0.00061149152411000369 -1.5758196552647056e-05 0.00026163443559735756 0.00016496054460946215 0.00018490422986352928
 32.189999999999998 0.0024146163099044542 0.00043449580097873589 0.0013841626434995165 0.00061081494642225762 -1.485708099605553e-05 0.00026438116234575473 0.00016406524123916333 0.00018237721490759281
 32.219999999999999 0.0024109340730045607 0.00043948721693730066 0.0013753090878428538 0.0006100259465719746 -1.3888178347568847e-05 0.00026708078452672001 0.00016314510070352317 0.00017981019790189602
 32.25 0.0024073512179339706 0.0004443240988079783 0.0013667810828073372 0.00060911510928669615 -1.2869072968041091e-05 0.00026974129118340377 0.00016219776371608326 0.00017718803112444257
 32.280000000000001 0.0024038517958362782 0.0004489960352608826 0.001358599670185016 0.00060807782051574416 -1.1821730125364826e-05 0.00027237171704796336 0.0001612232117786402 0.0001744969474878702
 32.310000000000002 0.0024004173014495903 0.00045350307249773705 0.0013507703085550466 0.0006069155526244298 -1.077163222762277e-05 0.00027498293035211312 0.00016022373989185159 0.00017172509425980896
 32.339999999999996 0.0023970327315818931 0.00045785830105922037 0.0013432843411983315 0.00060563673527541748 -9.7466459510761816e-06 0.00027758834004672282 0.00015920380958341635 0.00016886285595945759
 32.369999999999997 0.0023936923098526203 0.00046208997093324044 0.0013361206017960404 0.00060425727594029185 -8.7755388169523863e-06 0.00028020459788006971 0.00015816977610097707 0.00016590295978725865
 32.399999999999999 0.002390404442720867 0.00046624286386721513 0.0013292469875888703 0.00060280073924999912 -7.8861479852177303e-06 0.00028285236193724384 0.00015712949350558223 0.00016284030159131175
 32.43 0.0023871956142417473 0.00047037875294354066 0.001322622056903508 0.00060129812929560515 -7.1033249009061511e-06 0.0002855571383027927 0.00015609181258901308 0.00015967140418193346
 32.460000000000001 0.0023841131822482432 0.00047457604040810253 0.0013161968210643187 0.00059978720167451201 -6.4468808986899846e-06 0.0002883501788815253 0.00015506599718539884 0.00015639342992398159
 32.490000000000002 0.0023812273052968591 0.00047892897028381 0.0013099168371718862 0.00059831128451432825 -5.929786673165477e-06 0.00029126941498456969 0.00015406110105162249 0.00015300270285848917
 32.520000000000003 0.0023786324948565619 0.00048354703888466672 0.0013037245676356247 0.00059691770458890326 -5.5568162526321754e-06 0.00029436045384389077 0.00015308536849788332 0.00014949274330299366
 32.549999999999997 0.0023764495931982853 0.00048855532700729863 0.0012975619073346987 0.00059565605846146512 -5.3236996051774548e-06 0.00029767775879817457 0.00015214573445584661 0.00014585185597700459
 32.579999999999998 0.0023748290871073233 0.00049409648187793336 0.0012913726823442549 0.00059457663246668653 -5.2167095815513713e-06 0.0003012862501047943 0.00015124747710990749 0.00014206028443014687
 32.609999999999999 0.002373956994286993 0.00050033510036781527 0.0012851051084929854 0.00059372927205386054 -5.2124866276683111e-06 0.00030526368746551573 0.00015039406536544394 0.00013808683023947184
 32.640000000000001 0.0023740643998783496 0.00050746541271575873 0.0012787139773631161 0.0005931628256000092 -5.2778158005340782e-06 0.00030970429630546606 0.00014958719368693654 0.00013388461100860482
 32.670000000000002 0.002375442404250768 0.00051572366667572889 0.0012721625241798073 0.00059292516272329817 -5.368949328065616e-06 0.00031472426473603458 0.00014882700118700666 0.00012938533814256685
 32.700000000000003 0.0023784653214444272 0.00052540767746102931 0.0012654239119267328 0.00059306357272917464 -5.4298406725093957e-06 0.00032047002279826279 0.00014811245506053021 0.00012449103288156795
 32.729999999999997 0.0023836273161476108 0.00053690804614686932 0.0012584823726563951 0.00059362506135506108 -5.3881640107152846e-06 0.00032713073479481686 0.00014744187414273489 0.0001190612951728869
 32.759999999999998 0.0023916018861476727 0.00055075932371664415 0.0012513340595774925 0.00059465545522002609 -5.1469523664898402e-06 0.00033495733987844167 0.00014681356649232354 0.00011289272645498449
 32.789999999999999 0.002403341627697115 0.00056772666571208599 0.00124398756853496 0.00059619485394098138 -4.5674604909131993e-06 0.00034429206305320513 0.00014622656883562181 0.00010568413490428754
 32.82 0.0024202519548863015 0.00058895831442717093 0.0012364639497747256 0.00059826360564509682 -3.4339149606916637e-06 0.00035561508423242148 0.00014568151110814278 9.6974985110571238e-05
 32.850000000000001 0.002444507905772989 0.00061626689385069547 0.0012287959110027639 0.00060082407602675013 -1.3789751072200211e-06 0.00036961962625435183 0.00014518168517742931 8.6031018821351138e-05
 32.880000000000003 0.002479663208884075 0.00065267756294644928 0.0012210260000202078 0.00060367833479986629 2.2813111175516023e-06 0.00038733302009736535 0.00014473450945150199 7.1619417145429683e-05
 32.909999999999997 0.002531895479799717 0.00070356822083507929 0.0012132035886721567 0.00060618522565921503 8.9384446332662761e-06 0.0004103023518420816 0.00014435377247558239 5.1537979279886949e-05
 32.939999999999998 0.0026127128279798571 0.0007792089265900383 0.0012053806309302517 0.00060642375692102405 2.1699513538542867e-05 0.00044080754997268803 0.00014406346108804859 2.1561587615563032e-05
 32.969999999999999 0.0027450412482056003 0.00090070645372537165 0.0011976061406463671 0.00059848346971268804 4.8245184121173091e-05 0.0004816160444030306 0.00014390491367062899 -2.7029253298877236e-05
 33 0.002975045139251428 0.0011127612303958665 0.0011899192028145618 0.00056292000986554486 0.00010944469617545522 0.00053171576933098519 0.00014395141465528265 -0.00011274040165963651
 33.030000000000001 0.0033609442264729682 0.001482692208354449 0.0011823400131469374 0.0004366161326422357 0.00025929587232934541 0.00055550066529382091 0.00014434117513208251 -0.0002632208987469042
 33.060000000000002 0.0036328050669481764 0.0018038481238362967 0.0011748580242545049 0.00013781968326622812 0.00051627923559114742 0.00038260767555067001 0.00014536272152880535 -0.00039014429964270777
 33.089999999999996 0.0030691698225691569 0.0013607981679588828 0.0011674196954023133 2.2270449918752603e-05 0.00051868150928920814 6.6616239562751662e-05 0.00014772409927871148 -0.00019205855485066657
 33.119999999999997 0.0025585714461153885 0.00087985808282119583 0.0011599862098388154 0.00018672661789169911 0.00033200053556367803 4.7063045826645059e-06 0.00015371929818281866 2.8303856330395933e-05
 33.149999999999999 0.0024445988226561985 0.00071617613808665291 0.0011546049121349236 0.00036656222303608279 0.00020725554939853919 5.0603942625462112e-05 0.00017687233473008136 0.00013902240220532483
 33.18 0.0030043507997649203 0.00073407032087484956 0.0018065401848628593 0.00046790750068306889 -4.1672066558577164e-06 0.0001149306311619733 0.00046715033502127136 -0.00011939971758799501
 33.210000000000001 0.0027710734110131812 0.001078003700843393 0.0011651392940156269 0.00040602677859893032 0.00012190363755523098 0.00024256923906448291 0.0001065939274604985 5.6800459848741664e-05
 33.240000000000002 0.001301272723383845 0.00014941620956372594 0.0011472692642112508 0.00010493331615674893 -0.00010034606654788055 2.5908262581279833e-05 0.00011605755101312117 -3.7013732353649559e-05
 33.270000000000003 0.0017412518107633246 0.00027039027322279239 0.0011376688564592563 0.000291777629915969 4.1415051165306755e-05 7.464986557354163e-05 0.00011939040505597461 9.7749555740765963e-05
 33.299999999999997 0.0018886114634402932 0.00036786737648334224 0.0011294769681849297 0.00034330181316943328 4.7965305602587682e-05 0.000111043934691086 0.00012069135885541755 0.00011157848446741765
 33.329999999999998 0.0019623281803921445 0.00042755038242880489 0.0011214013893805252 0.00036912050271641154 4.4255905866403457e-05 0.00013314290243176486 0.00012108608233391991 0.00011490305193764933
 33.359999999999999 0.0020136786107556601 0.00047805734118415308 0.0011129023943825841 0.00038496538611742397 3.7753489071499637e-05 0.00014899948977877095 0.00012099468335451844 0.0001149822360157859
 33.390000000000001 0.0020583530274537109 0.00053012405459867452 0.0011036225900139787 0.00039553923176101146 2.9067151080046238e-05 0.00016143824067522996 0.00012060606431019891 0.00011350554718241234
 33.420000000000002 0.002104101518708153 0.00059067457954440489 0.001093284424914013 0.0004028387030295445 1.730381122019075e-05 0.00017178512765919114 0.00012001385399542421 0.00011105014128908365
 33.450000000000003 0.0021567222853408814 0.00066646265537333258 0.0010817293236507256 0.00040786028550129173 6.7002081553217667e-07 0.00018080022776438082 0.00011926531013538174 0.00010780518258803997
 33.479999999999997 0.0022218752604823261 0.00076519593055563004 0.0010690975001203945 0.00041111167926374787 -2.3529849457445666e-05 0.00018899084204614688 0.00011838342018547645 0.00010374801769694532
 33.509999999999998 0.0023052871747373197 0.00089490510968530726 0.0010562176542472405 0.00041278233102556009 -5.8617920220787908e-05 0.00019674557382071625 0.00011738402916963284 9.8663482335045074e-05
 33.539999999999999 0.0024115697050845655 0.001060629138999077 0.0010451529148253638 0.00041276754634884613 -0.00010697989508872133 0.0002044069716987749 0.0001163094130468609 9.2061736878102914e-05
 33.57 0.0025429615604389416 0.001259751825791127 0.0010390356666785533 0.00041059603338691703 -0.00016642196541765601 0.00021232316034400315 0.0001153407711831167 8.2941510811416675e-05
 33.600000000000001 0.0027042152264852579 0.0014865820326953334 0.0010391359042355459 0.00040537750617331789 -0.00022688021661893893 0.00022089419404895373 0.0001152605628906492 6.9228451464276779e-05
 33.630000000000003 0.0029220123966033447 0.0017518034774548069 0.0010442822828092418 0.00039711808766083119 -0.00027119145132153429 0.00023060657434286082 0.00011965600493282735 4.6850525037252451e-05
 33.659999999999997 0.0031817607169727395 0.001987301140773856 0.0010520767515970612 0.00040225856829052446 -0.00025987574368870227 0.0002420517305619505 0.00014508059783842453 1.5091157318054412e-05
 33.689999999999998 0.0030590376914005602 0.0016497424059296413 0.0010622726640183511 0.00050200032566280028 -0.00015497770421023341 0.00025747715021989771 0.000211645115473796 3.2804131282875419e-05
 33.719999999999999 0.0031710068237023924 0.0016445895326621426 0.0010655924147237462 0.00060041834053311475 -0.00013959346421661163 0.00028353714022757981 0.00022107952068171728 9.5751133884251245e-05
 33.75 0.004856920749667047 0.0032873292279964566 0.0010605718349820899 0.00062929587088293715 -0.0001202761841944365 0.00032821595051543619 0.00020617934710873937 9.4868013431393083e-05
 33.780000000000001 0.015101980608888671 0.013111577561904937 0.0010483204069608768 0.00062956470696193332 0.00031251793306092036 0.00041708385085050562 0.00021138746057955589 1.049697238636097e-06
 33.810000000000002 0.082829925655216297 0.078626103215285625 0.0010268314008788945 0.00010604651173835196 0.0030709445273134498 0.00022716418643752121 0.00026983572700825309 -0.00039108795284526935
 33.839999999999996 0.037846959785031914 0.035135603873380834 0.0010511920620480525 0.0017578732995516847 -9.7709449948656237e-05 3.5671681574255156e-05 0.0013518803819712805 0.00036759288284231095
 33.869999999999997 0.019232343169524494 0.019516011127249724 0.00098971485833423685 0.00013541646913475317 -0.0014087992851942236 0.00019355217822867633 0.00026053066298950805 -0.00031964904552482309
 33.899999999999999 0.008484819897753279 0.0079278219022669485 0.00099647150284036686 0.00022370646598517311 -0.00066317997333921095 7.0927745503151745e-05 0.00021205947604408836 -5.9676020953742392e-05
 33.93 0.0054491030477088103 0.0040609108504459984 0.0010218422109076785 0.000681525072338871 -0.00031517508598373831 0.00012565458355278644 0.00047455232877572192 8.0891435085439839e-05
 33.960000000000001 0.0022977286481314753 0.0008133183119862844 0.0010316795224278796 0.00057411981301324971 -0.00012138899929593888 0.00015186590264400487 0.00022595923686206679 0.00019626646533837011
 33.990000000000002 0.0021541420183096571 0.00063149317090293721 0.0009947573658941368 0.00048059325053057369 4.7298230982009466e-05 0.00016897586371631971 0.00015146893364463104 0.00016016083525366502
 34.020000000000003 0.0018587485239089823 0.00028075659227409257 0.00097823360334379226 0.00045106464301082345 0.00014869368528027367 0.00018437699368465635 0.00012646993953883319 0.0001402363986152692
 34.049999999999997 0.0018019290600496238 0.00033810960351181237 0.0010229738082052292 0.00044936268116498366 -8.5170328324014687e-06 0.000204501758880528 0.00013288145489260764 0.00011198317381612001
 34.079999999999998 0.0023568853348989033 0.00069474973327676715 0.00097074969053252951 0.00050948529217290355 0.0001819006189167031 0.00023148365980151143 0.00013774630722052228 0.00014026727179182859
 34.109999999999999 0.002452146798964622 0.0009256663977113374 0.0010182264629428988 0.00042596531841977855 8.2288619890607496e-05 0.00028685044757965775 6.4696212137954262e-05 7.4445643008772539e-05
 34.140000000000001 0.018426869609356203 0.016390385726511473 0.00098641386333060818 0.00061902128901294886 0.00043104873050117334 0.00047467955143574455 0.00019581677858047347 -5.1575809602798085e-05
 34.170000000000002 0.0026003401480952622 0.0015318096785802381 0.0010998950152422478 0.00039338440453177574 -0.00042474895025899944 0.00010670828369631381 0.00051275748679471876 -0.00022738149439148069
 34.200000000000003 0.0013241002228159653 0.00012721494857727072 0.00099094806194118847 0.00022513846586741561 -1.920125356990969e-05 5.7555255295767139e-05 0.00010218821007868784 6.5408662155107324e-05
 34.229999999999997 0.0014928021510576942 0.00018774038974069869 0.0010612904898993738 0.00032598355223649521 -8.2212280818873531e-05 8.927742693288418e-05 0.00014072361315810381 9.5980501829595889e-05
 34.259999999999998 0.001564280255538598 0.00017476605948753726 0.0011553974655660305 0.00022128591828702955 1.2830812198000574e-05 7.0542044116763116e-05 9.0136354663014932e-05 6.0645743935579934e-05
 34.289999999999999 0.0017043505291422984 0.00010708465047861071 0.0014663806836431544 0.00022712822691706603 -9.6243031896532473e-05 2.6830451441609158e-05 0.0001188058545826132 8.1551106169978888e-05
 34.32 0.07067353060076273 0.032712325989166957 0.02164838097138104 0.015361138667432044 0.000951684972782675 0.010019387354439342 0.003556845285186305 0.0017844713433163907
 34.350000000000001 0.08477496834656334 0.0061662425363111688 0.031882339396013974 0.037452286974364146 0.0092740994398740513 0.019450599880185167 0.0062233549487895716 0.011778535904045869
 34.380000000000003 0.091490744401805144 0.011235588628105676 0.038444386269891571 0.027799127056586159 0.014011642447221733 0.010302708097062477 0.0072830341798994841 0.010211821194268146
 34.409999999999997 1.0767742747643112 0.19075596135961889 0.43220626683855429 0.29388881460159932 0.15992323196453842 0.10630549205546591 0.081391124995193437 0.10617262858062938
 34.439999999999998 2.3372517632805536 0.086674257832839191 1.2853257075178286 0.75292450118670096 0.21232729674318565 0.24341902965102488 0.24630966311647362 0.26316281336017627
 34.469999999999999 1.2957150550505749 0.080388643048124916 0.75444409227111264 0.31886376175963427 0.14201855797170343 0.06046518189736811 0.14462857312539115 0.11374526697976277
 34.5 37.46122311628443 1.2612132302260162 25.708247705156889 7.3603389390724958 3.13142324182901 0.42353794633318737 4.9433667273858672 1.992475998238906
 34.530000000000001 2.7662775672534932 0.13037243789294195 1.3290550112079289 1.0261003714276797 0.28074974672494296 0.42981807910816405 0.24246104138372324 0.3537928516260842
 34.560000000000002 0.97123384082739517 0.036641043272964635 0.59708052642639087 0.23831278176407036 0.099199489363969565 0.044393780990796342 0.10826714572609913 0.085627269200259287
 34.589999999999996 1.4447136808726515 0.035226211497849449 0.97720056483098383 0.31160921889163584 0.12067768565218233 0.030686801956371558 0.18164042629080232 0.099238853265753449
 34.619999999999997 14.650954038864555 0.098123382340204721 11.259533291832049 2.6051710116693991 0.68812635302290404 0.055468904277444053 2.0134794844919144 0.53577311603709166
 34.649999999999999 14.024744360318941 5.8170498967804747 3.6192149144712107 2.1425216090634804 2.4459579400037743 0.41132586815334654 0.71783010785562384 1.0131178864458676
 34.68 2.000436473941039 0.084548679699264689 1.0256670944782602 0.67984718756153273 0.21037351220198131 0.20631290783697984 0.21085342858775999 0.26264655342227838
 34.710000000000001 1.4830178937729932 0.030702808197184 0.9779579855773296 0.35819639493837035 0.11616070506010927 0.03807141078016292 0.20405580523712968 0.11602945398309857
 34.740000000000002 12551704179452.219 211495036059.89038 8701638488722.2314 2718967582414.2578 919603072255.83972 160320271332.8598 1769287809311.7168 788995095981.02161
 34.770000000000003 234092483.15831146 3130297.7155929222 165855960.06114379 49703598.083501965 15402627.298072768 2435103.8551079114 34175530.571322039 13086105.608485516
 34.799999999999997 755527.57618836337 8257.4049197952663 545830.84851510369 157400.4213560221 44038.901397442642 6512.2700449885397 113978.69327174428 36887.055980898775
 34.829999999999998 13565.720327650699 127.33758936208231 9963.4193081071971 2778.0068170354853 696.95661314593292 100.98487931309252 2104.8480050395438 571.76344727493893
 34.859999999999999 586.48600688902491 4.9693250057061213 436.97984429077809 118.20400571656243 26.332831875978311 3.9572701991463233 93.242186162588084 20.986364397645204
 34.890000000000001 43.441501964331167 0.35735061258927936 32.69724110228276 8.642362835657238 1.7445474138018831 0.27788216622020873 7.0360286485620858 1.3271102855089834
 34.920000000000002 4.6692422920420196 0.044351025934620619 3.5277439365223278 0.91740843304166442 0.179738896543407 0.032531127589486314 0.75246381468901447 0.13226792238319324
 34.950000000000003 0.6509916832992988 0.0082436116838506719 0.49659416867618944 0.12480053523708103 0.021353367702177838 0.0062234627079092789 0.10222415201570238 0.016328358175041104
 34.979999999999997 0.10426974387473255 0.0016114133297623302 0.082594718953413679 0.019230831489911084 0.0008327801016454763 0.0014839754070837129 0.017072068685337477 0.000668958949287502
 35.009999999999998 0.017486187108505403 0.00022781412482919625 0.014789912046587798 0.0032073774365025008 -0.00073891649941409216 0.00031111332784904399 0.0037071682344506874 -0.00081230247238745098
 35.039999999999999 0.00377094984987131 6.454269490871833e-05 0.0030779237728381752 0.00078094950182872004 -0.00015246611970430354 5.2154765734299247e-05 0.0010869619992302923 -0.00035837747517527066
 35.07 0.0019875165043739275 0.00014025027858181953 0.0012586547730413142 0.00041625228696132952 0.00017235916578946505 4.537923259062377e-05 0.00038852835695798543 -1.7614824425401053e-05
 35.100000000000001 0.0017487677492282201 0.00020984406792467494 0.0010194411544845663 0.00031319241517612141 0.00020629011164285737 8.4282298409187691e-05 0.00015505975103188334 7.3893600477222001e-05
 35.130000000000003 0.0015559434610177261 0.00023729151634344317 0.00093187665014590065 0.00024309540237536195 0.0001436798921530205 0.00011214895510699193 7.9293283689451855e-05 5.1661726204902011e-05
 35.159999999999997 0.001356204110153804 0.00023682576942546464 0.00084022906321667111 0.00019556514458308262 8.3584132928585705e-05 0.00012251160714190243 6.4185697172263655e-05 8.8541259350549718e-06
 35.189999999999998 0.0012143674614309781 0.00022581148664498686 0.00076732432276507823 0.00017091723063300269 5.0314421387910554e-05 0.00012185690675352325 6.9265433978805686e-05 -2.0226298704653215e-05
 35.219999999999999 0.0011435542125858289 0.00021452725350051577 0.00072731693049372145 0.00016288700010484955 3.8823028486741914e-05 0.0001169633903207184 7.7628536169684724e-05 -3.172550114324499e-05
 35.25 0.0011247801113394797 0.00020685067261917242 0.00071529148645388299 0.00016393655944604567 3.8701392820378948e-05 0.00011190276899213685 8.3649061434217127e-05 -3.1632546671226826e-05
 35.280000000000001 0.0011335074945096543 0.00020299202951668349 0.00071975424639943359 0.0001684826872271955 4.2278531366341841e-05 0.00010830473971620794 8.6616280062192023e-05 -2.6452351384133762e-05
 35.310000000000002 0.0011513095061176809 0.00020170991949495484 0.00073058750080545666 0.00017337448923042682 4.5637596586842763e-05 0.0001063367390424995 8.7453607685382948e-05 -2.0427557741124928e-05
 35.339999999999996 0.0011678594277588145 0.00020159394788555455 0.00074150308546674329 0.00017727756211502354 4.7484832291493125e-05 0.00010553958781345345 8.7250693831070295e-05 -1.5523041835948172e-05
 35.369999999999997 0.0011790913892740903 0.00020161595028815712 0.00074969633032667389 0.00017991290838708019 4.7866200272179292e-05 0.0001053389777814369 8.6766296465199831e-05 -1.2201949461130376e-05
 35.399999999999999 0.0011846585968222805 0.00020124201736060419 0.00075464248243210612 0.00018148191905015889 4.729217797941109e-05 0.00010528395116071261 8.6377269734755043e-05 -1.0188464965191816e-05
 35.43 0.0011858926249346754 0.00020033648945696887 0.00075695078484939407 0.00018232194046422206 4.6283410164090494e-05 0.00010511219273222296 8.6186265447721859e-05 -8.9853391789664305e-06
 35.460000000000001 0.0011845161809725592 0.00019900410365712669 0.00075757003430578439 0.00018273949754248913 4.5202545467158921e-05 0.00010472708591421876 8.6151089171526956e-05 -8.1470916507843283e-06
 35.490000000000002 0.0011819911626228202 0.00019744648726169488 0.00075735261105505907 0.00018295316869214754 4.4238895613918578e-05 0.00010414269124486412 8.6182874046780247e-05 -7.3802686929923785e-06
 35.520000000000003 0.001179292437655529 0.00019586216780067376 0.00075688405375849601 0.00018309229042100616 4.345392567535289e-05 0.00010342780088081408 8.6202565794262203e-05 -6.5452533786854893e-06
 35.549999999999997 0.0011769193394587352 0.00019439268376008798 0.00075647254460936293 0.00018321746585229701 4.2836645236987132e-05 0.00010266301581658154 8.6163278801360872e-05 -5.6151705547536956e-06
 35.579999999999998 0.0011750111421117712 0.00019310545163760427 0.00075621363074491392 0.00018334494743792073 4.2347112291332347e-05 0.00010191446776622909 8.605105188308418e-05 -4.6259693068428932e-06
 35.609999999999999 0.0011734854391273939 0.00019200088263248108 0.00075607430401913585 0.00018346721438428659 4.1943038091490487e-05 0.00010122237453469052 8.5875272546873891e-05 -3.6348186243441797e-06
 35.640000000000001 0.0011721580132197625 0.0001910323342809892 0.00075596601651262184 0.00018356754975152058 4.1592112674631199e-05 0.00010060036274577697 8.5656616091430565e-05 -2.6927886584492311e-06
 35.670000000000002 0.0011708285394300946 0.000190130085695628 0.00075579465175025712 0.00018362895784204789 4.1274844142161768e-05 0.00010004115595735565 8.5416899385218722e-05 -1.8314722776557755e-06
 35.700000000000003 0.001169331217863803 0.00018922332161411726 0.00075548686940740293 0.00018363872881920341 4.0982298023079253e-05 9.9524909752082496e-05 8.517262253686695e-05 -1.060293135564067e-06
 35.729999999999997 0.0011675566444677094 0.00018825660750593581 0.00075499801928825534 0.00018359011585891523 4.0711901814602761e-05 9.9027540794786962e-05 8.4932293667172102e-05 -3.7047679128082009e-07
 35.759999999999998 0.0011654536845849205 0.00018719937973144253 0.00075430869384247509 0.00018348233084755061 4.0463280163452166e-05 9.8527446069943001e-05 8.469673500121033e-05 2.5792604754398916e-07
 35.789999999999999 0.0011630197794136831 0.00018604850935112347 0.00075341645340664038 0.00018331964890296422 4.0235167752954638e-05 9.8009858139520817e-05 8.4461227701192404e-05 8.4864985657755971e-07
 35.82 0.0011602863636274976 0.00018482503259431191 0.00075232747741336937 0.00018311004586632872 4.0023807753487435e-05 9.7468702576976465e-05 8.4218376385092539e-05 1.4231333941254621e-06
 35.850000000000001 0.0011573038776792181 0.00018356674621613977 0.00075105073645493139 0.00018286358394460788 3.9822811063539246e-05 9.690625242958045e-05 8.3960809806048854e-05 1.9965520661883577e-06
 35.880000000000003 0.001154128891730213 0.00018231864199293993 0.00074959536362805262 0.00018259072173706876 3.9624164372152044e-05 9.6331154829296366e-05 8.3683161884519033e-05 2.5761173785709099e-06
 35.909999999999997 0.0011508144189760088 0.00018112317208972243 0.00074797058867383487 0.00018230074974709342 3.941990846535776e-05 9.5755546831550629e-05 8.3383105081595807e-05 3.1613586919563681e-06
 35.939999999999998 0.0011474036524484128 0.00018001211587361009 0.00074618699900482204 0.00018200057867220274 3.9203958897777991e-05 9.5191989022041189e-05 8.306147398080481e-05 3.74584742058182e-06
 35.969999999999999 0.0011439269188183512 0.00017900136107150213 0.00074425789412252462 0.00018169406147774324 3.8973602146581235e-05 9.4650832326733872e-05 8.2721691518962274e-05 4.3197186524424703e-06
 36 0.0011404014251055862 0.00017808926151832634 0.00074219988979015695 0.00018138193237945055 3.8730341417652623e-05 9.413843418459473e-05 8.2368790054464147e-05 4.8723662441006217e-06
 36.030000000000001 0.0011368332331544604 0.00017725850135504132 0.00074003246347452932 0.00018106232791662003 3.8479940408269576e-05 9.365640560598543e-05 8.2008320091993701e-05 5.394803370635432e-06
 36.060000000000002 0.00113322079988781 0.00017648073779927802 0.00073777662709816766 0.00018073175613031147 3.8231678860052523e-05 9.3201853219265535e-05 8.1645385080727107e-05 5.8813527217534409e-06
 36.089999999999996 0.0011295593830680578 0.00017572285257367028 0.00073545324377738224 0.00018038631770933396 3.7996969007671046e-05 9.2768415827242109e-05 8.128395695121803e-05 6.3305161142482327e-06
 36.119999999999997 0.0011258456455143981 0.00017495348848990577 0.00073308161534973233 0.00018002295973627088 3.7787581938489302e-05 9.2347797712750187e-05 8.0926536921579385e-05 6.7450368741043142e-06
 36.149999999999999 0.0011220818737980318 0.00017414866922454896 0.00073067885659571343 0.0001796405528152185 3.7613795162550856e-05 9.1931468747134896e-05 8.0574147018368973e-05 7.1312892919514349e-06
 36.18 0.0011182793195493358 0.0001732956203022293 0.00072826028899370906 0.00017924062097805557 3.7482789275342055e-05 9.1512223993692695e-05 8.0226580692817644e-05 7.4982022895329555e-06
 36.210000000000001 0.0011144602519849904 0.00017239432835677908 0.00072584072473676328 0.00017882761671908902 3.7397582172359116e-05 9.1085360321311714e-05 7.9882810190014719e-05 7.8559533913103739e-06
 36.240000000000002 0.0011106583924455266 0.00017145680454280776 0.00072343618301129301 0.00017840871266048056 3.7356692230945179e-05 9.0649320558474614e-05 7.9541442582556327e-05 8.2146613595657973e-06
 36.270000000000003 0.0011069175253322985 0.00017050439147623915 0.00072106538918545807 0.00017799316257203251 3.7354582098569015e-05 9.0205760742129008e-05 7.9201130193578387e-05 8.5832687727045377e-06
 36.299999999999997 0.0011032882814553627 0.00016956372887049642 0.00071875041712371468 0.0001775913522184704 3.7382783242681056e-05 8.9759095547255877e-05 7.8860868066286998e-05 8.9687476451080765e-06
 36.329999999999998 0.0010998233609042357 0.00016866214696716211 0.00071651603855694458 0.00017721370077973403 3.7431474600395091e-05 8.9315653898850223e-05 7.8520144710732262e-05 9.3756913935975549e-06
 36.359999999999999 0.0010965717542940089 0.00016782327833588022 0.00071438767873379164 0.00017686958517904977 3.7491212045287657e-05 8.8882622069179893e-05 7.8178945462355578e-05 9.8062897968191853e-06
 36.390000000000001 0.001093572750580039 0.00016706357507495929 0.00071238824149969513 0.0001765664420536681 3.7554491951716668e-05 8.846695940384969e-05 7.7837637182385773e-05 1.0260628744123131e-05
 36.420000000000002 0.0010908506252976136 0.00016639021426100454 0.00071053436466684064 0.00017630916925060166 3.7616877119166571e-05 8.8074450980957857e-05 7.7496781480062023e-05 1.07372258232661e-05
 36.450000000000003 0.001088410860012294 0.0001658006140026396 0.00070883283503836176 0.00017609990504789468 3.7677505923398016e-05 8.770901911412586e-05 7.7156930805151561e-05 1.12337039802834e-05
 36.479999999999997 0.0010862385409996533 0.00016528351492269434 0.00070727788044360092 0.00017593821639708541 3.7738929236272859e-05 8.7372364458994712e-05 7.6818455660176984e-05 1.1747515382099449e-05
 36.509999999999998 0.0010842992840054671 0.00016482135526309029 0.00070584989556573944 0.00017582168084073955 3.7806352335898145e-05 8.7063956345907552e-05 7.6481435835324416e-05 1.227664706419626e-05
 36.539999999999999 0.0010825426531447017 0.00016439350749904107 0.00070451586642117847 0.00017574680188782164 3.788647733666053e-05 8.6781346723242044e-05 7.6145627817357818e-05 1.2820260774033277e-05
 36.57 0.0010809076689079497 0.0001639798617309275 0.00070323142502150325 0.00017571016075434745 3.7986221401171632e-05 8.6520746202807232e-05 7.5810501052260589e-05 1.3379237754876163e-05
 36.600000000000001 0.0010793296801849491 0.00016356423105724598 0.00070194415539163893 0.0001757096819881052 3.811161174795902e-05 8.6277775012153467e-05 7.5475320798420412e-05 1.3956614516215772e-05
 36.630000000000003 0.0010777476771771577 0.00016313711000210551 0.00070059755578437085 0.00017574588438006771 3.8267127010613538e-05 8.6048287258894934e-05 7.5139247737869227e-05 1.4557911700785789e-05
 36.659999999999997 0.0010761110799064181 0.0001626974305731815 0.00069913496759726188 0.00017582300509376908 3.8455676642205547e-05 8.5829164136190988e-05 7.4801423244361329e-05 1.5191379094228462e-05
 36.689999999999998 0.001074385163194328 0.00016225312128970935 0.00069750280758417707 0.00017594992676158743 3.8679307558854402e-05 8.561898089977176e-05 7.4461012386069239e-05 1.5868209694651401e-05
 36.719999999999999 0.0010725545475214699 0.00016182046470726057 0.00069565255082601289 0.00017614090410446553 3.894062788373075e-05 8.5418473166652291e-05 7.4117181154571252e-05 1.6602817870510298e-05
 36.75 0.0010706245442442333 0.00016142244169935281 0.00069354105091554738 0.00017641617979574393 3.9244871833589099e-05 8.5230758572181722e-05 7.3768987117390692e-05 1.7413336948290728e-05
 36.780000000000001 0.0010686205245588924 0.00016108641423488742 0.00069112887484824772 0.00017680270505990829 3.9602530415848943e-05 8.5061307207224643e-05 7.3415159722064704e-05 1.8322583151614117e-05
 36.810000000000002 0.0010665858160643969 0.00016084160461481115 0.00068837627010619087 0.00017733536103946518 4.00325803039298e-05 8.4917694724435816e-05 7.3053731390211978e-05 1.9359888045621792e-05
 36.839999999999996 0.0010645788769299194 0.00016071686406038144 0.00068523601949118794 0.00017805936828882416 4.0566625089525833e-05 8.4809211897616404e-05 7.2681438828265735e-05 2.0564494806878598e-05
 36.869999999999997 0.0010626706533809213 0.00016073919214534851 0.00068164148568584091 0.0001790351149049755 4.1254860644756175e-05 8.4746440478246059e-05 7.2292711037298462e-05 2.1991823754741343e-05
 36.899999999999999 0.0010609431515586649 0.00016093339466472165 0.00067748593407016553 0.00018034778049220174 4.2176042331575796e-05 8.4740936344180378e-05 7.1877800806594989e-05 2.3725288383412562e-05
 36.93 0.0010594905291391881 0.00016132318802200148 0.00067258396698559374 0.00018212683954250603 4.3456534589087182e-05 8.4805188635008003e-05 7.1418914786604512e-05 2.589972540087979e-05
 36.960000000000001 0.0010584249644063218 0.00016193401840270294 0.00066659233911646834 0.00018458762657077042 4.5310980316380256e-05 8.4953054404418346e-05 7.0881065989849206e-05 2.8751707429183165e-05
 36.990000000000002 0.0010578932516992219 0.00016279791959485689 0.00065882827653165573 0.00018812809429420395 4.8138961278505254e-05 8.5200917661505429e-05 7.018676185250416e-05 3.2740537130427845e-05
 37.019999999999996 0.0010581272842075952 0.00016396096718078245 0.00064779581793018338 0.00019358465266563547 5.2785846430993767e-05 8.5569921004655631e-05 6.9129542347613131e-05 3.8888554850653566e-05
 37.049999999999997 0.0010596649486314476 0.00016549445290459032 0.00062980099192766275 0.00020301518769761417 6.1354316101580264e-05 8.6089833310499741e-05 6.6966466530653555e-05 4.9968698599472426e-05
 37.079999999999998 0.0010652587371900665 0.00016751212553141629 0.00059755997608839154 0.00022127173815045229 7.8914897419806135e-05 8.6805588107410935e-05 5.8992938536905284e-05 7.5500738361871541e-05
 37.109999999999999 0.0011004201369078208 0.00017019846178620971 0.00090403180179129126 8.6564927497014867e-05 -6.0375054166694869e-05 8.7788573414320211e-05 9.8537628766333435e-06 -1.1062453665696903e-05
 37.140000000000001 0.0010733043884031293 0.00017385871964702382 0.0008239072097426857 0.00011288357024467225 -3.7345111231252489e-05 8.9157149456304131e-05 6.4979433609045549e-05 -4.1292593707234814e-05
 37.170000000000002 0.0010768309182419211 0.00017901497580356877 0.00075375348964666189 0.00014838047489465153 -4.3180221029612375e-06 9.1116622333873399e-05 6.9068085061397321e-05 -1.183281568170271e-05
 37.200000000000003 0.0010830673849141492 0.00018660497571126262 0.00072564538064875928 0.00016411014706866253 6.7068814854644999e-06 9.4043425749076219e-05 6.9191663270510504e-05 8.5276251430016548e-07
 37.229999999999997 0.0010669421229577206 0.00019841790172360366 0.00068416483310913693 0.00017476164201678349 9.5977461081967789e-06 9.867534543529899e-05 6.8124121307413171e-05 7.9544029117373961e-06
 37.259999999999998 0.001032808923248139 0.00021800641362435438 0.0006192949210306755 0.00018198267781805062 1.3524910775058666e-05 0.0001065410745521508 6.7534861054316519e-05 7.9174800694637357e-06
 37.289999999999999 0.0011106281041684527 0.00025109258063179543 0.00064185511497497484 0.00019373322378184074 2.3947184779841869e-05 0.00012042621971768323 6.8368766640027672e-05 4.9348424781227341e-06
 37.32 0.0011667153373949562 0.00028243782964121529 0.00065642754309789316 0.0001895033098713944 3.8346654784453351e-05 0.00013618777794647624 6.8478018698733185e-05 -1.5167660053196094e-05
 37.350000000000001 0.0010412696443883919 0.00019713992364868581 0.000662313356321382 0.0001323337265734883 4.9482637844835663e-05 0.00010663150157554786 6.8364248815191972e-05 -4.2654173525448319e-05
 37.380000000000003 0.00093629830533621943 0.00011553551109865843 0.00066504885811849055 0.00011382404071943856 4.1889895399631893e-05 7.2355996915464738e-05 6.82079364790805e-05 -2.6733248554207475e-05
 37.409999999999997 0.00092895193241851709 0.00010182410852677607 0.0006666802485393884 0.00012417325542018624 3.6274319932166255e-05 6.4848374488207263e-05 6.8061675721410749e-05 -8.7367808117615206e-06
 37.439999999999998 0.00094221905986593296 0.00010353508809457862 0.00066816141214131089 0.00013670739401119622 3.3815165618847271e-05 6.4378990362915251e-05 6.7930491062934384e-05 4.3921695723189496e-06
 37.469999999999999 0.00096100704056461877 0.00010736071721868978 0.00067023486695961837 0.00015072703084305025 3.268442554326042e-05 6.5238316900593902e-05 6.7692945286391862e-05 1.7789298406669233e-05
 37.5 0.00099235587698989444 0.00011096424204380206 0.00067680051276712008 0.00017328840443989229 3.1302717739079934e-05 6.6265067998937972e-05 6.5902743294106258e-05 4.1078360540877557e-05
 37.530000000000001 0.00096795084925685676 0.00011402400772684922 0.00067799961788848494 0.00017173460129318814 4.1926223483345446e-06 6.72253274052566e-05 2.5119013087866346e-05 7.9372927856428393e-05
 37.560000000000002 0.00083382471639982677 0.00011659219629529557 0.0006373033108387473 6.2925034234887831e-05 1.7004175030895839e-05 6.8088085522133526e-05 4.7188311540612694e-05 -5.2292363782177972e-05
 37.589999999999996 0.00089192599355207396 0.00011877361558066197 0.00064700379104287958 0.00010100060586037018 2.5147981068162254e-05 6.8867118086710606e-05 5.8727337694019553e-05 -2.6567810527847623e-05
 37.619999999999997 0.00091234817284129965 0.0001206635897763075 0.00064943389796550993 0.00011522185030259529 2.7028834796887039e-05 6.9583655795942223e-05 6.1184462692842132e-05 -1.5531290961043722e-05
 37.649999999999999 0.00092266668211585798 0.00012234163140822644 0.00064964344384712842 0.00012289348189345012 2.7788124967053343e-05 7.0258403821237304e-05 6.2016044516590213e-05 -9.3714115390110472e-06
 37.68 0.00092881612894610179 0.00012387691471999889 0.0006488061047146491 0.00012794304176611318 2.8190067745340573e-05 7.0911363179872229e-05 6.2309721800866109e-05 -5.2716557464722302e-06
 37.710000000000001 0.00093278158158375136 0.00012533556600178943 0.00064730276899942424 0.00013169907876670037 2.8444167815837623e-05 7.1563857971280697e-05 6.236029241546995e-05 -2.2206882928361427e-06
 37.740000000000002 0.00093545682544705759 0.00012678796318405371 0.00064528331297717398 0.00013475459412577362 2.8630955160056177e-05 7.2241364392053059e-05 6.2276729562386928e-05 2.3957592925508835e-07
 37.769999999999996 0.00093735096265621677 0.00012831660056292292 0.00064280337640976193 0.00013743903139108949 2.8791954292442478e-05 7.2977093391724736e-05 6.2107102883739594e-05 2.357053804257135e-06
 37.799999999999997 0.00093882179284263795 0.00013002635553293628 0.00063985718321353665 0.00013997972607974983 2.895852801641516e-05 7.3817040007792382e-05 6.187424723677402e-05 4.2900971459166082e-06
 37.829999999999998 0.00094016813473386644 0.00013206084323835298 0.00063636399659709861 0.00014257572606233022 2.9167568836084563e-05 7.4828214857772723e-05 6.1587219310467998e-05 6.1615785716538221e-06
 37.859999999999999 0.0009416617895056168 0.00013463265812828883 0.00063209787248112779 0.00014545078812007185 2.9480470776128329e-05 7.6113884293039599e-05 6.1242688727833886e-05 8.0952429929571033e-06
 37.890000000000001 0.00094350430082988635 0.00013808581048335494 0.00062646600603822103 0.00014892548746363847 3.0026996844671638e-05 7.784494201830041e-05 6.0815506845488918e-05 1.0265887073415575e-05
 37.920000000000002 0.0009454542531957057 0.00014303861039121631 0.00061767218976659175 0.00015358885977316948 3.1154593264728176e-05 8.0331523082227327e-05 6.0213414417417715e-05 1.3044747001974552e-05
 37.950000000000003 0.00094369853035420909 0.00015075174240657629 0.00059776321008042155 0.00016097837964243244 3.4205198224778946e-05 8.4207049951491784e-05 5.8974403736708075e-05 1.7798463488106129e-05
 37.979999999999997 0.00083014466939320775 0.000164216588428376 0.00044131892661360264 0.00017686106226620131 4.7748092085027725e-05 9.0970302061840118e-05 4.597687399547704e-05 3.9922598361812086e-05
 38.009999999999998 0.0010565948741244066 0.00019155831329934224 0.00069163892177543154 0.00016145870163378724 1.1938937415845431e-05 0.0001046614310027865 6.1634381200115879e-05 -4.8481471004190301e-06
 38.039999999999999 0.0010496218629369356 0.0002366947828988189 0.00062245522667657915 0.00016373600707849138 2.6735846283046286e-05 0.00012687222796396296 5.850337334021888e-05 -2.1623623608199316e-05
 38.07 0.00088314092650501001 0.00012263320041866647 0.00063251940374925431 8.395504778570682e-05 4.4033274551382399e-05 6.8978937210429682e-05 5.9638484770450514e-05 -4.4648382276007138e-05
 38.100000000000001 0.00086198413415065553 8.68540541829387e-05 0.00063914515680349785 0.00010117536416202811 3.4809559002190699e-05 5.1545189095210981e-05 5.96667050723092e-05 -1.0036853515474218e-05
 38.130000000000003 0.00089207857132116955 9.3081892217849365e-05 0.00064386473715094495 0.00012340856375118385 3.1723378201191313e-05 5.4952051907262497e-05 5.9068255504018744e-05 9.3754082678879341e-06
 38.159999999999997 0.00096674506386801198 0.00010017132461524899 0.00067799268968525193 0.00016242042487195425 2.6160624695556711e-05 5.870709820038043e-05 4.8190508248756067e-05 5.5476515082561051e-05
 38.189999999999998 0.00081976027441378054 0.00010612538757180075 0.00060300255752484514 8.8286004850268504e-05 2.2346324466866297e-05 6.1893108468500564e-05 5.425920281081477e-05 -2.7833128311584616e-05
 38.219999999999999 0.00086596068948771782 0.00011158708734970508 0.00061483970244378917 0.00011353886693041156 2.5995032763811999e-05 6.4872985447793013e-05 5.7268801486153184e-05 -8.589493936112833e-06
 38.25 0.00088476172701681586 0.00011742997532783014 0.00061706006186128335 0.00012369623346581649 2.6575456361885604e-05 6.8122038600538831e-05 5.7471101972133549e-05 -1.8896396156168408e-06
 38.280000000000001 0.00089996955140994258 0.00012500967485521797 0.00061649832414381557 0.00013171044905210686 2.6751103358802164e-05 7.2378383509885704e-05 5.7302669851722784e-05 2.0332730682429534e-06
 38.310000000000002 0.00091792412363800411 0.00013753803787452934 0.00061253107590481556 0.00014085301963322902 2.7001990225430225e-05 7.9372961687225891e-05 5.6949510687097543e-05 4.5320285072776626e-06
 38.339999999999996 0.00094448681846683567 0.00016636915547257392 0.00059449640548428137 0.00015432510507465584 2.9296152435324578e-05 9.4997117974868019e-05 5.6182401646231185e-05 3.1451224448190151e-06
 38.369999999999997 0.0011275569756297279 0.0002156811052701834 0.00076139117487259724 0.00012760998109495096 2.2874714391996488e-05 0.00011640834398108957 5.9193870263888948e-05 -4.7988081408313517e-05
 38.399999999999999 0.00083462739459720995 8.2841304402171304e-05 0.00063595331815656953 7.7961544126504251e-05 3.7871227911964885e-05 4.4658078451767033e-05 5.4341646973589245e-05 -2.1021179456772075e-05
 38.43 0.00087469259187166024 8.7139779982713935e-05 0.00064959722446727714 0.00010527325679477604 3.2682330626893244e-05 4.9448063657016993e-05 5.4440887129510111e-05 1.3741726676226884e-06
 38.460000000000001 0.00075368164866485541 9.7668814992344147e-05 0.0006280000539759373 6.1488606257968772e-05 -3.3475826561394877e-05 5.5552885999739388e-05 4.4540103129119845e-05 -3.8803541296079527e-05
 38.490000000000002 0.00092911471823957695 0.00011102321232130545 0.00065783910987000124 0.0001339583122015973 2.6294083846672988e-05 6.1341385852356638e-05 6.158826455755099e-05 1.1032608568938292e-05
 38.519999999999996 0.00099887112694677267 0.00014867117311613781 0.00066435748366563008 0.00015357145280685773 3.2271017358147285e-05 7.0177800834749185e-05 6.063126627539565e-05 2.2755876628951665e-05
 38.549999999999997 0.0012238911622594821 0.00021673208582232562 0.00071741733797333533 0.00017845210713260975 0.00011128963133121101 6.0724144296836737e-05 6.883061166845142e-05 4.8834289163204436e-05
 38.579999999999998 0.0011830092015448102 9.9958045555057279e-05 0.00080525388772487703 0.00027747071961191285 3.2654865296289631e-07 7.2833651670747298e-05 0.00013925997092818163 6.5381719362458073e-05
 38.609999999999999 0.0099537559371292925 0.00016109980165439569 0.0065192958859396286 0.0033217714244090394 -4.841117487377288e-05 0.00011298104351949649 0.0025284552795507352 0.00068396615550799422
 38.640000000000001 0.0085124245161250188 0.0022003288162310204 0.0048693632105953743 0.0017796039199168424 -0.00033687143061821972 0.00069002211184561826 0.0023639596568131387 -0.0012716595060254037
 38.670000000000002 0.12951033184324032 0.002387420081106316 0.11192531259331695 0.010071610714398192 0.0051259884544188877 0.00024106028927746418 0.0096125411745441522 0.00022492202325280074
 38.700000000000003 0.49289097498737927 0.0036650082123591077 0.35173360108437762 0.1472879522241384 -0.0097955865334958935 0.00044100029056767597 0.14781891905038674 -0.00084054090128884214
 38.729999999999997 0.072893755544277197 0.0057268389060864469 0.060983816578747164 0.013341904231149799 -0.0071588041717062173 0.0013163453912474182 0.010972887126249354 0.0010700348626602621
 38.759999999999998 0.071784503980756309 0.0006566847620956348 0.043592368380520344 0.026664744385581272 0.0008707064525590438 0.00022474967459336194 0.023505252113278256 0.0029503521986014528
 38.789999999999999 0.66928783245583123 0.0011397084253534453 0.46338217263926695 0.20759470819028636 -0.0028287567990753909 0.00027185071344404551 0.20305436852087358 0.0039549234801196168
 38.82 0.15370369183334456 0.00035816442903522928 0.13444614505203115 0.020088044120635022 -0.0011886617683568405 0.00013732276424269758 0.019952397311822429 3.0450681651284624e-05
 38.850000000000001 6.8629871877950563 0.00013264947288998868 6.7342046187884126 0.12797689956561292 0.00067301996814131035 0.00010029709522184326 0.12562656546395912 0.0024184505217148223
 38.880000000000003 0.21580737038448261 0.00015922882284509406 0.19984599121936228 0.017726901811042018 -0.001924751468766789 0.00015617042446643476 0.018577266780695795 -0.00099441829891326996
 38.909999999999997 0.18012421920648594 0.0010178072106120078 0.16293021539871577 0.020648528318154859 -0.0044723317209966517 0.00028582614406214512 0.021336178474633608 -0.00096355838672169795
 38.939999999999998 1.8195850347822873 0.015505980140754291 1.233452816653656 0.56998834308380697 0.0006378949040706254 0.0024022788429156031 0.56613745308779895 0.0015517875566888315
 38.969999999999999 0.43587518436167916 0.0010646985122642863 0.41633014048841005 0.028043962537392837 -0.0095636171763880101 0.0001992773513949566 0.030395192415411779 -0.0025575037219044512
 39 181734866984085.84 1337657253149.2961 175338807722202.81 11989267367382.988 -6930865358649.2949 237204447662.92072 13892344903219.525 -2136314354062.7478
 39.030000000000001 67513644.028811291 831520.46286315471 65047249.241422184 4823414.2114943182 -3188539.886968385 149910.91980732739 5766034.5037025185 -1089387.244741888
 39.060000000000002 70991.908180140264 1370.7735239541278 67961.460722722477 5627.3561725400832 -3967.6822390764501 250.61380816245716 6886.0949915250667 -1504.4903883159877
 39.089999999999996 683.65039940892075 19.299923272318019 647.66156402865397 59.806526982083135 -43.117614874134425 3.5942058804822299 74.512847914708942 -18.24139070270278
 39.119999999999997 20.285888629037366 0.77214818499336824 18.962756702652722 1.9344879135716373 -1.383504172180362 0.14609682381540237 2.4362191451437409 -0.64579238886495194
 39.149999999999999 1.1868944045259124 0.059782800097432864 1.087019343334964 0.126623104328073 -0.086530843234556926 0.010049205490429565 0.15514032417666701 -0.038432394098099162
 39.18 0.10742005314331464 0.0073437878646035746 0.095256546847946627 0.01218251429598622 -0.0073627958652217693 0.0011938973691655679 0.014361444282417738 -0.0033590511373615467
 39.210000000000001 0.016210182528398922 0.0012318123643696994 0.014304863211106257 0.0013669610690112788 -0.00069345411608831022 0.00037456387104275085 0.001827970090111155 -0.00083351344868221923
 39.240000000000002 0.0046632807885320041 0.00029221427889850971 0.0042799738909705797 0.00026231826714495925 -0.00017122564848204562 0.00018291525375489879 0.00047121128326658019 -0.00039144340259844612
 39.269999999999996 0.0019257809805353218 0.00013950499532755265 0.0017174118736431152 0.00017331460053372359 -0.00010445048896906946 9.7216444403963741e-05 0.00023482295618789165 -0.0001587128810952598
 39.299999999999997 0.0010002385776427035 0.00011932264009037622 0.00076574129011509342 0.000155778500465486 -4.0603853028252253e-05 6.2739447836138287e-05 0.00013371247366960874 -4.0719208233824899e-05
 39.329999999999998 0.00073316283810260835 0.00011678105980116756 0.00047451692078878189 0.00013362588159337492 8.2389759192840718e-06 5.2378139179851365e-05 7.5571679545838923e-05 5.6519061777870087e-06
 39.359999999999999 0.00071188480121420477 0.00011366094979333883 0.00044941119339058939 0.00011720783082562284 3.160482720465367e-05 5.4075213152205182e-05 4.8273681040680769e-05 1.4847918113283096e-05
 39.390000000000001 0.0007455629528384187 0.0001091416816297158 0.00049529489559796012 0.00010459431788847316 3.6532057722269634e-05 5.6053658053645795e-05 3.7644265371162342e-05 1.0897300889623659e-05
 39.420000000000002 0.00076635179648773695 0.00010450545097868449 0.00053455010122318994 9.4397399673045484e-05 3.2898844612816843e-05 5.8322219971930633e-05 3.4286041011774912e-05 1.8001069550617678e-06
 39.450000000000003 0.0007718297117265757 0.00010130286417858544 0.00054972119100638386 9.3059569743901327e-05 2.774608679770493e-05 6.1015876751711655e-05 3.808241221324858e-05 -6.0236636500097236e-06
 39.479999999999997 0.00076801672714468913 0.00010056404941465066 0.00054889774898049895 9.3760998415967086e-05 2.4793930333572463e-05 6.1427144757634394e-05 4.1453017749416707e-05 -9.1030805764637082e-06
 39.509999999999998 0.00076281401034084808 0.00010135457505891937 0.00054398442531021409 9.2834558225891116e-05 2.4640451745823662e-05 6.0408324904527871e-05 4.2761360060880884e-05 -1.0319891820118004e-05
 39.539999999999999 0.00076045434054789265 0.00010221999228135938 0.00054172254733183514 9.0217906695902326e-05 2.6293894238795853e-05 5.8425221238020942e-05 4.263110643354418e-05 -1.0825901234945745e-05
 39.57 0.00076005810519559353 0.00010153110214464652 0.00054465148980283365 8.5429207166135048e-05 2.8446306081978412e-05 5.5161271659145797e-05 4.1462619860642982e-05 -1.1189178429312887e-05
 39.600000000000001 0.00075605933278869342 9.6189635802102925e-05 0.00055242382808907758 7.7955784281946442e-05 2.949008461556648e-05 4.9758907245662507e-05 3.9630507305998084e-05 -1.1451686977879694e-05
 39.630000000000003 0.00074988428432525933 8.392236080138466e-05 0.00056099192029016639 7.7260988753287987e-05 2.7709014480420154e-05 4.5576594777326056e-05 4.5389032700113696e-05 -1.3798523022791305e-05
 39.659999999999997 0.00075048192336786871 7.3953766082302265e-05 0.00055944448244071821 9.3799200952744761e-05 2.3284473892103475e-05 3.9842284919423628e-05 5.0996773791360045e-05 2.9146420253293119e-06
 39.689999999999998 0.00074505045214976709 7.7080407789830658e-05 0.0005722052736987606 7.5392259588907796e-05 2.0372511072268006e-05 3.9876858498165314e-05 2.5585443130218093e-05 9.9348919719719307e-06
 39.719999999999999 0.00076161599959787614 8.2807459299269497e-05 0.00058944138763842961 6.706371793758848e-05 2.2303434722588459e-05 4.7017617689455968e-05 2.310451585929116e-05 -3.0522735654958388e-06
 39.75 0.0006367394860944056 8.6916640051399081e-05 0.00045502470785188626 7.6403064917908174e-05 1.8395073273212021e-05 5.1476469185062329e-05 3.9198416976503124e-05 -1.4294819045366203e-05
 39.780000000000001 0.00067246283588802002 9.0139687195251738e-05 0.00047170687700700864 8.8294556372452658e-05 2.2321715313306941e-05 5.090491026478368e-05 3.4440626060509501e-05 2.9580371257960854e-06
 39.810000000000002 0.0007021325401899099 9.0326411009404369e-05 0.00049985053647533099 8.6043230444446134e-05 2.591236226072828e-05 5.293401793941372e-05 4.2048877119923596e-05 -8.9339931293047941e-06
 39.839999999999996 0.00069843915346019239 9.4290260627584517e-05 0.0004870710931189275 9.1360031828157209e-05 2.5717767885522944e-05 5.5933579909029571e-05 4.2592938456405381e-05 -7.1743641317273149e-06
 39.869999999999997 0.0007140011079954827 9.3099133096985606e-05 0.00050257892771148071 9.2552093995570338e-05 2.5770953191445986e-05 5.646286556245695e-05 4.1149703921686953e-05 -5.0563701397733146e-06
 39.899999999999999 0.00067666910612007949 9.132992453444483e-05 0.00050574248732398346 5.4646725366638999e-05 2.4949968895012308e-05 4.5547105841332934e-05 3.0940624072658255e-05 -2.180057536958671e-05
 39.93 0.00070625163222080086 9.2126020880642625e-05 0.00050992014280972474 7.9190500615766173e-05 2.5014967914667484e-05 5.4150892821784069e-05 3.5198373094138392e-05 -1.0143033089224172e-05
 39.960000000000001 0.00075260885892418957 9.9292744394382558e-05 0.00050938027094189103 0.00011620763348180582 2.7728210106110318e-05 5.735601476458544e-05 4.7035687995624046e-05 1.1766383670491892e-05
 39.990000000000002 0.00072957494538585844 9.8797445588084357e-05 0.00051553359752664978 8.6145214474392764e-05 2.9098687796731551e-05 5.4641646938634114e-05 4.5022294769802619e-05 -1.3569908336042638e-05
 40.019999999999996 0.00070535813401096043 8.6623918500590148e-05 0.00051949431100408903 7.4650155070175964e-05 2.4589749436105498e-05 4.5630611493415069e-05 3.7805037777014266e-05 -8.7846391906812032e-06
 40.049999999999997 7.1790689016505382 0.39680464710036856 1.1234380861342892 5.3826182727905527 0.27620789562532722 1.6913864595384649 1.3122601734321815 2.366063929834997
 40.079999999999998 0.0015370510897970229 8.3945123255080821e-05 0.00045493854013125987 0.0010213172245744596 -2.3149798163777409e-05 8.1082566319250386e-05 0.00059292313097163249 0.00034743946444844846
 40.109999999999999 0.00064625597052258936 8.1295710953281774e-05 0.00048398543027211441 5.7327921352717097e-05 2.3646907944476232e-05 4.9633206373295512e-05 2.8284820935793779e-05 -2.0569330049999408e-05
 40.140000000000001 0.00067976329957816892 8.8404089102188981e-05 0.00048439861640324548 8.2558824110716848e-05 2.4401769962017506e-05 5.0041387465174099e-05 3.8807474285787249e-05 -6.2939456660059659e-06
 40.170000000000002 0.00071025875204508643 9.5363605052437624e-05 0.00050493395620549906 8.5844811048894264e-05 2.4116379738255446e-05 5.2733651076707879e-05 3.915852548832557e-05 -6.0500603793876991e-06
 40.200000000000003 0.00074711857514033386 0.00010687230415592954 0.00052918585023886222 8.8352511474236754e-05 2.2707909271305206e-05 5.5808090690963127e-05 4.0770956296638852e-05 -8.2310063989631021e-06
 40.229999999999997 0.00084361363623508242 0.00015181344335634978 0.00058283653312627185 9.2538774685907736e-05 1.6424885066553084e-05 6.2502174478271951e-05 4.5988527301224014e-05 -1.5959285624270282e-05
 40.259999999999998 0.001184214250378687 0.00019133656179574275 0.00089271508854435705 9.1645950105751677e-05 8.5166499328352856e-06 5.3923132598878057e-05 7.9396329555864596e-05 -4.1679723470398422e-05
 40.289999999999999 0.0012331235674357657 9.4098693202897894e-05 0.00088354943960863147 0.0001516398338929794 0.00010383560073125695 3.9845652612584093e-05 4.3179544184553804e-05 6.8598821749294543e-05
 40.32 0.0012896043490023884 0.00013012321011957048 0.00087415493386658555 8.4372934689611121e-05 0.0002009532703266209 3.0813395371115341e-05 1.4293620724584814e-05 3.9244061927167366e-05
 40.349999999999994 0.0046387442605888641 0.001228224971910982 0.002665455969996794 0.00011733697466286175 0.00062772634401822688 2.0480566704547493e-05 5.318522979882511e-05 4.3621827806915343e-05
 40.379999999999995 0.15697005735390698 0.01439747227674738 0.16121275221465159 0.0030650867827107858 -0.021705253920202783 0.0010087601236409369 0.0074892624396293633 -0.005433221305574938
 40.409999999999997 0.057537740104036651 0.011238462596955934 0.035822262872799104 0.0042421972814084387 0.006234817352873157 0.00069387048592357869 0.0029097361805621516 0.00063849920734991811
 40.439999999999998 0.10424873224276561 0.050897062270879825 0.049118645702661355 0.0044582908807050091 -0.00022526661148060021 0.0038445296731762471 0.0029476644567928622 -0.0023340223598310879
 40.469999999999999 0.32945231834272648 0.008172477055299705 0.30482754527955275 0.0094609406400987806 0.0069913553677752481 0.00069001516553862804 0.01001882257589721 -0.0012468135575122875
 40.5 0.040948634198013506 0.005612287912605143 0.028671908671126428 0.0019837306989812275 0.0046807069153006952 0.00010256016014337043 0.0015531595661682283 0.00032777662240575275
 40.530000000000001 0.02778639207685716 0.0070338695794368153 0.016667149627602566 0.0010448613283334991 0.0030405115414842742 0.00022660979360678601 0.00066362770986030137 0.00015454808852998389
 40.559999999999995 0.055355132055337673 0.027661103078241534 0.028542751955492988 0.0015851206237478454 -0.002433843602144688 0.0017659312321357049 0.0010622272481518676 -0.0012430239699187777
 40.589999999999996 0.26530499758869325 0.0095019232918968459 0.26924523829372876 0.0025510762622910511 -0.015993240259223308 0.0014851273681965342 0.0077538713144920815 -0.0066869304750975887
 40.619999999999997 0.091035080837516449 0.0076598611337392519 0.06937107346709212 0.0076440110942275642 0.0063601351424575434 0.000387203860143991 0.0068516593694012825 0.00040474937976010063
 40.649999999999999 0.024778357726883946 0.0045086817459878813 0.015164035898810952 0.0021191789654357667 0.0029864611166493461 0.00036020631929803567 0.0012542855100112903 0.00050461546254201644
 40.68 0.018284574093271066 0.0050381270297919041 0.0094672627341385717 0.0014678284583410702 0.0023113558709995227 0.0004310758065294513 0.00071011744477665791 0.00032656667505503745
 40.710000000000001 419836511733.60834 73774208374.389679 318241008859.85406 16611980376.932402 11209314122.432161 4518382007.1488514 17261785786.072735 -5168528410.5348225
 40.739999999999995 2790303.6207774412 488003.69744213787 2126383.5312670986 108397.45399193023 67518.938076274659 30195.17460998852 115750.87540153002 -37550.604819331566
 40.769999999999996 6224.1862950900368 1082.8829788620735 4767.9355793415152 237.0707588299687 136.29697805647626 68.042038668247258 259.363278936906 -90.338126578269538
 40.799999999999997 89.546590438723129 15.461672354933361 69.00688643334891 3.3143570192841829 1.7636746311566909 0.97917112866541489 3.7187845302137164 -1.3836369767021477
 40.829999999999998 3.4719713668234249 0.59511993977323663 2.6965586640585144 0.12375905640291955 0.056533706588753625 0.039666445348754346 0.14384289784677812 -0.059750543860518188
 40.859999999999999 0.25129028541529064 0.044119585462694566 0.19310074985578937 0.010051878857566686 0.0040180712392400581 0.0034141336517265071 0.011191045357777318 -0.0045533110484581541
 40.890000000000001 0.024763408651828148 0.0044526615616967509 0.01837558000810054 0.001247452538973003 0.00068771454305784616 0.00032952949035534965 0.0011948473208642414 -0.00027697572747153987
 40.919999999999995 0.0029878727791887386 0.00041144220266800584 0.00231436594366414 0.00012605829363496182 0.0001360063392216307 1.0619780300072607e-05 9.1335170484774564e-05 2.4082704286344055e-05
 40.949999999999996 0.0010411238459353482 7.1280432369477795e-05 0.00093746637946357631 1.9011904377206625e-05 1.3365129725087523e-05 1.9581335700563763e-05 5.062110722515915e-06 -5.6363840398236991e-06
 40.979999999999997 0.00092347904883179782 9.4332542889565257e-05 0.00078124015036703631 4.6260845573854738e-05 1.6455100013412454e-06 4.2003340313328195e-05 2.5707581413622149e-05 -2.1452195129533253e-05
 41.009999999999998 0.00083277532518881751 0.00010593894180941907 0.00064764981054534528 6.765128869598592e-05 1.1535284138067389e-05 4.8632556171390699e-05 3.7723510294122053e-05 -1.8708086542616234e-05
 41.039999999999999 0.00072400319448224723 9.6897989831933002e-05 0.00053393503185893468 7.3511362246062067e-05 1.9658810545317612e-05 4.7224625778883045e-05 3.8415996397236607e-05 -1.2133798733349569e-05
 41.07 0.00064777708167449517 8.4654370244111214e-05 0.00046795504665859294 7.2007208075994494e-05 2.316045669579664e-05 4.4228180252259588e-05 3.5266486951606165e-05 -7.4925087549868332e-06
 41.099999999999994 0.00061089165901231804 7.6474860054349936e-05 0.00044169362226536505 6.8935499932057628e-05 2.3787676760545822e-05 4.2054802951789945e-05 3.2256497099793123e-05 -5.3808553753524784e-06
 41.129999999999995 0.00060010806920816093 7.2802625061954099e-05 0.00043746156968623026 6.6558828534214973e-05 2.3285045925761374e-05 4.1007004221116019e-05 3.0452602808977376e-05 -4.9056450925690069e-06
 41.159999999999997 0.00060129500039219719 7.1959490221935426e-05 0.00044149010632080627 6.5241009396255551e-05 2.2604394453199839e-05 4.0710522028361065e-05 2.9689687593916388e-05 -5.1638783261452875e-06
 41.189999999999998 0.00060538151237936289 7.2310072496230906e-05 0.00044629508777823123 6.4679588126151507e-05 2.2096763978749146e-05 4.074924666194016e-05 2.9521071697675019e-05 -5.5953034470068584e-06
 41.219999999999999 0.0006081928736102806 7.2844661355790983e-05 0.00044905061491753718 6.4492931938310463e-05 2.180466539864208e-05 4.0851875294203754e-05 2.9580845133609723e-05 -5.9443536027356983e-06
 41.25 0.00060867030751174194 7.3126464813201428e-05 0.00044947020845694207 6.4414604536111407e-05 2.1659029705486969e-05 4.089398188367793e-05 2.9658542203226601e-05 -6.1425461559550371e-06
 41.280000000000001 0.00060723871628528972 7.3078652945548386e-05 0.0004482695917262561 6.4311055902579632e-05 2.1579415710905716e-05 4.0847769265026215e-05 2.966890751959893e-05 -6.2103312744770424e-06
 41.309999999999995 0.00060475057408683692 7.279171043215e-05 0.00044630528461903134 6.4141860395796799e-05 2.1511718639858787e-05 4.0732486450189045e-05 2.9600672539823739e-05 -6.1960655337973884e-06
 41.339999999999996 0.00060195065392215359 7.2396963940668161e-05 0.00044420546454328419 6.3915099663453841e-05 2.1433125774747472e-05 4.0580752792829843e-05 2.9474791439254667e-05 -6.1452057218878938e-06
 41.369999999999997 0.00059929153272507624 7.2001646294840823e-05 0.00044229093828826091 6.3655313465248969e-05 2.134363467672568e-05 4.0420855945766721e-05 2.9318593748640297e-05 -6.0888202125186443e-06
 41.399999999999999 0.00059694249281714358 7.1666844663507894e-05 0.00044063510350565255 6.3385792299376027e-05 2.12547523486067e-05 4.027044222176127e-05 2.9153382503093439e-05 -6.0425870615526322e-06
 41.43 0.00059487902907380855 7.1409803218391721e-05 0.00043916753394070395 6.3121567200964318e-05 2.1180124713748511e-05 4.0136726693340685e-05 2.8990876392815773e-05 -6.0104484078068082e-06
 41.460000000000001 0.00059298463541632737 7.1216822557118573e-05 0.000437769564813295 6.2868741700065347e-05 2.1129506345848504e-05 4.0019533745228791e-05 2.8834407724212152e-05 -5.9895022191775268e-06
 41.489999999999995 0.00059113124263640733 7.1058325804385298e-05 0.00043634016534353104 6.2626808483557479e-05 2.1105943004933576e-05 3.991487826625576e-05 2.8682005598825935e-05 -5.9743344927522888e-06
 41.519999999999996 0.00058922761655272251 7.0901829066566421e-05 0.00043482844830315318 6.2391836358604801e-05 2.1105502824398091e-05 3.981793003608676e-05 2.8529629233417775e-05 -5.9600194483182641e-06
 41.549999999999997 0.00058723771193333097 7.0721160067947872e-05 0.00043323841254006235 6.2159364477915038e-05 2.111877484740569e-05 3.9724954947327649e-05 2.8373655673663676e-05 -5.9436516302633227e-06
 41.579999999999998 0.00058517654079393879 7.0501630147210868e-05 0.00043161509034356953 6.1926444853393898e-05 2.1133375449764532e-05 3.9634246965620799e-05 2.8212288617689979e-05 -5.9246491701577381e-06
 41.609999999999999 0.00058309263975014891 7.0241517249913793e-05 0.00043002169890325742 6.1692645566434231e-05 2.1136778030543399e-05 3.9546258917721814e-05 2.8045915474055673e-05 -5.9042481377211255e-06
 41.640000000000001 0.0005810457187080477 6.9950570509262424e-05 0.00042851617370097904 6.1460079719463857e-05 2.1118894778342359e-05 3.9463203212615556e-05 2.7876658127854614e-05 -5.8846356305455208e-06
 41.669999999999995 0.00057908644149960232 6.964648223801664e-05 0.00042713327642712983 6.1232700683274042e-05 2.1073982151181906e-05 3.9388391668714913e-05 2.7707466008012951e-05 -5.868095451917459e-06
 41.699999999999996 0.00057724292916899484 6.9350387777860337e-05 0.00042587572640120051 6.1015205000619681e-05 2.1001609989314422e-05 3.932554588555107e-05 2.7541106521126178e-05 -5.8564096885669343e-06
 41.729999999999997 0.00057551588150943193 6.9082408680740711e-05 0.00042471497091453288 6.0811886823198438e-05 2.0906615090959817e-05 3.9278251980087965e-05 2.7379333958487376e-05 -5.8506271804403532e-06
 41.759999999999998 0.00057388173695978979 6.8858050106330242e-05 0.00042359985250177754 6.0625695945606919e-05 2.0798138406074944e-05 3.9249662687758858e-05 2.7222396820346654e-05 -5.8512110400746255e-06
 41.789999999999999 0.00057230151488971365 6.8685962267970164e-05 0.00042246997362456305 6.0457587691957267e-05 2.0687991305223279e-05 3.9242474276507215e-05 2.7068912544622734e-05 -5.8585352384879723e-06
 41.82 0.00057073211299461671 6.8567261948641878e-05 0.00042127012130637338 6.0306045516645616e-05 2.0588684222955654e-05 3.9259129662465604e-05 2.6916030364539609e-05 -5.8737231993851723e-06
 41.849999999999994 0.00056913672907947022 6.8496340982500891e-05 0.00041996251857788437 6.0166399903662098e-05 2.0511469615422874e-05 3.9302110670707574e-05 2.6759732056687221e-05 -5.8999185989504709e-06
 41.879999999999995 0.00056749134187227695 6.8462884709499097e-05 0.00041853459414723274 6.002915158352649e-05 2.0464711432018825e-05 3.9374019400931815e-05 2.6595081222270295e-05 -5.9442913486552769e-06
 41.909999999999997 0.00056578420926365681 6.8454681006838803e-05 0.00041700111069582698 5.9875599653039828e-05 2.0452817907951321e-05 3.9476708705993372e-05 2.6416202008511653e-05 -6.0215188304416571e-06
 41.939999999999998 0.00056400388770375337 6.8460716162992873e-05 0.00041540066825503232 5.9666621750804969e-05 2.0475881534922983e-05 3.9607250940020474e-05 2.6215742449860193e-05 -6.1604388389302141e-06
 41.969999999999999 0.00056210555636624043 6.847403313786113e-05 0.00041378765340738428 5.9313802913699326e-05 2.0530066907295773e-05 3.9743366900174605e-05 2.598374539207478e-05 -6.4172215865709912e-06
 42 0.0005599319229193868 6.8493881549150568e-05 0.00041222151004158123 5.8607855915547371e-05 2.0608675413107716e-05 3.9793081725569898e-05 2.5707852794993961e-05 -6.8968109584281031e-06
 42.030000000000001 0.00055708992373648756 6.8526813104400068e-05 0.00041075563189714784 5.7103775485218567e-05 2.0703703249721191e-05 3.9444347137014104e-05 2.5390696283189531e-05 -7.7347964330203425e-06
 42.059999999999995 0.00055334851915725891 6.8586548225311512e-05 0.00040942814203011915 5.4526214437674072e-05 2.0807614464154345e-05 3.8066393095613031e-05 2.5143998183015854e-05 -8.687567012458143e-06
 42.089999999999996 0.00055083978078042308 6.8692616476942789e-05 0.00040825635849393366 5.2975809152297947e-05 2.091499665724842e-05 3.621627795539387e-05 2.5194996921434455e-05 -8.4389913516491979e-06
 42.119999999999997 0.00055123963045196974 6.8867914610202789e-05 0.00040723599073851102 5.4111956641848227e-05 2.1023768461407689e-05 3.5900465095264553e-05 2.5335774338140483e-05 -7.1280861299455407e-06
 42.149999999999999 0.000552382440094788 6.9135413315841223e-05 0.00040634529829778005 5.5766067430253155e-05 2.1135661050913648e-05 3.660806732271549e-05 2.5322838043240224e-05 -6.168855224611184e-06
 42.18 0.00055331083630446958 6.9514308705813339e-05 0.00040555382990085129 5.6986924317398316e-05 2.1255773380406559e-05 3.7478512590503527e-05 2.5209019966746998e-05 -5.7048082007313427e-06
 42.210000000000001 0.00055408342809459322 7.0016097264618155e-05 0.00040483521444311993 5.7841082891515358e-05 2.1391033495339737e-05 3.832516006105419e-05 2.505514702654241e-05 -5.5436212771675149e-06
 42.239999999999995 0.00055484414519489851 7.0641795645779489e-05 0.00040418407182027399 5.8471138023780152e-05 2.154713970506481e-05 3.9158616708484248e-05 2.4885751007770922e-05 -5.5778517571206656e-06
 42.269999999999996 0.00055569832610844426 7.1384279236139344e-05 0.0004036380656620112 5.8954285488354635e-05 2.1721695721939173e-05 4.0009970470893211e-05 2.4708140496534794e-05 -5.7686942448131163e-06
 42.299999999999997 0.00055674065127305644 7.2249307051573477e-05 0.00040329550790245102 5.9316681937001055e-05 2.1879154382030768e-05 4.0899388071980159e-05 2.4521889865270664e-05 -6.10971410986924e-06
 42.329999999999998 0.00055780305630742796 7.3325696146907339e-05 0.00040311350770329962 5.9557516933856254e-05 2.1806335523364596e-05 4.1839128328944175e-05 2.432106010977892e-05 -6.6080104643598272e-06
 42.359999999999999 0.00055479990950513508 7.4405919140923057e-05 0.00040016623772532437 5.9672967335404623e-05 2.0554785303483046e-05 4.2859985822387939e-05 2.4090935208367306e-05 -7.2834416564953363e-06
 42.390000000000001 0.00054613100910376033 7.3233270909828108e-05 0.00039332540566527793 5.9649113365287831e-05 1.9923219163366541e-05 4.4085704137112924e-05 2.379151085643907e-05 -8.2336132408118252e-06
 42.419999999999995 0.00054437391214108924 7.214991658022222e-05 0.00039241025131219641 5.8916889546495969e-05 2.0896854702174627e-05 4.575983384761006e-05 2.3286627467143409e-05 -1.0134901548179023e-05
 42.449999999999996 0.0005349893405329247 7.1212176409574443e-05 0.00039160403682435762 5.0525673917626248e-05 2.1647453381366437e-05 4.3599164692951829e-05 2.2586936639954534e-05 -1.5665102879309306e-05
 42.479999999999997 0.0005333087173822013 6.9265982825672539e-05 0.00039733656008089912 4.6675185958221799e-05 2.0030988517407859e-05 3.7459333810278866e-05 2.3479325601291341e-05 -1.4267665255337696e-05
 42.509999999999998 0.00053391313825329424 6.9424991803677575e-05 0.00039461213178966108 4.8725679910239077e-05 2.1150334749716362e-05 3.7720564054811808e-05 2.3431095678899119e-05 -1.2429853773650335e-05
 42.539999999999999 0.00053597807217811244 6.8529475257117021e-05 0.0003965075897941193 4.9328151616138046e-05 2.1612855510738066e-05 3.8208019278783801e-05 2.3194642303460675e-05 -1.2077903223854841e-05
 42.57 0.0005335234838787288 6.7348667748875528e-05 0.00039702543320876109 4.9347648307862872e-05 1.9801734613229255e-05 3.8792628937642239e-05 2.2837496197044697e-05 -1.2285363852608572e-05
 42.599999999999994 0.00051631334961887152 6.4590739114927617e-05 0.00038603380664935374 4.6871848603605252e-05 1.8816955250985044e-05 3.966489874826373e-05 2.1896437520742426e-05 -1.469178365382243e-05
 42.629999999999995 0.00051829301987903393 6.3408816893189743e-05 0.00039528869833976605 4.1223349323459341e-05 1.8372155322618682e-05 3.2385016534248243e-05 2.2794729978280174e-05 -1.3958568046468869e-05
 42.659999999999997 0.00052693054570800439 6.3598675491818008e-05 0.00039804958376320589 4.5024013712637743e-05 2.0258272740342712e-05 3.4872953744128447e-05 2.2608853205706394e-05 -1.245966811910087e-05
 42.689999999999998 0.00050412446345863323 6.132233853672931e-05 0.00038303787127898892 4.2999187714038628e-05 1.6765065928876439e-05 3.6420032911250216e-05 2.1515490301026406e-05 -1.4937781107130334e-05
 42.719999999999999 0.00051985454782540422 6.1431969676844193e-05 0.00039633932214933678 4.3058174145773567e-05 1.9025081853449659e-05 3.2954802701328153e-05 2.2652024060776462e-05 -1.2549994005015638e-05
 42.75 0.00052586531127461419 5.9808972385977349e-05 0.00041539032396818335 3.3020526535184667e-05 1.7645488385268924e-05 2.9861673550581375e-05 2.173788590372785e-05 -1.8580597667184096e-05
 42.780000000000001 0.0004964451506870957 5.8075707731711915e-05 0.00038199049805597046 3.8742058067987006e-05 1.7636886831426388e-05 3.251547903507499e-05 2.3376229841076806e-05 -1.7150431236218508e-05
 42.809999999999995 0.00050810583098363251 5.8119052891340434e-05 0.00039199474838612364 4.170812988940754e-05 1.628389981676092e-05 3.1616908629087379e-05 2.267015368614056e-05 -1.2579264669811859e-05
 42.839999999999996 0.00048912617999009823 5.9529249842027484e-05 0.00038103658871450576 3.2781243069549477e-05 1.5779098364015591e-05 3.1143956147060795e-05 2.1398664733191953e-05 -1.9763070159504132e-05
 42.869999999999997 0.0004834090062670172 5.6610041845947722e-05 0.00037661808247965267 4.1205960101497975e-05 8.9749218399188346e-06 3.2536622838771106e-05 2.3190127486084728e-05 -1.4521628072032149e-05
 42.899999999999999 6650.9442524936794 3197.5469569115912 0.00037781065698640735 3453.5048220610261 -0.10790428959397413 3.0683820321550072e-05 3458.9289603016991 -0.41993091446322461
 42.93 0.0022628663336008007 0.0011830528265358491 0.00037262168645899854 0.00062578514894754517 8.1406671658408713e-05 3.0413607728787567e-05 0.00090407310858672872 -0.00030771666616754325
 42.960000000000001 0.00046445684243008232 5.087891401463901e-05 0.00036721551391913235 3.8578959060343609e-05 7.783455435967439e-06 3.0165589330140325e-05 1.9185594835965979e-05 -1.0770042374645642e-05
 42.989999999999995 0.00047281932691440383 5.7313964693326122e-05 0.00036190408907496292 4.0567683085929793e-05 1.3033590060185089e-05 2.9935829832031931e-05 2.5846987684090364e-05 -1.5218234556673892e-05
 43.019999999999996 0.00046723853735659675 5.5789881670099156e-05 0.00035694669879887572 4.166122451212749e-05 1.2840732375494423e-05 2.9721898307654959e-05 2.5671058261003371e-05 -1.373460512855731e-05
 43.049999999999997 0.000462944604690782 5.5455671788733444e-05 0.0003525188621283814 4.1910559463444481e-05 1.305951131022262e-05 2.9524078535427575e-05 2.5584340567099313e-05 -1.3200846897335988e-05
 43.079999999999998 0.0004594423788867288 5.507189723614488e-05 0.00034871199592822008 4.2296538102417025e-05 1.3361947619946806e-05 2.934706046853129e-05 2.55375872404511e-05 -1.2591134635735474e-05
 43.109999999999999 0.00045652297775544297 5.4642595649815553e-05 0.00034554285017722008 4.2694639576036705e-05 1.3642892352370567e-05 2.9202078348382228e-05 2.5412612328873241e-05 -1.1923023316293936e-05
 43.140000000000001 0.0004541775306794798 5.4264731955017722e-05 0.00034296433357554622 4.3081610349404904e-05 1.3866854799511121e-05 2.9108678400565853e-05 2.522449588287998e-05 -1.1254428157986214e-05
 43.169999999999995 0.00045239907123912303 5.4046998554819558e-05 0.00034088236590912497 4.3473294622988551e-05 1.3996412152189965e-05 2.9092431689307441e-05 2.4997288671031579e-05 -1.0619159397878443e-05
 43.199999999999996 0.00045115308570018494 5.4111434166898516e-05 0.00033917791940451836 4.3858762761476172e-05 1.4004969367291959e-05 2.9170272742070255e-05 2.4745558753006948e-05 -1.0059680173485978e-05
 43.229999999999997 0.0004503208951973012 5.4509284143623109e-05 0.00033772661099483453 4.4177247103552668e-05 1.3907752955290959e-05 2.9321534312119922e-05 2.4477609537261633e-05 -9.6244167834824803e-06
 43.259999999999998 0.00044965860099918106 5.5119469543857285e-05 0.00033641132988116779 4.4353581935688115e-05 1.3774219638467879e-05 2.9478445212574155e-05 2.419836311989766e-05 -9.3256860479318542e-06
 43.289999999999999 0.00044889882268862592 5.5713817498563838e-05 0.00033512956926306755 4.437141076108255e-05 1.3684025165911945e-05 2.9574023924735425e-05 2.3910151447005561e-05 -9.1151757991414473e-06
 43.32 0.00044790035498241688 5.6143240644943677e-05 0.00033379883753272682 4.4284779484940934e-05 1.3673497319805515e-05 2.9593029973873687e-05 2.3612304481762757e-05 -8.9229133739727791e-06
 43.349999999999994 0.00044665747778433476 5.6394623033877774e-05 0.00033236169845555423 4.416252644109566e-05 1.3738629853807199e-05 2.9561961851155585e-05 2.3300024347093993e-05 -8.7017580343071793e-06
 43.379999999999995 0.00044522460547132719 5.6517372313360183e-05 0.00033079085663084874 4.4049737892191554e-05 1.3866638634926574e-05 2.9514505852709322e-05 2.296234144663115e-05 -8.4293422192364881e-06
 43.409999999999997 0.00044367362687788137 5.6556224185939132e-05 0.00032909646024750522 4.3966550513064109e-05 1.4054391931372964e-05 2.9475300303368203e-05 2.2577970293593963e-05 -8.0888776560148883e-06
 43.439999999999998 0.00044210755145815184 5.6529866530630691e-05 0.00032734413913613038 4.392175320394499e-05 1.4311792587445742e-05 2.9462989305579427e-05 2.2106031956803294e-05 -7.6493206717071081e-06
 43.469999999999999 0.00044078784845079529 5.6470235723376589e-05 0.00032571416605812895 4.3949332265183793e-05 1.4654114404105917e-05 2.9523105647974694e-05 2.1465130893289109e-05 -7.0407789941119238e-06
 43.5 0.00044109565646090372 5.6983366776695102e-05 0.00032471878408821687 4.4367334819108627e-05 1.5026170776883144e-05 3.0020428272235642e-05 2.0500590426428496e-05 -6.1552754391504116e-06
 43.529999999999994 0.00045021492772582514 6.4152080868192654e-05 0.00032583022051890369 4.5763851479807556e-05 1.4468774858921177e-05 3.3578303189175056e-05 1.9174504115669096e-05 -6.9900384692465794e-06
 43.559999999999995 0.0004477268082990056 6.6307153522817777e-05 0.00032883739551361026 3.9972328653273436e-05 1.2609930609304177e-05 3.4181238780590363e-05 1.9589082048099748e-05 -1.3796960308449391e-05
 43.589999999999996 0.00044000208591852907 6.3075007741353282e-05 0.00032490868190822623 3.9132229702151306e-05 1.2886166566798431e-05 3.3023129586071405e-05 2.2305981667342454e-05 -1.6197678631851358e-05
 43.619999999999997 0.00043355330768482693 6.000863513618703e-05 0.00031977699354515779 3.9373232257638656e-05 1.4394446745843425e-05 3.2110168769996529e-05 2.3167250150001052e-05 -1.5906526961239445e-05
 43.649999999999999 0.00042613173811873074 5.6085544468740807e-05 0.00031630932670726131 3.8383886150067735e-05 1.5352980792660956e-05 3.0595194017007031e-05 2.3165706133029266e-05 -1.5379695352509899e-05
 43.68 0.00041913829055960545 5.251819846701607e-05 0.0003137124865370401 3.7460263782586212e-05 1.5447341772963059e-05 2.8836335430211598e-05 2.297641122174573e-05 -1.4354851774446777e-05
 43.710000000000001 0.0004143593093461309 5.0478272367005462e-05 0.0003114922909606595 3.7272816160712132e-05 1.5115929857753835e-05 2.7586624762418164e-05 2.2753879605037825e-05 -1.3069593271285448e-05
 43.739999999999995 0.00041135824179079953 4.9643589262336299e-05 0.00030938606245041673 3.7551557617738537e-05 1.4777032460308066e-05 2.69275862861994e-05 2.25339810447846e-05 -1.191155125553507e-05
 43.769999999999996 0.00040916330291919178 4.9410942669416569e-05 0.00030721292765096674 3.7991257337626824e-05 1.4548175261181734e-05 2.6634276284342846e-05 2.2326690276768734e-05 -1.0971048361161859e-05
 43.799999999999997 0.00040720939460730659 4.9474044009236875e-05 0.00030482320194584125 3.848813588593811e-05 1.4424012766290396e-05 2.654475474757787e-05 2.2136839228758433e-05 -1.0194787808413673e-05
 43.829999999999998 0.00040530634191566069 4.9756855442176171e-05 0.00030210392209698478 3.9062050776735931e-05 1.4383513599763836e-05 2.6597513805685589e-05 2.1969195401958681e-05 -9.5062390776010359e-06
 43.859999999999999 0.00040360661801856274 5.032293333655901e-05 0.00029906341330323953 3.9810005327288042e-05 1.4410266051476193e-05 2.6808834662666969e-05 2.182795325558321e-05 -8.8289960564233045e-06
 43.890000000000001 0.00040288247815757167 5.1377376044368651e-05 0.00029610069749310937 4.0912097871428861e-05 1.4492306748664837e-05 2.7286712456591694e-05 2.170502905645133e-05 -8.0830197143500496e-06
 43.919999999999995 0.0004050887712210278 5.3353966884513537e-05 0.00029442718246953784 4.2606865111940206e-05 1.4700756755036355e-05 2.8320898295365315e-05 2.1523974013242338e-05 -7.243007405250773e-06
 43.949999999999996 0.0004106078047525651 5.629618361820257e-05 0.00029419376475926882 4.4414123923171663e-05 1.5703732451922114e-05 3.0355108737810382e-05 2.0935757697328679e-05 -6.8829591449751196e-06
 43.979999999999997 0.00038809931536472331 5.820041220843809e-05 0.00026873194001563768 4.3869538969509623e-05 1.7297424171137918e-05 3.1728060742320772e-05 1.7711279285332329e-05 -5.5757590893078823e-06
 44.009999999999998 0.00042217529253271035 5.6943387060726969e-05 0.0003183731467223471 3.7487201316221799e-05 9.3715574334144171e-06 3.155498899398743e-05 2.2408222803819559e-05 -1.6491357418969264e-05
 44.039999999999999 0.00041401610585937765 4.8887284171965603e-05 0.00032024072157976389 3.5324734743655616e-05 9.563365363992585e-06 2.6958733723749233e-05 2.1745198840985353e-05 -1.338632508502053e-05
 44.07 0.00040930115133920613 4.6599957205209842e-05 0.00031748737576716562 3.5407979838124532e-05 9.8058385287060911e-06 2.5216328735385854e-05 2.128180254791166e-05 -1.1093617268893623e-05
 44.099999999999994 0.00040790982071253588 4.6440549150867211e-05 0.00031449407449271849 3.6485107071948591e-05 1.049008999700158e-05 2.4645291951730958e-05 2.096863268714125e-05 -9.1300838563929741e-06
 44.129999999999995 0.00041149760700168468 4.8993254575105296e-05 0.00031102903029732752 3.9392290321696647e-05 1.2083031807555221e-05 2.5482629577977409e-05 2.0768353035303998e-05 -6.8589824593449405e-06
 44.159999999999997 0.000426211580717835 5.8511787310402598e-05 0.00030747411140822332 4.4651318594103441e-05 1.5574363405105555e-05 3.0135027795892363e-05 2.0610862879963188e-05 -6.0963620431678517e-06
 44.189999999999998 0.00043032243804745916 6.3804782506073882e-05 0.00029943079772418445 4.6098577159890713e-05 2.0988280657310105e-05 3.2006120633880054e-05 2.0723264737432962e-05 -6.6356244841546554e-06
 44.219999999999999 0.0004333576520586659 6.7698301475892862e-05 0.00031580818367871709 3.8522473633370711e-05 1.1328693270685233e-05 4.1938062210032153e-05 1.9651789357606065e-05 -2.3067896996374511e-05
 44.25 0.00041367915735559055 6.4442461627414453e-05 0.00030841031553565561 2.39391019009726e-05 1.6887278291547995e-05 3.8227564288201681e-05 1.9617053306166314e-05 -3.390185064308873e-05
 44.279999999999994 0.00033756100711191517 1.9130739746484461e-05 0.00031191480740965432 1.0063948914892961e-05 -3.5484889591166266e-06 1.1668427122805095e-05 1.7841562754499905e-05 -1.9442195328407875e-05
 44.309999999999995 0.00033505421761925123 7.8846539735683183e-06 0.00033879137372839704 1.14123113939236e-05 -2.3034121476637722e-05 4.063743460620817e-06 1.7943892486404293e-05 -1.058448054133562e-05
 44.339999999999996 0.0013037351872689281 0.00035940161349863283 0.00042749705857610863 0.00060763285740045054 -9.0796342206263993e-05 0.00036543844530724062 4.5933951232298254e-05 0.00019624038521879469
 44.369999999999997 0.0038886838889127832 0.0013521113189630294 0.0010693225564181164 0.0015562627214422674 -8.9012707910629687e-05 0.00050368211225290107 0.00043438839891963264 0.00061796340592702574
 44.399999999999999 0.02690818358145675 0.0073873369355187402 0.020712541431891919 0.0046854128835621366 -0.0058771076695160445 0.0019810206902304305 0.0022656626599401662 0.0004395203904592114
 44.43 0.0017885135145684526 0.00064983888665174554 0.00038125502660418565 0.00059085129107572872 0.00016656831023679258 0.00062853059712461091 3.9863743275755926e-05 -7.7323179017810089e-05
 44.460000000000001 0.00063102619866970625 2.2757626611638749e-05 0.00053917623338672459 6.9442518105340264e-05 -3.5017943399726571e-07 3.5601529411834257e-05 1.5292844255078555e-05 1.8568535953985256e-05
 44.489999999999995 0.0018249865954590011 1.5345333280125949e-05 0.0016407799088187611 0.0001660131068225307 2.8482465375835005e-06 1.6866844410405135e-05 0.00010009974418258909 4.9148092499933742e-05
 44.519999999999996 0.001453752149604199 6.0987889880114282e-05 0.0010621970630469034 0.00034407853668449778 -1.3511340007316112e-05 9.0600660586791289e-05 0.00019224310239224262 6.1270026254189525e-05
 44.549999999999997 0.0069423296138393922 0.0012196953540955992 0.0014047225322854524 0.0038299112447763009 0.00048800048268203946 0.0021043491342608704 0.00031637323839421957 0.001408686165405881
 44.579999999999998 0.0014876156311757814 0.00039691037477812595 0.00048624403828525917 0.0003854310028013356 0.00021903021531106081 0.00027195257875535733 7.3985822924061675e-05 3.9482506317811475e-05
 44.609999999999999 0.0017947304619168312 0.00028664828058396001 0.00095442252622557474 0.00030324499873166317 0.00025041465637563355 0.00013962601881407891 0.00014255390783773404 2.1066918243735573e-05
 44.640000000000001 0.033355795089638339 0.00052388433672760171 0.026534712495226133 0.0040029857675036844 0.0022942124901809214 9.9317643465006252e-05 0.003117269946533891 0.00078737511441088104
 44.669999999999995 78635336977.436264 6529298810.6984806 47250103660.392288 14759828826.039839 10096105680.305666 2795509219.2259336 5939890313.9094496 6026962177.7355232
 44.699999999999996 452792.73136777669 28998.814439574679 289784.69962858176 83896.738653324326 50112.478646295931 13364.242196667332 36364.892878848586 34182.329384126868
 44.729999999999997 1158.9135233725171 55.985176749259509 781.72900907901771 218.03731399424507 103.16202354999488 32.675049574857105 98.735626809210828 86.664965787990425
 44.759999999999998 18.993955053714274 0.64440001339636566 13.400062324722018 3.7137291518620983 1.2357635637337956 0.56920037701077042 1.7125811834407958 1.4326039640098043
 44.789999999999999 0.78798571922373273 0.019377915221420069 0.56659793942849834 0.16443572164137715 0.037574142932437313 0.025119622096537265 0.076708103491487434 0.062636703710846037
 44.82 0.063280254299208291 0.001159718229786942 0.044840880456115721 0.013990787746190222 0.0032888678671154016 0.002440606988406552 0.0059262720479026313 0.0056257447272129455
 44.849999999999994 0.0084800595858875276 8.3778875226270835e-05 0.0063828873427599362 0.0016373863226659747 0.00037600704523534811 0.00039283959705317982 0.00059385885691386881 0.00065090598553894984
 44.879999999999995 0.0016446602647835339 2.8973541680598907e-05 0.0014972638033797332 0.00017500754105018491 -5.6584621326982945e-05 5.5537122131428513e-05 0.00010621844828684397 1.3343345075489524e-05
 44.909999999999997 0.00056060985310525115 3.8651058607296614e-05 0.00056321312018468058 3.7186620842902986e-05 -7.8440946529628996e-05 9.6538980744519044e-06 7.7290409791657639e-05 -4.970188339852896e-05
 44.939999999999998 0.00033395753719523606 4.6972617989456826e-05 0.00023670442781324193 7.1893741746955941e-05 -2.1613250354418604e-05 1.6812019708336469e-05 8.555528493342858e-05 -3.0445481704014182e-05
 44.969999999999999 0.00028476697799800814 5.1504138325381443e-05 0.00013587446044819703 7.5277550450784228e-05 2.2110828773645415e-05 2.5984386542927319e-05 5.0232072528426661e-05 -9.4465341788711871e-07
 45 0.00027198875105876349 5.2017962745127774e-05 0.00013938142809613834 5.9199106762921569e-05 2.1390253454575812e-05 2.9555226695352906e-05 3.094428621040624e-05 -1.3100837623619701e-06
 45.029999999999994 0.0002723055405818251 4.8888955241104936e-05 0.00016035218227316951 4.6888832242217574e-05 1.6175570825333013e-05 2.8228782285172521e-05 2.5216833375275022e-05 -6.562633751828348e-06
 45.059999999999995 0.00029702011084153511 4.6918495007234672e-05 0.00019182840874474083 4.2513609492165177e-05 1.575959759739442e-05 2.6348442790478738e-05 2.3127808876930067e-05 -6.9634568650343625e-06
 45.089999999999996 0.00034094701940618366 4.6047097333650384e-05 0.0002415243526852333 3.9256905334764931e-05 1.4118664052535044e-05 2.5281866389169575e-05 1.8393773097769319e-05 -4.4119283280652998e-06
 45.119999999999997 0.00030548530672930339 4.5306253359357389e-05 0.00022413304357276137 2.8913344930335795e-05 7.1326648668488174e-06 2.3164732896608403e-05 2.1452198664043211e-05 -1.5711264081859979e-05
 45.149999999999999 0.00030012125588031025 4.4995434720208052e-05 0.00020183059259567263 4.0125507215317788e-05 1.3169721349111708e-05 2.3026375599280738e-05 2.3279946692371612e-05 -6.1824306208631435e-06
 45.18 0.00026176089919200307 4.4760844465160151e-05 0.00018429265531218547 3.1806114216912465e-05 9.0128519774504387e-07 2.2893811538333546e-05 2.3149630650320019e-05 -1.4238490188720657e-05
 45.210000000000001 0.00024753064313476136 4.4628623027584066e-05 0.00013706224641166388 4.8826729892836014e-05 1.7013043802677368e-05 2.1470246859538473e-05 3.225598989541774e-05 -4.9030800934303548e-06
 45.239999999999995 0.00031290391724861106 4.6811135256126458e-05 0.0001901506794964136 5.2512423025771118e-05 2.3429679470299844e-05 2.2312735876098893e-05 2.4521313134015467e-05 5.6766851890266677e-06
 45.269999999999996 0.00032515042701524441 4.8833027273709249e-05 0.00020481455550719284 5.1400172521435942e-05 2.0102671712906412e-05 2.7201348497787519e-05 1.9587450394153716e-05 4.6097058470126401e-06
 45.299999999999997 0.00031520470447887522 4.8024440667977077e-05 0.00020395974521878642 4.6312917965180384e-05 1.6907600626931294e-05 2.8238005347151002e-05 1.8092289797573832e-05 -1.8770990547960999e-08
 45.329999999999998 0.00030528591506592503 4.7545007565743076e-05 0.00019765211756918349 4.4074828115068867e-05 1.6013961815929602e-05 2.7942333605062934e-05 1.7806890527169257e-05 -1.6783103278075193e-06
 45.359999999999999 0.00032692974859222244 4.8124504781845936e-05 0.000222053396176699 4.147847567025044e-05 1.5273371963427081e-05 2.8080646482738899e-05 1.7267447935197695e-05 -3.8700550054447861e-06
 45.390000000000001 0.00032823833328540569 4.6768587218604739e-05 0.00022852722891167379 3.8328592808428813e-05 1.4613924346698393e-05 2.6824445170424201e-05 1.7380384381372854e-05 -5.8744139496158003e-06
 45.419999999999995 0.00029262220822658938 4.4414633918910242e-05 0.00020867333422508924 2.8790609157391749e-05 1.074363092519809e-05 2.2136925297690403e-05 1.7233084105649043e-05 -1.0586379747855508e-05
 45.449999999999996 0.00032166460107240066 4.4381304167911074e-05 0.0002267129592748997 3.7577480988324056e-05 1.2992856641265837e-05 2.2593577364978095e-05 1.7730756111870866e-05 -2.7451227798248304e-06
 45.479999999999997 0.00033890120557030721 4.4825256039771787e-05 0.00023079139924008386 4.573771961657042e-05 1.7546830673881105e-05 2.0438099605192973e-05 1.9137317895345041e-05 6.1623091703287567e-06
 45.509999999999998 0.00034480974170276974 4.8313728314132517e-05 0.00023108439452602564 5.1813535555579851e-05 1.3598083307031713e-05 3.5264266953653837e-05 1.4403743077496318e-05 2.1460970441415205e-06
 45.539999999999999 0.00030569909623853904 4.7365539314409901e-05 0.00020893500088140261 4.0150868441283641e-05 9.2476876014428888e-06 3.1914929703174255e-05 1.4524390060646011e-05 -6.2904946403850478e-06
 45.57 0.00028837151279965674 4.9119240192496496e-05 0.00019295289537712805 3.51164127677545e-05 1.1182964462277624e-05 3.0320971255633124e-05 1.4231269853653803e-05 -9.4330499279144497e-06
 45.599999999999994 0.00025427027594338578 5.2999636696685539e-05 0.00015332486051935075 3.753106321127682e-05 1.0414715516072663e-05 2.7994883446910899e-05 1.7038717776782589e-05 -7.5028183596122716e-06
 45.629999999999995 0.00044260420517850779 9.7398543268905128e-05 0.00021966567699361584 7.4565008746047833e-05 5.097497616993898e-05 6.2016757587787409e-05 5.0070663684632188e-05 -3.752673448211069e-05
 45.659999999999997 0.0021585921889962991 6.2317688046472275e-05 0.0017397243120182676 0.00026313067600739647 9.3419512924162448e-05 4.9675158123428618e-05 0.00014858857621932994 6.4735703066678751e-05
 45.689999999999998 0.0022117611581007252 6.9122233694234164e-05 0.001788089310912474 0.00028899509958239328 6.5554513911624345e-05 3.1090852422950784e-05 0.0002390662205038943 1.7666502221193648e-05
 45.719999999999999 0.001577911061139532 0.00016548676735949667 0.0012888692947410595 0.00018646544569195884 -6.2910446652982658e-05 5.1647539817696283e-05 0.00033288649297900491 -0.00019903268791836453
 45.75 0.0015799652198226299 0.00027613336628657797 0.00088270256076966125 0.00019114407410097538 0.0002299852186654157 0.00010164110555078134 0.00012533827089302273 -3.5871187174302834e-05
 45.779999999999994 0.0081331537656917086 0.0001497000374260216 0.006829631899169011 0.0013907045308333876 -0.00023688270173671095 4.8756303752292008e-05 0.0015456669594771794 -0.00022201760070752593
 45.809999999999995 0.0016006494210826258 0.00020497771963070243 0.0014218181812282404 8.5523289404722288e-05 -0.00011166976918103957 6.9183465377143456e-05 8.7560731388308921e-05 -7.1871035360634685e-05
 45.839999999999996 0.0096972504111050069 9.3813754304851129e-05 0.0088859665511517114 0.00067680556378179896 4.0664541866645144e-05 4.8088032485625407e-05 0.00068569541596374039 -5.8885178918373989e-05
 45.869999999999997 0.0048212200069004318 0.00011151656647494462 0.0044847407477631787 0.00012138675443473706 0.00010357593822757285 5.5143483285954215e-05 6.2923162003063762e-05 3.3575917713885884e-06
 45.899999999999999 0.0074066012327653821 0.00010813765653776793 0.0059807752977331799 0.001326543144322425 -8.8548658279913635e-06 5.5077925014363502e-05 0.0011938185380841741 7.1939174577320919e-05
 45.93 0.0027099151508099351 2.2217611233830396e-05 0.0025162713293929032 7.7779713882774294e-05 9.3646496300428493e-05 9.0261188307218429e-06 5.7492214982647432e-05 1.1104866193904561e-05
 45.960000000000001 0.0024518848029114132 9.0349060906495828e-05 0.0021735543074575931 7.1233481754386004e-05 0.00011674795279293899 1.1203960978191278e-05 9.4149077578632994e-05 -3.417036313293438e-05
 45.989999999999995 77783329583246.531 2191076442882.3638 60879929786572.219 10981887790331.082 3730435563460.8628 729734136617.41541 8991511263645.791 1257478903842.3865
 46.019999999999996 1004234.292990361 48012.80975207498 817289.95180610707 94349.223377535614 44582.308054643378 8773.9728856996426 71254.394517520908 14520.386737033194
 46.049999999999997 908.70786520277284 46.148522779757371 716.26897272516419 85.937762955832355 60.352606742019013 7.2378377006823387 70.644289511967997 8.3074816411567891
 46.079999999999998 8.3960639313214589 0.50787855076554256 6.4021033649468038 0.89088835621003981 0.59519365939907376 0.078117342723045546 0.71016665169373949 0.095012654151938353
 46.109999999999999 0.25677877598734455 0.017328702389618506 0.19471705268640249 0.02844114586461103 0.01629187504671252 0.0032489038964516881 0.022594168056503505 0.0025125168997820013
 46.140000000000001 0.014889214764539844 0.00074098593813565498 0.012532980470915875 0.0012290173499902742 0.00038623100549803758 0.00014522582415219169 0.001169973453779034 -8.8324947516207872e-05
 46.169999999999995 0.00069617654792085502 0.00011485438144078476 0.00058127162174297726 2.9026327267377253e-05 -2.8975782530284088e-05 2.9997226867423587e-05 7.2486614833338725e-05 -7.3540075397056265e-05
 46.199999999999996 0.00025733625402168405 6.361350082740738e-05 0.00010374361547463943 7.5106899156170454e-05 1.487223856346681e-05 2.9627053641159697e-05 1.610346117918347e-05 2.9340100247493016e-05
 46.229999999999997 0.000410834856647113 4.9368273518011658e-05 0.00016211925909821707 0.00018438404686333431 1.496327716755001e-05 1.9185816906376207e-05 0.0002330398402897572 -6.7962543584186192e-05
 46.259999999999998 0.00043691783470632532 3.9841110188939306e-05 0.00010711705434661289 0.00029750887705506501 -7.5492068842918694e-06 2.0642225096675704e-05 0.00037866210515116397 -0.00010189672247525559
 46.289999999999999 0.00039511998547720628 4.2204261496746956e-05 0.00018594792131395297 0.00014801992764401685 1.8947875022489555e-05 2.2261844431407319e-05 0.0001134452367852631 1.2304893310481256e-05
 46.32 0.00034783210881437219 4.1942938192787747e-05 0.00018439422540746455 0.00010306754237959079 1.8427402834529099e-05 2.2701252669697348e-05 5.5959854340492297e-05 2.4410255120762225e-05
 46.349999999999994 0.00034885407744962929 3.5611455322051853e-05 0.00017880008279781934 0.00012296783812276905 1.147470120698896e-05 2.2491846856661963e-05 5.4985200121182276e-05 4.5491992687764633e-05
 46.379999999999995 0.00050522154174431372 4.8560155785291286e-05 0.00018577048750709901 0.00025547094109991338 1.5419957352010119e-05 2.843898123138697e-05 0.00015562969909229757 7.1623239524324476e-05
 46.409999999999997 0.00028925313378541249 5.3277116828067713e-05 0.00019531597812272298 2.4398002261124281e-05 1.6262036573497511e-05 2.2021195823086013e-05 6.2623132208923293e-05 -6.0296556385988707e-05
 46.439999999999998 0.00033716511151504649 3.9768015071362957e-05 0.00021829738300439323 7.2896549789174813e-05 6.2031636501155482e-06 2.527859490081569e-05 0.00016390514902896259 -0.00011637887117783357
 46.469999999999999 0.0029570441705558939 4.829401594186884e-05 0.00021017710663298329 0.0026901207538732644 8.4522941077773538e-06 1.74250446503805e-05 0.0023287416832585622 0.00034305680789352996
 46.5 0.00018560232866717495 3.9980296086132276e-05 9.3527700599490112e-05 2.9112480054406147e-05 2.2981851927146449e-05 2.2261877736525846e-05 1.0682761127353154e-05 -3.8392214202151453e-06
 46.529999999999994 0.00017879497703262478 3.1644653043076928e-05 0.00010832759200659463 1.7199396606669292e-05 2.1623335376283961e-05 1.9239002541940176e-05 5.6818428369152737e-06 -7.7414554776318608e-06
 46.559999999999995 0.00022836353087296853 4.167437887797757e-05 0.00020274098406549492 1.7752116808519212e-05 -3.3803948879023249e-05 8.302860352738179e-06 2.6821258446730107e-06 6.7579247366462108e-06
 46.589999999999996 0.011274125892719538 9.314140273725737e-05 0.011247795827242205 0.00051133745415212427 -0.00057814879141204571 2.9801350455966301e-05 0.00053930634961863052 -5.7805488524484645e-05
 46.619999999999997 0.0067829579810372758 0.00022135725281011742 0.0061470041258656124 0.00027588549351834437 0.00013871110884320148 4.8200621165317797e-05 0.00039507965583534762 -0.00016727854145080727
 46.649999999999999 0.010756293970352104 0.00075588779318887245 0.011618707964645871 0.00029190681615925729 -0.0019102086036418984 0.0002000775063856616 0.00088244441680675374 -0.00079077221128995615
 46.68 2.4412522366485767 0.047703157538411443 0.42803529733755369 1.9523850833017373 0.013128698470874214 0.045593766454747157 1.755171683475347 0.15040662614740974
 46.710000000000001 0.0057897995894216243 0.00025067557134907499 0.0049092446828280937 0.00033159354504995919 0.00029828579019449612 5.8292248377497311e-06 0.00027150698697027127 5.4014376822498486e-05
 46.739999999999995 0.0035628154629215301 0.00079530327139469103 0.0037231919882380711 7.4486138198931972e-05 -0.0010301659349101636 4.4085669170108948e-05 0.00021680856961741915 -0.00018644210955168157
 46.769999999999996 0.011319541661455417 0.00022423907807942977 0.011572375220945565 0.00047420685115219123 -0.00095127948872176756 7.7140818167358716e-05 0.00060621690222739341 -0.00020919811933694203
 46.799999999999997 0.048370972420137048 0.00015292728508102581 0.045683149973035429 0.0026203561685024749 -8.5461006481866964e-05 4.7691107645090102e-05 0.0032183667099490833 -0.00064546714191275286
 46.829999999999998 0.0071098382176230171 0.0002813511602775008 0.0059296043822055708 0.00056783952281104803 0.00033104315232889824 4.1328742346548302e-05 0.00063424803377595752 -0.00010740772789564623
 46.859999999999999 0.0039739579251738023 0.00050018336933626022 0.0029524082174299322 0.00044105867056934276 8.030766783826638e-05 5.4271765072226481e-05 0.00036928376993496901 1.7348294045126908e-05
 46.890000000000001 0.002711086980318347 0.00048225830945740838 0.0025547466514530821 0.00016365744843962018 -0.00048957542903176358 8.286858061924285e-05 0.00021726636782178616 -0.00013657826522532225
 46.919999999999995 0.0047618590585642847 6.6041979824111387e-05 0.0045994016139872529 0.00032495274275336856 -0.00022853727800044678 1.3289699057679291e-06 0.00031400819757325984 9.493031417668084e-06
 46.949999999999996 225898568.62129378 4227461.1656946884 223420147.01959199 11393808.026659386 -13142847.590652289 480108.88225125143 16157016.778974427 -5244057.0437686332
 46.979999999999997 35272.191270287723 657.96203019419659 34799.961394391001 1836.5615172678322 -2022.293671565305 73.601003501635347 2602.7859003073622 -839.98312656879853
 47.009999999999998 187.28730640335053 3.4332600584097195 184.20562986723692 10.160606483245823 -10.512190005541951 0.38813883849594627 14.363763558718235 -4.5922716611561345
 47.039999999999999 4.1349457256090174 0.074068570405267237 4.0653858975032122 0.2274124187762101 -0.23192116107567209 0.0092232810119819604 0.3266312373408895 -0.10846301769396335
 47.07 0.21275898469920551 0.0040794448334844228 0.20787123233100985 0.011890773392733972 -0.011082465858022738 0.00063009842426514932 0.017758333560595571 -0.006498466115360685
 47.099999999999994 0.017939327698131093 0.00034692695740440001 0.016880833385280111 0.0013398670310457027 -0.00062829967559912398 3.5754536972309496e-05 0.0016565744016734316 -0.00035269400398163953
 47.129999999999995 0.0018298320965940593 3.5844069408241142e-05 0.0016185580003513307 0.00021406889313518965 -3.8638866300702267e-05 5.5121827784391361e-06 0.00015419097150088987 5.4282973218217115e-05
 47.159999999999997 0.00034568907438160378 2.8408377745309441e-05 0.00030869184385594041 2.9133612367697031e-05 -2.0544759587343042e-05 1.7590499437157158e-05 4.8948059768825234e-06 6.6393384947293091e-06
 47.189999999999998 0.00027367186058321099 3.783765953310479e-05 0.00023566176349917319 9.137093414260523e-06 -8.9646558633274634e-06 2.2077809462763131e-05 7.6330477025832195e-06 -2.056184539724512e-05
 47.219999999999999 0.00027403628989148925 4.0831992781619062e-05 0.00021304068462518614 1.5910253596344284e-05 4.2533588883397328e-06 2.1694751090306733e-05 1.5530462663569428e-05 -2.1302515334799146e-05
 47.25 0.0002549328731184935 4.0611807628940234e-05 0.0001806061922222685 2.1801438511830624e-05 1.19134347554541e-05 2.0392006970030205e-05 1.6934086404171064e-05 -1.5515755634972101e-05
 47.279999999999994 0.00023449549380797504 3.9772614687200355e-05 0.00015606795498772756 2.4005945366823342e-05 1.464897876622382e-05 1.9513297689557905e-05 1.5515390018148684e-05 -1.1016350118157757e-05
 47.309999999999995 0.00022160492625939614 3.9106172309783197e-05 0.00014356649886333717 2.40922672792328e-05 1.4839987807042946e-05 1.9153196368985689e-05 1.386234162210995e-05 -8.917719938577642e-06
 47.339999999999996 0.00021581016206786378 3.8668515037644738e-05 0.00013949479027722798 2.3454771339800611e-05 1.4192085413190439e-05 1.909018964642913e-05 1.279626137551826e-05 -8.4258997483929797e-06
 47.369999999999997 0.00021414339840193292 3.835651759924955e-05 0.00013947436113147493 2.2784975956946851e-05 1.3527543714261608e-05 1.9127111709405044e-05 1.2321435098281497e-05 -8.6571408923047135e-06
 47.399999999999999 0.00021411849339112647 3.8086607005113722e-05 0.00014061153067402974 2.2313007332754393e-05 1.3107348379228579e-05 1.91580793452945e-05 1.2218015474341832e-05 -9.0560002944498564e-06
 47.43 0.00021434008096518156 3.7817682926839016e-05 0.0001415391556561151 2.2053387034355008e-05 1.2929855347872445e-05 1.9148793845243959e-05 1.2278726428732432e-05 -9.3665652901883517e-06
 47.460000000000001 0.00021426366283677976 3.7534711611332479e-05 0.00014187230015876733 2.1947459236522506e-05 1.2909191830157498e-05 1.910393439082018e-05 1.2370137672723775e-05 -9.51877220429643e-06
 47.489999999999995 0.00021381773811230919 3.7232131894690812e-05 0.00014169815811520916 2.1928788174961204e-05 1.295865992744798e-05 1.9042731759457385e-05 1.2427551085133185e-05 -9.5335427986280511e-06
 47.519999999999996 0.00021311840093946773 3.6905866146370358e-05 0.00014124778023762765 2.1945908763300486e-05 1.3018845792169217e-05 1.8984869737203843e-05 1.2432346493264631e-05 -9.4633316353380985e-06
 47.549999999999997 0.00021230838290099376 3.6553120643888983e-05 0.00014073050685778775 2.1965225330656454e-05 1.3059530068660587e-05 1.89439385599387e-05 1.2390467614532628e-05 -9.3611958195799681e-06
 47.579999999999998 0.00021149086990533388 3.617673698963974e-05 0.00014027483743004118 2.1966893106866812e-05 1.3072402378786149e-05 1.8925429849216547e-05 1.2317417390416466e-05 -9.2679180469650063e-06
 47.609999999999999 0.00021072018362066966 3.5790607379269893e-05 0.00013992667457584271 2.1939998532546095e-05 1.306290313301102e-05 1.8927181297324155e-05 1.2229642188438214e-05 -9.2086608093194822e-06
 47.640000000000001 0.00021001865089447457 3.5422754232602772e-05 0.00013967228790765849 2.1879453685477799e-05 1.3044155068735478e-05 1.8941171752739581e-05 1.2140428632467474e-05 -9.1937645098038706e-06
 47.669999999999995 0.00020939783089921982 3.5112902623153309e-05 0.0001394670903734737 2.1784860246631694e-05 1.3032977655961196e-05 1.8956245638936217e-05 1.2058443451779677e-05 -9.2211448195373625e-06
 47.699999999999996 0.00020887075894527923 3.4903107473195973e-05 0.00013926042943979478 2.1660398728099863e-05 1.304682330418851e-05 1.8961409440550085e-05 1.1987651666452318e-05 -9.2796121289490699e-06
 47.729999999999997 0.00020845173261364137 3.4824310143620276e-05 0.00013901226285564859 2.1514297643744135e-05 1.3100861970628438e-05 1.8948831526627717e-05 1.1927911582883535e-05 -9.3529889008756712e-06
 47.759999999999998 0.00020815000251837908 3.4886004126738499e-05 0.00013870135100610721 2.1356925490359307e-05 1.320572189517408e-05 1.8915354771695207e-05 1.1875848233731273e-05 -9.4243941362294907e-06
 47.789999999999999 0.00020796810499849785 3.5075365757156623e-05 0.0001383275995174095 2.1197767100504476e-05 1.3367372623427286e-05 1.8862028942143617e-05 1.1825663365628294e-05 -9.4795979211661381e-06
 47.82 0.00020791592104330557 3.5365946168185899e-05 0.00013791737963889249 2.1041712980398835e-05 1.3590882255828332e-05 1.8792486256601247e-05 1.1769422672461286e-05 -9.509375121237014e-06
 47.849999999999994 0.00020807443796111658 3.5730388704474436e-05 0.00013757478928234966 2.0879380380015793e-05 1.3889879594276662e-05 1.871164787521163e-05 1.169698400727402e-05 -9.5177706682284969e-06
 47.879999999999995 0.0002088767969838288 3.6146484082420866e-05 0.0001378251985389772 2.0634049171972008e-05 1.4271065190458789e-05 1.8625732216900666e-05 1.1616985593774883e-05 -9.5961917388547427e-06
 47.909999999999997 0.00021006945982722229 3.6499844416027204e-05 0.00013892560772253587 2.0277765557172989e-05 1.4366242131486206e-05 1.8537989829388503e-05 1.1679413146629717e-05 -9.9274127885661376e-06
 47.939999999999998 0.00020729849825208471 3.546952451376932e-05 0.00013814216360435904 2.0158228375595747e-05 1.3528581758360628e-05 1.8332269593251901e-05 1.1702322441408201e-05 -9.8652565107393914e-06
 47.969999999999999 0.00020575735298245388 3.5060112402061657e-05 0.00013733430129384626 2.0042764089016382e-05 1.3320175197529559e-05 1.8101358943343091e-05 1.1636799881846304e-05 -9.6846619946492539e-06
 48 0.00020624372692007285 3.5684433116195665e-05 0.0001368161952144913 1.9980353732636392e-05 1.3762744856749513e-05 1.8001968865117935e-05 1.1561251063705788e-05 -9.5719520740538777e-06
 48.029999999999994 0.00020643516397196929 3.6036667312467964e-05 0.00013645015670706644 1.9908728279001165e-05 1.4039611673433708e-05 1.7900863488824146e-05 1.1487676020652045e-05 -9.4685849450770285e-06
 48.059999999999995 0.00020642225211838319 3.6201429835992653e-05 0.00013616418438099231 1.9844264394978254e-05 1.4212373506419988e-05 1.7803837462112897e-05 1.1418277205300433e-05 -9.3662251461269107e-06
 48.089999999999996 0.00020623217028342111 3.6203238548851976e-05 0.0001359200081517383 1.9800910434925946e-05 1.4308013147904885e-05 1.7722925712701377e-05 1.1353739210332966e-05 -9.2636427621103663e-06
 48.119999999999997 0.00020580717619983019 3.6002859631247192e-05 0.0001356949852622424 1.9788154273242985e-05 1.4321177033097563e-05 1.7670492803547171e-05 1.1293964031818349e-05 -9.1636194405761645e-06
 48.149999999999999 0.0002050267169812612 3.5516061091124303e-05 0.00013547631069668134 1.9807876769359275e-05 1.4226468424096292e-05 1.7659558830271779e-05 1.123815139979067e-05 -9.0765082095421518e-06
 48.18 0.00020377054885135925 3.4665932962660694e-05 0.00013525903944062339 1.9843132189581705e-05 1.4002444258493544e-05 1.7698472695963771e-05 1.1185054179688712e-05 -9.0263813313025668e-06
 48.210000000000001 0.00020214908915575357 3.3555515164061163e-05 0.00013504515741942093 1.9843004734632062e-05 1.3705411837639339e-05 1.7772528331035519e-05 1.113309096897957e-05 -9.0478970649029208e-06
