# Supplementary material for: Multi-photon above threshold ionization of multi-electron atoms and molecules using the R-matrix approach
Source: Sci Rep. 2021 Jun 3;11:11686. doi: 10.1038/s41598-021-89733-z (PMC8175388; doi:10.1038/s41598-021-89733-z)
Supplement: Supplementary file 1 — Supplementary Information. [file 41598_2021_89733_MOESM1_ESM.zip › H2-ATZ.FCI.L6.R100.B150.LG24.2.beta0.txt]

    0.822169417708152E+01    0.556024426009023E+00    0.556024426009023E+00    0.000000000000000E+00    0.000000000000000E+00    0.000000000000000E+00    0.000000000000000E+00    0.000000000000000E+00    0.000000000000000E+00    0.000000000000000E+00    0.000000000000000E+00    0.000000000000000E+00    0.000000000000000E+00    0.000000000000000E+00    0.000000000000000E+00    0.000000000000000E+00    0.000000000000000E+00    0.000000000000000E+00    0.000000000000000E+00    0.000000000000000E+00    0.000000000000000E+00    0.000000000000000E+00    0.000000000000000E+00    0.000000000000000E+00    0.000000000000000E+00    0.000000000000000E+00    0.000000000000000E+00    0.000000000000000E+00    0.000000000000000E+00    0.000000000000000E+00    0.000000000000000E+00    0.000000000000000E+00    0.000000000000000E+00    0.000000000000000E+00    0.000000000000000E+00    0.000000000000000E+00    0.000000000000000E+00    0.000000000000000E+00    0.000000000000000E+00    0.000000000000000E+00    0.000000000000000E+00    0.000000000000000E+00    0.000000000000000E+00    0.000000000000000E+00    0.000000000000000E+00    0.000000000000000E+00    0.000000000000000E+00    0.000000000000000E+00
    0.822669426901831E+01    0.555666568039338E+00    0.555666568039338E+00    0.000000000000000E+00    0.000000000000000E+00    0.000000000000000E+00    0.000000000000000E+00    0.000000000000000E+00    0.000000000000000E+00    0.000000000000000E+00    0.000000000000000E+00    0.000000000000000E+00    0.000000000000000E+00    0.000000000000000E+00    0.000000000000000E+00    0.000000000000000E+00    0.000000000000000E+00    0.000000000000000E+00    0.000000000000000E+00    0.000000000000000E+00    0.000000000000000E+00    0.000000000000000E+00    0.000000000000000E+00    0.000000000000000E+00    0.000000000000000E+00    0.000000000000000E+00    0.000000000000000E+00    0.000000000000000E+00    0.000000000000000E+00    0.000000000000000E+00    0.000000000000000E+00    0.000000000000000E+00    0.000000000000000E+00    0.000000000000000E+00    0.000000000000000E+00    0.000000000000000E+00    0.000000000000000E+00    0.000000000000000E+00    0.000000000000000E+00    0.000000000000000E+00    0.000000000000000E+00    0.000000000000000E+00    0.000000000000000E+00    0.000000000000000E+00    0.000000000000000E+00    0.000000000000000E+00    0.000000000000000E+00    0.000000000000000E+00
    0.823169436095510E+01    0.555306421665379E+00    0.555306421665379E+00    0.000000000000000E+00    0.000000000000000E+00    0.000000000000000E+00    0.000000000000000E+00    0.000000000000000E+00    0.000000000000000E+00    0.000000000000000E+00    0.000000000000000E+00    0.000000000000000E+00    0.000000000000000E+00    0.000000000000000E+00    0.000000000000000E+00    0.000000000000000E+00    0.000000000000000E+00    0.000000000000000E+00    0.000000000000000E+00    0.000000000000000E+00    0.000000000000000E+00    0.000000000000000E+00    0.000000000000000E+00    0.000000000000000E+00    0.000000000000000E+00    0.000000000000000E+00    0.000000000000000E+00    0.000000000000000E+00    0.000000000000000E+00    0.000000000000000E+00    0.000000000000000E+00    0.000000000000000E+00    0.000000000000000E+00    0.000000000000000E+00    0.000000000000000E+00    0.000000000000000E+00    0.000000000000000E+00    0.000000000000000E+00    0.000000000000000E+00    0.000000000000000E+00    0.000000000000000E+00    0.000000000000000E+00    0.000000000000000E+00    0.000000000000000E+00    0.000000000000000E+00    0.000000000000000E+00    0.000000000000000E+00    0.000000000000000E+00
    0.823669445289188E+01    0.554943970470940E+00    0.554943970470940E+00    0.000000000000000E+00    0.000000000000000E+00    0.000000000000000E+00    0.000000000000000E+00    0.000000000000000E+00    0.000000000000000E+00    0.000000000000000E+00    0.000000000000000E+00    0.000000000000000E+00    0.000000000000000E+00    0.000000000000000E+00    0.000000000000000E+00    0.000000000000000E+00    0.000000000000000E+00    0.000000000000000E+00    0.000000000000000E+00    0.000000000000000E+00    0.000000000000000E+00    0.000000000000000E+00    0.000000000000000E+00    0.000000000000000E+00    0.000000000000000E+00    0.000000000000000E+00    0.000000000000000E+00    0.000000000000000E+00    0.000000000000000E+00    0.000000000000000E+00    0.000000000000000E+00    0.000000000000000E+00    0.000000000000000E+00    0.000000000000000E+00    0.000000000000000E+00    0.000000000000000E+00    0.000000000000000E+00    0.000000000000000E+00    0.000000000000000E+00    0.000000000000000E+00    0.000000000000000E+00    0.000000000000000E+00    0.000000000000000E+00    0.000000000000000E+00    0.000000000000000E+00    0.000000000000000E+00    0.000000000000000E+00    0.000000000000000E+00
    0.824169454482867E+01    0.554579203915421E+00    0.554579203915421E+00    0.000000000000000E+00    0.000000000000000E+00    0.000000000000000E+00    0.000000000000000E+00    0.000000000000000E+00    0.000000000000000E+00    0.000000000000000E+00    0.000000000000000E+00    0.000000000000000E+00    0.000000000000000E+00    0.000000000000000E+00    0.000000000000000E+00    0.000000000000000E+00    0.000000000000000E+00    0.000000000000000E+00    0.000000000000000E+00    0.000000000000000E+00    0.000000000000000E+00    0.000000000000000E+00    0.000000000000000E+00    0.000000000000000E+00    0.000000000000000E+00    0.000000000000000E+00    0.000000000000000E+00    0.000000000000000E+00    0.000000000000000E+00    0.000000000000000E+00    0.000000000000000E+00    0.000000000000000E+00    0.000000000000000E+00    0.000000000000000E+00    0.000000000000000E+00    0.000000000000000E+00    0.000000000000000E+00    0.000000000000000E+00    0.000000000000000E+00    0.000000000000000E+00    0.000000000000000E+00    0.000000000000000E+00    0.000000000000000E+00    0.000000000000000E+00    0.000000000000000E+00    0.000000000000000E+00    0.000000000000000E+00    0.000000000000000E+00
    0.824669463676546E+01    0.554212119447008E+00    0.554212119447008E+00    0.000000000000000E+00    0.000000000000000E+00    0.000000000000000E+00    0.000000000000000E+00    0.000000000000000E+00    0.000000000000000E+00    0.000000000000000E+00    0.000000000000000E+00    0.000000000000000E+00    0.000000000000000E+00    0.000000000000000E+00    0.000000000000000E+00    0.000000000000000E+00    0.000000000000000E+00    0.000000000000000E+00    0.000000000000000E+00    0.000000000000000E+00    0.000000000000000E+00    0.000000000000000E+00    0.000000000000000E+00    0.000000000000000E+00    0.000000000000000E+00    0.000000000000000E+00    0.000000000000000E+00    0.000000000000000E+00    0.000000000000000E+00    0.000000000000000E+00    0.000000000000000E+00    0.000000000000000E+00    0.000000000000000E+00    0.000000000000000E+00    0.000000000000000E+00    0.000000000000000E+00    0.000000000000000E+00    0.000000000000000E+00    0.000000000000000E+00    0.000000000000000E+00    0.000000000000000E+00    0.000000000000000E+00    0.000000000000000E+00    0.000000000000000E+00    0.000000000000000E+00    0.000000000000000E+00    0.000000000000000E+00    0.000000000000000E+00
    0.825169472870225E+01    0.553842723458835E+00    0.553842723458835E+00    0.000000000000000E+00    0.000000000000000E+00    0.000000000000000E+00    0.000000000000000E+00    0.000000000000000E+00    0.000000000000000E+00    0.000000000000000E+00    0.000000000000000E+00    0.000000000000000E+00    0.000000000000000E+00    0.000000000000000E+00    0.000000000000000E+00    0.000000000000000E+00    0.000000000000000E+00    0.000000000000000E+00    0.000000000000000E+00    0.000000000000000E+00    0.000000000000000E+00    0.000000000000000E+00    0.000000000000000E+00    0.000000000000000E+00    0.000000000000000E+00    0.000000000000000E+00    0.000000000000000E+00    0.000000000000000E+00    0.000000000000000E+00    0.000000000000000E+00    0.000000000000000E+00    0.000000000000000E+00    0.000000000000000E+00    0.000000000000000E+00    0.000000000000000E+00    0.000000000000000E+00    0.000000000000000E+00    0.000000000000000E+00    0.000000000000000E+00    0.000000000000000E+00    0.000000000000000E+00    0.000000000000000E+00    0.000000000000000E+00    0.000000000000000E+00    0.000000000000000E+00    0.000000000000000E+00    0.000000000000000E+00    0.000000000000000E+00
    0.825669482063903E+01    0.553471031169876E+00    0.553471031169876E+00    0.000000000000000E+00    0.000000000000000E+00    0.000000000000000E+00    0.000000000000000E+00    0.000000000000000E+00    0.000000000000000E+00    0.000000000000000E+00    0.000000000000000E+00    0.000000000000000E+00    0.000000000000000E+00    0.000000000000000E+00    0.000000000000000E+00    0.000000000000000E+00    0.000000000000000E+00    0.000000000000000E+00    0.000000000000000E+00    0.000000000000000E+00    0.000000000000000E+00    0.000000000000000E+00    0.000000000000000E+00    0.000000000000000E+00    0.000000000000000E+00    0.000000000000000E+00    0.000000000000000E+00    0.000000000000000E+00    0.000000000000000E+00    0.000000000000000E+00    0.000000000000000E+00    0.000000000000000E+00    0.000000000000000E+00    0.000000000000000E+00    0.000000000000000E+00    0.000000000000000E+00    0.000000000000000E+00    0.000000000000000E+00    0.000000000000000E+00    0.000000000000000E+00    0.000000000000000E+00    0.000000000000000E+00    0.000000000000000E+00    0.000000000000000E+00    0.000000000000000E+00    0.000000000000000E+00    0.000000000000000E+00    0.000000000000000E+00
    0.826169491257582E+01    0.553097065607841E+00    0.553097065607841E+00    0.000000000000000E+00    0.000000000000000E+00    0.000000000000000E+00    0.000000000000000E+00    0.000000000000000E+00    0.000000000000000E+00    0.000000000000000E+00    0.000000000000000E+00    0.000000000000000E+00    0.000000000000000E+00    0.000000000000000E+00    0.000000000000000E+00    0.000000000000000E+00    0.000000000000000E+00    0.000000000000000E+00    0.000000000000000E+00    0.000000000000000E+00    0.000000000000000E+00    0.000000000000000E+00    0.000000000000000E+00    0.000000000000000E+00    0.000000000000000E+00    0.000000000000000E+00    0.000000000000000E+00    0.000000000000000E+00    0.000000000000000E+00    0.000000000000000E+00    0.000000000000000E+00    0.000000000000000E+00    0.000000000000000E+00    0.000000000000000E+00    0.000000000000000E+00    0.000000000000000E+00    0.000000000000000E+00    0.000000000000000E+00    0.000000000000000E+00    0.000000000000000E+00    0.000000000000000E+00    0.000000000000000E+00    0.000000000000000E+00    0.000000000000000E+00    0.000000000000000E+00    0.000000000000000E+00    0.000000000000000E+00    0.000000000000000E+00
    0.826669500451261E+01    0.552720855932918E+00    0.552720855932918E+00    0.000000000000000E+00    0.000000000000000E+00    0.000000000000000E+00    0.000000000000000E+00    0.000000000000000E+00    0.000000000000000E+00    0.000000000000000E+00    0.000000000000000E+00    0.000000000000000E+00    0.000000000000000E+00    0.000000000000000E+00    0.000000000000000E+00    0.000000000000000E+00    0.000000000000000E+00    0.000000000000000E+00    0.000000000000000E+00    0.000000000000000E+00    0.000000000000000E+00    0.000000000000000E+00    0.000000000000000E+00    0.000000000000000E+00    0.000000000000000E+00    0.000000000000000E+00    0.000000000000000E+00    0.000000000000000E+00    0.000000000000000E+00    0.000000000000000E+00    0.000000000000000E+00    0.000000000000000E+00    0.000000000000000E+00    0.000000000000000E+00    0.000000000000000E+00    0.000000000000000E+00    0.000000000000000E+00    0.000000000000000E+00    0.000000000000000E+00    0.000000000000000E+00    0.000000000000000E+00    0.000000000000000E+00    0.000000000000000E+00    0.000000000000000E+00    0.000000000000000E+00    0.000000000000000E+00    0.000000000000000E+00    0.000000000000000E+00
    0.827169509644940E+01    0.552342435369164E+00    0.552342435369164E+00    0.000000000000000E+00    0.000000000000000E+00    0.000000000000000E+00    0.000000000000000E+00    0.000000000000000E+00    0.000000000000000E+00    0.000000000000000E+00    0.000000000000000E+00    0.000000000000000E+00    0.000000000000000E+00    0.000000000000000E+00    0.000000000000000E+00    0.000000000000000E+00    0.000000000000000E+00    0.000000000000000E+00    0.000000000000000E+00    0.000000000000000E+00    0.000000000000000E+00    0.000000000000000E+00    0.000000000000000E+00    0.000000000000000E+00    0.000000000000000E+00    0.000000000000000E+00    0.000000000000000E+00    0.000000000000000E+00    0.000000000000000E+00    0.000000000000000E+00    0.000000000000000E+00    0.000000000000000E+00    0.000000000000000E+00    0.000000000000000E+00    0.000000000000000E+00    0.000000000000000E+00    0.000000000000000E+00    0.000000000000000E+00    0.000000000000000E+00    0.000000000000000E+00    0.000000000000000E+00    0.000000000000000E+00    0.000000000000000E+00    0.000000000000000E+00    0.000000000000000E+00    0.000000000000000E+00    0.000000000000000E+00    0.000000000000000E+00
    0.827669518838618E+01    0.551961839007563E+00    0.551961839007563E+00    0.000000000000000E+00    0.000000000000000E+00    0.000000000000000E+00    0.000000000000000E+00    0.000000000000000E+00    0.000000000000000E+00    0.000000000000000E+00    0.000000000000000E+00    0.000000000000000E+00    0.000000000000000E+00    0.000000000000000E+00    0.000000000000000E+00    0.000000000000000E+00    0.000000000000000E+00    0.000000000000000E+00    0.000000000000000E+00    0.000000000000000E+00    0.000000000000000E+00    0.000000000000000E+00    0.000000000000000E+00    0.000000000000000E+00    0.000000000000000E+00    0.000000000000000E+00    0.000000000000000E+00    0.000000000000000E+00    0.000000000000000E+00    0.000000000000000E+00    0.000000000000000E+00    0.000000000000000E+00    0.000000000000000E+00    0.000000000000000E+00    0.000000000000000E+00    0.000000000000000E+00    0.000000000000000E+00    0.000000000000000E+00    0.000000000000000E+00    0.000000000000000E+00    0.000000000000000E+00    0.000000000000000E+00    0.000000000000000E+00    0.000000000000000E+00    0.000000000000000E+00    0.000000000000000E+00    0.000000000000000E+00    0.000000000000000E+00
    0.828169528032297E+01    0.551579101717077E+00    0.551579101717077E+00    0.000000000000000E+00    0.000000000000000E+00    0.000000000000000E+00    0.000000000000000E+00    0.000000000000000E+00    0.000000000000000E+00    0.000000000000000E+00    0.000000000000000E+00    0.000000000000000E+00    0.000000000000000E+00    0.000000000000000E+00    0.000000000000000E+00    0.000000000000000E+00    0.000000000000000E+00    0.000000000000000E+00    0.000000000000000E+00    0.000000000000000E+00    0.000000000000000E+00    0.000000000000000E+00    0.000000000000000E+00    0.000000000000000E+00    0.000000000000000E+00    0.000000000000000E+00    0.000000000000000E+00    0.000000000000000E+00    0.000000000000000E+00    0.000000000000000E+00    0.000000000000000E+00    0.000000000000000E+00    0.000000000000000E+00    0.000000000000000E+00    0.000000000000000E+00    0.000000000000000E+00    0.000000000000000E+00    0.000000000000000E+00    0.000000000000000E+00    0.000000000000000E+00    0.000000000000000E+00    0.000000000000000E+00    0.000000000000000E+00    0.000000000000000E+00    0.000000000000000E+00    0.000000000000000E+00    0.000000000000000E+00    0.000000000000000E+00
    0.828669537225976E+01    0.551194256354445E+00    0.551194256354445E+00    0.000000000000000E+00    0.000000000000000E+00    0.000000000000000E+00    0.000000000000000E+00    0.000000000000000E+00    0.000000000000000E+00    0.000000000000000E+00    0.000000000000000E+00    0.000000000000000E+00    0.000000000000000E+00    0.000000000000000E+00    0.000000000000000E+00    0.000000000000000E+00    0.000000000000000E+00    0.000000000000000E+00    0.000000000000000E+00    0.000000000000000E+00    0.000000000000000E+00    0.000000000000000E+00    0.000000000000000E+00    0.000000000000000E+00    0.000000000000000E+00    0.000000000000000E+00    0.000000000000000E+00    0.000000000000000E+00    0.000000000000000E+00    0.000000000000000E+00    0.000000000000000E+00    0.000000000000000E+00    0.000000000000000E+00    0.000000000000000E+00    0.000000000000000E+00    0.000000000000000E+00    0.000000000000000E+00    0.000000000000000E+00    0.000000000000000E+00    0.000000000000000E+00    0.000000000000000E+00    0.000000000000000E+00    0.000000000000000E+00    0.000000000000000E+00    0.000000000000000E+00    0.000000000000000E+00    0.000000000000000E+00    0.000000000000000E+00
    0.829169546419655E+01    0.550807332407104E+00    0.550807332407104E+00    0.000000000000000E+00    0.000000000000000E+00    0.000000000000000E+00    0.000000000000000E+00    0.000000000000000E+00    0.000000000000000E+00    0.000000000000000E+00    0.000000000000000E+00    0.000000000000000E+00    0.000000000000000E+00    0.000000000000000E+00    0.000000000000000E+00    0.000000000000000E+00    0.000000000000000E+00    0.000000000000000E+00    0.000000000000000E+00    0.000000000000000E+00    0.000000000000000E+00    0.000000000000000E+00    0.000000000000000E+00    0.000000000000000E+00    0.000000000000000E+00    0.000000000000000E+00    0.000000000000000E+00    0.000000000000000E+00    0.000000000000000E+00    0.000000000000000E+00    0.000000000000000E+00    0.000000000000000E+00    0.000000000000000E+00    0.000000000000000E+00    0.000000000000000E+00    0.000000000000000E+00    0.000000000000000E+00    0.000000000000000E+00    0.000000000000000E+00    0.000000000000000E+00    0.000000000000000E+00    0.000000000000000E+00    0.000000000000000E+00    0.000000000000000E+00    0.000000000000000E+00    0.000000000000000E+00    0.000000000000000E+00    0.000000000000000E+00
    0.829669555613333E+01    0.550418355143739E+00    0.550418355143739E+00    0.000000000000000E+00    0.000000000000000E+00    0.000000000000000E+00    0.000000000000000E+00    0.000000000000000E+00    0.000000000000000E+00    0.000000000000000E+00    0.000000000000000E+00    0.000000000000000E+00    0.000000000000000E+00    0.000000000000000E+00    0.000000000000000E+00    0.000000000000000E+00    0.000000000000000E+00    0.000000000000000E+00    0.000000000000000E+00    0.000000000000000E+00    0.000000000000000E+00    0.000000000000000E+00    0.000000000000000E+00    0.000000000000000E+00    0.000000000000000E+00    0.000000000000000E+00    0.000000000000000E+00    0.000000000000000E+00    0.000000000000000E+00    0.000000000000000E+00    0.000000000000000E+00    0.000000000000000E+00    0.000000000000000E+00    0.000000000000000E+00    0.000000000000000E+00    0.000000000000000E+00    0.000000000000000E+00    0.000000000000000E+00    0.000000000000000E+00    0.000000000000000E+00    0.000000000000000E+00    0.000000000000000E+00    0.000000000000000E+00    0.000000000000000E+00    0.000000000000000E+00    0.000000000000000E+00    0.000000000000000E+00    0.000000000000000E+00
    0.830169564807012E+01    0.550027345289553E+00    0.550027345289553E+00    0.000000000000000E+00    0.000000000000000E+00    0.000000000000000E+00    0.000000000000000E+00    0.000000000000000E+00    0.000000000000000E+00    0.000000000000000E+00    0.000000000000000E+00    0.000000000000000E+00    0.000000000000000E+00    0.000000000000000E+00    0.000000000000000E+00    0.000000000000000E+00    0.000000000000000E+00    0.000000000000000E+00    0.000000000000000E+00    0.000000000000000E+00    0.000000000000000E+00    0.000000000000000E+00    0.000000000000000E+00    0.000000000000000E+00    0.000000000000000E+00    0.000000000000000E+00    0.000000000000000E+00    0.000000000000000E+00    0.000000000000000E+00    0.000000000000000E+00    0.000000000000000E+00    0.000000000000000E+00    0.000000000000000E+00    0.000000000000000E+00    0.000000000000000E+00    0.000000000000000E+00    0.000000000000000E+00    0.000000000000000E+00    0.000000000000000E+00    0.000000000000000E+00    0.000000000000000E+00    0.000000000000000E+00    0.000000000000000E+00    0.000000000000000E+00    0.000000000000000E+00    0.000000000000000E+00    0.000000000000000E+00    0.000000000000000E+00
    0.830669574000691E+01    0.549634319193039E+00    0.549634319193039E+00    0.000000000000000E+00    0.000000000000000E+00    0.000000000000000E+00    0.000000000000000E+00    0.000000000000000E+00    0.000000000000000E+00    0.000000000000000E+00    0.000000000000000E+00    0.000000000000000E+00    0.000000000000000E+00    0.000000000000000E+00    0.000000000000000E+00    0.000000000000000E+00    0.000000000000000E+00    0.000000000000000E+00    0.000000000000000E+00    0.000000000000000E+00    0.000000000000000E+00    0.000000000000000E+00    0.000000000000000E+00    0.000000000000000E+00    0.000000000000000E+00    0.000000000000000E+00    0.000000000000000E+00    0.000000000000000E+00    0.000000000000000E+00    0.000000000000000E+00    0.000000000000000E+00    0.000000000000000E+00    0.000000000000000E+00    0.000000000000000E+00    0.000000000000000E+00    0.000000000000000E+00    0.000000000000000E+00    0.000000000000000E+00    0.000000000000000E+00    0.000000000000000E+00    0.000000000000000E+00    0.000000000000000E+00    0.000000000000000E+00    0.000000000000000E+00    0.000000000000000E+00    0.000000000000000E+00    0.000000000000000E+00    0.000000000000000E+00
    0.831169583194369E+01    0.549239289411129E+00    0.549239289411129E+00    0.000000000000000E+00    0.000000000000000E+00    0.000000000000000E+00    0.000000000000000E+00    0.000000000000000E+00    0.000000000000000E+00    0.000000000000000E+00    0.000000000000000E+00    0.000000000000000E+00    0.000000000000000E+00    0.000000000000000E+00    0.000000000000000E+00    0.000000000000000E+00    0.000000000000000E+00    0.000000000000000E+00    0.000000000000000E+00    0.000000000000000E+00    0.000000000000000E+00    0.000000000000000E+00    0.000000000000000E+00    0.000000000000000E+00    0.000000000000000E+00    0.000000000000000E+00    0.000000000000000E+00    0.000000000000000E+00    0.000000000000000E+00    0.000000000000000E+00    0.000000000000000E+00    0.000000000000000E+00    0.000000000000000E+00    0.000000000000000E+00    0.000000000000000E+00    0.000000000000000E+00    0.000000000000000E+00    0.000000000000000E+00    0.000000000000000E+00    0.000000000000000E+00    0.000000000000000E+00    0.000000000000000E+00    0.000000000000000E+00    0.000000000000000E+00    0.000000000000000E+00    0.000000000000000E+00    0.000000000000000E+00    0.000000000000000E+00
    0.831669592388048E+01    0.548842265611815E+00    0.548842265611815E+00    0.000000000000000E+00    0.000000000000000E+00    0.000000000000000E+00    0.000000000000000E+00    0.000000000000000E+00    0.000000000000000E+00    0.000000000000000E+00    0.000000000000000E+00    0.000000000000000E+00    0.000000000000000E+00    0.000000000000000E+00    0.000000000000000E+00    0.000000000000000E+00    0.000000000000000E+00    0.000000000000000E+00    0.000000000000000E+00    0.000000000000000E+00    0.000000000000000E+00    0.000000000000000E+00    0.000000000000000E+00    0.000000000000000E+00    0.000000000000000E+00    0.000000000000000E+00    0.000000000000000E+00    0.000000000000000E+00    0.000000000000000E+00    0.000000000000000E+00    0.000000000000000E+00    0.000000000000000E+00    0.000000000000000E+00    0.000000000000000E+00    0.000000000000000E+00    0.000000000000000E+00    0.000000000000000E+00    0.000000000000000E+00    0.000000000000000E+00    0.000000000000000E+00    0.000000000000000E+00    0.000000000000000E+00    0.000000000000000E+00    0.000000000000000E+00    0.000000000000000E+00    0.000000000000000E+00    0.000000000000000E+00    0.000000000000000E+00
    0.832169601581727E+01    0.548443255678188E+00    0.548443255678188E+00    0.000000000000000E+00    0.000000000000000E+00    0.000000000000000E+00    0.000000000000000E+00    0.000000000000000E+00    0.000000000000000E+00    0.000000000000000E+00    0.000000000000000E+00    0.000000000000000E+00    0.000000000000000E+00    0.000000000000000E+00    0.000000000000000E+00    0.000000000000000E+00    0.000000000000000E+00    0.000000000000000E+00    0.000000000000000E+00    0.000000000000000E+00    0.000000000000000E+00    0.000000000000000E+00    0.000000000000000E+00    0.000000000000000E+00    0.000000000000000E+00    0.000000000000000E+00    0.000000000000000E+00    0.000000000000000E+00    0.000000000000000E+00    0.000000000000000E+00    0.000000000000000E+00    0.000000000000000E+00    0.000000000000000E+00    0.000000000000000E+00    0.000000000000000E+00    0.000000000000000E+00    0.000000000000000E+00    0.000000000000000E+00    0.000000000000000E+00    0.000000000000000E+00    0.000000000000000E+00    0.000000000000000E+00    0.000000000000000E+00    0.000000000000000E+00    0.000000000000000E+00    0.000000000000000E+00    0.000000000000000E+00    0.000000000000000E+00
    0.832669610775406E+01    0.548042266894536E+00    0.548042266894536E+00    0.000000000000000E+00    0.000000000000000E+00    0.000000000000000E+00    0.000000000000000E+00    0.000000000000000E+00    0.000000000000000E+00    0.000000000000000E+00    0.000000000000000E+00    0.000000000000000E+00    0.000000000000000E+00    0.000000000000000E+00    0.000000000000000E+00    0.000000000000000E+00    0.000000000000000E+00    0.000000000000000E+00    0.000000000000000E+00    0.000000000000000E+00    0.000000000000000E+00    0.000000000000000E+00    0.000000000000000E+00    0.000000000000000E+00    0.000000000000000E+00    0.000000000000000E+00    0.000000000000000E+00    0.000000000000000E+00    0.000000000000000E+00    0.000000000000000E+00    0.000000000000000E+00    0.000000000000000E+00    0.000000000000000E+00    0.000000000000000E+00    0.000000000000000E+00    0.000000000000000E+00    0.000000000000000E+00    0.000000000000000E+00    0.000000000000000E+00    0.000000000000000E+00    0.000000000000000E+00    0.000000000000000E+00    0.000000000000000E+00    0.000000000000000E+00    0.000000000000000E+00    0.000000000000000E+00    0.000000000000000E+00    0.000000000000000E+00
    0.833169619969084E+01    0.547639307102316E+00    0.547639307102316E+00    0.000000000000000E+00    0.000000000000000E+00    0.000000000000000E+00    0.000000000000000E+00    0.000000000000000E+00    0.000000000000000E+00    0.000000000000000E+00    0.000000000000000E+00    0.000000000000000E+00    0.000000000000000E+00    0.000000000000000E+00    0.000000000000000E+00    0.000000000000000E+00    0.000000000000000E+00    0.000000000000000E+00    0.000000000000000E+00    0.000000000000000E+00    0.000000000000000E+00    0.000000000000000E+00    0.000000000000000E+00    0.000000000000000E+00    0.000000000000000E+00    0.000000000000000E+00    0.000000000000000E+00    0.000000000000000E+00    0.000000000000000E+00    0.000000000000000E+00    0.000000000000000E+00    0.000000000000000E+00    0.000000000000000E+00    0.000000000000000E+00    0.000000000000000E+00    0.000000000000000E+00    0.000000000000000E+00    0.000000000000000E+00    0.000000000000000E+00    0.000000000000000E+00    0.000000000000000E+00    0.000000000000000E+00    0.000000000000000E+00    0.000000000000000E+00    0.000000000000000E+00    0.000000000000000E+00    0.000000000000000E+00    0.000000000000000E+00
    0.833669629162763E+01    0.547234385729365E+00    0.547234385729365E+00    0.000000000000000E+00    0.000000000000000E+00    0.000000000000000E+00    0.000000000000000E+00    0.000000000000000E+00    0.000000000000000E+00    0.000000000000000E+00    0.000000000000000E+00    0.000000000000000E+00    0.000000000000000E+00    0.000000000000000E+00    0.000000000000000E+00    0.000000000000000E+00    0.000000000000000E+00    0.000000000000000E+00    0.000000000000000E+00    0.000000000000000E+00    0.000000000000000E+00    0.000000000000000E+00    0.000000000000000E+00    0.000000000000000E+00    0.000000000000000E+00    0.000000000000000E+00    0.000000000000000E+00    0.000000000000000E+00    0.000000000000000E+00    0.000000000000000E+00    0.000000000000000E+00    0.000000000000000E+00    0.000000000000000E+00    0.000000000000000E+00    0.000000000000000E+00    0.000000000000000E+00    0.000000000000000E+00    0.000000000000000E+00    0.000000000000000E+00    0.000000000000000E+00    0.000000000000000E+00    0.000000000000000E+00    0.000000000000000E+00    0.000000000000000E+00    0.000000000000000E+00    0.000000000000000E+00    0.000000000000000E+00    0.000000000000000E+00
    0.834169638356442E+01    0.546827514617045E+00    0.546827514617045E+00    0.000000000000000E+00    0.000000000000000E+00    0.000000000000000E+00    0.000000000000000E+00    0.000000000000000E+00    0.000000000000000E+00    0.000000000000000E+00    0.000000000000000E+00    0.000000000000000E+00    0.000000000000000E+00    0.000000000000000E+00    0.000000000000000E+00    0.000000000000000E+00    0.000000000000000E+00    0.000000000000000E+00    0.000000000000000E+00    0.000000000000000E+00    0.000000000000000E+00    0.000000000000000E+00    0.000000000000000E+00    0.000000000000000E+00    0.000000000000000E+00    0.000000000000000E+00    0.000000000000000E+00    0.000000000000000E+00    0.000000000000000E+00    0.000000000000000E+00    0.000000000000000E+00    0.000000000000000E+00    0.000000000000000E+00    0.000000000000000E+00    0.000000000000000E+00    0.000000000000000E+00    0.000000000000000E+00    0.000000000000000E+00    0.000000000000000E+00    0.000000000000000E+00    0.000000000000000E+00    0.000000000000000E+00    0.000000000000000E+00    0.000000000000000E+00    0.000000000000000E+00    0.000000000000000E+00    0.000000000000000E+00    0.000000000000000E+00
    0.834669647550121E+01    0.546418708594925E+00    0.546418708594925E+00    0.000000000000000E+00    0.000000000000000E+00    0.000000000000000E+00    0.000000000000000E+00    0.000000000000000E+00    0.000000000000000E+00    0.000000000000000E+00    0.000000000000000E+00    0.000000000000000E+00    0.000000000000000E+00    0.000000000000000E+00    0.000000000000000E+00    0.000000000000000E+00    0.000000000000000E+00    0.000000000000000E+00    0.000000000000000E+00    0.000000000000000E+00    0.000000000000000E+00    0.000000000000000E+00    0.000000000000000E+00    0.000000000000000E+00    0.000000000000000E+00    0.000000000000000E+00    0.000000000000000E+00    0.000000000000000E+00    0.000000000000000E+00    0.000000000000000E+00    0.000000000000000E+00    0.000000000000000E+00    0.000000000000000E+00    0.000000000000000E+00    0.000000000000000E+00    0.000000000000000E+00    0.000000000000000E+00    0.000000000000000E+00    0.000000000000000E+00    0.000000000000000E+00    0.000000000000000E+00    0.000000000000000E+00    0.000000000000000E+00    0.000000000000000E+00    0.000000000000000E+00    0.000000000000000E+00    0.000000000000000E+00    0.000000000000000E+00
    0.835169656743799E+01    0.546007985778300E+00    0.546007985778300E+00    0.000000000000000E+00    0.000000000000000E+00    0.000000000000000E+00    0.000000000000000E+00    0.000000000000000E+00    0.000000000000000E+00    0.000000000000000E+00    0.000000000000000E+00    0.000000000000000E+00    0.000000000000000E+00    0.000000000000000E+00    0.000000000000000E+00    0.000000000000000E+00    0.000000000000000E+00    0.000000000000000E+00    0.000000000000000E+00    0.000000000000000E+00    0.000000000000000E+00    0.000000000000000E+00    0.000000000000000E+00    0.000000000000000E+00    0.000000000000000E+00    0.000000000000000E+00    0.000000000000000E+00    0.000000000000000E+00    0.000000000000000E+00    0.000000000000000E+00    0.000000000000000E+00    0.000000000000000E+00    0.000000000000000E+00    0.000000000000000E+00    0.000000000000000E+00    0.000000000000000E+00    0.000000000000000E+00    0.000000000000000E+00    0.000000000000000E+00    0.000000000000000E+00    0.000000000000000E+00    0.000000000000000E+00    0.000000000000000E+00    0.000000000000000E+00    0.000000000000000E+00    0.000000000000000E+00    0.000000000000000E+00    0.000000000000000E+00
    0.835669665937478E+01    0.545595367588561E+00    0.545595367588561E+00    0.000000000000000E+00    0.000000000000000E+00    0.000000000000000E+00    0.000000000000000E+00    0.000000000000000E+00    0.000000000000000E+00    0.000000000000000E+00    0.000000000000000E+00    0.000000000000000E+00    0.000000000000000E+00    0.000000000000000E+00    0.000000000000000E+00    0.000000000000000E+00    0.000000000000000E+00    0.000000000000000E+00    0.000000000000000E+00    0.000000000000000E+00    0.000000000000000E+00    0.000000000000000E+00    0.000000000000000E+00    0.000000000000000E+00    0.000000000000000E+00    0.000000000000000E+00    0.000000000000000E+00    0.000000000000000E+00    0.000000000000000E+00    0.000000000000000E+00    0.000000000000000E+00    0.000000000000000E+00    0.000000000000000E+00    0.000000000000000E+00    0.000000000000000E+00    0.000000000000000E+00    0.000000000000000E+00    0.000000000000000E+00    0.000000000000000E+00    0.000000000000000E+00    0.000000000000000E+00    0.000000000000000E+00    0.000000000000000E+00    0.000000000000000E+00    0.000000000000000E+00    0.000000000000000E+00    0.000000000000000E+00    0.000000000000000E+00
    0.836169675131157E+01    0.545180878517989E+00    0.545180878517989E+00    0.000000000000000E+00    0.000000000000000E+00    0.000000000000000E+00    0.000000000000000E+00    0.000000000000000E+00    0.000000000000000E+00    0.000000000000000E+00    0.000000000000000E+00    0.000000000000000E+00    0.000000000000000E+00    0.000000000000000E+00    0.000000000000000E+00    0.000000000000000E+00    0.000000000000000E+00    0.000000000000000E+00    0.000000000000000E+00    0.000000000000000E+00    0.000000000000000E+00    0.000000000000000E+00    0.000000000000000E+00    0.000000000000000E+00    0.000000000000000E+00    0.000000000000000E+00    0.000000000000000E+00    0.000000000000000E+00    0.000000000000000E+00    0.000000000000000E+00    0.000000000000000E+00    0.000000000000000E+00    0.000000000000000E+00    0.000000000000000E+00    0.000000000000000E+00    0.000000000000000E+00    0.000000000000000E+00    0.000000000000000E+00    0.000000000000000E+00    0.000000000000000E+00    0.000000000000000E+00    0.000000000000000E+00    0.000000000000000E+00    0.000000000000000E+00    0.000000000000000E+00    0.000000000000000E+00    0.000000000000000E+00    0.000000000000000E+00
    0.836669684324836E+01    0.544764545678079E+00    0.544764545678079E+00    0.000000000000000E+00    0.000000000000000E+00    0.000000000000000E+00    0.000000000000000E+00    0.000000000000000E+00    0.000000000000000E+00    0.000000000000000E+00    0.000000000000000E+00    0.000000000000000E+00    0.000000000000000E+00    0.000000000000000E+00    0.000000000000000E+00    0.000000000000000E+00    0.000000000000000E+00    0.000000000000000E+00    0.000000000000000E+00    0.000000000000000E+00    0.000000000000000E+00    0.000000000000000E+00    0.000000000000000E+00    0.000000000000000E+00    0.000000000000000E+00    0.000000000000000E+00    0.000000000000000E+00    0.000000000000000E+00    0.000000000000000E+00    0.000000000000000E+00    0.000000000000000E+00    0.000000000000000E+00    0.000000000000000E+00    0.000000000000000E+00    0.000000000000000E+00    0.000000000000000E+00    0.000000000000000E+00    0.000000000000000E+00    0.000000000000000E+00    0.000000000000000E+00    0.000000000000000E+00    0.000000000000000E+00    0.000000000000000E+00    0.000000000000000E+00    0.000000000000000E+00    0.000000000000000E+00    0.000000000000000E+00    0.000000000000000E+00
    0.837169693518515E+01    0.544346398182891E+00    0.544346398182891E+00    0.000000000000000E+00    0.000000000000000E+00    0.000000000000000E+00    0.000000000000000E+00    0.000000000000000E+00    0.000000000000000E+00    0.000000000000000E+00    0.000000000000000E+00    0.000000000000000E+00    0.000000000000000E+00    0.000000000000000E+00    0.000000000000000E+00    0.000000000000000E+00    0.000000000000000E+00    0.000000000000000E+00    0.000000000000000E+00    0.000000000000000E+00    0.000000000000000E+00    0.000000000000000E+00    0.000000000000000E+00    0.000000000000000E+00    0.000000000000000E+00    0.000000000000000E+00    0.000000000000000E+00    0.000000000000000E+00    0.000000000000000E+00    0.000000000000000E+00    0.000000000000000E+00    0.000000000000000E+00    0.000000000000000E+00    0.000000000000000E+00    0.000000000000000E+00    0.000000000000000E+00    0.000000000000000E+00    0.000000000000000E+00    0.000000000000000E+00    0.000000000000000E+00    0.000000000000000E+00    0.000000000000000E+00    0.000000000000000E+00    0.000000000000000E+00    0.000000000000000E+00    0.000000000000000E+00    0.000000000000000E+00    0.000000000000000E+00
    0.837669702712193E+01    0.543926466426060E+00    0.543926466426060E+00    0.000000000000000E+00    0.000000000000000E+00    0.000000000000000E+00    0.000000000000000E+00    0.000000000000000E+00    0.000000000000000E+00    0.000000000000000E+00    0.000000000000000E+00    0.000000000000000E+00    0.000000000000000E+00    0.000000000000000E+00    0.000000000000000E+00    0.000000000000000E+00    0.000000000000000E+00    0.000000000000000E+00    0.000000000000000E+00    0.000000000000000E+00    0.000000000000000E+00    0.000000000000000E+00    0.000000000000000E+00    0.000000000000000E+00    0.000000000000000E+00    0.000000000000000E+00    0.000000000000000E+00    0.000000000000000E+00    0.000000000000000E+00    0.000000000000000E+00    0.000000000000000E+00    0.000000000000000E+00    0.000000000000000E+00    0.000000000000000E+00    0.000000000000000E+00    0.000000000000000E+00    0.000000000000000E+00    0.000000000000000E+00    0.000000000000000E+00    0.000000000000000E+00    0.000000000000000E+00    0.000000000000000E+00    0.000000000000000E+00    0.000000000000000E+00    0.000000000000000E+00    0.000000000000000E+00    0.000000000000000E+00    0.000000000000000E+00
    0.838169711905872E+01    0.543504781312013E+00    0.543504781312013E+00    0.000000000000000E+00    0.000000000000000E+00    0.000000000000000E+00    0.000000000000000E+00    0.000000000000000E+00    0.000000000000000E+00    0.000000000000000E+00    0.000000000000000E+00    0.000000000000000E+00    0.000000000000000E+00    0.000000000000000E+00    0.000000000000000E+00    0.000000000000000E+00    0.000000000000000E+00    0.000000000000000E+00    0.000000000000000E+00    0.000000000000000E+00    0.000000000000000E+00    0.000000000000000E+00    0.000000000000000E+00    0.000000000000000E+00    0.000000000000000E+00    0.000000000000000E+00    0.000000000000000E+00    0.000000000000000E+00    0.000000000000000E+00    0.000000000000000E+00    0.000000000000000E+00    0.000000000000000E+00    0.000000000000000E+00    0.000000000000000E+00    0.000000000000000E+00    0.000000000000000E+00    0.000000000000000E+00    0.000000000000000E+00    0.000000000000000E+00    0.000000000000000E+00    0.000000000000000E+00    0.000000000000000E+00    0.000000000000000E+00    0.000000000000000E+00    0.000000000000000E+00    0.000000000000000E+00    0.000000000000000E+00    0.000000000000000E+00
    0.838669721099551E+01    0.543081373499283E+00    0.543081373499283E+00    0.000000000000000E+00    0.000000000000000E+00    0.000000000000000E+00    0.000000000000000E+00    0.000000000000000E+00    0.000000000000000E+00    0.000000000000000E+00    0.000000000000000E+00    0.000000000000000E+00    0.000000000000000E+00    0.000000000000000E+00    0.000000000000000E+00    0.000000000000000E+00    0.000000000000000E+00    0.000000000000000E+00    0.000000000000000E+00    0.000000000000000E+00    0.000000000000000E+00    0.000000000000000E+00    0.000000000000000E+00    0.000000000000000E+00    0.000000000000000E+00    0.000000000000000E+00    0.000000000000000E+00    0.000000000000000E+00    0.000000000000000E+00    0.000000000000000E+00    0.000000000000000E+00    0.000000000000000E+00    0.000000000000000E+00    0.000000000000000E+00    0.000000000000000E+00    0.000000000000000E+00    0.000000000000000E+00    0.000000000000000E+00    0.000000000000000E+00    0.000000000000000E+00    0.000000000000000E+00    0.000000000000000E+00    0.000000000000000E+00    0.000000000000000E+00    0.000000000000000E+00    0.000000000000000E+00    0.000000000000000E+00    0.000000000000000E+00
    0.839169730293229E+01    0.542656272707199E+00    0.542656272707199E+00    0.000000000000000E+00    0.000000000000000E+00    0.000000000000000E+00    0.000000000000000E+00    0.000000000000000E+00    0.000000000000000E+00    0.000000000000000E+00    0.000000000000000E+00    0.000000000000000E+00    0.000000000000000E+00    0.000000000000000E+00    0.000000000000000E+00    0.000000000000000E+00    0.000000000000000E+00    0.000000000000000E+00    0.000000000000000E+00    0.000000000000000E+00    0.000000000000000E+00    0.000000000000000E+00    0.000000000000000E+00    0.000000000000000E+00    0.000000000000000E+00    0.000000000000000E+00    0.000000000000000E+00    0.000000000000000E+00    0.000000000000000E+00    0.000000000000000E+00    0.000000000000000E+00    0.000000000000000E+00    0.000000000000000E+00    0.000000000000000E+00    0.000000000000000E+00    0.000000000000000E+00    0.000000000000000E+00    0.000000000000000E+00    0.000000000000000E+00    0.000000000000000E+00    0.000000000000000E+00    0.000000000000000E+00    0.000000000000000E+00    0.000000000000000E+00    0.000000000000000E+00    0.000000000000000E+00    0.000000000000000E+00    0.000000000000000E+00
    0.839669739486908E+01    0.542229507127740E+00    0.542229507127740E+00    0.000000000000000E+00    0.000000000000000E+00    0.000000000000000E+00    0.000000000000000E+00    0.000000000000000E+00    0.000000000000000E+00    0.000000000000000E+00    0.000000000000000E+00    0.000000000000000E+00    0.000000000000000E+00    0.000000000000000E+00    0.000000000000000E+00    0.000000000000000E+00    0.000000000000000E+00    0.000000000000000E+00    0.000000000000000E+00    0.000000000000000E+00    0.000000000000000E+00    0.000000000000000E+00    0.000000000000000E+00    0.000000000000000E+00    0.000000000000000E+00    0.000000000000000E+00    0.000000000000000E+00    0.000000000000000E+00    0.000000000000000E+00    0.000000000000000E+00    0.000000000000000E+00    0.000000000000000E+00    0.000000000000000E+00    0.000000000000000E+00    0.000000000000000E+00    0.000000000000000E+00    0.000000000000000E+00    0.000000000000000E+00    0.000000000000000E+00    0.000000000000000E+00    0.000000000000000E+00    0.000000000000000E+00    0.000000000000000E+00    0.000000000000000E+00    0.000000000000000E+00    0.000000000000000E+00    0.000000000000000E+00    0.000000000000000E+00
    0.840169748680587E+01    0.541801102972922E+00    0.541801102972922E+00    0.000000000000000E+00    0.000000000000000E+00    0.000000000000000E+00    0.000000000000000E+00    0.000000000000000E+00    0.000000000000000E+00    0.000000000000000E+00    0.000000000000000E+00    0.000000000000000E+00    0.000000000000000E+00    0.000000000000000E+00    0.000000000000000E+00    0.000000000000000E+00    0.000000000000000E+00    0.000000000000000E+00    0.000000000000000E+00    0.000000000000000E+00    0.000000000000000E+00    0.000000000000000E+00    0.000000000000000E+00    0.000000000000000E+00    0.000000000000000E+00    0.000000000000000E+00    0.000000000000000E+00    0.000000000000000E+00    0.000000000000000E+00    0.000000000000000E+00    0.000000000000000E+00    0.000000000000000E+00    0.000000000000000E+00    0.000000000000000E+00    0.000000000000000E+00    0.000000000000000E+00    0.000000000000000E+00    0.000000000000000E+00    0.000000000000000E+00    0.000000000000000E+00    0.000000000000000E+00    0.000000000000000E+00    0.000000000000000E+00    0.000000000000000E+00    0.000000000000000E+00    0.000000000000000E+00    0.000000000000000E+00    0.000000000000000E+00
    0.840669757874266E+01    0.541371084175791E+00    0.541371084175791E+00    0.000000000000000E+00    0.000000000000000E+00    0.000000000000000E+00    0.000000000000000E+00    0.000000000000000E+00    0.000000000000000E+00    0.000000000000000E+00    0.000000000000000E+00    0.000000000000000E+00    0.000000000000000E+00    0.000000000000000E+00    0.000000000000000E+00    0.000000000000000E+00    0.000000000000000E+00    0.000000000000000E+00    0.000000000000000E+00    0.000000000000000E+00    0.000000000000000E+00    0.000000000000000E+00    0.000000000000000E+00    0.000000000000000E+00    0.000000000000000E+00    0.000000000000000E+00    0.000000000000000E+00    0.000000000000000E+00    0.000000000000000E+00    0.000000000000000E+00    0.000000000000000E+00    0.000000000000000E+00    0.000000000000000E+00    0.000000000000000E+00    0.000000000000000E+00    0.000000000000000E+00    0.000000000000000E+00    0.000000000000000E+00    0.000000000000000E+00    0.000000000000000E+00    0.000000000000000E+00    0.000000000000000E+00    0.000000000000000E+00    0.000000000000000E+00    0.000000000000000E+00    0.000000000000000E+00    0.000000000000000E+00    0.000000000000000E+00
    0.841169767067944E+01    0.540939472251013E+00    0.540939472251013E+00    0.000000000000000E+00    0.000000000000000E+00    0.000000000000000E+00    0.000000000000000E+00    0.000000000000000E+00    0.000000000000000E+00    0.000000000000000E+00    0.000000000000000E+00    0.000000000000000E+00    0.000000000000000E+00    0.000000000000000E+00    0.000000000000000E+00    0.000000000000000E+00    0.000000000000000E+00    0.000000000000000E+00    0.000000000000000E+00    0.000000000000000E+00    0.000000000000000E+00    0.000000000000000E+00    0.000000000000000E+00    0.000000000000000E+00    0.000000000000000E+00    0.000000000000000E+00    0.000000000000000E+00    0.000000000000000E+00    0.000000000000000E+00    0.000000000000000E+00    0.000000000000000E+00    0.000000000000000E+00    0.000000000000000E+00    0.000000000000000E+00    0.000000000000000E+00    0.000000000000000E+00    0.000000000000000E+00    0.000000000000000E+00    0.000000000000000E+00    0.000000000000000E+00    0.000000000000000E+00    0.000000000000000E+00    0.000000000000000E+00    0.000000000000000E+00    0.000000000000000E+00    0.000000000000000E+00    0.000000000000000E+00    0.000000000000000E+00
    0.841669776261623E+01    0.540506286309546E+00    0.540506286309546E+00    0.000000000000000E+00    0.000000000000000E+00    0.000000000000000E+00    0.000000000000000E+00    0.000000000000000E+00    0.000000000000000E+00    0.000000000000000E+00    0.000000000000000E+00    0.000000000000000E+00    0.000000000000000E+00    0.000000000000000E+00    0.000000000000000E+00    0.000000000000000E+00    0.000000000000000E+00    0.000000000000000E+00    0.000000000000000E+00    0.000000000000000E+00    0.000000000000000E+00    0.000000000000000E+00    0.000000000000000E+00    0.000000000000000E+00    0.000000000000000E+00    0.000000000000000E+00    0.000000000000000E+00    0.000000000000000E+00    0.000000000000000E+00    0.000000000000000E+00    0.000000000000000E+00    0.000000000000000E+00    0.000000000000000E+00    0.000000000000000E+00    0.000000000000000E+00    0.000000000000000E+00    0.000000000000000E+00    0.000000000000000E+00    0.000000000000000E+00    0.000000000000000E+00    0.000000000000000E+00    0.000000000000000E+00    0.000000000000000E+00    0.000000000000000E+00    0.000000000000000E+00    0.000000000000000E+00    0.000000000000000E+00    0.000000000000000E+00
    0.842169785455302E+01    0.540071543212345E+00    0.540071543212345E+00    0.000000000000000E+00    0.000000000000000E+00    0.000000000000000E+00    0.000000000000000E+00    0.000000000000000E+00    0.000000000000000E+00    0.000000000000000E+00    0.000000000000000E+00    0.000000000000000E+00    0.000000000000000E+00    0.000000000000000E+00    0.000000000000000E+00    0.000000000000000E+00    0.000000000000000E+00    0.000000000000000E+00    0.000000000000000E+00    0.000000000000000E+00    0.000000000000000E+00    0.000000000000000E+00    0.000000000000000E+00    0.000000000000000E+00    0.000000000000000E+00    0.000000000000000E+00    0.000000000000000E+00    0.000000000000000E+00    0.000000000000000E+00    0.000000000000000E+00    0.000000000000000E+00    0.000000000000000E+00    0.000000000000000E+00    0.000000000000000E+00    0.000000000000000E+00    0.000000000000000E+00    0.000000000000000E+00    0.000000000000000E+00    0.000000000000000E+00    0.000000000000000E+00    0.000000000000000E+00    0.000000000000000E+00    0.000000000000000E+00    0.000000000000000E+00    0.000000000000000E+00    0.000000000000000E+00    0.000000000000000E+00    0.000000000000000E+00
    0.842669794648981E+01    0.539635257840146E+00    0.539635257840146E+00    0.000000000000000E+00    0.000000000000000E+00    0.000000000000000E+00    0.000000000000000E+00    0.000000000000000E+00    0.000000000000000E+00    0.000000000000000E+00    0.000000000000000E+00    0.000000000000000E+00    0.000000000000000E+00    0.000000000000000E+00    0.000000000000000E+00    0.000000000000000E+00    0.000000000000000E+00    0.000000000000000E+00    0.000000000000000E+00    0.000000000000000E+00    0.000000000000000E+00    0.000000000000000E+00    0.000000000000000E+00    0.000000000000000E+00    0.000000000000000E+00    0.000000000000000E+00    0.000000000000000E+00    0.000000000000000E+00    0.000000000000000E+00    0.000000000000000E+00    0.000000000000000E+00    0.000000000000000E+00    0.000000000000000E+00    0.000000000000000E+00    0.000000000000000E+00    0.000000000000000E+00    0.000000000000000E+00    0.000000000000000E+00    0.000000000000000E+00    0.000000000000000E+00    0.000000000000000E+00    0.000000000000000E+00    0.000000000000000E+00    0.000000000000000E+00    0.000000000000000E+00    0.000000000000000E+00    0.000000000000000E+00    0.000000000000000E+00
    0.843169803842659E+01    0.539197443450987E+00    0.539197443450987E+00    0.000000000000000E+00    0.000000000000000E+00    0.000000000000000E+00    0.000000000000000E+00    0.000000000000000E+00    0.000000000000000E+00    0.000000000000000E+00    0.000000000000000E+00    0.000000000000000E+00    0.000000000000000E+00    0.000000000000000E+00    0.000000000000000E+00    0.000000000000000E+00    0.000000000000000E+00    0.000000000000000E+00    0.000000000000000E+00    0.000000000000000E+00    0.000000000000000E+00    0.000000000000000E+00    0.000000000000000E+00    0.000000000000000E+00    0.000000000000000E+00    0.000000000000000E+00    0.000000000000000E+00    0.000000000000000E+00    0.000000000000000E+00    0.000000000000000E+00    0.000000000000000E+00    0.000000000000000E+00    0.000000000000000E+00    0.000000000000000E+00    0.000000000000000E+00    0.000000000000000E+00    0.000000000000000E+00    0.000000000000000E+00    0.000000000000000E+00    0.000000000000000E+00    0.000000000000000E+00    0.000000000000000E+00    0.000000000000000E+00    0.000000000000000E+00    0.000000000000000E+00    0.000000000000000E+00    0.000000000000000E+00    0.000000000000000E+00
    0.843669813036338E+01    0.538758112094163E+00    0.538758112094163E+00    0.000000000000000E+00    0.000000000000000E+00    0.000000000000000E+00    0.000000000000000E+00    0.000000000000000E+00    0.000000000000000E+00    0.000000000000000E+00    0.000000000000000E+00    0.000000000000000E+00    0.000000000000000E+00    0.000000000000000E+00    0.000000000000000E+00    0.000000000000000E+00    0.000000000000000E+00    0.000000000000000E+00    0.000000000000000E+00    0.000000000000000E+00    0.000000000000000E+00    0.000000000000000E+00    0.000000000000000E+00    0.000000000000000E+00    0.000000000000000E+00    0.000000000000000E+00    0.000000000000000E+00    0.000000000000000E+00    0.000000000000000E+00    0.000000000000000E+00    0.000000000000000E+00    0.000000000000000E+00    0.000000000000000E+00    0.000000000000000E+00    0.000000000000000E+00    0.000000000000000E+00    0.000000000000000E+00    0.000000000000000E+00    0.000000000000000E+00    0.000000000000000E+00    0.000000000000000E+00    0.000000000000000E+00    0.000000000000000E+00    0.000000000000000E+00    0.000000000000000E+00    0.000000000000000E+00    0.000000000000000E+00    0.000000000000000E+00
    0.844169822230017E+01    0.538317275048477E+00    0.538317275048477E+00    0.000000000000000E+00    0.000000000000000E+00    0.000000000000000E+00    0.000000000000000E+00    0.000000000000000E+00    0.000000000000000E+00    0.000000000000000E+00    0.000000000000000E+00    0.000000000000000E+00    0.000000000000000E+00    0.000000000000000E+00    0.000000000000000E+00    0.000000000000000E+00    0.000000000000000E+00    0.000000000000000E+00    0.000000000000000E+00    0.000000000000000E+00    0.000000000000000E+00    0.000000000000000E+00    0.000000000000000E+00    0.000000000000000E+00    0.000000000000000E+00    0.000000000000000E+00    0.000000000000000E+00    0.000000000000000E+00    0.000000000000000E+00    0.000000000000000E+00    0.000000000000000E+00    0.000000000000000E+00    0.000000000000000E+00    0.000000000000000E+00    0.000000000000000E+00    0.000000000000000E+00    0.000000000000000E+00    0.000000000000000E+00    0.000000000000000E+00    0.000000000000000E+00    0.000000000000000E+00    0.000000000000000E+00    0.000000000000000E+00    0.000000000000000E+00    0.000000000000000E+00    0.000000000000000E+00    0.000000000000000E+00    0.000000000000000E+00
    0.844669831423696E+01    0.537874943254215E+00    0.537874943254215E+00    0.000000000000000E+00    0.000000000000000E+00    0.000000000000000E+00    0.000000000000000E+00    0.000000000000000E+00    0.000000000000000E+00    0.000000000000000E+00    0.000000000000000E+00    0.000000000000000E+00    0.000000000000000E+00    0.000000000000000E+00    0.000000000000000E+00    0.000000000000000E+00    0.000000000000000E+00    0.000000000000000E+00    0.000000000000000E+00    0.000000000000000E+00    0.000000000000000E+00    0.000000000000000E+00    0.000000000000000E+00    0.000000000000000E+00    0.000000000000000E+00    0.000000000000000E+00    0.000000000000000E+00    0.000000000000000E+00    0.000000000000000E+00    0.000000000000000E+00    0.000000000000000E+00    0.000000000000000E+00    0.000000000000000E+00    0.000000000000000E+00    0.000000000000000E+00    0.000000000000000E+00    0.000000000000000E+00    0.000000000000000E+00    0.000000000000000E+00    0.000000000000000E+00    0.000000000000000E+00    0.000000000000000E+00    0.000000000000000E+00    0.000000000000000E+00    0.000000000000000E+00    0.000000000000000E+00    0.000000000000000E+00    0.000000000000000E+00
    0.845169840617375E+01    0.537431127711473E+00    0.537431127711473E+00    0.000000000000000E+00    0.000000000000000E+00    0.000000000000000E+00    0.000000000000000E+00    0.000000000000000E+00    0.000000000000000E+00    0.000000000000000E+00    0.000000000000000E+00    0.000000000000000E+00    0.000000000000000E+00    0.000000000000000E+00    0.000000000000000E+00    0.000000000000000E+00    0.000000000000000E+00    0.000000000000000E+00    0.000000000000000E+00    0.000000000000000E+00    0.000000000000000E+00    0.000000000000000E+00    0.000000000000000E+00    0.000000000000000E+00    0.000000000000000E+00    0.000000000000000E+00    0.000000000000000E+00    0.000000000000000E+00    0.000000000000000E+00    0.000000000000000E+00    0.000000000000000E+00    0.000000000000000E+00    0.000000000000000E+00    0.000000000000000E+00    0.000000000000000E+00    0.000000000000000E+00    0.000000000000000E+00    0.000000000000000E+00    0.000000000000000E+00    0.000000000000000E+00    0.000000000000000E+00    0.000000000000000E+00    0.000000000000000E+00    0.000000000000000E+00    0.000000000000000E+00    0.000000000000000E+00    0.000000000000000E+00    0.000000000000000E+00
    0.845669849811053E+01    0.536985839822172E+00    0.536985839822172E+00    0.000000000000000E+00    0.000000000000000E+00    0.000000000000000E+00    0.000000000000000E+00    0.000000000000000E+00    0.000000000000000E+00    0.000000000000000E+00    0.000000000000000E+00    0.000000000000000E+00    0.000000000000000E+00    0.000000000000000E+00    0.000000000000000E+00    0.000000000000000E+00    0.000000000000000E+00    0.000000000000000E+00    0.000000000000000E+00    0.000000000000000E+00    0.000000000000000E+00    0.000000000000000E+00    0.000000000000000E+00    0.000000000000000E+00    0.000000000000000E+00    0.000000000000000E+00    0.000000000000000E+00    0.000000000000000E+00    0.000000000000000E+00    0.000000000000000E+00    0.000000000000000E+00    0.000000000000000E+00    0.000000000000000E+00    0.000000000000000E+00    0.000000000000000E+00    0.000000000000000E+00    0.000000000000000E+00    0.000000000000000E+00    0.000000000000000E+00    0.000000000000000E+00    0.000000000000000E+00    0.000000000000000E+00    0.000000000000000E+00    0.000000000000000E+00    0.000000000000000E+00    0.000000000000000E+00    0.000000000000000E+00    0.000000000000000E+00
    0.846169859004732E+01    0.536539091658729E+00    0.536539091658729E+00    0.000000000000000E+00    0.000000000000000E+00    0.000000000000000E+00    0.000000000000000E+00    0.000000000000000E+00    0.000000000000000E+00    0.000000000000000E+00    0.000000000000000E+00    0.000000000000000E+00    0.000000000000000E+00    0.000000000000000E+00    0.000000000000000E+00    0.000000000000000E+00    0.000000000000000E+00    0.000000000000000E+00    0.000000000000000E+00    0.000000000000000E+00    0.000000000000000E+00    0.000000000000000E+00    0.000000000000000E+00    0.000000000000000E+00    0.000000000000000E+00    0.000000000000000E+00    0.000000000000000E+00    0.000000000000000E+00    0.000000000000000E+00    0.000000000000000E+00    0.000000000000000E+00    0.000000000000000E+00    0.000000000000000E+00    0.000000000000000E+00    0.000000000000000E+00    0.000000000000000E+00    0.000000000000000E+00    0.000000000000000E+00    0.000000000000000E+00    0.000000000000000E+00    0.000000000000000E+00    0.000000000000000E+00    0.000000000000000E+00    0.000000000000000E+00    0.000000000000000E+00    0.000000000000000E+00    0.000000000000000E+00    0.000000000000000E+00
    0.846669868198411E+01    0.536090896148572E+00    0.536090896148572E+00    0.000000000000000E+00    0.000000000000000E+00    0.000000000000000E+00    0.000000000000000E+00    0.000000000000000E+00    0.000000000000000E+00    0.000000000000000E+00    0.000000000000000E+00    0.000000000000000E+00    0.000000000000000E+00    0.000000000000000E+00    0.000000000000000E+00    0.000000000000000E+00    0.000000000000000E+00    0.000000000000000E+00    0.000000000000000E+00    0.000000000000000E+00    0.000000000000000E+00    0.000000000000000E+00    0.000000000000000E+00    0.000000000000000E+00    0.000000000000000E+00    0.000000000000000E+00    0.000000000000000E+00    0.000000000000000E+00    0.000000000000000E+00    0.000000000000000E+00    0.000000000000000E+00    0.000000000000000E+00    0.000000000000000E+00    0.000000000000000E+00    0.000000000000000E+00    0.000000000000000E+00    0.000000000000000E+00    0.000000000000000E+00    0.000000000000000E+00    0.000000000000000E+00    0.000000000000000E+00    0.000000000000000E+00    0.000000000000000E+00    0.000000000000000E+00    0.000000000000000E+00    0.000000000000000E+00    0.000000000000000E+00    0.000000000000000E+00
    0.847169877392090E+01    0.535641267170006E+00    0.535641267170006E+00    0.000000000000000E+00    0.000000000000000E+00    0.000000000000000E+00    0.000000000000000E+00    0.000000000000000E+00    0.000000000000000E+00    0.000000000000000E+00    0.000000000000000E+00    0.000000000000000E+00    0.000000000000000E+00    0.000000000000000E+00    0.000000000000000E+00    0.000000000000000E+00    0.000000000000000E+00    0.000000000000000E+00    0.000000000000000E+00    0.000000000000000E+00    0.000000000000000E+00    0.000000000000000E+00    0.000000000000000E+00    0.000000000000000E+00    0.000000000000000E+00    0.000000000000000E+00    0.000000000000000E+00    0.000000000000000E+00    0.000000000000000E+00    0.000000000000000E+00    0.000000000000000E+00    0.000000000000000E+00    0.000000000000000E+00    0.000000000000000E+00    0.000000000000000E+00    0.000000000000000E+00    0.000000000000000E+00    0.000000000000000E+00    0.000000000000000E+00    0.000000000000000E+00    0.000000000000000E+00    0.000000000000000E+00    0.000000000000000E+00    0.000000000000000E+00    0.000000000000000E+00    0.000000000000000E+00    0.000000000000000E+00    0.000000000000000E+00
    0.847669886585768E+01    0.535190219560786E+00    0.535190219560786E+00    0.000000000000000E+00    0.000000000000000E+00    0.000000000000000E+00    0.000000000000000E+00    0.000000000000000E+00    0.000000000000000E+00    0.000000000000000E+00    0.000000000000000E+00    0.000000000000000E+00    0.000000000000000E+00    0.000000000000000E+00    0.000000000000000E+00    0.000000000000000E+00    0.000000000000000E+00    0.000000000000000E+00    0.000000000000000E+00    0.000000000000000E+00    0.000000000000000E+00    0.000000000000000E+00    0.000000000000000E+00    0.000000000000000E+00    0.000000000000000E+00    0.000000000000000E+00    0.000000000000000E+00    0.000000000000000E+00    0.000000000000000E+00    0.000000000000000E+00    0.000000000000000E+00    0.000000000000000E+00    0.000000000000000E+00    0.000000000000000E+00    0.000000000000000E+00    0.000000000000000E+00    0.000000000000000E+00    0.000000000000000E+00    0.000000000000000E+00    0.000000000000000E+00    0.000000000000000E+00    0.000000000000000E+00    0.000000000000000E+00    0.000000000000000E+00    0.000000000000000E+00    0.000000000000000E+00    0.000000000000000E+00    0.000000000000000E+00
    0.848169895779447E+01    0.534737769046217E+00    0.534737769046217E+00    0.000000000000000E+00    0.000000000000000E+00    0.000000000000000E+00    0.000000000000000E+00    0.000000000000000E+00    0.000000000000000E+00    0.000000000000000E+00    0.000000000000000E+00    0.000000000000000E+00    0.000000000000000E+00    0.000000000000000E+00    0.000000000000000E+00    0.000000000000000E+00    0.000000000000000E+00    0.000000000000000E+00    0.000000000000000E+00    0.000000000000000E+00    0.000000000000000E+00    0.000000000000000E+00    0.000000000000000E+00    0.000000000000000E+00    0.000000000000000E+00    0.000000000000000E+00    0.000000000000000E+00    0.000000000000000E+00    0.000000000000000E+00    0.000000000000000E+00    0.000000000000000E+00    0.000000000000000E+00    0.000000000000000E+00    0.000000000000000E+00    0.000000000000000E+00    0.000000000000000E+00    0.000000000000000E+00    0.000000000000000E+00    0.000000000000000E+00    0.000000000000000E+00    0.000000000000000E+00    0.000000000000000E+00    0.000000000000000E+00    0.000000000000000E+00    0.000000000000000E+00    0.000000000000000E+00    0.000000000000000E+00    0.000000000000000E+00
    0.848669904973126E+01    0.534283932097930E+00    0.534283932097930E+00    0.000000000000000E+00    0.000000000000000E+00    0.000000000000000E+00    0.000000000000000E+00    0.000000000000000E+00    0.000000000000000E+00    0.000000000000000E+00    0.000000000000000E+00    0.000000000000000E+00    0.000000000000000E+00    0.000000000000000E+00    0.000000000000000E+00    0.000000000000000E+00    0.000000000000000E+00    0.000000000000000E+00    0.000000000000000E+00    0.000000000000000E+00    0.000000000000000E+00    0.000000000000000E+00    0.000000000000000E+00    0.000000000000000E+00    0.000000000000000E+00    0.000000000000000E+00    0.000000000000000E+00    0.000000000000000E+00    0.000000000000000E+00    0.000000000000000E+00    0.000000000000000E+00    0.000000000000000E+00    0.000000000000000E+00    0.000000000000000E+00    0.000000000000000E+00    0.000000000000000E+00    0.000000000000000E+00    0.000000000000000E+00    0.000000000000000E+00    0.000000000000000E+00    0.000000000000000E+00    0.000000000000000E+00    0.000000000000000E+00    0.000000000000000E+00    0.000000000000000E+00    0.000000000000000E+00    0.000000000000000E+00    0.000000000000000E+00
    0.849169914166804E+01    0.533828725737847E+00    0.533828725737847E+00    0.000000000000000E+00    0.000000000000000E+00    0.000000000000000E+00    0.000000000000000E+00    0.000000000000000E+00    0.000000000000000E+00    0.000000000000000E+00    0.000000000000000E+00    0.000000000000000E+00    0.000000000000000E+00    0.000000000000000E+00    0.000000000000000E+00    0.000000000000000E+00    0.000000000000000E+00    0.000000000000000E+00    0.000000000000000E+00    0.000000000000000E+00    0.000000000000000E+00    0.000000000000000E+00    0.000000000000000E+00    0.000000000000000E+00    0.000000000000000E+00    0.000000000000000E+00    0.000000000000000E+00    0.000000000000000E+00    0.000000000000000E+00    0.000000000000000E+00    0.000000000000000E+00    0.000000000000000E+00    0.000000000000000E+00    0.000000000000000E+00    0.000000000000000E+00    0.000000000000000E+00    0.000000000000000E+00    0.000000000000000E+00    0.000000000000000E+00    0.000000000000000E+00    0.000000000000000E+00    0.000000000000000E+00    0.000000000000000E+00    0.000000000000000E+00    0.000000000000000E+00    0.000000000000000E+00    0.000000000000000E+00    0.000000000000000E+00
    0.849669923360483E+01    0.533372167304059E+00    0.533372167304059E+00    0.000000000000000E+00    0.000000000000000E+00    0.000000000000000E+00    0.000000000000000E+00    0.000000000000000E+00    0.000000000000000E+00    0.000000000000000E+00    0.000000000000000E+00    0.000000000000000E+00    0.000000000000000E+00    0.000000000000000E+00    0.000000000000000E+00    0.000000000000000E+00    0.000000000000000E+00    0.000000000000000E+00    0.000000000000000E+00    0.000000000000000E+00    0.000000000000000E+00    0.000000000000000E+00    0.000000000000000E+00    0.000000000000000E+00    0.000000000000000E+00    0.000000000000000E+00    0.000000000000000E+00    0.000000000000000E+00    0.000000000000000E+00    0.000000000000000E+00    0.000000000000000E+00    0.000000000000000E+00    0.000000000000000E+00    0.000000000000000E+00    0.000000000000000E+00    0.000000000000000E+00    0.000000000000000E+00    0.000000000000000E+00    0.000000000000000E+00    0.000000000000000E+00    0.000000000000000E+00    0.000000000000000E+00    0.000000000000000E+00    0.000000000000000E+00    0.000000000000000E+00    0.000000000000000E+00    0.000000000000000E+00    0.000000000000000E+00
    0.850169932554162E+01    0.532914274196237E+00    0.532914274196237E+00    0.000000000000000E+00    0.000000000000000E+00    0.000000000000000E+00    0.000000000000000E+00    0.000000000000000E+00    0.000000000000000E+00    0.000000000000000E+00    0.000000000000000E+00    0.000000000000000E+00    0.000000000000000E+00    0.000000000000000E+00    0.000000000000000E+00    0.000000000000000E+00    0.000000000000000E+00    0.000000000000000E+00    0.000000000000000E+00    0.000000000000000E+00    0.000000000000000E+00    0.000000000000000E+00    0.000000000000000E+00    0.000000000000000E+00    0.000000000000000E+00    0.000000000000000E+00    0.000000000000000E+00    0.000000000000000E+00    0.000000000000000E+00    0.000000000000000E+00    0.000000000000000E+00    0.000000000000000E+00    0.000000000000000E+00    0.000000000000000E+00    0.000000000000000E+00    0.000000000000000E+00    0.000000000000000E+00    0.000000000000000E+00    0.000000000000000E+00    0.000000000000000E+00    0.000000000000000E+00    0.000000000000000E+00    0.000000000000000E+00    0.000000000000000E+00    0.000000000000000E+00    0.000000000000000E+00    0.000000000000000E+00    0.000000000000000E+00
    0.850669941747841E+01    0.532455063618153E+00    0.532455063618153E+00    0.000000000000000E+00    0.000000000000000E+00    0.000000000000000E+00    0.000000000000000E+00    0.000000000000000E+00    0.000000000000000E+00    0.000000000000000E+00    0.000000000000000E+00    0.000000000000000E+00    0.000000000000000E+00    0.000000000000000E+00    0.000000000000000E+00    0.000000000000000E+00    0.000000000000000E+00    0.000000000000000E+00    0.000000000000000E+00    0.000000000000000E+00    0.000000000000000E+00    0.000000000000000E+00    0.000000000000000E+00    0.000000000000000E+00    0.000000000000000E+00    0.000000000000000E+00    0.000000000000000E+00    0.000000000000000E+00    0.000000000000000E+00    0.000000000000000E+00    0.000000000000000E+00    0.000000000000000E+00    0.000000000000000E+00    0.000000000000000E+00    0.000000000000000E+00    0.000000000000000E+00    0.000000000000000E+00    0.000000000000000E+00    0.000000000000000E+00    0.000000000000000E+00    0.000000000000000E+00    0.000000000000000E+00    0.000000000000000E+00    0.000000000000000E+00    0.000000000000000E+00    0.000000000000000E+00    0.000000000000000E+00    0.000000000000000E+00
    0.851169950941519E+01    0.531994552333660E+00    0.531994552333660E+00    0.000000000000000E+00    0.000000000000000E+00    0.000000000000000E+00    0.000000000000000E+00    0.000000000000000E+00    0.000000000000000E+00    0.000000000000000E+00    0.000000000000000E+00    0.000000000000000E+00    0.000000000000000E+00    0.000000000000000E+00    0.000000000000000E+00    0.000000000000000E+00    0.000000000000000E+00    0.000000000000000E+00    0.000000000000000E+00    0.000000000000000E+00    0.000000000000000E+00    0.000000000000000E+00    0.000000000000000E+00    0.000000000000000E+00    0.000000000000000E+00    0.000000000000000E+00    0.000000000000000E+00    0.000000000000000E+00    0.000000000000000E+00    0.000000000000000E+00    0.000000000000000E+00    0.000000000000000E+00    0.000000000000000E+00    0.000000000000000E+00    0.000000000000000E+00    0.000000000000000E+00    0.000000000000000E+00    0.000000000000000E+00    0.000000000000000E+00    0.000000000000000E+00    0.000000000000000E+00    0.000000000000000E+00    0.000000000000000E+00    0.000000000000000E+00    0.000000000000000E+00    0.000000000000000E+00    0.000000000000000E+00    0.000000000000000E+00
    0.851669960135198E+01    0.531532756450499E+00    0.531532756450499E+00    0.000000000000000E+00    0.000000000000000E+00    0.000000000000000E+00    0.000000000000000E+00    0.000000000000000E+00    0.000000000000000E+00    0.000000000000000E+00    0.000000000000000E+00    0.000000000000000E+00    0.000000000000000E+00    0.000000000000000E+00    0.000000000000000E+00    0.000000000000000E+00    0.000000000000000E+00    0.000000000000000E+00    0.000000000000000E+00    0.000000000000000E+00    0.000000000000000E+00    0.000000000000000E+00    0.000000000000000E+00    0.000000000000000E+00    0.000000000000000E+00    0.000000000000000E+00    0.000000000000000E+00    0.000000000000000E+00    0.000000000000000E+00    0.000000000000000E+00    0.000000000000000E+00    0.000000000000000E+00    0.000000000000000E+00    0.000000000000000E+00    0.000000000000000E+00    0.000000000000000E+00    0.000000000000000E+00    0.000000000000000E+00    0.000000000000000E+00    0.000000000000000E+00    0.000000000000000E+00    0.000000000000000E+00    0.000000000000000E+00    0.000000000000000E+00    0.000000000000000E+00    0.000000000000000E+00    0.000000000000000E+00    0.000000000000000E+00
    0.852169969328877E+01    0.531069691243692E+00    0.531069691243692E+00    0.000000000000000E+00    0.000000000000000E+00    0.000000000000000E+00    0.000000000000000E+00    0.000000000000000E+00    0.000000000000000E+00    0.000000000000000E+00    0.000000000000000E+00    0.000000000000000E+00    0.000000000000000E+00    0.000000000000000E+00    0.000000000000000E+00    0.000000000000000E+00    0.000000000000000E+00    0.000000000000000E+00    0.000000000000000E+00    0.000000000000000E+00    0.000000000000000E+00    0.000000000000000E+00    0.000000000000000E+00    0.000000000000000E+00    0.000000000000000E+00    0.000000000000000E+00    0.000000000000000E+00    0.000000000000000E+00    0.000000000000000E+00    0.000000000000000E+00    0.000000000000000E+00    0.000000000000000E+00    0.000000000000000E+00    0.000000000000000E+00    0.000000000000000E+00    0.000000000000000E+00    0.000000000000000E+00    0.000000000000000E+00    0.000000000000000E+00    0.000000000000000E+00    0.000000000000000E+00    0.000000000000000E+00    0.000000000000000E+00    0.000000000000000E+00    0.000000000000000E+00    0.000000000000000E+00    0.000000000000000E+00    0.000000000000000E+00
    0.852669978522556E+01    0.530605371027071E+00    0.530605371027071E+00    0.000000000000000E+00    0.000000000000000E+00    0.000000000000000E+00    0.000000000000000E+00    0.000000000000000E+00    0.000000000000000E+00    0.000000000000000E+00    0.000000000000000E+00    0.000000000000000E+00    0.000000000000000E+00    0.000000000000000E+00    0.000000000000000E+00    0.000000000000000E+00    0.000000000000000E+00    0.000000000000000E+00    0.000000000000000E+00    0.000000000000000E+00    0.000000000000000E+00    0.000000000000000E+00    0.000000000000000E+00    0.000000000000000E+00    0.000000000000000E+00    0.000000000000000E+00    0.000000000000000E+00    0.000000000000000E+00    0.000000000000000E+00    0.000000000000000E+00    0.000000000000000E+00    0.000000000000000E+00    0.000000000000000E+00    0.000000000000000E+00    0.000000000000000E+00    0.000000000000000E+00    0.000000000000000E+00    0.000000000000000E+00    0.000000000000000E+00    0.000000000000000E+00    0.000000000000000E+00    0.000000000000000E+00    0.000000000000000E+00    0.000000000000000E+00    0.000000000000000E+00    0.000000000000000E+00    0.000000000000000E+00    0.000000000000000E+00
    0.853169987716235E+01    0.530139809078252E+00    0.530139809078252E+00    0.000000000000000E+00    0.000000000000000E+00    0.000000000000000E+00    0.000000000000000E+00    0.000000000000000E+00    0.000000000000000E+00    0.000000000000000E+00    0.000000000000000E+00    0.000000000000000E+00    0.000000000000000E+00    0.000000000000000E+00    0.000000000000000E+00    0.000000000000000E+00    0.000000000000000E+00    0.000000000000000E+00    0.000000000000000E+00    0.000000000000000E+00    0.000000000000000E+00    0.000000000000000E+00    0.000000000000000E+00    0.000000000000000E+00    0.000000000000000E+00    0.000000000000000E+00    0.000000000000000E+00    0.000000000000000E+00    0.000000000000000E+00    0.000000000000000E+00    0.000000000000000E+00    0.000000000000000E+00    0.000000000000000E+00    0.000000000000000E+00    0.000000000000000E+00    0.000000000000000E+00    0.000000000000000E+00    0.000000000000000E+00    0.000000000000000E+00    0.000000000000000E+00    0.000000000000000E+00    0.000000000000000E+00    0.000000000000000E+00    0.000000000000000E+00    0.000000000000000E+00    0.000000000000000E+00    0.000000000000000E+00    0.000000000000000E+00
    0.853669996909913E+01    0.529673017618988E+00    0.529673017618988E+00    0.000000000000000E+00    0.000000000000000E+00    0.000000000000000E+00    0.000000000000000E+00    0.000000000000000E+00    0.000000000000000E+00    0.000000000000000E+00    0.000000000000000E+00    0.000000000000000E+00    0.000000000000000E+00    0.000000000000000E+00    0.000000000000000E+00    0.000000000000000E+00    0.000000000000000E+00    0.000000000000000E+00    0.000000000000000E+00    0.000000000000000E+00    0.000000000000000E+00    0.000000000000000E+00    0.000000000000000E+00    0.000000000000000E+00    0.000000000000000E+00    0.000000000000000E+00    0.000000000000000E+00    0.000000000000000E+00    0.000000000000000E+00    0.000000000000000E+00    0.000000000000000E+00    0.000000000000000E+00    0.000000000000000E+00    0.000000000000000E+00    0.000000000000000E+00    0.000000000000000E+00    0.000000000000000E+00    0.000000000000000E+00    0.000000000000000E+00    0.000000000000000E+00    0.000000000000000E+00    0.000000000000000E+00    0.000000000000000E+00    0.000000000000000E+00    0.000000000000000E+00    0.000000000000000E+00    0.000000000000000E+00    0.000000000000000E+00
    0.854170006103592E+01    0.529205007849527E+00    0.529205007849527E+00    0.000000000000000E+00    0.000000000000000E+00    0.000000000000000E+00    0.000000000000000E+00    0.000000000000000E+00    0.000000000000000E+00    0.000000000000000E+00    0.000000000000000E+00    0.000000000000000E+00    0.000000000000000E+00    0.000000000000000E+00    0.000000000000000E+00    0.000000000000000E+00    0.000000000000000E+00    0.000000000000000E+00    0.000000000000000E+00    0.000000000000000E+00    0.000000000000000E+00    0.000000000000000E+00    0.000000000000000E+00    0.000000000000000E+00    0.000000000000000E+00    0.000000000000000E+00    0.000000000000000E+00    0.000000000000000E+00    0.000000000000000E+00    0.000000000000000E+00    0.000000000000000E+00    0.000000000000000E+00    0.000000000000000E+00    0.000000000000000E+00    0.000000000000000E+00    0.000000000000000E+00    0.000000000000000E+00    0.000000000000000E+00    0.000000000000000E+00    0.000000000000000E+00    0.000000000000000E+00    0.000000000000000E+00    0.000000000000000E+00    0.000000000000000E+00    0.000000000000000E+00    0.000000000000000E+00    0.000000000000000E+00    0.000000000000000E+00
    0.854670015297271E+01    0.528735790032842E+00    0.528735790032842E+00    0.000000000000000E+00    0.000000000000000E+00    0.000000000000000E+00    0.000000000000000E+00    0.000000000000000E+00    0.000000000000000E+00    0.000000000000000E+00    0.000000000000000E+00    0.000000000000000E+00    0.000000000000000E+00    0.000000000000000E+00    0.000000000000000E+00    0.000000000000000E+00    0.000000000000000E+00    0.000000000000000E+00    0.000000000000000E+00    0.000000000000000E+00    0.000000000000000E+00    0.000000000000000E+00    0.000000000000000E+00    0.000000000000000E+00    0.000000000000000E+00    0.000000000000000E+00    0.000000000000000E+00    0.000000000000000E+00    0.000000000000000E+00    0.000000000000000E+00    0.000000000000000E+00    0.000000000000000E+00    0.000000000000000E+00    0.000000000000000E+00    0.000000000000000E+00    0.000000000000000E+00    0.000000000000000E+00    0.000000000000000E+00    0.000000000000000E+00    0.000000000000000E+00    0.000000000000000E+00    0.000000000000000E+00    0.000000000000000E+00    0.000000000000000E+00    0.000000000000000E+00    0.000000000000000E+00    0.000000000000000E+00    0.000000000000000E+00
    0.855170024490950E+01    0.528265373622073E+00    0.528265373622073E+00    0.000000000000000E+00    0.000000000000000E+00    0.000000000000000E+00    0.000000000000000E+00    0.000000000000000E+00    0.000000000000000E+00    0.000000000000000E+00    0.000000000000000E+00    0.000000000000000E+00    0.000000000000000E+00    0.000000000000000E+00    0.000000000000000E+00    0.000000000000000E+00    0.000000000000000E+00    0.000000000000000E+00    0.000000000000000E+00    0.000000000000000E+00    0.000000000000000E+00    0.000000000000000E+00    0.000000000000000E+00    0.000000000000000E+00    0.000000000000000E+00    0.000000000000000E+00    0.000000000000000E+00    0.000000000000000E+00    0.000000000000000E+00    0.000000000000000E+00    0.000000000000000E+00    0.000000000000000E+00    0.000000000000000E+00    0.000000000000000E+00    0.000000000000000E+00    0.000000000000000E+00    0.000000000000000E+00    0.000000000000000E+00    0.000000000000000E+00    0.000000000000000E+00    0.000000000000000E+00    0.000000000000000E+00    0.000000000000000E+00    0.000000000000000E+00    0.000000000000000E+00    0.000000000000000E+00    0.000000000000000E+00    0.000000000000000E+00
    0.855670033684628E+01    0.527793767422594E+00    0.527793767422594E+00    0.000000000000000E+00    0.000000000000000E+00    0.000000000000000E+00    0.000000000000000E+00    0.000000000000000E+00    0.000000000000000E+00    0.000000000000000E+00    0.000000000000000E+00    0.000000000000000E+00    0.000000000000000E+00    0.000000000000000E+00    0.000000000000000E+00    0.000000000000000E+00    0.000000000000000E+00    0.000000000000000E+00    0.000000000000000E+00    0.000000000000000E+00    0.000000000000000E+00    0.000000000000000E+00    0.000000000000000E+00    0.000000000000000E+00    0.000000000000000E+00    0.000000000000000E+00    0.000000000000000E+00    0.000000000000000E+00    0.000000000000000E+00    0.000000000000000E+00    0.000000000000000E+00    0.000000000000000E+00    0.000000000000000E+00    0.000000000000000E+00    0.000000000000000E+00    0.000000000000000E+00    0.000000000000000E+00    0.000000000000000E+00    0.000000000000000E+00    0.000000000000000E+00    0.000000000000000E+00    0.000000000000000E+00    0.000000000000000E+00    0.000000000000000E+00    0.000000000000000E+00    0.000000000000000E+00    0.000000000000000E+00    0.000000000000000E+00
    0.856170042878307E+01    0.527320979778846E+00    0.527320979778846E+00    0.000000000000000E+00    0.000000000000000E+00    0.000000000000000E+00    0.000000000000000E+00    0.000000000000000E+00    0.000000000000000E+00    0.000000000000000E+00    0.000000000000000E+00    0.000000000000000E+00    0.000000000000000E+00    0.000000000000000E+00    0.000000000000000E+00    0.000000000000000E+00    0.000000000000000E+00    0.000000000000000E+00    0.000000000000000E+00    0.000000000000000E+00    0.000000000000000E+00    0.000000000000000E+00    0.000000000000000E+00    0.000000000000000E+00    0.000000000000000E+00    0.000000000000000E+00    0.000000000000000E+00    0.000000000000000E+00    0.000000000000000E+00    0.000000000000000E+00    0.000000000000000E+00    0.000000000000000E+00    0.000000000000000E+00    0.000000000000000E+00    0.000000000000000E+00    0.000000000000000E+00    0.000000000000000E+00    0.000000000000000E+00    0.000000000000000E+00    0.000000000000000E+00    0.000000000000000E+00    0.000000000000000E+00    0.000000000000000E+00    0.000000000000000E+00    0.000000000000000E+00    0.000000000000000E+00    0.000000000000000E+00    0.000000000000000E+00
    0.856670052071986E+01    0.526847018775386E+00    0.526847018775386E+00    0.000000000000000E+00    0.000000000000000E+00    0.000000000000000E+00    0.000000000000000E+00    0.000000000000000E+00    0.000000000000000E+00    0.000000000000000E+00    0.000000000000000E+00    0.000000000000000E+00    0.000000000000000E+00    0.000000000000000E+00    0.000000000000000E+00    0.000000000000000E+00    0.000000000000000E+00    0.000000000000000E+00    0.000000000000000E+00    0.000000000000000E+00    0.000000000000000E+00    0.000000000000000E+00    0.000000000000000E+00    0.000000000000000E+00    0.000000000000000E+00    0.000000000000000E+00    0.000000000000000E+00    0.000000000000000E+00    0.000000000000000E+00    0.000000000000000E+00    0.000000000000000E+00    0.000000000000000E+00    0.000000000000000E+00    0.000000000000000E+00    0.000000000000000E+00    0.000000000000000E+00    0.000000000000000E+00    0.000000000000000E+00    0.000000000000000E+00    0.000000000000000E+00    0.000000000000000E+00    0.000000000000000E+00    0.000000000000000E+00    0.000000000000000E+00    0.000000000000000E+00    0.000000000000000E+00    0.000000000000000E+00    0.000000000000000E+00
    0.857170061265665E+01    0.526371892441402E+00    0.526371892441402E+00    0.000000000000000E+00    0.000000000000000E+00    0.000000000000000E+00    0.000000000000000E+00    0.000000000000000E+00    0.000000000000000E+00    0.000000000000000E+00    0.000000000000000E+00    0.000000000000000E+00    0.000000000000000E+00    0.000000000000000E+00    0.000000000000000E+00    0.000000000000000E+00    0.000000000000000E+00    0.000000000000000E+00    0.000000000000000E+00    0.000000000000000E+00    0.000000000000000E+00    0.000000000000000E+00    0.000000000000000E+00    0.000000000000000E+00    0.000000000000000E+00    0.000000000000000E+00    0.000000000000000E+00    0.000000000000000E+00    0.000000000000000E+00    0.000000000000000E+00    0.000000000000000E+00    0.000000000000000E+00    0.000000000000000E+00    0.000000000000000E+00    0.000000000000000E+00    0.000000000000000E+00    0.000000000000000E+00    0.000000000000000E+00    0.000000000000000E+00    0.000000000000000E+00    0.000000000000000E+00    0.000000000000000E+00    0.000000000000000E+00    0.000000000000000E+00    0.000000000000000E+00    0.000000000000000E+00    0.000000000000000E+00    0.000000000000000E+00
    0.857670070459343E+01    0.525895608948551E+00    0.525895608948551E+00    0.000000000000000E+00    0.000000000000000E+00    0.000000000000000E+00    0.000000000000000E+00    0.000000000000000E+00    0.000000000000000E+00    0.000000000000000E+00    0.000000000000000E+00    0.000000000000000E+00    0.000000000000000E+00    0.000000000000000E+00    0.000000000000000E+00    0.000000000000000E+00    0.000000000000000E+00    0.000000000000000E+00    0.000000000000000E+00    0.000000000000000E+00    0.000000000000000E+00    0.000000000000000E+00    0.000000000000000E+00    0.000000000000000E+00    0.000000000000000E+00    0.000000000000000E+00    0.000000000000000E+00    0.000000000000000E+00    0.000000000000000E+00    0.000000000000000E+00    0.000000000000000E+00    0.000000000000000E+00    0.000000000000000E+00    0.000000000000000E+00    0.000000000000000E+00    0.000000000000000E+00    0.000000000000000E+00    0.000000000000000E+00    0.000000000000000E+00    0.000000000000000E+00    0.000000000000000E+00    0.000000000000000E+00    0.000000000000000E+00    0.000000000000000E+00    0.000000000000000E+00    0.000000000000000E+00    0.000000000000000E+00    0.000000000000000E+00
    0.858170079653022E+01    0.525418176792781E+00    0.525418176792781E+00    0.000000000000000E+00    0.000000000000000E+00    0.000000000000000E+00    0.000000000000000E+00    0.000000000000000E+00    0.000000000000000E+00    0.000000000000000E+00    0.000000000000000E+00    0.000000000000000E+00    0.000000000000000E+00    0.000000000000000E+00    0.000000000000000E+00    0.000000000000000E+00    0.000000000000000E+00    0.000000000000000E+00    0.000000000000000E+00    0.000000000000000E+00    0.000000000000000E+00    0.000000000000000E+00    0.000000000000000E+00    0.000000000000000E+00    0.000000000000000E+00    0.000000000000000E+00    0.000000000000000E+00    0.000000000000000E+00    0.000000000000000E+00    0.000000000000000E+00    0.000000000000000E+00    0.000000000000000E+00    0.000000000000000E+00    0.000000000000000E+00    0.000000000000000E+00    0.000000000000000E+00    0.000000000000000E+00    0.000000000000000E+00    0.000000000000000E+00    0.000000000000000E+00    0.000000000000000E+00    0.000000000000000E+00    0.000000000000000E+00    0.000000000000000E+00    0.000000000000000E+00    0.000000000000000E+00    0.000000000000000E+00    0.000000000000000E+00
    0.858670088846701E+01    0.524939604952248E+00    0.524939604952248E+00    0.000000000000000E+00    0.000000000000000E+00    0.000000000000000E+00    0.000000000000000E+00    0.000000000000000E+00    0.000000000000000E+00    0.000000000000000E+00    0.000000000000000E+00    0.000000000000000E+00    0.000000000000000E+00    0.000000000000000E+00    0.000000000000000E+00    0.000000000000000E+00    0.000000000000000E+00    0.000000000000000E+00    0.000000000000000E+00    0.000000000000000E+00    0.000000000000000E+00    0.000000000000000E+00    0.000000000000000E+00    0.000000000000000E+00    0.000000000000000E+00    0.000000000000000E+00    0.000000000000000E+00    0.000000000000000E+00    0.000000000000000E+00    0.000000000000000E+00    0.000000000000000E+00    0.000000000000000E+00    0.000000000000000E+00    0.000000000000000E+00    0.000000000000000E+00    0.000000000000000E+00    0.000000000000000E+00    0.000000000000000E+00    0.000000000000000E+00    0.000000000000000E+00    0.000000000000000E+00    0.000000000000000E+00    0.000000000000000E+00    0.000000000000000E+00    0.000000000000000E+00    0.000000000000000E+00    0.000000000000000E+00    0.000000000000000E+00
    0.859170098040379E+01    0.524459903015082E+00    0.524459903015082E+00    0.000000000000000E+00    0.000000000000000E+00    0.000000000000000E+00    0.000000000000000E+00    0.000000000000000E+00    0.000000000000000E+00    0.000000000000000E+00    0.000000000000000E+00    0.000000000000000E+00    0.000000000000000E+00    0.000000000000000E+00    0.000000000000000E+00    0.000000000000000E+00    0.000000000000000E+00    0.000000000000000E+00    0.000000000000000E+00    0.000000000000000E+00    0.000000000000000E+00    0.000000000000000E+00    0.000000000000000E+00    0.000000000000000E+00    0.000000000000000E+00    0.000000000000000E+00    0.000000000000000E+00    0.000000000000000E+00    0.000000000000000E+00    0.000000000000000E+00    0.000000000000000E+00    0.000000000000000E+00    0.000000000000000E+00    0.000000000000000E+00    0.000000000000000E+00    0.000000000000000E+00    0.000000000000000E+00    0.000000000000000E+00    0.000000000000000E+00    0.000000000000000E+00    0.000000000000000E+00    0.000000000000000E+00    0.000000000000000E+00    0.000000000000000E+00    0.000000000000000E+00    0.000000000000000E+00    0.000000000000000E+00    0.000000000000000E+00
    0.859670107234058E+01    0.523979081272536E+00    0.523979081272536E+00    0.000000000000000E+00    0.000000000000000E+00    0.000000000000000E+00    0.000000000000000E+00    0.000000000000000E+00    0.000000000000000E+00    0.000000000000000E+00    0.000000000000000E+00    0.000000000000000E+00    0.000000000000000E+00    0.000000000000000E+00    0.000000000000000E+00    0.000000000000000E+00    0.000000000000000E+00    0.000000000000000E+00    0.000000000000000E+00    0.000000000000000E+00    0.000000000000000E+00    0.000000000000000E+00    0.000000000000000E+00    0.000000000000000E+00    0.000000000000000E+00    0.000000000000000E+00    0.000000000000000E+00    0.000000000000000E+00    0.000000000000000E+00    0.000000000000000E+00    0.000000000000000E+00    0.000000000000000E+00    0.000000000000000E+00    0.000000000000000E+00    0.000000000000000E+00    0.000000000000000E+00    0.000000000000000E+00    0.000000000000000E+00    0.000000000000000E+00    0.000000000000000E+00    0.000000000000000E+00    0.000000000000000E+00    0.000000000000000E+00    0.000000000000000E+00    0.000000000000000E+00    0.000000000000000E+00    0.000000000000000E+00    0.000000000000000E+00
    0.860170116427737E+01    0.523497150775124E+00    0.523497150775124E+00    0.000000000000000E+00    0.000000000000000E+00    0.000000000000000E+00    0.000000000000000E+00    0.000000000000000E+00    0.000000000000000E+00    0.000000000000000E+00    0.000000000000000E+00    0.000000000000000E+00    0.000000000000000E+00    0.000000000000000E+00    0.000000000000000E+00    0.000000000000000E+00    0.000000000000000E+00    0.000000000000000E+00    0.000000000000000E+00    0.000000000000000E+00    0.000000000000000E+00    0.000000000000000E+00    0.000000000000000E+00    0.000000000000000E+00    0.000000000000000E+00    0.000000000000000E+00    0.000000000000000E+00    0.000000000000000E+00    0.000000000000000E+00    0.000000000000000E+00    0.000000000000000E+00    0.000000000000000E+00    0.000000000000000E+00    0.000000000000000E+00    0.000000000000000E+00    0.000000000000000E+00    0.000000000000000E+00    0.000000000000000E+00    0.000000000000000E+00    0.000000000000000E+00    0.000000000000000E+00    0.000000000000000E+00    0.000000000000000E+00    0.000000000000000E+00    0.000000000000000E+00    0.000000000000000E+00    0.000000000000000E+00    0.000000000000000E+00
    0.860670125621416E+01    0.523014123351123E+00    0.523014123351123E+00    0.000000000000000E+00    0.000000000000000E+00    0.000000000000000E+00    0.000000000000000E+00    0.000000000000000E+00    0.000000000000000E+00    0.000000000000000E+00    0.000000000000000E+00    0.000000000000000E+00    0.000000000000000E+00    0.000000000000000E+00    0.000000000000000E+00    0.000000000000000E+00    0.000000000000000E+00    0.000000000000000E+00    0.000000000000000E+00    0.000000000000000E+00    0.000000000000000E+00    0.000000000000000E+00    0.000000000000000E+00    0.000000000000000E+00    0.000000000000000E+00    0.000000000000000E+00    0.000000000000000E+00    0.000000000000000E+00    0.000000000000000E+00    0.000000000000000E+00    0.000000000000000E+00    0.000000000000000E+00    0.000000000000000E+00    0.000000000000000E+00    0.000000000000000E+00    0.000000000000000E+00    0.000000000000000E+00    0.000000000000000E+00    0.000000000000000E+00    0.000000000000000E+00    0.000000000000000E+00    0.000000000000000E+00    0.000000000000000E+00    0.000000000000000E+00    0.000000000000000E+00    0.000000000000000E+00    0.000000000000000E+00    0.000000000000000E+00
    0.861170134815095E+01    0.522530011588795E+00    0.522530011588795E+00    0.000000000000000E+00    0.000000000000000E+00    0.000000000000000E+00    0.000000000000000E+00    0.000000000000000E+00    0.000000000000000E+00    0.000000000000000E+00    0.000000000000000E+00    0.000000000000000E+00    0.000000000000000E+00    0.000000000000000E+00    0.000000000000000E+00    0.000000000000000E+00    0.000000000000000E+00    0.000000000000000E+00    0.000000000000000E+00    0.000000000000000E+00    0.000000000000000E+00    0.000000000000000E+00    0.000000000000000E+00    0.000000000000000E+00    0.000000000000000E+00    0.000000000000000E+00    0.000000000000000E+00    0.000000000000000E+00    0.000000000000000E+00    0.000000000000000E+00    0.000000000000000E+00    0.000000000000000E+00    0.000000000000000E+00    0.000000000000000E+00    0.000000000000000E+00    0.000000000000000E+00    0.000000000000000E+00    0.000000000000000E+00    0.000000000000000E+00    0.000000000000000E+00    0.000000000000000E+00    0.000000000000000E+00    0.000000000000000E+00    0.000000000000000E+00    0.000000000000000E+00    0.000000000000000E+00    0.000000000000000E+00    0.000000000000000E+00
    0.861670144008773E+01    0.522044828785167E+00    0.522044828785167E+00    0.000000000000000E+00    0.000000000000000E+00    0.000000000000000E+00    0.000000000000000E+00    0.000000000000000E+00    0.000000000000000E+00    0.000000000000000E+00    0.000000000000000E+00    0.000000000000000E+00    0.000000000000000E+00    0.000000000000000E+00    0.000000000000000E+00    0.000000000000000E+00    0.000000000000000E+00    0.000000000000000E+00    0.000000000000000E+00    0.000000000000000E+00    0.000000000000000E+00    0.000000000000000E+00    0.000000000000000E+00    0.000000000000000E+00    0.000000000000000E+00    0.000000000000000E+00    0.000000000000000E+00    0.000000000000000E+00    0.000000000000000E+00    0.000000000000000E+00    0.000000000000000E+00    0.000000000000000E+00    0.000000000000000E+00    0.000000000000000E+00    0.000000000000000E+00    0.000000000000000E+00    0.000000000000000E+00    0.000000000000000E+00    0.000000000000000E+00    0.000000000000000E+00    0.000000000000000E+00    0.000000000000000E+00    0.000000000000000E+00    0.000000000000000E+00    0.000000000000000E+00    0.000000000000000E+00    0.000000000000000E+00    0.000000000000000E+00
    0.862170153202452E+01    0.521558588865662E+00    0.521558588865662E+00    0.000000000000000E+00    0.000000000000000E+00    0.000000000000000E+00    0.000000000000000E+00    0.000000000000000E+00    0.000000000000000E+00    0.000000000000000E+00    0.000000000000000E+00    0.000000000000000E+00    0.000000000000000E+00    0.000000000000000E+00    0.000000000000000E+00    0.000000000000000E+00    0.000000000000000E+00    0.000000000000000E+00    0.000000000000000E+00    0.000000000000000E+00    0.000000000000000E+00    0.000000000000000E+00    0.000000000000000E+00    0.000000000000000E+00    0.000000000000000E+00    0.000000000000000E+00    0.000000000000000E+00    0.000000000000000E+00    0.000000000000000E+00    0.000000000000000E+00    0.000000000000000E+00    0.000000000000000E+00    0.000000000000000E+00    0.000000000000000E+00    0.000000000000000E+00    0.000000000000000E+00    0.000000000000000E+00    0.000000000000000E+00    0.000000000000000E+00    0.000000000000000E+00    0.000000000000000E+00    0.000000000000000E+00    0.000000000000000E+00    0.000000000000000E+00    0.000000000000000E+00    0.000000000000000E+00    0.000000000000000E+00    0.000000000000000E+00
    0.862670162396131E+01    0.521071306279958E+00    0.521071306279958E+00    0.000000000000000E+00    0.000000000000000E+00    0.000000000000000E+00    0.000000000000000E+00    0.000000000000000E+00    0.000000000000000E+00    0.000000000000000E+00    0.000000000000000E+00    0.000000000000000E+00    0.000000000000000E+00    0.000000000000000E+00    0.000000000000000E+00    0.000000000000000E+00    0.000000000000000E+00    0.000000000000000E+00    0.000000000000000E+00    0.000000000000000E+00    0.000000000000000E+00    0.000000000000000E+00    0.000000000000000E+00    0.000000000000000E+00    0.000000000000000E+00    0.000000000000000E+00    0.000000000000000E+00    0.000000000000000E+00    0.000000000000000E+00    0.000000000000000E+00    0.000000000000000E+00    0.000000000000000E+00    0.000000000000000E+00    0.000000000000000E+00    0.000000000000000E+00    0.000000000000000E+00    0.000000000000000E+00    0.000000000000000E+00    0.000000000000000E+00    0.000000000000000E+00    0.000000000000000E+00    0.000000000000000E+00    0.000000000000000E+00    0.000000000000000E+00    0.000000000000000E+00    0.000000000000000E+00    0.000000000000000E+00    0.000000000000000E+00
    0.863170171589809E+01    0.520582995880165E+00    0.520582995880165E+00    0.000000000000000E+00    0.000000000000000E+00    0.000000000000000E+00    0.000000000000000E+00    0.000000000000000E+00    0.000000000000000E+00    0.000000000000000E+00    0.000000000000000E+00    0.000000000000000E+00    0.000000000000000E+00    0.000000000000000E+00    0.000000000000000E+00    0.000000000000000E+00    0.000000000000000E+00    0.000000000000000E+00    0.000000000000000E+00    0.000000000000000E+00    0.000000000000000E+00    0.000000000000000E+00    0.000000000000000E+00    0.000000000000000E+00    0.000000000000000E+00    0.000000000000000E+00    0.000000000000000E+00    0.000000000000000E+00    0.000000000000000E+00    0.000000000000000E+00    0.000000000000000E+00    0.000000000000000E+00    0.000000000000000E+00    0.000000000000000E+00    0.000000000000000E+00    0.000000000000000E+00    0.000000000000000E+00    0.000000000000000E+00    0.000000000000000E+00    0.000000000000000E+00    0.000000000000000E+00    0.000000000000000E+00    0.000000000000000E+00    0.000000000000000E+00    0.000000000000000E+00    0.000000000000000E+00    0.000000000000000E+00    0.000000000000000E+00
    0.863670180783488E+01    0.520093672787779E+00    0.520093672787779E+00    0.000000000000000E+00    0.000000000000000E+00    0.000000000000000E+00    0.000000000000000E+00    0.000000000000000E+00    0.000000000000000E+00    0.000000000000000E+00    0.000000000000000E+00    0.000000000000000E+00    0.000000000000000E+00    0.000000000000000E+00    0.000000000000000E+00    0.000000000000000E+00    0.000000000000000E+00    0.000000000000000E+00    0.000000000000000E+00    0.000000000000000E+00    0.000000000000000E+00    0.000000000000000E+00    0.000000000000000E+00    0.000000000000000E+00    0.000000000000000E+00    0.000000000000000E+00    0.000000000000000E+00    0.000000000000000E+00    0.000000000000000E+00    0.000000000000000E+00    0.000000000000000E+00    0.000000000000000E+00    0.000000000000000E+00    0.000000000000000E+00    0.000000000000000E+00    0.000000000000000E+00    0.000000000000000E+00    0.000000000000000E+00    0.000000000000000E+00    0.000000000000000E+00    0.000000000000000E+00    0.000000000000000E+00    0.000000000000000E+00    0.000000000000000E+00    0.000000000000000E+00    0.000000000000000E+00    0.000000000000000E+00    0.000000000000000E+00
    0.864170189977167E+01    0.519603352256116E+00    0.519603352256116E+00    0.000000000000000E+00    0.000000000000000E+00    0.000000000000000E+00    0.000000000000000E+00    0.000000000000000E+00    0.000000000000000E+00    0.000000000000000E+00    0.000000000000000E+00    0.000000000000000E+00    0.000000000000000E+00    0.000000000000000E+00    0.000000000000000E+00    0.000000000000000E+00    0.000000000000000E+00    0.000000000000000E+00    0.000000000000000E+00    0.000000000000000E+00    0.000000000000000E+00    0.000000000000000E+00    0.000000000000000E+00    0.000000000000000E+00    0.000000000000000E+00    0.000000000000000E+00    0.000000000000000E+00    0.000000000000000E+00    0.000000000000000E+00    0.000000000000000E+00    0.000000000000000E+00    0.000000000000000E+00    0.000000000000000E+00    0.000000000000000E+00    0.000000000000000E+00    0.000000000000000E+00    0.000000000000000E+00    0.000000000000000E+00    0.000000000000000E+00    0.000000000000000E+00    0.000000000000000E+00    0.000000000000000E+00    0.000000000000000E+00    0.000000000000000E+00    0.000000000000000E+00    0.000000000000000E+00    0.000000000000000E+00    0.000000000000000E+00
    0.864670199170846E+01    0.519112049534466E+00    0.519112049534466E+00    0.000000000000000E+00    0.000000000000000E+00    0.000000000000000E+00    0.000000000000000E+00    0.000000000000000E+00    0.000000000000000E+00    0.000000000000000E+00    0.000000000000000E+00    0.000000000000000E+00    0.000000000000000E+00    0.000000000000000E+00    0.000000000000000E+00    0.000000000000000E+00    0.000000000000000E+00    0.000000000000000E+00    0.000000000000000E+00    0.000000000000000E+00    0.000000000000000E+00    0.000000000000000E+00    0.000000000000000E+00    0.000000000000000E+00    0.000000000000000E+00    0.000000000000000E+00    0.000000000000000E+00    0.000000000000000E+00    0.000000000000000E+00    0.000000000000000E+00    0.000000000000000E+00    0.000000000000000E+00    0.000000000000000E+00    0.000000000000000E+00    0.000000000000000E+00    0.000000000000000E+00    0.000000000000000E+00    0.000000000000000E+00    0.000000000000000E+00    0.000000000000000E+00    0.000000000000000E+00    0.000000000000000E+00    0.000000000000000E+00    0.000000000000000E+00    0.000000000000000E+00    0.000000000000000E+00    0.000000000000000E+00    0.000000000000000E+00
    0.865170208364524E+01    0.518619779739931E+00    0.518619779739931E+00    0.000000000000000E+00    0.000000000000000E+00    0.000000000000000E+00    0.000000000000000E+00    0.000000000000000E+00    0.000000000000000E+00    0.000000000000000E+00    0.000000000000000E+00    0.000000000000000E+00    0.000000000000000E+00    0.000000000000000E+00    0.000000000000000E+00    0.000000000000000E+00    0.000000000000000E+00    0.000000000000000E+00    0.000000000000000E+00    0.000000000000000E+00    0.000000000000000E+00    0.000000000000000E+00    0.000000000000000E+00    0.000000000000000E+00    0.000000000000000E+00    0.000000000000000E+00    0.000000000000000E+00    0.000000000000000E+00    0.000000000000000E+00    0.000000000000000E+00    0.000000000000000E+00    0.000000000000000E+00    0.000000000000000E+00    0.000000000000000E+00    0.000000000000000E+00    0.000000000000000E+00    0.000000000000000E+00    0.000000000000000E+00    0.000000000000000E+00    0.000000000000000E+00    0.000000000000000E+00    0.000000000000000E+00    0.000000000000000E+00    0.000000000000000E+00    0.000000000000000E+00    0.000000000000000E+00    0.000000000000000E+00    0.000000000000000E+00
    0.865670217558203E+01    0.518126557742018E+00    0.518126557742018E+00    0.000000000000000E+00    0.000000000000000E+00    0.000000000000000E+00    0.000000000000000E+00    0.000000000000000E+00    0.000000000000000E+00    0.000000000000000E+00    0.000000000000000E+00    0.000000000000000E+00    0.000000000000000E+00    0.000000000000000E+00    0.000000000000000E+00    0.000000000000000E+00    0.000000000000000E+00    0.000000000000000E+00    0.000000000000000E+00    0.000000000000000E+00    0.000000000000000E+00    0.000000000000000E+00    0.000000000000000E+00    0.000000000000000E+00    0.000000000000000E+00    0.000000000000000E+00    0.000000000000000E+00    0.000000000000000E+00    0.000000000000000E+00    0.000000000000000E+00    0.000000000000000E+00    0.000000000000000E+00    0.000000000000000E+00    0.000000000000000E+00    0.000000000000000E+00    0.000000000000000E+00    0.000000000000000E+00    0.000000000000000E+00    0.000000000000000E+00    0.000000000000000E+00    0.000000000000000E+00    0.000000000000000E+00    0.000000000000000E+00    0.000000000000000E+00    0.000000000000000E+00    0.000000000000000E+00    0.000000000000000E+00    0.000000000000000E+00
    0.866170226751882E+01    0.517632398064206E+00    0.517632398064206E+00    0.000000000000000E+00    0.000000000000000E+00    0.000000000000000E+00    0.000000000000000E+00    0.000000000000000E+00    0.000000000000000E+00    0.000000000000000E+00    0.000000000000000E+00    0.000000000000000E+00    0.000000000000000E+00    0.000000000000000E+00    0.000000000000000E+00    0.000000000000000E+00    0.000000000000000E+00    0.000000000000000E+00    0.000000000000000E+00    0.000000000000000E+00    0.000000000000000E+00    0.000000000000000E+00    0.000000000000000E+00    0.000000000000000E+00    0.000000000000000E+00    0.000000000000000E+00    0.000000000000000E+00    0.000000000000000E+00    0.000000000000000E+00    0.000000000000000E+00    0.000000000000000E+00    0.000000000000000E+00    0.000000000000000E+00    0.000000000000000E+00    0.000000000000000E+00    0.000000000000000E+00    0.000000000000000E+00    0.000000000000000E+00    0.000000000000000E+00    0.000000000000000E+00    0.000000000000000E+00    0.000000000000000E+00    0.000000000000000E+00    0.000000000000000E+00    0.000000000000000E+00    0.000000000000000E+00    0.000000000000000E+00    0.000000000000000E+00
    0.866670235945561E+01    0.517137314805695E+00    0.517137314805695E+00    0.000000000000000E+00    0.000000000000000E+00    0.000000000000000E+00    0.000000000000000E+00    0.000000000000000E+00    0.000000000000000E+00    0.000000000000000E+00    0.000000000000000E+00    0.000000000000000E+00    0.000000000000000E+00    0.000000000000000E+00    0.000000000000000E+00    0.000000000000000E+00    0.000000000000000E+00    0.000000000000000E+00    0.000000000000000E+00    0.000000000000000E+00    0.000000000000000E+00    0.000000000000000E+00    0.000000000000000E+00    0.000000000000000E+00    0.000000000000000E+00    0.000000000000000E+00    0.000000000000000E+00    0.000000000000000E+00    0.000000000000000E+00    0.000000000000000E+00    0.000000000000000E+00    0.000000000000000E+00    0.000000000000000E+00    0.000000000000000E+00    0.000000000000000E+00    0.000000000000000E+00    0.000000000000000E+00    0.000000000000000E+00    0.000000000000000E+00    0.000000000000000E+00    0.000000000000000E+00    0.000000000000000E+00    0.000000000000000E+00    0.000000000000000E+00    0.000000000000000E+00    0.000000000000000E+00    0.000000000000000E+00    0.000000000000000E+00
    0.867170245139240E+01    0.516641321585330E+00    0.516641321585330E+00    0.000000000000000E+00    0.000000000000000E+00    0.000000000000000E+00    0.000000000000000E+00    0.000000000000000E+00    0.000000000000000E+00    0.000000000000000E+00    0.000000000000000E+00    0.000000000000000E+00    0.000000000000000E+00    0.000000000000000E+00    0.000000000000000E+00    0.000000000000000E+00    0.000000000000000E+00    0.000000000000000E+00    0.000000000000000E+00    0.000000000000000E+00    0.000000000000000E+00    0.000000000000000E+00    0.000000000000000E+00    0.000000000000000E+00    0.000000000000000E+00    0.000000000000000E+00    0.000000000000000E+00    0.000000000000000E+00    0.000000000000000E+00    0.000000000000000E+00    0.000000000000000E+00    0.000000000000000E+00    0.000000000000000E+00    0.000000000000000E+00    0.000000000000000E+00    0.000000000000000E+00    0.000000000000000E+00    0.000000000000000E+00    0.000000000000000E+00    0.000000000000000E+00    0.000000000000000E+00    0.000000000000000E+00    0.000000000000000E+00    0.000000000000000E+00    0.000000000000000E+00    0.000000000000000E+00    0.000000000000000E+00    0.000000000000000E+00
    0.867670254332918E+01    0.516144431508699E+00    0.516144431508699E+00    0.000000000000000E+00    0.000000000000000E+00    0.000000000000000E+00    0.000000000000000E+00    0.000000000000000E+00    0.000000000000000E+00    0.000000000000000E+00    0.000000000000000E+00    0.000000000000000E+00    0.000000000000000E+00    0.000000000000000E+00    0.000000000000000E+00    0.000000000000000E+00    0.000000000000000E+00    0.000000000000000E+00    0.000000000000000E+00    0.000000000000000E+00    0.000000000000000E+00    0.000000000000000E+00    0.000000000000000E+00    0.000000000000000E+00    0.000000000000000E+00    0.000000000000000E+00    0.000000000000000E+00    0.000000000000000E+00    0.000000000000000E+00    0.000000000000000E+00    0.000000000000000E+00    0.000000000000000E+00    0.000000000000000E+00    0.000000000000000E+00    0.000000000000000E+00    0.000000000000000E+00    0.000000000000000E+00    0.000000000000000E+00    0.000000000000000E+00    0.000000000000000E+00    0.000000000000000E+00    0.000000000000000E+00    0.000000000000000E+00    0.000000000000000E+00    0.000000000000000E+00    0.000000000000000E+00    0.000000000000000E+00    0.000000000000000E+00
    0.868170263526597E+01    0.515646657158196E+00    0.515646657158196E+00    0.000000000000000E+00    0.000000000000000E+00    0.000000000000000E+00    0.000000000000000E+00    0.000000000000000E+00    0.000000000000000E+00    0.000000000000000E+00    0.000000000000000E+00    0.000000000000000E+00    0.000000000000000E+00    0.000000000000000E+00    0.000000000000000E+00    0.000000000000000E+00    0.000000000000000E+00    0.000000000000000E+00    0.000000000000000E+00    0.000000000000000E+00    0.000000000000000E+00    0.000000000000000E+00    0.000000000000000E+00    0.000000000000000E+00    0.000000000000000E+00    0.000000000000000E+00    0.000000000000000E+00    0.000000000000000E+00    0.000000000000000E+00    0.000000000000000E+00    0.000000000000000E+00    0.000000000000000E+00    0.000000000000000E+00    0.000000000000000E+00    0.000000000000000E+00    0.000000000000000E+00    0.000000000000000E+00    0.000000000000000E+00    0.000000000000000E+00    0.000000000000000E+00    0.000000000000000E+00    0.000000000000000E+00    0.000000000000000E+00    0.000000000000000E+00    0.000000000000000E+00    0.000000000000000E+00    0.000000000000000E+00    0.000000000000000E+00
    0.868670272720276E+01    0.515148010604901E+00    0.515148010604901E+00    0.000000000000000E+00    0.000000000000000E+00    0.000000000000000E+00    0.000000000000000E+00    0.000000000000000E+00    0.000000000000000E+00    0.000000000000000E+00    0.000000000000000E+00    0.000000000000000E+00    0.000000000000000E+00    0.000000000000000E+00    0.000000000000000E+00    0.000000000000000E+00    0.000000000000000E+00    0.000000000000000E+00    0.000000000000000E+00    0.000000000000000E+00    0.000000000000000E+00    0.000000000000000E+00    0.000000000000000E+00    0.000000000000000E+00    0.000000000000000E+00    0.000000000000000E+00    0.000000000000000E+00    0.000000000000000E+00    0.000000000000000E+00    0.000000000000000E+00    0.000000000000000E+00    0.000000000000000E+00    0.000000000000000E+00    0.000000000000000E+00    0.000000000000000E+00    0.000000000000000E+00    0.000000000000000E+00    0.000000000000000E+00    0.000000000000000E+00    0.000000000000000E+00    0.000000000000000E+00    0.000000000000000E+00    0.000000000000000E+00    0.000000000000000E+00    0.000000000000000E+00    0.000000000000000E+00    0.000000000000000E+00    0.000000000000000E+00
    0.869170281913954E+01    0.514648503440182E+00    0.514648503440182E+00    0.000000000000000E+00    0.000000000000000E+00    0.000000000000000E+00    0.000000000000000E+00    0.000000000000000E+00    0.000000000000000E+00    0.000000000000000E+00    0.000000000000000E+00    0.000000000000000E+00    0.000000000000000E+00    0.000000000000000E+00    0.000000000000000E+00    0.000000000000000E+00    0.000000000000000E+00    0.000000000000000E+00    0.000000000000000E+00    0.000000000000000E+00    0.000000000000000E+00    0.000000000000000E+00    0.000000000000000E+00    0.000000000000000E+00    0.000000000000000E+00    0.000000000000000E+00    0.000000000000000E+00    0.000000000000000E+00    0.000000000000000E+00    0.000000000000000E+00    0.000000000000000E+00    0.000000000000000E+00    0.000000000000000E+00    0.000000000000000E+00    0.000000000000000E+00    0.000000000000000E+00    0.000000000000000E+00    0.000000000000000E+00    0.000000000000000E+00    0.000000000000000E+00    0.000000000000000E+00    0.000000000000000E+00    0.000000000000000E+00    0.000000000000000E+00    0.000000000000000E+00    0.000000000000000E+00    0.000000000000000E+00    0.000000000000000E+00
    0.869670291107633E+01    0.514148146824232E+00    0.514148146824232E+00    0.000000000000000E+00    0.000000000000000E+00    0.000000000000000E+00    0.000000000000000E+00    0.000000000000000E+00    0.000000000000000E+00    0.000000000000000E+00    0.000000000000000E+00    0.000000000000000E+00    0.000000000000000E+00    0.000000000000000E+00    0.000000000000000E+00    0.000000000000000E+00    0.000000000000000E+00    0.000000000000000E+00    0.000000000000000E+00    0.000000000000000E+00    0.000000000000000E+00    0.000000000000000E+00    0.000000000000000E+00    0.000000000000000E+00    0.000000000000000E+00    0.000000000000000E+00    0.000000000000000E+00    0.000000000000000E+00    0.000000000000000E+00    0.000000000000000E+00    0.000000000000000E+00    0.000000000000000E+00    0.000000000000000E+00    0.000000000000000E+00    0.000000000000000E+00    0.000000000000000E+00    0.000000000000000E+00    0.000000000000000E+00    0.000000000000000E+00    0.000000000000000E+00    0.000000000000000E+00    0.000000000000000E+00    0.000000000000000E+00    0.000000000000000E+00    0.000000000000000E+00    0.000000000000000E+00    0.000000000000000E+00    0.000000000000000E+00
    0.870170300301312E+01    0.513646951548144E+00    0.513646951548144E+00    0.000000000000000E+00    0.000000000000000E+00    0.000000000000000E+00    0.000000000000000E+00    0.000000000000000E+00    0.000000000000000E+00    0.000000000000000E+00    0.000000000000000E+00    0.000000000000000E+00    0.000000000000000E+00    0.000000000000000E+00    0.000000000000000E+00    0.000000000000000E+00    0.000000000000000E+00    0.000000000000000E+00    0.000000000000000E+00    0.000000000000000E+00    0.000000000000000E+00    0.000000000000000E+00    0.000000000000000E+00    0.000000000000000E+00    0.000000000000000E+00    0.000000000000000E+00    0.000000000000000E+00    0.000000000000000E+00    0.000000000000000E+00    0.000000000000000E+00    0.000000000000000E+00    0.000000000000000E+00    0.000000000000000E+00    0.000000000000000E+00    0.000000000000000E+00    0.000000000000000E+00    0.000000000000000E+00    0.000000000000000E+00    0.000000000000000E+00    0.000000000000000E+00    0.000000000000000E+00    0.000000000000000E+00    0.000000000000000E+00    0.000000000000000E+00    0.000000000000000E+00    0.000000000000000E+00    0.000000000000000E+00    0.000000000000000E+00
    0.870670309494991E+01    0.513144928105746E+00    0.513144928105746E+00    0.000000000000000E+00    0.000000000000000E+00    0.000000000000000E+00    0.000000000000000E+00    0.000000000000000E+00    0.000000000000000E+00    0.000000000000000E+00    0.000000000000000E+00    0.000000000000000E+00    0.000000000000000E+00    0.000000000000000E+00    0.000000000000000E+00    0.000000000000000E+00    0.000000000000000E+00    0.000000000000000E+00    0.000000000000000E+00    0.000000000000000E+00    0.000000000000000E+00    0.000000000000000E+00    0.000000000000000E+00    0.000000000000000E+00    0.000000000000000E+00    0.000000000000000E+00    0.000000000000000E+00    0.000000000000000E+00    0.000000000000000E+00    0.000000000000000E+00    0.000000000000000E+00    0.000000000000000E+00    0.000000000000000E+00    0.000000000000000E+00    0.000000000000000E+00    0.000000000000000E+00    0.000000000000000E+00    0.000000000000000E+00    0.000000000000000E+00    0.000000000000000E+00    0.000000000000000E+00    0.000000000000000E+00    0.000000000000000E+00    0.000000000000000E+00    0.000000000000000E+00    0.000000000000000E+00    0.000000000000000E+00    0.000000000000000E+00
    0.871170318688669E+01    0.512642086771249E+00    0.512642086771249E+00    0.000000000000000E+00    0.000000000000000E+00    0.000000000000000E+00    0.000000000000000E+00    0.000000000000000E+00    0.000000000000000E+00    0.000000000000000E+00    0.000000000000000E+00    0.000000000000000E+00    0.000000000000000E+00    0.000000000000000E+00    0.000000000000000E+00    0.000000000000000E+00    0.000000000000000E+00    0.000000000000000E+00    0.000000000000000E+00    0.000000000000000E+00    0.000000000000000E+00    0.000000000000000E+00    0.000000000000000E+00    0.000000000000000E+00    0.000000000000000E+00    0.000000000000000E+00    0.000000000000000E+00    0.000000000000000E+00    0.000000000000000E+00    0.000000000000000E+00    0.000000000000000E+00    0.000000000000000E+00    0.000000000000000E+00    0.000000000000000E+00    0.000000000000000E+00    0.000000000000000E+00    0.000000000000000E+00    0.000000000000000E+00    0.000000000000000E+00    0.000000000000000E+00    0.000000000000000E+00    0.000000000000000E+00    0.000000000000000E+00    0.000000000000000E+00    0.000000000000000E+00    0.000000000000000E+00    0.000000000000000E+00    0.000000000000000E+00
    0.871670327882348E+01    0.512138437678705E+00    0.512138437678705E+00    0.000000000000000E+00    0.000000000000000E+00    0.000000000000000E+00    0.000000000000000E+00    0.000000000000000E+00    0.000000000000000E+00    0.000000000000000E+00    0.000000000000000E+00    0.000000000000000E+00    0.000000000000000E+00    0.000000000000000E+00    0.000000000000000E+00    0.000000000000000E+00    0.000000000000000E+00    0.000000000000000E+00    0.000000000000000E+00    0.000000000000000E+00    0.000000000000000E+00    0.000000000000000E+00    0.000000000000000E+00    0.000000000000000E+00    0.000000000000000E+00    0.000000000000000E+00    0.000000000000000E+00    0.000000000000000E+00    0.000000000000000E+00    0.000000000000000E+00    0.000000000000000E+00    0.000000000000000E+00    0.000000000000000E+00    0.000000000000000E+00    0.000000000000000E+00    0.000000000000000E+00    0.000000000000000E+00    0.000000000000000E+00    0.000000000000000E+00    0.000000000000000E+00    0.000000000000000E+00    0.000000000000000E+00    0.000000000000000E+00    0.000000000000000E+00    0.000000000000000E+00    0.000000000000000E+00    0.000000000000000E+00    0.000000000000000E+00
    0.872170337076027E+01    0.511633990899460E+00    0.511633990899460E+00    0.000000000000000E+00    0.000000000000000E+00    0.000000000000000E+00    0.000000000000000E+00    0.000000000000000E+00    0.000000000000000E+00    0.000000000000000E+00    0.000000000000000E+00    0.000000000000000E+00    0.000000000000000E+00    0.000000000000000E+00    0.000000000000000E+00    0.000000000000000E+00    0.000000000000000E+00    0.000000000000000E+00    0.000000000000000E+00    0.000000000000000E+00    0.000000000000000E+00    0.000000000000000E+00    0.000000000000000E+00    0.000000000000000E+00    0.000000000000000E+00    0.000000000000000E+00    0.000000000000000E+00    0.000000000000000E+00    0.000000000000000E+00    0.000000000000000E+00    0.000000000000000E+00    0.000000000000000E+00    0.000000000000000E+00    0.000000000000000E+00    0.000000000000000E+00    0.000000000000000E+00    0.000000000000000E+00    0.000000000000000E+00    0.000000000000000E+00    0.000000000000000E+00    0.000000000000000E+00    0.000000000000000E+00    0.000000000000000E+00    0.000000000000000E+00    0.000000000000000E+00    0.000000000000000E+00    0.000000000000000E+00    0.000000000000000E+00
    0.872670346269706E+01    0.511128756514091E+00    0.511128756514091E+00    0.000000000000000E+00    0.000000000000000E+00    0.000000000000000E+00    0.000000000000000E+00    0.000000000000000E+00    0.000000000000000E+00    0.000000000000000E+00    0.000000000000000E+00    0.000000000000000E+00    0.000000000000000E+00    0.000000000000000E+00    0.000000000000000E+00    0.000000000000000E+00    0.000000000000000E+00    0.000000000000000E+00    0.000000000000000E+00    0.000000000000000E+00    0.000000000000000E+00    0.000000000000000E+00    0.000000000000000E+00    0.000000000000000E+00    0.000000000000000E+00    0.000000000000000E+00    0.000000000000000E+00    0.000000000000000E+00    0.000000000000000E+00    0.000000000000000E+00    0.000000000000000E+00    0.000000000000000E+00    0.000000000000000E+00    0.000000000000000E+00    0.000000000000000E+00    0.000000000000000E+00    0.000000000000000E+00    0.000000000000000E+00    0.000000000000000E+00    0.000000000000000E+00    0.000000000000000E+00    0.000000000000000E+00    0.000000000000000E+00    0.000000000000000E+00    0.000000000000000E+00    0.000000000000000E+00    0.000000000000000E+00    0.000000000000000E+00
    0.873170355463384E+01    0.510622744675780E+00    0.510622744675780E+00    0.000000000000000E+00    0.000000000000000E+00    0.000000000000000E+00    0.000000000000000E+00    0.000000000000000E+00    0.000000000000000E+00    0.000000000000000E+00    0.000000000000000E+00    0.000000000000000E+00    0.000000000000000E+00    0.000000000000000E+00    0.000000000000000E+00    0.000000000000000E+00    0.000000000000000E+00    0.000000000000000E+00    0.000000000000000E+00    0.000000000000000E+00    0.000000000000000E+00    0.000000000000000E+00    0.000000000000000E+00    0.000000000000000E+00    0.000000000000000E+00    0.000000000000000E+00    0.000000000000000E+00    0.000000000000000E+00    0.000000000000000E+00    0.000000000000000E+00    0.000000000000000E+00    0.000000000000000E+00    0.000000000000000E+00    0.000000000000000E+00    0.000000000000000E+00    0.000000000000000E+00    0.000000000000000E+00    0.000000000000000E+00    0.000000000000000E+00    0.000000000000000E+00    0.000000000000000E+00    0.000000000000000E+00    0.000000000000000E+00    0.000000000000000E+00    0.000000000000000E+00    0.000000000000000E+00    0.000000000000000E+00    0.000000000000000E+00
    0.873670364657063E+01    0.510115965662582E+00    0.510115965662582E+00    0.000000000000000E+00    0.000000000000000E+00    0.000000000000000E+00    0.000000000000000E+00    0.000000000000000E+00    0.000000000000000E+00    0.000000000000000E+00    0.000000000000000E+00    0.000000000000000E+00    0.000000000000000E+00    0.000000000000000E+00    0.000000000000000E+00    0.000000000000000E+00    0.000000000000000E+00    0.000000000000000E+00    0.000000000000000E+00    0.000000000000000E+00    0.000000000000000E+00    0.000000000000000E+00    0.000000000000000E+00    0.000000000000000E+00    0.000000000000000E+00    0.000000000000000E+00    0.000000000000000E+00    0.000000000000000E+00    0.000000000000000E+00    0.000000000000000E+00    0.000000000000000E+00    0.000000000000000E+00    0.000000000000000E+00    0.000000000000000E+00    0.000000000000000E+00    0.000000000000000E+00    0.000000000000000E+00    0.000000000000000E+00    0.000000000000000E+00    0.000000000000000E+00    0.000000000000000E+00    0.000000000000000E+00    0.000000000000000E+00    0.000000000000000E+00    0.000000000000000E+00    0.000000000000000E+00    0.000000000000000E+00    0.000000000000000E+00
    0.874170373850742E+01    0.509608429916717E+00    0.509608429916717E+00    0.000000000000000E+00    0.000000000000000E+00    0.000000000000000E+00    0.000000000000000E+00    0.000000000000000E+00    0.000000000000000E+00    0.000000000000000E+00    0.000000000000000E+00    0.000000000000000E+00    0.000000000000000E+00    0.000000000000000E+00    0.000000000000000E+00    0.000000000000000E+00    0.000000000000000E+00    0.000000000000000E+00    0.000000000000000E+00    0.000000000000000E+00    0.000000000000000E+00    0.000000000000000E+00    0.000000000000000E+00    0.000000000000000E+00    0.000000000000000E+00    0.000000000000000E+00    0.000000000000000E+00    0.000000000000000E+00    0.000000000000000E+00    0.000000000000000E+00    0.000000000000000E+00    0.000000000000000E+00    0.000000000000000E+00    0.000000000000000E+00    0.000000000000000E+00    0.000000000000000E+00    0.000000000000000E+00    0.000000000000000E+00    0.000000000000000E+00    0.000000000000000E+00    0.000000000000000E+00    0.000000000000000E+00    0.000000000000000E+00    0.000000000000000E+00    0.000000000000000E+00    0.000000000000000E+00    0.000000000000000E+00    0.000000000000000E+00
    0.874670383044421E+01    0.509100148069659E+00    0.509100148069659E+00    0.000000000000000E+00    0.000000000000000E+00    0.000000000000000E+00    0.000000000000000E+00    0.000000000000000E+00    0.000000000000000E+00    0.000000000000000E+00    0.000000000000000E+00    0.000000000000000E+00    0.000000000000000E+00    0.000000000000000E+00    0.000000000000000E+00    0.000000000000000E+00    0.000000000000000E+00    0.000000000000000E+00    0.000000000000000E+00    0.000000000000000E+00    0.000000000000000E+00    0.000000000000000E+00    0.000000000000000E+00    0.000000000000000E+00    0.000000000000000E+00    0.000000000000000E+00    0.000000000000000E+00    0.000000000000000E+00    0.000000000000000E+00    0.000000000000000E+00    0.000000000000000E+00    0.000000000000000E+00    0.000000000000000E+00    0.000000000000000E+00    0.000000000000000E+00    0.000000000000000E+00    0.000000000000000E+00    0.000000000000000E+00    0.000000000000000E+00    0.000000000000000E+00    0.000000000000000E+00    0.000000000000000E+00    0.000000000000000E+00    0.000000000000000E+00    0.000000000000000E+00    0.000000000000000E+00    0.000000000000000E+00    0.000000000000000E+00
    0.875170392238099E+01    0.508591130952439E+00    0.508591130952439E+00    0.000000000000000E+00    0.000000000000000E+00    0.000000000000000E+00    0.000000000000000E+00    0.000000000000000E+00    0.000000000000000E+00    0.000000000000000E+00    0.000000000000000E+00    0.000000000000000E+00    0.000000000000000E+00    0.000000000000000E+00    0.000000000000000E+00    0.000000000000000E+00    0.000000000000000E+00    0.000000000000000E+00    0.000000000000000E+00    0.000000000000000E+00    0.000000000000000E+00    0.000000000000000E+00    0.000000000000000E+00    0.000000000000000E+00    0.000000000000000E+00    0.000000000000000E+00    0.000000000000000E+00    0.000000000000000E+00    0.000000000000000E+00    0.000000000000000E+00    0.000000000000000E+00    0.000000000000000E+00    0.000000000000000E+00    0.000000000000000E+00    0.000000000000000E+00    0.000000000000000E+00    0.000000000000000E+00    0.000000000000000E+00    0.000000000000000E+00    0.000000000000000E+00    0.000000000000000E+00    0.000000000000000E+00    0.000000000000000E+00    0.000000000000000E+00    0.000000000000000E+00    0.000000000000000E+00    0.000000000000000E+00    0.000000000000000E+00
    0.875670401431778E+01    0.508081389591314E+00    0.508081389591314E+00    0.000000000000000E+00    0.000000000000000E+00    0.000000000000000E+00    0.000000000000000E+00    0.000000000000000E+00    0.000000000000000E+00    0.000000000000000E+00    0.000000000000000E+00    0.000000000000000E+00    0.000000000000000E+00    0.000000000000000E+00    0.000000000000000E+00    0.000000000000000E+00    0.000000000000000E+00    0.000000000000000E+00    0.000000000000000E+00    0.000000000000000E+00    0.000000000000000E+00    0.000000000000000E+00    0.000000000000000E+00    0.000000000000000E+00    0.000000000000000E+00    0.000000000000000E+00    0.000000000000000E+00    0.000000000000000E+00    0.000000000000000E+00    0.000000000000000E+00    0.000000000000000E+00    0.000000000000000E+00    0.000000000000000E+00    0.000000000000000E+00    0.000000000000000E+00    0.000000000000000E+00    0.000000000000000E+00    0.000000000000000E+00    0.000000000000000E+00    0.000000000000000E+00    0.000000000000000E+00    0.000000000000000E+00    0.000000000000000E+00    0.000000000000000E+00    0.000000000000000E+00    0.000000000000000E+00    0.000000000000000E+00    0.000000000000000E+00
    0.876170410625457E+01    0.507570935189501E+00    0.507570935189501E+00    0.000000000000000E+00    0.000000000000000E+00    0.000000000000000E+00    0.000000000000000E+00    0.000000000000000E+00    0.000000000000000E+00    0.000000000000000E+00    0.000000000000000E+00    0.000000000000000E+00    0.000000000000000E+00    0.000000000000000E+00    0.000000000000000E+00    0.000000000000000E+00    0.000000000000000E+00    0.000000000000000E+00    0.000000000000000E+00    0.000000000000000E+00    0.000000000000000E+00    0.000000000000000E+00    0.000000000000000E+00    0.000000000000000E+00    0.000000000000000E+00    0.000000000000000E+00    0.000000000000000E+00    0.000000000000000E+00    0.000000000000000E+00    0.000000000000000E+00    0.000000000000000E+00    0.000000000000000E+00    0.000000000000000E+00    0.000000000000000E+00    0.000000000000000E+00    0.000000000000000E+00    0.000000000000000E+00    0.000000000000000E+00    0.000000000000000E+00    0.000000000000000E+00    0.000000000000000E+00    0.000000000000000E+00    0.000000000000000E+00    0.000000000000000E+00    0.000000000000000E+00    0.000000000000000E+00    0.000000000000000E+00    0.000000000000000E+00
    0.876670419819136E+01    0.507059779096256E+00    0.507059779096256E+00    0.000000000000000E+00    0.000000000000000E+00    0.000000000000000E+00    0.000000000000000E+00    0.000000000000000E+00    0.000000000000000E+00    0.000000000000000E+00    0.000000000000000E+00    0.000000000000000E+00    0.000000000000000E+00    0.000000000000000E+00    0.000000000000000E+00    0.000000000000000E+00    0.000000000000000E+00    0.000000000000000E+00    0.000000000000000E+00    0.000000000000000E+00    0.000000000000000E+00    0.000000000000000E+00    0.000000000000000E+00    0.000000000000000E+00    0.000000000000000E+00    0.000000000000000E+00    0.000000000000000E+00    0.000000000000000E+00    0.000000000000000E+00    0.000000000000000E+00    0.000000000000000E+00    0.000000000000000E+00    0.000000000000000E+00    0.000000000000000E+00    0.000000000000000E+00    0.000000000000000E+00    0.000000000000000E+00    0.000000000000000E+00    0.000000000000000E+00    0.000000000000000E+00    0.000000000000000E+00    0.000000000000000E+00    0.000000000000000E+00    0.000000000000000E+00    0.000000000000000E+00    0.000000000000000E+00    0.000000000000000E+00    0.000000000000000E+00
    0.877170429012815E+01    0.506547932765055E+00    0.506547932765055E+00    0.000000000000000E+00    0.000000000000000E+00    0.000000000000000E+00    0.000000000000000E+00    0.000000000000000E+00    0.000000000000000E+00    0.000000000000000E+00    0.000000000000000E+00    0.000000000000000E+00    0.000000000000000E+00    0.000000000000000E+00    0.000000000000000E+00    0.000000000000000E+00    0.000000000000000E+00    0.000000000000000E+00    0.000000000000000E+00    0.000000000000000E+00    0.000000000000000E+00    0.000000000000000E+00    0.000000000000000E+00    0.000000000000000E+00    0.000000000000000E+00    0.000000000000000E+00    0.000000000000000E+00    0.000000000000000E+00    0.000000000000000E+00    0.000000000000000E+00    0.000000000000000E+00    0.000000000000000E+00    0.000000000000000E+00    0.000000000000000E+00    0.000000000000000E+00    0.000000000000000E+00    0.000000000000000E+00    0.000000000000000E+00    0.000000000000000E+00    0.000000000000000E+00    0.000000000000000E+00    0.000000000000000E+00    0.000000000000000E+00    0.000000000000000E+00    0.000000000000000E+00    0.000000000000000E+00    0.000000000000000E+00    0.000000000000000E+00
    0.877670438206493E+01    0.506035407702970E+00    0.506035407702970E+00    0.000000000000000E+00    0.000000000000000E+00    0.000000000000000E+00    0.000000000000000E+00    0.000000000000000E+00    0.000000000000000E+00    0.000000000000000E+00    0.000000000000000E+00    0.000000000000000E+00    0.000000000000000E+00    0.000000000000000E+00    0.000000000000000E+00    0.000000000000000E+00    0.000000000000000E+00    0.000000000000000E+00    0.000000000000000E+00    0.000000000000000E+00    0.000000000000000E+00    0.000000000000000E+00    0.000000000000000E+00    0.000000000000000E+00    0.000000000000000E+00    0.000000000000000E+00    0.000000000000000E+00    0.000000000000000E+00    0.000000000000000E+00    0.000000000000000E+00    0.000000000000000E+00    0.000000000000000E+00    0.000000000000000E+00    0.000000000000000E+00    0.000000000000000E+00    0.000000000000000E+00    0.000000000000000E+00    0.000000000000000E+00    0.000000000000000E+00    0.000000000000000E+00    0.000000000000000E+00    0.000000000000000E+00    0.000000000000000E+00    0.000000000000000E+00    0.000000000000000E+00    0.000000000000000E+00    0.000000000000000E+00    0.000000000000000E+00
    0.878170447400172E+01    0.505522215413685E+00    0.505522215413685E+00    0.000000000000000E+00    0.000000000000000E+00    0.000000000000000E+00    0.000000000000000E+00    0.000000000000000E+00    0.000000000000000E+00    0.000000000000000E+00    0.000000000000000E+00    0.000000000000000E+00    0.000000000000000E+00    0.000000000000000E+00    0.000000000000000E+00    0.000000000000000E+00    0.000000000000000E+00    0.000000000000000E+00    0.000000000000000E+00    0.000000000000000E+00    0.000000000000000E+00    0.000000000000000E+00    0.000000000000000E+00    0.000000000000000E+00    0.000000000000000E+00    0.000000000000000E+00    0.000000000000000E+00    0.000000000000000E+00    0.000000000000000E+00    0.000000000000000E+00    0.000000000000000E+00    0.000000000000000E+00    0.000000000000000E+00    0.000000000000000E+00    0.000000000000000E+00    0.000000000000000E+00    0.000000000000000E+00    0.000000000000000E+00    0.000000000000000E+00    0.000000000000000E+00    0.000000000000000E+00    0.000000000000000E+00    0.000000000000000E+00    0.000000000000000E+00    0.000000000000000E+00    0.000000000000000E+00    0.000000000000000E+00    0.000000000000000E+00
    0.878670456593851E+01    0.505008367336620E+00    0.505008367336620E+00    0.000000000000000E+00    0.000000000000000E+00    0.000000000000000E+00    0.000000000000000E+00    0.000000000000000E+00    0.000000000000000E+00    0.000000000000000E+00    0.000000000000000E+00    0.000000000000000E+00    0.000000000000000E+00    0.000000000000000E+00    0.000000000000000E+00    0.000000000000000E+00    0.000000000000000E+00    0.000000000000000E+00    0.000000000000000E+00    0.000000000000000E+00    0.000000000000000E+00    0.000000000000000E+00    0.000000000000000E+00    0.000000000000000E+00    0.000000000000000E+00    0.000000000000000E+00    0.000000000000000E+00    0.000000000000000E+00    0.000000000000000E+00    0.000000000000000E+00    0.000000000000000E+00    0.000000000000000E+00    0.000000000000000E+00    0.000000000000000E+00    0.000000000000000E+00    0.000000000000000E+00    0.000000000000000E+00    0.000000000000000E+00    0.000000000000000E+00    0.000000000000000E+00    0.000000000000000E+00    0.000000000000000E+00    0.000000000000000E+00    0.000000000000000E+00    0.000000000000000E+00    0.000000000000000E+00    0.000000000000000E+00    0.000000000000000E+00
    0.879170465787529E+01    0.504493874784797E+00    0.504493874784797E+00    0.000000000000000E+00    0.000000000000000E+00    0.000000000000000E+00    0.000000000000000E+00    0.000000000000000E+00    0.000000000000000E+00    0.000000000000000E+00    0.000000000000000E+00    0.000000000000000E+00    0.000000000000000E+00    0.000000000000000E+00    0.000000000000000E+00    0.000000000000000E+00    0.000000000000000E+00    0.000000000000000E+00    0.000000000000000E+00    0.000000000000000E+00    0.000000000000000E+00    0.000000000000000E+00    0.000000000000000E+00    0.000000000000000E+00    0.000000000000000E+00    0.000000000000000E+00    0.000000000000000E+00    0.000000000000000E+00    0.000000000000000E+00    0.000000000000000E+00    0.000000000000000E+00    0.000000000000000E+00    0.000000000000000E+00    0.000000000000000E+00    0.000000000000000E+00    0.000000000000000E+00    0.000000000000000E+00    0.000000000000000E+00    0.000000000000000E+00    0.000000000000000E+00    0.000000000000000E+00    0.000000000000000E+00    0.000000000000000E+00    0.000000000000000E+00    0.000000000000000E+00    0.000000000000000E+00    0.000000000000000E+00    0.000000000000000E+00
    0.879670474981208E+01    0.503978748883983E+00    0.503978748883983E+00    0.000000000000000E+00    0.000000000000000E+00    0.000000000000000E+00    0.000000000000000E+00    0.000000000000000E+00    0.000000000000000E+00    0.000000000000000E+00    0.000000000000000E+00    0.000000000000000E+00    0.000000000000000E+00    0.000000000000000E+00    0.000000000000000E+00    0.000000000000000E+00    0.000000000000000E+00    0.000000000000000E+00    0.000000000000000E+00    0.000000000000000E+00    0.000000000000000E+00    0.000000000000000E+00    0.000000000000000E+00    0.000000000000000E+00    0.000000000000000E+00    0.000000000000000E+00    0.000000000000000E+00    0.000000000000000E+00    0.000000000000000E+00    0.000000000000000E+00    0.000000000000000E+00    0.000000000000000E+00    0.000000000000000E+00    0.000000000000000E+00    0.000000000000000E+00    0.000000000000000E+00    0.000000000000000E+00    0.000000000000000E+00    0.000000000000000E+00    0.000000000000000E+00    0.000000000000000E+00    0.000000000000000E+00    0.000000000000000E+00    0.000000000000000E+00    0.000000000000000E+00    0.000000000000000E+00    0.000000000000000E+00    0.000000000000000E+00
    0.880170484174887E+01    0.503463000515475E+00    0.503463000515475E+00    0.000000000000000E+00    0.000000000000000E+00    0.000000000000000E+00    0.000000000000000E+00    0.000000000000000E+00    0.000000000000000E+00    0.000000000000000E+00    0.000000000000000E+00    0.000000000000000E+00    0.000000000000000E+00    0.000000000000000E+00    0.000000000000000E+00    0.000000000000000E+00    0.000000000000000E+00    0.000000000000000E+00    0.000000000000000E+00    0.000000000000000E+00    0.000000000000000E+00    0.000000000000000E+00    0.000000000000000E+00    0.000000000000000E+00    0.000000000000000E+00    0.000000000000000E+00    0.000000000000000E+00    0.000000000000000E+00    0.000000000000000E+00    0.000000000000000E+00    0.000000000000000E+00    0.000000000000000E+00    0.000000000000000E+00    0.000000000000000E+00    0.000000000000000E+00    0.000000000000000E+00    0.000000000000000E+00    0.000000000000000E+00    0.000000000000000E+00    0.000000000000000E+00    0.000000000000000E+00    0.000000000000000E+00    0.000000000000000E+00    0.000000000000000E+00    0.000000000000000E+00    0.000000000000000E+00    0.000000000000000E+00    0.000000000000000E+00
    0.880670493368566E+01    0.502946640264672E+00    0.502946640264672E+00    0.000000000000000E+00    0.000000000000000E+00    0.000000000000000E+00    0.000000000000000E+00    0.000000000000000E+00    0.000000000000000E+00    0.000000000000000E+00    0.000000000000000E+00    0.000000000000000E+00    0.000000000000000E+00    0.000000000000000E+00    0.000000000000000E+00    0.000000000000000E+00    0.000000000000000E+00    0.000000000000000E+00    0.000000000000000E+00    0.000000000000000E+00    0.000000000000000E+00    0.000000000000000E+00    0.000000000000000E+00    0.000000000000000E+00    0.000000000000000E+00    0.000000000000000E+00    0.000000000000000E+00    0.000000000000000E+00    0.000000000000000E+00    0.000000000000000E+00    0.000000000000000E+00    0.000000000000000E+00    0.000000000000000E+00    0.000000000000000E+00    0.000000000000000E+00    0.000000000000000E+00    0.000000000000000E+00    0.000000000000000E+00    0.000000000000000E+00    0.000000000000000E+00    0.000000000000000E+00    0.000000000000000E+00    0.000000000000000E+00    0.000000000000000E+00    0.000000000000000E+00    0.000000000000000E+00    0.000000000000000E+00    0.000000000000000E+00
    0.881170502562244E+01    0.502429678377297E+00    0.502429678377297E+00    0.000000000000000E+00    0.000000000000000E+00    0.000000000000000E+00    0.000000000000000E+00    0.000000000000000E+00    0.000000000000000E+00    0.000000000000000E+00    0.000000000000000E+00    0.000000000000000E+00    0.000000000000000E+00    0.000000000000000E+00    0.000000000000000E+00    0.000000000000000E+00    0.000000000000000E+00    0.000000000000000E+00    0.000000000000000E+00    0.000000000000000E+00    0.000000000000000E+00    0.000000000000000E+00    0.000000000000000E+00    0.000000000000000E+00    0.000000000000000E+00    0.000000000000000E+00    0.000000000000000E+00    0.000000000000000E+00    0.000000000000000E+00    0.000000000000000E+00    0.000000000000000E+00    0.000000000000000E+00    0.000000000000000E+00    0.000000000000000E+00    0.000000000000000E+00    0.000000000000000E+00    0.000000000000000E+00    0.000000000000000E+00    0.000000000000000E+00    0.000000000000000E+00    0.000000000000000E+00    0.000000000000000E+00    0.000000000000000E+00    0.000000000000000E+00    0.000000000000000E+00    0.000000000000000E+00    0.000000000000000E+00    0.000000000000000E+00
    0.881670511755923E+01    0.501912124724697E+00    0.501912124724697E+00    0.000000000000000E+00    0.000000000000000E+00    0.000000000000000E+00    0.000000000000000E+00    0.000000000000000E+00    0.000000000000000E+00    0.000000000000000E+00    0.000000000000000E+00    0.000000000000000E+00    0.000000000000000E+00    0.000000000000000E+00    0.000000000000000E+00    0.000000000000000E+00    0.000000000000000E+00    0.000000000000000E+00    0.000000000000000E+00    0.000000000000000E+00    0.000000000000000E+00    0.000000000000000E+00    0.000000000000000E+00    0.000000000000000E+00    0.000000000000000E+00    0.000000000000000E+00    0.000000000000000E+00    0.000000000000000E+00    0.000000000000000E+00    0.000000000000000E+00    0.000000000000000E+00    0.000000000000000E+00    0.000000000000000E+00    0.000000000000000E+00    0.000000000000000E+00    0.000000000000000E+00    0.000000000000000E+00    0.000000000000000E+00    0.000000000000000E+00    0.000000000000000E+00    0.000000000000000E+00    0.000000000000000E+00    0.000000000000000E+00    0.000000000000000E+00    0.000000000000000E+00    0.000000000000000E+00    0.000000000000000E+00    0.000000000000000E+00
    0.882170520949602E+01    0.501393988779364E+00    0.501393988779364E+00    0.000000000000000E+00    0.000000000000000E+00    0.000000000000000E+00    0.000000000000000E+00    0.000000000000000E+00    0.000000000000000E+00    0.000000000000000E+00    0.000000000000000E+00    0.000000000000000E+00    0.000000000000000E+00    0.000000000000000E+00    0.000000000000000E+00    0.000000000000000E+00    0.000000000000000E+00    0.000000000000000E+00    0.000000000000000E+00    0.000000000000000E+00    0.000000000000000E+00    0.000000000000000E+00    0.000000000000000E+00    0.000000000000000E+00    0.000000000000000E+00    0.000000000000000E+00    0.000000000000000E+00    0.000000000000000E+00    0.000000000000000E+00    0.000000000000000E+00    0.000000000000000E+00    0.000000000000000E+00    0.000000000000000E+00    0.000000000000000E+00    0.000000000000000E+00    0.000000000000000E+00    0.000000000000000E+00    0.000000000000000E+00    0.000000000000000E+00    0.000000000000000E+00    0.000000000000000E+00    0.000000000000000E+00    0.000000000000000E+00    0.000000000000000E+00    0.000000000000000E+00    0.000000000000000E+00    0.000000000000000E+00    0.000000000000000E+00
    0.882670530143281E+01    0.500875279601260E+00    0.500875279601260E+00    0.000000000000000E+00    0.000000000000000E+00    0.000000000000000E+00    0.000000000000000E+00    0.000000000000000E+00    0.000000000000000E+00    0.000000000000000E+00    0.000000000000000E+00    0.000000000000000E+00    0.000000000000000E+00    0.000000000000000E+00    0.000000000000000E+00    0.000000000000000E+00    0.000000000000000E+00    0.000000000000000E+00    0.000000000000000E+00    0.000000000000000E+00    0.000000000000000E+00    0.000000000000000E+00    0.000000000000000E+00    0.000000000000000E+00    0.000000000000000E+00    0.000000000000000E+00    0.000000000000000E+00    0.000000000000000E+00    0.000000000000000E+00    0.000000000000000E+00    0.000000000000000E+00    0.000000000000000E+00    0.000000000000000E+00    0.000000000000000E+00    0.000000000000000E+00    0.000000000000000E+00    0.000000000000000E+00    0.000000000000000E+00    0.000000000000000E+00    0.000000000000000E+00    0.000000000000000E+00    0.000000000000000E+00    0.000000000000000E+00    0.000000000000000E+00    0.000000000000000E+00    0.000000000000000E+00    0.000000000000000E+00    0.000000000000000E+00
    0.883170539336960E+01    0.500356005835252E+00    0.500356005835252E+00    0.000000000000000E+00    0.000000000000000E+00    0.000000000000000E+00    0.000000000000000E+00    0.000000000000000E+00    0.000000000000000E+00    0.000000000000000E+00    0.000000000000000E+00    0.000000000000000E+00    0.000000000000000E+00    0.000000000000000E+00    0.000000000000000E+00    0.000000000000000E+00    0.000000000000000E+00    0.000000000000000E+00    0.000000000000000E+00    0.000000000000000E+00    0.000000000000000E+00    0.000000000000000E+00    0.000000000000000E+00    0.000000000000000E+00    0.000000000000000E+00    0.000000000000000E+00    0.000000000000000E+00    0.000000000000000E+00    0.000000000000000E+00    0.000000000000000E+00    0.000000000000000E+00    0.000000000000000E+00    0.000000000000000E+00    0.000000000000000E+00    0.000000000000000E+00    0.000000000000000E+00    0.000000000000000E+00    0.000000000000000E+00    0.000000000000000E+00    0.000000000000000E+00    0.000000000000000E+00    0.000000000000000E+00    0.000000000000000E+00    0.000000000000000E+00    0.000000000000000E+00    0.000000000000000E+00    0.000000000000000E+00    0.000000000000000E+00
    0.883670548530638E+01    0.499836175719403E+00    0.499836175719403E+00    0.000000000000000E+00    0.000000000000000E+00    0.000000000000000E+00    0.000000000000000E+00    0.000000000000000E+00    0.000000000000000E+00    0.000000000000000E+00    0.000000000000000E+00    0.000000000000000E+00    0.000000000000000E+00    0.000000000000000E+00    0.000000000000000E+00    0.000000000000000E+00    0.000000000000000E+00    0.000000000000000E+00    0.000000000000000E+00    0.000000000000000E+00    0.000000000000000E+00    0.000000000000000E+00    0.000000000000000E+00    0.000000000000000E+00    0.000000000000000E+00    0.000000000000000E+00    0.000000000000000E+00    0.000000000000000E+00    0.000000000000000E+00    0.000000000000000E+00    0.000000000000000E+00    0.000000000000000E+00    0.000000000000000E+00    0.000000000000000E+00    0.000000000000000E+00    0.000000000000000E+00    0.000000000000000E+00    0.000000000000000E+00    0.000000000000000E+00    0.000000000000000E+00    0.000000000000000E+00    0.000000000000000E+00    0.000000000000000E+00    0.000000000000000E+00    0.000000000000000E+00    0.000000000000000E+00    0.000000000000000E+00    0.000000000000000E+00
    0.884170557724317E+01    0.499315797103647E+00    0.499315797103647E+00    0.000000000000000E+00    0.000000000000000E+00    0.000000000000000E+00    0.000000000000000E+00    0.000000000000000E+00    0.000000000000000E+00    0.000000000000000E+00    0.000000000000000E+00    0.000000000000000E+00    0.000000000000000E+00    0.000000000000000E+00    0.000000000000000E+00    0.000000000000000E+00    0.000000000000000E+00    0.000000000000000E+00    0.000000000000000E+00    0.000000000000000E+00    0.000000000000000E+00    0.000000000000000E+00    0.000000000000000E+00    0.000000000000000E+00    0.000000000000000E+00    0.000000000000000E+00    0.000000000000000E+00    0.000000000000000E+00    0.000000000000000E+00    0.000000000000000E+00    0.000000000000000E+00    0.000000000000000E+00    0.000000000000000E+00    0.000000000000000E+00    0.000000000000000E+00    0.000000000000000E+00    0.000000000000000E+00    0.000000000000000E+00    0.000000000000000E+00    0.000000000000000E+00    0.000000000000000E+00    0.000000000000000E+00    0.000000000000000E+00    0.000000000000000E+00    0.000000000000000E+00    0.000000000000000E+00    0.000000000000000E+00    0.000000000000000E+00
    0.884670566917996E+01    0.498794877477819E+00    0.498794877477819E+00    0.000000000000000E+00    0.000000000000000E+00    0.000000000000000E+00    0.000000000000000E+00    0.000000000000000E+00    0.000000000000000E+00    0.000000000000000E+00    0.000000000000000E+00    0.000000000000000E+00    0.000000000000000E+00    0.000000000000000E+00    0.000000000000000E+00    0.000000000000000E+00    0.000000000000000E+00    0.000000000000000E+00    0.000000000000000E+00    0.000000000000000E+00    0.000000000000000E+00    0.000000000000000E+00    0.000000000000000E+00    0.000000000000000E+00    0.000000000000000E+00    0.000000000000000E+00    0.000000000000000E+00    0.000000000000000E+00    0.000000000000000E+00    0.000000000000000E+00    0.000000000000000E+00    0.000000000000000E+00    0.000000000000000E+00    0.000000000000000E+00    0.000000000000000E+00    0.000000000000000E+00    0.000000000000000E+00    0.000000000000000E+00    0.000000000000000E+00    0.000000000000000E+00    0.000000000000000E+00    0.000000000000000E+00    0.000000000000000E+00    0.000000000000000E+00    0.000000000000000E+00    0.000000000000000E+00    0.000000000000000E+00    0.000000000000000E+00
    0.885170576111675E+01    0.498273424007954E+00    0.498273424007954E+00    0.000000000000000E+00    0.000000000000000E+00    0.000000000000000E+00    0.000000000000000E+00    0.000000000000000E+00    0.000000000000000E+00    0.000000000000000E+00    0.000000000000000E+00    0.000000000000000E+00    0.000000000000000E+00    0.000000000000000E+00    0.000000000000000E+00    0.000000000000000E+00    0.000000000000000E+00    0.000000000000000E+00    0.000000000000000E+00    0.000000000000000E+00    0.000000000000000E+00    0.000000000000000E+00    0.000000000000000E+00    0.000000000000000E+00    0.000000000000000E+00    0.000000000000000E+00    0.000000000000000E+00    0.000000000000000E+00    0.000000000000000E+00    0.000000000000000E+00    0.000000000000000E+00    0.000000000000000E+00    0.000000000000000E+00    0.000000000000000E+00    0.000000000000000E+00    0.000000000000000E+00    0.000000000000000E+00    0.000000000000000E+00    0.000000000000000E+00    0.000000000000000E+00    0.000000000000000E+00    0.000000000000000E+00    0.000000000000000E+00    0.000000000000000E+00    0.000000000000000E+00    0.000000000000000E+00    0.000000000000000E+00    0.000000000000000E+00
    0.885670585305353E+01    0.497751443579329E+00    0.497751443579329E+00    0.000000000000000E+00    0.000000000000000E+00    0.000000000000000E+00    0.000000000000000E+00    0.000000000000000E+00    0.000000000000000E+00    0.000000000000000E+00    0.000000000000000E+00    0.000000000000000E+00    0.000000000000000E+00    0.000000000000000E+00    0.000000000000000E+00    0.000000000000000E+00    0.000000000000000E+00    0.000000000000000E+00    0.000000000000000E+00    0.000000000000000E+00    0.000000000000000E+00    0.000000000000000E+00    0.000000000000000E+00    0.000000000000000E+00    0.000000000000000E+00    0.000000000000000E+00    0.000000000000000E+00    0.000000000000000E+00    0.000000000000000E+00    0.000000000000000E+00    0.000000000000000E+00    0.000000000000000E+00    0.000000000000000E+00    0.000000000000000E+00    0.000000000000000E+00    0.000000000000000E+00    0.000000000000000E+00    0.000000000000000E+00    0.000000000000000E+00    0.000000000000000E+00    0.000000000000000E+00    0.000000000000000E+00    0.000000000000000E+00    0.000000000000000E+00    0.000000000000000E+00    0.000000000000000E+00    0.000000000000000E+00    0.000000000000000E+00
    0.886170594499032E+01    0.497228942844639E+00    0.497228942844639E+00    0.000000000000000E+00    0.000000000000000E+00    0.000000000000000E+00    0.000000000000000E+00    0.000000000000000E+00    0.000000000000000E+00    0.000000000000000E+00    0.000000000000000E+00    0.000000000000000E+00    0.000000000000000E+00    0.000000000000000E+00    0.000000000000000E+00    0.000000000000000E+00    0.000000000000000E+00    0.000000000000000E+00    0.000000000000000E+00    0.000000000000000E+00    0.000000000000000E+00    0.000000000000000E+00    0.000000000000000E+00    0.000000000000000E+00    0.000000000000000E+00    0.000000000000000E+00    0.000000000000000E+00    0.000000000000000E+00    0.000000000000000E+00    0.000000000000000E+00    0.000000000000000E+00    0.000000000000000E+00    0.000000000000000E+00    0.000000000000000E+00    0.000000000000000E+00    0.000000000000000E+00    0.000000000000000E+00    0.000000000000000E+00    0.000000000000000E+00    0.000000000000000E+00    0.000000000000000E+00    0.000000000000000E+00    0.000000000000000E+00    0.000000000000000E+00    0.000000000000000E+00    0.000000000000000E+00    0.000000000000000E+00    0.000000000000000E+00
    0.886670603692711E+01    0.496705928275599E+00    0.496705928275599E+00    0.000000000000000E+00    0.000000000000000E+00    0.000000000000000E+00    0.000000000000000E+00    0.000000000000000E+00    0.000000000000000E+00    0.000000000000000E+00    0.000000000000000E+00    0.000000000000000E+00    0.000000000000000E+00    0.000000000000000E+00    0.000000000000000E+00    0.000000000000000E+00    0.000000000000000E+00    0.000000000000000E+00    0.000000000000000E+00    0.000000000000000E+00    0.000000000000000E+00    0.000000000000000E+00    0.000000000000000E+00    0.000000000000000E+00    0.000000000000000E+00    0.000000000000000E+00    0.000000000000000E+00    0.000000000000000E+00    0.000000000000000E+00    0.000000000000000E+00    0.000000000000000E+00    0.000000000000000E+00    0.000000000000000E+00    0.000000000000000E+00    0.000000000000000E+00    0.000000000000000E+00    0.000000000000000E+00    0.000000000000000E+00    0.000000000000000E+00    0.000000000000000E+00    0.000000000000000E+00    0.000000000000000E+00    0.000000000000000E+00    0.000000000000000E+00    0.000000000000000E+00    0.000000000000000E+00    0.000000000000000E+00    0.000000000000000E+00
    0.887170612886390E+01    0.496182406216185E+00    0.496182406216185E+00    0.000000000000000E+00    0.000000000000000E+00    0.000000000000000E+00    0.000000000000000E+00    0.000000000000000E+00    0.000000000000000E+00    0.000000000000000E+00    0.000000000000000E+00    0.000000000000000E+00    0.000000000000000E+00    0.000000000000000E+00    0.000000000000000E+00    0.000000000000000E+00    0.000000000000000E+00    0.000000000000000E+00    0.000000000000000E+00    0.000000000000000E+00    0.000000000000000E+00    0.000000000000000E+00    0.000000000000000E+00    0.000000000000000E+00    0.000000000000000E+00    0.000000000000000E+00    0.000000000000000E+00    0.000000000000000E+00    0.000000000000000E+00    0.000000000000000E+00    0.000000000000000E+00    0.000000000000000E+00    0.000000000000000E+00    0.000000000000000E+00    0.000000000000000E+00    0.000000000000000E+00    0.000000000000000E+00    0.000000000000000E+00    0.000000000000000E+00    0.000000000000000E+00    0.000000000000000E+00    0.000000000000000E+00    0.000000000000000E+00    0.000000000000000E+00    0.000000000000000E+00    0.000000000000000E+00    0.000000000000000E+00    0.000000000000000E+00
    0.887670622080068E+01    0.495658382935725E+00    0.495658382935725E+00    0.000000000000000E+00    0.000000000000000E+00    0.000000000000000E+00    0.000000000000000E+00    0.000000000000000E+00    0.000000000000000E+00    0.000000000000000E+00    0.000000000000000E+00    0.000000000000000E+00    0.000000000000000E+00    0.000000000000000E+00    0.000000000000000E+00    0.000000000000000E+00    0.000000000000000E+00    0.000000000000000E+00    0.000000000000000E+00    0.000000000000000E+00    0.000000000000000E+00    0.000000000000000E+00    0.000000000000000E+00    0.000000000000000E+00    0.000000000000000E+00    0.000000000000000E+00    0.000000000000000E+00    0.000000000000000E+00    0.000000000000000E+00    0.000000000000000E+00    0.000000000000000E+00    0.000000000000000E+00    0.000000000000000E+00    0.000000000000000E+00    0.000000000000000E+00    0.000000000000000E+00    0.000000000000000E+00    0.000000000000000E+00    0.000000000000000E+00    0.000000000000000E+00    0.000000000000000E+00    0.000000000000000E+00    0.000000000000000E+00    0.000000000000000E+00    0.000000000000000E+00    0.000000000000000E+00    0.000000000000000E+00    0.000000000000000E+00
    0.888170631273747E+01    0.495133864680237E+00    0.495133864680237E+00    0.000000000000000E+00    0.000000000000000E+00    0.000000000000000E+00    0.000000000000000E+00    0.000000000000000E+00    0.000000000000000E+00    0.000000000000000E+00    0.000000000000000E+00    0.000000000000000E+00    0.000000000000000E+00    0.000000000000000E+00    0.000000000000000E+00    0.000000000000000E+00    0.000000000000000E+00    0.000000000000000E+00    0.000000000000000E+00    0.000000000000000E+00    0.000000000000000E+00    0.000000000000000E+00    0.000000000000000E+00    0.000000000000000E+00    0.000000000000000E+00    0.000000000000000E+00    0.000000000000000E+00    0.000000000000000E+00    0.000000000000000E+00    0.000000000000000E+00    0.000000000000000E+00    0.000000000000000E+00    0.000000000000000E+00    0.000000000000000E+00    0.000000000000000E+00    0.000000000000000E+00    0.000000000000000E+00    0.000000000000000E+00    0.000000000000000E+00    0.000000000000000E+00    0.000000000000000E+00    0.000000000000000E+00    0.000000000000000E+00    0.000000000000000E+00    0.000000000000000E+00    0.000000000000000E+00    0.000000000000000E+00    0.000000000000000E+00
    0.888670640467426E+01    0.494608857720404E+00    0.494608857720404E+00    0.000000000000000E+00    0.000000000000000E+00    0.000000000000000E+00    0.000000000000000E+00    0.000000000000000E+00    0.000000000000000E+00    0.000000000000000E+00    0.000000000000000E+00    0.000000000000000E+00    0.000000000000000E+00    0.000000000000000E+00    0.000000000000000E+00    0.000000000000000E+00    0.000000000000000E+00    0.000000000000000E+00    0.000000000000000E+00    0.000000000000000E+00    0.000000000000000E+00    0.000000000000000E+00    0.000000000000000E+00    0.000000000000000E+00    0.000000000000000E+00    0.000000000000000E+00    0.000000000000000E+00    0.000000000000000E+00    0.000000000000000E+00    0.000000000000000E+00    0.000000000000000E+00    0.000000000000000E+00    0.000000000000000E+00    0.000000000000000E+00    0.000000000000000E+00    0.000000000000000E+00    0.000000000000000E+00    0.000000000000000E+00    0.000000000000000E+00    0.000000000000000E+00    0.000000000000000E+00    0.000000000000000E+00    0.000000000000000E+00    0.000000000000000E+00    0.000000000000000E+00    0.000000000000000E+00    0.000000000000000E+00    0.000000000000000E+00
    0.889170649661104E+01    0.494083368394871E+00    0.494083368394871E+00    0.000000000000000E+00    0.000000000000000E+00    0.000000000000000E+00    0.000000000000000E+00    0.000000000000000E+00    0.000000000000000E+00    0.000000000000000E+00    0.000000000000000E+00    0.000000000000000E+00    0.000000000000000E+00    0.000000000000000E+00    0.000000000000000E+00    0.000000000000000E+00    0.000000000000000E+00    0.000000000000000E+00    0.000000000000000E+00    0.000000000000000E+00    0.000000000000000E+00    0.000000000000000E+00    0.000000000000000E+00    0.000000000000000E+00    0.000000000000000E+00    0.000000000000000E+00    0.000000000000000E+00    0.000000000000000E+00    0.000000000000000E+00    0.000000000000000E+00    0.000000000000000E+00    0.000000000000000E+00    0.000000000000000E+00    0.000000000000000E+00    0.000000000000000E+00    0.000000000000000E+00    0.000000000000000E+00    0.000000000000000E+00    0.000000000000000E+00    0.000000000000000E+00    0.000000000000000E+00    0.000000000000000E+00    0.000000000000000E+00    0.000000000000000E+00    0.000000000000000E+00    0.000000000000000E+00    0.000000000000000E+00    0.000000000000000E+00
    0.889670658854783E+01    0.493557403147702E+00    0.493557403147702E+00    0.000000000000000E+00    0.000000000000000E+00    0.000000000000000E+00    0.000000000000000E+00    0.000000000000000E+00    0.000000000000000E+00    0.000000000000000E+00    0.000000000000000E+00    0.000000000000000E+00    0.000000000000000E+00    0.000000000000000E+00    0.000000000000000E+00    0.000000000000000E+00    0.000000000000000E+00    0.000000000000000E+00    0.000000000000000E+00    0.000000000000000E+00    0.000000000000000E+00    0.000000000000000E+00    0.000000000000000E+00    0.000000000000000E+00    0.000000000000000E+00    0.000000000000000E+00    0.000000000000000E+00    0.000000000000000E+00    0.000000000000000E+00    0.000000000000000E+00    0.000000000000000E+00    0.000000000000000E+00    0.000000000000000E+00    0.000000000000000E+00    0.000000000000000E+00    0.000000000000000E+00    0.000000000000000E+00    0.000000000000000E+00    0.000000000000000E+00    0.000000000000000E+00    0.000000000000000E+00    0.000000000000000E+00    0.000000000000000E+00    0.000000000000000E+00    0.000000000000000E+00    0.000000000000000E+00    0.000000000000000E+00    0.000000000000000E+00
    0.890170668048462E+01    0.493030968559147E+00    0.493030968559147E+00    0.000000000000000E+00    0.000000000000000E+00    0.000000000000000E+00    0.000000000000000E+00    0.000000000000000E+00    0.000000000000000E+00    0.000000000000000E+00    0.000000000000000E+00    0.000000000000000E+00    0.000000000000000E+00    0.000000000000000E+00    0.000000000000000E+00    0.000000000000000E+00    0.000000000000000E+00    0.000000000000000E+00    0.000000000000000E+00    0.000000000000000E+00    0.000000000000000E+00    0.000000000000000E+00    0.000000000000000E+00    0.000000000000000E+00    0.000000000000000E+00    0.000000000000000E+00    0.000000000000000E+00    0.000000000000000E+00    0.000000000000000E+00    0.000000000000000E+00    0.000000000000000E+00    0.000000000000000E+00    0.000000000000000E+00    0.000000000000000E+00    0.000000000000000E+00    0.000000000000000E+00    0.000000000000000E+00    0.000000000000000E+00    0.000000000000000E+00    0.000000000000000E+00    0.000000000000000E+00    0.000000000000000E+00    0.000000000000000E+00    0.000000000000000E+00    0.000000000000000E+00    0.000000000000000E+00    0.000000000000000E+00    0.000000000000000E+00
    0.890670677242141E+01    0.492504071369016E+00    0.492504071369016E+00    0.000000000000000E+00    0.000000000000000E+00    0.000000000000000E+00    0.000000000000000E+00    0.000000000000000E+00    0.000000000000000E+00    0.000000000000000E+00    0.000000000000000E+00    0.000000000000000E+00    0.000000000000000E+00    0.000000000000000E+00    0.000000000000000E+00    0.000000000000000E+00    0.000000000000000E+00    0.000000000000000E+00    0.000000000000000E+00    0.000000000000000E+00    0.000000000000000E+00    0.000000000000000E+00    0.000000000000000E+00    0.000000000000000E+00    0.000000000000000E+00    0.000000000000000E+00    0.000000000000000E+00    0.000000000000000E+00    0.000000000000000E+00    0.000000000000000E+00    0.000000000000000E+00    0.000000000000000E+00    0.000000000000000E+00    0.000000000000000E+00    0.000000000000000E+00    0.000000000000000E+00    0.000000000000000E+00    0.000000000000000E+00    0.000000000000000E+00    0.000000000000000E+00    0.000000000000000E+00    0.000000000000000E+00    0.000000000000000E+00    0.000000000000000E+00    0.000000000000000E+00    0.000000000000000E+00    0.000000000000000E+00    0.000000000000000E+00
    0.891170686435819E+01    0.491976718492399E+00    0.491976718492399E+00    0.000000000000000E+00    0.000000000000000E+00    0.000000000000000E+00    0.000000000000000E+00    0.000000000000000E+00    0.000000000000000E+00    0.000000000000000E+00    0.000000000000000E+00    0.000000000000000E+00    0.000000000000000E+00    0.000000000000000E+00    0.000000000000000E+00    0.000000000000000E+00    0.000000000000000E+00    0.000000000000000E+00    0.000000000000000E+00    0.000000000000000E+00    0.000000000000000E+00    0.000000000000000E+00    0.000000000000000E+00    0.000000000000000E+00    0.000000000000000E+00    0.000000000000000E+00    0.000000000000000E+00    0.000000000000000E+00    0.000000000000000E+00    0.000000000000000E+00    0.000000000000000E+00    0.000000000000000E+00    0.000000000000000E+00    0.000000000000000E+00    0.000000000000000E+00    0.000000000000000E+00    0.000000000000000E+00    0.000000000000000E+00    0.000000000000000E+00    0.000000000000000E+00    0.000000000000000E+00    0.000000000000000E+00    0.000000000000000E+00    0.000000000000000E+00    0.000000000000000E+00    0.000000000000000E+00    0.000000000000000E+00    0.000000000000000E+00
    0.891670695629498E+01    0.491448917027567E+00    0.491448917027567E+00    0.000000000000000E+00    0.000000000000000E+00    0.000000000000000E+00    0.000000000000000E+00    0.000000000000000E+00    0.000000000000000E+00    0.000000000000000E+00    0.000000000000000E+00    0.000000000000000E+00    0.000000000000000E+00    0.000000000000000E+00    0.000000000000000E+00    0.000000000000000E+00    0.000000000000000E+00    0.000000000000000E+00    0.000000000000000E+00    0.000000000000000E+00    0.000000000000000E+00    0.000000000000000E+00    0.000000000000000E+00    0.000000000000000E+00    0.000000000000000E+00    0.000000000000000E+00    0.000000000000000E+00    0.000000000000000E+00    0.000000000000000E+00    0.000000000000000E+00    0.000000000000000E+00    0.000000000000000E+00    0.000000000000000E+00    0.000000000000000E+00    0.000000000000000E+00    0.000000000000000E+00    0.000000000000000E+00    0.000000000000000E+00    0.000000000000000E+00    0.000000000000000E+00    0.000000000000000E+00    0.000000000000000E+00    0.000000000000000E+00    0.000000000000000E+00    0.000000000000000E+00    0.000000000000000E+00    0.000000000000000E+00    0.000000000000000E+00
    0.892170704823177E+01    0.490920674256298E+00    0.490920674256298E+00    0.000000000000000E+00    0.000000000000000E+00    0.000000000000000E+00    0.000000000000000E+00    0.000000000000000E+00    0.000000000000000E+00    0.000000000000000E+00    0.000000000000000E+00    0.000000000000000E+00    0.000000000000000E+00    0.000000000000000E+00    0.000000000000000E+00    0.000000000000000E+00    0.000000000000000E+00    0.000000000000000E+00    0.000000000000000E+00    0.000000000000000E+00    0.000000000000000E+00    0.000000000000000E+00    0.000000000000000E+00    0.000000000000000E+00    0.000000000000000E+00    0.000000000000000E+00    0.000000000000000E+00    0.000000000000000E+00    0.000000000000000E+00    0.000000000000000E+00    0.000000000000000E+00    0.000000000000000E+00    0.000000000000000E+00    0.000000000000000E+00    0.000000000000000E+00    0.000000000000000E+00    0.000000000000000E+00    0.000000000000000E+00    0.000000000000000E+00    0.000000000000000E+00    0.000000000000000E+00    0.000000000000000E+00    0.000000000000000E+00    0.000000000000000E+00    0.000000000000000E+00    0.000000000000000E+00    0.000000000000000E+00    0.000000000000000E+00
    0.892670714016856E+01    0.490391997636972E+00    0.490391997636972E+00    0.000000000000000E+00    0.000000000000000E+00    0.000000000000000E+00    0.000000000000000E+00    0.000000000000000E+00    0.000000000000000E+00    0.000000000000000E+00    0.000000000000000E+00    0.000000000000000E+00    0.000000000000000E+00    0.000000000000000E+00    0.000000000000000E+00    0.000000000000000E+00    0.000000000000000E+00    0.000000000000000E+00    0.000000000000000E+00    0.000000000000000E+00    0.000000000000000E+00    0.000000000000000E+00    0.000000000000000E+00    0.000000000000000E+00    0.000000000000000E+00    0.000000000000000E+00    0.000000000000000E+00    0.000000000000000E+00    0.000000000000000E+00    0.000000000000000E+00    0.000000000000000E+00    0.000000000000000E+00    0.000000000000000E+00    0.000000000000000E+00    0.000000000000000E+00    0.000000000000000E+00    0.000000000000000E+00    0.000000000000000E+00    0.000000000000000E+00    0.000000000000000E+00    0.000000000000000E+00    0.000000000000000E+00    0.000000000000000E+00    0.000000000000000E+00    0.000000000000000E+00    0.000000000000000E+00    0.000000000000000E+00    0.000000000000000E+00
    0.893170723210535E+01    0.489862894791153E+00    0.489862894791153E+00    0.000000000000000E+00    0.000000000000000E+00    0.000000000000000E+00    0.000000000000000E+00    0.000000000000000E+00    0.000000000000000E+00    0.000000000000000E+00    0.000000000000000E+00    0.000000000000000E+00    0.000000000000000E+00    0.000000000000000E+00    0.000000000000000E+00    0.000000000000000E+00    0.000000000000000E+00    0.000000000000000E+00    0.000000000000000E+00    0.000000000000000E+00    0.000000000000000E+00    0.000000000000000E+00    0.000000000000000E+00    0.000000000000000E+00    0.000000000000000E+00    0.000000000000000E+00    0.000000000000000E+00    0.000000000000000E+00    0.000000000000000E+00    0.000000000000000E+00    0.000000000000000E+00    0.000000000000000E+00    0.000000000000000E+00    0.000000000000000E+00    0.000000000000000E+00    0.000000000000000E+00    0.000000000000000E+00    0.000000000000000E+00    0.000000000000000E+00    0.000000000000000E+00    0.000000000000000E+00    0.000000000000000E+00    0.000000000000000E+00    0.000000000000000E+00    0.000000000000000E+00    0.000000000000000E+00    0.000000000000000E+00    0.000000000000000E+00
    0.893670732404213E+01    0.489333373484388E+00    0.489333373484388E+00    0.000000000000000E+00    0.000000000000000E+00    0.000000000000000E+00    0.000000000000000E+00    0.000000000000000E+00    0.000000000000000E+00    0.000000000000000E+00    0.000000000000000E+00    0.000000000000000E+00    0.000000000000000E+00    0.000000000000000E+00    0.000000000000000E+00    0.000000000000000E+00    0.000000000000000E+00    0.000000000000000E+00    0.000000000000000E+00    0.000000000000000E+00    0.000000000000000E+00    0.000000000000000E+00    0.000000000000000E+00    0.000000000000000E+00    0.000000000000000E+00    0.000000000000000E+00    0.000000000000000E+00    0.000000000000000E+00    0.000000000000000E+00    0.000000000000000E+00    0.000000000000000E+00    0.000000000000000E+00    0.000000000000000E+00    0.000000000000000E+00    0.000000000000000E+00    0.000000000000000E+00    0.000000000000000E+00    0.000000000000000E+00    0.000000000000000E+00    0.000000000000000E+00    0.000000000000000E+00    0.000000000000000E+00    0.000000000000000E+00    0.000000000000000E+00    0.000000000000000E+00    0.000000000000000E+00    0.000000000000000E+00    0.000000000000000E+00
    0.894170741597892E+01    0.488803441602241E+00    0.488803441602241E+00    0.000000000000000E+00    0.000000000000000E+00    0.000000000000000E+00    0.000000000000000E+00    0.000000000000000E+00    0.000000000000000E+00    0.000000000000000E+00    0.000000000000000E+00    0.000000000000000E+00    0.000000000000000E+00    0.000000000000000E+00    0.000000000000000E+00    0.000000000000000E+00    0.000000000000000E+00    0.000000000000000E+00    0.000000000000000E+00    0.000000000000000E+00    0.000000000000000E+00    0.000000000000000E+00    0.000000000000000E+00    0.000000000000000E+00    0.000000000000000E+00    0.000000000000000E+00    0.000000000000000E+00    0.000000000000000E+00    0.000000000000000E+00    0.000000000000000E+00    0.000000000000000E+00    0.000000000000000E+00    0.000000000000000E+00    0.000000000000000E+00    0.000000000000000E+00    0.000000000000000E+00    0.000000000000000E+00    0.000000000000000E+00    0.000000000000000E+00    0.000000000000000E+00    0.000000000000000E+00    0.000000000000000E+00    0.000000000000000E+00    0.000000000000000E+00    0.000000000000000E+00    0.000000000000000E+00    0.000000000000000E+00    0.000000000000000E+00
    0.894670750791571E+01    0.488273107122589E+00    0.488273107122589E+00    0.000000000000000E+00    0.000000000000000E+00    0.000000000000000E+00    0.000000000000000E+00    0.000000000000000E+00    0.000000000000000E+00    0.000000000000000E+00    0.000000000000000E+00    0.000000000000000E+00    0.000000000000000E+00    0.000000000000000E+00    0.000000000000000E+00    0.000000000000000E+00    0.000000000000000E+00    0.000000000000000E+00    0.000000000000000E+00    0.000000000000000E+00    0.000000000000000E+00    0.000000000000000E+00    0.000000000000000E+00    0.000000000000000E+00    0.000000000000000E+00    0.000000000000000E+00    0.000000000000000E+00    0.000000000000000E+00    0.000000000000000E+00    0.000000000000000E+00    0.000000000000000E+00    0.000000000000000E+00    0.000000000000000E+00    0.000000000000000E+00    0.000000000000000E+00    0.000000000000000E+00    0.000000000000000E+00    0.000000000000000E+00    0.000000000000000E+00    0.000000000000000E+00    0.000000000000000E+00    0.000000000000000E+00    0.000000000000000E+00    0.000000000000000E+00    0.000000000000000E+00    0.000000000000000E+00    0.000000000000000E+00    0.000000000000000E+00
    0.895170759985250E+01    0.487742378085359E+00    0.487742378085359E+00    0.000000000000000E+00    0.000000000000000E+00    0.000000000000000E+00    0.000000000000000E+00    0.000000000000000E+00    0.000000000000000E+00    0.000000000000000E+00    0.000000000000000E+00    0.000000000000000E+00    0.000000000000000E+00    0.000000000000000E+00    0.000000000000000E+00    0.000000000000000E+00    0.000000000000000E+00    0.000000000000000E+00    0.000000000000000E+00    0.000000000000000E+00    0.000000000000000E+00    0.000000000000000E+00    0.000000000000000E+00    0.000000000000000E+00    0.000000000000000E+00    0.000000000000000E+00    0.000000000000000E+00    0.000000000000000E+00    0.000000000000000E+00    0.000000000000000E+00    0.000000000000000E+00    0.000000000000000E+00    0.000000000000000E+00    0.000000000000000E+00    0.000000000000000E+00    0.000000000000000E+00    0.000000000000000E+00    0.000000000000000E+00    0.000000000000000E+00    0.000000000000000E+00    0.000000000000000E+00    0.000000000000000E+00    0.000000000000000E+00    0.000000000000000E+00    0.000000000000000E+00    0.000000000000000E+00    0.000000000000000E+00    0.000000000000000E+00
    0.895670769178928E+01    0.487211262560798E+00    0.487211262560798E+00    0.000000000000000E+00    0.000000000000000E+00    0.000000000000000E+00    0.000000000000000E+00    0.000000000000000E+00    0.000000000000000E+00    0.000000000000000E+00    0.000000000000000E+00    0.000000000000000E+00    0.000000000000000E+00    0.000000000000000E+00    0.000000000000000E+00    0.000000000000000E+00    0.000000000000000E+00    0.000000000000000E+00    0.000000000000000E+00    0.000000000000000E+00    0.000000000000000E+00    0.000000000000000E+00    0.000000000000000E+00    0.000000000000000E+00    0.000000000000000E+00    0.000000000000000E+00    0.000000000000000E+00    0.000000000000000E+00    0.000000000000000E+00    0.000000000000000E+00    0.000000000000000E+00    0.000000000000000E+00    0.000000000000000E+00    0.000000000000000E+00    0.000000000000000E+00    0.000000000000000E+00    0.000000000000000E+00    0.000000000000000E+00    0.000000000000000E+00    0.000000000000000E+00    0.000000000000000E+00    0.000000000000000E+00    0.000000000000000E+00    0.000000000000000E+00    0.000000000000000E+00    0.000000000000000E+00    0.000000000000000E+00    0.000000000000000E+00
    0.896170778372607E+01    0.486679768617485E+00    0.486679768617485E+00    0.000000000000000E+00    0.000000000000000E+00    0.000000000000000E+00    0.000000000000000E+00    0.000000000000000E+00    0.000000000000000E+00    0.000000000000000E+00    0.000000000000000E+00    0.000000000000000E+00    0.000000000000000E+00    0.000000000000000E+00    0.000000000000000E+00    0.000000000000000E+00    0.000000000000000E+00    0.000000000000000E+00    0.000000000000000E+00    0.000000000000000E+00    0.000000000000000E+00    0.000000000000000E+00    0.000000000000000E+00    0.000000000000000E+00    0.000000000000000E+00    0.000000000000000E+00    0.000000000000000E+00    0.000000000000000E+00    0.000000000000000E+00    0.000000000000000E+00    0.000000000000000E+00    0.000000000000000E+00    0.000000000000000E+00    0.000000000000000E+00    0.000000000000000E+00    0.000000000000000E+00    0.000000000000000E+00    0.000000000000000E+00    0.000000000000000E+00    0.000000000000000E+00    0.000000000000000E+00    0.000000000000000E+00    0.000000000000000E+00    0.000000000000000E+00    0.000000000000000E+00    0.000000000000000E+00    0.000000000000000E+00    0.000000000000000E+00
    0.896670787566286E+01    0.486147904291150E+00    0.486147904291150E+00    0.000000000000000E+00    0.000000000000000E+00    0.000000000000000E+00    0.000000000000000E+00    0.000000000000000E+00    0.000000000000000E+00    0.000000000000000E+00    0.000000000000000E+00    0.000000000000000E+00    0.000000000000000E+00    0.000000000000000E+00    0.000000000000000E+00    0.000000000000000E+00    0.000000000000000E+00    0.000000000000000E+00    0.000000000000000E+00    0.000000000000000E+00    0.000000000000000E+00    0.000000000000000E+00    0.000000000000000E+00    0.000000000000000E+00    0.000000000000000E+00    0.000000000000000E+00    0.000000000000000E+00    0.000000000000000E+00    0.000000000000000E+00    0.000000000000000E+00    0.000000000000000E+00    0.000000000000000E+00    0.000000000000000E+00    0.000000000000000E+00    0.000000000000000E+00    0.000000000000000E+00    0.000000000000000E+00    0.000000000000000E+00    0.000000000000000E+00    0.000000000000000E+00    0.000000000000000E+00    0.000000000000000E+00    0.000000000000000E+00    0.000000000000000E+00    0.000000000000000E+00    0.000000000000000E+00    0.000000000000000E+00    0.000000000000000E+00
    0.897170796759965E+01    0.485615677555306E+00    0.485615677555306E+00    0.000000000000000E+00    0.000000000000000E+00    0.000000000000000E+00    0.000000000000000E+00    0.000000000000000E+00    0.000000000000000E+00    0.000000000000000E+00    0.000000000000000E+00    0.000000000000000E+00    0.000000000000000E+00    0.000000000000000E+00    0.000000000000000E+00    0.000000000000000E+00    0.000000000000000E+00    0.000000000000000E+00    0.000000000000000E+00    0.000000000000000E+00    0.000000000000000E+00    0.000000000000000E+00    0.000000000000000E+00    0.000000000000000E+00    0.000000000000000E+00    0.000000000000000E+00    0.000000000000000E+00    0.000000000000000E+00    0.000000000000000E+00    0.000000000000000E+00    0.000000000000000E+00    0.000000000000000E+00    0.000000000000000E+00    0.000000000000000E+00    0.000000000000000E+00    0.000000000000000E+00    0.000000000000000E+00    0.000000000000000E+00    0.000000000000000E+00    0.000000000000000E+00    0.000000000000000E+00    0.000000000000000E+00    0.000000000000000E+00    0.000000000000000E+00    0.000000000000000E+00    0.000000000000000E+00    0.000000000000000E+00    0.000000000000000E+00
    0.897670805953643E+01    0.485083096294620E+00    0.485083096294620E+00    0.000000000000000E+00    0.000000000000000E+00    0.000000000000000E+00    0.000000000000000E+00    0.000000000000000E+00    0.000000000000000E+00    0.000000000000000E+00    0.000000000000000E+00    0.000000000000000E+00    0.000000000000000E+00    0.000000000000000E+00    0.000000000000000E+00    0.000000000000000E+00    0.000000000000000E+00    0.000000000000000E+00    0.000000000000000E+00    0.000000000000000E+00    0.000000000000000E+00    0.000000000000000E+00    0.000000000000000E+00    0.000000000000000E+00    0.000000000000000E+00    0.000000000000000E+00    0.000000000000000E+00    0.000000000000000E+00    0.000000000000000E+00    0.000000000000000E+00    0.000000000000000E+00    0.000000000000000E+00    0.000000000000000E+00    0.000000000000000E+00    0.000000000000000E+00    0.000000000000000E+00    0.000000000000000E+00    0.000000000000000E+00    0.000000000000000E+00    0.000000000000000E+00    0.000000000000000E+00    0.000000000000000E+00    0.000000000000000E+00    0.000000000000000E+00    0.000000000000000E+00    0.000000000000000E+00    0.000000000000000E+00    0.000000000000000E+00
    0.898170815147322E+01    0.484550168281749E+00    0.484550168281749E+00    0.000000000000000E+00    0.000000000000000E+00    0.000000000000000E+00    0.000000000000000E+00    0.000000000000000E+00    0.000000000000000E+00    0.000000000000000E+00    0.000000000000000E+00    0.000000000000000E+00    0.000000000000000E+00    0.000000000000000E+00    0.000000000000000E+00    0.000000000000000E+00    0.000000000000000E+00    0.000000000000000E+00    0.000000000000000E+00    0.000000000000000E+00    0.000000000000000E+00    0.000000000000000E+00    0.000000000000000E+00    0.000000000000000E+00    0.000000000000000E+00    0.000000000000000E+00    0.000000000000000E+00    0.000000000000000E+00    0.000000000000000E+00    0.000000000000000E+00    0.000000000000000E+00    0.000000000000000E+00    0.000000000000000E+00    0.000000000000000E+00    0.000000000000000E+00    0.000000000000000E+00    0.000000000000000E+00    0.000000000000000E+00    0.000000000000000E+00    0.000000000000000E+00    0.000000000000000E+00    0.000000000000000E+00    0.000000000000000E+00    0.000000000000000E+00    0.000000000000000E+00    0.000000000000000E+00    0.000000000000000E+00    0.000000000000000E+00
    0.898670824341001E+01    0.484016901158307E+00    0.484016901158307E+00    0.000000000000000E+00    0.000000000000000E+00    0.000000000000000E+00    0.000000000000000E+00    0.000000000000000E+00    0.000000000000000E+00    0.000000000000000E+00    0.000000000000000E+00    0.000000000000000E+00    0.000000000000000E+00    0.000000000000000E+00    0.000000000000000E+00    0.000000000000000E+00    0.000000000000000E+00    0.000000000000000E+00    0.000000000000000E+00    0.000000000000000E+00    0.000000000000000E+00    0.000000000000000E+00    0.000000000000000E+00    0.000000000000000E+00    0.000000000000000E+00    0.000000000000000E+00    0.000000000000000E+00    0.000000000000000E+00    0.000000000000000E+00    0.000000000000000E+00    0.000000000000000E+00    0.000000000000000E+00    0.000000000000000E+00    0.000000000000000E+00    0.000000000000000E+00    0.000000000000000E+00    0.000000000000000E+00    0.000000000000000E+00    0.000000000000000E+00    0.000000000000000E+00    0.000000000000000E+00    0.000000000000000E+00    0.000000000000000E+00    0.000000000000000E+00    0.000000000000000E+00    0.000000000000000E+00    0.000000000000000E+00    0.000000000000000E+00
    0.899170833534679E+01    0.483483302420350E+00    0.483483302420350E+00    0.000000000000000E+00    0.000000000000000E+00    0.000000000000000E+00    0.000000000000000E+00    0.000000000000000E+00    0.000000000000000E+00    0.000000000000000E+00    0.000000000000000E+00    0.000000000000000E+00    0.000000000000000E+00    0.000000000000000E+00    0.000000000000000E+00    0.000000000000000E+00    0.000000000000000E+00    0.000000000000000E+00    0.000000000000000E+00    0.000000000000000E+00    0.000000000000000E+00    0.000000000000000E+00    0.000000000000000E+00    0.000000000000000E+00    0.000000000000000E+00    0.000000000000000E+00    0.000000000000000E+00    0.000000000000000E+00    0.000000000000000E+00    0.000000000000000E+00    0.000000000000000E+00    0.000000000000000E+00    0.000000000000000E+00    0.000000000000000E+00    0.000000000000000E+00    0.000000000000000E+00    0.000000000000000E+00    0.000000000000000E+00    0.000000000000000E+00    0.000000000000000E+00    0.000000000000000E+00    0.000000000000000E+00    0.000000000000000E+00    0.000000000000000E+00    0.000000000000000E+00    0.000000000000000E+00    0.000000000000000E+00    0.000000000000000E+00
    0.899670842728358E+01    0.482949379408697E+00    0.482949379408697E+00    0.000000000000000E+00    0.000000000000000E+00    0.000000000000000E+00    0.000000000000000E+00    0.000000000000000E+00    0.000000000000000E+00    0.000000000000000E+00    0.000000000000000E+00    0.000000000000000E+00    0.000000000000000E+00    0.000000000000000E+00    0.000000000000000E+00    0.000000000000000E+00    0.000000000000000E+00    0.000000000000000E+00    0.000000000000000E+00    0.000000000000000E+00    0.000000000000000E+00    0.000000000000000E+00    0.000000000000000E+00    0.000000000000000E+00    0.000000000000000E+00    0.000000000000000E+00    0.000000000000000E+00    0.000000000000000E+00    0.000000000000000E+00    0.000000000000000E+00    0.000000000000000E+00    0.000000000000000E+00    0.000000000000000E+00    0.000000000000000E+00    0.000000000000000E+00    0.000000000000000E+00    0.000000000000000E+00    0.000000000000000E+00    0.000000000000000E+00    0.000000000000000E+00    0.000000000000000E+00    0.000000000000000E+00    0.000000000000000E+00    0.000000000000000E+00    0.000000000000000E+00    0.000000000000000E+00    0.000000000000000E+00    0.000000000000000E+00
    0.900170851922037E+01    0.482415139304166E+00    0.482415139304166E+00    0.000000000000000E+00    0.000000000000000E+00    0.000000000000000E+00    0.000000000000000E+00    0.000000000000000E+00    0.000000000000000E+00    0.000000000000000E+00    0.000000000000000E+00    0.000000000000000E+00    0.000000000000000E+00    0.000000000000000E+00    0.000000000000000E+00    0.000000000000000E+00    0.000000000000000E+00    0.000000000000000E+00    0.000000000000000E+00    0.000000000000000E+00    0.000000000000000E+00    0.000000000000000E+00    0.000000000000000E+00    0.000000000000000E+00    0.000000000000000E+00    0.000000000000000E+00    0.000000000000000E+00    0.000000000000000E+00    0.000000000000000E+00    0.000000000000000E+00    0.000000000000000E+00    0.000000000000000E+00    0.000000000000000E+00    0.000000000000000E+00    0.000000000000000E+00    0.000000000000000E+00    0.000000000000000E+00    0.000000000000000E+00    0.000000000000000E+00    0.000000000000000E+00    0.000000000000000E+00    0.000000000000000E+00    0.000000000000000E+00    0.000000000000000E+00    0.000000000000000E+00    0.000000000000000E+00    0.000000000000000E+00    0.000000000000000E+00
    0.900670861115716E+01    0.481880589127671E+00    0.481880589127671E+00    0.000000000000000E+00    0.000000000000000E+00    0.000000000000000E+00    0.000000000000000E+00    0.000000000000000E+00    0.000000000000000E+00    0.000000000000000E+00    0.000000000000000E+00    0.000000000000000E+00    0.000000000000000E+00    0.000000000000000E+00    0.000000000000000E+00    0.000000000000000E+00    0.000000000000000E+00    0.000000000000000E+00    0.000000000000000E+00    0.000000000000000E+00    0.000000000000000E+00    0.000000000000000E+00    0.000000000000000E+00    0.000000000000000E+00    0.000000000000000E+00    0.000000000000000E+00    0.000000000000000E+00    0.000000000000000E+00    0.000000000000000E+00    0.000000000000000E+00    0.000000000000000E+00    0.000000000000000E+00    0.000000000000000E+00    0.000000000000000E+00    0.000000000000000E+00    0.000000000000000E+00    0.000000000000000E+00    0.000000000000000E+00    0.000000000000000E+00    0.000000000000000E+00    0.000000000000000E+00    0.000000000000000E+00    0.000000000000000E+00    0.000000000000000E+00    0.000000000000000E+00    0.000000000000000E+00    0.000000000000000E+00    0.000000000000000E+00
    0.901170870309394E+01    0.481345735744960E+00    0.481345735744960E+00    0.000000000000000E+00    0.000000000000000E+00    0.000000000000000E+00    0.000000000000000E+00    0.000000000000000E+00    0.000000000000000E+00    0.000000000000000E+00    0.000000000000000E+00    0.000000000000000E+00    0.000000000000000E+00    0.000000000000000E+00    0.000000000000000E+00    0.000000000000000E+00    0.000000000000000E+00    0.000000000000000E+00    0.000000000000000E+00    0.000000000000000E+00    0.000000000000000E+00    0.000000000000000E+00    0.000000000000000E+00    0.000000000000000E+00    0.000000000000000E+00    0.000000000000000E+00    0.000000000000000E+00    0.000000000000000E+00    0.000000000000000E+00    0.000000000000000E+00    0.000000000000000E+00    0.000000000000000E+00    0.000000000000000E+00    0.000000000000000E+00    0.000000000000000E+00    0.000000000000000E+00    0.000000000000000E+00    0.000000000000000E+00    0.000000000000000E+00    0.000000000000000E+00    0.000000000000000E+00    0.000000000000000E+00    0.000000000000000E+00    0.000000000000000E+00    0.000000000000000E+00    0.000000000000000E+00    0.000000000000000E+00    0.000000000000000E+00
    0.901670879503073E+01    0.480810585875593E+00    0.480810585875593E+00    0.000000000000000E+00    0.000000000000000E+00    0.000000000000000E+00    0.000000000000000E+00    0.000000000000000E+00    0.000000000000000E+00    0.000000000000000E+00    0.000000000000000E+00    0.000000000000000E+00    0.000000000000000E+00    0.000000000000000E+00    0.000000000000000E+00    0.000000000000000E+00    0.000000000000000E+00    0.000000000000000E+00    0.000000000000000E+00    0.000000000000000E+00    0.000000000000000E+00    0.000000000000000E+00    0.000000000000000E+00    0.000000000000000E+00    0.000000000000000E+00    0.000000000000000E+00    0.000000000000000E+00    0.000000000000000E+00    0.000000000000000E+00    0.000000000000000E+00    0.000000000000000E+00    0.000000000000000E+00    0.000000000000000E+00    0.000000000000000E+00    0.000000000000000E+00    0.000000000000000E+00    0.000000000000000E+00    0.000000000000000E+00    0.000000000000000E+00    0.000000000000000E+00    0.000000000000000E+00    0.000000000000000E+00    0.000000000000000E+00    0.000000000000000E+00    0.000000000000000E+00    0.000000000000000E+00    0.000000000000000E+00    0.000000000000000E+00
    0.902170888696752E+01    0.480275146105734E+00    0.480275146105734E+00    0.000000000000000E+00    0.000000000000000E+00    0.000000000000000E+00    0.000000000000000E+00    0.000000000000000E+00    0.000000000000000E+00    0.000000000000000E+00    0.000000000000000E+00    0.000000000000000E+00    0.000000000000000E+00    0.000000000000000E+00    0.000000000000000E+00    0.000000000000000E+00    0.000000000000000E+00    0.000000000000000E+00    0.000000000000000E+00    0.000000000000000E+00    0.000000000000000E+00    0.000000000000000E+00    0.000000000000000E+00    0.000000000000000E+00    0.000000000000000E+00    0.000000000000000E+00    0.000000000000000E+00    0.000000000000000E+00    0.000000000000000E+00    0.000000000000000E+00    0.000000000000000E+00    0.000000000000000E+00    0.000000000000000E+00    0.000000000000000E+00    0.000000000000000E+00    0.000000000000000E+00    0.000000000000000E+00    0.000000000000000E+00    0.000000000000000E+00    0.000000000000000E+00    0.000000000000000E+00    0.000000000000000E+00    0.000000000000000E+00    0.000000000000000E+00    0.000000000000000E+00    0.000000000000000E+00    0.000000000000000E+00    0.000000000000000E+00
    0.902670897890431E+01    0.479739422904096E+00    0.479739422904096E+00    0.000000000000000E+00    0.000000000000000E+00    0.000000000000000E+00    0.000000000000000E+00    0.000000000000000E+00    0.000000000000000E+00    0.000000000000000E+00    0.000000000000000E+00    0.000000000000000E+00    0.000000000000000E+00    0.000000000000000E+00    0.000000000000000E+00    0.000000000000000E+00    0.000000000000000E+00    0.000000000000000E+00    0.000000000000000E+00    0.000000000000000E+00    0.000000000000000E+00    0.000000000000000E+00    0.000000000000000E+00    0.000000000000000E+00    0.000000000000000E+00    0.000000000000000E+00    0.000000000000000E+00    0.000000000000000E+00    0.000000000000000E+00    0.000000000000000E+00    0.000000000000000E+00    0.000000000000000E+00    0.000000000000000E+00    0.000000000000000E+00    0.000000000000000E+00    0.000000000000000E+00    0.000000000000000E+00    0.000000000000000E+00    0.000000000000000E+00    0.000000000000000E+00    0.000000000000000E+00    0.000000000000000E+00    0.000000000000000E+00    0.000000000000000E+00    0.000000000000000E+00    0.000000000000000E+00    0.000000000000000E+00    0.000000000000000E+00
    0.903170907084109E+01    0.479203422640409E+00    0.479203422640409E+00    0.000000000000000E+00    0.000000000000000E+00    0.000000000000000E+00    0.000000000000000E+00    0.000000000000000E+00    0.000000000000000E+00    0.000000000000000E+00    0.000000000000000E+00    0.000000000000000E+00    0.000000000000000E+00    0.000000000000000E+00    0.000000000000000E+00    0.000000000000000E+00    0.000000000000000E+00    0.000000000000000E+00    0.000000000000000E+00    0.000000000000000E+00    0.000000000000000E+00    0.000000000000000E+00    0.000000000000000E+00    0.000000000000000E+00    0.000000000000000E+00    0.000000000000000E+00    0.000000000000000E+00    0.000000000000000E+00    0.000000000000000E+00    0.000000000000000E+00    0.000000000000000E+00    0.000000000000000E+00    0.000000000000000E+00    0.000000000000000E+00    0.000000000000000E+00    0.000000000000000E+00    0.000000000000000E+00    0.000000000000000E+00    0.000000000000000E+00    0.000000000000000E+00    0.000000000000000E+00    0.000000000000000E+00    0.000000000000000E+00    0.000000000000000E+00    0.000000000000000E+00    0.000000000000000E+00    0.000000000000000E+00    0.000000000000000E+00
    0.903670916277788E+01    0.478667151605652E+00    0.478667151605652E+00    0.000000000000000E+00    0.000000000000000E+00    0.000000000000000E+00    0.000000000000000E+00    0.000000000000000E+00    0.000000000000000E+00    0.000000000000000E+00    0.000000000000000E+00    0.000000000000000E+00    0.000000000000000E+00    0.000000000000000E+00    0.000000000000000E+00    0.000000000000000E+00    0.000000000000000E+00    0.000000000000000E+00    0.000000000000000E+00    0.000000000000000E+00    0.000000000000000E+00    0.000000000000000E+00    0.000000000000000E+00    0.000000000000000E+00    0.000000000000000E+00    0.000000000000000E+00    0.000000000000000E+00    0.000000000000000E+00    0.000000000000000E+00    0.000000000000000E+00    0.000000000000000E+00    0.000000000000000E+00    0.000000000000000E+00    0.000000000000000E+00    0.000000000000000E+00    0.000000000000000E+00    0.000000000000000E+00    0.000000000000000E+00    0.000000000000000E+00    0.000000000000000E+00    0.000000000000000E+00    0.000000000000000E+00    0.000000000000000E+00    0.000000000000000E+00    0.000000000000000E+00    0.000000000000000E+00    0.000000000000000E+00    0.000000000000000E+00
    0.904170925471467E+01    0.478130616033329E+00    0.478130616033329E+00    0.000000000000000E+00    0.000000000000000E+00    0.000000000000000E+00    0.000000000000000E+00    0.000000000000000E+00    0.000000000000000E+00    0.000000000000000E+00    0.000000000000000E+00    0.000000000000000E+00    0.000000000000000E+00    0.000000000000000E+00    0.000000000000000E+00    0.000000000000000E+00    0.000000000000000E+00    0.000000000000000E+00    0.000000000000000E+00    0.000000000000000E+00    0.000000000000000E+00    0.000000000000000E+00    0.000000000000000E+00    0.000000000000000E+00    0.000000000000000E+00    0.000000000000000E+00    0.000000000000000E+00    0.000000000000000E+00    0.000000000000000E+00    0.000000000000000E+00    0.000000000000000E+00    0.000000000000000E+00    0.000000000000000E+00    0.000000000000000E+00    0.000000000000000E+00    0.000000000000000E+00    0.000000000000000E+00    0.000000000000000E+00    0.000000000000000E+00    0.000000000000000E+00    0.000000000000000E+00    0.000000000000000E+00    0.000000000000000E+00    0.000000000000000E+00    0.000000000000000E+00    0.000000000000000E+00    0.000000000000000E+00    0.000000000000000E+00
    0.904670934665146E+01    0.477593822120969E+00    0.477593822120969E+00    0.000000000000000E+00    0.000000000000000E+00    0.000000000000000E+00    0.000000000000000E+00    0.000000000000000E+00    0.000000000000000E+00    0.000000000000000E+00    0.000000000000000E+00    0.000000000000000E+00    0.000000000000000E+00    0.000000000000000E+00    0.000000000000000E+00    0.000000000000000E+00    0.000000000000000E+00    0.000000000000000E+00    0.000000000000000E+00    0.000000000000000E+00    0.000000000000000E+00    0.000000000000000E+00    0.000000000000000E+00    0.000000000000000E+00    0.000000000000000E+00    0.000000000000000E+00    0.000000000000000E+00    0.000000000000000E+00    0.000000000000000E+00    0.000000000000000E+00    0.000000000000000E+00    0.000000000000000E+00    0.000000000000000E+00    0.000000000000000E+00    0.000000000000000E+00    0.000000000000000E+00    0.000000000000000E+00    0.000000000000000E+00    0.000000000000000E+00    0.000000000000000E+00    0.000000000000000E+00    0.000000000000000E+00    0.000000000000000E+00    0.000000000000000E+00    0.000000000000000E+00    0.000000000000000E+00    0.000000000000000E+00    0.000000000000000E+00
    0.905170943858824E+01    0.477056776051156E+00    0.477056776051156E+00    0.000000000000000E+00    0.000000000000000E+00    0.000000000000000E+00    0.000000000000000E+00    0.000000000000000E+00    0.000000000000000E+00    0.000000000000000E+00    0.000000000000000E+00    0.000000000000000E+00    0.000000000000000E+00    0.000000000000000E+00    0.000000000000000E+00    0.000000000000000E+00    0.000000000000000E+00    0.000000000000000E+00    0.000000000000000E+00    0.000000000000000E+00    0.000000000000000E+00    0.000000000000000E+00    0.000000000000000E+00    0.000000000000000E+00    0.000000000000000E+00    0.000000000000000E+00    0.000000000000000E+00    0.000000000000000E+00    0.000000000000000E+00    0.000000000000000E+00    0.000000000000000E+00    0.000000000000000E+00    0.000000000000000E+00    0.000000000000000E+00    0.000000000000000E+00    0.000000000000000E+00    0.000000000000000E+00    0.000000000000000E+00    0.000000000000000E+00    0.000000000000000E+00    0.000000000000000E+00    0.000000000000000E+00    0.000000000000000E+00    0.000000000000000E+00    0.000000000000000E+00    0.000000000000000E+00    0.000000000000000E+00    0.000000000000000E+00
    0.905670953052503E+01    0.476519484011358E+00    0.476519484011358E+00    0.000000000000000E+00    0.000000000000000E+00    0.000000000000000E+00    0.000000000000000E+00    0.000000000000000E+00    0.000000000000000E+00    0.000000000000000E+00    0.000000000000000E+00    0.000000000000000E+00    0.000000000000000E+00    0.000000000000000E+00    0.000000000000000E+00    0.000000000000000E+00    0.000000000000000E+00    0.000000000000000E+00    0.000000000000000E+00    0.000000000000000E+00    0.000000000000000E+00    0.000000000000000E+00    0.000000000000000E+00    0.000000000000000E+00    0.000000000000000E+00    0.000000000000000E+00    0.000000000000000E+00    0.000000000000000E+00    0.000000000000000E+00    0.000000000000000E+00    0.000000000000000E+00    0.000000000000000E+00    0.000000000000000E+00    0.000000000000000E+00    0.000000000000000E+00    0.000000000000000E+00    0.000000000000000E+00    0.000000000000000E+00    0.000000000000000E+00    0.000000000000000E+00    0.000000000000000E+00    0.000000000000000E+00    0.000000000000000E+00    0.000000000000000E+00    0.000000000000000E+00    0.000000000000000E+00    0.000000000000000E+00    0.000000000000000E+00
    0.906170962246182E+01    0.475981952211919E+00    0.475981952211919E+00    0.000000000000000E+00    0.000000000000000E+00    0.000000000000000E+00    0.000000000000000E+00    0.000000000000000E+00    0.000000000000000E+00    0.000000000000000E+00    0.000000000000000E+00    0.000000000000000E+00    0.000000000000000E+00    0.000000000000000E+00    0.000000000000000E+00    0.000000000000000E+00    0.000000000000000E+00    0.000000000000000E+00    0.000000000000000E+00    0.000000000000000E+00    0.000000000000000E+00    0.000000000000000E+00    0.000000000000000E+00    0.000000000000000E+00    0.000000000000000E+00    0.000000000000000E+00    0.000000000000000E+00    0.000000000000000E+00    0.000000000000000E+00    0.000000000000000E+00    0.000000000000000E+00    0.000000000000000E+00    0.000000000000000E+00    0.000000000000000E+00    0.000000000000000E+00    0.000000000000000E+00    0.000000000000000E+00    0.000000000000000E+00    0.000000000000000E+00    0.000000000000000E+00    0.000000000000000E+00    0.000000000000000E+00    0.000000000000000E+00    0.000000000000000E+00    0.000000000000000E+00    0.000000000000000E+00    0.000000000000000E+00    0.000000000000000E+00
    0.906670971439861E+01    0.475444186901660E+00    0.475444186901660E+00    0.000000000000000E+00    0.000000000000000E+00    0.000000000000000E+00    0.000000000000000E+00    0.000000000000000E+00    0.000000000000000E+00    0.000000000000000E+00    0.000000000000000E+00    0.000000000000000E+00    0.000000000000000E+00    0.000000000000000E+00    0.000000000000000E+00    0.000000000000000E+00    0.000000000000000E+00    0.000000000000000E+00    0.000000000000000E+00    0.000000000000000E+00    0.000000000000000E+00    0.000000000000000E+00    0.000000000000000E+00    0.000000000000000E+00    0.000000000000000E+00    0.000000000000000E+00    0.000000000000000E+00    0.000000000000000E+00    0.000000000000000E+00    0.000000000000000E+00    0.000000000000000E+00    0.000000000000000E+00    0.000000000000000E+00    0.000000000000000E+00    0.000000000000000E+00    0.000000000000000E+00    0.000000000000000E+00    0.000000000000000E+00    0.000000000000000E+00    0.000000000000000E+00    0.000000000000000E+00    0.000000000000000E+00    0.000000000000000E+00    0.000000000000000E+00    0.000000000000000E+00    0.000000000000000E+00    0.000000000000000E+00    0.000000000000000E+00
    0.907170980633539E+01    0.474906194380604E+00    0.474906194380604E+00    0.000000000000000E+00    0.000000000000000E+00    0.000000000000000E+00    0.000000000000000E+00    0.000000000000000E+00    0.000000000000000E+00    0.000000000000000E+00    0.000000000000000E+00    0.000000000000000E+00    0.000000000000000E+00    0.000000000000000E+00    0.000000000000000E+00    0.000000000000000E+00    0.000000000000000E+00    0.000000000000000E+00    0.000000000000000E+00    0.000000000000000E+00    0.000000000000000E+00    0.000000000000000E+00    0.000000000000000E+00    0.000000000000000E+00    0.000000000000000E+00    0.000000000000000E+00    0.000000000000000E+00    0.000000000000000E+00    0.000000000000000E+00    0.000000000000000E+00    0.000000000000000E+00    0.000000000000000E+00    0.000000000000000E+00    0.000000000000000E+00    0.000000000000000E+00    0.000000000000000E+00    0.000000000000000E+00    0.000000000000000E+00    0.000000000000000E+00    0.000000000000000E+00    0.000000000000000E+00    0.000000000000000E+00    0.000000000000000E+00    0.000000000000000E+00    0.000000000000000E+00    0.000000000000000E+00    0.000000000000000E+00    0.000000000000000E+00
    0.907670989827218E+01    0.474367981009474E+00    0.474367981009474E+00    0.000000000000000E+00    0.000000000000000E+00    0.000000000000000E+00    0.000000000000000E+00    0.000000000000000E+00    0.000000000000000E+00    0.000000000000000E+00    0.000000000000000E+00    0.000000000000000E+00    0.000000000000000E+00    0.000000000000000E+00    0.000000000000000E+00    0.000000000000000E+00    0.000000000000000E+00    0.000000000000000E+00    0.000000000000000E+00    0.000000000000000E+00    0.000000000000000E+00    0.000000000000000E+00    0.000000000000000E+00    0.000000000000000E+00    0.000000000000000E+00    0.000000000000000E+00    0.000000000000000E+00    0.000000000000000E+00    0.000000000000000E+00    0.000000000000000E+00    0.000000000000000E+00    0.000000000000000E+00    0.000000000000000E+00    0.000000000000000E+00    0.000000000000000E+00    0.000000000000000E+00    0.000000000000000E+00    0.000000000000000E+00    0.000000000000000E+00    0.000000000000000E+00    0.000000000000000E+00    0.000000000000000E+00    0.000000000000000E+00    0.000000000000000E+00    0.000000000000000E+00    0.000000000000000E+00    0.000000000000000E+00    0.000000000000000E+00
    0.908170999020897E+01    0.473829553215699E+00    0.473829553215699E+00    0.000000000000000E+00    0.000000000000000E+00    0.000000000000000E+00    0.000000000000000E+00    0.000000000000000E+00    0.000000000000000E+00    0.000000000000000E+00    0.000000000000000E+00    0.000000000000000E+00    0.000000000000000E+00    0.000000000000000E+00    0.000000000000000E+00    0.000000000000000E+00    0.000000000000000E+00    0.000000000000000E+00    0.000000000000000E+00    0.000000000000000E+00    0.000000000000000E+00    0.000000000000000E+00    0.000000000000000E+00    0.000000000000000E+00    0.000000000000000E+00    0.000000000000000E+00    0.000000000000000E+00    0.000000000000000E+00    0.000000000000000E+00    0.000000000000000E+00    0.000000000000000E+00    0.000000000000000E+00    0.000000000000000E+00    0.000000000000000E+00    0.000000000000000E+00    0.000000000000000E+00    0.000000000000000E+00    0.000000000000000E+00    0.000000000000000E+00    0.000000000000000E+00    0.000000000000000E+00    0.000000000000000E+00    0.000000000000000E+00    0.000000000000000E+00    0.000000000000000E+00    0.000000000000000E+00    0.000000000000000E+00    0.000000000000000E+00
    0.908671008214576E+01    0.473290917495789E+00    0.473290917495789E+00    0.000000000000000E+00    0.000000000000000E+00    0.000000000000000E+00    0.000000000000000E+00    0.000000000000000E+00    0.000000000000000E+00    0.000000000000000E+00    0.000000000000000E+00    0.000000000000000E+00    0.000000000000000E+00    0.000000000000000E+00    0.000000000000000E+00    0.000000000000000E+00    0.000000000000000E+00    0.000000000000000E+00    0.000000000000000E+00    0.000000000000000E+00    0.000000000000000E+00    0.000000000000000E+00    0.000000000000000E+00    0.000000000000000E+00    0.000000000000000E+00    0.000000000000000E+00    0.000000000000000E+00    0.000000000000000E+00    0.000000000000000E+00    0.000000000000000E+00    0.000000000000000E+00    0.000000000000000E+00    0.000000000000000E+00    0.000000000000000E+00    0.000000000000000E+00    0.000000000000000E+00    0.000000000000000E+00    0.000000000000000E+00    0.000000000000000E+00    0.000000000000000E+00    0.000000000000000E+00    0.000000000000000E+00    0.000000000000000E+00    0.000000000000000E+00    0.000000000000000E+00    0.000000000000000E+00    0.000000000000000E+00    0.000000000000000E+00
    0.909171017408254E+01    0.472752080414051E+00    0.472752080414051E+00    0.000000000000000E+00    0.000000000000000E+00    0.000000000000000E+00    0.000000000000000E+00    0.000000000000000E+00    0.000000000000000E+00    0.000000000000000E+00    0.000000000000000E+00    0.000000000000000E+00    0.000000000000000E+00    0.000000000000000E+00    0.000000000000000E+00    0.000000000000000E+00    0.000000000000000E+00    0.000000000000000E+00    0.000000000000000E+00    0.000000000000000E+00    0.000000000000000E+00    0.000000000000000E+00    0.000000000000000E+00    0.000000000000000E+00    0.000000000000000E+00    0.000000000000000E+00    0.000000000000000E+00    0.000000000000000E+00    0.000000000000000E+00    0.000000000000000E+00    0.000000000000000E+00    0.000000000000000E+00    0.000000000000000E+00    0.000000000000000E+00    0.000000000000000E+00    0.000000000000000E+00    0.000000000000000E+00    0.000000000000000E+00    0.000000000000000E+00    0.000000000000000E+00    0.000000000000000E+00    0.000000000000000E+00    0.000000000000000E+00    0.000000000000000E+00    0.000000000000000E+00    0.000000000000000E+00    0.000000000000000E+00    0.000000000000000E+00
    0.909671026601933E+01    0.472213048597736E+00    0.472213048597736E+00    0.000000000000000E+00    0.000000000000000E+00    0.000000000000000E+00    0.000000000000000E+00    0.000000000000000E+00    0.000000000000000E+00    0.000000000000000E+00    0.000000000000000E+00    0.000000000000000E+00    0.000000000000000E+00    0.000000000000000E+00    0.000000000000000E+00    0.000000000000000E+00    0.000000000000000E+00    0.000000000000000E+00    0.000000000000000E+00    0.000000000000000E+00    0.000000000000000E+00    0.000000000000000E+00    0.000000000000000E+00    0.000000000000000E+00    0.000000000000000E+00    0.000000000000000E+00    0.000000000000000E+00    0.000000000000000E+00    0.000000000000000E+00    0.000000000000000E+00    0.000000000000000E+00    0.000000000000000E+00    0.000000000000000E+00    0.000000000000000E+00    0.000000000000000E+00    0.000000000000000E+00    0.000000000000000E+00    0.000000000000000E+00    0.000000000000000E+00    0.000000000000000E+00    0.000000000000000E+00    0.000000000000000E+00    0.000000000000000E+00    0.000000000000000E+00    0.000000000000000E+00    0.000000000000000E+00    0.000000000000000E+00    0.000000000000000E+00
    0.910171035795612E+01    0.471673828728799E+00    0.471673828728799E+00    0.000000000000000E+00    0.000000000000000E+00    0.000000000000000E+00    0.000000000000000E+00    0.000000000000000E+00    0.000000000000000E+00    0.000000000000000E+00    0.000000000000000E+00    0.000000000000000E+00    0.000000000000000E+00    0.000000000000000E+00    0.000000000000000E+00    0.000000000000000E+00    0.000000000000000E+00    0.000000000000000E+00    0.000000000000000E+00    0.000000000000000E+00    0.000000000000000E+00    0.000000000000000E+00    0.000000000000000E+00    0.000000000000000E+00    0.000000000000000E+00    0.000000000000000E+00    0.000000000000000E+00    0.000000000000000E+00    0.000000000000000E+00    0.000000000000000E+00    0.000000000000000E+00    0.000000000000000E+00    0.000000000000000E+00    0.000000000000000E+00    0.000000000000000E+00    0.000000000000000E+00    0.000000000000000E+00    0.000000000000000E+00    0.000000000000000E+00    0.000000000000000E+00    0.000000000000000E+00    0.000000000000000E+00    0.000000000000000E+00    0.000000000000000E+00    0.000000000000000E+00    0.000000000000000E+00    0.000000000000000E+00    0.000000000000000E+00
    0.910671044989291E+01    0.471134427532529E+00    0.471134427532529E+00    0.000000000000000E+00    0.000000000000000E+00    0.000000000000000E+00    0.000000000000000E+00    0.000000000000000E+00    0.000000000000000E+00    0.000000000000000E+00    0.000000000000000E+00    0.000000000000000E+00    0.000000000000000E+00    0.000000000000000E+00    0.000000000000000E+00    0.000000000000000E+00    0.000000000000000E+00    0.000000000000000E+00    0.000000000000000E+00    0.000000000000000E+00    0.000000000000000E+00    0.000000000000000E+00    0.000000000000000E+00    0.000000000000000E+00    0.000000000000000E+00    0.000000000000000E+00    0.000000000000000E+00    0.000000000000000E+00    0.000000000000000E+00    0.000000000000000E+00    0.000000000000000E+00    0.000000000000000E+00    0.000000000000000E+00    0.000000000000000E+00    0.000000000000000E+00    0.000000000000000E+00    0.000000000000000E+00    0.000000000000000E+00    0.000000000000000E+00    0.000000000000000E+00    0.000000000000000E+00    0.000000000000000E+00    0.000000000000000E+00    0.000000000000000E+00    0.000000000000000E+00    0.000000000000000E+00    0.000000000000000E+00    0.000000000000000E+00
    0.911171054182970E+01    0.470594851763473E+00    0.470594851763473E+00    0.000000000000000E+00    0.000000000000000E+00    0.000000000000000E+00    0.000000000000000E+00    0.000000000000000E+00    0.000000000000000E+00    0.000000000000000E+00    0.000000000000000E+00    0.000000000000000E+00    0.000000000000000E+00    0.000000000000000E+00    0.000000000000000E+00    0.000000000000000E+00    0.000000000000000E+00    0.000000000000000E+00    0.000000000000000E+00    0.000000000000000E+00    0.000000000000000E+00    0.000000000000000E+00    0.000000000000000E+00    0.000000000000000E+00    0.000000000000000E+00    0.000000000000000E+00    0.000000000000000E+00    0.000000000000000E+00    0.000000000000000E+00    0.000000000000000E+00    0.000000000000000E+00    0.000000000000000E+00    0.000000000000000E+00    0.000000000000000E+00    0.000000000000000E+00    0.000000000000000E+00    0.000000000000000E+00    0.000000000000000E+00    0.000000000000000E+00    0.000000000000000E+00    0.000000000000000E+00    0.000000000000000E+00    0.000000000000000E+00    0.000000000000000E+00    0.000000000000000E+00    0.000000000000000E+00    0.000000000000000E+00    0.000000000000000E+00
    0.911671063376648E+01    0.470055108189016E+00    0.470055108189016E+00    0.000000000000000E+00    0.000000000000000E+00    0.000000000000000E+00    0.000000000000000E+00    0.000000000000000E+00    0.000000000000000E+00    0.000000000000000E+00    0.000000000000000E+00    0.000000000000000E+00    0.000000000000000E+00    0.000000000000000E+00    0.000000000000000E+00    0.000000000000000E+00    0.000000000000000E+00    0.000000000000000E+00    0.000000000000000E+00    0.000000000000000E+00    0.000000000000000E+00    0.000000000000000E+00    0.000000000000000E+00    0.000000000000000E+00    0.000000000000000E+00    0.000000000000000E+00    0.000000000000000E+00    0.000000000000000E+00    0.000000000000000E+00    0.000000000000000E+00    0.000000000000000E+00    0.000000000000000E+00    0.000000000000000E+00    0.000000000000000E+00    0.000000000000000E+00    0.000000000000000E+00    0.000000000000000E+00    0.000000000000000E+00    0.000000000000000E+00    0.000000000000000E+00    0.000000000000000E+00    0.000000000000000E+00    0.000000000000000E+00    0.000000000000000E+00    0.000000000000000E+00    0.000000000000000E+00    0.000000000000000E+00    0.000000000000000E+00
    0.912171072570327E+01    0.469515203571162E+00    0.469515203571162E+00    0.000000000000000E+00    0.000000000000000E+00    0.000000000000000E+00    0.000000000000000E+00    0.000000000000000E+00    0.000000000000000E+00    0.000000000000000E+00    0.000000000000000E+00    0.000000000000000E+00    0.000000000000000E+00    0.000000000000000E+00    0.000000000000000E+00    0.000000000000000E+00    0.000000000000000E+00    0.000000000000000E+00    0.000000000000000E+00    0.000000000000000E+00    0.000000000000000E+00    0.000000000000000E+00    0.000000000000000E+00    0.000000000000000E+00    0.000000000000000E+00    0.000000000000000E+00    0.000000000000000E+00    0.000000000000000E+00    0.000000000000000E+00    0.000000000000000E+00    0.000000000000000E+00    0.000000000000000E+00    0.000000000000000E+00    0.000000000000000E+00    0.000000000000000E+00    0.000000000000000E+00    0.000000000000000E+00    0.000000000000000E+00    0.000000000000000E+00    0.000000000000000E+00    0.000000000000000E+00    0.000000000000000E+00    0.000000000000000E+00    0.000000000000000E+00    0.000000000000000E+00    0.000000000000000E+00    0.000000000000000E+00    0.000000000000000E+00
    0.912671081764006E+01    0.468975144647018E+00    0.468975144647018E+00    0.000000000000000E+00    0.000000000000000E+00    0.000000000000000E+00    0.000000000000000E+00    0.000000000000000E+00    0.000000000000000E+00    0.000000000000000E+00    0.000000000000000E+00    0.000000000000000E+00    0.000000000000000E+00    0.000000000000000E+00    0.000000000000000E+00    0.000000000000000E+00    0.000000000000000E+00    0.000000000000000E+00    0.000000000000000E+00    0.000000000000000E+00    0.000000000000000E+00    0.000000000000000E+00    0.000000000000000E+00    0.000000000000000E+00    0.000000000000000E+00    0.000000000000000E+00    0.000000000000000E+00    0.000000000000000E+00    0.000000000000000E+00    0.000000000000000E+00    0.000000000000000E+00    0.000000000000000E+00    0.000000000000000E+00    0.000000000000000E+00    0.000000000000000E+00    0.000000000000000E+00    0.000000000000000E+00    0.000000000000000E+00    0.000000000000000E+00    0.000000000000000E+00    0.000000000000000E+00    0.000000000000000E+00    0.000000000000000E+00    0.000000000000000E+00    0.000000000000000E+00    0.000000000000000E+00    0.000000000000000E+00    0.000000000000000E+00
    0.913171090957685E+01    0.468434938108487E+00    0.468434938108487E+00    0.000000000000000E+00    0.000000000000000E+00    0.000000000000000E+00    0.000000000000000E+00    0.000000000000000E+00    0.000000000000000E+00    0.000000000000000E+00    0.000000000000000E+00    0.000000000000000E+00    0.000000000000000E+00    0.000000000000000E+00    0.000000000000000E+00    0.000000000000000E+00    0.000000000000000E+00    0.000000000000000E+00    0.000000000000000E+00    0.000000000000000E+00    0.000000000000000E+00    0.000000000000000E+00    0.000000000000000E+00    0.000000000000000E+00    0.000000000000000E+00    0.000000000000000E+00    0.000000000000000E+00    0.000000000000000E+00    0.000000000000000E+00    0.000000000000000E+00    0.000000000000000E+00    0.000000000000000E+00    0.000000000000000E+00    0.000000000000000E+00    0.000000000000000E+00    0.000000000000000E+00    0.000000000000000E+00    0.000000000000000E+00    0.000000000000000E+00    0.000000000000000E+00    0.000000000000000E+00    0.000000000000000E+00    0.000000000000000E+00    0.000000000000000E+00    0.000000000000000E+00    0.000000000000000E+00    0.000000000000000E+00    0.000000000000000E+00
    0.913671100151363E+01    0.467894590581853E+00    0.467894590581853E+00    0.000000000000000E+00    0.000000000000000E+00    0.000000000000000E+00    0.000000000000000E+00    0.000000000000000E+00    0.000000000000000E+00    0.000000000000000E+00    0.000000000000000E+00    0.000000000000000E+00    0.000000000000000E+00    0.000000000000000E+00    0.000000000000000E+00    0.000000000000000E+00    0.000000000000000E+00    0.000000000000000E+00    0.000000000000000E+00    0.000000000000000E+00    0.000000000000000E+00    0.000000000000000E+00    0.000000000000000E+00    0.000000000000000E+00    0.000000000000000E+00    0.000000000000000E+00    0.000000000000000E+00    0.000000000000000E+00    0.000000000000000E+00    0.000000000000000E+00    0.000000000000000E+00    0.000000000000000E+00    0.000000000000000E+00    0.000000000000000E+00    0.000000000000000E+00    0.000000000000000E+00    0.000000000000000E+00    0.000000000000000E+00    0.000000000000000E+00    0.000000000000000E+00    0.000000000000000E+00    0.000000000000000E+00    0.000000000000000E+00    0.000000000000000E+00    0.000000000000000E+00    0.000000000000000E+00    0.000000000000000E+00    0.000000000000000E+00
    0.914171109345042E+01    0.467354108607639E+00    0.467354108607639E+00    0.000000000000000E+00    0.000000000000000E+00    0.000000000000000E+00    0.000000000000000E+00    0.000000000000000E+00    0.000000000000000E+00    0.000000000000000E+00    0.000000000000000E+00    0.000000000000000E+00    0.000000000000000E+00    0.000000000000000E+00    0.000000000000000E+00    0.000000000000000E+00    0.000000000000000E+00    0.000000000000000E+00    0.000000000000000E+00    0.000000000000000E+00    0.000000000000000E+00    0.000000000000000E+00    0.000000000000000E+00    0.000000000000000E+00    0.000000000000000E+00    0.000000000000000E+00    0.000000000000000E+00    0.000000000000000E+00    0.000000000000000E+00    0.000000000000000E+00    0.000000000000000E+00    0.000000000000000E+00    0.000000000000000E+00    0.000000000000000E+00    0.000000000000000E+00    0.000000000000000E+00    0.000000000000000E+00    0.000000000000000E+00    0.000000000000000E+00    0.000000000000000E+00    0.000000000000000E+00    0.000000000000000E+00    0.000000000000000E+00    0.000000000000000E+00    0.000000000000000E+00    0.000000000000000E+00    0.000000000000000E+00    0.000000000000000E+00
    0.914671118538721E+01    0.466813498621376E+00    0.466813498621376E+00    0.000000000000000E+00    0.000000000000000E+00    0.000000000000000E+00    0.000000000000000E+00    0.000000000000000E+00    0.000000000000000E+00    0.000000000000000E+00    0.000000000000000E+00    0.000000000000000E+00    0.000000000000000E+00    0.000000000000000E+00    0.000000000000000E+00    0.000000000000000E+00    0.000000000000000E+00    0.000000000000000E+00    0.000000000000000E+00    0.000000000000000E+00    0.000000000000000E+00    0.000000000000000E+00    0.000000000000000E+00    0.000000000000000E+00    0.000000000000000E+00    0.000000000000000E+00    0.000000000000000E+00    0.000000000000000E+00    0.000000000000000E+00    0.000000000000000E+00    0.000000000000000E+00    0.000000000000000E+00    0.000000000000000E+00    0.000000000000000E+00    0.000000000000000E+00    0.000000000000000E+00    0.000000000000000E+00    0.000000000000000E+00    0.000000000000000E+00    0.000000000000000E+00    0.000000000000000E+00    0.000000000000000E+00    0.000000000000000E+00    0.000000000000000E+00    0.000000000000000E+00    0.000000000000000E+00    0.000000000000000E+00    0.000000000000000E+00
    0.915171127732400E+01    0.466272766935730E+00    0.466272766935730E+00    0.000000000000000E+00    0.000000000000000E+00    0.000000000000000E+00    0.000000000000000E+00    0.000000000000000E+00    0.000000000000000E+00    0.000000000000000E+00    0.000000000000000E+00    0.000000000000000E+00    0.000000000000000E+00    0.000000000000000E+00    0.000000000000000E+00    0.000000000000000E+00    0.000000000000000E+00    0.000000000000000E+00    0.000000000000000E+00    0.000000000000000E+00    0.000000000000000E+00    0.000000000000000E+00    0.000000000000000E+00    0.000000000000000E+00    0.000000000000000E+00    0.000000000000000E+00    0.000000000000000E+00    0.000000000000000E+00    0.000000000000000E+00    0.000000000000000E+00    0.000000000000000E+00    0.000000000000000E+00    0.000000000000000E+00    0.000000000000000E+00    0.000000000000000E+00    0.000000000000000E+00    0.000000000000000E+00    0.000000000000000E+00    0.000000000000000E+00    0.000000000000000E+00    0.000000000000000E+00    0.000000000000000E+00    0.000000000000000E+00    0.000000000000000E+00    0.000000000000000E+00    0.000000000000000E+00    0.000000000000000E+00    0.000000000000000E+00
    0.915671136926078E+01    0.465731919724403E+00    0.465731919724403E+00    0.000000000000000E+00    0.000000000000000E+00    0.000000000000000E+00    0.000000000000000E+00    0.000000000000000E+00    0.000000000000000E+00    0.000000000000000E+00    0.000000000000000E+00    0.000000000000000E+00    0.000000000000000E+00    0.000000000000000E+00    0.000000000000000E+00    0.000000000000000E+00    0.000000000000000E+00    0.000000000000000E+00    0.000000000000000E+00    0.000000000000000E+00    0.000000000000000E+00    0.000000000000000E+00    0.000000000000000E+00    0.000000000000000E+00    0.000000000000000E+00    0.000000000000000E+00    0.000000000000000E+00    0.000000000000000E+00    0.000000000000000E+00    0.000000000000000E+00    0.000000000000000E+00    0.000000000000000E+00    0.000000000000000E+00    0.000000000000000E+00    0.000000000000000E+00    0.000000000000000E+00    0.000000000000000E+00    0.000000000000000E+00    0.000000000000000E+00    0.000000000000000E+00    0.000000000000000E+00    0.000000000000000E+00    0.000000000000000E+00    0.000000000000000E+00    0.000000000000000E+00    0.000000000000000E+00    0.000000000000000E+00    0.000000000000000E+00
    0.916171146119757E+01    0.465190963008216E+00    0.465190963008216E+00    0.000000000000000E+00    0.000000000000000E+00    0.000000000000000E+00    0.000000000000000E+00    0.000000000000000E+00    0.000000000000000E+00    0.000000000000000E+00    0.000000000000000E+00    0.000000000000000E+00    0.000000000000000E+00    0.000000000000000E+00    0.000000000000000E+00    0.000000000000000E+00    0.000000000000000E+00    0.000000000000000E+00    0.000000000000000E+00    0.000000000000000E+00    0.000000000000000E+00    0.000000000000000E+00    0.000000000000000E+00    0.000000000000000E+00    0.000000000000000E+00    0.000000000000000E+00    0.000000000000000E+00    0.000000000000000E+00    0.000000000000000E+00    0.000000000000000E+00    0.000000000000000E+00    0.000000000000000E+00    0.000000000000000E+00    0.000000000000000E+00    0.000000000000000E+00    0.000000000000000E+00    0.000000000000000E+00    0.000000000000000E+00    0.000000000000000E+00    0.000000000000000E+00    0.000000000000000E+00    0.000000000000000E+00    0.000000000000000E+00    0.000000000000000E+00    0.000000000000000E+00    0.000000000000000E+00    0.000000000000000E+00    0.000000000000000E+00
    0.916671155313436E+01    0.464649902643651E+00    0.464649902643651E+00    0.000000000000000E+00    0.000000000000000E+00    0.000000000000000E+00    0.000000000000000E+00    0.000000000000000E+00    0.000000000000000E+00    0.000000000000000E+00    0.000000000000000E+00    0.000000000000000E+00    0.000000000000000E+00    0.000000000000000E+00    0.000000000000000E+00    0.000000000000000E+00    0.000000000000000E+00    0.000000000000000E+00    0.000000000000000E+00    0.000000000000000E+00    0.000000000000000E+00    0.000000000000000E+00    0.000000000000000E+00    0.000000000000000E+00    0.000000000000000E+00    0.000000000000000E+00    0.000000000000000E+00    0.000000000000000E+00    0.000000000000000E+00    0.000000000000000E+00    0.000000000000000E+00    0.000000000000000E+00    0.000000000000000E+00    0.000000000000000E+00    0.000000000000000E+00    0.000000000000000E+00    0.000000000000000E+00    0.000000000000000E+00    0.000000000000000E+00    0.000000000000000E+00    0.000000000000000E+00    0.000000000000000E+00    0.000000000000000E+00    0.000000000000000E+00    0.000000000000000E+00    0.000000000000000E+00    0.000000000000000E+00    0.000000000000000E+00
    0.917171164507115E+01    0.464108744314102E+00    0.464108744314102E+00    0.000000000000000E+00    0.000000000000000E+00    0.000000000000000E+00    0.000000000000000E+00    0.000000000000000E+00    0.000000000000000E+00    0.000000000000000E+00    0.000000000000000E+00    0.000000000000000E+00    0.000000000000000E+00    0.000000000000000E+00    0.000000000000000E+00    0.000000000000000E+00    0.000000000000000E+00    0.000000000000000E+00    0.000000000000000E+00    0.000000000000000E+00    0.000000000000000E+00    0.000000000000000E+00    0.000000000000000E+00    0.000000000000000E+00    0.000000000000000E+00    0.000000000000000E+00    0.000000000000000E+00    0.000000000000000E+00    0.000000000000000E+00    0.000000000000000E+00    0.000000000000000E+00    0.000000000000000E+00    0.000000000000000E+00    0.000000000000000E+00    0.000000000000000E+00    0.000000000000000E+00    0.000000000000000E+00    0.000000000000000E+00    0.000000000000000E+00    0.000000000000000E+00    0.000000000000000E+00    0.000000000000000E+00    0.000000000000000E+00    0.000000000000000E+00    0.000000000000000E+00    0.000000000000000E+00    0.000000000000000E+00    0.000000000000000E+00
    0.917671173700793E+01    0.463567493523999E+00    0.463567493523999E+00    0.000000000000000E+00    0.000000000000000E+00    0.000000000000000E+00    0.000000000000000E+00    0.000000000000000E+00    0.000000000000000E+00    0.000000000000000E+00    0.000000000000000E+00    0.000000000000000E+00    0.000000000000000E+00    0.000000000000000E+00    0.000000000000000E+00    0.000000000000000E+00    0.000000000000000E+00    0.000000000000000E+00    0.000000000000000E+00    0.000000000000000E+00    0.000000000000000E+00    0.000000000000000E+00    0.000000000000000E+00    0.000000000000000E+00    0.000000000000000E+00    0.000000000000000E+00    0.000000000000000E+00    0.000000000000000E+00    0.000000000000000E+00    0.000000000000000E+00    0.000000000000000E+00    0.000000000000000E+00    0.000000000000000E+00    0.000000000000000E+00    0.000000000000000E+00    0.000000000000000E+00    0.000000000000000E+00    0.000000000000000E+00    0.000000000000000E+00    0.000000000000000E+00    0.000000000000000E+00    0.000000000000000E+00    0.000000000000000E+00    0.000000000000000E+00    0.000000000000000E+00    0.000000000000000E+00    0.000000000000000E+00    0.000000000000000E+00
    0.918171182894472E+01    0.463026155595834E+00    0.463026155595834E+00    0.000000000000000E+00    0.000000000000000E+00    0.000000000000000E+00    0.000000000000000E+00    0.000000000000000E+00    0.000000000000000E+00    0.000000000000000E+00    0.000000000000000E+00    0.000000000000000E+00    0.000000000000000E+00    0.000000000000000E+00    0.000000000000000E+00    0.000000000000000E+00    0.000000000000000E+00    0.000000000000000E+00    0.000000000000000E+00    0.000000000000000E+00    0.000000000000000E+00    0.000000000000000E+00    0.000000000000000E+00    0.000000000000000E+00    0.000000000000000E+00    0.000000000000000E+00    0.000000000000000E+00    0.000000000000000E+00    0.000000000000000E+00    0.000000000000000E+00    0.000000000000000E+00    0.000000000000000E+00    0.000000000000000E+00    0.000000000000000E+00    0.000000000000000E+00    0.000000000000000E+00    0.000000000000000E+00    0.000000000000000E+00    0.000000000000000E+00    0.000000000000000E+00    0.000000000000000E+00    0.000000000000000E+00    0.000000000000000E+00    0.000000000000000E+00    0.000000000000000E+00    0.000000000000000E+00    0.000000000000000E+00    0.000000000000000E+00
    0.918671192088151E+01    0.462484735670190E+00    0.462484735670190E+00    0.000000000000000E+00    0.000000000000000E+00    0.000000000000000E+00    0.000000000000000E+00    0.000000000000000E+00    0.000000000000000E+00    0.000000000000000E+00    0.000000000000000E+00    0.000000000000000E+00    0.000000000000000E+00    0.000000000000000E+00    0.000000000000000E+00    0.000000000000000E+00    0.000000000000000E+00    0.000000000000000E+00    0.000000000000000E+00    0.000000000000000E+00    0.000000000000000E+00    0.000000000000000E+00    0.000000000000000E+00    0.000000000000000E+00    0.000000000000000E+00    0.000000000000000E+00    0.000000000000000E+00    0.000000000000000E+00    0.000000000000000E+00    0.000000000000000E+00    0.000000000000000E+00    0.000000000000000E+00    0.000000000000000E+00    0.000000000000000E+00    0.000000000000000E+00    0.000000000000000E+00    0.000000000000000E+00    0.000000000000000E+00    0.000000000000000E+00    0.000000000000000E+00    0.000000000000000E+00    0.000000000000000E+00    0.000000000000000E+00    0.000000000000000E+00    0.000000000000000E+00    0.000000000000000E+00    0.000000000000000E+00    0.000000000000000E+00
    0.919171201281830E+01    0.461943238708571E+00    0.461943238708571E+00    0.000000000000000E+00    0.000000000000000E+00    0.000000000000000E+00    0.000000000000000E+00    0.000000000000000E+00    0.000000000000000E+00    0.000000000000000E+00    0.000000000000000E+00    0.000000000000000E+00    0.000000000000000E+00    0.000000000000000E+00    0.000000000000000E+00    0.000000000000000E+00    0.000000000000000E+00    0.000000000000000E+00    0.000000000000000E+00    0.000000000000000E+00    0.000000000000000E+00    0.000000000000000E+00    0.000000000000000E+00    0.000000000000000E+00    0.000000000000000E+00    0.000000000000000E+00    0.000000000000000E+00    0.000000000000000E+00    0.000000000000000E+00    0.000000000000000E+00    0.000000000000000E+00    0.000000000000000E+00    0.000000000000000E+00    0.000000000000000E+00    0.000000000000000E+00    0.000000000000000E+00    0.000000000000000E+00    0.000000000000000E+00    0.000000000000000E+00    0.000000000000000E+00    0.000000000000000E+00    0.000000000000000E+00    0.000000000000000E+00    0.000000000000000E+00    0.000000000000000E+00    0.000000000000000E+00    0.000000000000000E+00    0.000000000000000E+00
    0.919671210475508E+01    0.461401669498996E+00    0.461401669498996E+00    0.000000000000000E+00    0.000000000000000E+00    0.000000000000000E+00    0.000000000000000E+00    0.000000000000000E+00    0.000000000000000E+00    0.000000000000000E+00    0.000000000000000E+00    0.000000000000000E+00    0.000000000000000E+00    0.000000000000000E+00    0.000000000000000E+00    0.000000000000000E+00    0.000000000000000E+00    0.000000000000000E+00    0.000000000000000E+00    0.000000000000000E+00    0.000000000000000E+00    0.000000000000000E+00    0.000000000000000E+00    0.000000000000000E+00    0.000000000000000E+00    0.000000000000000E+00    0.000000000000000E+00    0.000000000000000E+00    0.000000000000000E+00    0.000000000000000E+00    0.000000000000000E+00    0.000000000000000E+00    0.000000000000000E+00    0.000000000000000E+00    0.000000000000000E+00    0.000000000000000E+00    0.000000000000000E+00    0.000000000000000E+00    0.000000000000000E+00    0.000000000000000E+00    0.000000000000000E+00    0.000000000000000E+00    0.000000000000000E+00    0.000000000000000E+00    0.000000000000000E+00    0.000000000000000E+00    0.000000000000000E+00    0.000000000000000E+00
    0.920171219669187E+01    0.460860032664092E+00    0.460860032664092E+00    0.000000000000000E+00    0.000000000000000E+00    0.000000000000000E+00    0.000000000000000E+00    0.000000000000000E+00    0.000000000000000E+00    0.000000000000000E+00    0.000000000000000E+00    0.000000000000000E+00    0.000000000000000E+00    0.000000000000000E+00    0.000000000000000E+00    0.000000000000000E+00    0.000000000000000E+00    0.000000000000000E+00    0.000000000000000E+00    0.000000000000000E+00    0.000000000000000E+00    0.000000000000000E+00    0.000000000000000E+00    0.000000000000000E+00    0.000000000000000E+00    0.000000000000000E+00    0.000000000000000E+00    0.000000000000000E+00    0.000000000000000E+00    0.000000000000000E+00    0.000000000000000E+00    0.000000000000000E+00    0.000000000000000E+00    0.000000000000000E+00    0.000000000000000E+00    0.000000000000000E+00    0.000000000000000E+00    0.000000000000000E+00    0.000000000000000E+00    0.000000000000000E+00    0.000000000000000E+00    0.000000000000000E+00    0.000000000000000E+00    0.000000000000000E+00    0.000000000000000E+00    0.000000000000000E+00    0.000000000000000E+00    0.000000000000000E+00
    0.920671228862866E+01    0.460318332671455E+00    0.460318332671455E+00    0.000000000000000E+00    0.000000000000000E+00    0.000000000000000E+00    0.000000000000000E+00    0.000000000000000E+00    0.000000000000000E+00    0.000000000000000E+00    0.000000000000000E+00    0.000000000000000E+00    0.000000000000000E+00    0.000000000000000E+00    0.000000000000000E+00    0.000000000000000E+00    0.000000000000000E+00    0.000000000000000E+00    0.000000000000000E+00    0.000000000000000E+00    0.000000000000000E+00    0.000000000000000E+00    0.000000000000000E+00    0.000000000000000E+00    0.000000000000000E+00    0.000000000000000E+00    0.000000000000000E+00    0.000000000000000E+00    0.000000000000000E+00    0.000000000000000E+00    0.000000000000000E+00    0.000000000000000E+00    0.000000000000000E+00    0.000000000000000E+00    0.000000000000000E+00    0.000000000000000E+00    0.000000000000000E+00    0.000000000000000E+00    0.000000000000000E+00    0.000000000000000E+00    0.000000000000000E+00    0.000000000000000E+00    0.000000000000000E+00    0.000000000000000E+00    0.000000000000000E+00    0.000000000000000E+00    0.000000000000000E+00    0.000000000000000E+00
    0.921171238056545E+01    0.459776573845919E+00    0.459776573845919E+00    0.000000000000000E+00    0.000000000000000E+00    0.000000000000000E+00    0.000000000000000E+00    0.000000000000000E+00    0.000000000000000E+00    0.000000000000000E+00    0.000000000000000E+00    0.000000000000000E+00    0.000000000000000E+00    0.000000000000000E+00    0.000000000000000E+00    0.000000000000000E+00    0.000000000000000E+00    0.000000000000000E+00    0.000000000000000E+00    0.000000000000000E+00    0.000000000000000E+00    0.000000000000000E+00    0.000000000000000E+00    0.000000000000000E+00    0.000000000000000E+00    0.000000000000000E+00    0.000000000000000E+00    0.000000000000000E+00    0.000000000000000E+00    0.000000000000000E+00    0.000000000000000E+00    0.000000000000000E+00    0.000000000000000E+00    0.000000000000000E+00    0.000000000000000E+00    0.000000000000000E+00    0.000000000000000E+00    0.000000000000000E+00    0.000000000000000E+00    0.000000000000000E+00    0.000000000000000E+00    0.000000000000000E+00    0.000000000000000E+00    0.000000000000000E+00    0.000000000000000E+00    0.000000000000000E+00    0.000000000000000E+00    0.000000000000000E+00
    0.921671247250223E+01    0.459234760383476E+00    0.459234760383476E+00    0.000000000000000E+00    0.000000000000000E+00    0.000000000000000E+00    0.000000000000000E+00    0.000000000000000E+00    0.000000000000000E+00    0.000000000000000E+00    0.000000000000000E+00    0.000000000000000E+00    0.000000000000000E+00    0.000000000000000E+00    0.000000000000000E+00    0.000000000000000E+00    0.000000000000000E+00    0.000000000000000E+00    0.000000000000000E+00    0.000000000000000E+00    0.000000000000000E+00    0.000000000000000E+00    0.000000000000000E+00    0.000000000000000E+00    0.000000000000000E+00    0.000000000000000E+00    0.000000000000000E+00    0.000000000000000E+00    0.000000000000000E+00    0.000000000000000E+00    0.000000000000000E+00    0.000000000000000E+00    0.000000000000000E+00    0.000000000000000E+00    0.000000000000000E+00    0.000000000000000E+00    0.000000000000000E+00    0.000000000000000E+00    0.000000000000000E+00    0.000000000000000E+00    0.000000000000000E+00    0.000000000000000E+00    0.000000000000000E+00    0.000000000000000E+00    0.000000000000000E+00    0.000000000000000E+00    0.000000000000000E+00    0.000000000000000E+00
    0.922171256443902E+01    0.458692896366364E+00    0.458692896366364E+00    0.000000000000000E+00    0.000000000000000E+00    0.000000000000000E+00    0.000000000000000E+00    0.000000000000000E+00    0.000000000000000E+00    0.000000000000000E+00    0.000000000000000E+00    0.000000000000000E+00    0.000000000000000E+00    0.000000000000000E+00    0.000000000000000E+00    0.000000000000000E+00    0.000000000000000E+00    0.000000000000000E+00    0.000000000000000E+00    0.000000000000000E+00    0.000000000000000E+00    0.000000000000000E+00    0.000000000000000E+00    0.000000000000000E+00    0.000000000000000E+00    0.000000000000000E+00    0.000000000000000E+00    0.000000000000000E+00    0.000000000000000E+00    0.000000000000000E+00    0.000000000000000E+00    0.000000000000000E+00    0.000000000000000E+00    0.000000000000000E+00    0.000000000000000E+00    0.000000000000000E+00    0.000000000000000E+00    0.000000000000000E+00    0.000000000000000E+00    0.000000000000000E+00    0.000000000000000E+00    0.000000000000000E+00    0.000000000000000E+00    0.000000000000000E+00    0.000000000000000E+00    0.000000000000000E+00    0.000000000000000E+00    0.000000000000000E+00
    0.922671265637581E+01    0.458150985779022E+00    0.458150985779022E+00    0.000000000000000E+00    0.000000000000000E+00    0.000000000000000E+00    0.000000000000000E+00    0.000000000000000E+00    0.000000000000000E+00    0.000000000000000E+00    0.000000000000000E+00    0.000000000000000E+00    0.000000000000000E+00    0.000000000000000E+00    0.000000000000000E+00    0.000000000000000E+00    0.000000000000000E+00    0.000000000000000E+00    0.000000000000000E+00    0.000000000000000E+00    0.000000000000000E+00    0.000000000000000E+00    0.000000000000000E+00    0.000000000000000E+00    0.000000000000000E+00    0.000000000000000E+00    0.000000000000000E+00    0.000000000000000E+00    0.000000000000000E+00    0.000000000000000E+00    0.000000000000000E+00    0.000000000000000E+00    0.000000000000000E+00    0.000000000000000E+00    0.000000000000000E+00    0.000000000000000E+00    0.000000000000000E+00    0.000000000000000E+00    0.000000000000000E+00    0.000000000000000E+00    0.000000000000000E+00    0.000000000000000E+00    0.000000000000000E+00    0.000000000000000E+00    0.000000000000000E+00    0.000000000000000E+00    0.000000000000000E+00    0.000000000000000E+00
    0.923171274831260E+01    0.457609032524467E+00    0.457609032524467E+00    0.000000000000000E+00    0.000000000000000E+00    0.000000000000000E+00    0.000000000000000E+00    0.000000000000000E+00    0.000000000000000E+00    0.000000000000000E+00    0.000000000000000E+00    0.000000000000000E+00    0.000000000000000E+00    0.000000000000000E+00    0.000000000000000E+00    0.000000000000000E+00    0.000000000000000E+00    0.000000000000000E+00    0.000000000000000E+00    0.000000000000000E+00    0.000000000000000E+00    0.000000000000000E+00    0.000000000000000E+00    0.000000000000000E+00    0.000000000000000E+00    0.000000000000000E+00    0.000000000000000E+00    0.000000000000000E+00    0.000000000000000E+00    0.000000000000000E+00    0.000000000000000E+00    0.000000000000000E+00    0.000000000000000E+00    0.000000000000000E+00    0.000000000000000E+00    0.000000000000000E+00    0.000000000000000E+00    0.000000000000000E+00    0.000000000000000E+00    0.000000000000000E+00    0.000000000000000E+00    0.000000000000000E+00    0.000000000000000E+00    0.000000000000000E+00    0.000000000000000E+00    0.000000000000000E+00    0.000000000000000E+00    0.000000000000000E+00
    0.923671284024939E+01    0.457067040440734E+00    0.457067040440734E+00    0.000000000000000E+00    0.000000000000000E+00    0.000000000000000E+00    0.000000000000000E+00    0.000000000000000E+00    0.000000000000000E+00    0.000000000000000E+00    0.000000000000000E+00    0.000000000000000E+00    0.000000000000000E+00    0.000000000000000E+00    0.000000000000000E+00    0.000000000000000E+00    0.000000000000000E+00    0.000000000000000E+00    0.000000000000000E+00    0.000000000000000E+00    0.000000000000000E+00    0.000000000000000E+00    0.000000000000000E+00    0.000000000000000E+00    0.000000000000000E+00    0.000000000000000E+00    0.000000000000000E+00    0.000000000000000E+00    0.000000000000000E+00    0.000000000000000E+00    0.000000000000000E+00    0.000000000000000E+00    0.000000000000000E+00    0.000000000000000E+00    0.000000000000000E+00    0.000000000000000E+00    0.000000000000000E+00    0.000000000000000E+00    0.000000000000000E+00    0.000000000000000E+00    0.000000000000000E+00    0.000000000000000E+00    0.000000000000000E+00    0.000000000000000E+00    0.000000000000000E+00    0.000000000000000E+00    0.000000000000000E+00    0.000000000000000E+00
    0.924171293218617E+01    0.456525013316971E+00    0.456525013316971E+00    0.000000000000000E+00    0.000000000000000E+00    0.000000000000000E+00    0.000000000000000E+00    0.000000000000000E+00    0.000000000000000E+00    0.000000000000000E+00    0.000000000000000E+00    0.000000000000000E+00    0.000000000000000E+00    0.000000000000000E+00    0.000000000000000E+00    0.000000000000000E+00    0.000000000000000E+00    0.000000000000000E+00    0.000000000000000E+00    0.000000000000000E+00    0.000000000000000E+00    0.000000000000000E+00    0.000000000000000E+00    0.000000000000000E+00    0.000000000000000E+00    0.000000000000000E+00    0.000000000000000E+00    0.000000000000000E+00    0.000000000000000E+00    0.000000000000000E+00    0.000000000000000E+00    0.000000000000000E+00    0.000000000000000E+00    0.000000000000000E+00    0.000000000000000E+00    0.000000000000000E+00    0.000000000000000E+00    0.000000000000000E+00    0.000000000000000E+00    0.000000000000000E+00    0.000000000000000E+00    0.000000000000000E+00    0.000000000000000E+00    0.000000000000000E+00    0.000000000000000E+00    0.000000000000000E+00    0.000000000000000E+00    0.000000000000000E+00
    0.924671302412296E+01    0.455982954908873E+00    0.455982954908873E+00    0.000000000000000E+00    0.000000000000000E+00    0.000000000000000E+00    0.000000000000000E+00    0.000000000000000E+00    0.000000000000000E+00    0.000000000000000E+00    0.000000000000000E+00    0.000000000000000E+00    0.000000000000000E+00    0.000000000000000E+00    0.000000000000000E+00    0.000000000000000E+00    0.000000000000000E+00    0.000000000000000E+00    0.000000000000000E+00    0.000000000000000E+00    0.000000000000000E+00    0.000000000000000E+00    0.000000000000000E+00    0.000000000000000E+00    0.000000000000000E+00    0.000000000000000E+00    0.000000000000000E+00    0.000000000000000E+00    0.000000000000000E+00    0.000000000000000E+00    0.000000000000000E+00    0.000000000000000E+00    0.000000000000000E+00    0.000000000000000E+00    0.000000000000000E+00    0.000000000000000E+00    0.000000000000000E+00    0.000000000000000E+00    0.000000000000000E+00    0.000000000000000E+00    0.000000000000000E+00    0.000000000000000E+00    0.000000000000000E+00    0.000000000000000E+00    0.000000000000000E+00    0.000000000000000E+00    0.000000000000000E+00    0.000000000000000E+00
    0.925171311605975E+01    0.455440868953098E+00    0.455440868953098E+00    0.000000000000000E+00    0.000000000000000E+00    0.000000000000000E+00    0.000000000000000E+00    0.000000000000000E+00    0.000000000000000E+00    0.000000000000000E+00    0.000000000000000E+00    0.000000000000000E+00    0.000000000000000E+00    0.000000000000000E+00    0.000000000000000E+00    0.000000000000000E+00    0.000000000000000E+00    0.000000000000000E+00    0.000000000000000E+00    0.000000000000000E+00    0.000000000000000E+00    0.000000000000000E+00    0.000000000000000E+00    0.000000000000000E+00    0.000000000000000E+00    0.000000000000000E+00    0.000000000000000E+00    0.000000000000000E+00    0.000000000000000E+00    0.000000000000000E+00    0.000000000000000E+00    0.000000000000000E+00    0.000000000000000E+00    0.000000000000000E+00    0.000000000000000E+00    0.000000000000000E+00    0.000000000000000E+00    0.000000000000000E+00    0.000000000000000E+00    0.000000000000000E+00    0.000000000000000E+00    0.000000000000000E+00    0.000000000000000E+00    0.000000000000000E+00    0.000000000000000E+00    0.000000000000000E+00    0.000000000000000E+00    0.000000000000000E+00
    0.925671320799654E+01    0.454898759180423E+00    0.454898759180423E+00    0.000000000000000E+00    0.000000000000000E+00    0.000000000000000E+00    0.000000000000000E+00    0.000000000000000E+00    0.000000000000000E+00    0.000000000000000E+00    0.000000000000000E+00    0.000000000000000E+00    0.000000000000000E+00    0.000000000000000E+00    0.000000000000000E+00    0.000000000000000E+00    0.000000000000000E+00    0.000000000000000E+00    0.000000000000000E+00    0.000000000000000E+00    0.000000000000000E+00    0.000000000000000E+00    0.000000000000000E+00    0.000000000000000E+00    0.000000000000000E+00    0.000000000000000E+00    0.000000000000000E+00    0.000000000000000E+00    0.000000000000000E+00    0.000000000000000E+00    0.000000000000000E+00    0.000000000000000E+00    0.000000000000000E+00    0.000000000000000E+00    0.000000000000000E+00    0.000000000000000E+00    0.000000000000000E+00    0.000000000000000E+00    0.000000000000000E+00    0.000000000000000E+00    0.000000000000000E+00    0.000000000000000E+00    0.000000000000000E+00    0.000000000000000E+00    0.000000000000000E+00    0.000000000000000E+00    0.000000000000000E+00    0.000000000000000E+00
    0.926171329993332E+01    0.454356629327356E+00    0.454356629327356E+00    0.000000000000000E+00    0.000000000000000E+00    0.000000000000000E+00    0.000000000000000E+00    0.000000000000000E+00    0.000000000000000E+00    0.000000000000000E+00    0.000000000000000E+00    0.000000000000000E+00    0.000000000000000E+00    0.000000000000000E+00    0.000000000000000E+00    0.000000000000000E+00    0.000000000000000E+00    0.000000000000000E+00    0.000000000000000E+00    0.000000000000000E+00    0.000000000000000E+00    0.000000000000000E+00    0.000000000000000E+00    0.000000000000000E+00    0.000000000000000E+00    0.000000000000000E+00    0.000000000000000E+00    0.000000000000000E+00    0.000000000000000E+00    0.000000000000000E+00    0.000000000000000E+00    0.000000000000000E+00    0.000000000000000E+00    0.000000000000000E+00    0.000000000000000E+00    0.000000000000000E+00    0.000000000000000E+00    0.000000000000000E+00    0.000000000000000E+00    0.000000000000000E+00    0.000000000000000E+00    0.000000000000000E+00    0.000000000000000E+00    0.000000000000000E+00    0.000000000000000E+00    0.000000000000000E+00    0.000000000000000E+00    0.000000000000000E+00
    0.926671339187011E+01    0.453814483146065E+00    0.453814483146065E+00    0.000000000000000E+00    0.000000000000000E+00    0.000000000000000E+00    0.000000000000000E+00    0.000000000000000E+00    0.000000000000000E+00    0.000000000000000E+00    0.000000000000000E+00    0.000000000000000E+00    0.000000000000000E+00    0.000000000000000E+00    0.000000000000000E+00    0.000000000000000E+00    0.000000000000000E+00    0.000000000000000E+00    0.000000000000000E+00    0.000000000000000E+00    0.000000000000000E+00    0.000000000000000E+00    0.000000000000000E+00    0.000000000000000E+00    0.000000000000000E+00    0.000000000000000E+00    0.000000000000000E+00    0.000000000000000E+00    0.000000000000000E+00    0.000000000000000E+00    0.000000000000000E+00    0.000000000000000E+00    0.000000000000000E+00    0.000000000000000E+00    0.000000000000000E+00    0.000000000000000E+00    0.000000000000000E+00    0.000000000000000E+00    0.000000000000000E+00    0.000000000000000E+00    0.000000000000000E+00    0.000000000000000E+00    0.000000000000000E+00    0.000000000000000E+00    0.000000000000000E+00    0.000000000000000E+00    0.000000000000000E+00    0.000000000000000E+00
    0.927171348380690E+01    0.453272324412435E+00    0.453272324412435E+00    0.000000000000000E+00    0.000000000000000E+00    0.000000000000000E+00    0.000000000000000E+00    0.000000000000000E+00    0.000000000000000E+00    0.000000000000000E+00    0.000000000000000E+00    0.000000000000000E+00    0.000000000000000E+00    0.000000000000000E+00    0.000000000000000E+00    0.000000000000000E+00    0.000000000000000E+00    0.000000000000000E+00    0.000000000000000E+00    0.000000000000000E+00    0.000000000000000E+00    0.000000000000000E+00    0.000000000000000E+00    0.000000000000000E+00    0.000000000000000E+00    0.000000000000000E+00    0.000000000000000E+00    0.000000000000000E+00    0.000000000000000E+00    0.000000000000000E+00    0.000000000000000E+00    0.000000000000000E+00    0.000000000000000E+00    0.000000000000000E+00    0.000000000000000E+00    0.000000000000000E+00    0.000000000000000E+00    0.000000000000000E+00    0.000000000000000E+00    0.000000000000000E+00    0.000000000000000E+00    0.000000000000000E+00    0.000000000000000E+00    0.000000000000000E+00    0.000000000000000E+00    0.000000000000000E+00    0.000000000000000E+00    0.000000000000000E+00
    0.927671357574369E+01    0.452730156932194E+00    0.452730156932194E+00    0.000000000000000E+00    0.000000000000000E+00    0.000000000000000E+00    0.000000000000000E+00    0.000000000000000E+00    0.000000000000000E+00    0.000000000000000E+00    0.000000000000000E+00    0.000000000000000E+00    0.000000000000000E+00    0.000000000000000E+00    0.000000000000000E+00    0.000000000000000E+00    0.000000000000000E+00    0.000000000000000E+00    0.000000000000000E+00    0.000000000000000E+00    0.000000000000000E+00    0.000000000000000E+00    0.000000000000000E+00    0.000000000000000E+00    0.000000000000000E+00    0.000000000000000E+00    0.000000000000000E+00    0.000000000000000E+00    0.000000000000000E+00    0.000000000000000E+00    0.000000000000000E+00    0.000000000000000E+00    0.000000000000000E+00    0.000000000000000E+00    0.000000000000000E+00    0.000000000000000E+00    0.000000000000000E+00    0.000000000000000E+00    0.000000000000000E+00    0.000000000000000E+00    0.000000000000000E+00    0.000000000000000E+00    0.000000000000000E+00    0.000000000000000E+00    0.000000000000000E+00    0.000000000000000E+00    0.000000000000000E+00    0.000000000000000E+00
    0.928171366768047E+01    0.452187984545073E+00    0.452187984545073E+00    0.000000000000000E+00    0.000000000000000E+00    0.000000000000000E+00    0.000000000000000E+00    0.000000000000000E+00    0.000000000000000E+00    0.000000000000000E+00    0.000000000000000E+00    0.000000000000000E+00    0.000000000000000E+00    0.000000000000000E+00    0.000000000000000E+00    0.000000000000000E+00    0.000000000000000E+00    0.000000000000000E+00    0.000000000000000E+00    0.000000000000000E+00    0.000000000000000E+00    0.000000000000000E+00    0.000000000000000E+00    0.000000000000000E+00    0.000000000000000E+00    0.000000000000000E+00    0.000000000000000E+00    0.000000000000000E+00    0.000000000000000E+00    0.000000000000000E+00    0.000000000000000E+00    0.000000000000000E+00    0.000000000000000E+00    0.000000000000000E+00    0.000000000000000E+00    0.000000000000000E+00    0.000000000000000E+00    0.000000000000000E+00    0.000000000000000E+00    0.000000000000000E+00    0.000000000000000E+00    0.000000000000000E+00    0.000000000000000E+00    0.000000000000000E+00    0.000000000000000E+00    0.000000000000000E+00    0.000000000000000E+00    0.000000000000000E+00
    0.928671375961726E+01    0.451645811127011E+00    0.451645811127011E+00    0.000000000000000E+00    0.000000000000000E+00    0.000000000000000E+00    0.000000000000000E+00    0.000000000000000E+00    0.000000000000000E+00    0.000000000000000E+00    0.000000000000000E+00    0.000000000000000E+00    0.000000000000000E+00    0.000000000000000E+00    0.000000000000000E+00    0.000000000000000E+00    0.000000000000000E+00    0.000000000000000E+00    0.000000000000000E+00    0.000000000000000E+00    0.000000000000000E+00    0.000000000000000E+00    0.000000000000000E+00    0.000000000000000E+00    0.000000000000000E+00    0.000000000000000E+00    0.000000000000000E+00    0.000000000000000E+00    0.000000000000000E+00    0.000000000000000E+00    0.000000000000000E+00    0.000000000000000E+00    0.000000000000000E+00    0.000000000000000E+00    0.000000000000000E+00    0.000000000000000E+00    0.000000000000000E+00    0.000000000000000E+00    0.000000000000000E+00    0.000000000000000E+00    0.000000000000000E+00    0.000000000000000E+00    0.000000000000000E+00    0.000000000000000E+00    0.000000000000000E+00    0.000000000000000E+00    0.000000000000000E+00    0.000000000000000E+00
    0.929171385155405E+01    0.451103640590450E+00    0.451103640590450E+00    0.000000000000000E+00    0.000000000000000E+00    0.000000000000000E+00    0.000000000000000E+00    0.000000000000000E+00    0.000000000000000E+00    0.000000000000000E+00    0.000000000000000E+00    0.000000000000000E+00    0.000000000000000E+00    0.000000000000000E+00    0.000000000000000E+00    0.000000000000000E+00    0.000000000000000E+00    0.000000000000000E+00    0.000000000000000E+00    0.000000000000000E+00    0.000000000000000E+00    0.000000000000000E+00    0.000000000000000E+00    0.000000000000000E+00    0.000000000000000E+00    0.000000000000000E+00    0.000000000000000E+00    0.000000000000000E+00    0.000000000000000E+00    0.000000000000000E+00    0.000000000000000E+00    0.000000000000000E+00    0.000000000000000E+00    0.000000000000000E+00    0.000000000000000E+00    0.000000000000000E+00    0.000000000000000E+00    0.000000000000000E+00    0.000000000000000E+00    0.000000000000000E+00    0.000000000000000E+00    0.000000000000000E+00    0.000000000000000E+00    0.000000000000000E+00    0.000000000000000E+00    0.000000000000000E+00    0.000000000000000E+00    0.000000000000000E+00
    0.929671394349084E+01    0.450561476882861E+00    0.450561476882861E+00    0.000000000000000E+00    0.000000000000000E+00    0.000000000000000E+00    0.000000000000000E+00    0.000000000000000E+00    0.000000000000000E+00    0.000000000000000E+00    0.000000000000000E+00    0.000000000000000E+00    0.000000000000000E+00    0.000000000000000E+00    0.000000000000000E+00    0.000000000000000E+00    0.000000000000000E+00    0.000000000000000E+00    0.000000000000000E+00    0.000000000000000E+00    0.000000000000000E+00    0.000000000000000E+00    0.000000000000000E+00    0.000000000000000E+00    0.000000000000000E+00    0.000000000000000E+00    0.000000000000000E+00    0.000000000000000E+00    0.000000000000000E+00    0.000000000000000E+00    0.000000000000000E+00    0.000000000000000E+00    0.000000000000000E+00    0.000000000000000E+00    0.000000000000000E+00    0.000000000000000E+00    0.000000000000000E+00    0.000000000000000E+00    0.000000000000000E+00    0.000000000000000E+00    0.000000000000000E+00    0.000000000000000E+00    0.000000000000000E+00    0.000000000000000E+00    0.000000000000000E+00    0.000000000000000E+00    0.000000000000000E+00    0.000000000000000E+00
    0.930171403542762E+01    0.450019323983635E+00    0.450019323983635E+00    0.000000000000000E+00    0.000000000000000E+00    0.000000000000000E+00    0.000000000000000E+00    0.000000000000000E+00    0.000000000000000E+00    0.000000000000000E+00    0.000000000000000E+00    0.000000000000000E+00    0.000000000000000E+00    0.000000000000000E+00    0.000000000000000E+00    0.000000000000000E+00    0.000000000000000E+00    0.000000000000000E+00    0.000000000000000E+00    0.000000000000000E+00    0.000000000000000E+00    0.000000000000000E+00    0.000000000000000E+00    0.000000000000000E+00    0.000000000000000E+00    0.000000000000000E+00    0.000000000000000E+00    0.000000000000000E+00    0.000000000000000E+00    0.000000000000000E+00    0.000000000000000E+00    0.000000000000000E+00    0.000000000000000E+00    0.000000000000000E+00    0.000000000000000E+00    0.000000000000000E+00    0.000000000000000E+00    0.000000000000000E+00    0.000000000000000E+00    0.000000000000000E+00    0.000000000000000E+00    0.000000000000000E+00    0.000000000000000E+00    0.000000000000000E+00    0.000000000000000E+00    0.000000000000000E+00    0.000000000000000E+00    0.000000000000000E+00
    0.930671412736441E+01    0.449477185899510E+00    0.449477185899510E+00    0.000000000000000E+00    0.000000000000000E+00    0.000000000000000E+00    0.000000000000000E+00    0.000000000000000E+00    0.000000000000000E+00    0.000000000000000E+00    0.000000000000000E+00    0.000000000000000E+00    0.000000000000000E+00    0.000000000000000E+00    0.000000000000000E+00    0.000000000000000E+00    0.000000000000000E+00    0.000000000000000E+00    0.000000000000000E+00    0.000000000000000E+00    0.000000000000000E+00    0.000000000000000E+00    0.000000000000000E+00    0.000000000000000E+00    0.000000000000000E+00    0.000000000000000E+00    0.000000000000000E+00    0.000000000000000E+00    0.000000000000000E+00    0.000000000000000E+00    0.000000000000000E+00    0.000000000000000E+00    0.000000000000000E+00    0.000000000000000E+00    0.000000000000000E+00    0.000000000000000E+00    0.000000000000000E+00    0.000000000000000E+00    0.000000000000000E+00    0.000000000000000E+00    0.000000000000000E+00    0.000000000000000E+00    0.000000000000000E+00    0.000000000000000E+00    0.000000000000000E+00    0.000000000000000E+00    0.000000000000000E+00    0.000000000000000E+00
    0.931171421930120E+01    0.448935066658741E+00    0.448935066658741E+00    0.000000000000000E+00    0.000000000000000E+00    0.000000000000000E+00    0.000000000000000E+00    0.000000000000000E+00    0.000000000000000E+00    0.000000000000000E+00    0.000000000000000E+00    0.000000000000000E+00    0.000000000000000E+00    0.000000000000000E+00    0.000000000000000E+00    0.000000000000000E+00    0.000000000000000E+00    0.000000000000000E+00    0.000000000000000E+00    0.000000000000000E+00    0.000000000000000E+00    0.000000000000000E+00    0.000000000000000E+00    0.000000000000000E+00    0.000000000000000E+00    0.000000000000000E+00    0.000000000000000E+00    0.000000000000000E+00    0.000000000000000E+00    0.000000000000000E+00    0.000000000000000E+00    0.000000000000000E+00    0.000000000000000E+00    0.000000000000000E+00    0.000000000000000E+00    0.000000000000000E+00    0.000000000000000E+00    0.000000000000000E+00    0.000000000000000E+00    0.000000000000000E+00    0.000000000000000E+00    0.000000000000000E+00    0.000000000000000E+00    0.000000000000000E+00    0.000000000000000E+00    0.000000000000000E+00    0.000000000000000E+00    0.000000000000000E+00
    0.931671431123799E+01    0.448392970304303E+00    0.448392970304303E+00    0.000000000000000E+00    0.000000000000000E+00    0.000000000000000E+00    0.000000000000000E+00    0.000000000000000E+00    0.000000000000000E+00    0.000000000000000E+00    0.000000000000000E+00    0.000000000000000E+00    0.000000000000000E+00    0.000000000000000E+00    0.000000000000000E+00    0.000000000000000E+00    0.000000000000000E+00    0.000000000000000E+00    0.000000000000000E+00    0.000000000000000E+00    0.000000000000000E+00    0.000000000000000E+00    0.000000000000000E+00    0.000000000000000E+00    0.000000000000000E+00    0.000000000000000E+00    0.000000000000000E+00    0.000000000000000E+00    0.000000000000000E+00    0.000000000000000E+00    0.000000000000000E+00    0.000000000000000E+00    0.000000000000000E+00    0.000000000000000E+00    0.000000000000000E+00    0.000000000000000E+00    0.000000000000000E+00    0.000000000000000E+00    0.000000000000000E+00    0.000000000000000E+00    0.000000000000000E+00    0.000000000000000E+00    0.000000000000000E+00    0.000000000000000E+00    0.000000000000000E+00    0.000000000000000E+00    0.000000000000000E+00    0.000000000000000E+00
    0.932171440317477E+01    0.447850900886294E+00    0.447850900886294E+00    0.000000000000000E+00    0.000000000000000E+00    0.000000000000000E+00    0.000000000000000E+00    0.000000000000000E+00    0.000000000000000E+00    0.000000000000000E+00    0.000000000000000E+00    0.000000000000000E+00    0.000000000000000E+00    0.000000000000000E+00    0.000000000000000E+00    0.000000000000000E+00    0.000000000000000E+00    0.000000000000000E+00    0.000000000000000E+00    0.000000000000000E+00    0.000000000000000E+00    0.000000000000000E+00    0.000000000000000E+00    0.000000000000000E+00    0.000000000000000E+00    0.000000000000000E+00    0.000000000000000E+00    0.000000000000000E+00    0.000000000000000E+00    0.000000000000000E+00    0.000000000000000E+00    0.000000000000000E+00    0.000000000000000E+00    0.000000000000000E+00    0.000000000000000E+00    0.000000000000000E+00    0.000000000000000E+00    0.000000000000000E+00    0.000000000000000E+00    0.000000000000000E+00    0.000000000000000E+00    0.000000000000000E+00    0.000000000000000E+00    0.000000000000000E+00    0.000000000000000E+00    0.000000000000000E+00    0.000000000000000E+00    0.000000000000000E+00
    0.932671449511156E+01    0.447308862453823E+00    0.447308862453823E+00    0.000000000000000E+00    0.000000000000000E+00    0.000000000000000E+00    0.000000000000000E+00    0.000000000000000E+00    0.000000000000000E+00    0.000000000000000E+00    0.000000000000000E+00    0.000000000000000E+00    0.000000000000000E+00    0.000000000000000E+00    0.000000000000000E+00    0.000000000000000E+00    0.000000000000000E+00    0.000000000000000E+00    0.000000000000000E+00    0.000000000000000E+00    0.000000000000000E+00    0.000000000000000E+00    0.000000000000000E+00    0.000000000000000E+00    0.000000000000000E+00    0.000000000000000E+00    0.000000000000000E+00    0.000000000000000E+00    0.000000000000000E+00    0.000000000000000E+00    0.000000000000000E+00    0.000000000000000E+00    0.000000000000000E+00    0.000000000000000E+00    0.000000000000000E+00    0.000000000000000E+00    0.000000000000000E+00    0.000000000000000E+00    0.000000000000000E+00    0.000000000000000E+00    0.000000000000000E+00    0.000000000000000E+00    0.000000000000000E+00    0.000000000000000E+00    0.000000000000000E+00    0.000000000000000E+00    0.000000000000000E+00    0.000000000000000E+00
    0.933171458704835E+01    0.446766859046695E+00    0.446766859046695E+00    0.000000000000000E+00    0.000000000000000E+00    0.000000000000000E+00    0.000000000000000E+00    0.000000000000000E+00    0.000000000000000E+00    0.000000000000000E+00    0.000000000000000E+00    0.000000000000000E+00    0.000000000000000E+00    0.000000000000000E+00    0.000000000000000E+00    0.000000000000000E+00    0.000000000000000E+00    0.000000000000000E+00    0.000000000000000E+00    0.000000000000000E+00    0.000000000000000E+00    0.000000000000000E+00    0.000000000000000E+00    0.000000000000000E+00    0.000000000000000E+00    0.000000000000000E+00    0.000000000000000E+00    0.000000000000000E+00    0.000000000000000E+00    0.000000000000000E+00    0.000000000000000E+00    0.000000000000000E+00    0.000000000000000E+00    0.000000000000000E+00    0.000000000000000E+00    0.000000000000000E+00    0.000000000000000E+00    0.000000000000000E+00    0.000000000000000E+00    0.000000000000000E+00    0.000000000000000E+00    0.000000000000000E+00    0.000000000000000E+00    0.000000000000000E+00    0.000000000000000E+00    0.000000000000000E+00    0.000000000000000E+00    0.000000000000000E+00
    0.933671467898514E+01    0.446224894687045E+00    0.446224894687045E+00    0.000000000000000E+00    0.000000000000000E+00    0.000000000000000E+00    0.000000000000000E+00    0.000000000000000E+00    0.000000000000000E+00    0.000000000000000E+00    0.000000000000000E+00    0.000000000000000E+00    0.000000000000000E+00    0.000000000000000E+00    0.000000000000000E+00    0.000000000000000E+00    0.000000000000000E+00    0.000000000000000E+00    0.000000000000000E+00    0.000000000000000E+00    0.000000000000000E+00    0.000000000000000E+00    0.000000000000000E+00    0.000000000000000E+00    0.000000000000000E+00    0.000000000000000E+00    0.000000000000000E+00    0.000000000000000E+00    0.000000000000000E+00    0.000000000000000E+00    0.000000000000000E+00    0.000000000000000E+00    0.000000000000000E+00    0.000000000000000E+00    0.000000000000000E+00    0.000000000000000E+00    0.000000000000000E+00    0.000000000000000E+00    0.000000000000000E+00    0.000000000000000E+00    0.000000000000000E+00    0.000000000000000E+00    0.000000000000000E+00    0.000000000000000E+00    0.000000000000000E+00    0.000000000000000E+00    0.000000000000000E+00    0.000000000000000E+00
    0.934171477092193E+01    0.445682973371256E+00    0.445682973371256E+00    0.000000000000000E+00    0.000000000000000E+00    0.000000000000000E+00    0.000000000000000E+00    0.000000000000000E+00    0.000000000000000E+00    0.000000000000000E+00    0.000000000000000E+00    0.000000000000000E+00    0.000000000000000E+00    0.000000000000000E+00    0.000000000000000E+00    0.000000000000000E+00    0.000000000000000E+00    0.000000000000000E+00    0.000000000000000E+00    0.000000000000000E+00    0.000000000000000E+00    0.000000000000000E+00    0.000000000000000E+00    0.000000000000000E+00    0.000000000000000E+00    0.000000000000000E+00    0.000000000000000E+00    0.000000000000000E+00    0.000000000000000E+00    0.000000000000000E+00    0.000000000000000E+00    0.000000000000000E+00    0.000000000000000E+00    0.000000000000000E+00    0.000000000000000E+00    0.000000000000000E+00    0.000000000000000E+00    0.000000000000000E+00    0.000000000000000E+00    0.000000000000000E+00    0.000000000000000E+00    0.000000000000000E+00    0.000000000000000E+00    0.000000000000000E+00    0.000000000000000E+00    0.000000000000000E+00    0.000000000000000E+00    0.000000000000000E+00
    0.934671486285871E+01    0.445141099062326E+00    0.445141099062326E+00    0.000000000000000E+00    0.000000000000000E+00    0.000000000000000E+00    0.000000000000000E+00    0.000000000000000E+00    0.000000000000000E+00    0.000000000000000E+00    0.000000000000000E+00    0.000000000000000E+00    0.000000000000000E+00    0.000000000000000E+00    0.000000000000000E+00    0.000000000000000E+00    0.000000000000000E+00    0.000000000000000E+00    0.000000000000000E+00    0.000000000000000E+00    0.000000000000000E+00    0.000000000000000E+00    0.000000000000000E+00    0.000000000000000E+00    0.000000000000000E+00    0.000000000000000E+00    0.000000000000000E+00    0.000000000000000E+00    0.000000000000000E+00    0.000000000000000E+00    0.000000000000000E+00    0.000000000000000E+00    0.000000000000000E+00    0.000000000000000E+00    0.000000000000000E+00    0.000000000000000E+00    0.000000000000000E+00    0.000000000000000E+00    0.000000000000000E+00    0.000000000000000E+00    0.000000000000000E+00    0.000000000000000E+00    0.000000000000000E+00    0.000000000000000E+00    0.000000000000000E+00    0.000000000000000E+00    0.000000000000000E+00    0.000000000000000E+00
    0.935171495479550E+01    0.444599275682911E+00    0.444599275682911E+00    0.000000000000000E+00    0.000000000000000E+00    0.000000000000000E+00    0.000000000000000E+00    0.000000000000000E+00    0.000000000000000E+00    0.000000000000000E+00    0.000000000000000E+00    0.000000000000000E+00    0.000000000000000E+00    0.000000000000000E+00    0.000000000000000E+00    0.000000000000000E+00    0.000000000000000E+00    0.000000000000000E+00    0.000000000000000E+00    0.000000000000000E+00    0.000000000000000E+00    0.000000000000000E+00    0.000000000000000E+00    0.000000000000000E+00    0.000000000000000E+00    0.000000000000000E+00    0.000000000000000E+00    0.000000000000000E+00    0.000000000000000E+00    0.000000000000000E+00    0.000000000000000E+00    0.000000000000000E+00    0.000000000000000E+00    0.000000000000000E+00    0.000000000000000E+00    0.000000000000000E+00    0.000000000000000E+00    0.000000000000000E+00    0.000000000000000E+00    0.000000000000000E+00    0.000000000000000E+00    0.000000000000000E+00    0.000000000000000E+00    0.000000000000000E+00    0.000000000000000E+00    0.000000000000000E+00    0.000000000000000E+00    0.000000000000000E+00
    0.935671504673229E+01    0.444057507109204E+00    0.444057507109204E+00    0.000000000000000E+00    0.000000000000000E+00    0.000000000000000E+00    0.000000000000000E+00    0.000000000000000E+00    0.000000000000000E+00    0.000000000000000E+00    0.000000000000000E+00    0.000000000000000E+00    0.000000000000000E+00    0.000000000000000E+00    0.000000000000000E+00    0.000000000000000E+00    0.000000000000000E+00    0.000000000000000E+00    0.000000000000000E+00    0.000000000000000E+00    0.000000000000000E+00    0.000000000000000E+00    0.000000000000000E+00    0.000000000000000E+00    0.000000000000000E+00    0.000000000000000E+00    0.000000000000000E+00    0.000000000000000E+00    0.000000000000000E+00    0.000000000000000E+00    0.000000000000000E+00    0.000000000000000E+00    0.000000000000000E+00    0.000000000000000E+00    0.000000000000000E+00    0.000000000000000E+00    0.000000000000000E+00    0.000000000000000E+00    0.000000000000000E+00    0.000000000000000E+00    0.000000000000000E+00    0.000000000000000E+00    0.000000000000000E+00    0.000000000000000E+00    0.000000000000000E+00    0.000000000000000E+00    0.000000000000000E+00    0.000000000000000E+00
    0.936171513866907E+01    0.443515797165826E+00    0.443515797165826E+00    0.000000000000000E+00    0.000000000000000E+00    0.000000000000000E+00    0.000000000000000E+00    0.000000000000000E+00    0.000000000000000E+00    0.000000000000000E+00    0.000000000000000E+00    0.000000000000000E+00    0.000000000000000E+00    0.000000000000000E+00    0.000000000000000E+00    0.000000000000000E+00    0.000000000000000E+00    0.000000000000000E+00    0.000000000000000E+00    0.000000000000000E+00    0.000000000000000E+00    0.000000000000000E+00    0.000000000000000E+00    0.000000000000000E+00    0.000000000000000E+00    0.000000000000000E+00    0.000000000000000E+00    0.000000000000000E+00    0.000000000000000E+00    0.000000000000000E+00    0.000000000000000E+00    0.000000000000000E+00    0.000000000000000E+00    0.000000000000000E+00    0.000000000000000E+00    0.000000000000000E+00    0.000000000000000E+00    0.000000000000000E+00    0.000000000000000E+00    0.000000000000000E+00    0.000000000000000E+00    0.000000000000000E+00    0.000000000000000E+00    0.000000000000000E+00    0.000000000000000E+00    0.000000000000000E+00    0.000000000000000E+00    0.000000000000000E+00
    0.936671523060586E+01    0.442974149621811E+00    0.442974149621811E+00    0.000000000000000E+00    0.000000000000000E+00    0.000000000000000E+00    0.000000000000000E+00    0.000000000000000E+00    0.000000000000000E+00    0.000000000000000E+00    0.000000000000000E+00    0.000000000000000E+00    0.000000000000000E+00    0.000000000000000E+00    0.000000000000000E+00    0.000000000000000E+00    0.000000000000000E+00    0.000000000000000E+00    0.000000000000000E+00    0.000000000000000E+00    0.000000000000000E+00    0.000000000000000E+00    0.000000000000000E+00    0.000000000000000E+00    0.000000000000000E+00    0.000000000000000E+00    0.000000000000000E+00    0.000000000000000E+00    0.000000000000000E+00    0.000000000000000E+00    0.000000000000000E+00    0.000000000000000E+00    0.000000000000000E+00    0.000000000000000E+00    0.000000000000000E+00    0.000000000000000E+00    0.000000000000000E+00    0.000000000000000E+00    0.000000000000000E+00    0.000000000000000E+00    0.000000000000000E+00    0.000000000000000E+00    0.000000000000000E+00    0.000000000000000E+00    0.000000000000000E+00    0.000000000000000E+00    0.000000000000000E+00    0.000000000000000E+00
    0.937171532254265E+01    0.442432568187782E+00    0.442432568187782E+00    0.000000000000000E+00    0.000000000000000E+00    0.000000000000000E+00    0.000000000000000E+00    0.000000000000000E+00    0.000000000000000E+00    0.000000000000000E+00    0.000000000000000E+00    0.000000000000000E+00    0.000000000000000E+00    0.000000000000000E+00    0.000000000000000E+00    0.000000000000000E+00    0.000000000000000E+00    0.000000000000000E+00    0.000000000000000E+00    0.000000000000000E+00    0.000000000000000E+00    0.000000000000000E+00    0.000000000000000E+00    0.000000000000000E+00    0.000000000000000E+00    0.000000000000000E+00    0.000000000000000E+00    0.000000000000000E+00    0.000000000000000E+00    0.000000000000000E+00    0.000000000000000E+00    0.000000000000000E+00    0.000000000000000E+00    0.000000000000000E+00    0.000000000000000E+00    0.000000000000000E+00    0.000000000000000E+00    0.000000000000000E+00    0.000000000000000E+00    0.000000000000000E+00    0.000000000000000E+00    0.000000000000000E+00    0.000000000000000E+00    0.000000000000000E+00    0.000000000000000E+00    0.000000000000000E+00    0.000000000000000E+00    0.000000000000000E+00
    0.937671541447944E+01    0.441891056514368E+00    0.441891056514368E+00    0.000000000000000E+00    0.000000000000000E+00    0.000000000000000E+00    0.000000000000000E+00    0.000000000000000E+00    0.000000000000000E+00    0.000000000000000E+00    0.000000000000000E+00    0.000000000000000E+00    0.000000000000000E+00    0.000000000000000E+00    0.000000000000000E+00    0.000000000000000E+00    0.000000000000000E+00    0.000000000000000E+00    0.000000000000000E+00    0.000000000000000E+00    0.000000000000000E+00    0.000000000000000E+00    0.000000000000000E+00    0.000000000000000E+00    0.000000000000000E+00    0.000000000000000E+00    0.000000000000000E+00    0.000000000000000E+00    0.000000000000000E+00    0.000000000000000E+00    0.000000000000000E+00    0.000000000000000E+00    0.000000000000000E+00    0.000000000000000E+00    0.000000000000000E+00    0.000000000000000E+00    0.000000000000000E+00    0.000000000000000E+00    0.000000000000000E+00    0.000000000000000E+00    0.000000000000000E+00    0.000000000000000E+00    0.000000000000000E+00    0.000000000000000E+00    0.000000000000000E+00    0.000000000000000E+00    0.000000000000000E+00    0.000000000000000E+00
    0.938171550641623E+01    0.441349618191849E+00    0.441349618191849E+00    0.000000000000000E+00    0.000000000000000E+00    0.000000000000000E+00    0.000000000000000E+00    0.000000000000000E+00    0.000000000000000E+00    0.000000000000000E+00    0.000000000000000E+00    0.000000000000000E+00    0.000000000000000E+00    0.000000000000000E+00    0.000000000000000E+00    0.000000000000000E+00    0.000000000000000E+00    0.000000000000000E+00    0.000000000000000E+00    0.000000000000000E+00    0.000000000000000E+00    0.000000000000000E+00    0.000000000000000E+00    0.000000000000000E+00    0.000000000000000E+00    0.000000000000000E+00    0.000000000000000E+00    0.000000000000000E+00    0.000000000000000E+00    0.000000000000000E+00    0.000000000000000E+00    0.000000000000000E+00    0.000000000000000E+00    0.000000000000000E+00    0.000000000000000E+00    0.000000000000000E+00    0.000000000000000E+00    0.000000000000000E+00    0.000000000000000E+00    0.000000000000000E+00    0.000000000000000E+00    0.000000000000000E+00    0.000000000000000E+00    0.000000000000000E+00    0.000000000000000E+00    0.000000000000000E+00    0.000000000000000E+00    0.000000000000000E+00
    0.938671559835301E+01    0.440808256751062E+00    0.440808256751062E+00    0.000000000000000E+00    0.000000000000000E+00    0.000000000000000E+00    0.000000000000000E+00    0.000000000000000E+00    0.000000000000000E+00    0.000000000000000E+00    0.000000000000000E+00    0.000000000000000E+00    0.000000000000000E+00    0.000000000000000E+00    0.000000000000000E+00    0.000000000000000E+00    0.000000000000000E+00    0.000000000000000E+00    0.000000000000000E+00    0.000000000000000E+00    0.000000000000000E+00    0.000000000000000E+00    0.000000000000000E+00    0.000000000000000E+00    0.000000000000000E+00    0.000000000000000E+00    0.000000000000000E+00    0.000000000000000E+00    0.000000000000000E+00    0.000000000000000E+00    0.000000000000000E+00    0.000000000000000E+00    0.000000000000000E+00    0.000000000000000E+00    0.000000000000000E+00    0.000000000000000E+00    0.000000000000000E+00    0.000000000000000E+00    0.000000000000000E+00    0.000000000000000E+00    0.000000000000000E+00    0.000000000000000E+00    0.000000000000000E+00    0.000000000000000E+00    0.000000000000000E+00    0.000000000000000E+00    0.000000000000000E+00    0.000000000000000E+00
    0.939171569028980E+01    0.440266975665431E+00    0.440266975665431E+00    0.000000000000000E+00    0.000000000000000E+00    0.000000000000000E+00    0.000000000000000E+00    0.000000000000000E+00    0.000000000000000E+00    0.000000000000000E+00    0.000000000000000E+00    0.000000000000000E+00    0.000000000000000E+00    0.000000000000000E+00    0.000000000000000E+00    0.000000000000000E+00    0.000000000000000E+00    0.000000000000000E+00    0.000000000000000E+00    0.000000000000000E+00    0.000000000000000E+00    0.000000000000000E+00    0.000000000000000E+00    0.000000000000000E+00    0.000000000000000E+00    0.000000000000000E+00    0.000000000000000E+00    0.000000000000000E+00    0.000000000000000E+00    0.000000000000000E+00    0.000000000000000E+00    0.000000000000000E+00    0.000000000000000E+00    0.000000000000000E+00    0.000000000000000E+00    0.000000000000000E+00    0.000000000000000E+00    0.000000000000000E+00    0.000000000000000E+00    0.000000000000000E+00    0.000000000000000E+00    0.000000000000000E+00    0.000000000000000E+00    0.000000000000000E+00    0.000000000000000E+00    0.000000000000000E+00    0.000000000000000E+00    0.000000000000000E+00
    0.939671578222659E+01    0.439725778354125E+00    0.439725778354125E+00    0.000000000000000E+00    0.000000000000000E+00    0.000000000000000E+00    0.000000000000000E+00    0.000000000000000E+00    0.000000000000000E+00    0.000000000000000E+00    0.000000000000000E+00    0.000000000000000E+00    0.000000000000000E+00    0.000000000000000E+00    0.000000000000000E+00    0.000000000000000E+00    0.000000000000000E+00    0.000000000000000E+00    0.000000000000000E+00    0.000000000000000E+00    0.000000000000000E+00    0.000000000000000E+00    0.000000000000000E+00    0.000000000000000E+00    0.000000000000000E+00    0.000000000000000E+00    0.000000000000000E+00    0.000000000000000E+00    0.000000000000000E+00    0.000000000000000E+00    0.000000000000000E+00    0.000000000000000E+00    0.000000000000000E+00    0.000000000000000E+00    0.000000000000000E+00    0.000000000000000E+00    0.000000000000000E+00    0.000000000000000E+00    0.000000000000000E+00    0.000000000000000E+00    0.000000000000000E+00    0.000000000000000E+00    0.000000000000000E+00    0.000000000000000E+00    0.000000000000000E+00    0.000000000000000E+00    0.000000000000000E+00    0.000000000000000E+00
    0.940171587416338E+01    0.439184668186177E+00    0.439184668186177E+00    0.000000000000000E+00    0.000000000000000E+00    0.000000000000000E+00    0.000000000000000E+00    0.000000000000000E+00    0.000000000000000E+00    0.000000000000000E+00    0.000000000000000E+00    0.000000000000000E+00    0.000000000000000E+00    0.000000000000000E+00    0.000000000000000E+00    0.000000000000000E+00    0.000000000000000E+00    0.000000000000000E+00    0.000000000000000E+00    0.000000000000000E+00    0.000000000000000E+00    0.000000000000000E+00    0.000000000000000E+00    0.000000000000000E+00    0.000000000000000E+00    0.000000000000000E+00    0.000000000000000E+00    0.000000000000000E+00    0.000000000000000E+00    0.000000000000000E+00    0.000000000000000E+00    0.000000000000000E+00    0.000000000000000E+00    0.000000000000000E+00    0.000000000000000E+00    0.000000000000000E+00    0.000000000000000E+00    0.000000000000000E+00    0.000000000000000E+00    0.000000000000000E+00    0.000000000000000E+00    0.000000000000000E+00    0.000000000000000E+00    0.000000000000000E+00    0.000000000000000E+00    0.000000000000000E+00    0.000000000000000E+00    0.000000000000000E+00
    0.940671596610016E+01    0.438643648485441E+00    0.438643648485441E+00    0.000000000000000E+00    0.000000000000000E+00    0.000000000000000E+00    0.000000000000000E+00    0.000000000000000E+00    0.000000000000000E+00    0.000000000000000E+00    0.000000000000000E+00    0.000000000000000E+00    0.000000000000000E+00    0.000000000000000E+00    0.000000000000000E+00    0.000000000000000E+00    0.000000000000000E+00    0.000000000000000E+00    0.000000000000000E+00    0.000000000000000E+00    0.000000000000000E+00    0.000000000000000E+00    0.000000000000000E+00    0.000000000000000E+00    0.000000000000000E+00    0.000000000000000E+00    0.000000000000000E+00    0.000000000000000E+00    0.000000000000000E+00    0.000000000000000E+00    0.000000000000000E+00    0.000000000000000E+00    0.000000000000000E+00    0.000000000000000E+00    0.000000000000000E+00    0.000000000000000E+00    0.000000000000000E+00    0.000000000000000E+00    0.000000000000000E+00    0.000000000000000E+00    0.000000000000000E+00    0.000000000000000E+00    0.000000000000000E+00    0.000000000000000E+00    0.000000000000000E+00    0.000000000000000E+00    0.000000000000000E+00    0.000000000000000E+00
    0.941171605803695E+01    0.438102722536267E+00    0.438102722536267E+00    0.000000000000000E+00    0.000000000000000E+00    0.000000000000000E+00    0.000000000000000E+00    0.000000000000000E+00    0.000000000000000E+00    0.000000000000000E+00    0.000000000000000E+00    0.000000000000000E+00    0.000000000000000E+00    0.000000000000000E+00    0.000000000000000E+00    0.000000000000000E+00    0.000000000000000E+00    0.000000000000000E+00    0.000000000000000E+00    0.000000000000000E+00    0.000000000000000E+00    0.000000000000000E+00    0.000000000000000E+00    0.000000000000000E+00    0.000000000000000E+00    0.000000000000000E+00    0.000000000000000E+00    0.000000000000000E+00    0.000000000000000E+00    0.000000000000000E+00    0.000000000000000E+00    0.000000000000000E+00    0.000000000000000E+00    0.000000000000000E+00    0.000000000000000E+00    0.000000000000000E+00    0.000000000000000E+00    0.000000000000000E+00    0.000000000000000E+00    0.000000000000000E+00    0.000000000000000E+00    0.000000000000000E+00    0.000000000000000E+00    0.000000000000000E+00    0.000000000000000E+00    0.000000000000000E+00    0.000000000000000E+00    0.000000000000000E+00
    0.941671614997374E+01    0.437561893589677E+00    0.437561893589677E+00    0.000000000000000E+00    0.000000000000000E+00    0.000000000000000E+00    0.000000000000000E+00    0.000000000000000E+00    0.000000000000000E+00    0.000000000000000E+00    0.000000000000000E+00    0.000000000000000E+00    0.000000000000000E+00    0.000000000000000E+00    0.000000000000000E+00    0.000000000000000E+00    0.000000000000000E+00    0.000000000000000E+00    0.000000000000000E+00    0.000000000000000E+00    0.000000000000000E+00    0.000000000000000E+00    0.000000000000000E+00    0.000000000000000E+00    0.000000000000000E+00    0.000000000000000E+00    0.000000000000000E+00    0.000000000000000E+00    0.000000000000000E+00    0.000000000000000E+00    0.000000000000000E+00    0.000000000000000E+00    0.000000000000000E+00    0.000000000000000E+00    0.000000000000000E+00    0.000000000000000E+00    0.000000000000000E+00    0.000000000000000E+00    0.000000000000000E+00    0.000000000000000E+00    0.000000000000000E+00    0.000000000000000E+00    0.000000000000000E+00    0.000000000000000E+00    0.000000000000000E+00    0.000000000000000E+00    0.000000000000000E+00    0.000000000000000E+00
    0.942171624191053E+01    0.437021164869916E+00    0.437021164869916E+00    0.000000000000000E+00    0.000000000000000E+00    0.000000000000000E+00    0.000000000000000E+00    0.000000000000000E+00    0.000000000000000E+00    0.000000000000000E+00    0.000000000000000E+00    0.000000000000000E+00    0.000000000000000E+00    0.000000000000000E+00    0.000000000000000E+00    0.000000000000000E+00    0.000000000000000E+00    0.000000000000000E+00    0.000000000000000E+00    0.000000000000000E+00    0.000000000000000E+00    0.000000000000000E+00    0.000000000000000E+00    0.000000000000000E+00    0.000000000000000E+00    0.000000000000000E+00    0.000000000000000E+00    0.000000000000000E+00    0.000000000000000E+00    0.000000000000000E+00    0.000000000000000E+00    0.000000000000000E+00    0.000000000000000E+00    0.000000000000000E+00    0.000000000000000E+00    0.000000000000000E+00    0.000000000000000E+00    0.000000000000000E+00    0.000000000000000E+00    0.000000000000000E+00    0.000000000000000E+00    0.000000000000000E+00    0.000000000000000E+00    0.000000000000000E+00    0.000000000000000E+00    0.000000000000000E+00    0.000000000000000E+00    0.000000000000000E+00
    0.942671633384731E+01    0.436480539581174E+00    0.436480539581174E+00    0.000000000000000E+00    0.000000000000000E+00    0.000000000000000E+00    0.000000000000000E+00    0.000000000000000E+00    0.000000000000000E+00    0.000000000000000E+00    0.000000000000000E+00    0.000000000000000E+00    0.000000000000000E+00    0.000000000000000E+00    0.000000000000000E+00    0.000000000000000E+00    0.000000000000000E+00    0.000000000000000E+00    0.000000000000000E+00    0.000000000000000E+00    0.000000000000000E+00    0.000000000000000E+00    0.000000000000000E+00    0.000000000000000E+00    0.000000000000000E+00    0.000000000000000E+00    0.000000000000000E+00    0.000000000000000E+00    0.000000000000000E+00    0.000000000000000E+00    0.000000000000000E+00    0.000000000000000E+00    0.000000000000000E+00    0.000000000000000E+00    0.000000000000000E+00    0.000000000000000E+00    0.000000000000000E+00    0.000000000000000E+00    0.000000000000000E+00    0.000000000000000E+00    0.000000000000000E+00    0.000000000000000E+00    0.000000000000000E+00    0.000000000000000E+00    0.000000000000000E+00    0.000000000000000E+00    0.000000000000000E+00    0.000000000000000E+00
    0.943171642578410E+01    0.435940020914273E+00    0.435940020914273E+00    0.000000000000000E+00    0.000000000000000E+00    0.000000000000000E+00    0.000000000000000E+00    0.000000000000000E+00    0.000000000000000E+00    0.000000000000000E+00    0.000000000000000E+00    0.000000000000000E+00    0.000000000000000E+00    0.000000000000000E+00    0.000000000000000E+00    0.000000000000000E+00    0.000000000000000E+00    0.000000000000000E+00    0.000000000000000E+00    0.000000000000000E+00    0.000000000000000E+00    0.000000000000000E+00    0.000000000000000E+00    0.000000000000000E+00    0.000000000000000E+00    0.000000000000000E+00    0.000000000000000E+00    0.000000000000000E+00    0.000000000000000E+00    0.000000000000000E+00    0.000000000000000E+00    0.000000000000000E+00    0.000000000000000E+00    0.000000000000000E+00    0.000000000000000E+00    0.000000000000000E+00    0.000000000000000E+00    0.000000000000000E+00    0.000000000000000E+00    0.000000000000000E+00    0.000000000000000E+00    0.000000000000000E+00    0.000000000000000E+00    0.000000000000000E+00    0.000000000000000E+00    0.000000000000000E+00    0.000000000000000E+00    0.000000000000000E+00
    0.943671651772089E+01    0.435399612053195E+00    0.435399612053195E+00    0.000000000000000E+00    0.000000000000000E+00    0.000000000000000E+00    0.000000000000000E+00    0.000000000000000E+00    0.000000000000000E+00    0.000000000000000E+00    0.000000000000000E+00    0.000000000000000E+00    0.000000000000000E+00    0.000000000000000E+00    0.000000000000000E+00    0.000000000000000E+00    0.000000000000000E+00    0.000000000000000E+00    0.000000000000000E+00    0.000000000000000E+00    0.000000000000000E+00    0.000000000000000E+00    0.000000000000000E+00    0.000000000000000E+00    0.000000000000000E+00    0.000000000000000E+00    0.000000000000000E+00    0.000000000000000E+00    0.000000000000000E+00    0.000000000000000E+00    0.000000000000000E+00    0.000000000000000E+00    0.000000000000000E+00    0.000000000000000E+00    0.000000000000000E+00    0.000000000000000E+00    0.000000000000000E+00    0.000000000000000E+00    0.000000000000000E+00    0.000000000000000E+00    0.000000000000000E+00    0.000000000000000E+00    0.000000000000000E+00    0.000000000000000E+00    0.000000000000000E+00    0.000000000000000E+00    0.000000000000000E+00    0.000000000000000E+00
    0.944171660965768E+01    0.434859316181233E+00    0.434859316181233E+00    0.000000000000000E+00    0.000000000000000E+00    0.000000000000000E+00    0.000000000000000E+00    0.000000000000000E+00    0.000000000000000E+00    0.000000000000000E+00    0.000000000000000E+00    0.000000000000000E+00    0.000000000000000E+00    0.000000000000000E+00    0.000000000000000E+00    0.000000000000000E+00    0.000000000000000E+00    0.000000000000000E+00    0.000000000000000E+00    0.000000000000000E+00    0.000000000000000E+00    0.000000000000000E+00    0.000000000000000E+00    0.000000000000000E+00    0.000000000000000E+00    0.000000000000000E+00    0.000000000000000E+00    0.000000000000000E+00    0.000000000000000E+00    0.000000000000000E+00    0.000000000000000E+00    0.000000000000000E+00    0.000000000000000E+00    0.000000000000000E+00    0.000000000000000E+00    0.000000000000000E+00    0.000000000000000E+00    0.000000000000000E+00    0.000000000000000E+00    0.000000000000000E+00    0.000000000000000E+00    0.000000000000000E+00    0.000000000000000E+00    0.000000000000000E+00    0.000000000000000E+00    0.000000000000000E+00    0.000000000000000E+00    0.000000000000000E+00
    0.944671670159446E+01    0.434319136486633E+00    0.434319136486633E+00    0.000000000000000E+00    0.000000000000000E+00    0.000000000000000E+00    0.000000000000000E+00    0.000000000000000E+00    0.000000000000000E+00    0.000000000000000E+00    0.000000000000000E+00    0.000000000000000E+00    0.000000000000000E+00    0.000000000000000E+00    0.000000000000000E+00    0.000000000000000E+00    0.000000000000000E+00    0.000000000000000E+00    0.000000000000000E+00    0.000000000000000E+00    0.000000000000000E+00    0.000000000000000E+00    0.000000000000000E+00    0.000000000000000E+00    0.000000000000000E+00    0.000000000000000E+00    0.000000000000000E+00    0.000000000000000E+00    0.000000000000000E+00    0.000000000000000E+00    0.000000000000000E+00    0.000000000000000E+00    0.000000000000000E+00    0.000000000000000E+00    0.000000000000000E+00    0.000000000000000E+00    0.000000000000000E+00    0.000000000000000E+00    0.000000000000000E+00    0.000000000000000E+00    0.000000000000000E+00    0.000000000000000E+00    0.000000000000000E+00    0.000000000000000E+00    0.000000000000000E+00    0.000000000000000E+00    0.000000000000000E+00    0.000000000000000E+00
    0.945171679353125E+01    0.433779076167554E+00    0.433779076167554E+00    0.000000000000000E+00    0.000000000000000E+00    0.000000000000000E+00    0.000000000000000E+00    0.000000000000000E+00    0.000000000000000E+00    0.000000000000000E+00    0.000000000000000E+00    0.000000000000000E+00    0.000000000000000E+00    0.000000000000000E+00    0.000000000000000E+00    0.000000000000000E+00    0.000000000000000E+00    0.000000000000000E+00    0.000000000000000E+00    0.000000000000000E+00    0.000000000000000E+00    0.000000000000000E+00    0.000000000000000E+00    0.000000000000000E+00    0.000000000000000E+00    0.000000000000000E+00    0.000000000000000E+00    0.000000000000000E+00    0.000000000000000E+00    0.000000000000000E+00    0.000000000000000E+00    0.000000000000000E+00    0.000000000000000E+00    0.000000000000000E+00    0.000000000000000E+00    0.000000000000000E+00    0.000000000000000E+00    0.000000000000000E+00    0.000000000000000E+00    0.000000000000000E+00    0.000000000000000E+00    0.000000000000000E+00    0.000000000000000E+00    0.000000000000000E+00    0.000000000000000E+00    0.000000000000000E+00    0.000000000000000E+00    0.000000000000000E+00
    0.945671688546804E+01    0.433239138436267E+00    0.433239138436267E+00    0.000000000000000E+00    0.000000000000000E+00    0.000000000000000E+00    0.000000000000000E+00    0.000000000000000E+00    0.000000000000000E+00    0.000000000000000E+00    0.000000000000000E+00    0.000000000000000E+00    0.000000000000000E+00    0.000000000000000E+00    0.000000000000000E+00    0.000000000000000E+00    0.000000000000000E+00    0.000000000000000E+00    0.000000000000000E+00    0.000000000000000E+00    0.000000000000000E+00    0.000000000000000E+00    0.000000000000000E+00    0.000000000000000E+00    0.000000000000000E+00    0.000000000000000E+00    0.000000000000000E+00    0.000000000000000E+00    0.000000000000000E+00    0.000000000000000E+00    0.000000000000000E+00    0.000000000000000E+00    0.000000000000000E+00    0.000000000000000E+00    0.000000000000000E+00    0.000000000000000E+00    0.000000000000000E+00    0.000000000000000E+00    0.000000000000000E+00    0.000000000000000E+00    0.000000000000000E+00    0.000000000000000E+00    0.000000000000000E+00    0.000000000000000E+00    0.000000000000000E+00    0.000000000000000E+00    0.000000000000000E+00    0.000000000000000E+00
    0.946171697740483E+01    0.432699326522429E+00    0.432699326522429E+00    0.000000000000000E+00    0.000000000000000E+00    0.000000000000000E+00    0.000000000000000E+00    0.000000000000000E+00    0.000000000000000E+00    0.000000000000000E+00    0.000000000000000E+00    0.000000000000000E+00    0.000000000000000E+00    0.000000000000000E+00    0.000000000000000E+00    0.000000000000000E+00    0.000000000000000E+00    0.000000000000000E+00    0.000000000000000E+00    0.000000000000000E+00    0.000000000000000E+00    0.000000000000000E+00    0.000000000000000E+00    0.000000000000000E+00    0.000000000000000E+00    0.000000000000000E+00    0.000000000000000E+00    0.000000000000000E+00    0.000000000000000E+00    0.000000000000000E+00    0.000000000000000E+00    0.000000000000000E+00    0.000000000000000E+00    0.000000000000000E+00    0.000000000000000E+00    0.000000000000000E+00    0.000000000000000E+00    0.000000000000000E+00    0.000000000000000E+00    0.000000000000000E+00    0.000000000000000E+00    0.000000000000000E+00    0.000000000000000E+00    0.000000000000000E+00    0.000000000000000E+00    0.000000000000000E+00    0.000000000000000E+00    0.000000000000000E+00
    0.946671706934161E+01    0.432159643675402E+00    0.432159643675402E+00    0.000000000000000E+00    0.000000000000000E+00    0.000000000000000E+00    0.000000000000000E+00    0.000000000000000E+00    0.000000000000000E+00    0.000000000000000E+00    0.000000000000000E+00    0.000000000000000E+00    0.000000000000000E+00    0.000000000000000E+00    0.000000000000000E+00    0.000000000000000E+00    0.000000000000000E+00    0.000000000000000E+00    0.000000000000000E+00    0.000000000000000E+00    0.000000000000000E+00    0.000000000000000E+00    0.000000000000000E+00    0.000000000000000E+00    0.000000000000000E+00    0.000000000000000E+00    0.000000000000000E+00    0.000000000000000E+00    0.000000000000000E+00    0.000000000000000E+00    0.000000000000000E+00    0.000000000000000E+00    0.000000000000000E+00    0.000000000000000E+00    0.000000000000000E+00    0.000000000000000E+00    0.000000000000000E+00    0.000000000000000E+00    0.000000000000000E+00    0.000000000000000E+00    0.000000000000000E+00    0.000000000000000E+00    0.000000000000000E+00    0.000000000000000E+00    0.000000000000000E+00    0.000000000000000E+00    0.000000000000000E+00    0.000000000000000E+00
    0.947171716127840E+01    0.431620093165526E+00    0.431620093165526E+00    0.000000000000000E+00    0.000000000000000E+00    0.000000000000000E+00    0.000000000000000E+00    0.000000000000000E+00    0.000000000000000E+00    0.000000000000000E+00    0.000000000000000E+00    0.000000000000000E+00    0.000000000000000E+00    0.000000000000000E+00    0.000000000000000E+00    0.000000000000000E+00    0.000000000000000E+00    0.000000000000000E+00    0.000000000000000E+00    0.000000000000000E+00    0.000000000000000E+00    0.000000000000000E+00    0.000000000000000E+00    0.000000000000000E+00    0.000000000000000E+00    0.000000000000000E+00    0.000000000000000E+00    0.000000000000000E+00    0.000000000000000E+00    0.000000000000000E+00    0.000000000000000E+00    0.000000000000000E+00    0.000000000000000E+00    0.000000000000000E+00    0.000000000000000E+00    0.000000000000000E+00    0.000000000000000E+00    0.000000000000000E+00    0.000000000000000E+00    0.000000000000000E+00    0.000000000000000E+00    0.000000000000000E+00    0.000000000000000E+00    0.000000000000000E+00    0.000000000000000E+00    0.000000000000000E+00    0.000000000000000E+00    0.000000000000000E+00
    0.947671725321519E+01    0.431080678284322E+00    0.431080678284322E+00    0.000000000000000E+00    0.000000000000000E+00    0.000000000000000E+00    0.000000000000000E+00    0.000000000000000E+00    0.000000000000000E+00    0.000000000000000E+00    0.000000000000000E+00    0.000000000000000E+00    0.000000000000000E+00    0.000000000000000E+00    0.000000000000000E+00    0.000000000000000E+00    0.000000000000000E+00    0.000000000000000E+00    0.000000000000000E+00    0.000000000000000E+00    0.000000000000000E+00    0.000000000000000E+00    0.000000000000000E+00    0.000000000000000E+00    0.000000000000000E+00    0.000000000000000E+00    0.000000000000000E+00    0.000000000000000E+00    0.000000000000000E+00    0.000000000000000E+00    0.000000000000000E+00    0.000000000000000E+00    0.000000000000000E+00    0.000000000000000E+00    0.000000000000000E+00    0.000000000000000E+00    0.000000000000000E+00    0.000000000000000E+00    0.000000000000000E+00    0.000000000000000E+00    0.000000000000000E+00    0.000000000000000E+00    0.000000000000000E+00    0.000000000000000E+00    0.000000000000000E+00    0.000000000000000E+00    0.000000000000000E+00    0.000000000000000E+00
    0.948171734515198E+01    0.430541402343611E+00    0.430541402343611E+00    0.000000000000000E+00    0.000000000000000E+00    0.000000000000000E+00    0.000000000000000E+00    0.000000000000000E+00    0.000000000000000E+00    0.000000000000000E+00    0.000000000000000E+00    0.000000000000000E+00    0.000000000000000E+00    0.000000000000000E+00    0.000000000000000E+00    0.000000000000000E+00    0.000000000000000E+00    0.000000000000000E+00    0.000000000000000E+00    0.000000000000000E+00    0.000000000000000E+00    0.000000000000000E+00    0.000000000000000E+00    0.000000000000000E+00    0.000000000000000E+00    0.000000000000000E+00    0.000000000000000E+00    0.000000000000000E+00    0.000000000000000E+00    0.000000000000000E+00    0.000000000000000E+00    0.000000000000000E+00    0.000000000000000E+00    0.000000000000000E+00    0.000000000000000E+00    0.000000000000000E+00    0.000000000000000E+00    0.000000000000000E+00    0.000000000000000E+00    0.000000000000000E+00    0.000000000000000E+00    0.000000000000000E+00    0.000000000000000E+00    0.000000000000000E+00    0.000000000000000E+00    0.000000000000000E+00    0.000000000000000E+00    0.000000000000000E+00
    0.948671743708876E+01    0.430002268673578E+00    0.430002268673578E+00    0.000000000000000E+00    0.000000000000000E+00    0.000000000000000E+00    0.000000000000000E+00    0.000000000000000E+00    0.000000000000000E+00    0.000000000000000E+00    0.000000000000000E+00    0.000000000000000E+00    0.000000000000000E+00    0.000000000000000E+00    0.000000000000000E+00    0.000000000000000E+00    0.000000000000000E+00    0.000000000000000E+00    0.000000000000000E+00    0.000000000000000E+00    0.000000000000000E+00    0.000000000000000E+00    0.000000000000000E+00    0.000000000000000E+00    0.000000000000000E+00    0.000000000000000E+00    0.000000000000000E+00    0.000000000000000E+00    0.000000000000000E+00    0.000000000000000E+00    0.000000000000000E+00    0.000000000000000E+00    0.000000000000000E+00    0.000000000000000E+00    0.000000000000000E+00    0.000000000000000E+00    0.000000000000000E+00    0.000000000000000E+00    0.000000000000000E+00    0.000000000000000E+00    0.000000000000000E+00    0.000000000000000E+00    0.000000000000000E+00    0.000000000000000E+00    0.000000000000000E+00    0.000000000000000E+00    0.000000000000000E+00    0.000000000000000E+00
    0.949171752902555E+01    0.429463280619808E+00    0.429463280619808E+00    0.000000000000000E+00    0.000000000000000E+00    0.000000000000000E+00    0.000000000000000E+00    0.000000000000000E+00    0.000000000000000E+00    0.000000000000000E+00    0.000000000000000E+00    0.000000000000000E+00    0.000000000000000E+00    0.000000000000000E+00    0.000000000000000E+00    0.000000000000000E+00    0.000000000000000E+00    0.000000000000000E+00    0.000000000000000E+00    0.000000000000000E+00    0.000000000000000E+00    0.000000000000000E+00    0.000000000000000E+00    0.000000000000000E+00    0.000000000000000E+00    0.000000000000000E+00    0.000000000000000E+00    0.000000000000000E+00    0.000000000000000E+00    0.000000000000000E+00    0.000000000000000E+00    0.000000000000000E+00    0.000000000000000E+00    0.000000000000000E+00    0.000000000000000E+00    0.000000000000000E+00    0.000000000000000E+00    0.000000000000000E+00    0.000000000000000E+00    0.000000000000000E+00    0.000000000000000E+00    0.000000000000000E+00    0.000000000000000E+00    0.000000000000000E+00    0.000000000000000E+00    0.000000000000000E+00    0.000000000000000E+00    0.000000000000000E+00
    0.949671762096234E+01    0.428924441539345E+00    0.428924441539345E+00    0.000000000000000E+00    0.000000000000000E+00    0.000000000000000E+00    0.000000000000000E+00    0.000000000000000E+00    0.000000000000000E+00    0.000000000000000E+00    0.000000000000000E+00    0.000000000000000E+00    0.000000000000000E+00    0.000000000000000E+00    0.000000000000000E+00    0.000000000000000E+00    0.000000000000000E+00    0.000000000000000E+00    0.000000000000000E+00    0.000000000000000E+00    0.000000000000000E+00    0.000000000000000E+00    0.000000000000000E+00    0.000000000000000E+00    0.000000000000000E+00    0.000000000000000E+00    0.000000000000000E+00    0.000000000000000E+00    0.000000000000000E+00    0.000000000000000E+00    0.000000000000000E+00    0.000000000000000E+00    0.000000000000000E+00    0.000000000000000E+00    0.000000000000000E+00    0.000000000000000E+00    0.000000000000000E+00    0.000000000000000E+00    0.000000000000000E+00    0.000000000000000E+00    0.000000000000000E+00    0.000000000000000E+00    0.000000000000000E+00    0.000000000000000E+00    0.000000000000000E+00    0.000000000000000E+00    0.000000000000000E+00    0.000000000000000E+00
    0.950171771289913E+01    0.428385754795890E+00    0.428385754795890E+00    0.000000000000000E+00    0.000000000000000E+00    0.000000000000000E+00    0.000000000000000E+00    0.000000000000000E+00    0.000000000000000E+00    0.000000000000000E+00    0.000000000000000E+00    0.000000000000000E+00    0.000000000000000E+00    0.000000000000000E+00    0.000000000000000E+00    0.000000000000000E+00    0.000000000000000E+00    0.000000000000000E+00    0.000000000000000E+00    0.000000000000000E+00    0.000000000000000E+00    0.000000000000000E+00    0.000000000000000E+00    0.000000000000000E+00    0.000000000000000E+00    0.000000000000000E+00    0.000000000000000E+00    0.000000000000000E+00    0.000000000000000E+00    0.000000000000000E+00    0.000000000000000E+00    0.000000000000000E+00    0.000000000000000E+00    0.000000000000000E+00    0.000000000000000E+00    0.000000000000000E+00    0.000000000000000E+00    0.000000000000000E+00    0.000000000000000E+00    0.000000000000000E+00    0.000000000000000E+00    0.000000000000000E+00    0.000000000000000E+00    0.000000000000000E+00    0.000000000000000E+00    0.000000000000000E+00    0.000000000000000E+00    0.000000000000000E+00
    0.950671780483592E+01    0.427847223754202E+00    0.427847223754202E+00    0.000000000000000E+00    0.000000000000000E+00    0.000000000000000E+00    0.000000000000000E+00    0.000000000000000E+00    0.000000000000000E+00    0.000000000000000E+00    0.000000000000000E+00    0.000000000000000E+00    0.000000000000000E+00    0.000000000000000E+00    0.000000000000000E+00    0.000000000000000E+00    0.000000000000000E+00    0.000000000000000E+00    0.000000000000000E+00    0.000000000000000E+00    0.000000000000000E+00    0.000000000000000E+00    0.000000000000000E+00    0.000000000000000E+00    0.000000000000000E+00    0.000000000000000E+00    0.000000000000000E+00    0.000000000000000E+00    0.000000000000000E+00    0.000000000000000E+00    0.000000000000000E+00    0.000000000000000E+00    0.000000000000000E+00    0.000000000000000E+00    0.000000000000000E+00    0.000000000000000E+00    0.000000000000000E+00    0.000000000000000E+00    0.000000000000000E+00    0.000000000000000E+00    0.000000000000000E+00    0.000000000000000E+00    0.000000000000000E+00    0.000000000000000E+00    0.000000000000000E+00    0.000000000000000E+00    0.000000000000000E+00    0.000000000000000E+00
    0.951171789677270E+01    0.427308851773822E+00    0.427308851773822E+00    0.000000000000000E+00    0.000000000000000E+00    0.000000000000000E+00    0.000000000000000E+00    0.000000000000000E+00    0.000000000000000E+00    0.000000000000000E+00    0.000000000000000E+00    0.000000000000000E+00    0.000000000000000E+00    0.000000000000000E+00    0.000000000000000E+00    0.000000000000000E+00    0.000000000000000E+00    0.000000000000000E+00    0.000000000000000E+00    0.000000000000000E+00    0.000000000000000E+00    0.000000000000000E+00    0.000000000000000E+00    0.000000000000000E+00    0.000000000000000E+00    0.000000000000000E+00    0.000000000000000E+00    0.000000000000000E+00    0.000000000000000E+00    0.000000000000000E+00    0.000000000000000E+00    0.000000000000000E+00    0.000000000000000E+00    0.000000000000000E+00    0.000000000000000E+00    0.000000000000000E+00    0.000000000000000E+00    0.000000000000000E+00    0.000000000000000E+00    0.000000000000000E+00    0.000000000000000E+00    0.000000000000000E+00    0.000000000000000E+00    0.000000000000000E+00    0.000000000000000E+00    0.000000000000000E+00    0.000000000000000E+00    0.000000000000000E+00
    0.951671798870949E+01    0.426770642202281E+00    0.426770642202281E+00    0.000000000000000E+00    0.000000000000000E+00    0.000000000000000E+00    0.000000000000000E+00    0.000000000000000E+00    0.000000000000000E+00    0.000000000000000E+00    0.000000000000000E+00    0.000000000000000E+00    0.000000000000000E+00    0.000000000000000E+00    0.000000000000000E+00    0.000000000000000E+00    0.000000000000000E+00    0.000000000000000E+00    0.000000000000000E+00    0.000000000000000E+00    0.000000000000000E+00    0.000000000000000E+00    0.000000000000000E+00    0.000000000000000E+00    0.000000000000000E+00    0.000000000000000E+00    0.000000000000000E+00    0.000000000000000E+00    0.000000000000000E+00    0.000000000000000E+00    0.000000000000000E+00    0.000000000000000E+00    0.000000000000000E+00    0.000000000000000E+00    0.000000000000000E+00    0.000000000000000E+00    0.000000000000000E+00    0.000000000000000E+00    0.000000000000000E+00    0.000000000000000E+00    0.000000000000000E+00    0.000000000000000E+00    0.000000000000000E+00    0.000000000000000E+00    0.000000000000000E+00    0.000000000000000E+00    0.000000000000000E+00    0.000000000000000E+00
    0.952171808064628E+01    0.426232598367891E+00    0.426232598367891E+00    0.000000000000000E+00    0.000000000000000E+00    0.000000000000000E+00    0.000000000000000E+00    0.000000000000000E+00    0.000000000000000E+00    0.000000000000000E+00    0.000000000000000E+00    0.000000000000000E+00    0.000000000000000E+00    0.000000000000000E+00    0.000000000000000E+00    0.000000000000000E+00    0.000000000000000E+00    0.000000000000000E+00    0.000000000000000E+00    0.000000000000000E+00    0.000000000000000E+00    0.000000000000000E+00    0.000000000000000E+00    0.000000000000000E+00    0.000000000000000E+00    0.000000000000000E+00    0.000000000000000E+00    0.000000000000000E+00    0.000000000000000E+00    0.000000000000000E+00    0.000000000000000E+00    0.000000000000000E+00    0.000000000000000E+00    0.000000000000000E+00    0.000000000000000E+00    0.000000000000000E+00    0.000000000000000E+00    0.000000000000000E+00    0.000000000000000E+00    0.000000000000000E+00    0.000000000000000E+00    0.000000000000000E+00    0.000000000000000E+00    0.000000000000000E+00    0.000000000000000E+00    0.000000000000000E+00    0.000000000000000E+00    0.000000000000000E+00
    0.952671817258307E+01    0.425694723572267E+00    0.425694723572267E+00    0.000000000000000E+00    0.000000000000000E+00    0.000000000000000E+00    0.000000000000000E+00    0.000000000000000E+00    0.000000000000000E+00    0.000000000000000E+00    0.000000000000000E+00    0.000000000000000E+00    0.000000000000000E+00    0.000000000000000E+00    0.000000000000000E+00    0.000000000000000E+00    0.000000000000000E+00    0.000000000000000E+00    0.000000000000000E+00    0.000000000000000E+00    0.000000000000000E+00    0.000000000000000E+00    0.000000000000000E+00    0.000000000000000E+00    0.000000000000000E+00    0.000000000000000E+00    0.000000000000000E+00    0.000000000000000E+00    0.000000000000000E+00    0.000000000000000E+00    0.000000000000000E+00    0.000000000000000E+00    0.000000000000000E+00    0.000000000000000E+00    0.000000000000000E+00    0.000000000000000E+00    0.000000000000000E+00    0.000000000000000E+00    0.000000000000000E+00    0.000000000000000E+00    0.000000000000000E+00    0.000000000000000E+00    0.000000000000000E+00    0.000000000000000E+00    0.000000000000000E+00    0.000000000000000E+00    0.000000000000000E+00    0.000000000000000E+00
    0.953171826451985E+01    0.425157021082763E+00    0.425157021082763E+00    0.000000000000000E+00    0.000000000000000E+00    0.000000000000000E+00    0.000000000000000E+00    0.000000000000000E+00    0.000000000000000E+00    0.000000000000000E+00    0.000000000000000E+00    0.000000000000000E+00    0.000000000000000E+00    0.000000000000000E+00    0.000000000000000E+00    0.000000000000000E+00    0.000000000000000E+00    0.000000000000000E+00    0.000000000000000E+00    0.000000000000000E+00    0.000000000000000E+00    0.000000000000000E+00    0.000000000000000E+00    0.000000000000000E+00    0.000000000000000E+00    0.000000000000000E+00    0.000000000000000E+00    0.000000000000000E+00    0.000000000000000E+00    0.000000000000000E+00    0.000000000000000E+00    0.000000000000000E+00    0.000000000000000E+00    0.000000000000000E+00    0.000000000000000E+00    0.000000000000000E+00    0.000000000000000E+00    0.000000000000000E+00    0.000000000000000E+00    0.000000000000000E+00    0.000000000000000E+00    0.000000000000000E+00    0.000000000000000E+00    0.000000000000000E+00    0.000000000000000E+00    0.000000000000000E+00    0.000000000000000E+00    0.000000000000000E+00
    0.953671835645664E+01    0.424619494124910E+00    0.424619494124910E+00    0.000000000000000E+00    0.000000000000000E+00    0.000000000000000E+00    0.000000000000000E+00    0.000000000000000E+00    0.000000000000000E+00    0.000000000000000E+00    0.000000000000000E+00    0.000000000000000E+00    0.000000000000000E+00    0.000000000000000E+00    0.000000000000000E+00    0.000000000000000E+00    0.000000000000000E+00    0.000000000000000E+00    0.000000000000000E+00    0.000000000000000E+00    0.000000000000000E+00    0.000000000000000E+00    0.000000000000000E+00    0.000000000000000E+00    0.000000000000000E+00    0.000000000000000E+00    0.000000000000000E+00    0.000000000000000E+00    0.000000000000000E+00    0.000000000000000E+00    0.000000000000000E+00    0.000000000000000E+00    0.000000000000000E+00    0.000000000000000E+00    0.000000000000000E+00    0.000000000000000E+00    0.000000000000000E+00    0.000000000000000E+00    0.000000000000000E+00    0.000000000000000E+00    0.000000000000000E+00    0.000000000000000E+00    0.000000000000000E+00    0.000000000000000E+00    0.000000000000000E+00    0.000000000000000E+00    0.000000000000000E+00    0.000000000000000E+00
    0.954171844839343E+01    0.424082145875067E+00    0.424082145875067E+00    0.000000000000000E+00    0.000000000000000E+00    0.000000000000000E+00    0.000000000000000E+00    0.000000000000000E+00    0.000000000000000E+00    0.000000000000000E+00    0.000000000000000E+00    0.000000000000000E+00    0.000000000000000E+00    0.000000000000000E+00    0.000000000000000E+00    0.000000000000000E+00    0.000000000000000E+00    0.000000000000000E+00    0.000000000000000E+00    0.000000000000000E+00    0.000000000000000E+00    0.000000000000000E+00    0.000000000000000E+00    0.000000000000000E+00    0.000000000000000E+00    0.000000000000000E+00    0.000000000000000E+00    0.000000000000000E+00    0.000000000000000E+00    0.000000000000000E+00    0.000000000000000E+00    0.000000000000000E+00    0.000000000000000E+00    0.000000000000000E+00    0.000000000000000E+00    0.000000000000000E+00    0.000000000000000E+00    0.000000000000000E+00    0.000000000000000E+00    0.000000000000000E+00    0.000000000000000E+00    0.000000000000000E+00    0.000000000000000E+00    0.000000000000000E+00    0.000000000000000E+00    0.000000000000000E+00    0.000000000000000E+00    0.000000000000000E+00
    0.954671854033022E+01    0.423544979453355E+00    0.423544979453355E+00    0.000000000000000E+00    0.000000000000000E+00    0.000000000000000E+00    0.000000000000000E+00    0.000000000000000E+00    0.000000000000000E+00    0.000000000000000E+00    0.000000000000000E+00    0.000000000000000E+00    0.000000000000000E+00    0.000000000000000E+00    0.000000000000000E+00    0.000000000000000E+00    0.000000000000000E+00    0.000000000000000E+00    0.000000000000000E+00    0.000000000000000E+00    0.000000000000000E+00    0.000000000000000E+00    0.000000000000000E+00    0.000000000000000E+00    0.000000000000000E+00    0.000000000000000E+00    0.000000000000000E+00    0.000000000000000E+00    0.000000000000000E+00    0.000000000000000E+00    0.000000000000000E+00    0.000000000000000E+00    0.000000000000000E+00    0.000000000000000E+00    0.000000000000000E+00    0.000000000000000E+00    0.000000000000000E+00    0.000000000000000E+00    0.000000000000000E+00    0.000000000000000E+00    0.000000000000000E+00    0.000000000000000E+00    0.000000000000000E+00    0.000000000000000E+00    0.000000000000000E+00    0.000000000000000E+00    0.000000000000000E+00    0.000000000000000E+00
    0.955171863226700E+01    0.423007997917070E+00    0.423007997917070E+00    0.000000000000000E+00    0.000000000000000E+00    0.000000000000000E+00    0.000000000000000E+00    0.000000000000000E+00    0.000000000000000E+00    0.000000000000000E+00    0.000000000000000E+00    0.000000000000000E+00    0.000000000000000E+00    0.000000000000000E+00    0.000000000000000E+00    0.000000000000000E+00    0.000000000000000E+00    0.000000000000000E+00    0.000000000000000E+00    0.000000000000000E+00    0.000000000000000E+00    0.000000000000000E+00    0.000000000000000E+00    0.000000000000000E+00    0.000000000000000E+00    0.000000000000000E+00    0.000000000000000E+00    0.000000000000000E+00    0.000000000000000E+00    0.000000000000000E+00    0.000000000000000E+00    0.000000000000000E+00    0.000000000000000E+00    0.000000000000000E+00    0.000000000000000E+00    0.000000000000000E+00    0.000000000000000E+00    0.000000000000000E+00    0.000000000000000E+00    0.000000000000000E+00    0.000000000000000E+00    0.000000000000000E+00    0.000000000000000E+00    0.000000000000000E+00    0.000000000000000E+00    0.000000000000000E+00    0.000000000000000E+00    0.000000000000000E+00
    0.955671872420379E+01    0.422471204254622E+00    0.422471204254622E+00    0.000000000000000E+00    0.000000000000000E+00    0.000000000000000E+00    0.000000000000000E+00    0.000000000000000E+00    0.000000000000000E+00    0.000000000000000E+00    0.000000000000000E+00    0.000000000000000E+00    0.000000000000000E+00    0.000000000000000E+00    0.000000000000000E+00    0.000000000000000E+00    0.000000000000000E+00    0.000000000000000E+00    0.000000000000000E+00    0.000000000000000E+00    0.000000000000000E+00    0.000000000000000E+00    0.000000000000000E+00    0.000000000000000E+00    0.000000000000000E+00    0.000000000000000E+00    0.000000000000000E+00    0.000000000000000E+00    0.000000000000000E+00    0.000000000000000E+00    0.000000000000000E+00    0.000000000000000E+00    0.000000000000000E+00    0.000000000000000E+00    0.000000000000000E+00    0.000000000000000E+00    0.000000000000000E+00    0.000000000000000E+00    0.000000000000000E+00    0.000000000000000E+00    0.000000000000000E+00    0.000000000000000E+00    0.000000000000000E+00    0.000000000000000E+00    0.000000000000000E+00    0.000000000000000E+00    0.000000000000000E+00    0.000000000000000E+00
    0.956171881614058E+01    0.421934601380185E+00    0.421934601380185E+00    0.000000000000000E+00    0.000000000000000E+00    0.000000000000000E+00    0.000000000000000E+00    0.000000000000000E+00    0.000000000000000E+00    0.000000000000000E+00    0.000000000000000E+00    0.000000000000000E+00    0.000000000000000E+00    0.000000000000000E+00    0.000000000000000E+00    0.000000000000000E+00    0.000000000000000E+00    0.000000000000000E+00    0.000000000000000E+00    0.000000000000000E+00    0.000000000000000E+00    0.000000000000000E+00    0.000000000000000E+00    0.000000000000000E+00    0.000000000000000E+00    0.000000000000000E+00    0.000000000000000E+00    0.000000000000000E+00    0.000000000000000E+00    0.000000000000000E+00    0.000000000000000E+00    0.000000000000000E+00    0.000000000000000E+00    0.000000000000000E+00    0.000000000000000E+00    0.000000000000000E+00    0.000000000000000E+00    0.000000000000000E+00    0.000000000000000E+00    0.000000000000000E+00    0.000000000000000E+00    0.000000000000000E+00    0.000000000000000E+00    0.000000000000000E+00    0.000000000000000E+00    0.000000000000000E+00    0.000000000000000E+00    0.000000000000000E+00
    0.956671890807737E+01    0.421398192129067E+00    0.421398192129067E+00    0.000000000000000E+00    0.000000000000000E+00    0.000000000000000E+00    0.000000000000000E+00    0.000000000000000E+00    0.000000000000000E+00    0.000000000000000E+00    0.000000000000000E+00    0.000000000000000E+00    0.000000000000000E+00    0.000000000000000E+00    0.000000000000000E+00    0.000000000000000E+00    0.000000000000000E+00    0.000000000000000E+00    0.000000000000000E+00    0.000000000000000E+00    0.000000000000000E+00    0.000000000000000E+00    0.000000000000000E+00    0.000000000000000E+00    0.000000000000000E+00    0.000000000000000E+00    0.000000000000000E+00    0.000000000000000E+00    0.000000000000000E+00    0.000000000000000E+00    0.000000000000000E+00    0.000000000000000E+00    0.000000000000000E+00    0.000000000000000E+00    0.000000000000000E+00    0.000000000000000E+00    0.000000000000000E+00    0.000000000000000E+00    0.000000000000000E+00    0.000000000000000E+00    0.000000000000000E+00    0.000000000000000E+00    0.000000000000000E+00    0.000000000000000E+00    0.000000000000000E+00    0.000000000000000E+00    0.000000000000000E+00    0.000000000000000E+00
    0.957171900001415E+01    0.420861979253935E+00    0.420861979253935E+00    0.000000000000000E+00    0.000000000000000E+00    0.000000000000000E+00    0.000000000000000E+00    0.000000000000000E+00    0.000000000000000E+00    0.000000000000000E+00    0.000000000000000E+00    0.000000000000000E+00    0.000000000000000E+00    0.000000000000000E+00    0.000000000000000E+00    0.000000000000000E+00    0.000000000000000E+00    0.000000000000000E+00    0.000000000000000E+00    0.000000000000000E+00    0.000000000000000E+00    0.000000000000000E+00    0.000000000000000E+00    0.000000000000000E+00    0.000000000000000E+00    0.000000000000000E+00    0.000000000000000E+00    0.000000000000000E+00    0.000000000000000E+00    0.000000000000000E+00    0.000000000000000E+00    0.000000000000000E+00    0.000000000000000E+00    0.000000000000000E+00    0.000000000000000E+00    0.000000000000000E+00    0.000000000000000E+00    0.000000000000000E+00    0.000000000000000E+00    0.000000000000000E+00    0.000000000000000E+00    0.000000000000000E+00    0.000000000000000E+00    0.000000000000000E+00    0.000000000000000E+00    0.000000000000000E+00    0.000000000000000E+00    0.000000000000000E+00
    0.957671909195094E+01    0.420325965421916E+00    0.420325965421916E+00    0.000000000000000E+00    0.000000000000000E+00    0.000000000000000E+00    0.000000000000000E+00    0.000000000000000E+00    0.000000000000000E+00    0.000000000000000E+00    0.000000000000000E+00    0.000000000000000E+00    0.000000000000000E+00    0.000000000000000E+00    0.000000000000000E+00    0.000000000000000E+00    0.000000000000000E+00    0.000000000000000E+00    0.000000000000000E+00    0.000000000000000E+00    0.000000000000000E+00    0.000000000000000E+00    0.000000000000000E+00    0.000000000000000E+00    0.000000000000000E+00    0.000000000000000E+00    0.000000000000000E+00    0.000000000000000E+00    0.000000000000000E+00    0.000000000000000E+00    0.000000000000000E+00    0.000000000000000E+00    0.000000000000000E+00    0.000000000000000E+00    0.000000000000000E+00    0.000000000000000E+00    0.000000000000000E+00    0.000000000000000E+00    0.000000000000000E+00    0.000000000000000E+00    0.000000000000000E+00    0.000000000000000E+00    0.000000000000000E+00    0.000000000000000E+00    0.000000000000000E+00    0.000000000000000E+00    0.000000000000000E+00    0.000000000000000E+00
    0.958171918388773E+01    0.419790153212615E+00    0.419790153212615E+00    0.000000000000000E+00    0.000000000000000E+00    0.000000000000000E+00    0.000000000000000E+00    0.000000000000000E+00    0.000000000000000E+00    0.000000000000000E+00    0.000000000000000E+00    0.000000000000000E+00    0.000000000000000E+00    0.000000000000000E+00    0.000000000000000E+00    0.000000000000000E+00    0.000000000000000E+00    0.000000000000000E+00    0.000000000000000E+00    0.000000000000000E+00    0.000000000000000E+00    0.000000000000000E+00    0.000000000000000E+00    0.000000000000000E+00    0.000000000000000E+00    0.000000000000000E+00    0.000000000000000E+00    0.000000000000000E+00    0.000000000000000E+00    0.000000000000000E+00    0.000000000000000E+00    0.000000000000000E+00    0.000000000000000E+00    0.000000000000000E+00    0.000000000000000E+00    0.000000000000000E+00    0.000000000000000E+00    0.000000000000000E+00    0.000000000000000E+00    0.000000000000000E+00    0.000000000000000E+00    0.000000000000000E+00    0.000000000000000E+00    0.000000000000000E+00    0.000000000000000E+00    0.000000000000000E+00    0.000000000000000E+00    0.000000000000000E+00
    0.958671927582452E+01    0.419254545117096E+00    0.419254545117096E+00    0.000000000000000E+00    0.000000000000000E+00    0.000000000000000E+00    0.000000000000000E+00    0.000000000000000E+00    0.000000000000000E+00    0.000000000000000E+00    0.000000000000000E+00    0.000000000000000E+00    0.000000000000000E+00    0.000000000000000E+00    0.000000000000000E+00    0.000000000000000E+00    0.000000000000000E+00    0.000000000000000E+00    0.000000000000000E+00    0.000000000000000E+00    0.000000000000000E+00    0.000000000000000E+00    0.000000000000000E+00    0.000000000000000E+00    0.000000000000000E+00    0.000000000000000E+00    0.000000000000000E+00    0.000000000000000E+00    0.000000000000000E+00    0.000000000000000E+00    0.000000000000000E+00    0.000000000000000E+00    0.000000000000000E+00    0.000000000000000E+00    0.000000000000000E+00    0.000000000000000E+00    0.000000000000000E+00    0.000000000000000E+00    0.000000000000000E+00    0.000000000000000E+00    0.000000000000000E+00    0.000000000000000E+00    0.000000000000000E+00    0.000000000000000E+00    0.000000000000000E+00    0.000000000000000E+00    0.000000000000000E+00    0.000000000000000E+00
    0.959171936776131E+01    0.418719143537785E+00    0.418719143537785E+00    0.000000000000000E+00    0.000000000000000E+00    0.000000000000000E+00    0.000000000000000E+00    0.000000000000000E+00    0.000000000000000E+00    0.000000000000000E+00    0.000000000000000E+00    0.000000000000000E+00    0.000000000000000E+00    0.000000000000000E+00    0.000000000000000E+00    0.000000000000000E+00    0.000000000000000E+00    0.000000000000000E+00    0.000000000000000E+00    0.000000000000000E+00    0.000000000000000E+00    0.000000000000000E+00    0.000000000000000E+00    0.000000000000000E+00    0.000000000000000E+00    0.000000000000000E+00    0.000000000000000E+00    0.000000000000000E+00    0.000000000000000E+00    0.000000000000000E+00    0.000000000000000E+00    0.000000000000000E+00    0.000000000000000E+00    0.000000000000000E+00    0.000000000000000E+00    0.000000000000000E+00    0.000000000000000E+00    0.000000000000000E+00    0.000000000000000E+00    0.000000000000000E+00    0.000000000000000E+00    0.000000000000000E+00    0.000000000000000E+00    0.000000000000000E+00    0.000000000000000E+00    0.000000000000000E+00    0.000000000000000E+00    0.000000000000000E+00
    0.959671945969809E+01    0.418183950789297E+00    0.418183950789297E+00    0.000000000000000E+00    0.000000000000000E+00    0.000000000000000E+00    0.000000000000000E+00    0.000000000000000E+00    0.000000000000000E+00    0.000000000000000E+00    0.000000000000000E+00    0.000000000000000E+00    0.000000000000000E+00    0.000000000000000E+00    0.000000000000000E+00    0.000000000000000E+00    0.000000000000000E+00    0.000000000000000E+00    0.000000000000000E+00    0.000000000000000E+00    0.000000000000000E+00    0.000000000000000E+00    0.000000000000000E+00    0.000000000000000E+00    0.000000000000000E+00    0.000000000000000E+00    0.000000000000000E+00    0.000000000000000E+00    0.000000000000000E+00    0.000000000000000E+00    0.000000000000000E+00    0.000000000000000E+00    0.000000000000000E+00    0.000000000000000E+00    0.000000000000000E+00    0.000000000000000E+00    0.000000000000000E+00    0.000000000000000E+00    0.000000000000000E+00    0.000000000000000E+00    0.000000000000000E+00    0.000000000000000E+00    0.000000000000000E+00    0.000000000000000E+00    0.000000000000000E+00    0.000000000000000E+00    0.000000000000000E+00    0.000000000000000E+00
    0.960171955163488E+01    0.417648969100163E+00    0.417648969100163E+00    0.000000000000000E+00    0.000000000000000E+00    0.000000000000000E+00    0.000000000000000E+00    0.000000000000000E+00    0.000000000000000E+00    0.000000000000000E+00    0.000000000000000E+00    0.000000000000000E+00    0.000000000000000E+00    0.000000000000000E+00    0.000000000000000E+00    0.000000000000000E+00    0.000000000000000E+00    0.000000000000000E+00    0.000000000000000E+00    0.000000000000000E+00    0.000000000000000E+00    0.000000000000000E+00    0.000000000000000E+00    0.000000000000000E+00    0.000000000000000E+00    0.000000000000000E+00    0.000000000000000E+00    0.000000000000000E+00    0.000000000000000E+00    0.000000000000000E+00    0.000000000000000E+00    0.000000000000000E+00    0.000000000000000E+00    0.000000000000000E+00    0.000000000000000E+00    0.000000000000000E+00    0.000000000000000E+00    0.000000000000000E+00    0.000000000000000E+00    0.000000000000000E+00    0.000000000000000E+00    0.000000000000000E+00    0.000000000000000E+00    0.000000000000000E+00    0.000000000000000E+00    0.000000000000000E+00    0.000000000000000E+00    0.000000000000000E+00
    0.960671964357167E+01    0.417114200615384E+00    0.417114200615384E+00    0.000000000000000E+00    0.000000000000000E+00    0.000000000000000E+00    0.000000000000000E+00    0.000000000000000E+00    0.000000000000000E+00    0.000000000000000E+00    0.000000000000000E+00    0.000000000000000E+00    0.000000000000000E+00    0.000000000000000E+00    0.000000000000000E+00    0.000000000000000E+00    0.000000000000000E+00    0.000000000000000E+00    0.000000000000000E+00    0.000000000000000E+00    0.000000000000000E+00    0.000000000000000E+00    0.000000000000000E+00    0.000000000000000E+00    0.000000000000000E+00    0.000000000000000E+00    0.000000000000000E+00    0.000000000000000E+00    0.000000000000000E+00    0.000000000000000E+00    0.000000000000000E+00    0.000000000000000E+00    0.000000000000000E+00    0.000000000000000E+00    0.000000000000000E+00    0.000000000000000E+00    0.000000000000000E+00    0.000000000000000E+00    0.000000000000000E+00    0.000000000000000E+00    0.000000000000000E+00    0.000000000000000E+00    0.000000000000000E+00    0.000000000000000E+00    0.000000000000000E+00    0.000000000000000E+00    0.000000000000000E+00    0.000000000000000E+00
    0.961171973550845E+01    0.416579647399765E+00    0.416579647399765E+00    0.000000000000000E+00    0.000000000000000E+00    0.000000000000000E+00    0.000000000000000E+00    0.000000000000000E+00    0.000000000000000E+00    0.000000000000000E+00    0.000000000000000E+00    0.000000000000000E+00    0.000000000000000E+00    0.000000000000000E+00    0.000000000000000E+00    0.000000000000000E+00    0.000000000000000E+00    0.000000000000000E+00    0.000000000000000E+00    0.000000000000000E+00    0.000000000000000E+00    0.000000000000000E+00    0.000000000000000E+00    0.000000000000000E+00    0.000000000000000E+00    0.000000000000000E+00    0.000000000000000E+00    0.000000000000000E+00    0.000000000000000E+00    0.000000000000000E+00    0.000000000000000E+00    0.000000000000000E+00    0.000000000000000E+00    0.000000000000000E+00    0.000000000000000E+00    0.000000000000000E+00    0.000000000000000E+00    0.000000000000000E+00    0.000000000000000E+00    0.000000000000000E+00    0.000000000000000E+00    0.000000000000000E+00    0.000000000000000E+00    0.000000000000000E+00    0.000000000000000E+00    0.000000000000000E+00    0.000000000000000E+00    0.000000000000000E+00
    0.961671982744524E+01    0.416045311441931E+00    0.416045311441931E+00    0.000000000000000E+00    0.000000000000000E+00    0.000000000000000E+00    0.000000000000000E+00    0.000000000000000E+00    0.000000000000000E+00    0.000000000000000E+00    0.000000000000000E+00    0.000000000000000E+00    0.000000000000000E+00    0.000000000000000E+00    0.000000000000000E+00    0.000000000000000E+00    0.000000000000000E+00    0.000000000000000E+00    0.000000000000000E+00    0.000000000000000E+00    0.000000000000000E+00    0.000000000000000E+00    0.000000000000000E+00    0.000000000000000E+00    0.000000000000000E+00    0.000000000000000E+00    0.000000000000000E+00    0.000000000000000E+00    0.000000000000000E+00    0.000000000000000E+00    0.000000000000000E+00    0.000000000000000E+00    0.000000000000000E+00    0.000000000000000E+00    0.000000000000000E+00    0.000000000000000E+00    0.000000000000000E+00    0.000000000000000E+00    0.000000000000000E+00    0.000000000000000E+00    0.000000000000000E+00    0.000000000000000E+00    0.000000000000000E+00    0.000000000000000E+00    0.000000000000000E+00    0.000000000000000E+00    0.000000000000000E+00    0.000000000000000E+00
    0.962171991938203E+01    0.415511194658960E+00    0.415511194658960E+00    0.000000000000000E+00    0.000000000000000E+00    0.000000000000000E+00    0.000000000000000E+00    0.000000000000000E+00    0.000000000000000E+00    0.000000000000000E+00    0.000000000000000E+00    0.000000000000000E+00    0.000000000000000E+00    0.000000000000000E+00    0.000000000000000E+00    0.000000000000000E+00    0.000000000000000E+00    0.000000000000000E+00    0.000000000000000E+00    0.000000000000000E+00    0.000000000000000E+00    0.000000000000000E+00    0.000000000000000E+00    0.000000000000000E+00    0.000000000000000E+00    0.000000000000000E+00    0.000000000000000E+00    0.000000000000000E+00    0.000000000000000E+00    0.000000000000000E+00    0.000000000000000E+00    0.000000000000000E+00    0.000000000000000E+00    0.000000000000000E+00    0.000000000000000E+00    0.000000000000000E+00    0.000000000000000E+00    0.000000000000000E+00    0.000000000000000E+00    0.000000000000000E+00    0.000000000000000E+00    0.000000000000000E+00    0.000000000000000E+00    0.000000000000000E+00    0.000000000000000E+00    0.000000000000000E+00    0.000000000000000E+00    0.000000000000000E+00
    0.962672001131882E+01    0.414977298901518E+00    0.414977298901518E+00    0.000000000000000E+00    0.000000000000000E+00    0.000000000000000E+00    0.000000000000000E+00    0.000000000000000E+00    0.000000000000000E+00    0.000000000000000E+00    0.000000000000000E+00    0.000000000000000E+00    0.000000000000000E+00    0.000000000000000E+00    0.000000000000000E+00    0.000000000000000E+00    0.000000000000000E+00    0.000000000000000E+00    0.000000000000000E+00    0.000000000000000E+00    0.000000000000000E+00    0.000000000000000E+00    0.000000000000000E+00    0.000000000000000E+00    0.000000000000000E+00    0.000000000000000E+00    0.000000000000000E+00    0.000000000000000E+00    0.000000000000000E+00    0.000000000000000E+00    0.000000000000000E+00    0.000000000000000E+00    0.000000000000000E+00    0.000000000000000E+00    0.000000000000000E+00    0.000000000000000E+00    0.000000000000000E+00    0.000000000000000E+00    0.000000000000000E+00    0.000000000000000E+00    0.000000000000000E+00    0.000000000000000E+00    0.000000000000000E+00    0.000000000000000E+00    0.000000000000000E+00    0.000000000000000E+00    0.000000000000000E+00    0.000000000000000E+00
    0.963172010325560E+01    0.414443625959388E+00    0.414443625959388E+00    0.000000000000000E+00    0.000000000000000E+00    0.000000000000000E+00    0.000000000000000E+00    0.000000000000000E+00    0.000000000000000E+00    0.000000000000000E+00    0.000000000000000E+00    0.000000000000000E+00    0.000000000000000E+00    0.000000000000000E+00    0.000000000000000E+00    0.000000000000000E+00    0.000000000000000E+00    0.000000000000000E+00    0.000000000000000E+00    0.000000000000000E+00    0.000000000000000E+00    0.000000000000000E+00    0.000000000000000E+00    0.000000000000000E+00    0.000000000000000E+00    0.000000000000000E+00    0.000000000000000E+00    0.000000000000000E+00    0.000000000000000E+00    0.000000000000000E+00    0.000000000000000E+00    0.000000000000000E+00    0.000000000000000E+00    0.000000000000000E+00    0.000000000000000E+00    0.000000000000000E+00    0.000000000000000E+00    0.000000000000000E+00    0.000000000000000E+00    0.000000000000000E+00    0.000000000000000E+00    0.000000000000000E+00    0.000000000000000E+00    0.000000000000000E+00    0.000000000000000E+00    0.000000000000000E+00    0.000000000000000E+00    0.000000000000000E+00
    0.963672019519239E+01    0.413910177567310E+00    0.413910177567310E+00    0.000000000000000E+00    0.000000000000000E+00    0.000000000000000E+00    0.000000000000000E+00    0.000000000000000E+00    0.000000000000000E+00    0.000000000000000E+00    0.000000000000000E+00    0.000000000000000E+00    0.000000000000000E+00    0.000000000000000E+00    0.000000000000000E+00    0.000000000000000E+00    0.000000000000000E+00    0.000000000000000E+00    0.000000000000000E+00    0.000000000000000E+00    0.000000000000000E+00    0.000000000000000E+00    0.000000000000000E+00    0.000000000000000E+00    0.000000000000000E+00    0.000000000000000E+00    0.000000000000000E+00    0.000000000000000E+00    0.000000000000000E+00    0.000000000000000E+00    0.000000000000000E+00    0.000000000000000E+00    0.000000000000000E+00    0.000000000000000E+00    0.000000000000000E+00    0.000000000000000E+00    0.000000000000000E+00    0.000000000000000E+00    0.000000000000000E+00    0.000000000000000E+00    0.000000000000000E+00    0.000000000000000E+00    0.000000000000000E+00    0.000000000000000E+00    0.000000000000000E+00    0.000000000000000E+00    0.000000000000000E+00    0.000000000000000E+00
    0.964172028712918E+01    0.413376955410982E+00    0.413376955410982E+00    0.000000000000000E+00    0.000000000000000E+00    0.000000000000000E+00    0.000000000000000E+00    0.000000000000000E+00    0.000000000000000E+00    0.000000000000000E+00    0.000000000000000E+00    0.000000000000000E+00    0.000000000000000E+00    0.000000000000000E+00    0.000000000000000E+00    0.000000000000000E+00    0.000000000000000E+00    0.000000000000000E+00    0.000000000000000E+00    0.000000000000000E+00    0.000000000000000E+00    0.000000000000000E+00    0.000000000000000E+00    0.000000000000000E+00    0.000000000000000E+00    0.000000000000000E+00    0.000000000000000E+00    0.000000000000000E+00    0.000000000000000E+00    0.000000000000000E+00    0.000000000000000E+00    0.000000000000000E+00    0.000000000000000E+00    0.000000000000000E+00    0.000000000000000E+00    0.000000000000000E+00    0.000000000000000E+00    0.000000000000000E+00    0.000000000000000E+00    0.000000000000000E+00    0.000000000000000E+00    0.000000000000000E+00    0.000000000000000E+00    0.000000000000000E+00    0.000000000000000E+00    0.000000000000000E+00    0.000000000000000E+00    0.000000000000000E+00
    0.964672037906597E+01    0.412843961133152E+00    0.412843961133152E+00    0.000000000000000E+00    0.000000000000000E+00    0.000000000000000E+00    0.000000000000000E+00    0.000000000000000E+00    0.000000000000000E+00    0.000000000000000E+00    0.000000000000000E+00    0.000000000000000E+00    0.000000000000000E+00    0.000000000000000E+00    0.000000000000000E+00    0.000000000000000E+00    0.000000000000000E+00    0.000000000000000E+00    0.000000000000000E+00    0.000000000000000E+00    0.000000000000000E+00    0.000000000000000E+00    0.000000000000000E+00    0.000000000000000E+00    0.000000000000000E+00    0.000000000000000E+00    0.000000000000000E+00    0.000000000000000E+00    0.000000000000000E+00    0.000000000000000E+00    0.000000000000000E+00    0.000000000000000E+00    0.000000000000000E+00    0.000000000000000E+00    0.000000000000000E+00    0.000000000000000E+00    0.000000000000000E+00    0.000000000000000E+00    0.000000000000000E+00    0.000000000000000E+00    0.000000000000000E+00    0.000000000000000E+00    0.000000000000000E+00    0.000000000000000E+00    0.000000000000000E+00    0.000000000000000E+00    0.000000000000000E+00    0.000000000000000E+00
    0.965172047100276E+01    0.412311196339666E+00    0.412311196339666E+00    0.000000000000000E+00    0.000000000000000E+00    0.000000000000000E+00    0.000000000000000E+00    0.000000000000000E+00    0.000000000000000E+00    0.000000000000000E+00    0.000000000000000E+00    0.000000000000000E+00    0.000000000000000E+00    0.000000000000000E+00    0.000000000000000E+00    0.000000000000000E+00    0.000000000000000E+00    0.000000000000000E+00    0.000000000000000E+00    0.000000000000000E+00    0.000000000000000E+00    0.000000000000000E+00    0.000000000000000E+00    0.000000000000000E+00    0.000000000000000E+00    0.000000000000000E+00    0.000000000000000E+00    0.000000000000000E+00    0.000000000000000E+00    0.000000000000000E+00    0.000000000000000E+00    0.000000000000000E+00    0.000000000000000E+00    0.000000000000000E+00    0.000000000000000E+00    0.000000000000000E+00    0.000000000000000E+00    0.000000000000000E+00    0.000000000000000E+00    0.000000000000000E+00    0.000000000000000E+00    0.000000000000000E+00    0.000000000000000E+00    0.000000000000000E+00    0.000000000000000E+00    0.000000000000000E+00    0.000000000000000E+00    0.000000000000000E+00
    0.965672056293954E+01    0.411778662605371E+00    0.411778662605371E+00    0.000000000000000E+00    0.000000000000000E+00    0.000000000000000E+00    0.000000000000000E+00    0.000000000000000E+00    0.000000000000000E+00    0.000000000000000E+00    0.000000000000000E+00    0.000000000000000E+00    0.000000000000000E+00    0.000000000000000E+00    0.000000000000000E+00    0.000000000000000E+00    0.000000000000000E+00    0.000000000000000E+00    0.000000000000000E+00    0.000000000000000E+00    0.000000000000000E+00    0.000000000000000E+00    0.000000000000000E+00    0.000000000000000E+00    0.000000000000000E+00    0.000000000000000E+00    0.000000000000000E+00    0.000000000000000E+00    0.000000000000000E+00    0.000000000000000E+00    0.000000000000000E+00    0.000000000000000E+00    0.000000000000000E+00    0.000000000000000E+00    0.000000000000000E+00    0.000000000000000E+00    0.000000000000000E+00    0.000000000000000E+00    0.000000000000000E+00    0.000000000000000E+00    0.000000000000000E+00    0.000000000000000E+00    0.000000000000000E+00    0.000000000000000E+00    0.000000000000000E+00    0.000000000000000E+00    0.000000000000000E+00    0.000000000000000E+00
    0.966172065487633E+01    0.411246361479788E+00    0.411246361479788E+00    0.000000000000000E+00    0.000000000000000E+00    0.000000000000000E+00    0.000000000000000E+00    0.000000000000000E+00    0.000000000000000E+00    0.000000000000000E+00    0.000000000000000E+00    0.000000000000000E+00    0.000000000000000E+00    0.000000000000000E+00    0.000000000000000E+00    0.000000000000000E+00    0.000000000000000E+00    0.000000000000000E+00    0.000000000000000E+00    0.000000000000000E+00    0.000000000000000E+00    0.000000000000000E+00    0.000000000000000E+00    0.000000000000000E+00    0.000000000000000E+00    0.000000000000000E+00    0.000000000000000E+00    0.000000000000000E+00    0.000000000000000E+00    0.000000000000000E+00    0.000000000000000E+00    0.000000000000000E+00    0.000000000000000E+00    0.000000000000000E+00    0.000000000000000E+00    0.000000000000000E+00    0.000000000000000E+00    0.000000000000000E+00    0.000000000000000E+00    0.000000000000000E+00    0.000000000000000E+00    0.000000000000000E+00    0.000000000000000E+00    0.000000000000000E+00    0.000000000000000E+00    0.000000000000000E+00    0.000000000000000E+00    0.000000000000000E+00
    0.966672074681312E+01    0.410714294492456E+00    0.410714294492456E+00    0.000000000000000E+00    0.000000000000000E+00    0.000000000000000E+00    0.000000000000000E+00    0.000000000000000E+00    0.000000000000000E+00    0.000000000000000E+00    0.000000000000000E+00    0.000000000000000E+00    0.000000000000000E+00    0.000000000000000E+00    0.000000000000000E+00    0.000000000000000E+00    0.000000000000000E+00    0.000000000000000E+00    0.000000000000000E+00    0.000000000000000E+00    0.000000000000000E+00    0.000000000000000E+00    0.000000000000000E+00    0.000000000000000E+00    0.000000000000000E+00    0.000000000000000E+00    0.000000000000000E+00    0.000000000000000E+00    0.000000000000000E+00    0.000000000000000E+00    0.000000000000000E+00    0.000000000000000E+00    0.000000000000000E+00    0.000000000000000E+00    0.000000000000000E+00    0.000000000000000E+00    0.000000000000000E+00    0.000000000000000E+00    0.000000000000000E+00    0.000000000000000E+00    0.000000000000000E+00    0.000000000000000E+00    0.000000000000000E+00    0.000000000000000E+00    0.000000000000000E+00    0.000000000000000E+00    0.000000000000000E+00    0.000000000000000E+00
    0.967172083874991E+01    0.410182463157867E+00    0.410182463157867E+00    0.000000000000000E+00    0.000000000000000E+00    0.000000000000000E+00    0.000000000000000E+00    0.000000000000000E+00    0.000000000000000E+00    0.000000000000000E+00    0.000000000000000E+00    0.000000000000000E+00    0.000000000000000E+00    0.000000000000000E+00    0.000000000000000E+00    0.000000000000000E+00    0.000000000000000E+00    0.000000000000000E+00    0.000000000000000E+00    0.000000000000000E+00    0.000000000000000E+00    0.000000000000000E+00    0.000000000000000E+00    0.000000000000000E+00    0.000000000000000E+00    0.000000000000000E+00    0.000000000000000E+00    0.000000000000000E+00    0.000000000000000E+00    0.000000000000000E+00    0.000000000000000E+00    0.000000000000000E+00    0.000000000000000E+00    0.000000000000000E+00    0.000000000000000E+00    0.000000000000000E+00    0.000000000000000E+00    0.000000000000000E+00    0.000000000000000E+00    0.000000000000000E+00    0.000000000000000E+00    0.000000000000000E+00    0.000000000000000E+00    0.000000000000000E+00    0.000000000000000E+00    0.000000000000000E+00    0.000000000000000E+00    0.000000000000000E+00
    0.967672093068669E+01    0.409650868979920E+00    0.409650868979920E+00    0.000000000000000E+00    0.000000000000000E+00    0.000000000000000E+00    0.000000000000000E+00    0.000000000000000E+00    0.000000000000000E+00    0.000000000000000E+00    0.000000000000000E+00    0.000000000000000E+00    0.000000000000000E+00    0.000000000000000E+00    0.000000000000000E+00    0.000000000000000E+00    0.000000000000000E+00    0.000000000000000E+00    0.000000000000000E+00    0.000000000000000E+00    0.000000000000000E+00    0.000000000000000E+00    0.000000000000000E+00    0.000000000000000E+00    0.000000000000000E+00    0.000000000000000E+00    0.000000000000000E+00    0.000000000000000E+00    0.000000000000000E+00    0.000000000000000E+00    0.000000000000000E+00    0.000000000000000E+00    0.000000000000000E+00    0.000000000000000E+00    0.000000000000000E+00    0.000000000000000E+00    0.000000000000000E+00    0.000000000000000E+00    0.000000000000000E+00    0.000000000000000E+00    0.000000000000000E+00    0.000000000000000E+00    0.000000000000000E+00    0.000000000000000E+00    0.000000000000000E+00    0.000000000000000E+00    0.000000000000000E+00    0.000000000000000E+00
    0.968172102262348E+01    0.409119513455853E+00    0.409119513455853E+00    0.000000000000000E+00    0.000000000000000E+00    0.000000000000000E+00    0.000000000000000E+00    0.000000000000000E+00    0.000000000000000E+00    0.000000000000000E+00    0.000000000000000E+00    0.000000000000000E+00    0.000000000000000E+00    0.000000000000000E+00    0.000000000000000E+00    0.000000000000000E+00    0.000000000000000E+00    0.000000000000000E+00    0.000000000000000E+00    0.000000000000000E+00    0.000000000000000E+00    0.000000000000000E+00    0.000000000000000E+00    0.000000000000000E+00    0.000000000000000E+00    0.000000000000000E+00    0.000000000000000E+00    0.000000000000000E+00    0.000000000000000E+00    0.000000000000000E+00    0.000000000000000E+00    0.000000000000000E+00    0.000000000000000E+00    0.000000000000000E+00    0.000000000000000E+00    0.000000000000000E+00    0.000000000000000E+00    0.000000000000000E+00    0.000000000000000E+00    0.000000000000000E+00    0.000000000000000E+00    0.000000000000000E+00    0.000000000000000E+00    0.000000000000000E+00    0.000000000000000E+00    0.000000000000000E+00    0.000000000000000E+00    0.000000000000000E+00
    0.968672111456027E+01    0.408588398079589E+00    0.408588398079589E+00    0.000000000000000E+00    0.000000000000000E+00    0.000000000000000E+00    0.000000000000000E+00    0.000000000000000E+00    0.000000000000000E+00    0.000000000000000E+00    0.000000000000000E+00    0.000000000000000E+00    0.000000000000000E+00    0.000000000000000E+00    0.000000000000000E+00    0.000000000000000E+00    0.000000000000000E+00    0.000000000000000E+00    0.000000000000000E+00    0.000000000000000E+00    0.000000000000000E+00    0.000000000000000E+00    0.000000000000000E+00    0.000000000000000E+00    0.000000000000000E+00    0.000000000000000E+00    0.000000000000000E+00    0.000000000000000E+00    0.000000000000000E+00    0.000000000000000E+00    0.000000000000000E+00    0.000000000000000E+00    0.000000000000000E+00    0.000000000000000E+00    0.000000000000000E+00    0.000000000000000E+00    0.000000000000000E+00    0.000000000000000E+00    0.000000000000000E+00    0.000000000000000E+00    0.000000000000000E+00    0.000000000000000E+00    0.000000000000000E+00    0.000000000000000E+00    0.000000000000000E+00    0.000000000000000E+00    0.000000000000000E+00    0.000000000000000E+00
    0.969172120649706E+01    0.408057524344463E+00    0.408057524344463E+00    0.000000000000000E+00    0.000000000000000E+00    0.000000000000000E+00    0.000000000000000E+00    0.000000000000000E+00    0.000000000000000E+00    0.000000000000000E+00    0.000000000000000E+00    0.000000000000000E+00    0.000000000000000E+00    0.000000000000000E+00    0.000000000000000E+00    0.000000000000000E+00    0.000000000000000E+00    0.000000000000000E+00    0.000000000000000E+00    0.000000000000000E+00    0.000000000000000E+00    0.000000000000000E+00    0.000000000000000E+00    0.000000000000000E+00    0.000000000000000E+00    0.000000000000000E+00    0.000000000000000E+00    0.000000000000000E+00    0.000000000000000E+00    0.000000000000000E+00    0.000000000000000E+00    0.000000000000000E+00    0.000000000000000E+00    0.000000000000000E+00    0.000000000000000E+00    0.000000000000000E+00    0.000000000000000E+00    0.000000000000000E+00    0.000000000000000E+00    0.000000000000000E+00    0.000000000000000E+00    0.000000000000000E+00    0.000000000000000E+00    0.000000000000000E+00    0.000000000000000E+00    0.000000000000000E+00    0.000000000000000E+00    0.000000000000000E+00
    0.969672129843384E+01    0.407526893745340E+00    0.407526893745340E+00    0.000000000000000E+00    0.000000000000000E+00    0.000000000000000E+00    0.000000000000000E+00    0.000000000000000E+00    0.000000000000000E+00    0.000000000000000E+00    0.000000000000000E+00    0.000000000000000E+00    0.000000000000000E+00    0.000000000000000E+00    0.000000000000000E+00    0.000000000000000E+00    0.000000000000000E+00    0.000000000000000E+00    0.000000000000000E+00    0.000000000000000E+00    0.000000000000000E+00    0.000000000000000E+00    0.000000000000000E+00    0.000000000000000E+00    0.000000000000000E+00    0.000000000000000E+00    0.000000000000000E+00    0.000000000000000E+00    0.000000000000000E+00    0.000000000000000E+00    0.000000000000000E+00    0.000000000000000E+00    0.000000000000000E+00    0.000000000000000E+00    0.000000000000000E+00    0.000000000000000E+00    0.000000000000000E+00    0.000000000000000E+00    0.000000000000000E+00    0.000000000000000E+00    0.000000000000000E+00    0.000000000000000E+00    0.000000000000000E+00    0.000000000000000E+00    0.000000000000000E+00    0.000000000000000E+00    0.000000000000000E+00    0.000000000000000E+00
    0.970172139037063E+01    0.406996507780074E+00    0.406996507780074E+00    0.000000000000000E+00    0.000000000000000E+00    0.000000000000000E+00    0.000000000000000E+00    0.000000000000000E+00    0.000000000000000E+00    0.000000000000000E+00    0.000000000000000E+00    0.000000000000000E+00    0.000000000000000E+00    0.000000000000000E+00    0.000000000000000E+00    0.000000000000000E+00    0.000000000000000E+00    0.000000000000000E+00    0.000000000000000E+00    0.000000000000000E+00    0.000000000000000E+00    0.000000000000000E+00    0.000000000000000E+00    0.000000000000000E+00    0.000000000000000E+00    0.000000000000000E+00    0.000000000000000E+00    0.000000000000000E+00    0.000000000000000E+00    0.000000000000000E+00    0.000000000000000E+00    0.000000000000000E+00    0.000000000000000E+00    0.000000000000000E+00    0.000000000000000E+00    0.000000000000000E+00    0.000000000000000E+00    0.000000000000000E+00    0.000000000000000E+00    0.000000000000000E+00    0.000000000000000E+00    0.000000000000000E+00    0.000000000000000E+00    0.000000000000000E+00    0.000000000000000E+00    0.000000000000000E+00    0.000000000000000E+00    0.000000000000000E+00
    0.970672148230742E+01    0.406466367950358E+00    0.406466367950358E+00    0.000000000000000E+00    0.000000000000000E+00    0.000000000000000E+00    0.000000000000000E+00    0.000000000000000E+00    0.000000000000000E+00    0.000000000000000E+00    0.000000000000000E+00    0.000000000000000E+00    0.000000000000000E+00    0.000000000000000E+00    0.000000000000000E+00    0.000000000000000E+00    0.000000000000000E+00    0.000000000000000E+00    0.000000000000000E+00    0.000000000000000E+00    0.000000000000000E+00    0.000000000000000E+00    0.000000000000000E+00    0.000000000000000E+00    0.000000000000000E+00    0.000000000000000E+00    0.000000000000000E+00    0.000000000000000E+00    0.000000000000000E+00    0.000000000000000E+00    0.000000000000000E+00    0.000000000000000E+00    0.000000000000000E+00    0.000000000000000E+00    0.000000000000000E+00    0.000000000000000E+00    0.000000000000000E+00    0.000000000000000E+00    0.000000000000000E+00    0.000000000000000E+00    0.000000000000000E+00    0.000000000000000E+00    0.000000000000000E+00    0.000000000000000E+00    0.000000000000000E+00    0.000000000000000E+00    0.000000000000000E+00    0.000000000000000E+00
    0.971172157424420E+01    0.405936475761958E+00    0.405936475761958E+00    0.000000000000000E+00    0.000000000000000E+00    0.000000000000000E+00    0.000000000000000E+00    0.000000000000000E+00    0.000000000000000E+00    0.000000000000000E+00    0.000000000000000E+00    0.000000000000000E+00    0.000000000000000E+00    0.000000000000000E+00    0.000000000000000E+00    0.000000000000000E+00    0.000000000000000E+00    0.000000000000000E+00    0.000000000000000E+00    0.000000000000000E+00    0.000000000000000E+00    0.000000000000000E+00    0.000000000000000E+00    0.000000000000000E+00    0.000000000000000E+00    0.000000000000000E+00    0.000000000000000E+00    0.000000000000000E+00    0.000000000000000E+00    0.000000000000000E+00    0.000000000000000E+00    0.000000000000000E+00    0.000000000000000E+00    0.000000000000000E+00    0.000000000000000E+00    0.000000000000000E+00    0.000000000000000E+00    0.000000000000000E+00    0.000000000000000E+00    0.000000000000000E+00    0.000000000000000E+00    0.000000000000000E+00    0.000000000000000E+00    0.000000000000000E+00    0.000000000000000E+00    0.000000000000000E+00    0.000000000000000E+00    0.000000000000000E+00
    0.971672166618099E+01    0.405406832724368E+00    0.405406832724368E+00    0.000000000000000E+00    0.000000000000000E+00    0.000000000000000E+00    0.000000000000000E+00    0.000000000000000E+00    0.000000000000000E+00    0.000000000000000E+00    0.000000000000000E+00    0.000000000000000E+00    0.000000000000000E+00    0.000000000000000E+00    0.000000000000000E+00    0.000000000000000E+00    0.000000000000000E+00    0.000000000000000E+00    0.000000000000000E+00    0.000000000000000E+00    0.000000000000000E+00    0.000000000000000E+00    0.000000000000000E+00    0.000000000000000E+00    0.000000000000000E+00    0.000000000000000E+00    0.000000000000000E+00    0.000000000000000E+00    0.000000000000000E+00    0.000000000000000E+00    0.000000000000000E+00    0.000000000000000E+00    0.000000000000000E+00    0.000000000000000E+00    0.000000000000000E+00    0.000000000000000E+00    0.000000000000000E+00    0.000000000000000E+00    0.000000000000000E+00    0.000000000000000E+00    0.000000000000000E+00    0.000000000000000E+00    0.000000000000000E+00    0.000000000000000E+00    0.000000000000000E+00    0.000000000000000E+00    0.000000000000000E+00    0.000000000000000E+00
    0.972172175811778E+01    0.404877440349936E+00    0.404877440349936E+00    0.000000000000000E+00    0.000000000000000E+00    0.000000000000000E+00    0.000000000000000E+00    0.000000000000000E+00    0.000000000000000E+00    0.000000000000000E+00    0.000000000000000E+00    0.000000000000000E+00    0.000000000000000E+00    0.000000000000000E+00    0.000000000000000E+00    0.000000000000000E+00    0.000000000000000E+00    0.000000000000000E+00    0.000000000000000E+00    0.000000000000000E+00    0.000000000000000E+00    0.000000000000000E+00    0.000000000000000E+00    0.000000000000000E+00    0.000000000000000E+00    0.000000000000000E+00    0.000000000000000E+00    0.000000000000000E+00    0.000000000000000E+00    0.000000000000000E+00    0.000000000000000E+00    0.000000000000000E+00    0.000000000000000E+00    0.000000000000000E+00    0.000000000000000E+00    0.000000000000000E+00    0.000000000000000E+00    0.000000000000000E+00    0.000000000000000E+00    0.000000000000000E+00    0.000000000000000E+00    0.000000000000000E+00    0.000000000000000E+00    0.000000000000000E+00    0.000000000000000E+00    0.000000000000000E+00    0.000000000000000E+00    0.000000000000000E+00
    0.972672185005457E+01    0.404348300152494E+00    0.404348300152494E+00    0.000000000000000E+00    0.000000000000000E+00    0.000000000000000E+00    0.000000000000000E+00    0.000000000000000E+00    0.000000000000000E+00    0.000000000000000E+00    0.000000000000000E+00    0.000000000000000E+00    0.000000000000000E+00    0.000000000000000E+00    0.000000000000000E+00    0.000000000000000E+00    0.000000000000000E+00    0.000000000000000E+00    0.000000000000000E+00    0.000000000000000E+00    0.000000000000000E+00    0.000000000000000E+00    0.000000000000000E+00    0.000000000000000E+00    0.000000000000000E+00    0.000000000000000E+00    0.000000000000000E+00    0.000000000000000E+00    0.000000000000000E+00    0.000000000000000E+00    0.000000000000000E+00    0.000000000000000E+00    0.000000000000000E+00    0.000000000000000E+00    0.000000000000000E+00    0.000000000000000E+00    0.000000000000000E+00    0.000000000000000E+00    0.000000000000000E+00    0.000000000000000E+00    0.000000000000000E+00    0.000000000000000E+00    0.000000000000000E+00    0.000000000000000E+00    0.000000000000000E+00    0.000000000000000E+00    0.000000000000000E+00    0.000000000000000E+00
    0.973172194199136E+01    0.403819413645578E+00    0.403819413645578E+00    0.000000000000000E+00    0.000000000000000E+00    0.000000000000000E+00    0.000000000000000E+00    0.000000000000000E+00    0.000000000000000E+00    0.000000000000000E+00    0.000000000000000E+00    0.000000000000000E+00    0.000000000000000E+00    0.000000000000000E+00    0.000000000000000E+00    0.000000000000000E+00    0.000000000000000E+00    0.000000000000000E+00    0.000000000000000E+00    0.000000000000000E+00    0.000000000000000E+00    0.000000000000000E+00    0.000000000000000E+00    0.000000000000000E+00    0.000000000000000E+00    0.000000000000000E+00    0.000000000000000E+00    0.000000000000000E+00    0.000000000000000E+00    0.000000000000000E+00    0.000000000000000E+00    0.000000000000000E+00    0.000000000000000E+00    0.000000000000000E+00    0.000000000000000E+00    0.000000000000000E+00    0.000000000000000E+00    0.000000000000000E+00    0.000000000000000E+00    0.000000000000000E+00    0.000000000000000E+00    0.000000000000000E+00    0.000000000000000E+00    0.000000000000000E+00    0.000000000000000E+00    0.000000000000000E+00    0.000000000000000E+00    0.000000000000000E+00
    0.973672203392815E+01    0.403290782340279E+00    0.403290782340279E+00    0.000000000000000E+00    0.000000000000000E+00    0.000000000000000E+00    0.000000000000000E+00    0.000000000000000E+00    0.000000000000000E+00    0.000000000000000E+00    0.000000000000000E+00    0.000000000000000E+00    0.000000000000000E+00    0.000000000000000E+00    0.000000000000000E+00    0.000000000000000E+00    0.000000000000000E+00    0.000000000000000E+00    0.000000000000000E+00    0.000000000000000E+00    0.000000000000000E+00    0.000000000000000E+00    0.000000000000000E+00    0.000000000000000E+00    0.000000000000000E+00    0.000000000000000E+00    0.000000000000000E+00    0.000000000000000E+00    0.000000000000000E+00    0.000000000000000E+00    0.000000000000000E+00    0.000000000000000E+00    0.000000000000000E+00    0.000000000000000E+00    0.000000000000000E+00    0.000000000000000E+00    0.000000000000000E+00    0.000000000000000E+00    0.000000000000000E+00    0.000000000000000E+00    0.000000000000000E+00    0.000000000000000E+00    0.000000000000000E+00    0.000000000000000E+00    0.000000000000000E+00    0.000000000000000E+00    0.000000000000000E+00    0.000000000000000E+00
    0.974172212586493E+01    0.402762407742800E+00    0.402762407742800E+00    0.000000000000000E+00    0.000000000000000E+00    0.000000000000000E+00    0.000000000000000E+00    0.000000000000000E+00    0.000000000000000E+00    0.000000000000000E+00    0.000000000000000E+00    0.000000000000000E+00    0.000000000000000E+00    0.000000000000000E+00    0.000000000000000E+00    0.000000000000000E+00    0.000000000000000E+00    0.000000000000000E+00    0.000000000000000E+00    0.000000000000000E+00    0.000000000000000E+00    0.000000000000000E+00    0.000000000000000E+00    0.000000000000000E+00    0.000000000000000E+00    0.000000000000000E+00    0.000000000000000E+00    0.000000000000000E+00    0.000000000000000E+00    0.000000000000000E+00    0.000000000000000E+00    0.000000000000000E+00    0.000000000000000E+00    0.000000000000000E+00    0.000000000000000E+00    0.000000000000000E+00    0.000000000000000E+00    0.000000000000000E+00    0.000000000000000E+00    0.000000000000000E+00    0.000000000000000E+00    0.000000000000000E+00    0.000000000000000E+00    0.000000000000000E+00    0.000000000000000E+00    0.000000000000000E+00    0.000000000000000E+00    0.000000000000000E+00
    0.974672221780172E+01    0.402234291351799E+00    0.402234291351799E+00    0.000000000000000E+00    0.000000000000000E+00    0.000000000000000E+00    0.000000000000000E+00    0.000000000000000E+00    0.000000000000000E+00    0.000000000000000E+00    0.000000000000000E+00    0.000000000000000E+00    0.000000000000000E+00    0.000000000000000E+00    0.000000000000000E+00    0.000000000000000E+00    0.000000000000000E+00    0.000000000000000E+00    0.000000000000000E+00    0.000000000000000E+00    0.000000000000000E+00    0.000000000000000E+00    0.000000000000000E+00    0.000000000000000E+00    0.000000000000000E+00    0.000000000000000E+00    0.000000000000000E+00    0.000000000000000E+00    0.000000000000000E+00    0.000000000000000E+00    0.000000000000000E+00    0.000000000000000E+00    0.000000000000000E+00    0.000000000000000E+00    0.000000000000000E+00    0.000000000000000E+00    0.000000000000000E+00    0.000000000000000E+00    0.000000000000000E+00    0.000000000000000E+00    0.000000000000000E+00    0.000000000000000E+00    0.000000000000000E+00    0.000000000000000E+00    0.000000000000000E+00    0.000000000000000E+00    0.000000000000000E+00    0.000000000000000E+00
    0.975172230973851E+01    0.401706434655626E+00    0.401706434655626E+00    0.000000000000000E+00    0.000000000000000E+00    0.000000000000000E+00    0.000000000000000E+00    0.000000000000000E+00    0.000000000000000E+00    0.000000000000000E+00    0.000000000000000E+00    0.000000000000000E+00    0.000000000000000E+00    0.000000000000000E+00    0.000000000000000E+00    0.000000000000000E+00    0.000000000000000E+00    0.000000000000000E+00    0.000000000000000E+00    0.000000000000000E+00    0.000000000000000E+00    0.000000000000000E+00    0.000000000000000E+00    0.000000000000000E+00    0.000000000000000E+00    0.000000000000000E+00    0.000000000000000E+00    0.000000000000000E+00    0.000000000000000E+00    0.000000000000000E+00    0.000000000000000E+00    0.000000000000000E+00    0.000000000000000E+00    0.000000000000000E+00    0.000000000000000E+00    0.000000000000000E+00    0.000000000000000E+00    0.000000000000000E+00    0.000000000000000E+00    0.000000000000000E+00    0.000000000000000E+00    0.000000000000000E+00    0.000000000000000E+00    0.000000000000000E+00    0.000000000000000E+00    0.000000000000000E+00    0.000000000000000E+00    0.000000000000000E+00
    0.975672240167530E+01    0.401178839129433E+00    0.401178839129433E+00    0.000000000000000E+00    0.000000000000000E+00    0.000000000000000E+00    0.000000000000000E+00    0.000000000000000E+00    0.000000000000000E+00    0.000000000000000E+00    0.000000000000000E+00    0.000000000000000E+00    0.000000000000000E+00    0.000000000000000E+00    0.000000000000000E+00    0.000000000000000E+00    0.000000000000000E+00    0.000000000000000E+00    0.000000000000000E+00    0.000000000000000E+00    0.000000000000000E+00    0.000000000000000E+00    0.000000000000000E+00    0.000000000000000E+00    0.000000000000000E+00    0.000000000000000E+00    0.000000000000000E+00    0.000000000000000E+00    0.000000000000000E+00    0.000000000000000E+00    0.000000000000000E+00    0.000000000000000E+00    0.000000000000000E+00    0.000000000000000E+00    0.000000000000000E+00    0.000000000000000E+00    0.000000000000000E+00    0.000000000000000E+00    0.000000000000000E+00    0.000000000000000E+00    0.000000000000000E+00    0.000000000000000E+00    0.000000000000000E+00    0.000000000000000E+00    0.000000000000000E+00    0.000000000000000E+00    0.000000000000000E+00    0.000000000000000E+00
    0.976172249361208E+01    0.400651506232362E+00    0.400651506232362E+00    0.000000000000000E+00    0.000000000000000E+00    0.000000000000000E+00    0.000000000000000E+00    0.000000000000000E+00    0.000000000000000E+00    0.000000000000000E+00    0.000000000000000E+00    0.000000000000000E+00    0.000000000000000E+00    0.000000000000000E+00    0.000000000000000E+00    0.000000000000000E+00    0.000000000000000E+00    0.000000000000000E+00    0.000000000000000E+00    0.000000000000000E+00    0.000000000000000E+00    0.000000000000000E+00    0.000000000000000E+00    0.000000000000000E+00    0.000000000000000E+00    0.000000000000000E+00    0.000000000000000E+00    0.000000000000000E+00    0.000000000000000E+00    0.000000000000000E+00    0.000000000000000E+00    0.000000000000000E+00    0.000000000000000E+00    0.000000000000000E+00    0.000000000000000E+00    0.000000000000000E+00    0.000000000000000E+00    0.000000000000000E+00    0.000000000000000E+00    0.000000000000000E+00    0.000000000000000E+00    0.000000000000000E+00    0.000000000000000E+00    0.000000000000000E+00    0.000000000000000E+00    0.000000000000000E+00    0.000000000000000E+00    0.000000000000000E+00
    0.976672258554887E+01    0.400124437404777E+00    0.400124437404777E+00    0.000000000000000E+00    0.000000000000000E+00    0.000000000000000E+00    0.000000000000000E+00    0.000000000000000E+00    0.000000000000000E+00    0.000000000000000E+00    0.000000000000000E+00    0.000000000000000E+00    0.000000000000000E+00    0.000000000000000E+00    0.000000000000000E+00    0.000000000000000E+00    0.000000000000000E+00    0.000000000000000E+00    0.000000000000000E+00    0.000000000000000E+00    0.000000000000000E+00    0.000000000000000E+00    0.000000000000000E+00    0.000000000000000E+00    0.000000000000000E+00    0.000000000000000E+00    0.000000000000000E+00    0.000000000000000E+00    0.000000000000000E+00    0.000000000000000E+00    0.000000000000000E+00    0.000000000000000E+00    0.000000000000000E+00    0.000000000000000E+00    0.000000000000000E+00    0.000000000000000E+00    0.000000000000000E+00    0.000000000000000E+00    0.000000000000000E+00    0.000000000000000E+00    0.000000000000000E+00    0.000000000000000E+00    0.000000000000000E+00    0.000000000000000E+00    0.000000000000000E+00    0.000000000000000E+00    0.000000000000000E+00    0.000000000000000E+00
    0.977172267748566E+01    0.399597634065683E+00    0.399597634065683E+00    0.000000000000000E+00    0.000000000000000E+00    0.000000000000000E+00    0.000000000000000E+00    0.000000000000000E+00    0.000000000000000E+00    0.000000000000000E+00    0.000000000000000E+00    0.000000000000000E+00    0.000000000000000E+00    0.000000000000000E+00    0.000000000000000E+00    0.000000000000000E+00    0.000000000000000E+00    0.000000000000000E+00    0.000000000000000E+00    0.000000000000000E+00    0.000000000000000E+00    0.000000000000000E+00    0.000000000000000E+00    0.000000000000000E+00    0.000000000000000E+00    0.000000000000000E+00    0.000000000000000E+00    0.000000000000000E+00    0.000000000000000E+00    0.000000000000000E+00    0.000000000000000E+00    0.000000000000000E+00    0.000000000000000E+00    0.000000000000000E+00    0.000000000000000E+00    0.000000000000000E+00    0.000000000000000E+00    0.000000000000000E+00    0.000000000000000E+00    0.000000000000000E+00    0.000000000000000E+00    0.000000000000000E+00    0.000000000000000E+00    0.000000000000000E+00    0.000000000000000E+00    0.000000000000000E+00    0.000000000000000E+00    0.000000000000000E+00
    0.977672276942245E+01    0.399071097610341E+00    0.399071097610341E+00    0.000000000000000E+00    0.000000000000000E+00    0.000000000000000E+00    0.000000000000000E+00    0.000000000000000E+00    0.000000000000000E+00    0.000000000000000E+00    0.000000000000000E+00    0.000000000000000E+00    0.000000000000000E+00    0.000000000000000E+00    0.000000000000000E+00    0.000000000000000E+00    0.000000000000000E+00    0.000000000000000E+00    0.000000000000000E+00    0.000000000000000E+00    0.000000000000000E+00    0.000000000000000E+00    0.000000000000000E+00    0.000000000000000E+00    0.000000000000000E+00    0.000000000000000E+00    0.000000000000000E+00    0.000000000000000E+00    0.000000000000000E+00    0.000000000000000E+00    0.000000000000000E+00    0.000000000000000E+00    0.000000000000000E+00    0.000000000000000E+00    0.000000000000000E+00    0.000000000000000E+00    0.000000000000000E+00    0.000000000000000E+00    0.000000000000000E+00    0.000000000000000E+00    0.000000000000000E+00    0.000000000000000E+00    0.000000000000000E+00    0.000000000000000E+00    0.000000000000000E+00    0.000000000000000E+00    0.000000000000000E+00    0.000000000000000E+00
    0.978172286135923E+01    0.398544829408174E+00    0.398544829408174E+00    0.000000000000000E+00    0.000000000000000E+00    0.000000000000000E+00    0.000000000000000E+00    0.000000000000000E+00    0.000000000000000E+00    0.000000000000000E+00    0.000000000000000E+00    0.000000000000000E+00    0.000000000000000E+00    0.000000000000000E+00    0.000000000000000E+00    0.000000000000000E+00    0.000000000000000E+00    0.000000000000000E+00    0.000000000000000E+00    0.000000000000000E+00    0.000000000000000E+00    0.000000000000000E+00    0.000000000000000E+00    0.000000000000000E+00    0.000000000000000E+00    0.000000000000000E+00    0.000000000000000E+00    0.000000000000000E+00    0.000000000000000E+00    0.000000000000000E+00    0.000000000000000E+00    0.000000000000000E+00    0.000000000000000E+00    0.000000000000000E+00    0.000000000000000E+00    0.000000000000000E+00    0.000000000000000E+00    0.000000000000000E+00    0.000000000000000E+00    0.000000000000000E+00    0.000000000000000E+00    0.000000000000000E+00    0.000000000000000E+00    0.000000000000000E+00    0.000000000000000E+00    0.000000000000000E+00    0.000000000000000E+00    0.000000000000000E+00
    0.978672295329602E+01    0.398018830800998E+00    0.398018830800998E+00    0.000000000000000E+00    0.000000000000000E+00    0.000000000000000E+00    0.000000000000000E+00    0.000000000000000E+00    0.000000000000000E+00    0.000000000000000E+00    0.000000000000000E+00    0.000000000000000E+00    0.000000000000000E+00    0.000000000000000E+00    0.000000000000000E+00    0.000000000000000E+00    0.000000000000000E+00    0.000000000000000E+00    0.000000000000000E+00    0.000000000000000E+00    0.000000000000000E+00    0.000000000000000E+00    0.000000000000000E+00    0.000000000000000E+00    0.000000000000000E+00    0.000000000000000E+00    0.000000000000000E+00    0.000000000000000E+00    0.000000000000000E+00    0.000000000000000E+00    0.000000000000000E+00    0.000000000000000E+00    0.000000000000000E+00    0.000000000000000E+00    0.000000000000000E+00    0.000000000000000E+00    0.000000000000000E+00    0.000000000000000E+00    0.000000000000000E+00    0.000000000000000E+00    0.000000000000000E+00    0.000000000000000E+00    0.000000000000000E+00    0.000000000000000E+00    0.000000000000000E+00    0.000000000000000E+00    0.000000000000000E+00    0.000000000000000E+00
    0.979172304523281E+01    0.397493103101621E+00    0.397493103101621E+00    0.000000000000000E+00    0.000000000000000E+00    0.000000000000000E+00    0.000000000000000E+00    0.000000000000000E+00    0.000000000000000E+00    0.000000000000000E+00    0.000000000000000E+00    0.000000000000000E+00    0.000000000000000E+00    0.000000000000000E+00    0.000000000000000E+00    0.000000000000000E+00    0.000000000000000E+00    0.000000000000000E+00    0.000000000000000E+00    0.000000000000000E+00    0.000000000000000E+00    0.000000000000000E+00    0.000000000000000E+00    0.000000000000000E+00    0.000000000000000E+00    0.000000000000000E+00    0.000000000000000E+00    0.000000000000000E+00    0.000000000000000E+00    0.000000000000000E+00    0.000000000000000E+00    0.000000000000000E+00    0.000000000000000E+00    0.000000000000000E+00    0.000000000000000E+00    0.000000000000000E+00    0.000000000000000E+00    0.000000000000000E+00    0.000000000000000E+00    0.000000000000000E+00    0.000000000000000E+00    0.000000000000000E+00    0.000000000000000E+00    0.000000000000000E+00    0.000000000000000E+00    0.000000000000000E+00    0.000000000000000E+00    0.000000000000000E+00
    0.979672313716959E+01    0.396967647592854E+00    0.396967647592854E+00    0.000000000000000E+00    0.000000000000000E+00    0.000000000000000E+00    0.000000000000000E+00    0.000000000000000E+00    0.000000000000000E+00    0.000000000000000E+00    0.000000000000000E+00    0.000000000000000E+00    0.000000000000000E+00    0.000000000000000E+00    0.000000000000000E+00    0.000000000000000E+00    0.000000000000000E+00    0.000000000000000E+00    0.000000000000000E+00    0.000000000000000E+00    0.000000000000000E+00    0.000000000000000E+00    0.000000000000000E+00    0.000000000000000E+00    0.000000000000000E+00    0.000000000000000E+00    0.000000000000000E+00    0.000000000000000E+00    0.000000000000000E+00    0.000000000000000E+00    0.000000000000000E+00    0.000000000000000E+00    0.000000000000000E+00    0.000000000000000E+00    0.000000000000000E+00    0.000000000000000E+00    0.000000000000000E+00    0.000000000000000E+00    0.000000000000000E+00    0.000000000000000E+00    0.000000000000000E+00    0.000000000000000E+00    0.000000000000000E+00    0.000000000000000E+00    0.000000000000000E+00    0.000000000000000E+00    0.000000000000000E+00    0.000000000000000E+00
    0.980172322910638E+01    0.396442465526937E+00    0.396442465526937E+00    0.000000000000000E+00    0.000000000000000E+00    0.000000000000000E+00    0.000000000000000E+00    0.000000000000000E+00    0.000000000000000E+00    0.000000000000000E+00    0.000000000000000E+00    0.000000000000000E+00    0.000000000000000E+00    0.000000000000000E+00    0.000000000000000E+00    0.000000000000000E+00    0.000000000000000E+00    0.000000000000000E+00    0.000000000000000E+00    0.000000000000000E+00    0.000000000000000E+00    0.000000000000000E+00    0.000000000000000E+00    0.000000000000000E+00    0.000000000000000E+00    0.000000000000000E+00    0.000000000000000E+00    0.000000000000000E+00    0.000000000000000E+00    0.000000000000000E+00    0.000000000000000E+00    0.000000000000000E+00    0.000000000000000E+00    0.000000000000000E+00    0.000000000000000E+00    0.000000000000000E+00    0.000000000000000E+00    0.000000000000000E+00    0.000000000000000E+00    0.000000000000000E+00    0.000000000000000E+00    0.000000000000000E+00    0.000000000000000E+00    0.000000000000000E+00    0.000000000000000E+00    0.000000000000000E+00    0.000000000000000E+00    0.000000000000000E+00
    0.980672332104317E+01    0.395917558125417E+00    0.395917558125417E+00    0.000000000000000E+00    0.000000000000000E+00    0.000000000000000E+00    0.000000000000000E+00    0.000000000000000E+00    0.000000000000000E+00    0.000000000000000E+00    0.000000000000000E+00    0.000000000000000E+00    0.000000000000000E+00    0.000000000000000E+00    0.000000000000000E+00    0.000000000000000E+00    0.000000000000000E+00    0.000000000000000E+00    0.000000000000000E+00    0.000000000000000E+00    0.000000000000000E+00    0.000000000000000E+00    0.000000000000000E+00    0.000000000000000E+00    0.000000000000000E+00    0.000000000000000E+00    0.000000000000000E+00    0.000000000000000E+00    0.000000000000000E+00    0.000000000000000E+00    0.000000000000000E+00    0.000000000000000E+00    0.000000000000000E+00    0.000000000000000E+00    0.000000000000000E+00    0.000000000000000E+00    0.000000000000000E+00    0.000000000000000E+00    0.000000000000000E+00    0.000000000000000E+00    0.000000000000000E+00    0.000000000000000E+00    0.000000000000000E+00    0.000000000000000E+00    0.000000000000000E+00    0.000000000000000E+00    0.000000000000000E+00    0.000000000000000E+00
    0.981172341297996E+01    0.395392926579481E+00    0.395392926579481E+00    0.000000000000000E+00    0.000000000000000E+00    0.000000000000000E+00    0.000000000000000E+00    0.000000000000000E+00    0.000000000000000E+00    0.000000000000000E+00    0.000000000000000E+00    0.000000000000000E+00    0.000000000000000E+00    0.000000000000000E+00    0.000000000000000E+00    0.000000000000000E+00    0.000000000000000E+00    0.000000000000000E+00    0.000000000000000E+00    0.000000000000000E+00    0.000000000000000E+00    0.000000000000000E+00    0.000000000000000E+00    0.000000000000000E+00    0.000000000000000E+00    0.000000000000000E+00    0.000000000000000E+00    0.000000000000000E+00    0.000000000000000E+00    0.000000000000000E+00    0.000000000000000E+00    0.000000000000000E+00    0.000000000000000E+00    0.000000000000000E+00    0.000000000000000E+00    0.000000000000000E+00    0.000000000000000E+00    0.000000000000000E+00    0.000000000000000E+00    0.000000000000000E+00    0.000000000000000E+00    0.000000000000000E+00    0.000000000000000E+00    0.000000000000000E+00    0.000000000000000E+00    0.000000000000000E+00    0.000000000000000E+00    0.000000000000000E+00
    0.981672350491675E+01    0.394868572050715E+00    0.394868572050715E+00    0.000000000000000E+00    0.000000000000000E+00    0.000000000000000E+00    0.000000000000000E+00    0.000000000000000E+00    0.000000000000000E+00    0.000000000000000E+00    0.000000000000000E+00    0.000000000000000E+00    0.000000000000000E+00    0.000000000000000E+00    0.000000000000000E+00    0.000000000000000E+00    0.000000000000000E+00    0.000000000000000E+00    0.000000000000000E+00    0.000000000000000E+00    0.000000000000000E+00    0.000000000000000E+00    0.000000000000000E+00    0.000000000000000E+00    0.000000000000000E+00    0.000000000000000E+00    0.000000000000000E+00    0.000000000000000E+00    0.000000000000000E+00    0.000000000000000E+00    0.000000000000000E+00    0.000000000000000E+00    0.000000000000000E+00    0.000000000000000E+00    0.000000000000000E+00    0.000000000000000E+00    0.000000000000000E+00    0.000000000000000E+00    0.000000000000000E+00    0.000000000000000E+00    0.000000000000000E+00    0.000000000000000E+00    0.000000000000000E+00    0.000000000000000E+00    0.000000000000000E+00    0.000000000000000E+00    0.000000000000000E+00    0.000000000000000E+00
    0.982172359685353E+01    0.394344495672302E+00    0.394344495672302E+00    0.000000000000000E+00    0.000000000000000E+00    0.000000000000000E+00    0.000000000000000E+00    0.000000000000000E+00    0.000000000000000E+00    0.000000000000000E+00    0.000000000000000E+00    0.000000000000000E+00    0.000000000000000E+00    0.000000000000000E+00    0.000000000000000E+00    0.000000000000000E+00    0.000000000000000E+00    0.000000000000000E+00    0.000000000000000E+00    0.000000000000000E+00    0.000000000000000E+00    0.000000000000000E+00    0.000000000000000E+00    0.000000000000000E+00    0.000000000000000E+00    0.000000000000000E+00    0.000000000000000E+00    0.000000000000000E+00    0.000000000000000E+00    0.000000000000000E+00    0.000000000000000E+00    0.000000000000000E+00    0.000000000000000E+00    0.000000000000000E+00    0.000000000000000E+00    0.000000000000000E+00    0.000000000000000E+00    0.000000000000000E+00    0.000000000000000E+00    0.000000000000000E+00    0.000000000000000E+00    0.000000000000000E+00    0.000000000000000E+00    0.000000000000000E+00    0.000000000000000E+00    0.000000000000000E+00    0.000000000000000E+00    0.000000000000000E+00
    0.982672368879032E+01    0.393820698550651E+00    0.393820698550651E+00    0.000000000000000E+00    0.000000000000000E+00    0.000000000000000E+00    0.000000000000000E+00    0.000000000000000E+00    0.000000000000000E+00    0.000000000000000E+00    0.000000000000000E+00    0.000000000000000E+00    0.000000000000000E+00    0.000000000000000E+00    0.000000000000000E+00    0.000000000000000E+00    0.000000000000000E+00    0.000000000000000E+00    0.000000000000000E+00    0.000000000000000E+00    0.000000000000000E+00    0.000000000000000E+00    0.000000000000000E+00    0.000000000000000E+00    0.000000000000000E+00    0.000000000000000E+00    0.000000000000000E+00    0.000000000000000E+00    0.000000000000000E+00    0.000000000000000E+00    0.000000000000000E+00    0.000000000000000E+00    0.000000000000000E+00    0.000000000000000E+00    0.000000000000000E+00    0.000000000000000E+00    0.000000000000000E+00    0.000000000000000E+00    0.000000000000000E+00    0.000000000000000E+00    0.000000000000000E+00    0.000000000000000E+00    0.000000000000000E+00    0.000000000000000E+00    0.000000000000000E+00    0.000000000000000E+00    0.000000000000000E+00    0.000000000000000E+00
    0.983172378072711E+01    0.393297181767362E+00    0.393297181767362E+00    0.000000000000000E+00    0.000000000000000E+00    0.000000000000000E+00    0.000000000000000E+00    0.000000000000000E+00    0.000000000000000E+00    0.000000000000000E+00    0.000000000000000E+00    0.000000000000000E+00    0.000000000000000E+00    0.000000000000000E+00    0.000000000000000E+00    0.000000000000000E+00    0.000000000000000E+00    0.000000000000000E+00    0.000000000000000E+00    0.000000000000000E+00    0.000000000000000E+00    0.000000000000000E+00    0.000000000000000E+00    0.000000000000000E+00    0.000000000000000E+00    0.000000000000000E+00    0.000000000000000E+00    0.000000000000000E+00    0.000000000000000E+00    0.000000000000000E+00    0.000000000000000E+00    0.000000000000000E+00    0.000000000000000E+00    0.000000000000000E+00    0.000000000000000E+00    0.000000000000000E+00    0.000000000000000E+00    0.000000000000000E+00    0.000000000000000E+00    0.000000000000000E+00    0.000000000000000E+00    0.000000000000000E+00    0.000000000000000E+00    0.000000000000000E+00    0.000000000000000E+00    0.000000000000000E+00    0.000000000000000E+00    0.000000000000000E+00
    0.983672387266390E+01    0.392773946381574E+00    0.392773946381574E+00    0.000000000000000E+00    0.000000000000000E+00    0.000000000000000E+00    0.000000000000000E+00    0.000000000000000E+00    0.000000000000000E+00    0.000000000000000E+00    0.000000000000000E+00    0.000000000000000E+00    0.000000000000000E+00    0.000000000000000E+00    0.000000000000000E+00    0.000000000000000E+00    0.000000000000000E+00    0.000000000000000E+00    0.000000000000000E+00    0.000000000000000E+00    0.000000000000000E+00    0.000000000000000E+00    0.000000000000000E+00    0.000000000000000E+00    0.000000000000000E+00    0.000000000000000E+00    0.000000000000000E+00    0.000000000000000E+00    0.000000000000000E+00    0.000000000000000E+00    0.000000000000000E+00    0.000000000000000E+00    0.000000000000000E+00    0.000000000000000E+00    0.000000000000000E+00    0.000000000000000E+00    0.000000000000000E+00    0.000000000000000E+00    0.000000000000000E+00    0.000000000000000E+00    0.000000000000000E+00    0.000000000000000E+00    0.000000000000000E+00    0.000000000000000E+00    0.000000000000000E+00    0.000000000000000E+00    0.000000000000000E+00    0.000000000000000E+00
    0.984172396460068E+01    0.392250993432587E+00    0.392250993432587E+00    0.000000000000000E+00    0.000000000000000E+00    0.000000000000000E+00    0.000000000000000E+00    0.000000000000000E+00    0.000000000000000E+00    0.000000000000000E+00    0.000000000000000E+00    0.000000000000000E+00    0.000000000000000E+00    0.000000000000000E+00    0.000000000000000E+00    0.000000000000000E+00    0.000000000000000E+00    0.000000000000000E+00    0.000000000000000E+00    0.000000000000000E+00    0.000000000000000E+00    0.000000000000000E+00    0.000000000000000E+00    0.000000000000000E+00    0.000000000000000E+00    0.000000000000000E+00    0.000000000000000E+00    0.000000000000000E+00    0.000000000000000E+00    0.000000000000000E+00    0.000000000000000E+00    0.000000000000000E+00    0.000000000000000E+00    0.000000000000000E+00    0.000000000000000E+00    0.000000000000000E+00    0.000000000000000E+00    0.000000000000000E+00    0.000000000000000E+00    0.000000000000000E+00    0.000000000000000E+00    0.000000000000000E+00    0.000000000000000E+00    0.000000000000000E+00    0.000000000000000E+00    0.000000000000000E+00    0.000000000000000E+00    0.000000000000000E+00
    0.984672405653747E+01    0.391728323942738E+00    0.391728323942738E+00    0.000000000000000E+00    0.000000000000000E+00    0.000000000000000E+00    0.000000000000000E+00    0.000000000000000E+00    0.000000000000000E+00    0.000000000000000E+00    0.000000000000000E+00    0.000000000000000E+00    0.000000000000000E+00    0.000000000000000E+00    0.000000000000000E+00    0.000000000000000E+00    0.000000000000000E+00    0.000000000000000E+00    0.000000000000000E+00    0.000000000000000E+00    0.000000000000000E+00    0.000000000000000E+00    0.000000000000000E+00    0.000000000000000E+00    0.000000000000000E+00    0.000000000000000E+00    0.000000000000000E+00    0.000000000000000E+00    0.000000000000000E+00    0.000000000000000E+00    0.000000000000000E+00    0.000000000000000E+00    0.000000000000000E+00    0.000000000000000E+00    0.000000000000000E+00    0.000000000000000E+00    0.000000000000000E+00    0.000000000000000E+00    0.000000000000000E+00    0.000000000000000E+00    0.000000000000000E+00    0.000000000000000E+00    0.000000000000000E+00    0.000000000000000E+00    0.000000000000000E+00    0.000000000000000E+00    0.000000000000000E+00    0.000000000000000E+00
    0.985172414847426E+01    0.391205938920480E+00    0.391205938920480E+00    0.000000000000000E+00    0.000000000000000E+00    0.000000000000000E+00    0.000000000000000E+00    0.000000000000000E+00    0.000000000000000E+00    0.000000000000000E+00    0.000000000000000E+00    0.000000000000000E+00    0.000000000000000E+00    0.000000000000000E+00    0.000000000000000E+00    0.000000000000000E+00    0.000000000000000E+00    0.000000000000000E+00    0.000000000000000E+00    0.000000000000000E+00    0.000000000000000E+00    0.000000000000000E+00    0.000000000000000E+00    0.000000000000000E+00    0.000000000000000E+00    0.000000000000000E+00    0.000000000000000E+00    0.000000000000000E+00    0.000000000000000E+00    0.000000000000000E+00    0.000000000000000E+00    0.000000000000000E+00    0.000000000000000E+00    0.000000000000000E+00    0.000000000000000E+00    0.000000000000000E+00    0.000000000000000E+00    0.000000000000000E+00    0.000000000000000E+00    0.000000000000000E+00    0.000000000000000E+00    0.000000000000000E+00    0.000000000000000E+00    0.000000000000000E+00    0.000000000000000E+00    0.000000000000000E+00    0.000000000000000E+00    0.000000000000000E+00
    0.985672424041105E+01    0.390683839363584E+00    0.390683839363584E+00    0.000000000000000E+00    0.000000000000000E+00    0.000000000000000E+00    0.000000000000000E+00    0.000000000000000E+00    0.000000000000000E+00    0.000000000000000E+00    0.000000000000000E+00    0.000000000000000E+00    0.000000000000000E+00    0.000000000000000E+00    0.000000000000000E+00    0.000000000000000E+00    0.000000000000000E+00    0.000000000000000E+00    0.000000000000000E+00    0.000000000000000E+00    0.000000000000000E+00    0.000000000000000E+00    0.000000000000000E+00    0.000000000000000E+00    0.000000000000000E+00    0.000000000000000E+00    0.000000000000000E+00    0.000000000000000E+00    0.000000000000000E+00    0.000000000000000E+00    0.000000000000000E+00    0.000000000000000E+00    0.000000000000000E+00    0.000000000000000E+00    0.000000000000000E+00    0.000000000000000E+00    0.000000000000000E+00    0.000000000000000E+00    0.000000000000000E+00    0.000000000000000E+00    0.000000000000000E+00    0.000000000000000E+00    0.000000000000000E+00    0.000000000000000E+00    0.000000000000000E+00    0.000000000000000E+00    0.000000000000000E+00    0.000000000000000E+00
    0.986172433234784E+01    0.390162026262431E+00    0.390162026262431E+00    0.000000000000000E+00    0.000000000000000E+00    0.000000000000000E+00    0.000000000000000E+00    0.000000000000000E+00    0.000000000000000E+00    0.000000000000000E+00    0.000000000000000E+00    0.000000000000000E+00    0.000000000000000E+00    0.000000000000000E+00    0.000000000000000E+00    0.000000000000000E+00    0.000000000000000E+00    0.000000000000000E+00    0.000000000000000E+00    0.000000000000000E+00    0.000000000000000E+00    0.000000000000000E+00    0.000000000000000E+00    0.000000000000000E+00    0.000000000000000E+00    0.000000000000000E+00    0.000000000000000E+00    0.000000000000000E+00    0.000000000000000E+00    0.000000000000000E+00    0.000000000000000E+00    0.000000000000000E+00    0.000000000000000E+00    0.000000000000000E+00    0.000000000000000E+00    0.000000000000000E+00    0.000000000000000E+00    0.000000000000000E+00    0.000000000000000E+00    0.000000000000000E+00    0.000000000000000E+00    0.000000000000000E+00    0.000000000000000E+00    0.000000000000000E+00    0.000000000000000E+00    0.000000000000000E+00    0.000000000000000E+00    0.000000000000000E+00
    0.986672442428462E+01    0.389640500603314E+00    0.389640500603314E+00    0.000000000000000E+00    0.000000000000000E+00    0.000000000000000E+00    0.000000000000000E+00    0.000000000000000E+00    0.000000000000000E+00    0.000000000000000E+00    0.000000000000000E+00    0.000000000000000E+00    0.000000000000000E+00    0.000000000000000E+00    0.000000000000000E+00    0.000000000000000E+00    0.000000000000000E+00    0.000000000000000E+00    0.000000000000000E+00    0.000000000000000E+00    0.000000000000000E+00    0.000000000000000E+00    0.000000000000000E+00    0.000000000000000E+00    0.000000000000000E+00    0.000000000000000E+00    0.000000000000000E+00    0.000000000000000E+00    0.000000000000000E+00    0.000000000000000E+00    0.000000000000000E+00    0.000000000000000E+00    0.000000000000000E+00    0.000000000000000E+00    0.000000000000000E+00    0.000000000000000E+00    0.000000000000000E+00    0.000000000000000E+00    0.000000000000000E+00    0.000000000000000E+00    0.000000000000000E+00    0.000000000000000E+00    0.000000000000000E+00    0.000000000000000E+00    0.000000000000000E+00    0.000000000000000E+00    0.000000000000000E+00    0.000000000000000E+00
    0.987172451622141E+01    0.389119263371689E+00    0.389119263371689E+00    0.000000000000000E+00    0.000000000000000E+00    0.000000000000000E+00    0.000000000000000E+00    0.000000000000000E+00    0.000000000000000E+00    0.000000000000000E+00    0.000000000000000E+00    0.000000000000000E+00    0.000000000000000E+00    0.000000000000000E+00    0.000000000000000E+00    0.000000000000000E+00    0.000000000000000E+00    0.000000000000000E+00    0.000000000000000E+00    0.000000000000000E+00    0.000000000000000E+00    0.000000000000000E+00    0.000000000000000E+00    0.000000000000000E+00    0.000000000000000E+00    0.000000000000000E+00    0.000000000000000E+00    0.000000000000000E+00    0.000000000000000E+00    0.000000000000000E+00    0.000000000000000E+00    0.000000000000000E+00    0.000000000000000E+00    0.000000000000000E+00    0.000000000000000E+00    0.000000000000000E+00    0.000000000000000E+00    0.000000000000000E+00    0.000000000000000E+00    0.000000000000000E+00    0.000000000000000E+00    0.000000000000000E+00    0.000000000000000E+00    0.000000000000000E+00    0.000000000000000E+00    0.000000000000000E+00    0.000000000000000E+00    0.000000000000000E+00
    0.987672460815820E+01    0.388598315555340E+00    0.388598315555340E+00    0.000000000000000E+00    0.000000000000000E+00    0.000000000000000E+00    0.000000000000000E+00    0.000000000000000E+00    0.000000000000000E+00    0.000000000000000E+00    0.000000000000000E+00    0.000000000000000E+00    0.000000000000000E+00    0.000000000000000E+00    0.000000000000000E+00    0.000000000000000E+00    0.000000000000000E+00    0.000000000000000E+00    0.000000000000000E+00    0.000000000000000E+00    0.000000000000000E+00    0.000000000000000E+00    0.000000000000000E+00    0.000000000000000E+00    0.000000000000000E+00    0.000000000000000E+00    0.000000000000000E+00    0.000000000000000E+00    0.000000000000000E+00    0.000000000000000E+00    0.000000000000000E+00    0.000000000000000E+00    0.000000000000000E+00    0.000000000000000E+00    0.000000000000000E+00    0.000000000000000E+00    0.000000000000000E+00    0.000000000000000E+00    0.000000000000000E+00    0.000000000000000E+00    0.000000000000000E+00    0.000000000000000E+00    0.000000000000000E+00    0.000000000000000E+00    0.000000000000000E+00    0.000000000000000E+00    0.000000000000000E+00    0.000000000000000E+00
    0.988172470009498E+01    0.388077658147360E+00    0.388077658147360E+00    0.000000000000000E+00    0.000000000000000E+00    0.000000000000000E+00    0.000000000000000E+00    0.000000000000000E+00    0.000000000000000E+00    0.000000000000000E+00    0.000000000000000E+00    0.000000000000000E+00    0.000000000000000E+00    0.000000000000000E+00    0.000000000000000E+00    0.000000000000000E+00    0.000000000000000E+00    0.000000000000000E+00    0.000000000000000E+00    0.000000000000000E+00    0.000000000000000E+00    0.000000000000000E+00    0.000000000000000E+00    0.000000000000000E+00    0.000000000000000E+00    0.000000000000000E+00    0.000000000000000E+00    0.000000000000000E+00    0.000000000000000E+00    0.000000000000000E+00    0.000000000000000E+00    0.000000000000000E+00    0.000000000000000E+00    0.000000000000000E+00    0.000000000000000E+00    0.000000000000000E+00    0.000000000000000E+00    0.000000000000000E+00    0.000000000000000E+00    0.000000000000000E+00    0.000000000000000E+00    0.000000000000000E+00    0.000000000000000E+00    0.000000000000000E+00    0.000000000000000E+00    0.000000000000000E+00    0.000000000000000E+00    0.000000000000000E+00
[truncated: 9,208,068 more chars]
