# Supplementary material for: Multi-photon above threshold ionization of multi-electron atoms and molecules using the R-matrix approach
Source: Sci Rep. 2021 Jun 3;11:11686. doi: 10.1038/s41598-021-89733-z (PMC8175388; doi:10.1038/s41598-021-89733-z)
Supplement: Supplementary file 1 — Supplementary Information. [file 41598_2021_89733_MOESM1_ESM.zip › H2-ATZ.FCI.L6.R100.B150.LG24.2.beta2.txt]

    0.822169417708152E+01    0.000000000000000E+00   -0.225569700849379E+00    0.000000000000000E+00    0.000000000000000E+00    0.000000000000000E+00    0.000000000000000E+00    0.000000000000000E+00    0.000000000000000E+00    0.000000000000000E+00    0.000000000000000E+00    0.000000000000000E+00    0.000000000000000E+00    0.000000000000000E+00    0.000000000000000E+00    0.000000000000000E+00    0.000000000000000E+00    0.000000000000000E+00    0.000000000000000E+00    0.000000000000000E+00    0.000000000000000E+00    0.000000000000000E+00    0.000000000000000E+00    0.000000000000000E+00    0.000000000000000E+00    0.000000000000000E+00    0.000000000000000E+00    0.000000000000000E+00    0.000000000000000E+00    0.000000000000000E+00    0.000000000000000E+00    0.000000000000000E+00    0.000000000000000E+00    0.000000000000000E+00    0.000000000000000E+00    0.000000000000000E+00    0.000000000000000E+00    0.000000000000000E+00    0.000000000000000E+00    0.000000000000000E+00    0.000000000000000E+00    0.000000000000000E+00    0.000000000000000E+00    0.000000000000000E+00    0.000000000000000E+00    0.000000000000000E+00    0.000000000000000E+00    0.000000000000000E+00
    0.822669426901831E+01    0.000000000000000E+00   -0.210763806541556E+00    0.000000000000000E+00    0.000000000000000E+00    0.000000000000000E+00    0.000000000000000E+00    0.000000000000000E+00    0.000000000000000E+00    0.000000000000000E+00    0.000000000000000E+00    0.000000000000000E+00    0.000000000000000E+00    0.000000000000000E+00    0.000000000000000E+00    0.000000000000000E+00    0.000000000000000E+00    0.000000000000000E+00    0.000000000000000E+00    0.000000000000000E+00    0.000000000000000E+00    0.000000000000000E+00    0.000000000000000E+00    0.000000000000000E+00    0.000000000000000E+00    0.000000000000000E+00    0.000000000000000E+00    0.000000000000000E+00    0.000000000000000E+00    0.000000000000000E+00    0.000000000000000E+00    0.000000000000000E+00    0.000000000000000E+00    0.000000000000000E+00    0.000000000000000E+00    0.000000000000000E+00    0.000000000000000E+00    0.000000000000000E+00    0.000000000000000E+00    0.000000000000000E+00    0.000000000000000E+00    0.000000000000000E+00    0.000000000000000E+00    0.000000000000000E+00    0.000000000000000E+00    0.000000000000000E+00    0.000000000000000E+00    0.000000000000000E+00
    0.823169436095510E+01    0.000000000000000E+00   -0.197824654830549E+00    0.000000000000000E+00    0.000000000000000E+00    0.000000000000000E+00    0.000000000000000E+00    0.000000000000000E+00    0.000000000000000E+00    0.000000000000000E+00    0.000000000000000E+00    0.000000000000000E+00    0.000000000000000E+00    0.000000000000000E+00    0.000000000000000E+00    0.000000000000000E+00    0.000000000000000E+00    0.000000000000000E+00    0.000000000000000E+00    0.000000000000000E+00    0.000000000000000E+00    0.000000000000000E+00    0.000000000000000E+00    0.000000000000000E+00    0.000000000000000E+00    0.000000000000000E+00    0.000000000000000E+00    0.000000000000000E+00    0.000000000000000E+00    0.000000000000000E+00    0.000000000000000E+00    0.000000000000000E+00    0.000000000000000E+00    0.000000000000000E+00    0.000000000000000E+00    0.000000000000000E+00    0.000000000000000E+00    0.000000000000000E+00    0.000000000000000E+00    0.000000000000000E+00    0.000000000000000E+00    0.000000000000000E+00    0.000000000000000E+00    0.000000000000000E+00    0.000000000000000E+00    0.000000000000000E+00    0.000000000000000E+00    0.000000000000000E+00
    0.823669445289188E+01    0.000000000000000E+00   -0.185874965408476E+00    0.000000000000000E+00    0.000000000000000E+00    0.000000000000000E+00    0.000000000000000E+00    0.000000000000000E+00    0.000000000000000E+00    0.000000000000000E+00    0.000000000000000E+00    0.000000000000000E+00    0.000000000000000E+00    0.000000000000000E+00    0.000000000000000E+00    0.000000000000000E+00    0.000000000000000E+00    0.000000000000000E+00    0.000000000000000E+00    0.000000000000000E+00    0.000000000000000E+00    0.000000000000000E+00    0.000000000000000E+00    0.000000000000000E+00    0.000000000000000E+00    0.000000000000000E+00    0.000000000000000E+00    0.000000000000000E+00    0.000000000000000E+00    0.000000000000000E+00    0.000000000000000E+00    0.000000000000000E+00    0.000000000000000E+00    0.000000000000000E+00    0.000000000000000E+00    0.000000000000000E+00    0.000000000000000E+00    0.000000000000000E+00    0.000000000000000E+00    0.000000000000000E+00    0.000000000000000E+00    0.000000000000000E+00    0.000000000000000E+00    0.000000000000000E+00    0.000000000000000E+00    0.000000000000000E+00    0.000000000000000E+00    0.000000000000000E+00
    0.824169454482867E+01    0.000000000000000E+00   -0.174574026033890E+00    0.000000000000000E+00    0.000000000000000E+00    0.000000000000000E+00    0.000000000000000E+00    0.000000000000000E+00    0.000000000000000E+00    0.000000000000000E+00    0.000000000000000E+00    0.000000000000000E+00    0.000000000000000E+00    0.000000000000000E+00    0.000000000000000E+00    0.000000000000000E+00    0.000000000000000E+00    0.000000000000000E+00    0.000000000000000E+00    0.000000000000000E+00    0.000000000000000E+00    0.000000000000000E+00    0.000000000000000E+00    0.000000000000000E+00    0.000000000000000E+00    0.000000000000000E+00    0.000000000000000E+00    0.000000000000000E+00    0.000000000000000E+00    0.000000000000000E+00    0.000000000000000E+00    0.000000000000000E+00    0.000000000000000E+00    0.000000000000000E+00    0.000000000000000E+00    0.000000000000000E+00    0.000000000000000E+00    0.000000000000000E+00    0.000000000000000E+00    0.000000000000000E+00    0.000000000000000E+00    0.000000000000000E+00    0.000000000000000E+00    0.000000000000000E+00    0.000000000000000E+00    0.000000000000000E+00    0.000000000000000E+00    0.000000000000000E+00
    0.824669463676546E+01    0.000000000000000E+00   -0.163746620973517E+00    0.000000000000000E+00    0.000000000000000E+00    0.000000000000000E+00    0.000000000000000E+00    0.000000000000000E+00    0.000000000000000E+00    0.000000000000000E+00    0.000000000000000E+00    0.000000000000000E+00    0.000000000000000E+00    0.000000000000000E+00    0.000000000000000E+00    0.000000000000000E+00    0.000000000000000E+00    0.000000000000000E+00    0.000000000000000E+00    0.000000000000000E+00    0.000000000000000E+00    0.000000000000000E+00    0.000000000000000E+00    0.000000000000000E+00    0.000000000000000E+00    0.000000000000000E+00    0.000000000000000E+00    0.000000000000000E+00    0.000000000000000E+00    0.000000000000000E+00    0.000000000000000E+00    0.000000000000000E+00    0.000000000000000E+00    0.000000000000000E+00    0.000000000000000E+00    0.000000000000000E+00    0.000000000000000E+00    0.000000000000000E+00    0.000000000000000E+00    0.000000000000000E+00    0.000000000000000E+00    0.000000000000000E+00    0.000000000000000E+00    0.000000000000000E+00    0.000000000000000E+00    0.000000000000000E+00    0.000000000000000E+00    0.000000000000000E+00
    0.825169472870225E+01    0.000000000000000E+00   -0.153288352764537E+00    0.000000000000000E+00    0.000000000000000E+00    0.000000000000000E+00    0.000000000000000E+00    0.000000000000000E+00    0.000000000000000E+00    0.000000000000000E+00    0.000000000000000E+00    0.000000000000000E+00    0.000000000000000E+00    0.000000000000000E+00    0.000000000000000E+00    0.000000000000000E+00    0.000000000000000E+00    0.000000000000000E+00    0.000000000000000E+00    0.000000000000000E+00    0.000000000000000E+00    0.000000000000000E+00    0.000000000000000E+00    0.000000000000000E+00    0.000000000000000E+00    0.000000000000000E+00    0.000000000000000E+00    0.000000000000000E+00    0.000000000000000E+00    0.000000000000000E+00    0.000000000000000E+00    0.000000000000000E+00    0.000000000000000E+00    0.000000000000000E+00    0.000000000000000E+00    0.000000000000000E+00    0.000000000000000E+00    0.000000000000000E+00    0.000000000000000E+00    0.000000000000000E+00    0.000000000000000E+00    0.000000000000000E+00    0.000000000000000E+00    0.000000000000000E+00    0.000000000000000E+00    0.000000000000000E+00    0.000000000000000E+00    0.000000000000000E+00
    0.825669482063903E+01    0.000000000000000E+00   -0.143130968866161E+00    0.000000000000000E+00    0.000000000000000E+00    0.000000000000000E+00    0.000000000000000E+00    0.000000000000000E+00    0.000000000000000E+00    0.000000000000000E+00    0.000000000000000E+00    0.000000000000000E+00    0.000000000000000E+00    0.000000000000000E+00    0.000000000000000E+00    0.000000000000000E+00    0.000000000000000E+00    0.000000000000000E+00    0.000000000000000E+00    0.000000000000000E+00    0.000000000000000E+00    0.000000000000000E+00    0.000000000000000E+00    0.000000000000000E+00    0.000000000000000E+00    0.000000000000000E+00    0.000000000000000E+00    0.000000000000000E+00    0.000000000000000E+00    0.000000000000000E+00    0.000000000000000E+00    0.000000000000000E+00    0.000000000000000E+00    0.000000000000000E+00    0.000000000000000E+00    0.000000000000000E+00    0.000000000000000E+00    0.000000000000000E+00    0.000000000000000E+00    0.000000000000000E+00    0.000000000000000E+00    0.000000000000000E+00    0.000000000000000E+00    0.000000000000000E+00    0.000000000000000E+00    0.000000000000000E+00    0.000000000000000E+00    0.000000000000000E+00
    0.826169491257582E+01    0.000000000000000E+00   -0.133226873364867E+00    0.000000000000000E+00    0.000000000000000E+00    0.000000000000000E+00    0.000000000000000E+00    0.000000000000000E+00    0.000000000000000E+00    0.000000000000000E+00    0.000000000000000E+00    0.000000000000000E+00    0.000000000000000E+00    0.000000000000000E+00    0.000000000000000E+00    0.000000000000000E+00    0.000000000000000E+00    0.000000000000000E+00    0.000000000000000E+00    0.000000000000000E+00    0.000000000000000E+00    0.000000000000000E+00    0.000000000000000E+00    0.000000000000000E+00    0.000000000000000E+00    0.000000000000000E+00    0.000000000000000E+00    0.000000000000000E+00    0.000000000000000E+00    0.000000000000000E+00    0.000000000000000E+00    0.000000000000000E+00    0.000000000000000E+00    0.000000000000000E+00    0.000000000000000E+00    0.000000000000000E+00    0.000000000000000E+00    0.000000000000000E+00    0.000000000000000E+00    0.000000000000000E+00    0.000000000000000E+00    0.000000000000000E+00    0.000000000000000E+00    0.000000000000000E+00    0.000000000000000E+00    0.000000000000000E+00    0.000000000000000E+00    0.000000000000000E+00
    0.826669500451261E+01    0.000000000000000E+00   -0.123541253335287E+00    0.000000000000000E+00    0.000000000000000E+00    0.000000000000000E+00    0.000000000000000E+00    0.000000000000000E+00    0.000000000000000E+00    0.000000000000000E+00    0.000000000000000E+00    0.000000000000000E+00    0.000000000000000E+00    0.000000000000000E+00    0.000000000000000E+00    0.000000000000000E+00    0.000000000000000E+00    0.000000000000000E+00    0.000000000000000E+00    0.000000000000000E+00    0.000000000000000E+00    0.000000000000000E+00    0.000000000000000E+00    0.000000000000000E+00    0.000000000000000E+00    0.000000000000000E+00    0.000000000000000E+00    0.000000000000000E+00    0.000000000000000E+00    0.000000000000000E+00    0.000000000000000E+00    0.000000000000000E+00    0.000000000000000E+00    0.000000000000000E+00    0.000000000000000E+00    0.000000000000000E+00    0.000000000000000E+00    0.000000000000000E+00    0.000000000000000E+00    0.000000000000000E+00    0.000000000000000E+00    0.000000000000000E+00    0.000000000000000E+00    0.000000000000000E+00    0.000000000000000E+00    0.000000000000000E+00    0.000000000000000E+00    0.000000000000000E+00
    0.827169509644940E+01    0.000000000000000E+00   -0.114047691144520E+00    0.000000000000000E+00    0.000000000000000E+00    0.000000000000000E+00    0.000000000000000E+00    0.000000000000000E+00    0.000000000000000E+00    0.000000000000000E+00    0.000000000000000E+00    0.000000000000000E+00    0.000000000000000E+00    0.000000000000000E+00    0.000000000000000E+00    0.000000000000000E+00    0.000000000000000E+00    0.000000000000000E+00    0.000000000000000E+00    0.000000000000000E+00    0.000000000000000E+00    0.000000000000000E+00    0.000000000000000E+00    0.000000000000000E+00    0.000000000000000E+00    0.000000000000000E+00    0.000000000000000E+00    0.000000000000000E+00    0.000000000000000E+00    0.000000000000000E+00    0.000000000000000E+00    0.000000000000000E+00    0.000000000000000E+00    0.000000000000000E+00    0.000000000000000E+00    0.000000000000000E+00    0.000000000000000E+00    0.000000000000000E+00    0.000000000000000E+00    0.000000000000000E+00    0.000000000000000E+00    0.000000000000000E+00    0.000000000000000E+00    0.000000000000000E+00    0.000000000000000E+00    0.000000000000000E+00    0.000000000000000E+00    0.000000000000000E+00
    0.827669518838618E+01    0.000000000000000E+00   -0.104725544826662E+00    0.000000000000000E+00    0.000000000000000E+00    0.000000000000000E+00    0.000000000000000E+00    0.000000000000000E+00    0.000000000000000E+00    0.000000000000000E+00    0.000000000000000E+00    0.000000000000000E+00    0.000000000000000E+00    0.000000000000000E+00    0.000000000000000E+00    0.000000000000000E+00    0.000000000000000E+00    0.000000000000000E+00    0.000000000000000E+00    0.000000000000000E+00    0.000000000000000E+00    0.000000000000000E+00    0.000000000000000E+00    0.000000000000000E+00    0.000000000000000E+00    0.000000000000000E+00    0.000000000000000E+00    0.000000000000000E+00    0.000000000000000E+00    0.000000000000000E+00    0.000000000000000E+00    0.000000000000000E+00    0.000000000000000E+00    0.000000000000000E+00    0.000000000000000E+00    0.000000000000000E+00    0.000000000000000E+00    0.000000000000000E+00    0.000000000000000E+00    0.000000000000000E+00    0.000000000000000E+00    0.000000000000000E+00    0.000000000000000E+00    0.000000000000000E+00    0.000000000000000E+00    0.000000000000000E+00    0.000000000000000E+00    0.000000000000000E+00
    0.828169528032297E+01    0.000000000000000E+00   -0.955582974628964E-01    0.000000000000000E+00    0.000000000000000E+00    0.000000000000000E+00    0.000000000000000E+00    0.000000000000000E+00    0.000000000000000E+00    0.000000000000000E+00    0.000000000000000E+00    0.000000000000000E+00    0.000000000000000E+00    0.000000000000000E+00    0.000000000000000E+00    0.000000000000000E+00    0.000000000000000E+00    0.000000000000000E+00    0.000000000000000E+00    0.000000000000000E+00    0.000000000000000E+00    0.000000000000000E+00    0.000000000000000E+00    0.000000000000000E+00    0.000000000000000E+00    0.000000000000000E+00    0.000000000000000E+00    0.000000000000000E+00    0.000000000000000E+00    0.000000000000000E+00    0.000000000000000E+00    0.000000000000000E+00    0.000000000000000E+00    0.000000000000000E+00    0.000000000000000E+00    0.000000000000000E+00    0.000000000000000E+00    0.000000000000000E+00    0.000000000000000E+00    0.000000000000000E+00    0.000000000000000E+00    0.000000000000000E+00    0.000000000000000E+00    0.000000000000000E+00    0.000000000000000E+00    0.000000000000000E+00    0.000000000000000E+00    0.000000000000000E+00
    0.828669537225976E+01    0.000000000000000E+00   -0.865324708308966E-01    0.000000000000000E+00    0.000000000000000E+00    0.000000000000000E+00    0.000000000000000E+00    0.000000000000000E+00    0.000000000000000E+00    0.000000000000000E+00    0.000000000000000E+00    0.000000000000000E+00    0.000000000000000E+00    0.000000000000000E+00    0.000000000000000E+00    0.000000000000000E+00    0.000000000000000E+00    0.000000000000000E+00    0.000000000000000E+00    0.000000000000000E+00    0.000000000000000E+00    0.000000000000000E+00    0.000000000000000E+00    0.000000000000000E+00    0.000000000000000E+00    0.000000000000000E+00    0.000000000000000E+00    0.000000000000000E+00    0.000000000000000E+00    0.000000000000000E+00    0.000000000000000E+00    0.000000000000000E+00    0.000000000000000E+00    0.000000000000000E+00    0.000000000000000E+00    0.000000000000000E+00    0.000000000000000E+00    0.000000000000000E+00    0.000000000000000E+00    0.000000000000000E+00    0.000000000000000E+00    0.000000000000000E+00    0.000000000000000E+00    0.000000000000000E+00    0.000000000000000E+00    0.000000000000000E+00    0.000000000000000E+00    0.000000000000000E+00
    0.829169546419655E+01    0.000000000000000E+00   -0.776368840368628E-01    0.000000000000000E+00    0.000000000000000E+00    0.000000000000000E+00    0.000000000000000E+00    0.000000000000000E+00    0.000000000000000E+00    0.000000000000000E+00    0.000000000000000E+00    0.000000000000000E+00    0.000000000000000E+00    0.000000000000000E+00    0.000000000000000E+00    0.000000000000000E+00    0.000000000000000E+00    0.000000000000000E+00    0.000000000000000E+00    0.000000000000000E+00    0.000000000000000E+00    0.000000000000000E+00    0.000000000000000E+00    0.000000000000000E+00    0.000000000000000E+00    0.000000000000000E+00    0.000000000000000E+00    0.000000000000000E+00    0.000000000000000E+00    0.000000000000000E+00    0.000000000000000E+00    0.000000000000000E+00    0.000000000000000E+00    0.000000000000000E+00    0.000000000000000E+00    0.000000000000000E+00    0.000000000000000E+00    0.000000000000000E+00    0.000000000000000E+00    0.000000000000000E+00    0.000000000000000E+00    0.000000000000000E+00    0.000000000000000E+00    0.000000000000000E+00    0.000000000000000E+00    0.000000000000000E+00    0.000000000000000E+00    0.000000000000000E+00
    0.829669555613333E+01    0.000000000000000E+00   -0.688621316742095E-01    0.000000000000000E+00    0.000000000000000E+00    0.000000000000000E+00    0.000000000000000E+00    0.000000000000000E+00    0.000000000000000E+00    0.000000000000000E+00    0.000000000000000E+00    0.000000000000000E+00    0.000000000000000E+00    0.000000000000000E+00    0.000000000000000E+00    0.000000000000000E+00    0.000000000000000E+00    0.000000000000000E+00    0.000000000000000E+00    0.000000000000000E+00    0.000000000000000E+00    0.000000000000000E+00    0.000000000000000E+00    0.000000000000000E+00    0.000000000000000E+00    0.000000000000000E+00    0.000000000000000E+00    0.000000000000000E+00    0.000000000000000E+00    0.000000000000000E+00    0.000000000000000E+00    0.000000000000000E+00    0.000000000000000E+00    0.000000000000000E+00    0.000000000000000E+00    0.000000000000000E+00    0.000000000000000E+00    0.000000000000000E+00    0.000000000000000E+00    0.000000000000000E+00    0.000000000000000E+00    0.000000000000000E+00    0.000000000000000E+00    0.000000000000000E+00    0.000000000000000E+00    0.000000000000000E+00    0.000000000000000E+00    0.000000000000000E+00
    0.830169564807012E+01    0.000000000000000E+00   -0.602002064598750E-01    0.000000000000000E+00    0.000000000000000E+00    0.000000000000000E+00    0.000000000000000E+00    0.000000000000000E+00    0.000000000000000E+00    0.000000000000000E+00    0.000000000000000E+00    0.000000000000000E+00    0.000000000000000E+00    0.000000000000000E+00    0.000000000000000E+00    0.000000000000000E+00    0.000000000000000E+00    0.000000000000000E+00    0.000000000000000E+00    0.000000000000000E+00    0.000000000000000E+00    0.000000000000000E+00    0.000000000000000E+00    0.000000000000000E+00    0.000000000000000E+00    0.000000000000000E+00    0.000000000000000E+00    0.000000000000000E+00    0.000000000000000E+00    0.000000000000000E+00    0.000000000000000E+00    0.000000000000000E+00    0.000000000000000E+00    0.000000000000000E+00    0.000000000000000E+00    0.000000000000000E+00    0.000000000000000E+00    0.000000000000000E+00    0.000000000000000E+00    0.000000000000000E+00    0.000000000000000E+00    0.000000000000000E+00    0.000000000000000E+00    0.000000000000000E+00    0.000000000000000E+00    0.000000000000000E+00    0.000000000000000E+00    0.000000000000000E+00
    0.830669574000691E+01    0.000000000000000E+00   -0.516442197636939E-01    0.000000000000000E+00    0.000000000000000E+00    0.000000000000000E+00    0.000000000000000E+00    0.000000000000000E+00    0.000000000000000E+00    0.000000000000000E+00    0.000000000000000E+00    0.000000000000000E+00    0.000000000000000E+00    0.000000000000000E+00    0.000000000000000E+00    0.000000000000000E+00    0.000000000000000E+00    0.000000000000000E+00    0.000000000000000E+00    0.000000000000000E+00    0.000000000000000E+00    0.000000000000000E+00    0.000000000000000E+00    0.000000000000000E+00    0.000000000000000E+00    0.000000000000000E+00    0.000000000000000E+00    0.000000000000000E+00    0.000000000000000E+00    0.000000000000000E+00    0.000000000000000E+00    0.000000000000000E+00    0.000000000000000E+00    0.000000000000000E+00    0.000000000000000E+00    0.000000000000000E+00    0.000000000000000E+00    0.000000000000000E+00    0.000000000000000E+00    0.000000000000000E+00    0.000000000000000E+00    0.000000000000000E+00    0.000000000000000E+00    0.000000000000000E+00    0.000000000000000E+00    0.000000000000000E+00    0.000000000000000E+00    0.000000000000000E+00
    0.831169583194369E+01    0.000000000000000E+00   -0.431881902091266E-01    0.000000000000000E+00    0.000000000000000E+00    0.000000000000000E+00    0.000000000000000E+00    0.000000000000000E+00    0.000000000000000E+00    0.000000000000000E+00    0.000000000000000E+00    0.000000000000000E+00    0.000000000000000E+00    0.000000000000000E+00    0.000000000000000E+00    0.000000000000000E+00    0.000000000000000E+00    0.000000000000000E+00    0.000000000000000E+00    0.000000000000000E+00    0.000000000000000E+00    0.000000000000000E+00    0.000000000000000E+00    0.000000000000000E+00    0.000000000000000E+00    0.000000000000000E+00    0.000000000000000E+00    0.000000000000000E+00    0.000000000000000E+00    0.000000000000000E+00    0.000000000000000E+00    0.000000000000000E+00    0.000000000000000E+00    0.000000000000000E+00    0.000000000000000E+00    0.000000000000000E+00    0.000000000000000E+00    0.000000000000000E+00    0.000000000000000E+00    0.000000000000000E+00    0.000000000000000E+00    0.000000000000000E+00    0.000000000000000E+00    0.000000000000000E+00    0.000000000000000E+00    0.000000000000000E+00    0.000000000000000E+00    0.000000000000000E+00
    0.831669592388048E+01    0.000000000000000E+00   -0.348268807458516E-01    0.000000000000000E+00    0.000000000000000E+00    0.000000000000000E+00    0.000000000000000E+00    0.000000000000000E+00    0.000000000000000E+00    0.000000000000000E+00    0.000000000000000E+00    0.000000000000000E+00    0.000000000000000E+00    0.000000000000000E+00    0.000000000000000E+00    0.000000000000000E+00    0.000000000000000E+00    0.000000000000000E+00    0.000000000000000E+00    0.000000000000000E+00    0.000000000000000E+00    0.000000000000000E+00    0.000000000000000E+00    0.000000000000000E+00    0.000000000000000E+00    0.000000000000000E+00    0.000000000000000E+00    0.000000000000000E+00    0.000000000000000E+00    0.000000000000000E+00    0.000000000000000E+00    0.000000000000000E+00    0.000000000000000E+00    0.000000000000000E+00    0.000000000000000E+00    0.000000000000000E+00    0.000000000000000E+00    0.000000000000000E+00    0.000000000000000E+00    0.000000000000000E+00    0.000000000000000E+00    0.000000000000000E+00    0.000000000000000E+00    0.000000000000000E+00    0.000000000000000E+00    0.000000000000000E+00    0.000000000000000E+00    0.000000000000000E+00
    0.832169601581727E+01    0.000000000000000E+00   -0.265556710154661E-01    0.000000000000000E+00    0.000000000000000E+00    0.000000000000000E+00    0.000000000000000E+00    0.000000000000000E+00    0.000000000000000E+00    0.000000000000000E+00    0.000000000000000E+00    0.000000000000000E+00    0.000000000000000E+00    0.000000000000000E+00    0.000000000000000E+00    0.000000000000000E+00    0.000000000000000E+00    0.000000000000000E+00    0.000000000000000E+00    0.000000000000000E+00    0.000000000000000E+00    0.000000000000000E+00    0.000000000000000E+00    0.000000000000000E+00    0.000000000000000E+00    0.000000000000000E+00    0.000000000000000E+00    0.000000000000000E+00    0.000000000000000E+00    0.000000000000000E+00    0.000000000000000E+00    0.000000000000000E+00    0.000000000000000E+00    0.000000000000000E+00    0.000000000000000E+00    0.000000000000000E+00    0.000000000000000E+00    0.000000000000000E+00    0.000000000000000E+00    0.000000000000000E+00    0.000000000000000E+00    0.000000000000000E+00    0.000000000000000E+00    0.000000000000000E+00    0.000000000000000E+00    0.000000000000000E+00    0.000000000000000E+00    0.000000000000000E+00
    0.832669610775406E+01    0.000000000000000E+00   -0.183704559609180E-01    0.000000000000000E+00    0.000000000000000E+00    0.000000000000000E+00    0.000000000000000E+00    0.000000000000000E+00    0.000000000000000E+00    0.000000000000000E+00    0.000000000000000E+00    0.000000000000000E+00    0.000000000000000E+00    0.000000000000000E+00    0.000000000000000E+00    0.000000000000000E+00    0.000000000000000E+00    0.000000000000000E+00    0.000000000000000E+00    0.000000000000000E+00    0.000000000000000E+00    0.000000000000000E+00    0.000000000000000E+00    0.000000000000000E+00    0.000000000000000E+00    0.000000000000000E+00    0.000000000000000E+00    0.000000000000000E+00    0.000000000000000E+00    0.000000000000000E+00    0.000000000000000E+00    0.000000000000000E+00    0.000000000000000E+00    0.000000000000000E+00    0.000000000000000E+00    0.000000000000000E+00    0.000000000000000E+00    0.000000000000000E+00    0.000000000000000E+00    0.000000000000000E+00    0.000000000000000E+00    0.000000000000000E+00    0.000000000000000E+00    0.000000000000000E+00    0.000000000000000E+00    0.000000000000000E+00    0.000000000000000E+00    0.000000000000000E+00
    0.833169619969084E+01    0.000000000000000E+00   -0.102675643402637E-01    0.000000000000000E+00    0.000000000000000E+00    0.000000000000000E+00    0.000000000000000E+00    0.000000000000000E+00    0.000000000000000E+00    0.000000000000000E+00    0.000000000000000E+00    0.000000000000000E+00    0.000000000000000E+00    0.000000000000000E+00    0.000000000000000E+00    0.000000000000000E+00    0.000000000000000E+00    0.000000000000000E+00    0.000000000000000E+00    0.000000000000000E+00    0.000000000000000E+00    0.000000000000000E+00    0.000000000000000E+00    0.000000000000000E+00    0.000000000000000E+00    0.000000000000000E+00    0.000000000000000E+00    0.000000000000000E+00    0.000000000000000E+00    0.000000000000000E+00    0.000000000000000E+00    0.000000000000000E+00    0.000000000000000E+00    0.000000000000000E+00    0.000000000000000E+00    0.000000000000000E+00    0.000000000000000E+00    0.000000000000000E+00    0.000000000000000E+00    0.000000000000000E+00    0.000000000000000E+00    0.000000000000000E+00    0.000000000000000E+00    0.000000000000000E+00    0.000000000000000E+00    0.000000000000000E+00    0.000000000000000E+00    0.000000000000000E+00
    0.833669629162763E+01    0.000000000000000E+00   -0.224369261273034E-02    0.000000000000000E+00    0.000000000000000E+00    0.000000000000000E+00    0.000000000000000E+00    0.000000000000000E+00    0.000000000000000E+00    0.000000000000000E+00    0.000000000000000E+00    0.000000000000000E+00    0.000000000000000E+00    0.000000000000000E+00    0.000000000000000E+00    0.000000000000000E+00    0.000000000000000E+00    0.000000000000000E+00    0.000000000000000E+00    0.000000000000000E+00    0.000000000000000E+00    0.000000000000000E+00    0.000000000000000E+00    0.000000000000000E+00    0.000000000000000E+00    0.000000000000000E+00    0.000000000000000E+00    0.000000000000000E+00    0.000000000000000E+00    0.000000000000000E+00    0.000000000000000E+00    0.000000000000000E+00    0.000000000000000E+00    0.000000000000000E+00    0.000000000000000E+00    0.000000000000000E+00    0.000000000000000E+00    0.000000000000000E+00    0.000000000000000E+00    0.000000000000000E+00    0.000000000000000E+00    0.000000000000000E+00    0.000000000000000E+00    0.000000000000000E+00    0.000000000000000E+00    0.000000000000000E+00    0.000000000000000E+00    0.000000000000000E+00
    0.834169638356442E+01    0.000000000000000E+00    0.570414911164820E-02    0.000000000000000E+00    0.000000000000000E+00    0.000000000000000E+00    0.000000000000000E+00    0.000000000000000E+00    0.000000000000000E+00    0.000000000000000E+00    0.000000000000000E+00    0.000000000000000E+00    0.000000000000000E+00    0.000000000000000E+00    0.000000000000000E+00    0.000000000000000E+00    0.000000000000000E+00    0.000000000000000E+00    0.000000000000000E+00    0.000000000000000E+00    0.000000000000000E+00    0.000000000000000E+00    0.000000000000000E+00    0.000000000000000E+00    0.000000000000000E+00    0.000000000000000E+00    0.000000000000000E+00    0.000000000000000E+00    0.000000000000000E+00    0.000000000000000E+00    0.000000000000000E+00    0.000000000000000E+00    0.000000000000000E+00    0.000000000000000E+00    0.000000000000000E+00    0.000000000000000E+00    0.000000000000000E+00    0.000000000000000E+00    0.000000000000000E+00    0.000000000000000E+00    0.000000000000000E+00    0.000000000000000E+00    0.000000000000000E+00    0.000000000000000E+00    0.000000000000000E+00    0.000000000000000E+00    0.000000000000000E+00    0.000000000000000E+00
    0.834669647550121E+01    0.000000000000000E+00    0.135786815279839E-01    0.000000000000000E+00    0.000000000000000E+00    0.000000000000000E+00    0.000000000000000E+00    0.000000000000000E+00    0.000000000000000E+00    0.000000000000000E+00    0.000000000000000E+00    0.000000000000000E+00    0.000000000000000E+00    0.000000000000000E+00    0.000000000000000E+00    0.000000000000000E+00    0.000000000000000E+00    0.000000000000000E+00    0.000000000000000E+00    0.000000000000000E+00    0.000000000000000E+00    0.000000000000000E+00    0.000000000000000E+00    0.000000000000000E+00    0.000000000000000E+00    0.000000000000000E+00    0.000000000000000E+00    0.000000000000000E+00    0.000000000000000E+00    0.000000000000000E+00    0.000000000000000E+00    0.000000000000000E+00    0.000000000000000E+00    0.000000000000000E+00    0.000000000000000E+00    0.000000000000000E+00    0.000000000000000E+00    0.000000000000000E+00    0.000000000000000E+00    0.000000000000000E+00    0.000000000000000E+00    0.000000000000000E+00    0.000000000000000E+00    0.000000000000000E+00    0.000000000000000E+00    0.000000000000000E+00    0.000000000000000E+00    0.000000000000000E+00
    0.835169656743799E+01    0.000000000000000E+00    0.213823928817230E-01    0.000000000000000E+00    0.000000000000000E+00    0.000000000000000E+00    0.000000000000000E+00    0.000000000000000E+00    0.000000000000000E+00    0.000000000000000E+00    0.000000000000000E+00    0.000000000000000E+00    0.000000000000000E+00    0.000000000000000E+00    0.000000000000000E+00    0.000000000000000E+00    0.000000000000000E+00    0.000000000000000E+00    0.000000000000000E+00    0.000000000000000E+00    0.000000000000000E+00    0.000000000000000E+00    0.000000000000000E+00    0.000000000000000E+00    0.000000000000000E+00    0.000000000000000E+00    0.000000000000000E+00    0.000000000000000E+00    0.000000000000000E+00    0.000000000000000E+00    0.000000000000000E+00    0.000000000000000E+00    0.000000000000000E+00    0.000000000000000E+00    0.000000000000000E+00    0.000000000000000E+00    0.000000000000000E+00    0.000000000000000E+00    0.000000000000000E+00    0.000000000000000E+00    0.000000000000000E+00    0.000000000000000E+00    0.000000000000000E+00    0.000000000000000E+00    0.000000000000000E+00    0.000000000000000E+00    0.000000000000000E+00    0.000000000000000E+00
    0.835669665937478E+01    0.000000000000000E+00    0.291175694705923E-01    0.000000000000000E+00    0.000000000000000E+00    0.000000000000000E+00    0.000000000000000E+00    0.000000000000000E+00    0.000000000000000E+00    0.000000000000000E+00    0.000000000000000E+00    0.000000000000000E+00    0.000000000000000E+00    0.000000000000000E+00    0.000000000000000E+00    0.000000000000000E+00    0.000000000000000E+00    0.000000000000000E+00    0.000000000000000E+00    0.000000000000000E+00    0.000000000000000E+00    0.000000000000000E+00    0.000000000000000E+00    0.000000000000000E+00    0.000000000000000E+00    0.000000000000000E+00    0.000000000000000E+00    0.000000000000000E+00    0.000000000000000E+00    0.000000000000000E+00    0.000000000000000E+00    0.000000000000000E+00    0.000000000000000E+00    0.000000000000000E+00    0.000000000000000E+00    0.000000000000000E+00    0.000000000000000E+00    0.000000000000000E+00    0.000000000000000E+00    0.000000000000000E+00    0.000000000000000E+00    0.000000000000000E+00    0.000000000000000E+00    0.000000000000000E+00    0.000000000000000E+00    0.000000000000000E+00    0.000000000000000E+00    0.000000000000000E+00
    0.836169675131157E+01    0.000000000000000E+00    0.367863210680874E-01    0.000000000000000E+00    0.000000000000000E+00    0.000000000000000E+00    0.000000000000000E+00    0.000000000000000E+00    0.000000000000000E+00    0.000000000000000E+00    0.000000000000000E+00    0.000000000000000E+00    0.000000000000000E+00    0.000000000000000E+00    0.000000000000000E+00    0.000000000000000E+00    0.000000000000000E+00    0.000000000000000E+00    0.000000000000000E+00    0.000000000000000E+00    0.000000000000000E+00    0.000000000000000E+00    0.000000000000000E+00    0.000000000000000E+00    0.000000000000000E+00    0.000000000000000E+00    0.000000000000000E+00    0.000000000000000E+00    0.000000000000000E+00    0.000000000000000E+00    0.000000000000000E+00    0.000000000000000E+00    0.000000000000000E+00    0.000000000000000E+00    0.000000000000000E+00    0.000000000000000E+00    0.000000000000000E+00    0.000000000000000E+00    0.000000000000000E+00    0.000000000000000E+00    0.000000000000000E+00    0.000000000000000E+00    0.000000000000000E+00    0.000000000000000E+00    0.000000000000000E+00    0.000000000000000E+00    0.000000000000000E+00    0.000000000000000E+00
    0.836669684324836E+01    0.000000000000000E+00    0.443906022061841E-01    0.000000000000000E+00    0.000000000000000E+00    0.000000000000000E+00    0.000000000000000E+00    0.000000000000000E+00    0.000000000000000E+00    0.000000000000000E+00    0.000000000000000E+00    0.000000000000000E+00    0.000000000000000E+00    0.000000000000000E+00    0.000000000000000E+00    0.000000000000000E+00    0.000000000000000E+00    0.000000000000000E+00    0.000000000000000E+00    0.000000000000000E+00    0.000000000000000E+00    0.000000000000000E+00    0.000000000000000E+00    0.000000000000000E+00    0.000000000000000E+00    0.000000000000000E+00    0.000000000000000E+00    0.000000000000000E+00    0.000000000000000E+00    0.000000000000000E+00    0.000000000000000E+00    0.000000000000000E+00    0.000000000000000E+00    0.000000000000000E+00    0.000000000000000E+00    0.000000000000000E+00    0.000000000000000E+00    0.000000000000000E+00    0.000000000000000E+00    0.000000000000000E+00    0.000000000000000E+00    0.000000000000000E+00    0.000000000000000E+00    0.000000000000000E+00    0.000000000000000E+00    0.000000000000000E+00    0.000000000000000E+00    0.000000000000000E+00
    0.837169693518515E+01    0.000000000000000E+00    0.519322300796719E-01    0.000000000000000E+00    0.000000000000000E+00    0.000000000000000E+00    0.000000000000000E+00    0.000000000000000E+00    0.000000000000000E+00    0.000000000000000E+00    0.000000000000000E+00    0.000000000000000E+00    0.000000000000000E+00    0.000000000000000E+00    0.000000000000000E+00    0.000000000000000E+00    0.000000000000000E+00    0.000000000000000E+00    0.000000000000000E+00    0.000000000000000E+00    0.000000000000000E+00    0.000000000000000E+00    0.000000000000000E+00    0.000000000000000E+00    0.000000000000000E+00    0.000000000000000E+00    0.000000000000000E+00    0.000000000000000E+00    0.000000000000000E+00    0.000000000000000E+00    0.000000000000000E+00    0.000000000000000E+00    0.000000000000000E+00    0.000000000000000E+00    0.000000000000000E+00    0.000000000000000E+00    0.000000000000000E+00    0.000000000000000E+00    0.000000000000000E+00    0.000000000000000E+00    0.000000000000000E+00    0.000000000000000E+00    0.000000000000000E+00    0.000000000000000E+00    0.000000000000000E+00    0.000000000000000E+00    0.000000000000000E+00    0.000000000000000E+00
    0.837669702712193E+01    0.000000000000000E+00    0.594128996940607E-01    0.000000000000000E+00    0.000000000000000E+00    0.000000000000000E+00    0.000000000000000E+00    0.000000000000000E+00    0.000000000000000E+00    0.000000000000000E+00    0.000000000000000E+00    0.000000000000000E+00    0.000000000000000E+00    0.000000000000000E+00    0.000000000000000E+00    0.000000000000000E+00    0.000000000000000E+00    0.000000000000000E+00    0.000000000000000E+00    0.000000000000000E+00    0.000000000000000E+00    0.000000000000000E+00    0.000000000000000E+00    0.000000000000000E+00    0.000000000000000E+00    0.000000000000000E+00    0.000000000000000E+00    0.000000000000000E+00    0.000000000000000E+00    0.000000000000000E+00    0.000000000000000E+00    0.000000000000000E+00    0.000000000000000E+00    0.000000000000000E+00    0.000000000000000E+00    0.000000000000000E+00    0.000000000000000E+00    0.000000000000000E+00    0.000000000000000E+00    0.000000000000000E+00    0.000000000000000E+00    0.000000000000000E+00    0.000000000000000E+00    0.000000000000000E+00    0.000000000000000E+00    0.000000000000000E+00    0.000000000000000E+00    0.000000000000000E+00
    0.838169711905872E+01    0.000000000000000E+00    0.668341967644672E-01    0.000000000000000E+00    0.000000000000000E+00    0.000000000000000E+00    0.000000000000000E+00    0.000000000000000E+00    0.000000000000000E+00    0.000000000000000E+00    0.000000000000000E+00    0.000000000000000E+00    0.000000000000000E+00    0.000000000000000E+00    0.000000000000000E+00    0.000000000000000E+00    0.000000000000000E+00    0.000000000000000E+00    0.000000000000000E+00    0.000000000000000E+00    0.000000000000000E+00    0.000000000000000E+00    0.000000000000000E+00    0.000000000000000E+00    0.000000000000000E+00    0.000000000000000E+00    0.000000000000000E+00    0.000000000000000E+00    0.000000000000000E+00    0.000000000000000E+00    0.000000000000000E+00    0.000000000000000E+00    0.000000000000000E+00    0.000000000000000E+00    0.000000000000000E+00    0.000000000000000E+00    0.000000000000000E+00    0.000000000000000E+00    0.000000000000000E+00    0.000000000000000E+00    0.000000000000000E+00    0.000000000000000E+00    0.000000000000000E+00    0.000000000000000E+00    0.000000000000000E+00    0.000000000000000E+00    0.000000000000000E+00    0.000000000000000E+00
    0.838669721099551E+01    0.000000000000000E+00    0.741976087765243E-01    0.000000000000000E+00    0.000000000000000E+00    0.000000000000000E+00    0.000000000000000E+00    0.000000000000000E+00    0.000000000000000E+00    0.000000000000000E+00    0.000000000000000E+00    0.000000000000000E+00    0.000000000000000E+00    0.000000000000000E+00    0.000000000000000E+00    0.000000000000000E+00    0.000000000000000E+00    0.000000000000000E+00    0.000000000000000E+00    0.000000000000000E+00    0.000000000000000E+00    0.000000000000000E+00    0.000000000000000E+00    0.000000000000000E+00    0.000000000000000E+00    0.000000000000000E+00    0.000000000000000E+00    0.000000000000000E+00    0.000000000000000E+00    0.000000000000000E+00    0.000000000000000E+00    0.000000000000000E+00    0.000000000000000E+00    0.000000000000000E+00    0.000000000000000E+00    0.000000000000000E+00    0.000000000000000E+00    0.000000000000000E+00    0.000000000000000E+00    0.000000000000000E+00    0.000000000000000E+00    0.000000000000000E+00    0.000000000000000E+00    0.000000000000000E+00    0.000000000000000E+00    0.000000000000000E+00    0.000000000000000E+00    0.000000000000000E+00
    0.839169730293229E+01    0.000000000000000E+00    0.815045345398469E-01    0.000000000000000E+00    0.000000000000000E+00    0.000000000000000E+00    0.000000000000000E+00    0.000000000000000E+00    0.000000000000000E+00    0.000000000000000E+00    0.000000000000000E+00    0.000000000000000E+00    0.000000000000000E+00    0.000000000000000E+00    0.000000000000000E+00    0.000000000000000E+00    0.000000000000000E+00    0.000000000000000E+00    0.000000000000000E+00    0.000000000000000E+00    0.000000000000000E+00    0.000000000000000E+00    0.000000000000000E+00    0.000000000000000E+00    0.000000000000000E+00    0.000000000000000E+00    0.000000000000000E+00    0.000000000000000E+00    0.000000000000000E+00    0.000000000000000E+00    0.000000000000000E+00    0.000000000000000E+00    0.000000000000000E+00    0.000000000000000E+00    0.000000000000000E+00    0.000000000000000E+00    0.000000000000000E+00    0.000000000000000E+00    0.000000000000000E+00    0.000000000000000E+00    0.000000000000000E+00    0.000000000000000E+00    0.000000000000000E+00    0.000000000000000E+00    0.000000000000000E+00    0.000000000000000E+00    0.000000000000000E+00    0.000000000000000E+00
    0.839669739486908E+01    0.000000000000000E+00    0.887562924965944E-01    0.000000000000000E+00    0.000000000000000E+00    0.000000000000000E+00    0.000000000000000E+00    0.000000000000000E+00    0.000000000000000E+00    0.000000000000000E+00    0.000000000000000E+00    0.000000000000000E+00    0.000000000000000E+00    0.000000000000000E+00    0.000000000000000E+00    0.000000000000000E+00    0.000000000000000E+00    0.000000000000000E+00    0.000000000000000E+00    0.000000000000000E+00    0.000000000000000E+00    0.000000000000000E+00    0.000000000000000E+00    0.000000000000000E+00    0.000000000000000E+00    0.000000000000000E+00    0.000000000000000E+00    0.000000000000000E+00    0.000000000000000E+00    0.000000000000000E+00    0.000000000000000E+00    0.000000000000000E+00    0.000000000000000E+00    0.000000000000000E+00    0.000000000000000E+00    0.000000000000000E+00    0.000000000000000E+00    0.000000000000000E+00    0.000000000000000E+00    0.000000000000000E+00    0.000000000000000E+00    0.000000000000000E+00    0.000000000000000E+00    0.000000000000000E+00    0.000000000000000E+00    0.000000000000000E+00    0.000000000000000E+00    0.000000000000000E+00
    0.840169748680587E+01    0.000000000000000E+00    0.959541279912183E-01    0.000000000000000E+00    0.000000000000000E+00    0.000000000000000E+00    0.000000000000000E+00    0.000000000000000E+00    0.000000000000000E+00    0.000000000000000E+00    0.000000000000000E+00    0.000000000000000E+00    0.000000000000000E+00    0.000000000000000E+00    0.000000000000000E+00    0.000000000000000E+00    0.000000000000000E+00    0.000000000000000E+00    0.000000000000000E+00    0.000000000000000E+00    0.000000000000000E+00    0.000000000000000E+00    0.000000000000000E+00    0.000000000000000E+00    0.000000000000000E+00    0.000000000000000E+00    0.000000000000000E+00    0.000000000000000E+00    0.000000000000000E+00    0.000000000000000E+00    0.000000000000000E+00    0.000000000000000E+00    0.000000000000000E+00    0.000000000000000E+00    0.000000000000000E+00    0.000000000000000E+00    0.000000000000000E+00    0.000000000000000E+00    0.000000000000000E+00    0.000000000000000E+00    0.000000000000000E+00    0.000000000000000E+00    0.000000000000000E+00    0.000000000000000E+00    0.000000000000000E+00    0.000000000000000E+00    0.000000000000000E+00    0.000000000000000E+00
    0.840669757874266E+01    0.000000000000000E+00    0.103099219661839E+00    0.000000000000000E+00    0.000000000000000E+00    0.000000000000000E+00    0.000000000000000E+00    0.000000000000000E+00    0.000000000000000E+00    0.000000000000000E+00    0.000000000000000E+00    0.000000000000000E+00    0.000000000000000E+00    0.000000000000000E+00    0.000000000000000E+00    0.000000000000000E+00    0.000000000000000E+00    0.000000000000000E+00    0.000000000000000E+00    0.000000000000000E+00    0.000000000000000E+00    0.000000000000000E+00    0.000000000000000E+00    0.000000000000000E+00    0.000000000000000E+00    0.000000000000000E+00    0.000000000000000E+00    0.000000000000000E+00    0.000000000000000E+00    0.000000000000000E+00    0.000000000000000E+00    0.000000000000000E+00    0.000000000000000E+00    0.000000000000000E+00    0.000000000000000E+00    0.000000000000000E+00    0.000000000000000E+00    0.000000000000000E+00    0.000000000000000E+00    0.000000000000000E+00    0.000000000000000E+00    0.000000000000000E+00    0.000000000000000E+00    0.000000000000000E+00    0.000000000000000E+00    0.000000000000000E+00    0.000000000000000E+00    0.000000000000000E+00
    0.841169767067944E+01    0.000000000000000E+00    0.110192685078465E+00    0.000000000000000E+00    0.000000000000000E+00    0.000000000000000E+00    0.000000000000000E+00    0.000000000000000E+00    0.000000000000000E+00    0.000000000000000E+00    0.000000000000000E+00    0.000000000000000E+00    0.000000000000000E+00    0.000000000000000E+00    0.000000000000000E+00    0.000000000000000E+00    0.000000000000000E+00    0.000000000000000E+00    0.000000000000000E+00    0.000000000000000E+00    0.000000000000000E+00    0.000000000000000E+00    0.000000000000000E+00    0.000000000000000E+00    0.000000000000000E+00    0.000000000000000E+00    0.000000000000000E+00    0.000000000000000E+00    0.000000000000000E+00    0.000000000000000E+00    0.000000000000000E+00    0.000000000000000E+00    0.000000000000000E+00    0.000000000000000E+00    0.000000000000000E+00    0.000000000000000E+00    0.000000000000000E+00    0.000000000000000E+00    0.000000000000000E+00    0.000000000000000E+00    0.000000000000000E+00    0.000000000000000E+00    0.000000000000000E+00    0.000000000000000E+00    0.000000000000000E+00    0.000000000000000E+00    0.000000000000000E+00    0.000000000000000E+00
    0.841669776261623E+01    0.000000000000000E+00    0.117235585723861E+00    0.000000000000000E+00    0.000000000000000E+00    0.000000000000000E+00    0.000000000000000E+00    0.000000000000000E+00    0.000000000000000E+00    0.000000000000000E+00    0.000000000000000E+00    0.000000000000000E+00    0.000000000000000E+00    0.000000000000000E+00    0.000000000000000E+00    0.000000000000000E+00    0.000000000000000E+00    0.000000000000000E+00    0.000000000000000E+00    0.000000000000000E+00    0.000000000000000E+00    0.000000000000000E+00    0.000000000000000E+00    0.000000000000000E+00    0.000000000000000E+00    0.000000000000000E+00    0.000000000000000E+00    0.000000000000000E+00    0.000000000000000E+00    0.000000000000000E+00    0.000000000000000E+00    0.000000000000000E+00    0.000000000000000E+00    0.000000000000000E+00    0.000000000000000E+00    0.000000000000000E+00    0.000000000000000E+00    0.000000000000000E+00    0.000000000000000E+00    0.000000000000000E+00    0.000000000000000E+00    0.000000000000000E+00    0.000000000000000E+00    0.000000000000000E+00    0.000000000000000E+00    0.000000000000000E+00    0.000000000000000E+00    0.000000000000000E+00
    0.842169785455302E+01    0.000000000000000E+00    0.124228931396325E+00    0.000000000000000E+00    0.000000000000000E+00    0.000000000000000E+00    0.000000000000000E+00    0.000000000000000E+00    0.000000000000000E+00    0.000000000000000E+00    0.000000000000000E+00    0.000000000000000E+00    0.000000000000000E+00    0.000000000000000E+00    0.000000000000000E+00    0.000000000000000E+00    0.000000000000000E+00    0.000000000000000E+00    0.000000000000000E+00    0.000000000000000E+00    0.000000000000000E+00    0.000000000000000E+00    0.000000000000000E+00    0.000000000000000E+00    0.000000000000000E+00    0.000000000000000E+00    0.000000000000000E+00    0.000000000000000E+00    0.000000000000000E+00    0.000000000000000E+00    0.000000000000000E+00    0.000000000000000E+00    0.000000000000000E+00    0.000000000000000E+00    0.000000000000000E+00    0.000000000000000E+00    0.000000000000000E+00    0.000000000000000E+00    0.000000000000000E+00    0.000000000000000E+00    0.000000000000000E+00    0.000000000000000E+00    0.000000000000000E+00    0.000000000000000E+00    0.000000000000000E+00    0.000000000000000E+00    0.000000000000000E+00    0.000000000000000E+00
    0.842669794648981E+01    0.000000000000000E+00    0.131173684097549E+00    0.000000000000000E+00    0.000000000000000E+00    0.000000000000000E+00    0.000000000000000E+00    0.000000000000000E+00    0.000000000000000E+00    0.000000000000000E+00    0.000000000000000E+00    0.000000000000000E+00    0.000000000000000E+00    0.000000000000000E+00    0.000000000000000E+00    0.000000000000000E+00    0.000000000000000E+00    0.000000000000000E+00    0.000000000000000E+00    0.000000000000000E+00    0.000000000000000E+00    0.000000000000000E+00    0.000000000000000E+00    0.000000000000000E+00    0.000000000000000E+00    0.000000000000000E+00    0.000000000000000E+00    0.000000000000000E+00    0.000000000000000E+00    0.000000000000000E+00    0.000000000000000E+00    0.000000000000000E+00    0.000000000000000E+00    0.000000000000000E+00    0.000000000000000E+00    0.000000000000000E+00    0.000000000000000E+00    0.000000000000000E+00    0.000000000000000E+00    0.000000000000000E+00    0.000000000000000E+00    0.000000000000000E+00    0.000000000000000E+00    0.000000000000000E+00    0.000000000000000E+00    0.000000000000000E+00    0.000000000000000E+00    0.000000000000000E+00
    0.843169803842659E+01    0.000000000000000E+00    0.138070761462588E+00    0.000000000000000E+00    0.000000000000000E+00    0.000000000000000E+00    0.000000000000000E+00    0.000000000000000E+00    0.000000000000000E+00    0.000000000000000E+00    0.000000000000000E+00    0.000000000000000E+00    0.000000000000000E+00    0.000000000000000E+00    0.000000000000000E+00    0.000000000000000E+00    0.000000000000000E+00    0.000000000000000E+00    0.000000000000000E+00    0.000000000000000E+00    0.000000000000000E+00    0.000000000000000E+00    0.000000000000000E+00    0.000000000000000E+00    0.000000000000000E+00    0.000000000000000E+00    0.000000000000000E+00    0.000000000000000E+00    0.000000000000000E+00    0.000000000000000E+00    0.000000000000000E+00    0.000000000000000E+00    0.000000000000000E+00    0.000000000000000E+00    0.000000000000000E+00    0.000000000000000E+00    0.000000000000000E+00    0.000000000000000E+00    0.000000000000000E+00    0.000000000000000E+00    0.000000000000000E+00    0.000000000000000E+00    0.000000000000000E+00    0.000000000000000E+00    0.000000000000000E+00    0.000000000000000E+00    0.000000000000000E+00    0.000000000000000E+00
    0.843669813036338E+01    0.000000000000000E+00    0.144921039783384E+00    0.000000000000000E+00    0.000000000000000E+00    0.000000000000000E+00    0.000000000000000E+00    0.000000000000000E+00    0.000000000000000E+00    0.000000000000000E+00    0.000000000000000E+00    0.000000000000000E+00    0.000000000000000E+00    0.000000000000000E+00    0.000000000000000E+00    0.000000000000000E+00    0.000000000000000E+00    0.000000000000000E+00    0.000000000000000E+00    0.000000000000000E+00    0.000000000000000E+00    0.000000000000000E+00    0.000000000000000E+00    0.000000000000000E+00    0.000000000000000E+00    0.000000000000000E+00    0.000000000000000E+00    0.000000000000000E+00    0.000000000000000E+00    0.000000000000000E+00    0.000000000000000E+00    0.000000000000000E+00    0.000000000000000E+00    0.000000000000000E+00    0.000000000000000E+00    0.000000000000000E+00    0.000000000000000E+00    0.000000000000000E+00    0.000000000000000E+00    0.000000000000000E+00    0.000000000000000E+00    0.000000000000000E+00    0.000000000000000E+00    0.000000000000000E+00    0.000000000000000E+00    0.000000000000000E+00    0.000000000000000E+00    0.000000000000000E+00
    0.844169822230017E+01    0.000000000000000E+00    0.151725356675684E+00    0.000000000000000E+00    0.000000000000000E+00    0.000000000000000E+00    0.000000000000000E+00    0.000000000000000E+00    0.000000000000000E+00    0.000000000000000E+00    0.000000000000000E+00    0.000000000000000E+00    0.000000000000000E+00    0.000000000000000E+00    0.000000000000000E+00    0.000000000000000E+00    0.000000000000000E+00    0.000000000000000E+00    0.000000000000000E+00    0.000000000000000E+00    0.000000000000000E+00    0.000000000000000E+00    0.000000000000000E+00    0.000000000000000E+00    0.000000000000000E+00    0.000000000000000E+00    0.000000000000000E+00    0.000000000000000E+00    0.000000000000000E+00    0.000000000000000E+00    0.000000000000000E+00    0.000000000000000E+00    0.000000000000000E+00    0.000000000000000E+00    0.000000000000000E+00    0.000000000000000E+00    0.000000000000000E+00    0.000000000000000E+00    0.000000000000000E+00    0.000000000000000E+00    0.000000000000000E+00    0.000000000000000E+00    0.000000000000000E+00    0.000000000000000E+00    0.000000000000000E+00    0.000000000000000E+00    0.000000000000000E+00    0.000000000000000E+00
    0.844669831423696E+01    0.000000000000000E+00    0.158484513438442E+00    0.000000000000000E+00    0.000000000000000E+00    0.000000000000000E+00    0.000000000000000E+00    0.000000000000000E+00    0.000000000000000E+00    0.000000000000000E+00    0.000000000000000E+00    0.000000000000000E+00    0.000000000000000E+00    0.000000000000000E+00    0.000000000000000E+00    0.000000000000000E+00    0.000000000000000E+00    0.000000000000000E+00    0.000000000000000E+00    0.000000000000000E+00    0.000000000000000E+00    0.000000000000000E+00    0.000000000000000E+00    0.000000000000000E+00    0.000000000000000E+00    0.000000000000000E+00    0.000000000000000E+00    0.000000000000000E+00    0.000000000000000E+00    0.000000000000000E+00    0.000000000000000E+00    0.000000000000000E+00    0.000000000000000E+00    0.000000000000000E+00    0.000000000000000E+00    0.000000000000000E+00    0.000000000000000E+00    0.000000000000000E+00    0.000000000000000E+00    0.000000000000000E+00    0.000000000000000E+00    0.000000000000000E+00    0.000000000000000E+00    0.000000000000000E+00    0.000000000000000E+00    0.000000000000000E+00    0.000000000000000E+00    0.000000000000000E+00
    0.845169840617375E+01    0.000000000000000E+00    0.165199277153828E+00    0.000000000000000E+00    0.000000000000000E+00    0.000000000000000E+00    0.000000000000000E+00    0.000000000000000E+00    0.000000000000000E+00    0.000000000000000E+00    0.000000000000000E+00    0.000000000000000E+00    0.000000000000000E+00    0.000000000000000E+00    0.000000000000000E+00    0.000000000000000E+00    0.000000000000000E+00    0.000000000000000E+00    0.000000000000000E+00    0.000000000000000E+00    0.000000000000000E+00    0.000000000000000E+00    0.000000000000000E+00    0.000000000000000E+00    0.000000000000000E+00    0.000000000000000E+00    0.000000000000000E+00    0.000000000000000E+00    0.000000000000000E+00    0.000000000000000E+00    0.000000000000000E+00    0.000000000000000E+00    0.000000000000000E+00    0.000000000000000E+00    0.000000000000000E+00    0.000000000000000E+00    0.000000000000000E+00    0.000000000000000E+00    0.000000000000000E+00    0.000000000000000E+00    0.000000000000000E+00    0.000000000000000E+00    0.000000000000000E+00    0.000000000000000E+00    0.000000000000000E+00    0.000000000000000E+00    0.000000000000000E+00    0.000000000000000E+00
    0.845669849811053E+01    0.000000000000000E+00    0.171870382575555E+00    0.000000000000000E+00    0.000000000000000E+00    0.000000000000000E+00    0.000000000000000E+00    0.000000000000000E+00    0.000000000000000E+00    0.000000000000000E+00    0.000000000000000E+00    0.000000000000000E+00    0.000000000000000E+00    0.000000000000000E+00    0.000000000000000E+00    0.000000000000000E+00    0.000000000000000E+00    0.000000000000000E+00    0.000000000000000E+00    0.000000000000000E+00    0.000000000000000E+00    0.000000000000000E+00    0.000000000000000E+00    0.000000000000000E+00    0.000000000000000E+00    0.000000000000000E+00    0.000000000000000E+00    0.000000000000000E+00    0.000000000000000E+00    0.000000000000000E+00    0.000000000000000E+00    0.000000000000000E+00    0.000000000000000E+00    0.000000000000000E+00    0.000000000000000E+00    0.000000000000000E+00    0.000000000000000E+00    0.000000000000000E+00    0.000000000000000E+00    0.000000000000000E+00    0.000000000000000E+00    0.000000000000000E+00    0.000000000000000E+00    0.000000000000000E+00    0.000000000000000E+00    0.000000000000000E+00    0.000000000000000E+00    0.000000000000000E+00
    0.846169859004732E+01    0.000000000000000E+00    0.178498533850080E+00    0.000000000000000E+00    0.000000000000000E+00    0.000000000000000E+00    0.000000000000000E+00    0.000000000000000E+00    0.000000000000000E+00    0.000000000000000E+00    0.000000000000000E+00    0.000000000000000E+00    0.000000000000000E+00    0.000000000000000E+00    0.000000000000000E+00    0.000000000000000E+00    0.000000000000000E+00    0.000000000000000E+00    0.000000000000000E+00    0.000000000000000E+00    0.000000000000000E+00    0.000000000000000E+00    0.000000000000000E+00    0.000000000000000E+00    0.000000000000000E+00    0.000000000000000E+00    0.000000000000000E+00    0.000000000000000E+00    0.000000000000000E+00    0.000000000000000E+00    0.000000000000000E+00    0.000000000000000E+00    0.000000000000000E+00    0.000000000000000E+00    0.000000000000000E+00    0.000000000000000E+00    0.000000000000000E+00    0.000000000000000E+00    0.000000000000000E+00    0.000000000000000E+00    0.000000000000000E+00    0.000000000000000E+00    0.000000000000000E+00    0.000000000000000E+00    0.000000000000000E+00    0.000000000000000E+00    0.000000000000000E+00    0.000000000000000E+00
    0.846669868198411E+01    0.000000000000000E+00    0.185084406112900E+00    0.000000000000000E+00    0.000000000000000E+00    0.000000000000000E+00    0.000000000000000E+00    0.000000000000000E+00    0.000000000000000E+00    0.000000000000000E+00    0.000000000000000E+00    0.000000000000000E+00    0.000000000000000E+00    0.000000000000000E+00    0.000000000000000E+00    0.000000000000000E+00    0.000000000000000E+00    0.000000000000000E+00    0.000000000000000E+00    0.000000000000000E+00    0.000000000000000E+00    0.000000000000000E+00    0.000000000000000E+00    0.000000000000000E+00    0.000000000000000E+00    0.000000000000000E+00    0.000000000000000E+00    0.000000000000000E+00    0.000000000000000E+00    0.000000000000000E+00    0.000000000000000E+00    0.000000000000000E+00    0.000000000000000E+00    0.000000000000000E+00    0.000000000000000E+00    0.000000000000000E+00    0.000000000000000E+00    0.000000000000000E+00    0.000000000000000E+00    0.000000000000000E+00    0.000000000000000E+00    0.000000000000000E+00    0.000000000000000E+00    0.000000000000000E+00    0.000000000000000E+00    0.000000000000000E+00    0.000000000000000E+00    0.000000000000000E+00
    0.847169877392090E+01    0.000000000000000E+00    0.191628646996565E+00    0.000000000000000E+00    0.000000000000000E+00    0.000000000000000E+00    0.000000000000000E+00    0.000000000000000E+00    0.000000000000000E+00    0.000000000000000E+00    0.000000000000000E+00    0.000000000000000E+00    0.000000000000000E+00    0.000000000000000E+00    0.000000000000000E+00    0.000000000000000E+00    0.000000000000000E+00    0.000000000000000E+00    0.000000000000000E+00    0.000000000000000E+00    0.000000000000000E+00    0.000000000000000E+00    0.000000000000000E+00    0.000000000000000E+00    0.000000000000000E+00    0.000000000000000E+00    0.000000000000000E+00    0.000000000000000E+00    0.000000000000000E+00    0.000000000000000E+00    0.000000000000000E+00    0.000000000000000E+00    0.000000000000000E+00    0.000000000000000E+00    0.000000000000000E+00    0.000000000000000E+00    0.000000000000000E+00    0.000000000000000E+00    0.000000000000000E+00    0.000000000000000E+00    0.000000000000000E+00    0.000000000000000E+00    0.000000000000000E+00    0.000000000000000E+00    0.000000000000000E+00    0.000000000000000E+00    0.000000000000000E+00    0.000000000000000E+00
    0.847669886585768E+01    0.000000000000000E+00    0.198131878081521E+00    0.000000000000000E+00    0.000000000000000E+00    0.000000000000000E+00    0.000000000000000E+00    0.000000000000000E+00    0.000000000000000E+00    0.000000000000000E+00    0.000000000000000E+00    0.000000000000000E+00    0.000000000000000E+00    0.000000000000000E+00    0.000000000000000E+00    0.000000000000000E+00    0.000000000000000E+00    0.000000000000000E+00    0.000000000000000E+00    0.000000000000000E+00    0.000000000000000E+00    0.000000000000000E+00    0.000000000000000E+00    0.000000000000000E+00    0.000000000000000E+00    0.000000000000000E+00    0.000000000000000E+00    0.000000000000000E+00    0.000000000000000E+00    0.000000000000000E+00    0.000000000000000E+00    0.000000000000000E+00    0.000000000000000E+00    0.000000000000000E+00    0.000000000000000E+00    0.000000000000000E+00    0.000000000000000E+00    0.000000000000000E+00    0.000000000000000E+00    0.000000000000000E+00    0.000000000000000E+00    0.000000000000000E+00    0.000000000000000E+00    0.000000000000000E+00    0.000000000000000E+00    0.000000000000000E+00    0.000000000000000E+00    0.000000000000000E+00
    0.848169895779447E+01    0.000000000000000E+00    0.204594696313366E+00    0.000000000000000E+00    0.000000000000000E+00    0.000000000000000E+00    0.000000000000000E+00    0.000000000000000E+00    0.000000000000000E+00    0.000000000000000E+00    0.000000000000000E+00    0.000000000000000E+00    0.000000000000000E+00    0.000000000000000E+00    0.000000000000000E+00    0.000000000000000E+00    0.000000000000000E+00    0.000000000000000E+00    0.000000000000000E+00    0.000000000000000E+00    0.000000000000000E+00    0.000000000000000E+00    0.000000000000000E+00    0.000000000000000E+00    0.000000000000000E+00    0.000000000000000E+00    0.000000000000000E+00    0.000000000000000E+00    0.000000000000000E+00    0.000000000000000E+00    0.000000000000000E+00    0.000000000000000E+00    0.000000000000000E+00    0.000000000000000E+00    0.000000000000000E+00    0.000000000000000E+00    0.000000000000000E+00    0.000000000000000E+00    0.000000000000000E+00    0.000000000000000E+00    0.000000000000000E+00    0.000000000000000E+00    0.000000000000000E+00    0.000000000000000E+00    0.000000000000000E+00    0.000000000000000E+00    0.000000000000000E+00    0.000000000000000E+00
    0.848669904973126E+01    0.000000000000000E+00    0.211017675403238E+00    0.000000000000000E+00    0.000000000000000E+00    0.000000000000000E+00    0.000000000000000E+00    0.000000000000000E+00    0.000000000000000E+00    0.000000000000000E+00    0.000000000000000E+00    0.000000000000000E+00    0.000000000000000E+00    0.000000000000000E+00    0.000000000000000E+00    0.000000000000000E+00    0.000000000000000E+00    0.000000000000000E+00    0.000000000000000E+00    0.000000000000000E+00    0.000000000000000E+00    0.000000000000000E+00    0.000000000000000E+00    0.000000000000000E+00    0.000000000000000E+00    0.000000000000000E+00    0.000000000000000E+00    0.000000000000000E+00    0.000000000000000E+00    0.000000000000000E+00    0.000000000000000E+00    0.000000000000000E+00    0.000000000000000E+00    0.000000000000000E+00    0.000000000000000E+00    0.000000000000000E+00    0.000000000000000E+00    0.000000000000000E+00    0.000000000000000E+00    0.000000000000000E+00    0.000000000000000E+00    0.000000000000000E+00    0.000000000000000E+00    0.000000000000000E+00    0.000000000000000E+00    0.000000000000000E+00    0.000000000000000E+00    0.000000000000000E+00
    0.849169914166804E+01    0.000000000000000E+00    0.217401367219908E+00    0.000000000000000E+00    0.000000000000000E+00    0.000000000000000E+00    0.000000000000000E+00    0.000000000000000E+00    0.000000000000000E+00    0.000000000000000E+00    0.000000000000000E+00    0.000000000000000E+00    0.000000000000000E+00    0.000000000000000E+00    0.000000000000000E+00    0.000000000000000E+00    0.000000000000000E+00    0.000000000000000E+00    0.000000000000000E+00    0.000000000000000E+00    0.000000000000000E+00    0.000000000000000E+00    0.000000000000000E+00    0.000000000000000E+00    0.000000000000000E+00    0.000000000000000E+00    0.000000000000000E+00    0.000000000000000E+00    0.000000000000000E+00    0.000000000000000E+00    0.000000000000000E+00    0.000000000000000E+00    0.000000000000000E+00    0.000000000000000E+00    0.000000000000000E+00    0.000000000000000E+00    0.000000000000000E+00    0.000000000000000E+00    0.000000000000000E+00    0.000000000000000E+00    0.000000000000000E+00    0.000000000000000E+00    0.000000000000000E+00    0.000000000000000E+00    0.000000000000000E+00    0.000000000000000E+00    0.000000000000000E+00    0.000000000000000E+00
    0.849669923360483E+01    0.000000000000000E+00    0.223746303175110E+00    0.000000000000000E+00    0.000000000000000E+00    0.000000000000000E+00    0.000000000000000E+00    0.000000000000000E+00    0.000000000000000E+00    0.000000000000000E+00    0.000000000000000E+00    0.000000000000000E+00    0.000000000000000E+00    0.000000000000000E+00    0.000000000000000E+00    0.000000000000000E+00    0.000000000000000E+00    0.000000000000000E+00    0.000000000000000E+00    0.000000000000000E+00    0.000000000000000E+00    0.000000000000000E+00    0.000000000000000E+00    0.000000000000000E+00    0.000000000000000E+00    0.000000000000000E+00    0.000000000000000E+00    0.000000000000000E+00    0.000000000000000E+00    0.000000000000000E+00    0.000000000000000E+00    0.000000000000000E+00    0.000000000000000E+00    0.000000000000000E+00    0.000000000000000E+00    0.000000000000000E+00    0.000000000000000E+00    0.000000000000000E+00    0.000000000000000E+00    0.000000000000000E+00    0.000000000000000E+00    0.000000000000000E+00    0.000000000000000E+00    0.000000000000000E+00    0.000000000000000E+00    0.000000000000000E+00    0.000000000000000E+00    0.000000000000000E+00
    0.850169932554162E+01    0.000000000000000E+00    0.230052995596769E+00    0.000000000000000E+00    0.000000000000000E+00    0.000000000000000E+00    0.000000000000000E+00    0.000000000000000E+00    0.000000000000000E+00    0.000000000000000E+00    0.000000000000000E+00    0.000000000000000E+00    0.000000000000000E+00    0.000000000000000E+00    0.000000000000000E+00    0.000000000000000E+00    0.000000000000000E+00    0.000000000000000E+00    0.000000000000000E+00    0.000000000000000E+00    0.000000000000000E+00    0.000000000000000E+00    0.000000000000000E+00    0.000000000000000E+00    0.000000000000000E+00    0.000000000000000E+00    0.000000000000000E+00    0.000000000000000E+00    0.000000000000000E+00    0.000000000000000E+00    0.000000000000000E+00    0.000000000000000E+00    0.000000000000000E+00    0.000000000000000E+00    0.000000000000000E+00    0.000000000000000E+00    0.000000000000000E+00    0.000000000000000E+00    0.000000000000000E+00    0.000000000000000E+00    0.000000000000000E+00    0.000000000000000E+00    0.000000000000000E+00    0.000000000000000E+00    0.000000000000000E+00    0.000000000000000E+00    0.000000000000000E+00    0.000000000000000E+00
    0.850669941747841E+01    0.000000000000000E+00    0.236321939080022E+00    0.000000000000000E+00    0.000000000000000E+00    0.000000000000000E+00    0.000000000000000E+00    0.000000000000000E+00    0.000000000000000E+00    0.000000000000000E+00    0.000000000000000E+00    0.000000000000000E+00    0.000000000000000E+00    0.000000000000000E+00    0.000000000000000E+00    0.000000000000000E+00    0.000000000000000E+00    0.000000000000000E+00    0.000000000000000E+00    0.000000000000000E+00    0.000000000000000E+00    0.000000000000000E+00    0.000000000000000E+00    0.000000000000000E+00    0.000000000000000E+00    0.000000000000000E+00    0.000000000000000E+00    0.000000000000000E+00    0.000000000000000E+00    0.000000000000000E+00    0.000000000000000E+00    0.000000000000000E+00    0.000000000000000E+00    0.000000000000000E+00    0.000000000000000E+00    0.000000000000000E+00    0.000000000000000E+00    0.000000000000000E+00    0.000000000000000E+00    0.000000000000000E+00    0.000000000000000E+00    0.000000000000000E+00    0.000000000000000E+00    0.000000000000000E+00    0.000000000000000E+00    0.000000000000000E+00    0.000000000000000E+00    0.000000000000000E+00
    0.851169950941519E+01    0.000000000000000E+00    0.242553611800734E+00    0.000000000000000E+00    0.000000000000000E+00    0.000000000000000E+00    0.000000000000000E+00    0.000000000000000E+00    0.000000000000000E+00    0.000000000000000E+00    0.000000000000000E+00    0.000000000000000E+00    0.000000000000000E+00    0.000000000000000E+00    0.000000000000000E+00    0.000000000000000E+00    0.000000000000000E+00    0.000000000000000E+00    0.000000000000000E+00    0.000000000000000E+00    0.000000000000000E+00    0.000000000000000E+00    0.000000000000000E+00    0.000000000000000E+00    0.000000000000000E+00    0.000000000000000E+00    0.000000000000000E+00    0.000000000000000E+00    0.000000000000000E+00    0.000000000000000E+00    0.000000000000000E+00    0.000000000000000E+00    0.000000000000000E+00    0.000000000000000E+00    0.000000000000000E+00    0.000000000000000E+00    0.000000000000000E+00    0.000000000000000E+00    0.000000000000000E+00    0.000000000000000E+00    0.000000000000000E+00    0.000000000000000E+00    0.000000000000000E+00    0.000000000000000E+00    0.000000000000000E+00    0.000000000000000E+00    0.000000000000000E+00    0.000000000000000E+00
    0.851669960135198E+01    0.000000000000000E+00    0.248748476775262E+00    0.000000000000000E+00    0.000000000000000E+00    0.000000000000000E+00    0.000000000000000E+00    0.000000000000000E+00    0.000000000000000E+00    0.000000000000000E+00    0.000000000000000E+00    0.000000000000000E+00    0.000000000000000E+00    0.000000000000000E+00    0.000000000000000E+00    0.000000000000000E+00    0.000000000000000E+00    0.000000000000000E+00    0.000000000000000E+00    0.000000000000000E+00    0.000000000000000E+00    0.000000000000000E+00    0.000000000000000E+00    0.000000000000000E+00    0.000000000000000E+00    0.000000000000000E+00    0.000000000000000E+00    0.000000000000000E+00    0.000000000000000E+00    0.000000000000000E+00    0.000000000000000E+00    0.000000000000000E+00    0.000000000000000E+00    0.000000000000000E+00    0.000000000000000E+00    0.000000000000000E+00    0.000000000000000E+00    0.000000000000000E+00    0.000000000000000E+00    0.000000000000000E+00    0.000000000000000E+00    0.000000000000000E+00    0.000000000000000E+00    0.000000000000000E+00    0.000000000000000E+00    0.000000000000000E+00    0.000000000000000E+00    0.000000000000000E+00
    0.852169969328877E+01    0.000000000000000E+00    0.254906983047445E+00    0.000000000000000E+00    0.000000000000000E+00    0.000000000000000E+00    0.000000000000000E+00    0.000000000000000E+00    0.000000000000000E+00    0.000000000000000E+00    0.000000000000000E+00    0.000000000000000E+00    0.000000000000000E+00    0.000000000000000E+00    0.000000000000000E+00    0.000000000000000E+00    0.000000000000000E+00    0.000000000000000E+00    0.000000000000000E+00    0.000000000000000E+00    0.000000000000000E+00    0.000000000000000E+00    0.000000000000000E+00    0.000000000000000E+00    0.000000000000000E+00    0.000000000000000E+00    0.000000000000000E+00    0.000000000000000E+00    0.000000000000000E+00    0.000000000000000E+00    0.000000000000000E+00    0.000000000000000E+00    0.000000000000000E+00    0.000000000000000E+00    0.000000000000000E+00    0.000000000000000E+00    0.000000000000000E+00    0.000000000000000E+00    0.000000000000000E+00    0.000000000000000E+00    0.000000000000000E+00    0.000000000000000E+00    0.000000000000000E+00    0.000000000000000E+00    0.000000000000000E+00    0.000000000000000E+00    0.000000000000000E+00    0.000000000000000E+00
    0.852669978522556E+01    0.000000000000000E+00    0.261029566786462E+00    0.000000000000000E+00    0.000000000000000E+00    0.000000000000000E+00    0.000000000000000E+00    0.000000000000000E+00    0.000000000000000E+00    0.000000000000000E+00    0.000000000000000E+00    0.000000000000000E+00    0.000000000000000E+00    0.000000000000000E+00    0.000000000000000E+00    0.000000000000000E+00    0.000000000000000E+00    0.000000000000000E+00    0.000000000000000E+00    0.000000000000000E+00    0.000000000000000E+00    0.000000000000000E+00    0.000000000000000E+00    0.000000000000000E+00    0.000000000000000E+00    0.000000000000000E+00    0.000000000000000E+00    0.000000000000000E+00    0.000000000000000E+00    0.000000000000000E+00    0.000000000000000E+00    0.000000000000000E+00    0.000000000000000E+00    0.000000000000000E+00    0.000000000000000E+00    0.000000000000000E+00    0.000000000000000E+00    0.000000000000000E+00    0.000000000000000E+00    0.000000000000000E+00    0.000000000000000E+00    0.000000000000000E+00    0.000000000000000E+00    0.000000000000000E+00    0.000000000000000E+00    0.000000000000000E+00    0.000000000000000E+00    0.000000000000000E+00
    0.853169987716235E+01    0.000000000000000E+00    0.267116652279602E+00    0.000000000000000E+00    0.000000000000000E+00    0.000000000000000E+00    0.000000000000000E+00    0.000000000000000E+00    0.000000000000000E+00    0.000000000000000E+00    0.000000000000000E+00    0.000000000000000E+00    0.000000000000000E+00    0.000000000000000E+00    0.000000000000000E+00    0.000000000000000E+00    0.000000000000000E+00    0.000000000000000E+00    0.000000000000000E+00    0.000000000000000E+00    0.000000000000000E+00    0.000000000000000E+00    0.000000000000000E+00    0.000000000000000E+00    0.000000000000000E+00    0.000000000000000E+00    0.000000000000000E+00    0.000000000000000E+00    0.000000000000000E+00    0.000000000000000E+00    0.000000000000000E+00    0.000000000000000E+00    0.000000000000000E+00    0.000000000000000E+00    0.000000000000000E+00    0.000000000000000E+00    0.000000000000000E+00    0.000000000000000E+00    0.000000000000000E+00    0.000000000000000E+00    0.000000000000000E+00    0.000000000000000E+00    0.000000000000000E+00    0.000000000000000E+00    0.000000000000000E+00    0.000000000000000E+00    0.000000000000000E+00    0.000000000000000E+00
    0.853669996909913E+01    0.000000000000000E+00    0.273168652808385E+00    0.000000000000000E+00    0.000000000000000E+00    0.000000000000000E+00    0.000000000000000E+00    0.000000000000000E+00    0.000000000000000E+00    0.000000000000000E+00    0.000000000000000E+00    0.000000000000000E+00    0.000000000000000E+00    0.000000000000000E+00    0.000000000000000E+00    0.000000000000000E+00    0.000000000000000E+00    0.000000000000000E+00    0.000000000000000E+00    0.000000000000000E+00    0.000000000000000E+00    0.000000000000000E+00    0.000000000000000E+00    0.000000000000000E+00    0.000000000000000E+00    0.000000000000000E+00    0.000000000000000E+00    0.000000000000000E+00    0.000000000000000E+00    0.000000000000000E+00    0.000000000000000E+00    0.000000000000000E+00    0.000000000000000E+00    0.000000000000000E+00    0.000000000000000E+00    0.000000000000000E+00    0.000000000000000E+00    0.000000000000000E+00    0.000000000000000E+00    0.000000000000000E+00    0.000000000000000E+00    0.000000000000000E+00    0.000000000000000E+00    0.000000000000000E+00    0.000000000000000E+00    0.000000000000000E+00    0.000000000000000E+00    0.000000000000000E+00
    0.854170006103592E+01    0.000000000000000E+00    0.279185971400359E+00    0.000000000000000E+00    0.000000000000000E+00    0.000000000000000E+00    0.000000000000000E+00    0.000000000000000E+00    0.000000000000000E+00    0.000000000000000E+00    0.000000000000000E+00    0.000000000000000E+00    0.000000000000000E+00    0.000000000000000E+00    0.000000000000000E+00    0.000000000000000E+00    0.000000000000000E+00    0.000000000000000E+00    0.000000000000000E+00    0.000000000000000E+00    0.000000000000000E+00    0.000000000000000E+00    0.000000000000000E+00    0.000000000000000E+00    0.000000000000000E+00    0.000000000000000E+00    0.000000000000000E+00    0.000000000000000E+00    0.000000000000000E+00    0.000000000000000E+00    0.000000000000000E+00    0.000000000000000E+00    0.000000000000000E+00    0.000000000000000E+00    0.000000000000000E+00    0.000000000000000E+00    0.000000000000000E+00    0.000000000000000E+00    0.000000000000000E+00    0.000000000000000E+00    0.000000000000000E+00    0.000000000000000E+00    0.000000000000000E+00    0.000000000000000E+00    0.000000000000000E+00    0.000000000000000E+00    0.000000000000000E+00    0.000000000000000E+00
    0.854670015297271E+01    0.000000000000000E+00    0.285169001453649E+00    0.000000000000000E+00    0.000000000000000E+00    0.000000000000000E+00    0.000000000000000E+00    0.000000000000000E+00    0.000000000000000E+00    0.000000000000000E+00    0.000000000000000E+00    0.000000000000000E+00    0.000000000000000E+00    0.000000000000000E+00    0.000000000000000E+00    0.000000000000000E+00    0.000000000000000E+00    0.000000000000000E+00    0.000000000000000E+00    0.000000000000000E+00    0.000000000000000E+00    0.000000000000000E+00    0.000000000000000E+00    0.000000000000000E+00    0.000000000000000E+00    0.000000000000000E+00    0.000000000000000E+00    0.000000000000000E+00    0.000000000000000E+00    0.000000000000000E+00    0.000000000000000E+00    0.000000000000000E+00    0.000000000000000E+00    0.000000000000000E+00    0.000000000000000E+00    0.000000000000000E+00    0.000000000000000E+00    0.000000000000000E+00    0.000000000000000E+00    0.000000000000000E+00    0.000000000000000E+00    0.000000000000000E+00    0.000000000000000E+00    0.000000000000000E+00    0.000000000000000E+00    0.000000000000000E+00    0.000000000000000E+00    0.000000000000000E+00
    0.855170024490950E+01    0.000000000000000E+00    0.291118127236458E+00    0.000000000000000E+00    0.000000000000000E+00    0.000000000000000E+00    0.000000000000000E+00    0.000000000000000E+00    0.000000000000000E+00    0.000000000000000E+00    0.000000000000000E+00    0.000000000000000E+00    0.000000000000000E+00    0.000000000000000E+00    0.000000000000000E+00    0.000000000000000E+00    0.000000000000000E+00    0.000000000000000E+00    0.000000000000000E+00    0.000000000000000E+00    0.000000000000000E+00    0.000000000000000E+00    0.000000000000000E+00    0.000000000000000E+00    0.000000000000000E+00    0.000000000000000E+00    0.000000000000000E+00    0.000000000000000E+00    0.000000000000000E+00    0.000000000000000E+00    0.000000000000000E+00    0.000000000000000E+00    0.000000000000000E+00    0.000000000000000E+00    0.000000000000000E+00    0.000000000000000E+00    0.000000000000000E+00    0.000000000000000E+00    0.000000000000000E+00    0.000000000000000E+00    0.000000000000000E+00    0.000000000000000E+00    0.000000000000000E+00    0.000000000000000E+00    0.000000000000000E+00    0.000000000000000E+00    0.000000000000000E+00    0.000000000000000E+00
    0.855670033684628E+01    0.000000000000000E+00    0.297033724268834E+00    0.000000000000000E+00    0.000000000000000E+00    0.000000000000000E+00    0.000000000000000E+00    0.000000000000000E+00    0.000000000000000E+00    0.000000000000000E+00    0.000000000000000E+00    0.000000000000000E+00    0.000000000000000E+00    0.000000000000000E+00    0.000000000000000E+00    0.000000000000000E+00    0.000000000000000E+00    0.000000000000000E+00    0.000000000000000E+00    0.000000000000000E+00    0.000000000000000E+00    0.000000000000000E+00    0.000000000000000E+00    0.000000000000000E+00    0.000000000000000E+00    0.000000000000000E+00    0.000000000000000E+00    0.000000000000000E+00    0.000000000000000E+00    0.000000000000000E+00    0.000000000000000E+00    0.000000000000000E+00    0.000000000000000E+00    0.000000000000000E+00    0.000000000000000E+00    0.000000000000000E+00    0.000000000000000E+00    0.000000000000000E+00    0.000000000000000E+00    0.000000000000000E+00    0.000000000000000E+00    0.000000000000000E+00    0.000000000000000E+00    0.000000000000000E+00    0.000000000000000E+00    0.000000000000000E+00    0.000000000000000E+00    0.000000000000000E+00
    0.856170042878307E+01    0.000000000000000E+00    0.302916159598386E+00    0.000000000000000E+00    0.000000000000000E+00    0.000000000000000E+00    0.000000000000000E+00    0.000000000000000E+00    0.000000000000000E+00    0.000000000000000E+00    0.000000000000000E+00    0.000000000000000E+00    0.000000000000000E+00    0.000000000000000E+00    0.000000000000000E+00    0.000000000000000E+00    0.000000000000000E+00    0.000000000000000E+00    0.000000000000000E+00    0.000000000000000E+00    0.000000000000000E+00    0.000000000000000E+00    0.000000000000000E+00    0.000000000000000E+00    0.000000000000000E+00    0.000000000000000E+00    0.000000000000000E+00    0.000000000000000E+00    0.000000000000000E+00    0.000000000000000E+00    0.000000000000000E+00    0.000000000000000E+00    0.000000000000000E+00    0.000000000000000E+00    0.000000000000000E+00    0.000000000000000E+00    0.000000000000000E+00    0.000000000000000E+00    0.000000000000000E+00    0.000000000000000E+00    0.000000000000000E+00    0.000000000000000E+00    0.000000000000000E+00    0.000000000000000E+00    0.000000000000000E+00    0.000000000000000E+00    0.000000000000000E+00    0.000000000000000E+00
    0.856670052071986E+01    0.000000000000000E+00    0.308765791985592E+00    0.000000000000000E+00    0.000000000000000E+00    0.000000000000000E+00    0.000000000000000E+00    0.000000000000000E+00    0.000000000000000E+00    0.000000000000000E+00    0.000000000000000E+00    0.000000000000000E+00    0.000000000000000E+00    0.000000000000000E+00    0.000000000000000E+00    0.000000000000000E+00    0.000000000000000E+00    0.000000000000000E+00    0.000000000000000E+00    0.000000000000000E+00    0.000000000000000E+00    0.000000000000000E+00    0.000000000000000E+00    0.000000000000000E+00    0.000000000000000E+00    0.000000000000000E+00    0.000000000000000E+00    0.000000000000000E+00    0.000000000000000E+00    0.000000000000000E+00    0.000000000000000E+00    0.000000000000000E+00    0.000000000000000E+00    0.000000000000000E+00    0.000000000000000E+00    0.000000000000000E+00    0.000000000000000E+00    0.000000000000000E+00    0.000000000000000E+00    0.000000000000000E+00    0.000000000000000E+00    0.000000000000000E+00    0.000000000000000E+00    0.000000000000000E+00    0.000000000000000E+00    0.000000000000000E+00    0.000000000000000E+00    0.000000000000000E+00
    0.857170061265665E+01    0.000000000000000E+00    0.314582972017347E+00    0.000000000000000E+00    0.000000000000000E+00    0.000000000000000E+00    0.000000000000000E+00    0.000000000000000E+00    0.000000000000000E+00    0.000000000000000E+00    0.000000000000000E+00    0.000000000000000E+00    0.000000000000000E+00    0.000000000000000E+00    0.000000000000000E+00    0.000000000000000E+00    0.000000000000000E+00    0.000000000000000E+00    0.000000000000000E+00    0.000000000000000E+00    0.000000000000000E+00    0.000000000000000E+00    0.000000000000000E+00    0.000000000000000E+00    0.000000000000000E+00    0.000000000000000E+00    0.000000000000000E+00    0.000000000000000E+00    0.000000000000000E+00    0.000000000000000E+00    0.000000000000000E+00    0.000000000000000E+00    0.000000000000000E+00    0.000000000000000E+00    0.000000000000000E+00    0.000000000000000E+00    0.000000000000000E+00    0.000000000000000E+00    0.000000000000000E+00    0.000000000000000E+00    0.000000000000000E+00    0.000000000000000E+00    0.000000000000000E+00    0.000000000000000E+00    0.000000000000000E+00    0.000000000000000E+00    0.000000000000000E+00    0.000000000000000E+00
    0.857670070459343E+01    0.000000000000000E+00    0.320368042169488E+00    0.000000000000000E+00    0.000000000000000E+00    0.000000000000000E+00    0.000000000000000E+00    0.000000000000000E+00    0.000000000000000E+00    0.000000000000000E+00    0.000000000000000E+00    0.000000000000000E+00    0.000000000000000E+00    0.000000000000000E+00    0.000000000000000E+00    0.000000000000000E+00    0.000000000000000E+00    0.000000000000000E+00    0.000000000000000E+00    0.000000000000000E+00    0.000000000000000E+00    0.000000000000000E+00    0.000000000000000E+00    0.000000000000000E+00    0.000000000000000E+00    0.000000000000000E+00    0.000000000000000E+00    0.000000000000000E+00    0.000000000000000E+00    0.000000000000000E+00    0.000000000000000E+00    0.000000000000000E+00    0.000000000000000E+00    0.000000000000000E+00    0.000000000000000E+00    0.000000000000000E+00    0.000000000000000E+00    0.000000000000000E+00    0.000000000000000E+00    0.000000000000000E+00    0.000000000000000E+00    0.000000000000000E+00    0.000000000000000E+00    0.000000000000000E+00    0.000000000000000E+00    0.000000000000000E+00    0.000000000000000E+00    0.000000000000000E+00
    0.858170079653022E+01    0.000000000000000E+00    0.326121336839457E+00    0.000000000000000E+00    0.000000000000000E+00    0.000000000000000E+00    0.000000000000000E+00    0.000000000000000E+00    0.000000000000000E+00    0.000000000000000E+00    0.000000000000000E+00    0.000000000000000E+00    0.000000000000000E+00    0.000000000000000E+00    0.000000000000000E+00    0.000000000000000E+00    0.000000000000000E+00    0.000000000000000E+00    0.000000000000000E+00    0.000000000000000E+00    0.000000000000000E+00    0.000000000000000E+00    0.000000000000000E+00    0.000000000000000E+00    0.000000000000000E+00    0.000000000000000E+00    0.000000000000000E+00    0.000000000000000E+00    0.000000000000000E+00    0.000000000000000E+00    0.000000000000000E+00    0.000000000000000E+00    0.000000000000000E+00    0.000000000000000E+00    0.000000000000000E+00    0.000000000000000E+00    0.000000000000000E+00    0.000000000000000E+00    0.000000000000000E+00    0.000000000000000E+00    0.000000000000000E+00    0.000000000000000E+00    0.000000000000000E+00    0.000000000000000E+00    0.000000000000000E+00    0.000000000000000E+00    0.000000000000000E+00    0.000000000000000E+00
    0.858670088846701E+01    0.000000000000000E+00    0.331843182370559E+00    0.000000000000000E+00    0.000000000000000E+00    0.000000000000000E+00    0.000000000000000E+00    0.000000000000000E+00    0.000000000000000E+00    0.000000000000000E+00    0.000000000000000E+00    0.000000000000000E+00    0.000000000000000E+00    0.000000000000000E+00    0.000000000000000E+00    0.000000000000000E+00    0.000000000000000E+00    0.000000000000000E+00    0.000000000000000E+00    0.000000000000000E+00    0.000000000000000E+00    0.000000000000000E+00    0.000000000000000E+00    0.000000000000000E+00    0.000000000000000E+00    0.000000000000000E+00    0.000000000000000E+00    0.000000000000000E+00    0.000000000000000E+00    0.000000000000000E+00    0.000000000000000E+00    0.000000000000000E+00    0.000000000000000E+00    0.000000000000000E+00    0.000000000000000E+00    0.000000000000000E+00    0.000000000000000E+00    0.000000000000000E+00    0.000000000000000E+00    0.000000000000000E+00    0.000000000000000E+00    0.000000000000000E+00    0.000000000000000E+00    0.000000000000000E+00    0.000000000000000E+00    0.000000000000000E+00    0.000000000000000E+00    0.000000000000000E+00
    0.859170098040379E+01    0.000000000000000E+00    0.337533897087465E+00    0.000000000000000E+00    0.000000000000000E+00    0.000000000000000E+00    0.000000000000000E+00    0.000000000000000E+00    0.000000000000000E+00    0.000000000000000E+00    0.000000000000000E+00    0.000000000000000E+00    0.000000000000000E+00    0.000000000000000E+00    0.000000000000000E+00    0.000000000000000E+00    0.000000000000000E+00    0.000000000000000E+00    0.000000000000000E+00    0.000000000000000E+00    0.000000000000000E+00    0.000000000000000E+00    0.000000000000000E+00    0.000000000000000E+00    0.000000000000000E+00    0.000000000000000E+00    0.000000000000000E+00    0.000000000000000E+00    0.000000000000000E+00    0.000000000000000E+00    0.000000000000000E+00    0.000000000000000E+00    0.000000000000000E+00    0.000000000000000E+00    0.000000000000000E+00    0.000000000000000E+00    0.000000000000000E+00    0.000000000000000E+00    0.000000000000000E+00    0.000000000000000E+00    0.000000000000000E+00    0.000000000000000E+00    0.000000000000000E+00    0.000000000000000E+00    0.000000000000000E+00    0.000000000000000E+00    0.000000000000000E+00    0.000000000000000E+00
    0.859670107234058E+01    0.000000000000000E+00    0.343193791360499E+00    0.000000000000000E+00    0.000000000000000E+00    0.000000000000000E+00    0.000000000000000E+00    0.000000000000000E+00    0.000000000000000E+00    0.000000000000000E+00    0.000000000000000E+00    0.000000000000000E+00    0.000000000000000E+00    0.000000000000000E+00    0.000000000000000E+00    0.000000000000000E+00    0.000000000000000E+00    0.000000000000000E+00    0.000000000000000E+00    0.000000000000000E+00    0.000000000000000E+00    0.000000000000000E+00    0.000000000000000E+00    0.000000000000000E+00    0.000000000000000E+00    0.000000000000000E+00    0.000000000000000E+00    0.000000000000000E+00    0.000000000000000E+00    0.000000000000000E+00    0.000000000000000E+00    0.000000000000000E+00    0.000000000000000E+00    0.000000000000000E+00    0.000000000000000E+00    0.000000000000000E+00    0.000000000000000E+00    0.000000000000000E+00    0.000000000000000E+00    0.000000000000000E+00    0.000000000000000E+00    0.000000000000000E+00    0.000000000000000E+00    0.000000000000000E+00    0.000000000000000E+00    0.000000000000000E+00    0.000000000000000E+00    0.000000000000000E+00
    0.860170116427737E+01    0.000000000000000E+00    0.348823167713184E+00    0.000000000000000E+00    0.000000000000000E+00    0.000000000000000E+00    0.000000000000000E+00    0.000000000000000E+00    0.000000000000000E+00    0.000000000000000E+00    0.000000000000000E+00    0.000000000000000E+00    0.000000000000000E+00    0.000000000000000E+00    0.000000000000000E+00    0.000000000000000E+00    0.000000000000000E+00    0.000000000000000E+00    0.000000000000000E+00    0.000000000000000E+00    0.000000000000000E+00    0.000000000000000E+00    0.000000000000000E+00    0.000000000000000E+00    0.000000000000000E+00    0.000000000000000E+00    0.000000000000000E+00    0.000000000000000E+00    0.000000000000000E+00    0.000000000000000E+00    0.000000000000000E+00    0.000000000000000E+00    0.000000000000000E+00    0.000000000000000E+00    0.000000000000000E+00    0.000000000000000E+00    0.000000000000000E+00    0.000000000000000E+00    0.000000000000000E+00    0.000000000000000E+00    0.000000000000000E+00    0.000000000000000E+00    0.000000000000000E+00    0.000000000000000E+00    0.000000000000000E+00    0.000000000000000E+00    0.000000000000000E+00    0.000000000000000E+00
    0.860670125621416E+01    0.000000000000000E+00    0.354422320983935E+00    0.000000000000000E+00    0.000000000000000E+00    0.000000000000000E+00    0.000000000000000E+00    0.000000000000000E+00    0.000000000000000E+00    0.000000000000000E+00    0.000000000000000E+00    0.000000000000000E+00    0.000000000000000E+00    0.000000000000000E+00    0.000000000000000E+00    0.000000000000000E+00    0.000000000000000E+00    0.000000000000000E+00    0.000000000000000E+00    0.000000000000000E+00    0.000000000000000E+00    0.000000000000000E+00    0.000000000000000E+00    0.000000000000000E+00    0.000000000000000E+00    0.000000000000000E+00    0.000000000000000E+00    0.000000000000000E+00    0.000000000000000E+00    0.000000000000000E+00    0.000000000000000E+00    0.000000000000000E+00    0.000000000000000E+00    0.000000000000000E+00    0.000000000000000E+00    0.000000000000000E+00    0.000000000000000E+00    0.000000000000000E+00    0.000000000000000E+00    0.000000000000000E+00    0.000000000000000E+00    0.000000000000000E+00    0.000000000000000E+00    0.000000000000000E+00    0.000000000000000E+00    0.000000000000000E+00    0.000000000000000E+00    0.000000000000000E+00
    0.861170134815095E+01    0.000000000000000E+00    0.359991538548281E+00    0.000000000000000E+00    0.000000000000000E+00    0.000000000000000E+00    0.000000000000000E+00    0.000000000000000E+00    0.000000000000000E+00    0.000000000000000E+00    0.000000000000000E+00    0.000000000000000E+00    0.000000000000000E+00    0.000000000000000E+00    0.000000000000000E+00    0.000000000000000E+00    0.000000000000000E+00    0.000000000000000E+00    0.000000000000000E+00    0.000000000000000E+00    0.000000000000000E+00    0.000000000000000E+00    0.000000000000000E+00    0.000000000000000E+00    0.000000000000000E+00    0.000000000000000E+00    0.000000000000000E+00    0.000000000000000E+00    0.000000000000000E+00    0.000000000000000E+00    0.000000000000000E+00    0.000000000000000E+00    0.000000000000000E+00    0.000000000000000E+00    0.000000000000000E+00    0.000000000000000E+00    0.000000000000000E+00    0.000000000000000E+00    0.000000000000000E+00    0.000000000000000E+00    0.000000000000000E+00    0.000000000000000E+00    0.000000000000000E+00    0.000000000000000E+00    0.000000000000000E+00    0.000000000000000E+00    0.000000000000000E+00    0.000000000000000E+00
    0.861670144008773E+01    0.000000000000000E+00    0.365531100604432E+00    0.000000000000000E+00    0.000000000000000E+00    0.000000000000000E+00    0.000000000000000E+00    0.000000000000000E+00    0.000000000000000E+00    0.000000000000000E+00    0.000000000000000E+00    0.000000000000000E+00    0.000000000000000E+00    0.000000000000000E+00    0.000000000000000E+00    0.000000000000000E+00    0.000000000000000E+00    0.000000000000000E+00    0.000000000000000E+00    0.000000000000000E+00    0.000000000000000E+00    0.000000000000000E+00    0.000000000000000E+00    0.000000000000000E+00    0.000000000000000E+00    0.000000000000000E+00    0.000000000000000E+00    0.000000000000000E+00    0.000000000000000E+00    0.000000000000000E+00    0.000000000000000E+00    0.000000000000000E+00    0.000000000000000E+00    0.000000000000000E+00    0.000000000000000E+00    0.000000000000000E+00    0.000000000000000E+00    0.000000000000000E+00    0.000000000000000E+00    0.000000000000000E+00    0.000000000000000E+00    0.000000000000000E+00    0.000000000000000E+00    0.000000000000000E+00    0.000000000000000E+00    0.000000000000000E+00    0.000000000000000E+00    0.000000000000000E+00
    0.862170153202452E+01    0.000000000000000E+00    0.371041280520752E+00    0.000000000000000E+00    0.000000000000000E+00    0.000000000000000E+00    0.000000000000000E+00    0.000000000000000E+00    0.000000000000000E+00    0.000000000000000E+00    0.000000000000000E+00    0.000000000000000E+00    0.000000000000000E+00    0.000000000000000E+00    0.000000000000000E+00    0.000000000000000E+00    0.000000000000000E+00    0.000000000000000E+00    0.000000000000000E+00    0.000000000000000E+00    0.000000000000000E+00    0.000000000000000E+00    0.000000000000000E+00    0.000000000000000E+00    0.000000000000000E+00    0.000000000000000E+00    0.000000000000000E+00    0.000000000000000E+00    0.000000000000000E+00    0.000000000000000E+00    0.000000000000000E+00    0.000000000000000E+00    0.000000000000000E+00    0.000000000000000E+00    0.000000000000000E+00    0.000000000000000E+00    0.000000000000000E+00    0.000000000000000E+00    0.000000000000000E+00    0.000000000000000E+00    0.000000000000000E+00    0.000000000000000E+00    0.000000000000000E+00    0.000000000000000E+00    0.000000000000000E+00    0.000000000000000E+00    0.000000000000000E+00    0.000000000000000E+00
    0.862670162396131E+01    0.000000000000000E+00    0.376522345239076E+00    0.000000000000000E+00    0.000000000000000E+00    0.000000000000000E+00    0.000000000000000E+00    0.000000000000000E+00    0.000000000000000E+00    0.000000000000000E+00    0.000000000000000E+00    0.000000000000000E+00    0.000000000000000E+00    0.000000000000000E+00    0.000000000000000E+00    0.000000000000000E+00    0.000000000000000E+00    0.000000000000000E+00    0.000000000000000E+00    0.000000000000000E+00    0.000000000000000E+00    0.000000000000000E+00    0.000000000000000E+00    0.000000000000000E+00    0.000000000000000E+00    0.000000000000000E+00    0.000000000000000E+00    0.000000000000000E+00    0.000000000000000E+00    0.000000000000000E+00    0.000000000000000E+00    0.000000000000000E+00    0.000000000000000E+00    0.000000000000000E+00    0.000000000000000E+00    0.000000000000000E+00    0.000000000000000E+00    0.000000000000000E+00    0.000000000000000E+00    0.000000000000000E+00    0.000000000000000E+00    0.000000000000000E+00    0.000000000000000E+00    0.000000000000000E+00    0.000000000000000E+00    0.000000000000000E+00    0.000000000000000E+00    0.000000000000000E+00
    0.863170171589809E+01    0.000000000000000E+00    0.381974555725802E+00    0.000000000000000E+00    0.000000000000000E+00    0.000000000000000E+00    0.000000000000000E+00    0.000000000000000E+00    0.000000000000000E+00    0.000000000000000E+00    0.000000000000000E+00    0.000000000000000E+00    0.000000000000000E+00    0.000000000000000E+00    0.000000000000000E+00    0.000000000000000E+00    0.000000000000000E+00    0.000000000000000E+00    0.000000000000000E+00    0.000000000000000E+00    0.000000000000000E+00    0.000000000000000E+00    0.000000000000000E+00    0.000000000000000E+00    0.000000000000000E+00    0.000000000000000E+00    0.000000000000000E+00    0.000000000000000E+00    0.000000000000000E+00    0.000000000000000E+00    0.000000000000000E+00    0.000000000000000E+00    0.000000000000000E+00    0.000000000000000E+00    0.000000000000000E+00    0.000000000000000E+00    0.000000000000000E+00    0.000000000000000E+00    0.000000000000000E+00    0.000000000000000E+00    0.000000000000000E+00    0.000000000000000E+00    0.000000000000000E+00    0.000000000000000E+00    0.000000000000000E+00    0.000000000000000E+00    0.000000000000000E+00    0.000000000000000E+00
    0.863670180783488E+01    0.000000000000000E+00    0.387398167458509E+00    0.000000000000000E+00    0.000000000000000E+00    0.000000000000000E+00    0.000000000000000E+00    0.000000000000000E+00    0.000000000000000E+00    0.000000000000000E+00    0.000000000000000E+00    0.000000000000000E+00    0.000000000000000E+00    0.000000000000000E+00    0.000000000000000E+00    0.000000000000000E+00    0.000000000000000E+00    0.000000000000000E+00    0.000000000000000E+00    0.000000000000000E+00    0.000000000000000E+00    0.000000000000000E+00    0.000000000000000E+00    0.000000000000000E+00    0.000000000000000E+00    0.000000000000000E+00    0.000000000000000E+00    0.000000000000000E+00    0.000000000000000E+00    0.000000000000000E+00    0.000000000000000E+00    0.000000000000000E+00    0.000000000000000E+00    0.000000000000000E+00    0.000000000000000E+00    0.000000000000000E+00    0.000000000000000E+00    0.000000000000000E+00    0.000000000000000E+00    0.000000000000000E+00    0.000000000000000E+00    0.000000000000000E+00    0.000000000000000E+00    0.000000000000000E+00    0.000000000000000E+00    0.000000000000000E+00    0.000000000000000E+00    0.000000000000000E+00
    0.864170189977167E+01    0.000000000000000E+00    0.392793430934874E+00    0.000000000000000E+00    0.000000000000000E+00    0.000000000000000E+00    0.000000000000000E+00    0.000000000000000E+00    0.000000000000000E+00    0.000000000000000E+00    0.000000000000000E+00    0.000000000000000E+00    0.000000000000000E+00    0.000000000000000E+00    0.000000000000000E+00    0.000000000000000E+00    0.000000000000000E+00    0.000000000000000E+00    0.000000000000000E+00    0.000000000000000E+00    0.000000000000000E+00    0.000000000000000E+00    0.000000000000000E+00    0.000000000000000E+00    0.000000000000000E+00    0.000000000000000E+00    0.000000000000000E+00    0.000000000000000E+00    0.000000000000000E+00    0.000000000000000E+00    0.000000000000000E+00    0.000000000000000E+00    0.000000000000000E+00    0.000000000000000E+00    0.000000000000000E+00    0.000000000000000E+00    0.000000000000000E+00    0.000000000000000E+00    0.000000000000000E+00    0.000000000000000E+00    0.000000000000000E+00    0.000000000000000E+00    0.000000000000000E+00    0.000000000000000E+00    0.000000000000000E+00    0.000000000000000E+00    0.000000000000000E+00    0.000000000000000E+00
    0.864670199170846E+01    0.000000000000000E+00    0.398160592188410E+00    0.000000000000000E+00    0.000000000000000E+00    0.000000000000000E+00    0.000000000000000E+00    0.000000000000000E+00    0.000000000000000E+00    0.000000000000000E+00    0.000000000000000E+00    0.000000000000000E+00    0.000000000000000E+00    0.000000000000000E+00    0.000000000000000E+00    0.000000000000000E+00    0.000000000000000E+00    0.000000000000000E+00    0.000000000000000E+00    0.000000000000000E+00    0.000000000000000E+00    0.000000000000000E+00    0.000000000000000E+00    0.000000000000000E+00    0.000000000000000E+00    0.000000000000000E+00    0.000000000000000E+00    0.000000000000000E+00    0.000000000000000E+00    0.000000000000000E+00    0.000000000000000E+00    0.000000000000000E+00    0.000000000000000E+00    0.000000000000000E+00    0.000000000000000E+00    0.000000000000000E+00    0.000000000000000E+00    0.000000000000000E+00    0.000000000000000E+00    0.000000000000000E+00    0.000000000000000E+00    0.000000000000000E+00    0.000000000000000E+00    0.000000000000000E+00    0.000000000000000E+00    0.000000000000000E+00    0.000000000000000E+00    0.000000000000000E+00
    0.865170208364524E+01    0.000000000000000E+00    0.403499893296357E+00    0.000000000000000E+00    0.000000000000000E+00    0.000000000000000E+00    0.000000000000000E+00    0.000000000000000E+00    0.000000000000000E+00    0.000000000000000E+00    0.000000000000000E+00    0.000000000000000E+00    0.000000000000000E+00    0.000000000000000E+00    0.000000000000000E+00    0.000000000000000E+00    0.000000000000000E+00    0.000000000000000E+00    0.000000000000000E+00    0.000000000000000E+00    0.000000000000000E+00    0.000000000000000E+00    0.000000000000000E+00    0.000000000000000E+00    0.000000000000000E+00    0.000000000000000E+00    0.000000000000000E+00    0.000000000000000E+00    0.000000000000000E+00    0.000000000000000E+00    0.000000000000000E+00    0.000000000000000E+00    0.000000000000000E+00    0.000000000000000E+00    0.000000000000000E+00    0.000000000000000E+00    0.000000000000000E+00    0.000000000000000E+00    0.000000000000000E+00    0.000000000000000E+00    0.000000000000000E+00    0.000000000000000E+00    0.000000000000000E+00    0.000000000000000E+00    0.000000000000000E+00    0.000000000000000E+00    0.000000000000000E+00    0.000000000000000E+00
    0.865670217558203E+01    0.000000000000000E+00    0.408811572863371E+00    0.000000000000000E+00    0.000000000000000E+00    0.000000000000000E+00    0.000000000000000E+00    0.000000000000000E+00    0.000000000000000E+00    0.000000000000000E+00    0.000000000000000E+00    0.000000000000000E+00    0.000000000000000E+00    0.000000000000000E+00    0.000000000000000E+00    0.000000000000000E+00    0.000000000000000E+00    0.000000000000000E+00    0.000000000000000E+00    0.000000000000000E+00    0.000000000000000E+00    0.000000000000000E+00    0.000000000000000E+00    0.000000000000000E+00    0.000000000000000E+00    0.000000000000000E+00    0.000000000000000E+00    0.000000000000000E+00    0.000000000000000E+00    0.000000000000000E+00    0.000000000000000E+00    0.000000000000000E+00    0.000000000000000E+00    0.000000000000000E+00    0.000000000000000E+00    0.000000000000000E+00    0.000000000000000E+00    0.000000000000000E+00    0.000000000000000E+00    0.000000000000000E+00    0.000000000000000E+00    0.000000000000000E+00    0.000000000000000E+00    0.000000000000000E+00    0.000000000000000E+00    0.000000000000000E+00    0.000000000000000E+00    0.000000000000000E+00
    0.866170226751882E+01    0.000000000000000E+00    0.414095866467864E+00    0.000000000000000E+00    0.000000000000000E+00    0.000000000000000E+00    0.000000000000000E+00    0.000000000000000E+00    0.000000000000000E+00    0.000000000000000E+00    0.000000000000000E+00    0.000000000000000E+00    0.000000000000000E+00    0.000000000000000E+00    0.000000000000000E+00    0.000000000000000E+00    0.000000000000000E+00    0.000000000000000E+00    0.000000000000000E+00    0.000000000000000E+00    0.000000000000000E+00    0.000000000000000E+00    0.000000000000000E+00    0.000000000000000E+00    0.000000000000000E+00    0.000000000000000E+00    0.000000000000000E+00    0.000000000000000E+00    0.000000000000000E+00    0.000000000000000E+00    0.000000000000000E+00    0.000000000000000E+00    0.000000000000000E+00    0.000000000000000E+00    0.000000000000000E+00    0.000000000000000E+00    0.000000000000000E+00    0.000000000000000E+00    0.000000000000000E+00    0.000000000000000E+00    0.000000000000000E+00    0.000000000000000E+00    0.000000000000000E+00    0.000000000000000E+00    0.000000000000000E+00    0.000000000000000E+00    0.000000000000000E+00    0.000000000000000E+00
    0.866670235945561E+01    0.000000000000000E+00    0.419353007058022E+00    0.000000000000000E+00    0.000000000000000E+00    0.000000000000000E+00    0.000000000000000E+00    0.000000000000000E+00    0.000000000000000E+00    0.000000000000000E+00    0.000000000000000E+00    0.000000000000000E+00    0.000000000000000E+00    0.000000000000000E+00    0.000000000000000E+00    0.000000000000000E+00    0.000000000000000E+00    0.000000000000000E+00    0.000000000000000E+00    0.000000000000000E+00    0.000000000000000E+00    0.000000000000000E+00    0.000000000000000E+00    0.000000000000000E+00    0.000000000000000E+00    0.000000000000000E+00    0.000000000000000E+00    0.000000000000000E+00    0.000000000000000E+00    0.000000000000000E+00    0.000000000000000E+00    0.000000000000000E+00    0.000000000000000E+00    0.000000000000000E+00    0.000000000000000E+00    0.000000000000000E+00    0.000000000000000E+00    0.000000000000000E+00    0.000000000000000E+00    0.000000000000000E+00    0.000000000000000E+00    0.000000000000000E+00    0.000000000000000E+00    0.000000000000000E+00    0.000000000000000E+00    0.000000000000000E+00    0.000000000000000E+00    0.000000000000000E+00
    0.867170245139240E+01    0.000000000000000E+00    0.424583225287578E+00    0.000000000000000E+00    0.000000000000000E+00    0.000000000000000E+00    0.000000000000000E+00    0.000000000000000E+00    0.000000000000000E+00    0.000000000000000E+00    0.000000000000000E+00    0.000000000000000E+00    0.000000000000000E+00    0.000000000000000E+00    0.000000000000000E+00    0.000000000000000E+00    0.000000000000000E+00    0.000000000000000E+00    0.000000000000000E+00    0.000000000000000E+00    0.000000000000000E+00    0.000000000000000E+00    0.000000000000000E+00    0.000000000000000E+00    0.000000000000000E+00    0.000000000000000E+00    0.000000000000000E+00    0.000000000000000E+00    0.000000000000000E+00    0.000000000000000E+00    0.000000000000000E+00    0.000000000000000E+00    0.000000000000000E+00    0.000000000000000E+00    0.000000000000000E+00    0.000000000000000E+00    0.000000000000000E+00    0.000000000000000E+00    0.000000000000000E+00    0.000000000000000E+00    0.000000000000000E+00    0.000000000000000E+00    0.000000000000000E+00    0.000000000000000E+00    0.000000000000000E+00    0.000000000000000E+00    0.000000000000000E+00    0.000000000000000E+00
    0.867670254332918E+01    0.000000000000000E+00    0.429786749782917E+00    0.000000000000000E+00    0.000000000000000E+00    0.000000000000000E+00    0.000000000000000E+00    0.000000000000000E+00    0.000000000000000E+00    0.000000000000000E+00    0.000000000000000E+00    0.000000000000000E+00    0.000000000000000E+00    0.000000000000000E+00    0.000000000000000E+00    0.000000000000000E+00    0.000000000000000E+00    0.000000000000000E+00    0.000000000000000E+00    0.000000000000000E+00    0.000000000000000E+00    0.000000000000000E+00    0.000000000000000E+00    0.000000000000000E+00    0.000000000000000E+00    0.000000000000000E+00    0.000000000000000E+00    0.000000000000000E+00    0.000000000000000E+00    0.000000000000000E+00    0.000000000000000E+00    0.000000000000000E+00    0.000000000000000E+00    0.000000000000000E+00    0.000000000000000E+00    0.000000000000000E+00    0.000000000000000E+00    0.000000000000000E+00    0.000000000000000E+00    0.000000000000000E+00    0.000000000000000E+00    0.000000000000000E+00    0.000000000000000E+00    0.000000000000000E+00    0.000000000000000E+00    0.000000000000000E+00    0.000000000000000E+00    0.000000000000000E+00
    0.868170263526597E+01    0.000000000000000E+00    0.434963807337918E+00    0.000000000000000E+00    0.000000000000000E+00    0.000000000000000E+00    0.000000000000000E+00    0.000000000000000E+00    0.000000000000000E+00    0.000000000000000E+00    0.000000000000000E+00    0.000000000000000E+00    0.000000000000000E+00    0.000000000000000E+00    0.000000000000000E+00    0.000000000000000E+00    0.000000000000000E+00    0.000000000000000E+00    0.000000000000000E+00    0.000000000000000E+00    0.000000000000000E+00    0.000000000000000E+00    0.000000000000000E+00    0.000000000000000E+00    0.000000000000000E+00    0.000000000000000E+00    0.000000000000000E+00    0.000000000000000E+00    0.000000000000000E+00    0.000000000000000E+00    0.000000000000000E+00    0.000000000000000E+00    0.000000000000000E+00    0.000000000000000E+00    0.000000000000000E+00    0.000000000000000E+00    0.000000000000000E+00    0.000000000000000E+00    0.000000000000000E+00    0.000000000000000E+00    0.000000000000000E+00    0.000000000000000E+00    0.000000000000000E+00    0.000000000000000E+00    0.000000000000000E+00    0.000000000000000E+00    0.000000000000000E+00    0.000000000000000E+00
    0.868670272720276E+01    0.000000000000000E+00    0.440114623033922E+00    0.000000000000000E+00    0.000000000000000E+00    0.000000000000000E+00    0.000000000000000E+00    0.000000000000000E+00    0.000000000000000E+00    0.000000000000000E+00    0.000000000000000E+00    0.000000000000000E+00    0.000000000000000E+00    0.000000000000000E+00    0.000000000000000E+00    0.000000000000000E+00    0.000000000000000E+00    0.000000000000000E+00    0.000000000000000E+00    0.000000000000000E+00    0.000000000000000E+00    0.000000000000000E+00    0.000000000000000E+00    0.000000000000000E+00    0.000000000000000E+00    0.000000000000000E+00    0.000000000000000E+00    0.000000000000000E+00    0.000000000000000E+00    0.000000000000000E+00    0.000000000000000E+00    0.000000000000000E+00    0.000000000000000E+00    0.000000000000000E+00    0.000000000000000E+00    0.000000000000000E+00    0.000000000000000E+00    0.000000000000000E+00    0.000000000000000E+00    0.000000000000000E+00    0.000000000000000E+00    0.000000000000000E+00    0.000000000000000E+00    0.000000000000000E+00    0.000000000000000E+00    0.000000000000000E+00    0.000000000000000E+00    0.000000000000000E+00
    0.869170281913954E+01    0.000000000000000E+00    0.445239420286556E+00    0.000000000000000E+00    0.000000000000000E+00    0.000000000000000E+00    0.000000000000000E+00    0.000000000000000E+00    0.000000000000000E+00    0.000000000000000E+00    0.000000000000000E+00    0.000000000000000E+00    0.000000000000000E+00    0.000000000000000E+00    0.000000000000000E+00    0.000000000000000E+00    0.000000000000000E+00    0.000000000000000E+00    0.000000000000000E+00    0.000000000000000E+00    0.000000000000000E+00    0.000000000000000E+00    0.000000000000000E+00    0.000000000000000E+00    0.000000000000000E+00    0.000000000000000E+00    0.000000000000000E+00    0.000000000000000E+00    0.000000000000000E+00    0.000000000000000E+00    0.000000000000000E+00    0.000000000000000E+00    0.000000000000000E+00    0.000000000000000E+00    0.000000000000000E+00    0.000000000000000E+00    0.000000000000000E+00    0.000000000000000E+00    0.000000000000000E+00    0.000000000000000E+00    0.000000000000000E+00    0.000000000000000E+00    0.000000000000000E+00    0.000000000000000E+00    0.000000000000000E+00    0.000000000000000E+00    0.000000000000000E+00    0.000000000000000E+00
    0.869670291107633E+01    0.000000000000000E+00    0.450338420823325E+00    0.000000000000000E+00    0.000000000000000E+00    0.000000000000000E+00    0.000000000000000E+00    0.000000000000000E+00    0.000000000000000E+00    0.000000000000000E+00    0.000000000000000E+00    0.000000000000000E+00    0.000000000000000E+00    0.000000000000000E+00    0.000000000000000E+00    0.000000000000000E+00    0.000000000000000E+00    0.000000000000000E+00    0.000000000000000E+00    0.000000000000000E+00    0.000000000000000E+00    0.000000000000000E+00    0.000000000000000E+00    0.000000000000000E+00    0.000000000000000E+00    0.000000000000000E+00    0.000000000000000E+00    0.000000000000000E+00    0.000000000000000E+00    0.000000000000000E+00    0.000000000000000E+00    0.000000000000000E+00    0.000000000000000E+00    0.000000000000000E+00    0.000000000000000E+00    0.000000000000000E+00    0.000000000000000E+00    0.000000000000000E+00    0.000000000000000E+00    0.000000000000000E+00    0.000000000000000E+00    0.000000000000000E+00    0.000000000000000E+00    0.000000000000000E+00    0.000000000000000E+00    0.000000000000000E+00    0.000000000000000E+00    0.000000000000000E+00
    0.870170300301312E+01    0.000000000000000E+00    0.455411844598929E+00    0.000000000000000E+00    0.000000000000000E+00    0.000000000000000E+00    0.000000000000000E+00    0.000000000000000E+00    0.000000000000000E+00    0.000000000000000E+00    0.000000000000000E+00    0.000000000000000E+00    0.000000000000000E+00    0.000000000000000E+00    0.000000000000000E+00    0.000000000000000E+00    0.000000000000000E+00    0.000000000000000E+00    0.000000000000000E+00    0.000000000000000E+00    0.000000000000000E+00    0.000000000000000E+00    0.000000000000000E+00    0.000000000000000E+00    0.000000000000000E+00    0.000000000000000E+00    0.000000000000000E+00    0.000000000000000E+00    0.000000000000000E+00    0.000000000000000E+00    0.000000000000000E+00    0.000000000000000E+00    0.000000000000000E+00    0.000000000000000E+00    0.000000000000000E+00    0.000000000000000E+00    0.000000000000000E+00    0.000000000000000E+00    0.000000000000000E+00    0.000000000000000E+00    0.000000000000000E+00    0.000000000000000E+00    0.000000000000000E+00    0.000000000000000E+00    0.000000000000000E+00    0.000000000000000E+00    0.000000000000000E+00    0.000000000000000E+00
    0.870670309494991E+01    0.000000000000000E+00    0.460459909656762E+00    0.000000000000000E+00    0.000000000000000E+00    0.000000000000000E+00    0.000000000000000E+00    0.000000000000000E+00    0.000000000000000E+00    0.000000000000000E+00    0.000000000000000E+00    0.000000000000000E+00    0.000000000000000E+00    0.000000000000000E+00    0.000000000000000E+00    0.000000000000000E+00    0.000000000000000E+00    0.000000000000000E+00    0.000000000000000E+00    0.000000000000000E+00    0.000000000000000E+00    0.000000000000000E+00    0.000000000000000E+00    0.000000000000000E+00    0.000000000000000E+00    0.000000000000000E+00    0.000000000000000E+00    0.000000000000000E+00    0.000000000000000E+00    0.000000000000000E+00    0.000000000000000E+00    0.000000000000000E+00    0.000000000000000E+00    0.000000000000000E+00    0.000000000000000E+00    0.000000000000000E+00    0.000000000000000E+00    0.000000000000000E+00    0.000000000000000E+00    0.000000000000000E+00    0.000000000000000E+00    0.000000000000000E+00    0.000000000000000E+00    0.000000000000000E+00    0.000000000000000E+00    0.000000000000000E+00    0.000000000000000E+00    0.000000000000000E+00
    0.871170318688669E+01    0.000000000000000E+00    0.465482831947825E+00    0.000000000000000E+00    0.000000000000000E+00    0.000000000000000E+00    0.000000000000000E+00    0.000000000000000E+00    0.000000000000000E+00    0.000000000000000E+00    0.000000000000000E+00    0.000000000000000E+00    0.000000000000000E+00    0.000000000000000E+00    0.000000000000000E+00    0.000000000000000E+00    0.000000000000000E+00    0.000000000000000E+00    0.000000000000000E+00    0.000000000000000E+00    0.000000000000000E+00    0.000000000000000E+00    0.000000000000000E+00    0.000000000000000E+00    0.000000000000000E+00    0.000000000000000E+00    0.000000000000000E+00    0.000000000000000E+00    0.000000000000000E+00    0.000000000000000E+00    0.000000000000000E+00    0.000000000000000E+00    0.000000000000000E+00    0.000000000000000E+00    0.000000000000000E+00    0.000000000000000E+00    0.000000000000000E+00    0.000000000000000E+00    0.000000000000000E+00    0.000000000000000E+00    0.000000000000000E+00    0.000000000000000E+00    0.000000000000000E+00    0.000000000000000E+00    0.000000000000000E+00    0.000000000000000E+00    0.000000000000000E+00    0.000000000000000E+00
    0.871670327882348E+01    0.000000000000000E+00    0.470480825118319E+00    0.000000000000000E+00    0.000000000000000E+00    0.000000000000000E+00    0.000000000000000E+00    0.000000000000000E+00    0.000000000000000E+00    0.000000000000000E+00    0.000000000000000E+00    0.000000000000000E+00    0.000000000000000E+00    0.000000000000000E+00    0.000000000000000E+00    0.000000000000000E+00    0.000000000000000E+00    0.000000000000000E+00    0.000000000000000E+00    0.000000000000000E+00    0.000000000000000E+00    0.000000000000000E+00    0.000000000000000E+00    0.000000000000000E+00    0.000000000000000E+00    0.000000000000000E+00    0.000000000000000E+00    0.000000000000000E+00    0.000000000000000E+00    0.000000000000000E+00    0.000000000000000E+00    0.000000000000000E+00    0.000000000000000E+00    0.000000000000000E+00    0.000000000000000E+00    0.000000000000000E+00    0.000000000000000E+00    0.000000000000000E+00    0.000000000000000E+00    0.000000000000000E+00    0.000000000000000E+00    0.000000000000000E+00    0.000000000000000E+00    0.000000000000000E+00    0.000000000000000E+00    0.000000000000000E+00    0.000000000000000E+00    0.000000000000000E+00
    0.872170337076027E+01    0.000000000000000E+00    0.475454100278571E+00    0.000000000000000E+00    0.000000000000000E+00    0.000000000000000E+00    0.000000000000000E+00    0.000000000000000E+00    0.000000000000000E+00    0.000000000000000E+00    0.000000000000000E+00    0.000000000000000E+00    0.000000000000000E+00    0.000000000000000E+00    0.000000000000000E+00    0.000000000000000E+00    0.000000000000000E+00    0.000000000000000E+00    0.000000000000000E+00    0.000000000000000E+00    0.000000000000000E+00    0.000000000000000E+00    0.000000000000000E+00    0.000000000000000E+00    0.000000000000000E+00    0.000000000000000E+00    0.000000000000000E+00    0.000000000000000E+00    0.000000000000000E+00    0.000000000000000E+00    0.000000000000000E+00    0.000000000000000E+00    0.000000000000000E+00    0.000000000000000E+00    0.000000000000000E+00    0.000000000000000E+00    0.000000000000000E+00    0.000000000000000E+00    0.000000000000000E+00    0.000000000000000E+00    0.000000000000000E+00    0.000000000000000E+00    0.000000000000000E+00    0.000000000000000E+00    0.000000000000000E+00    0.000000000000000E+00    0.000000000000000E+00    0.000000000000000E+00
    0.872670346269706E+01    0.000000000000000E+00    0.480402865766280E+00    0.000000000000000E+00    0.000000000000000E+00    0.000000000000000E+00    0.000000000000000E+00    0.000000000000000E+00    0.000000000000000E+00    0.000000000000000E+00    0.000000000000000E+00    0.000000000000000E+00    0.000000000000000E+00    0.000000000000000E+00    0.000000000000000E+00    0.000000000000000E+00    0.000000000000000E+00    0.000000000000000E+00    0.000000000000000E+00    0.000000000000000E+00    0.000000000000000E+00    0.000000000000000E+00    0.000000000000000E+00    0.000000000000000E+00    0.000000000000000E+00    0.000000000000000E+00    0.000000000000000E+00    0.000000000000000E+00    0.000000000000000E+00    0.000000000000000E+00    0.000000000000000E+00    0.000000000000000E+00    0.000000000000000E+00    0.000000000000000E+00    0.000000000000000E+00    0.000000000000000E+00    0.000000000000000E+00    0.000000000000000E+00    0.000000000000000E+00    0.000000000000000E+00    0.000000000000000E+00    0.000000000000000E+00    0.000000000000000E+00    0.000000000000000E+00    0.000000000000000E+00    0.000000000000000E+00    0.000000000000000E+00    0.000000000000000E+00
    0.873170355463384E+01    0.000000000000000E+00    0.485327326915852E+00    0.000000000000000E+00    0.000000000000000E+00    0.000000000000000E+00    0.000000000000000E+00    0.000000000000000E+00    0.000000000000000E+00    0.000000000000000E+00    0.000000000000000E+00    0.000000000000000E+00    0.000000000000000E+00    0.000000000000000E+00    0.000000000000000E+00    0.000000000000000E+00    0.000000000000000E+00    0.000000000000000E+00    0.000000000000000E+00    0.000000000000000E+00    0.000000000000000E+00    0.000000000000000E+00    0.000000000000000E+00    0.000000000000000E+00    0.000000000000000E+00    0.000000000000000E+00    0.000000000000000E+00    0.000000000000000E+00    0.000000000000000E+00    0.000000000000000E+00    0.000000000000000E+00    0.000000000000000E+00    0.000000000000000E+00    0.000000000000000E+00    0.000000000000000E+00    0.000000000000000E+00    0.000000000000000E+00    0.000000000000000E+00    0.000000000000000E+00    0.000000000000000E+00    0.000000000000000E+00    0.000000000000000E+00    0.000000000000000E+00    0.000000000000000E+00    0.000000000000000E+00    0.000000000000000E+00    0.000000000000000E+00    0.000000000000000E+00
    0.873670364657063E+01    0.000000000000000E+00    0.490227685845523E+00    0.000000000000000E+00    0.000000000000000E+00    0.000000000000000E+00    0.000000000000000E+00    0.000000000000000E+00    0.000000000000000E+00    0.000000000000000E+00    0.000000000000000E+00    0.000000000000000E+00    0.000000000000000E+00    0.000000000000000E+00    0.000000000000000E+00    0.000000000000000E+00    0.000000000000000E+00    0.000000000000000E+00    0.000000000000000E+00    0.000000000000000E+00    0.000000000000000E+00    0.000000000000000E+00    0.000000000000000E+00    0.000000000000000E+00    0.000000000000000E+00    0.000000000000000E+00    0.000000000000000E+00    0.000000000000000E+00    0.000000000000000E+00    0.000000000000000E+00    0.000000000000000E+00    0.000000000000000E+00    0.000000000000000E+00    0.000000000000000E+00    0.000000000000000E+00    0.000000000000000E+00    0.000000000000000E+00    0.000000000000000E+00    0.000000000000000E+00    0.000000000000000E+00    0.000000000000000E+00    0.000000000000000E+00    0.000000000000000E+00    0.000000000000000E+00    0.000000000000000E+00    0.000000000000000E+00    0.000000000000000E+00    0.000000000000000E+00
    0.874170373850742E+01    0.000000000000000E+00    0.495104141272133E+00    0.000000000000000E+00    0.000000000000000E+00    0.000000000000000E+00    0.000000000000000E+00    0.000000000000000E+00    0.000000000000000E+00    0.000000000000000E+00    0.000000000000000E+00    0.000000000000000E+00    0.000000000000000E+00    0.000000000000000E+00    0.000000000000000E+00    0.000000000000000E+00    0.000000000000000E+00    0.000000000000000E+00    0.000000000000000E+00    0.000000000000000E+00    0.000000000000000E+00    0.000000000000000E+00    0.000000000000000E+00    0.000000000000000E+00    0.000000000000000E+00    0.000000000000000E+00    0.000000000000000E+00    0.000000000000000E+00    0.000000000000000E+00    0.000000000000000E+00    0.000000000000000E+00    0.000000000000000E+00    0.000000000000000E+00    0.000000000000000E+00    0.000000000000000E+00    0.000000000000000E+00    0.000000000000000E+00    0.000000000000000E+00    0.000000000000000E+00    0.000000000000000E+00    0.000000000000000E+00    0.000000000000000E+00    0.000000000000000E+00    0.000000000000000E+00    0.000000000000000E+00    0.000000000000000E+00    0.000000000000000E+00    0.000000000000000E+00
    0.874670383044421E+01    0.000000000000000E+00    0.499956888362174E+00    0.000000000000000E+00    0.000000000000000E+00    0.000000000000000E+00    0.000000000000000E+00    0.000000000000000E+00    0.000000000000000E+00    0.000000000000000E+00    0.000000000000000E+00    0.000000000000000E+00    0.000000000000000E+00    0.000000000000000E+00    0.000000000000000E+00    0.000000000000000E+00    0.000000000000000E+00    0.000000000000000E+00    0.000000000000000E+00    0.000000000000000E+00    0.000000000000000E+00    0.000000000000000E+00    0.000000000000000E+00    0.000000000000000E+00    0.000000000000000E+00    0.000000000000000E+00    0.000000000000000E+00    0.000000000000000E+00    0.000000000000000E+00    0.000000000000000E+00    0.000000000000000E+00    0.000000000000000E+00    0.000000000000000E+00    0.000000000000000E+00    0.000000000000000E+00    0.000000000000000E+00    0.000000000000000E+00    0.000000000000000E+00    0.000000000000000E+00    0.000000000000000E+00    0.000000000000000E+00    0.000000000000000E+00    0.000000000000000E+00    0.000000000000000E+00    0.000000000000000E+00    0.000000000000000E+00    0.000000000000000E+00    0.000000000000000E+00
    0.875170392238099E+01    0.000000000000000E+00    0.504786118625533E+00    0.000000000000000E+00    0.000000000000000E+00    0.000000000000000E+00    0.000000000000000E+00    0.000000000000000E+00    0.000000000000000E+00    0.000000000000000E+00    0.000000000000000E+00    0.000000000000000E+00    0.000000000000000E+00    0.000000000000000E+00    0.000000000000000E+00    0.000000000000000E+00    0.000000000000000E+00    0.000000000000000E+00    0.000000000000000E+00    0.000000000000000E+00    0.000000000000000E+00    0.000000000000000E+00    0.000000000000000E+00    0.000000000000000E+00    0.000000000000000E+00    0.000000000000000E+00    0.000000000000000E+00    0.000000000000000E+00    0.000000000000000E+00    0.000000000000000E+00    0.000000000000000E+00    0.000000000000000E+00    0.000000000000000E+00    0.000000000000000E+00    0.000000000000000E+00    0.000000000000000E+00    0.000000000000000E+00    0.000000000000000E+00    0.000000000000000E+00    0.000000000000000E+00    0.000000000000000E+00    0.000000000000000E+00    0.000000000000000E+00    0.000000000000000E+00    0.000000000000000E+00    0.000000000000000E+00    0.000000000000000E+00    0.000000000000000E+00
    0.875670401431778E+01    0.000000000000000E+00    0.509592019856322E+00    0.000000000000000E+00    0.000000000000000E+00    0.000000000000000E+00    0.000000000000000E+00    0.000000000000000E+00    0.000000000000000E+00    0.000000000000000E+00    0.000000000000000E+00    0.000000000000000E+00    0.000000000000000E+00    0.000000000000000E+00    0.000000000000000E+00    0.000000000000000E+00    0.000000000000000E+00    0.000000000000000E+00    0.000000000000000E+00    0.000000000000000E+00    0.000000000000000E+00    0.000000000000000E+00    0.000000000000000E+00    0.000000000000000E+00    0.000000000000000E+00    0.000000000000000E+00    0.000000000000000E+00    0.000000000000000E+00    0.000000000000000E+00    0.000000000000000E+00    0.000000000000000E+00    0.000000000000000E+00    0.000000000000000E+00    0.000000000000000E+00    0.000000000000000E+00    0.000000000000000E+00    0.000000000000000E+00    0.000000000000000E+00    0.000000000000000E+00    0.000000000000000E+00    0.000000000000000E+00    0.000000000000000E+00    0.000000000000000E+00    0.000000000000000E+00    0.000000000000000E+00    0.000000000000000E+00    0.000000000000000E+00    0.000000000000000E+00
    0.876170410625457E+01    0.000000000000000E+00    0.514374776123129E+00    0.000000000000000E+00    0.000000000000000E+00    0.000000000000000E+00    0.000000000000000E+00    0.000000000000000E+00    0.000000000000000E+00    0.000000000000000E+00    0.000000000000000E+00    0.000000000000000E+00    0.000000000000000E+00    0.000000000000000E+00    0.000000000000000E+00    0.000000000000000E+00    0.000000000000000E+00    0.000000000000000E+00    0.000000000000000E+00    0.000000000000000E+00    0.000000000000000E+00    0.000000000000000E+00    0.000000000000000E+00    0.000000000000000E+00    0.000000000000000E+00    0.000000000000000E+00    0.000000000000000E+00    0.000000000000000E+00    0.000000000000000E+00    0.000000000000000E+00    0.000000000000000E+00    0.000000000000000E+00    0.000000000000000E+00    0.000000000000000E+00    0.000000000000000E+00    0.000000000000000E+00    0.000000000000000E+00    0.000000000000000E+00    0.000000000000000E+00    0.000000000000000E+00    0.000000000000000E+00    0.000000000000000E+00    0.000000000000000E+00    0.000000000000000E+00    0.000000000000000E+00    0.000000000000000E+00    0.000000000000000E+00    0.000000000000000E+00
    0.876670419819136E+01    0.000000000000000E+00    0.519134567808846E+00    0.000000000000000E+00    0.000000000000000E+00    0.000000000000000E+00    0.000000000000000E+00    0.000000000000000E+00    0.000000000000000E+00    0.000000000000000E+00    0.000000000000000E+00    0.000000000000000E+00    0.000000000000000E+00    0.000000000000000E+00    0.000000000000000E+00    0.000000000000000E+00    0.000000000000000E+00    0.000000000000000E+00    0.000000000000000E+00    0.000000000000000E+00    0.000000000000000E+00    0.000000000000000E+00    0.000000000000000E+00    0.000000000000000E+00    0.000000000000000E+00    0.000000000000000E+00    0.000000000000000E+00    0.000000000000000E+00    0.000000000000000E+00    0.000000000000000E+00    0.000000000000000E+00    0.000000000000000E+00    0.000000000000000E+00    0.000000000000000E+00    0.000000000000000E+00    0.000000000000000E+00    0.000000000000000E+00    0.000000000000000E+00    0.000000000000000E+00    0.000000000000000E+00    0.000000000000000E+00    0.000000000000000E+00    0.000000000000000E+00    0.000000000000000E+00    0.000000000000000E+00    0.000000000000000E+00    0.000000000000000E+00    0.000000000000000E+00
    0.877170429012815E+01    0.000000000000000E+00    0.523871571698113E+00    0.000000000000000E+00    0.000000000000000E+00    0.000000000000000E+00    0.000000000000000E+00    0.000000000000000E+00    0.000000000000000E+00    0.000000000000000E+00    0.000000000000000E+00    0.000000000000000E+00    0.000000000000000E+00    0.000000000000000E+00    0.000000000000000E+00    0.000000000000000E+00    0.000000000000000E+00    0.000000000000000E+00    0.000000000000000E+00    0.000000000000000E+00    0.000000000000000E+00    0.000000000000000E+00    0.000000000000000E+00    0.000000000000000E+00    0.000000000000000E+00    0.000000000000000E+00    0.000000000000000E+00    0.000000000000000E+00    0.000000000000000E+00    0.000000000000000E+00    0.000000000000000E+00    0.000000000000000E+00    0.000000000000000E+00    0.000000000000000E+00    0.000000000000000E+00    0.000000000000000E+00    0.000000000000000E+00    0.000000000000000E+00    0.000000000000000E+00    0.000000000000000E+00    0.000000000000000E+00    0.000000000000000E+00    0.000000000000000E+00    0.000000000000000E+00    0.000000000000000E+00    0.000000000000000E+00    0.000000000000000E+00    0.000000000000000E+00
    0.877670438206493E+01    0.000000000000000E+00    0.528585961108460E+00    0.000000000000000E+00    0.000000000000000E+00    0.000000000000000E+00    0.000000000000000E+00    0.000000000000000E+00    0.000000000000000E+00    0.000000000000000E+00    0.000000000000000E+00    0.000000000000000E+00    0.000000000000000E+00    0.000000000000000E+00    0.000000000000000E+00    0.000000000000000E+00    0.000000000000000E+00    0.000000000000000E+00    0.000000000000000E+00    0.000000000000000E+00    0.000000000000000E+00    0.000000000000000E+00    0.000000000000000E+00    0.000000000000000E+00    0.000000000000000E+00    0.000000000000000E+00    0.000000000000000E+00    0.000000000000000E+00    0.000000000000000E+00    0.000000000000000E+00    0.000000000000000E+00    0.000000000000000E+00    0.000000000000000E+00    0.000000000000000E+00    0.000000000000000E+00    0.000000000000000E+00    0.000000000000000E+00    0.000000000000000E+00    0.000000000000000E+00    0.000000000000000E+00    0.000000000000000E+00    0.000000000000000E+00    0.000000000000000E+00    0.000000000000000E+00    0.000000000000000E+00    0.000000000000000E+00    0.000000000000000E+00    0.000000000000000E+00
    0.878170447400172E+01    0.000000000000000E+00    0.533277906060052E+00    0.000000000000000E+00    0.000000000000000E+00    0.000000000000000E+00    0.000000000000000E+00    0.000000000000000E+00    0.000000000000000E+00    0.000000000000000E+00    0.000000000000000E+00    0.000000000000000E+00    0.000000000000000E+00    0.000000000000000E+00    0.000000000000000E+00    0.000000000000000E+00    0.000000000000000E+00    0.000000000000000E+00    0.000000000000000E+00    0.000000000000000E+00    0.000000000000000E+00    0.000000000000000E+00    0.000000000000000E+00    0.000000000000000E+00    0.000000000000000E+00    0.000000000000000E+00    0.000000000000000E+00    0.000000000000000E+00    0.000000000000000E+00    0.000000000000000E+00    0.000000000000000E+00    0.000000000000000E+00    0.000000000000000E+00    0.000000000000000E+00    0.000000000000000E+00    0.000000000000000E+00    0.000000000000000E+00    0.000000000000000E+00    0.000000000000000E+00    0.000000000000000E+00    0.000000000000000E+00    0.000000000000000E+00    0.000000000000000E+00    0.000000000000000E+00    0.000000000000000E+00    0.000000000000000E+00    0.000000000000000E+00    0.000000000000000E+00
    0.878670456593851E+01    0.000000000000000E+00    0.537947573476779E+00    0.000000000000000E+00    0.000000000000000E+00    0.000000000000000E+00    0.000000000000000E+00    0.000000000000000E+00    0.000000000000000E+00    0.000000000000000E+00    0.000000000000000E+00    0.000000000000000E+00    0.000000000000000E+00    0.000000000000000E+00    0.000000000000000E+00    0.000000000000000E+00    0.000000000000000E+00    0.000000000000000E+00    0.000000000000000E+00    0.000000000000000E+00    0.000000000000000E+00    0.000000000000000E+00    0.000000000000000E+00    0.000000000000000E+00    0.000000000000000E+00    0.000000000000000E+00    0.000000000000000E+00    0.000000000000000E+00    0.000000000000000E+00    0.000000000000000E+00    0.000000000000000E+00    0.000000000000000E+00    0.000000000000000E+00    0.000000000000000E+00    0.000000000000000E+00    0.000000000000000E+00    0.000000000000000E+00    0.000000000000000E+00    0.000000000000000E+00    0.000000000000000E+00    0.000000000000000E+00    0.000000000000000E+00    0.000000000000000E+00    0.000000000000000E+00    0.000000000000000E+00    0.000000000000000E+00    0.000000000000000E+00    0.000000000000000E+00
    0.879170465787529E+01    0.000000000000000E+00    0.542595127411263E+00    0.000000000000000E+00    0.000000000000000E+00    0.000000000000000E+00    0.000000000000000E+00    0.000000000000000E+00    0.000000000000000E+00    0.000000000000000E+00    0.000000000000000E+00    0.000000000000000E+00    0.000000000000000E+00    0.000000000000000E+00    0.000000000000000E+00    0.000000000000000E+00    0.000000000000000E+00    0.000000000000000E+00    0.000000000000000E+00    0.000000000000000E+00    0.000000000000000E+00    0.000000000000000E+00    0.000000000000000E+00    0.000000000000000E+00    0.000000000000000E+00    0.000000000000000E+00    0.000000000000000E+00    0.000000000000000E+00    0.000000000000000E+00    0.000000000000000E+00    0.000000000000000E+00    0.000000000000000E+00    0.000000000000000E+00    0.000000000000000E+00    0.000000000000000E+00    0.000000000000000E+00    0.000000000000000E+00    0.000000000000000E+00    0.000000000000000E+00    0.000000000000000E+00    0.000000000000000E+00    0.000000000000000E+00    0.000000000000000E+00    0.000000000000000E+00    0.000000000000000E+00    0.000000000000000E+00    0.000000000000000E+00    0.000000000000000E+00
    0.879670474981208E+01    0.000000000000000E+00    0.547220729285694E+00    0.000000000000000E+00    0.000000000000000E+00    0.000000000000000E+00    0.000000000000000E+00    0.000000000000000E+00    0.000000000000000E+00    0.000000000000000E+00    0.000000000000000E+00    0.000000000000000E+00    0.000000000000000E+00    0.000000000000000E+00    0.000000000000000E+00    0.000000000000000E+00    0.000000000000000E+00    0.000000000000000E+00    0.000000000000000E+00    0.000000000000000E+00    0.000000000000000E+00    0.000000000000000E+00    0.000000000000000E+00    0.000000000000000E+00    0.000000000000000E+00    0.000000000000000E+00    0.000000000000000E+00    0.000000000000000E+00    0.000000000000000E+00    0.000000000000000E+00    0.000000000000000E+00    0.000000000000000E+00    0.000000000000000E+00    0.000000000000000E+00    0.000000000000000E+00    0.000000000000000E+00    0.000000000000000E+00    0.000000000000000E+00    0.000000000000000E+00    0.000000000000000E+00    0.000000000000000E+00    0.000000000000000E+00    0.000000000000000E+00    0.000000000000000E+00    0.000000000000000E+00    0.000000000000000E+00    0.000000000000000E+00    0.000000000000000E+00
    0.880170484174887E+01    0.000000000000000E+00    0.551824538138301E+00    0.000000000000000E+00    0.000000000000000E+00    0.000000000000000E+00    0.000000000000000E+00    0.000000000000000E+00    0.000000000000000E+00    0.000000000000000E+00    0.000000000000000E+00    0.000000000000000E+00    0.000000000000000E+00    0.000000000000000E+00    0.000000000000000E+00    0.000000000000000E+00    0.000000000000000E+00    0.000000000000000E+00    0.000000000000000E+00    0.000000000000000E+00    0.000000000000000E+00    0.000000000000000E+00    0.000000000000000E+00    0.000000000000000E+00    0.000000000000000E+00    0.000000000000000E+00    0.000000000000000E+00    0.000000000000000E+00    0.000000000000000E+00    0.000000000000000E+00    0.000000000000000E+00    0.000000000000000E+00    0.000000000000000E+00    0.000000000000000E+00    0.000000000000000E+00    0.000000000000000E+00    0.000000000000000E+00    0.000000000000000E+00    0.000000000000000E+00    0.000000000000000E+00    0.000000000000000E+00    0.000000000000000E+00    0.000000000000000E+00    0.000000000000000E+00    0.000000000000000E+00    0.000000000000000E+00    0.000000000000000E+00    0.000000000000000E+00
    0.880670493368566E+01    0.000000000000000E+00    0.556406710869111E+00    0.000000000000000E+00    0.000000000000000E+00    0.000000000000000E+00    0.000000000000000E+00    0.000000000000000E+00    0.000000000000000E+00    0.000000000000000E+00    0.000000000000000E+00    0.000000000000000E+00    0.000000000000000E+00    0.000000000000000E+00    0.000000000000000E+00    0.000000000000000E+00    0.000000000000000E+00    0.000000000000000E+00    0.000000000000000E+00    0.000000000000000E+00    0.000000000000000E+00    0.000000000000000E+00    0.000000000000000E+00    0.000000000000000E+00    0.000000000000000E+00    0.000000000000000E+00    0.000000000000000E+00    0.000000000000000E+00    0.000000000000000E+00    0.000000000000000E+00    0.000000000000000E+00    0.000000000000000E+00    0.000000000000000E+00    0.000000000000000E+00    0.000000000000000E+00    0.000000000000000E+00    0.000000000000000E+00    0.000000000000000E+00    0.000000000000000E+00    0.000000000000000E+00    0.000000000000000E+00    0.000000000000000E+00    0.000000000000000E+00    0.000000000000000E+00    0.000000000000000E+00    0.000000000000000E+00    0.000000000000000E+00    0.000000000000000E+00
    0.881170502562244E+01    0.000000000000000E+00    0.560967402474583E+00    0.000000000000000E+00    0.000000000000000E+00    0.000000000000000E+00    0.000000000000000E+00    0.000000000000000E+00    0.000000000000000E+00    0.000000000000000E+00    0.000000000000000E+00    0.000000000000000E+00    0.000000000000000E+00    0.000000000000000E+00    0.000000000000000E+00    0.000000000000000E+00    0.000000000000000E+00    0.000000000000000E+00    0.000000000000000E+00    0.000000000000000E+00    0.000000000000000E+00    0.000000000000000E+00    0.000000000000000E+00    0.000000000000000E+00    0.000000000000000E+00    0.000000000000000E+00    0.000000000000000E+00    0.000000000000000E+00    0.000000000000000E+00    0.000000000000000E+00    0.000000000000000E+00    0.000000000000000E+00    0.000000000000000E+00    0.000000000000000E+00    0.000000000000000E+00    0.000000000000000E+00    0.000000000000000E+00    0.000000000000000E+00    0.000000000000000E+00    0.000000000000000E+00    0.000000000000000E+00    0.000000000000000E+00    0.000000000000000E+00    0.000000000000000E+00    0.000000000000000E+00    0.000000000000000E+00    0.000000000000000E+00    0.000000000000000E+00
    0.881670511755923E+01    0.000000000000000E+00    0.565506766264875E+00    0.000000000000000E+00    0.000000000000000E+00    0.000000000000000E+00    0.000000000000000E+00    0.000000000000000E+00    0.000000000000000E+00    0.000000000000000E+00    0.000000000000000E+00    0.000000000000000E+00    0.000000000000000E+00    0.000000000000000E+00    0.000000000000000E+00    0.000000000000000E+00    0.000000000000000E+00    0.000000000000000E+00    0.000000000000000E+00    0.000000000000000E+00    0.000000000000000E+00    0.000000000000000E+00    0.000000000000000E+00    0.000000000000000E+00    0.000000000000000E+00    0.000000000000000E+00    0.000000000000000E+00    0.000000000000000E+00    0.000000000000000E+00    0.000000000000000E+00    0.000000000000000E+00    0.000000000000000E+00    0.000000000000000E+00    0.000000000000000E+00    0.000000000000000E+00    0.000000000000000E+00    0.000000000000000E+00    0.000000000000000E+00    0.000000000000000E+00    0.000000000000000E+00    0.000000000000000E+00    0.000000000000000E+00    0.000000000000000E+00    0.000000000000000E+00    0.000000000000000E+00    0.000000000000000E+00    0.000000000000000E+00    0.000000000000000E+00
    0.882170520949602E+01    0.000000000000000E+00    0.570024954056656E+00    0.000000000000000E+00    0.000000000000000E+00    0.000000000000000E+00    0.000000000000000E+00    0.000000000000000E+00    0.000000000000000E+00    0.000000000000000E+00    0.000000000000000E+00    0.000000000000000E+00    0.000000000000000E+00    0.000000000000000E+00    0.000000000000000E+00    0.000000000000000E+00    0.000000000000000E+00    0.000000000000000E+00    0.000000000000000E+00    0.000000000000000E+00    0.000000000000000E+00    0.000000000000000E+00    0.000000000000000E+00    0.000000000000000E+00    0.000000000000000E+00    0.000000000000000E+00    0.000000000000000E+00    0.000000000000000E+00    0.000000000000000E+00    0.000000000000000E+00    0.000000000000000E+00    0.000000000000000E+00    0.000000000000000E+00    0.000000000000000E+00    0.000000000000000E+00    0.000000000000000E+00    0.000000000000000E+00    0.000000000000000E+00    0.000000000000000E+00    0.000000000000000E+00    0.000000000000000E+00    0.000000000000000E+00    0.000000000000000E+00    0.000000000000000E+00    0.000000000000000E+00    0.000000000000000E+00    0.000000000000000E+00    0.000000000000000E+00
    0.882670530143281E+01    0.000000000000000E+00    0.574522116336513E+00    0.000000000000000E+00    0.000000000000000E+00    0.000000000000000E+00    0.000000000000000E+00    0.000000000000000E+00    0.000000000000000E+00    0.000000000000000E+00    0.000000000000000E+00    0.000000000000000E+00    0.000000000000000E+00    0.000000000000000E+00    0.000000000000000E+00    0.000000000000000E+00    0.000000000000000E+00    0.000000000000000E+00    0.000000000000000E+00    0.000000000000000E+00    0.000000000000000E+00    0.000000000000000E+00    0.000000000000000E+00    0.000000000000000E+00    0.000000000000000E+00    0.000000000000000E+00    0.000000000000000E+00    0.000000000000000E+00    0.000000000000000E+00    0.000000000000000E+00    0.000000000000000E+00    0.000000000000000E+00    0.000000000000000E+00    0.000000000000000E+00    0.000000000000000E+00    0.000000000000000E+00    0.000000000000000E+00    0.000000000000000E+00    0.000000000000000E+00    0.000000000000000E+00    0.000000000000000E+00    0.000000000000000E+00    0.000000000000000E+00    0.000000000000000E+00    0.000000000000000E+00    0.000000000000000E+00    0.000000000000000E+00    0.000000000000000E+00
    0.883170539336960E+01    0.000000000000000E+00    0.578998402389521E+00    0.000000000000000E+00    0.000000000000000E+00    0.000000000000000E+00    0.000000000000000E+00    0.000000000000000E+00    0.000000000000000E+00    0.000000000000000E+00    0.000000000000000E+00    0.000000000000000E+00    0.000000000000000E+00    0.000000000000000E+00    0.000000000000000E+00    0.000000000000000E+00    0.000000000000000E+00    0.000000000000000E+00    0.000000000000000E+00    0.000000000000000E+00    0.000000000000000E+00    0.000000000000000E+00    0.000000000000000E+00    0.000000000000000E+00    0.000000000000000E+00    0.000000000000000E+00    0.000000000000000E+00    0.000000000000000E+00    0.000000000000000E+00    0.000000000000000E+00    0.000000000000000E+00    0.000000000000000E+00    0.000000000000000E+00    0.000000000000000E+00    0.000000000000000E+00    0.000000000000000E+00    0.000000000000000E+00    0.000000000000000E+00    0.000000000000000E+00    0.000000000000000E+00    0.000000000000000E+00    0.000000000000000E+00    0.000000000000000E+00    0.000000000000000E+00    0.000000000000000E+00    0.000000000000000E+00    0.000000000000000E+00    0.000000000000000E+00
    0.883670548530638E+01    0.000000000000000E+00    0.583453960393154E+00    0.000000000000000E+00    0.000000000000000E+00    0.000000000000000E+00    0.000000000000000E+00    0.000000000000000E+00    0.000000000000000E+00    0.000000000000000E+00    0.000000000000000E+00    0.000000000000000E+00    0.000000000000000E+00    0.000000000000000E+00    0.000000000000000E+00    0.000000000000000E+00    0.000000000000000E+00    0.000000000000000E+00    0.000000000000000E+00    0.000000000000000E+00    0.000000000000000E+00    0.000000000000000E+00    0.000000000000000E+00    0.000000000000000E+00    0.000000000000000E+00    0.000000000000000E+00    0.000000000000000E+00    0.000000000000000E+00    0.000000000000000E+00    0.000000000000000E+00    0.000000000000000E+00    0.000000000000000E+00    0.000000000000000E+00    0.000000000000000E+00    0.000000000000000E+00    0.000000000000000E+00    0.000000000000000E+00    0.000000000000000E+00    0.000000000000000E+00    0.000000000000000E+00    0.000000000000000E+00    0.000000000000000E+00    0.000000000000000E+00    0.000000000000000E+00    0.000000000000000E+00    0.000000000000000E+00    0.000000000000000E+00    0.000000000000000E+00
    0.884170557724317E+01    0.000000000000000E+00    0.587888937471799E+00    0.000000000000000E+00    0.000000000000000E+00    0.000000000000000E+00    0.000000000000000E+00    0.000000000000000E+00    0.000000000000000E+00    0.000000000000000E+00    0.000000000000000E+00    0.000000000000000E+00    0.000000000000000E+00    0.000000000000000E+00    0.000000000000000E+00    0.000000000000000E+00    0.000000000000000E+00    0.000000000000000E+00    0.000000000000000E+00    0.000000000000000E+00    0.000000000000000E+00    0.000000000000000E+00    0.000000000000000E+00    0.000000000000000E+00    0.000000000000000E+00    0.000000000000000E+00    0.000000000000000E+00    0.000000000000000E+00    0.000000000000000E+00    0.000000000000000E+00    0.000000000000000E+00    0.000000000000000E+00    0.000000000000000E+00    0.000000000000000E+00    0.000000000000000E+00    0.000000000000000E+00    0.000000000000000E+00    0.000000000000000E+00    0.000000000000000E+00    0.000000000000000E+00    0.000000000000000E+00    0.000000000000000E+00    0.000000000000000E+00    0.000000000000000E+00    0.000000000000000E+00    0.000000000000000E+00    0.000000000000000E+00    0.000000000000000E+00
    0.884670566917996E+01    0.000000000000000E+00    0.592303479715249E+00    0.000000000000000E+00    0.000000000000000E+00    0.000000000000000E+00    0.000000000000000E+00    0.000000000000000E+00    0.000000000000000E+00    0.000000000000000E+00    0.000000000000000E+00    0.000000000000000E+00    0.000000000000000E+00    0.000000000000000E+00    0.000000000000000E+00    0.000000000000000E+00    0.000000000000000E+00    0.000000000000000E+00    0.000000000000000E+00    0.000000000000000E+00    0.000000000000000E+00    0.000000000000000E+00    0.000000000000000E+00    0.000000000000000E+00    0.000000000000000E+00    0.000000000000000E+00    0.000000000000000E+00    0.000000000000000E+00    0.000000000000000E+00    0.000000000000000E+00    0.000000000000000E+00    0.000000000000000E+00    0.000000000000000E+00    0.000000000000000E+00    0.000000000000000E+00    0.000000000000000E+00    0.000000000000000E+00    0.000000000000000E+00    0.000000000000000E+00    0.000000000000000E+00    0.000000000000000E+00    0.000000000000000E+00    0.000000000000000E+00    0.000000000000000E+00    0.000000000000000E+00    0.000000000000000E+00    0.000000000000000E+00    0.000000000000000E+00
    0.885170576111675E+01    0.000000000000000E+00    0.596697732160903E+00    0.000000000000000E+00    0.000000000000000E+00    0.000000000000000E+00    0.000000000000000E+00    0.000000000000000E+00    0.000000000000000E+00    0.000000000000000E+00    0.000000000000000E+00    0.000000000000000E+00    0.000000000000000E+00    0.000000000000000E+00    0.000000000000000E+00    0.000000000000000E+00    0.000000000000000E+00    0.000000000000000E+00    0.000000000000000E+00    0.000000000000000E+00    0.000000000000000E+00    0.000000000000000E+00    0.000000000000000E+00    0.000000000000000E+00    0.000000000000000E+00    0.000000000000000E+00    0.000000000000000E+00    0.000000000000000E+00    0.000000000000000E+00    0.000000000000000E+00    0.000000000000000E+00    0.000000000000000E+00    0.000000000000000E+00    0.000000000000000E+00    0.000000000000000E+00    0.000000000000000E+00    0.000000000000000E+00    0.000000000000000E+00    0.000000000000000E+00    0.000000000000000E+00    0.000000000000000E+00    0.000000000000000E+00    0.000000000000000E+00    0.000000000000000E+00    0.000000000000000E+00    0.000000000000000E+00    0.000000000000000E+00    0.000000000000000E+00
    0.885670585305353E+01    0.000000000000000E+00    0.601071838743707E+00    0.000000000000000E+00    0.000000000000000E+00    0.000000000000000E+00    0.000000000000000E+00    0.000000000000000E+00    0.000000000000000E+00    0.000000000000000E+00    0.000000000000000E+00    0.000000000000000E+00    0.000000000000000E+00    0.000000000000000E+00    0.000000000000000E+00    0.000000000000000E+00    0.000000000000000E+00    0.000000000000000E+00    0.000000000000000E+00    0.000000000000000E+00    0.000000000000000E+00    0.000000000000000E+00    0.000000000000000E+00    0.000000000000000E+00    0.000000000000000E+00    0.000000000000000E+00    0.000000000000000E+00    0.000000000000000E+00    0.000000000000000E+00    0.000000000000000E+00    0.000000000000000E+00    0.000000000000000E+00    0.000000000000000E+00    0.000000000000000E+00    0.000000000000000E+00    0.000000000000000E+00    0.000000000000000E+00    0.000000000000000E+00    0.000000000000000E+00    0.000000000000000E+00    0.000000000000000E+00    0.000000000000000E+00    0.000000000000000E+00    0.000000000000000E+00    0.000000000000000E+00    0.000000000000000E+00    0.000000000000000E+00    0.000000000000000E+00
    0.886170594499032E+01    0.000000000000000E+00    0.605425942217215E+00    0.000000000000000E+00    0.000000000000000E+00    0.000000000000000E+00    0.000000000000000E+00    0.000000000000000E+00    0.000000000000000E+00    0.000000000000000E+00    0.000000000000000E+00    0.000000000000000E+00    0.000000000000000E+00    0.000000000000000E+00    0.000000000000000E+00    0.000000000000000E+00    0.000000000000000E+00    0.000000000000000E+00    0.000000000000000E+00    0.000000000000000E+00    0.000000000000000E+00    0.000000000000000E+00    0.000000000000000E+00    0.000000000000000E+00    0.000000000000000E+00    0.000000000000000E+00    0.000000000000000E+00    0.000000000000000E+00    0.000000000000000E+00    0.000000000000000E+00    0.000000000000000E+00    0.000000000000000E+00    0.000000000000000E+00    0.000000000000000E+00    0.000000000000000E+00    0.000000000000000E+00    0.000000000000000E+00    0.000000000000000E+00    0.000000000000000E+00    0.000000000000000E+00    0.000000000000000E+00    0.000000000000000E+00    0.000000000000000E+00    0.000000000000000E+00    0.000000000000000E+00    0.000000000000000E+00    0.000000000000000E+00    0.000000000000000E+00
    0.886670603692711E+01    0.000000000000000E+00    0.609760184051179E+00    0.000000000000000E+00    0.000000000000000E+00    0.000000000000000E+00    0.000000000000000E+00    0.000000000000000E+00    0.000000000000000E+00    0.000000000000000E+00    0.000000000000000E+00    0.000000000000000E+00    0.000000000000000E+00    0.000000000000000E+00    0.000000000000000E+00    0.000000000000000E+00    0.000000000000000E+00    0.000000000000000E+00    0.000000000000000E+00    0.000000000000000E+00    0.000000000000000E+00    0.000000000000000E+00    0.000000000000000E+00    0.000000000000000E+00    0.000000000000000E+00    0.000000000000000E+00    0.000000000000000E+00    0.000000000000000E+00    0.000000000000000E+00    0.000000000000000E+00    0.000000000000000E+00    0.000000000000000E+00    0.000000000000000E+00    0.000000000000000E+00    0.000000000000000E+00    0.000000000000000E+00    0.000000000000000E+00    0.000000000000000E+00    0.000000000000000E+00    0.000000000000000E+00    0.000000000000000E+00    0.000000000000000E+00    0.000000000000000E+00    0.000000000000000E+00    0.000000000000000E+00    0.000000000000000E+00    0.000000000000000E+00    0.000000000000000E+00
    0.887170612886390E+01    0.000000000000000E+00    0.614074704311072E+00    0.000000000000000E+00    0.000000000000000E+00    0.000000000000000E+00    0.000000000000000E+00    0.000000000000000E+00    0.000000000000000E+00    0.000000000000000E+00    0.000000000000000E+00    0.000000000000000E+00    0.000000000000000E+00    0.000000000000000E+00    0.000000000000000E+00    0.000000000000000E+00    0.000000000000000E+00    0.000000000000000E+00    0.000000000000000E+00    0.000000000000000E+00    0.000000000000000E+00    0.000000000000000E+00    0.000000000000000E+00    0.000000000000000E+00    0.000000000000000E+00    0.000000000000000E+00    0.000000000000000E+00    0.000000000000000E+00    0.000000000000000E+00    0.000000000000000E+00    0.000000000000000E+00    0.000000000000000E+00    0.000000000000000E+00    0.000000000000000E+00    0.000000000000000E+00    0.000000000000000E+00    0.000000000000000E+00    0.000000000000000E+00    0.000000000000000E+00    0.000000000000000E+00    0.000000000000000E+00    0.000000000000000E+00    0.000000000000000E+00    0.000000000000000E+00    0.000000000000000E+00    0.000000000000000E+00    0.000000000000000E+00    0.000000000000000E+00
    0.887670622080068E+01    0.000000000000000E+00    0.618369641525768E+00    0.000000000000000E+00    0.000000000000000E+00    0.000000000000000E+00    0.000000000000000E+00    0.000000000000000E+00    0.000000000000000E+00    0.000000000000000E+00    0.000000000000000E+00    0.000000000000000E+00    0.000000000000000E+00    0.000000000000000E+00    0.000000000000000E+00    0.000000000000000E+00    0.000000000000000E+00    0.000000000000000E+00    0.000000000000000E+00    0.000000000000000E+00    0.000000000000000E+00    0.000000000000000E+00    0.000000000000000E+00    0.000000000000000E+00    0.000000000000000E+00    0.000000000000000E+00    0.000000000000000E+00    0.000000000000000E+00    0.000000000000000E+00    0.000000000000000E+00    0.000000000000000E+00    0.000000000000000E+00    0.000000000000000E+00    0.000000000000000E+00    0.000000000000000E+00    0.000000000000000E+00    0.000000000000000E+00    0.000000000000000E+00    0.000000000000000E+00    0.000000000000000E+00    0.000000000000000E+00    0.000000000000000E+00    0.000000000000000E+00    0.000000000000000E+00    0.000000000000000E+00    0.000000000000000E+00    0.000000000000000E+00    0.000000000000000E+00
    0.888170631273747E+01    0.000000000000000E+00    0.622645132549611E+00    0.000000000000000E+00    0.000000000000000E+00    0.000000000000000E+00    0.000000000000000E+00    0.000000000000000E+00    0.000000000000000E+00    0.000000000000000E+00    0.000000000000000E+00    0.000000000000000E+00    0.000000000000000E+00    0.000000000000000E+00    0.000000000000000E+00    0.000000000000000E+00    0.000000000000000E+00    0.000000000000000E+00    0.000000000000000E+00    0.000000000000000E+00    0.000000000000000E+00    0.000000000000000E+00    0.000000000000000E+00    0.000000000000000E+00    0.000000000000000E+00    0.000000000000000E+00    0.000000000000000E+00    0.000000000000000E+00    0.000000000000000E+00    0.000000000000000E+00    0.000000000000000E+00    0.000000000000000E+00    0.000000000000000E+00    0.000000000000000E+00    0.000000000000000E+00    0.000000000000000E+00    0.000000000000000E+00    0.000000000000000E+00    0.000000000000000E+00    0.000000000000000E+00    0.000000000000000E+00    0.000000000000000E+00    0.000000000000000E+00    0.000000000000000E+00    0.000000000000000E+00    0.000000000000000E+00    0.000000000000000E+00    0.000000000000000E+00
    0.888670640467426E+01    0.000000000000000E+00    0.626901312425404E+00    0.000000000000000E+00    0.000000000000000E+00    0.000000000000000E+00    0.000000000000000E+00    0.000000000000000E+00    0.000000000000000E+00    0.000000000000000E+00    0.000000000000000E+00    0.000000000000000E+00    0.000000000000000E+00    0.000000000000000E+00    0.000000000000000E+00    0.000000000000000E+00    0.000000000000000E+00    0.000000000000000E+00    0.000000000000000E+00    0.000000000000000E+00    0.000000000000000E+00    0.000000000000000E+00    0.000000000000000E+00    0.000000000000000E+00    0.000000000000000E+00    0.000000000000000E+00    0.000000000000000E+00    0.000000000000000E+00    0.000000000000000E+00    0.000000000000000E+00    0.000000000000000E+00    0.000000000000000E+00    0.000000000000000E+00    0.000000000000000E+00    0.000000000000000E+00    0.000000000000000E+00    0.000000000000000E+00    0.000000000000000E+00    0.000000000000000E+00    0.000000000000000E+00    0.000000000000000E+00    0.000000000000000E+00    0.000000000000000E+00    0.000000000000000E+00    0.000000000000000E+00    0.000000000000000E+00    0.000000000000000E+00    0.000000000000000E+00
    0.889170649661104E+01    0.000000000000000E+00    0.631138314254132E+00    0.000000000000000E+00    0.000000000000000E+00    0.000000000000000E+00    0.000000000000000E+00    0.000000000000000E+00    0.000000000000000E+00    0.000000000000000E+00    0.000000000000000E+00    0.000000000000000E+00    0.000000000000000E+00    0.000000000000000E+00    0.000000000000000E+00    0.000000000000000E+00    0.000000000000000E+00    0.000000000000000E+00    0.000000000000000E+00    0.000000000000000E+00    0.000000000000000E+00    0.000000000000000E+00    0.000000000000000E+00    0.000000000000000E+00    0.000000000000000E+00    0.000000000000000E+00    0.000000000000000E+00    0.000000000000000E+00    0.000000000000000E+00    0.000000000000000E+00    0.000000000000000E+00    0.000000000000000E+00    0.000000000000000E+00    0.000000000000000E+00    0.000000000000000E+00    0.000000000000000E+00    0.000000000000000E+00    0.000000000000000E+00    0.000000000000000E+00    0.000000000000000E+00    0.000000000000000E+00    0.000000000000000E+00    0.000000000000000E+00    0.000000000000000E+00    0.000000000000000E+00    0.000000000000000E+00    0.000000000000000E+00    0.000000000000000E+00
    0.889670658854783E+01    0.000000000000000E+00    0.635356269077240E+00    0.000000000000000E+00    0.000000000000000E+00    0.000000000000000E+00    0.000000000000000E+00    0.000000000000000E+00    0.000000000000000E+00    0.000000000000000E+00    0.000000000000000E+00    0.000000000000000E+00    0.000000000000000E+00    0.000000000000000E+00    0.000000000000000E+00    0.000000000000000E+00    0.000000000000000E+00    0.000000000000000E+00    0.000000000000000E+00    0.000000000000000E+00    0.000000000000000E+00    0.000000000000000E+00    0.000000000000000E+00    0.000000000000000E+00    0.000000000000000E+00    0.000000000000000E+00    0.000000000000000E+00    0.000000000000000E+00    0.000000000000000E+00    0.000000000000000E+00    0.000000000000000E+00    0.000000000000000E+00    0.000000000000000E+00    0.000000000000000E+00    0.000000000000000E+00    0.000000000000000E+00    0.000000000000000E+00    0.000000000000000E+00    0.000000000000000E+00    0.000000000000000E+00    0.000000000000000E+00    0.000000000000000E+00    0.000000000000000E+00    0.000000000000000E+00    0.000000000000000E+00    0.000000000000000E+00    0.000000000000000E+00    0.000000000000000E+00
    0.890170668048462E+01    0.000000000000000E+00    0.639555305776410E+00    0.000000000000000E+00    0.000000000000000E+00    0.000000000000000E+00    0.000000000000000E+00    0.000000000000000E+00    0.000000000000000E+00    0.000000000000000E+00    0.000000000000000E+00    0.000000000000000E+00    0.000000000000000E+00    0.000000000000000E+00    0.000000000000000E+00    0.000000000000000E+00    0.000000000000000E+00    0.000000000000000E+00    0.000000000000000E+00    0.000000000000000E+00    0.000000000000000E+00    0.000000000000000E+00    0.000000000000000E+00    0.000000000000000E+00    0.000000000000000E+00    0.000000000000000E+00    0.000000000000000E+00    0.000000000000000E+00    0.000000000000000E+00    0.000000000000000E+00    0.000000000000000E+00    0.000000000000000E+00    0.000000000000000E+00    0.000000000000000E+00    0.000000000000000E+00    0.000000000000000E+00    0.000000000000000E+00    0.000000000000000E+00    0.000000000000000E+00    0.000000000000000E+00    0.000000000000000E+00    0.000000000000000E+00    0.000000000000000E+00    0.000000000000000E+00    0.000000000000000E+00    0.000000000000000E+00    0.000000000000000E+00    0.000000000000000E+00
    0.890670677242141E+01    0.000000000000000E+00    0.643735550995189E+00    0.000000000000000E+00    0.000000000000000E+00    0.000000000000000E+00    0.000000000000000E+00    0.000000000000000E+00    0.000000000000000E+00    0.000000000000000E+00    0.000000000000000E+00    0.000000000000000E+00    0.000000000000000E+00    0.000000000000000E+00    0.000000000000000E+00    0.000000000000000E+00    0.000000000000000E+00    0.000000000000000E+00    0.000000000000000E+00    0.000000000000000E+00    0.000000000000000E+00    0.000000000000000E+00    0.000000000000000E+00    0.000000000000000E+00    0.000000000000000E+00    0.000000000000000E+00    0.000000000000000E+00    0.000000000000000E+00    0.000000000000000E+00    0.000000000000000E+00    0.000000000000000E+00    0.000000000000000E+00    0.000000000000000E+00    0.000000000000000E+00    0.000000000000000E+00    0.000000000000000E+00    0.000000000000000E+00    0.000000000000000E+00    0.000000000000000E+00    0.000000000000000E+00    0.000000000000000E+00    0.000000000000000E+00    0.000000000000000E+00    0.000000000000000E+00    0.000000000000000E+00    0.000000000000000E+00    0.000000000000000E+00    0.000000000000000E+00
    0.891170686435819E+01    0.000000000000000E+00    0.647897129085425E+00    0.000000000000000E+00    0.000000000000000E+00    0.000000000000000E+00    0.000000000000000E+00    0.000000000000000E+00    0.000000000000000E+00    0.000000000000000E+00    0.000000000000000E+00    0.000000000000000E+00    0.000000000000000E+00    0.000000000000000E+00    0.000000000000000E+00    0.000000000000000E+00    0.000000000000000E+00    0.000000000000000E+00    0.000000000000000E+00    0.000000000000000E+00    0.000000000000000E+00    0.000000000000000E+00    0.000000000000000E+00    0.000000000000000E+00    0.000000000000000E+00    0.000000000000000E+00    0.000000000000000E+00    0.000000000000000E+00    0.000000000000000E+00    0.000000000000000E+00    0.000000000000000E+00    0.000000000000000E+00    0.000000000000000E+00    0.000000000000000E+00    0.000000000000000E+00    0.000000000000000E+00    0.000000000000000E+00    0.000000000000000E+00    0.000000000000000E+00    0.000000000000000E+00    0.000000000000000E+00    0.000000000000000E+00    0.000000000000000E+00    0.000000000000000E+00    0.000000000000000E+00    0.000000000000000E+00    0.000000000000000E+00    0.000000000000000E+00
    0.891670695629498E+01    0.000000000000000E+00    0.652040162081574E+00    0.000000000000000E+00    0.000000000000000E+00    0.000000000000000E+00    0.000000000000000E+00    0.000000000000000E+00    0.000000000000000E+00    0.000000000000000E+00    0.000000000000000E+00    0.000000000000000E+00    0.000000000000000E+00    0.000000000000000E+00    0.000000000000000E+00    0.000000000000000E+00    0.000000000000000E+00    0.000000000000000E+00    0.000000000000000E+00    0.000000000000000E+00    0.000000000000000E+00    0.000000000000000E+00    0.000000000000000E+00    0.000000000000000E+00    0.000000000000000E+00    0.000000000000000E+00    0.000000000000000E+00    0.000000000000000E+00    0.000000000000000E+00    0.000000000000000E+00    0.000000000000000E+00    0.000000000000000E+00    0.000000000000000E+00    0.000000000000000E+00    0.000000000000000E+00    0.000000000000000E+00    0.000000000000000E+00    0.000000000000000E+00    0.000000000000000E+00    0.000000000000000E+00    0.000000000000000E+00    0.000000000000000E+00    0.000000000000000E+00    0.000000000000000E+00    0.000000000000000E+00    0.000000000000000E+00    0.000000000000000E+00    0.000000000000000E+00
    0.892170704823177E+01    0.000000000000000E+00    0.656164769703220E+00    0.000000000000000E+00    0.000000000000000E+00    0.000000000000000E+00    0.000000000000000E+00    0.000000000000000E+00    0.000000000000000E+00    0.000000000000000E+00    0.000000000000000E+00    0.000000000000000E+00    0.000000000000000E+00    0.000000000000000E+00    0.000000000000000E+00    0.000000000000000E+00    0.000000000000000E+00    0.000000000000000E+00    0.000000000000000E+00    0.000000000000000E+00    0.000000000000000E+00    0.000000000000000E+00    0.000000000000000E+00    0.000000000000000E+00    0.000000000000000E+00    0.000000000000000E+00    0.000000000000000E+00    0.000000000000000E+00    0.000000000000000E+00    0.000000000000000E+00    0.000000000000000E+00    0.000000000000000E+00    0.000000000000000E+00    0.000000000000000E+00    0.000000000000000E+00    0.000000000000000E+00    0.000000000000000E+00    0.000000000000000E+00    0.000000000000000E+00    0.000000000000000E+00    0.000000000000000E+00    0.000000000000000E+00    0.000000000000000E+00    0.000000000000000E+00    0.000000000000000E+00    0.000000000000000E+00    0.000000000000000E+00    0.000000000000000E+00
    0.892670714016856E+01    0.000000000000000E+00    0.660271069387217E+00    0.000000000000000E+00    0.000000000000000E+00    0.000000000000000E+00    0.000000000000000E+00    0.000000000000000E+00    0.000000000000000E+00    0.000000000000000E+00    0.000000000000000E+00    0.000000000000000E+00    0.000000000000000E+00    0.000000000000000E+00    0.000000000000000E+00    0.000000000000000E+00    0.000000000000000E+00    0.000000000000000E+00    0.000000000000000E+00    0.000000000000000E+00    0.000000000000000E+00    0.000000000000000E+00    0.000000000000000E+00    0.000000000000000E+00    0.000000000000000E+00    0.000000000000000E+00    0.000000000000000E+00    0.000000000000000E+00    0.000000000000000E+00    0.000000000000000E+00    0.000000000000000E+00    0.000000000000000E+00    0.000000000000000E+00    0.000000000000000E+00    0.000000000000000E+00    0.000000000000000E+00    0.000000000000000E+00    0.000000000000000E+00    0.000000000000000E+00    0.000000000000000E+00    0.000000000000000E+00    0.000000000000000E+00    0.000000000000000E+00    0.000000000000000E+00    0.000000000000000E+00    0.000000000000000E+00    0.000000000000000E+00    0.000000000000000E+00
    0.893170723210535E+01    0.000000000000000E+00    0.664359176347950E+00    0.000000000000000E+00    0.000000000000000E+00    0.000000000000000E+00    0.000000000000000E+00    0.000000000000000E+00    0.000000000000000E+00    0.000000000000000E+00    0.000000000000000E+00    0.000000000000000E+00    0.000000000000000E+00    0.000000000000000E+00    0.000000000000000E+00    0.000000000000000E+00    0.000000000000000E+00    0.000000000000000E+00    0.000000000000000E+00    0.000000000000000E+00    0.000000000000000E+00    0.000000000000000E+00    0.000000000000000E+00    0.000000000000000E+00    0.000000000000000E+00    0.000000000000000E+00    0.000000000000000E+00    0.000000000000000E+00    0.000000000000000E+00    0.000000000000000E+00    0.000000000000000E+00    0.000000000000000E+00    0.000000000000000E+00    0.000000000000000E+00    0.000000000000000E+00    0.000000000000000E+00    0.000000000000000E+00    0.000000000000000E+00    0.000000000000000E+00    0.000000000000000E+00    0.000000000000000E+00    0.000000000000000E+00    0.000000000000000E+00    0.000000000000000E+00    0.000000000000000E+00    0.000000000000000E+00    0.000000000000000E+00    0.000000000000000E+00
    0.893670732404213E+01    0.000000000000000E+00    0.668429203664138E+00    0.000000000000000E+00    0.000000000000000E+00    0.000000000000000E+00    0.000000000000000E+00    0.000000000000000E+00    0.000000000000000E+00    0.000000000000000E+00    0.000000000000000E+00    0.000000000000000E+00    0.000000000000000E+00    0.000000000000000E+00    0.000000000000000E+00    0.000000000000000E+00    0.000000000000000E+00    0.000000000000000E+00    0.000000000000000E+00    0.000000000000000E+00    0.000000000000000E+00    0.000000000000000E+00    0.000000000000000E+00    0.000000000000000E+00    0.000000000000000E+00    0.000000000000000E+00    0.000000000000000E+00    0.000000000000000E+00    0.000000000000000E+00    0.000000000000000E+00    0.000000000000000E+00    0.000000000000000E+00    0.000000000000000E+00    0.000000000000000E+00    0.000000000000000E+00    0.000000000000000E+00    0.000000000000000E+00    0.000000000000000E+00    0.000000000000000E+00    0.000000000000000E+00    0.000000000000000E+00    0.000000000000000E+00    0.000000000000000E+00    0.000000000000000E+00    0.000000000000000E+00    0.000000000000000E+00    0.000000000000000E+00    0.000000000000000E+00
    0.894170741597892E+01    0.000000000000000E+00    0.672481262390296E+00    0.000000000000000E+00    0.000000000000000E+00    0.000000000000000E+00    0.000000000000000E+00    0.000000000000000E+00    0.000000000000000E+00    0.000000000000000E+00    0.000000000000000E+00    0.000000000000000E+00    0.000000000000000E+00    0.000000000000000E+00    0.000000000000000E+00    0.000000000000000E+00    0.000000000000000E+00    0.000000000000000E+00    0.000000000000000E+00    0.000000000000000E+00    0.000000000000000E+00    0.000000000000000E+00    0.000000000000000E+00    0.000000000000000E+00    0.000000000000000E+00    0.000000000000000E+00    0.000000000000000E+00    0.000000000000000E+00    0.000000000000000E+00    0.000000000000000E+00    0.000000000000000E+00    0.000000000000000E+00    0.000000000000000E+00    0.000000000000000E+00    0.000000000000000E+00    0.000000000000000E+00    0.000000000000000E+00    0.000000000000000E+00    0.000000000000000E+00    0.000000000000000E+00    0.000000000000000E+00    0.000000000000000E+00    0.000000000000000E+00    0.000000000000000E+00    0.000000000000000E+00    0.000000000000000E+00    0.000000000000000E+00    0.000000000000000E+00
    0.894670750791571E+01    0.000000000000000E+00    0.676515461688928E+00    0.000000000000000E+00    0.000000000000000E+00    0.000000000000000E+00    0.000000000000000E+00    0.000000000000000E+00    0.000000000000000E+00    0.000000000000000E+00    0.000000000000000E+00    0.000000000000000E+00    0.000000000000000E+00    0.000000000000000E+00    0.000000000000000E+00    0.000000000000000E+00    0.000000000000000E+00    0.000000000000000E+00    0.000000000000000E+00    0.000000000000000E+00    0.000000000000000E+00    0.000000000000000E+00    0.000000000000000E+00    0.000000000000000E+00    0.000000000000000E+00    0.000000000000000E+00    0.000000000000000E+00    0.000000000000000E+00    0.000000000000000E+00    0.000000000000000E+00    0.000000000000000E+00    0.000000000000000E+00    0.000000000000000E+00    0.000000000000000E+00    0.000000000000000E+00    0.000000000000000E+00    0.000000000000000E+00    0.000000000000000E+00    0.000000000000000E+00    0.000000000000000E+00    0.000000000000000E+00    0.000000000000000E+00    0.000000000000000E+00    0.000000000000000E+00    0.000000000000000E+00    0.000000000000000E+00    0.000000000000000E+00    0.000000000000000E+00
    0.895170759985250E+01    0.000000000000000E+00    0.680531908979945E+00    0.000000000000000E+00    0.000000000000000E+00    0.000000000000000E+00    0.000000000000000E+00    0.000000000000000E+00    0.000000000000000E+00    0.000000000000000E+00    0.000000000000000E+00    0.000000000000000E+00    0.000000000000000E+00    0.000000000000000E+00    0.000000000000000E+00    0.000000000000000E+00    0.000000000000000E+00    0.000000000000000E+00    0.000000000000000E+00    0.000000000000000E+00    0.000000000000000E+00    0.000000000000000E+00    0.000000000000000E+00    0.000000000000000E+00    0.000000000000000E+00    0.000000000000000E+00    0.000000000000000E+00    0.000000000000000E+00    0.000000000000000E+00    0.000000000000000E+00    0.000000000000000E+00    0.000000000000000E+00    0.000000000000000E+00    0.000000000000000E+00    0.000000000000000E+00    0.000000000000000E+00    0.000000000000000E+00    0.000000000000000E+00    0.000000000000000E+00    0.000000000000000E+00    0.000000000000000E+00    0.000000000000000E+00    0.000000000000000E+00    0.000000000000000E+00    0.000000000000000E+00    0.000000000000000E+00    0.000000000000000E+00    0.000000000000000E+00
    0.895670769178928E+01    0.000000000000000E+00    0.684530710103081E+00    0.000000000000000E+00    0.000000000000000E+00    0.000000000000000E+00    0.000000000000000E+00    0.000000000000000E+00    0.000000000000000E+00    0.000000000000000E+00    0.000000000000000E+00    0.000000000000000E+00    0.000000000000000E+00    0.000000000000000E+00    0.000000000000000E+00    0.000000000000000E+00    0.000000000000000E+00    0.000000000000000E+00    0.000000000000000E+00    0.000000000000000E+00    0.000000000000000E+00    0.000000000000000E+00    0.000000000000000E+00    0.000000000000000E+00    0.000000000000000E+00    0.000000000000000E+00    0.000000000000000E+00    0.000000000000000E+00    0.000000000000000E+00    0.000000000000000E+00    0.000000000000000E+00    0.000000000000000E+00    0.000000000000000E+00    0.000000000000000E+00    0.000000000000000E+00    0.000000000000000E+00    0.000000000000000E+00    0.000000000000000E+00    0.000000000000000E+00    0.000000000000000E+00    0.000000000000000E+00    0.000000000000000E+00    0.000000000000000E+00    0.000000000000000E+00    0.000000000000000E+00    0.000000000000000E+00    0.000000000000000E+00    0.000000000000000E+00
    0.896170778372607E+01    0.000000000000000E+00    0.688511969488432E+00    0.000000000000000E+00    0.000000000000000E+00    0.000000000000000E+00    0.000000000000000E+00    0.000000000000000E+00    0.000000000000000E+00    0.000000000000000E+00    0.000000000000000E+00    0.000000000000000E+00    0.000000000000000E+00    0.000000000000000E+00    0.000000000000000E+00    0.000000000000000E+00    0.000000000000000E+00    0.000000000000000E+00    0.000000000000000E+00    0.000000000000000E+00    0.000000000000000E+00    0.000000000000000E+00    0.000000000000000E+00    0.000000000000000E+00    0.000000000000000E+00    0.000000000000000E+00    0.000000000000000E+00    0.000000000000000E+00    0.000000000000000E+00    0.000000000000000E+00    0.000000000000000E+00    0.000000000000000E+00    0.000000000000000E+00    0.000000000000000E+00    0.000000000000000E+00    0.000000000000000E+00    0.000000000000000E+00    0.000000000000000E+00    0.000000000000000E+00    0.000000000000000E+00    0.000000000000000E+00    0.000000000000000E+00    0.000000000000000E+00    0.000000000000000E+00    0.000000000000000E+00    0.000000000000000E+00    0.000000000000000E+00    0.000000000000000E+00
    0.896670787566286E+01    0.000000000000000E+00    0.692475790330616E+00    0.000000000000000E+00    0.000000000000000E+00    0.000000000000000E+00    0.000000000000000E+00    0.000000000000000E+00    0.000000000000000E+00    0.000000000000000E+00    0.000000000000000E+00    0.000000000000000E+00    0.000000000000000E+00    0.000000000000000E+00    0.000000000000000E+00    0.000000000000000E+00    0.000000000000000E+00    0.000000000000000E+00    0.000000000000000E+00    0.000000000000000E+00    0.000000000000000E+00    0.000000000000000E+00    0.000000000000000E+00    0.000000000000000E+00    0.000000000000000E+00    0.000000000000000E+00    0.000000000000000E+00    0.000000000000000E+00    0.000000000000000E+00    0.000000000000000E+00    0.000000000000000E+00    0.000000000000000E+00    0.000000000000000E+00    0.000000000000000E+00    0.000000000000000E+00    0.000000000000000E+00    0.000000000000000E+00    0.000000000000000E+00    0.000000000000000E+00    0.000000000000000E+00    0.000000000000000E+00    0.000000000000000E+00    0.000000000000000E+00    0.000000000000000E+00    0.000000000000000E+00    0.000000000000000E+00    0.000000000000000E+00    0.000000000000000E+00
    0.897170796759965E+01    0.000000000000000E+00    0.696422274762064E+00    0.000000000000000E+00    0.000000000000000E+00    0.000000000000000E+00    0.000000000000000E+00    0.000000000000000E+00    0.000000000000000E+00    0.000000000000000E+00    0.000000000000000E+00    0.000000000000000E+00    0.000000000000000E+00    0.000000000000000E+00    0.000000000000000E+00    0.000000000000000E+00    0.000000000000000E+00    0.000000000000000E+00    0.000000000000000E+00    0.000000000000000E+00    0.000000000000000E+00    0.000000000000000E+00    0.000000000000000E+00    0.000000000000000E+00    0.000000000000000E+00    0.000000000000000E+00    0.000000000000000E+00    0.000000000000000E+00    0.000000000000000E+00    0.000000000000000E+00    0.000000000000000E+00    0.000000000000000E+00    0.000000000000000E+00    0.000000000000000E+00    0.000000000000000E+00    0.000000000000000E+00    0.000000000000000E+00    0.000000000000000E+00    0.000000000000000E+00    0.000000000000000E+00    0.000000000000000E+00    0.000000000000000E+00    0.000000000000000E+00    0.000000000000000E+00    0.000000000000000E+00    0.000000000000000E+00    0.000000000000000E+00    0.000000000000000E+00
    0.897670805953643E+01    0.000000000000000E+00    0.700351524020035E+00    0.000000000000000E+00    0.000000000000000E+00    0.000000000000000E+00    0.000000000000000E+00    0.000000000000000E+00    0.000000000000000E+00    0.000000000000000E+00    0.000000000000000E+00    0.000000000000000E+00    0.000000000000000E+00    0.000000000000000E+00    0.000000000000000E+00    0.000000000000000E+00    0.000000000000000E+00    0.000000000000000E+00    0.000000000000000E+00    0.000000000000000E+00    0.000000000000000E+00    0.000000000000000E+00    0.000000000000000E+00    0.000000000000000E+00    0.000000000000000E+00    0.000000000000000E+00    0.000000000000000E+00    0.000000000000000E+00    0.000000000000000E+00    0.000000000000000E+00    0.000000000000000E+00    0.000000000000000E+00    0.000000000000000E+00    0.000000000000000E+00    0.000000000000000E+00    0.000000000000000E+00    0.000000000000000E+00    0.000000000000000E+00    0.000000000000000E+00    0.000000000000000E+00    0.000000000000000E+00    0.000000000000000E+00    0.000000000000000E+00    0.000000000000000E+00    0.000000000000000E+00    0.000000000000000E+00    0.000000000000000E+00    0.000000000000000E+00
    0.898170815147322E+01    0.000000000000000E+00    0.704263638604116E+00    0.000000000000000E+00    0.000000000000000E+00    0.000000000000000E+00    0.000000000000000E+00    0.000000000000000E+00    0.000000000000000E+00    0.000000000000000E+00    0.000000000000000E+00    0.000000000000000E+00    0.000000000000000E+00    0.000000000000000E+00    0.000000000000000E+00    0.000000000000000E+00    0.000000000000000E+00    0.000000000000000E+00    0.000000000000000E+00    0.000000000000000E+00    0.000000000000000E+00    0.000000000000000E+00    0.000000000000000E+00    0.000000000000000E+00    0.000000000000000E+00    0.000000000000000E+00    0.000000000000000E+00    0.000000000000000E+00    0.000000000000000E+00    0.000000000000000E+00    0.000000000000000E+00    0.000000000000000E+00    0.000000000000000E+00    0.000000000000000E+00    0.000000000000000E+00    0.000000000000000E+00    0.000000000000000E+00    0.000000000000000E+00    0.000000000000000E+00    0.000000000000000E+00    0.000000000000000E+00    0.000000000000000E+00    0.000000000000000E+00    0.000000000000000E+00    0.000000000000000E+00    0.000000000000000E+00    0.000000000000000E+00    0.000000000000000E+00
    0.898670824341001E+01    0.000000000000000E+00    0.708158718420256E+00    0.000000000000000E+00    0.000000000000000E+00    0.000000000000000E+00    0.000000000000000E+00    0.000000000000000E+00    0.000000000000000E+00    0.000000000000000E+00    0.000000000000000E+00    0.000000000000000E+00    0.000000000000000E+00    0.000000000000000E+00    0.000000000000000E+00    0.000000000000000E+00    0.000000000000000E+00    0.000000000000000E+00    0.000000000000000E+00    0.000000000000000E+00    0.000000000000000E+00    0.000000000000000E+00    0.000000000000000E+00    0.000000000000000E+00    0.000000000000000E+00    0.000000000000000E+00    0.000000000000000E+00    0.000000000000000E+00    0.000000000000000E+00    0.000000000000000E+00    0.000000000000000E+00    0.000000000000000E+00    0.000000000000000E+00    0.000000000000000E+00    0.000000000000000E+00    0.000000000000000E+00    0.000000000000000E+00    0.000000000000000E+00    0.000000000000000E+00    0.000000000000000E+00    0.000000000000000E+00    0.000000000000000E+00    0.000000000000000E+00    0.000000000000000E+00    0.000000000000000E+00    0.000000000000000E+00    0.000000000000000E+00    0.000000000000000E+00
    0.899170833534679E+01    0.000000000000000E+00    0.712036862906942E+00    0.000000000000000E+00    0.000000000000000E+00    0.000000000000000E+00    0.000000000000000E+00    0.000000000000000E+00    0.000000000000000E+00    0.000000000000000E+00    0.000000000000000E+00    0.000000000000000E+00    0.000000000000000E+00    0.000000000000000E+00    0.000000000000000E+00    0.000000000000000E+00    0.000000000000000E+00    0.000000000000000E+00    0.000000000000000E+00    0.000000000000000E+00    0.000000000000000E+00    0.000000000000000E+00    0.000000000000000E+00    0.000000000000000E+00    0.000000000000000E+00    0.000000000000000E+00    0.000000000000000E+00    0.000000000000000E+00    0.000000000000000E+00    0.000000000000000E+00    0.000000000000000E+00    0.000000000000000E+00    0.000000000000000E+00    0.000000000000000E+00    0.000000000000000E+00    0.000000000000000E+00    0.000000000000000E+00    0.000000000000000E+00    0.000000000000000E+00    0.000000000000000E+00    0.000000000000000E+00    0.000000000000000E+00    0.000000000000000E+00    0.000000000000000E+00    0.000000000000000E+00    0.000000000000000E+00    0.000000000000000E+00    0.000000000000000E+00
    0.899670842728358E+01    0.000000000000000E+00    0.715898171142223E+00    0.000000000000000E+00    0.000000000000000E+00    0.000000000000000E+00    0.000000000000000E+00    0.000000000000000E+00    0.000000000000000E+00    0.000000000000000E+00    0.000000000000000E+00    0.000000000000000E+00    0.000000000000000E+00    0.000000000000000E+00    0.000000000000000E+00    0.000000000000000E+00    0.000000000000000E+00    0.000000000000000E+00    0.000000000000000E+00    0.000000000000000E+00    0.000000000000000E+00    0.000000000000000E+00    0.000000000000000E+00    0.000000000000000E+00    0.000000000000000E+00    0.000000000000000E+00    0.000000000000000E+00    0.000000000000000E+00    0.000000000000000E+00    0.000000000000000E+00    0.000000000000000E+00    0.000000000000000E+00    0.000000000000000E+00    0.000000000000000E+00    0.000000000000000E+00    0.000000000000000E+00    0.000000000000000E+00    0.000000000000000E+00    0.000000000000000E+00    0.000000000000000E+00    0.000000000000000E+00    0.000000000000000E+00    0.000000000000000E+00    0.000000000000000E+00    0.000000000000000E+00    0.000000000000000E+00    0.000000000000000E+00    0.000000000000000E+00
    0.900170851922037E+01    0.000000000000000E+00    0.719742741929284E+00    0.000000000000000E+00    0.000000000000000E+00    0.000000000000000E+00    0.000000000000000E+00    0.000000000000000E+00    0.000000000000000E+00    0.000000000000000E+00    0.000000000000000E+00    0.000000000000000E+00    0.000000000000000E+00    0.000000000000000E+00    0.000000000000000E+00    0.000000000000000E+00    0.000000000000000E+00    0.000000000000000E+00    0.000000000000000E+00    0.000000000000000E+00    0.000000000000000E+00    0.000000000000000E+00    0.000000000000000E+00    0.000000000000000E+00    0.000000000000000E+00    0.000000000000000E+00    0.000000000000000E+00    0.000000000000000E+00    0.000000000000000E+00    0.000000000000000E+00    0.000000000000000E+00    0.000000000000000E+00    0.000000000000000E+00    0.000000000000000E+00    0.000000000000000E+00    0.000000000000000E+00    0.000000000000000E+00    0.000000000000000E+00    0.000000000000000E+00    0.000000000000000E+00    0.000000000000000E+00    0.000000000000000E+00    0.000000000000000E+00    0.000000000000000E+00    0.000000000000000E+00    0.000000000000000E+00    0.000000000000000E+00    0.000000000000000E+00
    0.900670861115716E+01    0.000000000000000E+00    0.723570673858492E+00    0.000000000000000E+00    0.000000000000000E+00    0.000000000000000E+00    0.000000000000000E+00    0.000000000000000E+00    0.000000000000000E+00    0.000000000000000E+00    0.000000000000000E+00    0.000000000000000E+00    0.000000000000000E+00    0.000000000000000E+00    0.000000000000000E+00    0.000000000000000E+00    0.000000000000000E+00    0.000000000000000E+00    0.000000000000000E+00    0.000000000000000E+00    0.000000000000000E+00    0.000000000000000E+00    0.000000000000000E+00    0.000000000000000E+00    0.000000000000000E+00    0.000000000000000E+00    0.000000000000000E+00    0.000000000000000E+00    0.000000000000000E+00    0.000000000000000E+00    0.000000000000000E+00    0.000000000000000E+00    0.000000000000000E+00    0.000000000000000E+00    0.000000000000000E+00    0.000000000000000E+00    0.000000000000000E+00    0.000000000000000E+00    0.000000000000000E+00    0.000000000000000E+00    0.000000000000000E+00    0.000000000000000E+00    0.000000000000000E+00    0.000000000000000E+00    0.000000000000000E+00    0.000000000000000E+00    0.000000000000000E+00    0.000000000000000E+00
    0.901170870309394E+01    0.000000000000000E+00    0.727382065346257E+00    0.000000000000000E+00    0.000000000000000E+00    0.000000000000000E+00    0.000000000000000E+00    0.000000000000000E+00    0.000000000000000E+00    0.000000000000000E+00    0.000000000000000E+00    0.000000000000000E+00    0.000000000000000E+00    0.000000000000000E+00    0.000000000000000E+00    0.000000000000000E+00    0.000000000000000E+00    0.000000000000000E+00    0.000000000000000E+00    0.000000000000000E+00    0.000000000000000E+00    0.000000000000000E+00    0.000000000000000E+00    0.000000000000000E+00    0.000000000000000E+00    0.000000000000000E+00    0.000000000000000E+00    0.000000000000000E+00    0.000000000000000E+00    0.000000000000000E+00    0.000000000000000E+00    0.000000000000000E+00    0.000000000000000E+00    0.000000000000000E+00    0.000000000000000E+00    0.000000000000000E+00    0.000000000000000E+00    0.000000000000000E+00    0.000000000000000E+00    0.000000000000000E+00    0.000000000000000E+00    0.000000000000000E+00    0.000000000000000E+00    0.000000000000000E+00    0.000000000000000E+00    0.000000000000000E+00    0.000000000000000E+00    0.000000000000000E+00
    0.901670879503073E+01    0.000000000000000E+00    0.731177014650531E+00    0.000000000000000E+00    0.000000000000000E+00    0.000000000000000E+00    0.000000000000000E+00    0.000000000000000E+00    0.000000000000000E+00    0.000000000000000E+00    0.000000000000000E+00    0.000000000000000E+00    0.000000000000000E+00    0.000000000000000E+00    0.000000000000000E+00    0.000000000000000E+00    0.000000000000000E+00    0.000000000000000E+00    0.000000000000000E+00    0.000000000000000E+00    0.000000000000000E+00    0.000000000000000E+00    0.000000000000000E+00    0.000000000000000E+00    0.000000000000000E+00    0.000000000000000E+00    0.000000000000000E+00    0.000000000000000E+00    0.000000000000000E+00    0.000000000000000E+00    0.000000000000000E+00    0.000000000000000E+00    0.000000000000000E+00    0.000000000000000E+00    0.000000000000000E+00    0.000000000000000E+00    0.000000000000000E+00    0.000000000000000E+00    0.000000000000000E+00    0.000000000000000E+00    0.000000000000000E+00    0.000000000000000E+00    0.000000000000000E+00    0.000000000000000E+00    0.000000000000000E+00    0.000000000000000E+00    0.000000000000000E+00    0.000000000000000E+00
    0.902170888696752E+01    0.000000000000000E+00    0.734955619863719E+00    0.000000000000000E+00    0.000000000000000E+00    0.000000000000000E+00    0.000000000000000E+00    0.000000000000000E+00    0.000000000000000E+00    0.000000000000000E+00    0.000000000000000E+00    0.000000000000000E+00    0.000000000000000E+00    0.000000000000000E+00    0.000000000000000E+00    0.000000000000000E+00    0.000000000000000E+00    0.000000000000000E+00    0.000000000000000E+00    0.000000000000000E+00    0.000000000000000E+00    0.000000000000000E+00    0.000000000000000E+00    0.000000000000000E+00    0.000000000000000E+00    0.000000000000000E+00    0.000000000000000E+00    0.000000000000000E+00    0.000000000000000E+00    0.000000000000000E+00    0.000000000000000E+00    0.000000000000000E+00    0.000000000000000E+00    0.000000000000000E+00    0.000000000000000E+00    0.000000000000000E+00    0.000000000000000E+00    0.000000000000000E+00    0.000000000000000E+00    0.000000000000000E+00    0.000000000000000E+00    0.000000000000000E+00    0.000000000000000E+00    0.000000000000000E+00    0.000000000000000E+00    0.000000000000000E+00    0.000000000000000E+00    0.000000000000000E+00
    0.902670897890431E+01    0.000000000000000E+00    0.738717978884555E+00    0.000000000000000E+00    0.000000000000000E+00    0.000000000000000E+00    0.000000000000000E+00    0.000000000000000E+00    0.000000000000000E+00    0.000000000000000E+00    0.000000000000000E+00    0.000000000000000E+00    0.000000000000000E+00    0.000000000000000E+00    0.000000000000000E+00    0.000000000000000E+00    0.000000000000000E+00    0.000000000000000E+00    0.000000000000000E+00    0.000000000000000E+00    0.000000000000000E+00    0.000000000000000E+00    0.000000000000000E+00    0.000000000000000E+00    0.000000000000000E+00    0.000000000000000E+00    0.000000000000000E+00    0.000000000000000E+00    0.000000000000000E+00    0.000000000000000E+00    0.000000000000000E+00    0.000000000000000E+00    0.000000000000000E+00    0.000000000000000E+00    0.000000000000000E+00    0.000000000000000E+00    0.000000000000000E+00    0.000000000000000E+00    0.000000000000000E+00    0.000000000000000E+00    0.000000000000000E+00    0.000000000000000E+00    0.000000000000000E+00    0.000000000000000E+00    0.000000000000000E+00    0.000000000000000E+00    0.000000000000000E+00    0.000000000000000E+00
    0.903170907084109E+01    0.000000000000000E+00    0.742464189370829E+00    0.000000000000000E+00    0.000000000000000E+00    0.000000000000000E+00    0.000000000000000E+00    0.000000000000000E+00    0.000000000000000E+00    0.000000000000000E+00    0.000000000000000E+00    0.000000000000000E+00    0.000000000000000E+00    0.000000000000000E+00    0.000000000000000E+00    0.000000000000000E+00    0.000000000000000E+00    0.000000000000000E+00    0.000000000000000E+00    0.000000000000000E+00    0.000000000000000E+00    0.000000000000000E+00    0.000000000000000E+00    0.000000000000000E+00    0.000000000000000E+00    0.000000000000000E+00    0.000000000000000E+00    0.000000000000000E+00    0.000000000000000E+00    0.000000000000000E+00    0.000000000000000E+00    0.000000000000000E+00    0.000000000000000E+00    0.000000000000000E+00    0.000000000000000E+00    0.000000000000000E+00    0.000000000000000E+00    0.000000000000000E+00    0.000000000000000E+00    0.000000000000000E+00    0.000000000000000E+00    0.000000000000000E+00    0.000000000000000E+00    0.000000000000000E+00    0.000000000000000E+00    0.000000000000000E+00    0.000000000000000E+00    0.000000000000000E+00
    0.903670916277788E+01    0.000000000000000E+00    0.746194348676085E+00    0.000000000000000E+00    0.000000000000000E+00    0.000000000000000E+00    0.000000000000000E+00    0.000000000000000E+00    0.000000000000000E+00    0.000000000000000E+00    0.000000000000000E+00    0.000000000000000E+00    0.000000000000000E+00    0.000000000000000E+00    0.000000000000000E+00    0.000000000000000E+00    0.000000000000000E+00    0.000000000000000E+00    0.000000000000000E+00    0.000000000000000E+00    0.000000000000000E+00    0.000000000000000E+00    0.000000000000000E+00    0.000000000000000E+00    0.000000000000000E+00    0.000000000000000E+00    0.000000000000000E+00    0.000000000000000E+00    0.000000000000000E+00    0.000000000000000E+00    0.000000000000000E+00    0.000000000000000E+00    0.000000000000000E+00    0.000000000000000E+00    0.000000000000000E+00    0.000000000000000E+00    0.000000000000000E+00    0.000000000000000E+00    0.000000000000000E+00    0.000000000000000E+00    0.000000000000000E+00    0.000000000000000E+00    0.000000000000000E+00    0.000000000000000E+00    0.000000000000000E+00    0.000000000000000E+00    0.000000000000000E+00    0.000000000000000E+00
    0.904170925471467E+01    0.000000000000000E+00    0.749908553771973E+00    0.000000000000000E+00    0.000000000000000E+00    0.000000000000000E+00    0.000000000000000E+00    0.000000000000000E+00    0.000000000000000E+00    0.000000000000000E+00    0.000000000000000E+00    0.000000000000000E+00    0.000000000000000E+00    0.000000000000000E+00    0.000000000000000E+00    0.000000000000000E+00    0.000000000000000E+00    0.000000000000000E+00    0.000000000000000E+00    0.000000000000000E+00    0.000000000000000E+00    0.000000000000000E+00    0.000000000000000E+00    0.000000000000000E+00    0.000000000000000E+00    0.000000000000000E+00    0.000000000000000E+00    0.000000000000000E+00    0.000000000000000E+00    0.000000000000000E+00    0.000000000000000E+00    0.000000000000000E+00    0.000000000000000E+00    0.000000000000000E+00    0.000000000000000E+00    0.000000000000000E+00    0.000000000000000E+00    0.000000000000000E+00    0.000000000000000E+00    0.000000000000000E+00    0.000000000000000E+00    0.000000000000000E+00    0.000000000000000E+00    0.000000000000000E+00    0.000000000000000E+00    0.000000000000000E+00    0.000000000000000E+00    0.000000000000000E+00
    0.904670934665146E+01    0.000000000000000E+00    0.753606901160708E+00    0.000000000000000E+00    0.000000000000000E+00    0.000000000000000E+00    0.000000000000000E+00    0.000000000000000E+00    0.000000000000000E+00    0.000000000000000E+00    0.000000000000000E+00    0.000000000000000E+00    0.000000000000000E+00    0.000000000000000E+00    0.000000000000000E+00    0.000000000000000E+00    0.000000000000000E+00    0.000000000000000E+00    0.000000000000000E+00    0.000000000000000E+00    0.000000000000000E+00    0.000000000000000E+00    0.000000000000000E+00    0.000000000000000E+00    0.000000000000000E+00    0.000000000000000E+00    0.000000000000000E+00    0.000000000000000E+00    0.000000000000000E+00    0.000000000000000E+00    0.000000000000000E+00    0.000000000000000E+00    0.000000000000000E+00    0.000000000000000E+00    0.000000000000000E+00    0.000000000000000E+00    0.000000000000000E+00    0.000000000000000E+00    0.000000000000000E+00    0.000000000000000E+00    0.000000000000000E+00    0.000000000000000E+00    0.000000000000000E+00    0.000000000000000E+00    0.000000000000000E+00    0.000000000000000E+00    0.000000000000000E+00    0.000000000000000E+00
    0.905170943858824E+01    0.000000000000000E+00    0.757289486780203E+00    0.000000000000000E+00    0.000000000000000E+00    0.000000000000000E+00    0.000000000000000E+00    0.000000000000000E+00    0.000000000000000E+00    0.000000000000000E+00    0.000000000000000E+00    0.000000000000000E+00    0.000000000000000E+00    0.000000000000000E+00    0.000000000000000E+00    0.000000000000000E+00    0.000000000000000E+00    0.000000000000000E+00    0.000000000000000E+00    0.000000000000000E+00    0.000000000000000E+00    0.000000000000000E+00    0.000000000000000E+00    0.000000000000000E+00    0.000000000000000E+00    0.000000000000000E+00    0.000000000000000E+00    0.000000000000000E+00    0.000000000000000E+00    0.000000000000000E+00    0.000000000000000E+00    0.000000000000000E+00    0.000000000000000E+00    0.000000000000000E+00    0.000000000000000E+00    0.000000000000000E+00    0.000000000000000E+00    0.000000000000000E+00    0.000000000000000E+00    0.000000000000000E+00    0.000000000000000E+00    0.000000000000000E+00    0.000000000000000E+00    0.000000000000000E+00    0.000000000000000E+00    0.000000000000000E+00    0.000000000000000E+00    0.000000000000000E+00
    0.905670953052503E+01    0.000000000000000E+00    0.760956405905610E+00    0.000000000000000E+00    0.000000000000000E+00    0.000000000000000E+00    0.000000000000000E+00    0.000000000000000E+00    0.000000000000000E+00    0.000000000000000E+00    0.000000000000000E+00    0.000000000000000E+00    0.000000000000000E+00    0.000000000000000E+00    0.000000000000000E+00    0.000000000000000E+00    0.000000000000000E+00    0.000000000000000E+00    0.000000000000000E+00    0.000000000000000E+00    0.000000000000000E+00    0.000000000000000E+00    0.000000000000000E+00    0.000000000000000E+00    0.000000000000000E+00    0.000000000000000E+00    0.000000000000000E+00    0.000000000000000E+00    0.000000000000000E+00    0.000000000000000E+00    0.000000000000000E+00    0.000000000000000E+00    0.000000000000000E+00    0.000000000000000E+00    0.000000000000000E+00    0.000000000000000E+00    0.000000000000000E+00    0.000000000000000E+00    0.000000000000000E+00    0.000000000000000E+00    0.000000000000000E+00    0.000000000000000E+00    0.000000000000000E+00    0.000000000000000E+00    0.000000000000000E+00    0.000000000000000E+00    0.000000000000000E+00    0.000000000000000E+00
    0.906170962246182E+01    0.000000000000000E+00    0.764607753050427E+00    0.000000000000000E+00    0.000000000000000E+00    0.000000000000000E+00    0.000000000000000E+00    0.000000000000000E+00    0.000000000000000E+00    0.000000000000000E+00    0.000000000000000E+00    0.000000000000000E+00    0.000000000000000E+00    0.000000000000000E+00    0.000000000000000E+00    0.000000000000000E+00    0.000000000000000E+00    0.000000000000000E+00    0.000000000000000E+00    0.000000000000000E+00    0.000000000000000E+00    0.000000000000000E+00    0.000000000000000E+00    0.000000000000000E+00    0.000000000000000E+00    0.000000000000000E+00    0.000000000000000E+00    0.000000000000000E+00    0.000000000000000E+00    0.000000000000000E+00    0.000000000000000E+00    0.000000000000000E+00    0.000000000000000E+00    0.000000000000000E+00    0.000000000000000E+00    0.000000000000000E+00    0.000000000000000E+00    0.000000000000000E+00    0.000000000000000E+00    0.000000000000000E+00    0.000000000000000E+00    0.000000000000000E+00    0.000000000000000E+00    0.000000000000000E+00    0.000000000000000E+00    0.000000000000000E+00    0.000000000000000E+00    0.000000000000000E+00
    0.906670971439861E+01    0.000000000000000E+00    0.768243621870752E+00    0.000000000000000E+00    0.000000000000000E+00    0.000000000000000E+00    0.000000000000000E+00    0.000000000000000E+00    0.000000000000000E+00    0.000000000000000E+00    0.000000000000000E+00    0.000000000000000E+00    0.000000000000000E+00    0.000000000000000E+00    0.000000000000000E+00    0.000000000000000E+00    0.000000000000000E+00    0.000000000000000E+00    0.000000000000000E+00    0.000000000000000E+00    0.000000000000000E+00    0.000000000000000E+00    0.000000000000000E+00    0.000000000000000E+00    0.000000000000000E+00    0.000000000000000E+00    0.000000000000000E+00    0.000000000000000E+00    0.000000000000000E+00    0.000000000000000E+00    0.000000000000000E+00    0.000000000000000E+00    0.000000000000000E+00    0.000000000000000E+00    0.000000000000000E+00    0.000000000000000E+00    0.000000000000000E+00    0.000000000000000E+00    0.000000000000000E+00    0.000000000000000E+00    0.000000000000000E+00    0.000000000000000E+00    0.000000000000000E+00    0.000000000000000E+00    0.000000000000000E+00    0.000000000000000E+00    0.000000000000000E+00    0.000000000000000E+00
    0.907170980633539E+01    0.000000000000000E+00    0.771864105075418E+00    0.000000000000000E+00    0.000000000000000E+00    0.000000000000000E+00    0.000000000000000E+00    0.000000000000000E+00    0.000000000000000E+00    0.000000000000000E+00    0.000000000000000E+00    0.000000000000000E+00    0.000000000000000E+00    0.000000000000000E+00    0.000000000000000E+00    0.000000000000000E+00    0.000000000000000E+00    0.000000000000000E+00    0.000000000000000E+00    0.000000000000000E+00    0.000000000000000E+00    0.000000000000000E+00    0.000000000000000E+00    0.000000000000000E+00    0.000000000000000E+00    0.000000000000000E+00    0.000000000000000E+00    0.000000000000000E+00    0.000000000000000E+00    0.000000000000000E+00    0.000000000000000E+00    0.000000000000000E+00    0.000000000000000E+00    0.000000000000000E+00    0.000000000000000E+00    0.000000000000000E+00    0.000000000000000E+00    0.000000000000000E+00    0.000000000000000E+00    0.000000000000000E+00    0.000000000000000E+00    0.000000000000000E+00    0.000000000000000E+00    0.000000000000000E+00    0.000000000000000E+00    0.000000000000000E+00    0.000000000000000E+00    0.000000000000000E+00
    0.907670989827218E+01    0.000000000000000E+00    0.775469294344932E+00    0.000000000000000E+00    0.000000000000000E+00    0.000000000000000E+00    0.000000000000000E+00    0.000000000000000E+00    0.000000000000000E+00    0.000000000000000E+00    0.000000000000000E+00    0.000000000000000E+00    0.000000000000000E+00    0.000000000000000E+00    0.000000000000000E+00    0.000000000000000E+00    0.000000000000000E+00    0.000000000000000E+00    0.000000000000000E+00    0.000000000000000E+00    0.000000000000000E+00    0.000000000000000E+00    0.000000000000000E+00    0.000000000000000E+00    0.000000000000000E+00    0.000000000000000E+00    0.000000000000000E+00    0.000000000000000E+00    0.000000000000000E+00    0.000000000000000E+00    0.000000000000000E+00    0.000000000000000E+00    0.000000000000000E+00    0.000000000000000E+00    0.000000000000000E+00    0.000000000000000E+00    0.000000000000000E+00    0.000000000000000E+00    0.000000000000000E+00    0.000000000000000E+00    0.000000000000000E+00    0.000000000000000E+00    0.000000000000000E+00    0.000000000000000E+00    0.000000000000000E+00    0.000000000000000E+00    0.000000000000000E+00    0.000000000000000E+00
    0.908170999020897E+01    0.000000000000000E+00    0.779059280261460E+00    0.000000000000000E+00    0.000000000000000E+00    0.000000000000000E+00    0.000000000000000E+00    0.000000000000000E+00    0.000000000000000E+00    0.000000000000000E+00    0.000000000000000E+00    0.000000000000000E+00    0.000000000000000E+00    0.000000000000000E+00    0.000000000000000E+00    0.000000000000000E+00    0.000000000000000E+00    0.000000000000000E+00    0.000000000000000E+00    0.000000000000000E+00    0.000000000000000E+00    0.000000000000000E+00    0.000000000000000E+00    0.000000000000000E+00    0.000000000000000E+00    0.000000000000000E+00    0.000000000000000E+00    0.000000000000000E+00    0.000000000000000E+00    0.000000000000000E+00    0.000000000000000E+00    0.000000000000000E+00    0.000000000000000E+00    0.000000000000000E+00    0.000000000000000E+00    0.000000000000000E+00    0.000000000000000E+00    0.000000000000000E+00    0.000000000000000E+00    0.000000000000000E+00    0.000000000000000E+00    0.000000000000000E+00    0.000000000000000E+00    0.000000000000000E+00    0.000000000000000E+00    0.000000000000000E+00    0.000000000000000E+00    0.000000000000000E+00
    0.908671008214576E+01    0.000000000000000E+00    0.782634152251769E+00    0.000000000000000E+00    0.000000000000000E+00    0.000000000000000E+00    0.000000000000000E+00    0.000000000000000E+00    0.000000000000000E+00    0.000000000000000E+00    0.000000000000000E+00    0.000000000000000E+00    0.000000000000000E+00    0.000000000000000E+00    0.000000000000000E+00    0.000000000000000E+00    0.000000000000000E+00    0.000000000000000E+00    0.000000000000000E+00    0.000000000000000E+00    0.000000000000000E+00    0.000000000000000E+00    0.000000000000000E+00    0.000000000000000E+00    0.000000000000000E+00    0.000000000000000E+00    0.000000000000000E+00    0.000000000000000E+00    0.000000000000000E+00    0.000000000000000E+00    0.000000000000000E+00    0.000000000000000E+00    0.000000000000000E+00    0.000000000000000E+00    0.000000000000000E+00    0.000000000000000E+00    0.000000000000000E+00    0.000000000000000E+00    0.000000000000000E+00    0.000000000000000E+00    0.000000000000000E+00    0.000000000000000E+00    0.000000000000000E+00    0.000000000000000E+00    0.000000000000000E+00    0.000000000000000E+00    0.000000000000000E+00    0.000000000000000E+00
    0.909171017408254E+01    0.000000000000000E+00    0.786193998544884E+00    0.000000000000000E+00    0.000000000000000E+00    0.000000000000000E+00    0.000000000000000E+00    0.000000000000000E+00    0.000000000000000E+00    0.000000000000000E+00    0.000000000000000E+00    0.000000000000000E+00    0.000000000000000E+00    0.000000000000000E+00    0.000000000000000E+00    0.000000000000000E+00    0.000000000000000E+00    0.000000000000000E+00    0.000000000000000E+00    0.000000000000000E+00    0.000000000000000E+00    0.000000000000000E+00    0.000000000000000E+00    0.000000000000000E+00    0.000000000000000E+00    0.000000000000000E+00    0.000000000000000E+00    0.000000000000000E+00    0.000000000000000E+00    0.000000000000000E+00    0.000000000000000E+00    0.000000000000000E+00    0.000000000000000E+00    0.000000000000000E+00    0.000000000000000E+00    0.000000000000000E+00    0.000000000000000E+00    0.000000000000000E+00    0.000000000000000E+00    0.000000000000000E+00    0.000000000000000E+00    0.000000000000000E+00    0.000000000000000E+00    0.000000000000000E+00    0.000000000000000E+00    0.000000000000000E+00    0.000000000000000E+00    0.000000000000000E+00
    0.909671026601933E+01    0.000000000000000E+00    0.789738906145017E+00    0.000000000000000E+00    0.000000000000000E+00    0.000000000000000E+00    0.000000000000000E+00    0.000000000000000E+00    0.000000000000000E+00    0.000000000000000E+00    0.000000000000000E+00    0.000000000000000E+00    0.000000000000000E+00    0.000000000000000E+00    0.000000000000000E+00    0.000000000000000E+00    0.000000000000000E+00    0.000000000000000E+00    0.000000000000000E+00    0.000000000000000E+00    0.000000000000000E+00    0.000000000000000E+00    0.000000000000000E+00    0.000000000000000E+00    0.000000000000000E+00    0.000000000000000E+00    0.000000000000000E+00    0.000000000000000E+00    0.000000000000000E+00    0.000000000000000E+00    0.000000000000000E+00    0.000000000000000E+00    0.000000000000000E+00    0.000000000000000E+00    0.000000000000000E+00    0.000000000000000E+00    0.000000000000000E+00    0.000000000000000E+00    0.000000000000000E+00    0.000000000000000E+00    0.000000000000000E+00    0.000000000000000E+00    0.000000000000000E+00    0.000000000000000E+00    0.000000000000000E+00    0.000000000000000E+00    0.000000000000000E+00    0.000000000000000E+00
    0.910171035795612E+01    0.000000000000000E+00    0.793268960820549E+00    0.000000000000000E+00    0.000000000000000E+00    0.000000000000000E+00    0.000000000000000E+00    0.000000000000000E+00    0.000000000000000E+00    0.000000000000000E+00    0.000000000000000E+00    0.000000000000000E+00    0.000000000000000E+00    0.000000000000000E+00    0.000000000000000E+00    0.000000000000000E+00    0.000000000000000E+00    0.000000000000000E+00    0.000000000000000E+00    0.000000000000000E+00    0.000000000000000E+00    0.000000000000000E+00    0.000000000000000E+00    0.000000000000000E+00    0.000000000000000E+00    0.000000000000000E+00    0.000000000000000E+00    0.000000000000000E+00    0.000000000000000E+00    0.000000000000000E+00    0.000000000000000E+00    0.000000000000000E+00    0.000000000000000E+00    0.000000000000000E+00    0.000000000000000E+00    0.000000000000000E+00    0.000000000000000E+00    0.000000000000000E+00    0.000000000000000E+00    0.000000000000000E+00    0.000000000000000E+00    0.000000000000000E+00    0.000000000000000E+00    0.000000000000000E+00    0.000000000000000E+00    0.000000000000000E+00    0.000000000000000E+00    0.000000000000000E+00
    0.910671044989291E+01    0.000000000000000E+00    0.796784247108964E+00    0.000000000000000E+00    0.000000000000000E+00    0.000000000000000E+00    0.000000000000000E+00    0.000000000000000E+00    0.000000000000000E+00    0.000000000000000E+00    0.000000000000000E+00    0.000000000000000E+00    0.000000000000000E+00    0.000000000000000E+00    0.000000000000000E+00    0.000000000000000E+00    0.000000000000000E+00    0.000000000000000E+00    0.000000000000000E+00    0.000000000000000E+00    0.000000000000000E+00    0.000000000000000E+00    0.000000000000000E+00    0.000000000000000E+00    0.000000000000000E+00    0.000000000000000E+00    0.000000000000000E+00    0.000000000000000E+00    0.000000000000000E+00    0.000000000000000E+00    0.000000000000000E+00    0.000000000000000E+00    0.000000000000000E+00    0.000000000000000E+00    0.000000000000000E+00    0.000000000000000E+00    0.000000000000000E+00    0.000000000000000E+00    0.000000000000000E+00    0.000000000000000E+00    0.000000000000000E+00    0.000000000000000E+00    0.000000000000000E+00    0.000000000000000E+00    0.000000000000000E+00    0.000000000000000E+00    0.000000000000000E+00    0.000000000000000E+00
    0.911171054182970E+01    0.000000000000000E+00    0.800284848337143E+00    0.000000000000000E+00    0.000000000000000E+00    0.000000000000000E+00    0.000000000000000E+00    0.000000000000000E+00    0.000000000000000E+00    0.000000000000000E+00    0.000000000000000E+00    0.000000000000000E+00    0.000000000000000E+00    0.000000000000000E+00    0.000000000000000E+00    0.000000000000000E+00    0.000000000000000E+00    0.000000000000000E+00    0.000000000000000E+00    0.000000000000000E+00    0.000000000000000E+00    0.000000000000000E+00    0.000000000000000E+00    0.000000000000000E+00    0.000000000000000E+00    0.000000000000000E+00    0.000000000000000E+00    0.000000000000000E+00    0.000000000000000E+00    0.000000000000000E+00    0.000000000000000E+00    0.000000000000000E+00    0.000000000000000E+00    0.000000000000000E+00    0.000000000000000E+00    0.000000000000000E+00    0.000000000000000E+00    0.000000000000000E+00    0.000000000000000E+00    0.000000000000000E+00    0.000000000000000E+00    0.000000000000000E+00    0.000000000000000E+00    0.000000000000000E+00    0.000000000000000E+00    0.000000000000000E+00    0.000000000000000E+00    0.000000000000000E+00
    0.911671063376648E+01    0.000000000000000E+00    0.803770846657010E+00    0.000000000000000E+00    0.000000000000000E+00    0.000000000000000E+00    0.000000000000000E+00    0.000000000000000E+00    0.000000000000000E+00    0.000000000000000E+00    0.000000000000000E+00    0.000000000000000E+00    0.000000000000000E+00    0.000000000000000E+00    0.000000000000000E+00    0.000000000000000E+00    0.000000000000000E+00    0.000000000000000E+00    0.000000000000000E+00    0.000000000000000E+00    0.000000000000000E+00    0.000000000000000E+00    0.000000000000000E+00    0.000000000000000E+00    0.000000000000000E+00    0.000000000000000E+00    0.000000000000000E+00    0.000000000000000E+00    0.000000000000000E+00    0.000000000000000E+00    0.000000000000000E+00    0.000000000000000E+00    0.000000000000000E+00    0.000000000000000E+00    0.000000000000000E+00    0.000000000000000E+00    0.000000000000000E+00    0.000000000000000E+00    0.000000000000000E+00    0.000000000000000E+00    0.000000000000000E+00    0.000000000000000E+00    0.000000000000000E+00    0.000000000000000E+00    0.000000000000000E+00    0.000000000000000E+00    0.000000000000000E+00    0.000000000000000E+00
    0.912171072570327E+01    0.000000000000000E+00    0.807242323092394E+00    0.000000000000000E+00    0.000000000000000E+00    0.000000000000000E+00    0.000000000000000E+00    0.000000000000000E+00    0.000000000000000E+00    0.000000000000000E+00    0.000000000000000E+00    0.000000000000000E+00    0.000000000000000E+00    0.000000000000000E+00    0.000000000000000E+00    0.000000000000000E+00    0.000000000000000E+00    0.000000000000000E+00    0.000000000000000E+00    0.000000000000000E+00    0.000000000000000E+00    0.000000000000000E+00    0.000000000000000E+00    0.000000000000000E+00    0.000000000000000E+00    0.000000000000000E+00    0.000000000000000E+00    0.000000000000000E+00    0.000000000000000E+00    0.000000000000000E+00    0.000000000000000E+00    0.000000000000000E+00    0.000000000000000E+00    0.000000000000000E+00    0.000000000000000E+00    0.000000000000000E+00    0.000000000000000E+00    0.000000000000000E+00    0.000000000000000E+00    0.000000000000000E+00    0.000000000000000E+00    0.000000000000000E+00    0.000000000000000E+00    0.000000000000000E+00    0.000000000000000E+00    0.000000000000000E+00    0.000000000000000E+00    0.000000000000000E+00
    0.912671081764006E+01    0.000000000000000E+00    0.810699357600065E+00    0.000000000000000E+00    0.000000000000000E+00    0.000000000000000E+00    0.000000000000000E+00    0.000000000000000E+00    0.000000000000000E+00    0.000000000000000E+00    0.000000000000000E+00    0.000000000000000E+00    0.000000000000000E+00    0.000000000000000E+00    0.000000000000000E+00    0.000000000000000E+00    0.000000000000000E+00    0.000000000000000E+00    0.000000000000000E+00    0.000000000000000E+00    0.000000000000000E+00    0.000000000000000E+00    0.000000000000000E+00    0.000000000000000E+00    0.000000000000000E+00    0.000000000000000E+00    0.000000000000000E+00    0.000000000000000E+00    0.000000000000000E+00    0.000000000000000E+00    0.000000000000000E+00    0.000000000000000E+00    0.000000000000000E+00    0.000000000000000E+00    0.000000000000000E+00    0.000000000000000E+00    0.000000000000000E+00    0.000000000000000E+00    0.000000000000000E+00    0.000000000000000E+00    0.000000000000000E+00    0.000000000000000E+00    0.000000000000000E+00    0.000000000000000E+00    0.000000000000000E+00    0.000000000000000E+00    0.000000000000000E+00    0.000000000000000E+00
    0.913171090957685E+01    0.000000000000000E+00    0.814142029138584E+00    0.000000000000000E+00    0.000000000000000E+00    0.000000000000000E+00    0.000000000000000E+00    0.000000000000000E+00    0.000000000000000E+00    0.000000000000000E+00    0.000000000000000E+00    0.000000000000000E+00    0.000000000000000E+00    0.000000000000000E+00    0.000000000000000E+00    0.000000000000000E+00    0.000000000000000E+00    0.000000000000000E+00    0.000000000000000E+00    0.000000000000000E+00    0.000000000000000E+00    0.000000000000000E+00    0.000000000000000E+00    0.000000000000000E+00    0.000000000000000E+00    0.000000000000000E+00    0.000000000000000E+00    0.000000000000000E+00    0.000000000000000E+00    0.000000000000000E+00    0.000000000000000E+00    0.000000000000000E+00    0.000000000000000E+00    0.000000000000000E+00    0.000000000000000E+00    0.000000000000000E+00    0.000000000000000E+00    0.000000000000000E+00    0.000000000000000E+00    0.000000000000000E+00    0.000000000000000E+00    0.000000000000000E+00    0.000000000000000E+00    0.000000000000000E+00    0.000000000000000E+00    0.000000000000000E+00    0.000000000000000E+00    0.000000000000000E+00
    0.913671100151363E+01    0.000000000000000E+00    0.817570415745281E+00    0.000000000000000E+00    0.000000000000000E+00    0.000000000000000E+00    0.000000000000000E+00    0.000000000000000E+00    0.000000000000000E+00    0.000000000000000E+00    0.000000000000000E+00    0.000000000000000E+00    0.000000000000000E+00    0.000000000000000E+00    0.000000000000000E+00    0.000000000000000E+00    0.000000000000000E+00    0.000000000000000E+00    0.000000000000000E+00    0.000000000000000E+00    0.000000000000000E+00    0.000000000000000E+00    0.000000000000000E+00    0.000000000000000E+00    0.000000000000000E+00    0.000000000000000E+00    0.000000000000000E+00    0.000000000000000E+00    0.000000000000000E+00    0.000000000000000E+00    0.000000000000000E+00    0.000000000000000E+00    0.000000000000000E+00    0.000000000000000E+00    0.000000000000000E+00    0.000000000000000E+00    0.000000000000000E+00    0.000000000000000E+00    0.000000000000000E+00    0.000000000000000E+00    0.000000000000000E+00    0.000000000000000E+00    0.000000000000000E+00    0.000000000000000E+00    0.000000000000000E+00    0.000000000000000E+00    0.000000000000000E+00    0.000000000000000E+00
    0.914171109345042E+01    0.000000000000000E+00    0.820984594618225E+00    0.000000000000000E+00    0.000000000000000E+00    0.000000000000000E+00    0.000000000000000E+00    0.000000000000000E+00    0.000000000000000E+00    0.000000000000000E+00    0.000000000000000E+00    0.000000000000000E+00    0.000000000000000E+00    0.000000000000000E+00    0.000000000000000E+00    0.000000000000000E+00    0.000000000000000E+00    0.000000000000000E+00    0.000000000000000E+00    0.000000000000000E+00    0.000000000000000E+00    0.000000000000000E+00    0.000000000000000E+00    0.000000000000000E+00    0.000000000000000E+00    0.000000000000000E+00    0.000000000000000E+00    0.000000000000000E+00    0.000000000000000E+00    0.000000000000000E+00    0.000000000000000E+00    0.000000000000000E+00    0.000000000000000E+00    0.000000000000000E+00    0.000000000000000E+00    0.000000000000000E+00    0.000000000000000E+00    0.000000000000000E+00    0.000000000000000E+00    0.000000000000000E+00    0.000000000000000E+00    0.000000000000000E+00    0.000000000000000E+00    0.000000000000000E+00    0.000000000000000E+00    0.000000000000000E+00    0.000000000000000E+00    0.000000000000000E+00
    0.914671118538721E+01    0.000000000000000E+00    0.824384642201089E+00    0.000000000000000E+00    0.000000000000000E+00    0.000000000000000E+00    0.000000000000000E+00    0.000000000000000E+00    0.000000000000000E+00    0.000000000000000E+00    0.000000000000000E+00    0.000000000000000E+00    0.000000000000000E+00    0.000000000000000E+00    0.000000000000000E+00    0.000000000000000E+00    0.000000000000000E+00    0.000000000000000E+00    0.000000000000000E+00    0.000000000000000E+00    0.000000000000000E+00    0.000000000000000E+00    0.000000000000000E+00    0.000000000000000E+00    0.000000000000000E+00    0.000000000000000E+00    0.000000000000000E+00    0.000000000000000E+00    0.000000000000000E+00    0.000000000000000E+00    0.000000000000000E+00    0.000000000000000E+00    0.000000000000000E+00    0.000000000000000E+00    0.000000000000000E+00    0.000000000000000E+00    0.000000000000000E+00    0.000000000000000E+00    0.000000000000000E+00    0.000000000000000E+00    0.000000000000000E+00    0.000000000000000E+00    0.000000000000000E+00    0.000000000000000E+00    0.000000000000000E+00    0.000000000000000E+00    0.000000000000000E+00    0.000000000000000E+00
    0.915171127732400E+01    0.000000000000000E+00    0.827770634268144E+00    0.000000000000000E+00    0.000000000000000E+00    0.000000000000000E+00    0.000000000000000E+00    0.000000000000000E+00    0.000000000000000E+00    0.000000000000000E+00    0.000000000000000E+00    0.000000000000000E+00    0.000000000000000E+00    0.000000000000000E+00    0.000000000000000E+00    0.000000000000000E+00    0.000000000000000E+00    0.000000000000000E+00    0.000000000000000E+00    0.000000000000000E+00    0.000000000000000E+00    0.000000000000000E+00    0.000000000000000E+00    0.000000000000000E+00    0.000000000000000E+00    0.000000000000000E+00    0.000000000000000E+00    0.000000000000000E+00    0.000000000000000E+00    0.000000000000000E+00    0.000000000000000E+00    0.000000000000000E+00    0.000000000000000E+00    0.000000000000000E+00    0.000000000000000E+00    0.000000000000000E+00    0.000000000000000E+00    0.000000000000000E+00    0.000000000000000E+00    0.000000000000000E+00    0.000000000000000E+00    0.000000000000000E+00    0.000000000000000E+00    0.000000000000000E+00    0.000000000000000E+00    0.000000000000000E+00    0.000000000000000E+00    0.000000000000000E+00
    0.915671136926078E+01    0.000000000000000E+00    0.831142646007647E+00    0.000000000000000E+00    0.000000000000000E+00    0.000000000000000E+00    0.000000000000000E+00    0.000000000000000E+00    0.000000000000000E+00    0.000000000000000E+00    0.000000000000000E+00    0.000000000000000E+00    0.000000000000000E+00    0.000000000000000E+00    0.000000000000000E+00    0.000000000000000E+00    0.000000000000000E+00    0.000000000000000E+00    0.000000000000000E+00    0.000000000000000E+00    0.000000000000000E+00    0.000000000000000E+00    0.000000000000000E+00    0.000000000000000E+00    0.000000000000000E+00    0.000000000000000E+00    0.000000000000000E+00    0.000000000000000E+00    0.000000000000000E+00    0.000000000000000E+00    0.000000000000000E+00    0.000000000000000E+00    0.000000000000000E+00    0.000000000000000E+00    0.000000000000000E+00    0.000000000000000E+00    0.000000000000000E+00    0.000000000000000E+00    0.000000000000000E+00    0.000000000000000E+00    0.000000000000000E+00    0.000000000000000E+00    0.000000000000000E+00    0.000000000000000E+00    0.000000000000000E+00    0.000000000000000E+00    0.000000000000000E+00    0.000000000000000E+00
    0.916171146119757E+01    0.000000000000000E+00    0.834500752100660E+00    0.000000000000000E+00    0.000000000000000E+00    0.000000000000000E+00    0.000000000000000E+00    0.000000000000000E+00    0.000000000000000E+00    0.000000000000000E+00    0.000000000000000E+00    0.000000000000000E+00    0.000000000000000E+00    0.000000000000000E+00    0.000000000000000E+00    0.000000000000000E+00    0.000000000000000E+00    0.000000000000000E+00    0.000000000000000E+00    0.000000000000000E+00    0.000000000000000E+00    0.000000000000000E+00    0.000000000000000E+00    0.000000000000000E+00    0.000000000000000E+00    0.000000000000000E+00    0.000000000000000E+00    0.000000000000000E+00    0.000000000000000E+00    0.000000000000000E+00    0.000000000000000E+00    0.000000000000000E+00    0.000000000000000E+00    0.000000000000000E+00    0.000000000000000E+00    0.000000000000000E+00    0.000000000000000E+00    0.000000000000000E+00    0.000000000000000E+00    0.000000000000000E+00    0.000000000000000E+00    0.000000000000000E+00    0.000000000000000E+00    0.000000000000000E+00    0.000000000000000E+00    0.000000000000000E+00    0.000000000000000E+00    0.000000000000000E+00
    0.916671155313436E+01    0.000000000000000E+00    0.837845026793962E+00    0.000000000000000E+00    0.000000000000000E+00    0.000000000000000E+00    0.000000000000000E+00    0.000000000000000E+00    0.000000000000000E+00    0.000000000000000E+00    0.000000000000000E+00    0.000000000000000E+00    0.000000000000000E+00    0.000000000000000E+00    0.000000000000000E+00    0.000000000000000E+00    0.000000000000000E+00    0.000000000000000E+00    0.000000000000000E+00    0.000000000000000E+00    0.000000000000000E+00    0.000000000000000E+00    0.000000000000000E+00    0.000000000000000E+00    0.000000000000000E+00    0.000000000000000E+00    0.000000000000000E+00    0.000000000000000E+00    0.000000000000000E+00    0.000000000000000E+00    0.000000000000000E+00    0.000000000000000E+00    0.000000000000000E+00    0.000000000000000E+00    0.000000000000000E+00    0.000000000000000E+00    0.000000000000000E+00    0.000000000000000E+00    0.000000000000000E+00    0.000000000000000E+00    0.000000000000000E+00    0.000000000000000E+00    0.000000000000000E+00    0.000000000000000E+00    0.000000000000000E+00    0.000000000000000E+00    0.000000000000000E+00    0.000000000000000E+00
    0.917171164507115E+01    0.000000000000000E+00    0.841175543964747E+00    0.000000000000000E+00    0.000000000000000E+00    0.000000000000000E+00    0.000000000000000E+00    0.000000000000000E+00    0.000000000000000E+00    0.000000000000000E+00    0.000000000000000E+00    0.000000000000000E+00    0.000000000000000E+00    0.000000000000000E+00    0.000000000000000E+00    0.000000000000000E+00    0.000000000000000E+00    0.000000000000000E+00    0.000000000000000E+00    0.000000000000000E+00    0.000000000000000E+00    0.000000000000000E+00    0.000000000000000E+00    0.000000000000000E+00    0.000000000000000E+00    0.000000000000000E+00    0.000000000000000E+00    0.000000000000000E+00    0.000000000000000E+00    0.000000000000000E+00    0.000000000000000E+00    0.000000000000000E+00    0.000000000000000E+00    0.000000000000000E+00    0.000000000000000E+00    0.000000000000000E+00    0.000000000000000E+00    0.000000000000000E+00    0.000000000000000E+00    0.000000000000000E+00    0.000000000000000E+00    0.000000000000000E+00    0.000000000000000E+00    0.000000000000000E+00    0.000000000000000E+00    0.000000000000000E+00    0.000000000000000E+00    0.000000000000000E+00
    0.917671173700793E+01    0.000000000000000E+00    0.844492377176013E+00    0.000000000000000E+00    0.000000000000000E+00    0.000000000000000E+00    0.000000000000000E+00    0.000000000000000E+00    0.000000000000000E+00    0.000000000000000E+00    0.000000000000000E+00    0.000000000000000E+00    0.000000000000000E+00    0.000000000000000E+00    0.000000000000000E+00    0.000000000000000E+00    0.000000000000000E+00    0.000000000000000E+00    0.000000000000000E+00    0.000000000000000E+00    0.000000000000000E+00    0.000000000000000E+00    0.000000000000000E+00    0.000000000000000E+00    0.000000000000000E+00    0.000000000000000E+00    0.000000000000000E+00    0.000000000000000E+00    0.000000000000000E+00    0.000000000000000E+00    0.000000000000000E+00    0.000000000000000E+00    0.000000000000000E+00    0.000000000000000E+00    0.000000000000000E+00    0.000000000000000E+00    0.000000000000000E+00    0.000000000000000E+00    0.000000000000000E+00    0.000000000000000E+00    0.000000000000000E+00    0.000000000000000E+00    0.000000000000000E+00    0.000000000000000E+00    0.000000000000000E+00    0.000000000000000E+00    0.000000000000000E+00    0.000000000000000E+00
    0.918171182894472E+01    0.000000000000000E+00    0.847795599721005E+00    0.000000000000000E+00    0.000000000000000E+00    0.000000000000000E+00    0.000000000000000E+00    0.000000000000000E+00    0.000000000000000E+00    0.000000000000000E+00    0.000000000000000E+00    0.000000000000000E+00    0.000000000000000E+00    0.000000000000000E+00    0.000000000000000E+00    0.000000000000000E+00    0.000000000000000E+00    0.000000000000000E+00    0.000000000000000E+00    0.000000000000000E+00    0.000000000000000E+00    0.000000000000000E+00    0.000000000000000E+00    0.000000000000000E+00    0.000000000000000E+00    0.000000000000000E+00    0.000000000000000E+00    0.000000000000000E+00    0.000000000000000E+00    0.000000000000000E+00    0.000000000000000E+00    0.000000000000000E+00    0.000000000000000E+00    0.000000000000000E+00    0.000000000000000E+00    0.000000000000000E+00    0.000000000000000E+00    0.000000000000000E+00    0.000000000000000E+00    0.000000000000000E+00    0.000000000000000E+00    0.000000000000000E+00    0.000000000000000E+00    0.000000000000000E+00    0.000000000000000E+00    0.000000000000000E+00    0.000000000000000E+00    0.000000000000000E+00
    0.918671192088151E+01    0.000000000000000E+00    0.851085284656152E+00    0.000000000000000E+00    0.000000000000000E+00    0.000000000000000E+00    0.000000000000000E+00    0.000000000000000E+00    0.000000000000000E+00    0.000000000000000E+00    0.000000000000000E+00    0.000000000000000E+00    0.000000000000000E+00    0.000000000000000E+00    0.000000000000000E+00    0.000000000000000E+00    0.000000000000000E+00    0.000000000000000E+00    0.000000000000000E+00    0.000000000000000E+00    0.000000000000000E+00    0.000000000000000E+00    0.000000000000000E+00    0.000000000000000E+00    0.000000000000000E+00    0.000000000000000E+00    0.000000000000000E+00    0.000000000000000E+00    0.000000000000000E+00    0.000000000000000E+00    0.000000000000000E+00    0.000000000000000E+00    0.000000000000000E+00    0.000000000000000E+00    0.000000000000000E+00    0.000000000000000E+00    0.000000000000000E+00    0.000000000000000E+00    0.000000000000000E+00    0.000000000000000E+00    0.000000000000000E+00    0.000000000000000E+00    0.000000000000000E+00    0.000000000000000E+00    0.000000000000000E+00    0.000000000000000E+00    0.000000000000000E+00    0.000000000000000E+00
    0.919171201281830E+01    0.000000000000000E+00    0.854361504821940E+00    0.000000000000000E+00    0.000000000000000E+00    0.000000000000000E+00    0.000000000000000E+00    0.000000000000000E+00    0.000000000000000E+00    0.000000000000000E+00    0.000000000000000E+00    0.000000000000000E+00    0.000000000000000E+00    0.000000000000000E+00    0.000000000000000E+00    0.000000000000000E+00    0.000000000000000E+00    0.000000000000000E+00    0.000000000000000E+00    0.000000000000000E+00    0.000000000000000E+00    0.000000000000000E+00    0.000000000000000E+00    0.000000000000000E+00    0.000000000000000E+00    0.000000000000000E+00    0.000000000000000E+00    0.000000000000000E+00    0.000000000000000E+00    0.000000000000000E+00    0.000000000000000E+00    0.000000000000000E+00    0.000000000000000E+00    0.000000000000000E+00    0.000000000000000E+00    0.000000000000000E+00    0.000000000000000E+00    0.000000000000000E+00    0.000000000000000E+00    0.000000000000000E+00    0.000000000000000E+00    0.000000000000000E+00    0.000000000000000E+00    0.000000000000000E+00    0.000000000000000E+00    0.000000000000000E+00    0.000000000000000E+00    0.000000000000000E+00
    0.919671210475508E+01    0.000000000000000E+00    0.857624332850921E+00    0.000000000000000E+00    0.000000000000000E+00    0.000000000000000E+00    0.000000000000000E+00    0.000000000000000E+00    0.000000000000000E+00    0.000000000000000E+00    0.000000000000000E+00    0.000000000000000E+00    0.000000000000000E+00    0.000000000000000E+00    0.000000000000000E+00    0.000000000000000E+00    0.000000000000000E+00    0.000000000000000E+00    0.000000000000000E+00    0.000000000000000E+00    0.000000000000000E+00    0.000000000000000E+00    0.000000000000000E+00    0.000000000000000E+00    0.000000000000000E+00    0.000000000000000E+00    0.000000000000000E+00    0.000000000000000E+00    0.000000000000000E+00    0.000000000000000E+00    0.000000000000000E+00    0.000000000000000E+00    0.000000000000000E+00    0.000000000000000E+00    0.000000000000000E+00    0.000000000000000E+00    0.000000000000000E+00    0.000000000000000E+00    0.000000000000000E+00    0.000000000000000E+00    0.000000000000000E+00    0.000000000000000E+00    0.000000000000000E+00    0.000000000000000E+00    0.000000000000000E+00    0.000000000000000E+00    0.000000000000000E+00    0.000000000000000E+00
    0.920171219669187E+01    0.000000000000000E+00    0.860873841164590E+00    0.000000000000000E+00    0.000000000000000E+00    0.000000000000000E+00    0.000000000000000E+00    0.000000000000000E+00    0.000000000000000E+00    0.000000000000000E+00    0.000000000000000E+00    0.000000000000000E+00    0.000000000000000E+00    0.000000000000000E+00    0.000000000000000E+00    0.000000000000000E+00    0.000000000000000E+00    0.000000000000000E+00    0.000000000000000E+00    0.000000000000000E+00    0.000000000000000E+00    0.000000000000000E+00    0.000000000000000E+00    0.000000000000000E+00    0.000000000000000E+00    0.000000000000000E+00    0.000000000000000E+00    0.000000000000000E+00    0.000000000000000E+00    0.000000000000000E+00    0.000000000000000E+00    0.000000000000000E+00    0.000000000000000E+00    0.000000000000000E+00    0.000000000000000E+00    0.000000000000000E+00    0.000000000000000E+00    0.000000000000000E+00    0.000000000000000E+00    0.000000000000000E+00    0.000000000000000E+00    0.000000000000000E+00    0.000000000000000E+00    0.000000000000000E+00    0.000000000000000E+00    0.000000000000000E+00    0.000000000000000E+00    0.000000000000000E+00
    0.920671228862866E+01    0.000000000000000E+00    0.864110101957166E+00    0.000000000000000E+00    0.000000000000000E+00    0.000000000000000E+00    0.000000000000000E+00    0.000000000000000E+00    0.000000000000000E+00    0.000000000000000E+00    0.000000000000000E+00    0.000000000000000E+00    0.000000000000000E+00    0.000000000000000E+00    0.000000000000000E+00    0.000000000000000E+00    0.000000000000000E+00    0.000000000000000E+00    0.000000000000000E+00    0.000000000000000E+00    0.000000000000000E+00    0.000000000000000E+00    0.000000000000000E+00    0.000000000000000E+00    0.000000000000000E+00    0.000000000000000E+00    0.000000000000000E+00    0.000000000000000E+00    0.000000000000000E+00    0.000000000000000E+00    0.000000000000000E+00    0.000000000000000E+00    0.000000000000000E+00    0.000000000000000E+00    0.000000000000000E+00    0.000000000000000E+00    0.000000000000000E+00    0.000000000000000E+00    0.000000000000000E+00    0.000000000000000E+00    0.000000000000000E+00    0.000000000000000E+00    0.000000000000000E+00    0.000000000000000E+00    0.000000000000000E+00    0.000000000000000E+00    0.000000000000000E+00    0.000000000000000E+00
    0.921171238056545E+01    0.000000000000000E+00    0.867333187169323E+00    0.000000000000000E+00    0.000000000000000E+00    0.000000000000000E+00    0.000000000000000E+00    0.000000000000000E+00    0.000000000000000E+00    0.000000000000000E+00    0.000000000000000E+00    0.000000000000000E+00    0.000000000000000E+00    0.000000000000000E+00    0.000000000000000E+00    0.000000000000000E+00    0.000000000000000E+00    0.000000000000000E+00    0.000000000000000E+00    0.000000000000000E+00    0.000000000000000E+00    0.000000000000000E+00    0.000000000000000E+00    0.000000000000000E+00    0.000000000000000E+00    0.000000000000000E+00    0.000000000000000E+00    0.000000000000000E+00    0.000000000000000E+00    0.000000000000000E+00    0.000000000000000E+00    0.000000000000000E+00    0.000000000000000E+00    0.000000000000000E+00    0.000000000000000E+00    0.000000000000000E+00    0.000000000000000E+00    0.000000000000000E+00    0.000000000000000E+00    0.000000000000000E+00    0.000000000000000E+00    0.000000000000000E+00    0.000000000000000E+00    0.000000000000000E+00    0.000000000000000E+00    0.000000000000000E+00    0.000000000000000E+00    0.000000000000000E+00
    0.921671247250223E+01    0.000000000000000E+00    0.870543168451809E+00    0.000000000000000E+00    0.000000000000000E+00    0.000000000000000E+00    0.000000000000000E+00    0.000000000000000E+00    0.000000000000000E+00    0.000000000000000E+00    0.000000000000000E+00    0.000000000000000E+00    0.000000000000000E+00    0.000000000000000E+00    0.000000000000000E+00    0.000000000000000E+00    0.000000000000000E+00    0.000000000000000E+00    0.000000000000000E+00    0.000000000000000E+00    0.000000000000000E+00    0.000000000000000E+00    0.000000000000000E+00    0.000000000000000E+00    0.000000000000000E+00    0.000000000000000E+00    0.000000000000000E+00    0.000000000000000E+00    0.000000000000000E+00    0.000000000000000E+00    0.000000000000000E+00    0.000000000000000E+00    0.000000000000000E+00    0.000000000000000E+00    0.000000000000000E+00    0.000000000000000E+00    0.000000000000000E+00    0.000000000000000E+00    0.000000000000000E+00    0.000000000000000E+00    0.000000000000000E+00    0.000000000000000E+00    0.000000000000000E+00    0.000000000000000E+00    0.000000000000000E+00    0.000000000000000E+00    0.000000000000000E+00    0.000000000000000E+00
    0.922171256443902E+01    0.000000000000000E+00    0.873740117120288E+00    0.000000000000000E+00    0.000000000000000E+00    0.000000000000000E+00    0.000000000000000E+00    0.000000000000000E+00    0.000000000000000E+00    0.000000000000000E+00    0.000000000000000E+00    0.000000000000000E+00    0.000000000000000E+00    0.000000000000000E+00    0.000000000000000E+00    0.000000000000000E+00    0.000000000000000E+00    0.000000000000000E+00    0.000000000000000E+00    0.000000000000000E+00    0.000000000000000E+00    0.000000000000000E+00    0.000000000000000E+00    0.000000000000000E+00    0.000000000000000E+00    0.000000000000000E+00    0.000000000000000E+00    0.000000000000000E+00    0.000000000000000E+00    0.000000000000000E+00    0.000000000000000E+00    0.000000000000000E+00    0.000000000000000E+00    0.000000000000000E+00    0.000000000000000E+00    0.000000000000000E+00    0.000000000000000E+00    0.000000000000000E+00    0.000000000000000E+00    0.000000000000000E+00    0.000000000000000E+00    0.000000000000000E+00    0.000000000000000E+00    0.000000000000000E+00    0.000000000000000E+00    0.000000000000000E+00    0.000000000000000E+00    0.000000000000000E+00
    0.922671265637581E+01    0.000000000000000E+00    0.876924104103072E+00    0.000000000000000E+00    0.000000000000000E+00    0.000000000000000E+00    0.000000000000000E+00    0.000000000000000E+00    0.000000000000000E+00    0.000000000000000E+00    0.000000000000000E+00    0.000000000000000E+00    0.000000000000000E+00    0.000000000000000E+00    0.000000000000000E+00    0.000000000000000E+00    0.000000000000000E+00    0.000000000000000E+00    0.000000000000000E+00    0.000000000000000E+00    0.000000000000000E+00    0.000000000000000E+00    0.000000000000000E+00    0.000000000000000E+00    0.000000000000000E+00    0.000000000000000E+00    0.000000000000000E+00    0.000000000000000E+00    0.000000000000000E+00    0.000000000000000E+00    0.000000000000000E+00    0.000000000000000E+00    0.000000000000000E+00    0.000000000000000E+00    0.000000000000000E+00    0.000000000000000E+00    0.000000000000000E+00    0.000000000000000E+00    0.000000000000000E+00    0.000000000000000E+00    0.000000000000000E+00    0.000000000000000E+00    0.000000000000000E+00    0.000000000000000E+00    0.000000000000000E+00    0.000000000000000E+00    0.000000000000000E+00    0.000000000000000E+00
    0.923171274831260E+01    0.000000000000000E+00    0.880095199883449E+00    0.000000000000000E+00    0.000000000000000E+00    0.000000000000000E+00    0.000000000000000E+00    0.000000000000000E+00    0.000000000000000E+00    0.000000000000000E+00    0.000000000000000E+00    0.000000000000000E+00    0.000000000000000E+00    0.000000000000000E+00    0.000000000000000E+00    0.000000000000000E+00    0.000000000000000E+00    0.000000000000000E+00    0.000000000000000E+00    0.000000000000000E+00    0.000000000000000E+00    0.000000000000000E+00    0.000000000000000E+00    0.000000000000000E+00    0.000000000000000E+00    0.000000000000000E+00    0.000000000000000E+00    0.000000000000000E+00    0.000000000000000E+00    0.000000000000000E+00    0.000000000000000E+00    0.000000000000000E+00    0.000000000000000E+00    0.000000000000000E+00    0.000000000000000E+00    0.000000000000000E+00    0.000000000000000E+00    0.000000000000000E+00    0.000000000000000E+00    0.000000000000000E+00    0.000000000000000E+00    0.000000000000000E+00    0.000000000000000E+00    0.000000000000000E+00    0.000000000000000E+00    0.000000000000000E+00    0.000000000000000E+00    0.000000000000000E+00
    0.923671284024939E+01    0.000000000000000E+00    0.883253474437966E+00    0.000000000000000E+00    0.000000000000000E+00    0.000000000000000E+00    0.000000000000000E+00    0.000000000000000E+00    0.000000000000000E+00    0.000000000000000E+00    0.000000000000000E+00    0.000000000000000E+00    0.000000000000000E+00    0.000000000000000E+00    0.000000000000000E+00    0.000000000000000E+00    0.000000000000000E+00    0.000000000000000E+00    0.000000000000000E+00    0.000000000000000E+00    0.000000000000000E+00    0.000000000000000E+00    0.000000000000000E+00    0.000000000000000E+00    0.000000000000000E+00    0.000000000000000E+00    0.000000000000000E+00    0.000000000000000E+00    0.000000000000000E+00    0.000000000000000E+00    0.000000000000000E+00    0.000000000000000E+00    0.000000000000000E+00    0.000000000000000E+00    0.000000000000000E+00    0.000000000000000E+00    0.000000000000000E+00    0.000000000000000E+00    0.000000000000000E+00    0.000000000000000E+00    0.000000000000000E+00    0.000000000000000E+00    0.000000000000000E+00    0.000000000000000E+00    0.000000000000000E+00    0.000000000000000E+00    0.000000000000000E+00    0.000000000000000E+00
    0.924171293218617E+01    0.000000000000000E+00    0.886398997173069E+00    0.000000000000000E+00    0.000000000000000E+00    0.000000000000000E+00    0.000000000000000E+00    0.000000000000000E+00    0.000000000000000E+00    0.000000000000000E+00    0.000000000000000E+00    0.000000000000000E+00    0.000000000000000E+00    0.000000000000000E+00    0.000000000000000E+00    0.000000000000000E+00    0.000000000000000E+00    0.000000000000000E+00    0.000000000000000E+00    0.000000000000000E+00    0.000000000000000E+00    0.000000000000000E+00    0.000000000000000E+00    0.000000000000000E+00    0.000000000000000E+00    0.000000000000000E+00    0.000000000000000E+00    0.000000000000000E+00    0.000000000000000E+00    0.000000000000000E+00    0.000000000000000E+00    0.000000000000000E+00    0.000000000000000E+00    0.000000000000000E+00    0.000000000000000E+00    0.000000000000000E+00    0.000000000000000E+00    0.000000000000000E+00    0.000000000000000E+00    0.000000000000000E+00    0.000000000000000E+00    0.000000000000000E+00    0.000000000000000E+00    0.000000000000000E+00    0.000000000000000E+00    0.000000000000000E+00    0.000000000000000E+00    0.000000000000000E+00
    0.924671302412296E+01    0.000000000000000E+00    0.889531836861305E+00    0.000000000000000E+00    0.000000000000000E+00    0.000000000000000E+00    0.000000000000000E+00    0.000000000000000E+00    0.000000000000000E+00    0.000000000000000E+00    0.000000000000000E+00    0.000000000000000E+00    0.000000000000000E+00    0.000000000000000E+00    0.000000000000000E+00    0.000000000000000E+00    0.000000000000000E+00    0.000000000000000E+00    0.000000000000000E+00    0.000000000000000E+00    0.000000000000000E+00    0.000000000000000E+00    0.000000000000000E+00    0.000000000000000E+00    0.000000000000000E+00    0.000000000000000E+00    0.000000000000000E+00    0.000000000000000E+00    0.000000000000000E+00    0.000000000000000E+00    0.000000000000000E+00    0.000000000000000E+00    0.000000000000000E+00    0.000000000000000E+00    0.000000000000000E+00    0.000000000000000E+00    0.000000000000000E+00    0.000000000000000E+00    0.000000000000000E+00    0.000000000000000E+00    0.000000000000000E+00    0.000000000000000E+00    0.000000000000000E+00    0.000000000000000E+00    0.000000000000000E+00    0.000000000000000E+00    0.000000000000000E+00    0.000000000000000E+00
    0.925171311605975E+01    0.000000000000000E+00    0.892652061577956E+00    0.000000000000000E+00    0.000000000000000E+00    0.000000000000000E+00    0.000000000000000E+00    0.000000000000000E+00    0.000000000000000E+00    0.000000000000000E+00    0.000000000000000E+00    0.000000000000000E+00    0.000000000000000E+00    0.000000000000000E+00    0.000000000000000E+00    0.000000000000000E+00    0.000000000000000E+00    0.000000000000000E+00    0.000000000000000E+00    0.000000000000000E+00    0.000000000000000E+00    0.000000000000000E+00    0.000000000000000E+00    0.000000000000000E+00    0.000000000000000E+00    0.000000000000000E+00    0.000000000000000E+00    0.000000000000000E+00    0.000000000000000E+00    0.000000000000000E+00    0.000000000000000E+00    0.000000000000000E+00    0.000000000000000E+00    0.000000000000000E+00    0.000000000000000E+00    0.000000000000000E+00    0.000000000000000E+00    0.000000000000000E+00    0.000000000000000E+00    0.000000000000000E+00    0.000000000000000E+00    0.000000000000000E+00    0.000000000000000E+00    0.000000000000000E+00    0.000000000000000E+00    0.000000000000000E+00    0.000000000000000E+00    0.000000000000000E+00
    0.925671320799654E+01    0.000000000000000E+00    0.895759738644653E+00    0.000000000000000E+00    0.000000000000000E+00    0.000000000000000E+00    0.000000000000000E+00    0.000000000000000E+00    0.000000000000000E+00    0.000000000000000E+00    0.000000000000000E+00    0.000000000000000E+00    0.000000000000000E+00    0.000000000000000E+00    0.000000000000000E+00    0.000000000000000E+00    0.000000000000000E+00    0.000000000000000E+00    0.000000000000000E+00    0.000000000000000E+00    0.000000000000000E+00    0.000000000000000E+00    0.000000000000000E+00    0.000000000000000E+00    0.000000000000000E+00    0.000000000000000E+00    0.000000000000000E+00    0.000000000000000E+00    0.000000000000000E+00    0.000000000000000E+00    0.000000000000000E+00    0.000000000000000E+00    0.000000000000000E+00    0.000000000000000E+00    0.000000000000000E+00    0.000000000000000E+00    0.000000000000000E+00    0.000000000000000E+00    0.000000000000000E+00    0.000000000000000E+00    0.000000000000000E+00    0.000000000000000E+00    0.000000000000000E+00    0.000000000000000E+00    0.000000000000000E+00    0.000000000000000E+00    0.000000000000000E+00    0.000000000000000E+00
    0.926171329993332E+01    0.000000000000000E+00    0.898854934572393E+00    0.000000000000000E+00    0.000000000000000E+00    0.000000000000000E+00    0.000000000000000E+00    0.000000000000000E+00    0.000000000000000E+00    0.000000000000000E+00    0.000000000000000E+00    0.000000000000000E+00    0.000000000000000E+00    0.000000000000000E+00    0.000000000000000E+00    0.000000000000000E+00    0.000000000000000E+00    0.000000000000000E+00    0.000000000000000E+00    0.000000000000000E+00    0.000000000000000E+00    0.000000000000000E+00    0.000000000000000E+00    0.000000000000000E+00    0.000000000000000E+00    0.000000000000000E+00    0.000000000000000E+00    0.000000000000000E+00    0.000000000000000E+00    0.000000000000000E+00    0.000000000000000E+00    0.000000000000000E+00    0.000000000000000E+00    0.000000000000000E+00    0.000000000000000E+00    0.000000000000000E+00    0.000000000000000E+00    0.000000000000000E+00    0.000000000000000E+00    0.000000000000000E+00    0.000000000000000E+00    0.000000000000000E+00    0.000000000000000E+00    0.000000000000000E+00    0.000000000000000E+00    0.000000000000000E+00    0.000000000000000E+00    0.000000000000000E+00
    0.926671339187011E+01    0.000000000000000E+00    0.901937715014789E+00    0.000000000000000E+00    0.000000000000000E+00    0.000000000000000E+00    0.000000000000000E+00    0.000000000000000E+00    0.000000000000000E+00    0.000000000000000E+00    0.000000000000000E+00    0.000000000000000E+00    0.000000000000000E+00    0.000000000000000E+00    0.000000000000000E+00    0.000000000000000E+00    0.000000000000000E+00    0.000000000000000E+00    0.000000000000000E+00    0.000000000000000E+00    0.000000000000000E+00    0.000000000000000E+00    0.000000000000000E+00    0.000000000000000E+00    0.000000000000000E+00    0.000000000000000E+00    0.000000000000000E+00    0.000000000000000E+00    0.000000000000000E+00    0.000000000000000E+00    0.000000000000000E+00    0.000000000000000E+00    0.000000000000000E+00    0.000000000000000E+00    0.000000000000000E+00    0.000000000000000E+00    0.000000000000000E+00    0.000000000000000E+00    0.000000000000000E+00    0.000000000000000E+00    0.000000000000000E+00    0.000000000000000E+00    0.000000000000000E+00    0.000000000000000E+00    0.000000000000000E+00    0.000000000000000E+00    0.000000000000000E+00    0.000000000000000E+00
    0.927171348380690E+01    0.000000000000000E+00    0.905008144727079E+00    0.000000000000000E+00    0.000000000000000E+00    0.000000000000000E+00    0.000000000000000E+00    0.000000000000000E+00    0.000000000000000E+00    0.000000000000000E+00    0.000000000000000E+00    0.000000000000000E+00    0.000000000000000E+00    0.000000000000000E+00    0.000000000000000E+00    0.000000000000000E+00    0.000000000000000E+00    0.000000000000000E+00    0.000000000000000E+00    0.000000000000000E+00    0.000000000000000E+00    0.000000000000000E+00    0.000000000000000E+00    0.000000000000000E+00    0.000000000000000E+00    0.000000000000000E+00    0.000000000000000E+00    0.000000000000000E+00    0.000000000000000E+00    0.000000000000000E+00    0.000000000000000E+00    0.000000000000000E+00    0.000000000000000E+00    0.000000000000000E+00    0.000000000000000E+00    0.000000000000000E+00    0.000000000000000E+00    0.000000000000000E+00    0.000000000000000E+00    0.000000000000000E+00    0.000000000000000E+00    0.000000000000000E+00    0.000000000000000E+00    0.000000000000000E+00    0.000000000000000E+00    0.000000000000000E+00    0.000000000000000E+00    0.000000000000000E+00
    0.927671357574369E+01    0.000000000000000E+00    0.908066287533846E+00    0.000000000000000E+00    0.000000000000000E+00    0.000000000000000E+00    0.000000000000000E+00    0.000000000000000E+00    0.000000000000000E+00    0.000000000000000E+00    0.000000000000000E+00    0.000000000000000E+00    0.000000000000000E+00    0.000000000000000E+00    0.000000000000000E+00    0.000000000000000E+00    0.000000000000000E+00    0.000000000000000E+00    0.000000000000000E+00    0.000000000000000E+00    0.000000000000000E+00    0.000000000000000E+00    0.000000000000000E+00    0.000000000000000E+00    0.000000000000000E+00    0.000000000000000E+00    0.000000000000000E+00    0.000000000000000E+00    0.000000000000000E+00    0.000000000000000E+00    0.000000000000000E+00    0.000000000000000E+00    0.000000000000000E+00    0.000000000000000E+00    0.000000000000000E+00    0.000000000000000E+00    0.000000000000000E+00    0.000000000000000E+00    0.000000000000000E+00    0.000000000000000E+00    0.000000000000000E+00    0.000000000000000E+00    0.000000000000000E+00    0.000000000000000E+00    0.000000000000000E+00    0.000000000000000E+00    0.000000000000000E+00    0.000000000000000E+00
    0.928171366768047E+01    0.000000000000000E+00    0.911112206305455E+00    0.000000000000000E+00    0.000000000000000E+00    0.000000000000000E+00    0.000000000000000E+00    0.000000000000000E+00    0.000000000000000E+00    0.000000000000000E+00    0.000000000000000E+00    0.000000000000000E+00    0.000000000000000E+00    0.000000000000000E+00    0.000000000000000E+00    0.000000000000000E+00    0.000000000000000E+00    0.000000000000000E+00    0.000000000000000E+00    0.000000000000000E+00    0.000000000000000E+00    0.000000000000000E+00    0.000000000000000E+00    0.000000000000000E+00    0.000000000000000E+00    0.000000000000000E+00    0.000000000000000E+00    0.000000000000000E+00    0.000000000000000E+00    0.000000000000000E+00    0.000000000000000E+00    0.000000000000000E+00    0.000000000000000E+00    0.000000000000000E+00    0.000000000000000E+00    0.000000000000000E+00    0.000000000000000E+00    0.000000000000000E+00    0.000000000000000E+00    0.000000000000000E+00    0.000000000000000E+00    0.000000000000000E+00    0.000000000000000E+00    0.000000000000000E+00    0.000000000000000E+00    0.000000000000000E+00    0.000000000000000E+00    0.000000000000000E+00
    0.928671375961726E+01    0.000000000000000E+00    0.914145962945232E+00    0.000000000000000E+00    0.000000000000000E+00    0.000000000000000E+00    0.000000000000000E+00    0.000000000000000E+00    0.000000000000000E+00    0.000000000000000E+00    0.000000000000000E+00    0.000000000000000E+00    0.000000000000000E+00    0.000000000000000E+00    0.000000000000000E+00    0.000000000000000E+00    0.000000000000000E+00    0.000000000000000E+00    0.000000000000000E+00    0.000000000000000E+00    0.000000000000000E+00    0.000000000000000E+00    0.000000000000000E+00    0.000000000000000E+00    0.000000000000000E+00    0.000000000000000E+00    0.000000000000000E+00    0.000000000000000E+00    0.000000000000000E+00    0.000000000000000E+00    0.000000000000000E+00    0.000000000000000E+00    0.000000000000000E+00    0.000000000000000E+00    0.000000000000000E+00    0.000000000000000E+00    0.000000000000000E+00    0.000000000000000E+00    0.000000000000000E+00    0.000000000000000E+00    0.000000000000000E+00    0.000000000000000E+00    0.000000000000000E+00    0.000000000000000E+00    0.000000000000000E+00    0.000000000000000E+00    0.000000000000000E+00    0.000000000000000E+00
    0.929171385155405E+01    0.000000000000000E+00    0.917167618384867E+00    0.000000000000000E+00    0.000000000000000E+00    0.000000000000000E+00    0.000000000000000E+00    0.000000000000000E+00    0.000000000000000E+00    0.000000000000000E+00    0.000000000000000E+00    0.000000000000000E+00    0.000000000000000E+00    0.000000000000000E+00    0.000000000000000E+00    0.000000000000000E+00    0.000000000000000E+00    0.000000000000000E+00    0.000000000000000E+00    0.000000000000000E+00    0.000000000000000E+00    0.000000000000000E+00    0.000000000000000E+00    0.000000000000000E+00    0.000000000000000E+00    0.000000000000000E+00    0.000000000000000E+00    0.000000000000000E+00    0.000000000000000E+00    0.000000000000000E+00    0.000000000000000E+00    0.000000000000000E+00    0.000000000000000E+00    0.000000000000000E+00    0.000000000000000E+00    0.000000000000000E+00    0.000000000000000E+00    0.000000000000000E+00    0.000000000000000E+00    0.000000000000000E+00    0.000000000000000E+00    0.000000000000000E+00    0.000000000000000E+00    0.000000000000000E+00    0.000000000000000E+00    0.000000000000000E+00    0.000000000000000E+00    0.000000000000000E+00
    0.929671394349084E+01    0.000000000000000E+00    0.920177232591223E+00    0.000000000000000E+00    0.000000000000000E+00    0.000000000000000E+00    0.000000000000000E+00    0.000000000000000E+00    0.000000000000000E+00    0.000000000000000E+00    0.000000000000000E+00    0.000000000000000E+00    0.000000000000000E+00    0.000000000000000E+00    0.000000000000000E+00    0.000000000000000E+00    0.000000000000000E+00    0.000000000000000E+00    0.000000000000000E+00    0.000000000000000E+00    0.000000000000000E+00    0.000000000000000E+00    0.000000000000000E+00    0.000000000000000E+00    0.000000000000000E+00    0.000000000000000E+00    0.000000000000000E+00    0.000000000000000E+00    0.000000000000000E+00    0.000000000000000E+00    0.000000000000000E+00    0.000000000000000E+00    0.000000000000000E+00    0.000000000000000E+00    0.000000000000000E+00    0.000000000000000E+00    0.000000000000000E+00    0.000000000000000E+00    0.000000000000000E+00    0.000000000000000E+00    0.000000000000000E+00    0.000000000000000E+00    0.000000000000000E+00    0.000000000000000E+00    0.000000000000000E+00    0.000000000000000E+00    0.000000000000000E+00    0.000000000000000E+00
    0.930171403542762E+01    0.000000000000000E+00    0.923174864582242E+00    0.000000000000000E+00    0.000000000000000E+00    0.000000000000000E+00    0.000000000000000E+00    0.000000000000000E+00    0.000000000000000E+00    0.000000000000000E+00    0.000000000000000E+00    0.000000000000000E+00    0.000000000000000E+00    0.000000000000000E+00    0.000000000000000E+00    0.000000000000000E+00    0.000000000000000E+00    0.000000000000000E+00    0.000000000000000E+00    0.000000000000000E+00    0.000000000000000E+00    0.000000000000000E+00    0.000000000000000E+00    0.000000000000000E+00    0.000000000000000E+00    0.000000000000000E+00    0.000000000000000E+00    0.000000000000000E+00    0.000000000000000E+00    0.000000000000000E+00    0.000000000000000E+00    0.000000000000000E+00    0.000000000000000E+00    0.000000000000000E+00    0.000000000000000E+00    0.000000000000000E+00    0.000000000000000E+00    0.000000000000000E+00    0.000000000000000E+00    0.000000000000000E+00    0.000000000000000E+00    0.000000000000000E+00    0.000000000000000E+00    0.000000000000000E+00    0.000000000000000E+00    0.000000000000000E+00    0.000000000000000E+00    0.000000000000000E+00
    0.930671412736441E+01    0.000000000000000E+00    0.926160572452125E+00    0.000000000000000E+00    0.000000000000000E+00    0.000000000000000E+00    0.000000000000000E+00    0.000000000000000E+00    0.000000000000000E+00    0.000000000000000E+00    0.000000000000000E+00    0.000000000000000E+00    0.000000000000000E+00    0.000000000000000E+00    0.000000000000000E+00    0.000000000000000E+00    0.000000000000000E+00    0.000000000000000E+00    0.000000000000000E+00    0.000000000000000E+00    0.000000000000000E+00    0.000000000000000E+00    0.000000000000000E+00    0.000000000000000E+00    0.000000000000000E+00    0.000000000000000E+00    0.000000000000000E+00    0.000000000000000E+00    0.000000000000000E+00    0.000000000000000E+00    0.000000000000000E+00    0.000000000000000E+00    0.000000000000000E+00    0.000000000000000E+00    0.000000000000000E+00    0.000000000000000E+00    0.000000000000000E+00    0.000000000000000E+00    0.000000000000000E+00    0.000000000000000E+00    0.000000000000000E+00    0.000000000000000E+00    0.000000000000000E+00    0.000000000000000E+00    0.000000000000000E+00    0.000000000000000E+00    0.000000000000000E+00    0.000000000000000E+00
    0.931171421930120E+01    0.000000000000000E+00    0.929134413405312E+00    0.000000000000000E+00    0.000000000000000E+00    0.000000000000000E+00    0.000000000000000E+00    0.000000000000000E+00    0.000000000000000E+00    0.000000000000000E+00    0.000000000000000E+00    0.000000000000000E+00    0.000000000000000E+00    0.000000000000000E+00    0.000000000000000E+00    0.000000000000000E+00    0.000000000000000E+00    0.000000000000000E+00    0.000000000000000E+00    0.000000000000000E+00    0.000000000000000E+00    0.000000000000000E+00    0.000000000000000E+00    0.000000000000000E+00    0.000000000000000E+00    0.000000000000000E+00    0.000000000000000E+00    0.000000000000000E+00    0.000000000000000E+00    0.000000000000000E+00    0.000000000000000E+00    0.000000000000000E+00    0.000000000000000E+00    0.000000000000000E+00    0.000000000000000E+00    0.000000000000000E+00    0.000000000000000E+00    0.000000000000000E+00    0.000000000000000E+00    0.000000000000000E+00    0.000000000000000E+00    0.000000000000000E+00    0.000000000000000E+00    0.000000000000000E+00    0.000000000000000E+00    0.000000000000000E+00    0.000000000000000E+00    0.000000000000000E+00
    0.931671431123799E+01    0.000000000000000E+00    0.932096443798098E+00    0.000000000000000E+00    0.000000000000000E+00    0.000000000000000E+00    0.000000000000000E+00    0.000000000000000E+00    0.000000000000000E+00    0.000000000000000E+00    0.000000000000000E+00    0.000000000000000E+00    0.000000000000000E+00    0.000000000000000E+00    0.000000000000000E+00    0.000000000000000E+00    0.000000000000000E+00    0.000000000000000E+00    0.000000000000000E+00    0.000000000000000E+00    0.000000000000000E+00    0.000000000000000E+00    0.000000000000000E+00    0.000000000000000E+00    0.000000000000000E+00    0.000000000000000E+00    0.000000000000000E+00    0.000000000000000E+00    0.000000000000000E+00    0.000000000000000E+00    0.000000000000000E+00    0.000000000000000E+00    0.000000000000000E+00    0.000000000000000E+00    0.000000000000000E+00    0.000000000000000E+00    0.000000000000000E+00    0.000000000000000E+00    0.000000000000000E+00    0.000000000000000E+00    0.000000000000000E+00    0.000000000000000E+00    0.000000000000000E+00    0.000000000000000E+00    0.000000000000000E+00    0.000000000000000E+00    0.000000000000000E+00    0.000000000000000E+00
    0.932171440317477E+01    0.000000000000000E+00    0.935046719187177E+00    0.000000000000000E+00    0.000000000000000E+00    0.000000000000000E+00    0.000000000000000E+00    0.000000000000000E+00    0.000000000000000E+00    0.000000000000000E+00    0.000000000000000E+00    0.000000000000000E+00    0.000000000000000E+00    0.000000000000000E+00    0.000000000000000E+00    0.000000000000000E+00    0.000000000000000E+00    0.000000000000000E+00    0.000000000000000E+00    0.000000000000000E+00    0.000000000000000E+00    0.000000000000000E+00    0.000000000000000E+00    0.000000000000000E+00    0.000000000000000E+00    0.000000000000000E+00    0.000000000000000E+00    0.000000000000000E+00    0.000000000000000E+00    0.000000000000000E+00    0.000000000000000E+00    0.000000000000000E+00    0.000000000000000E+00    0.000000000000000E+00    0.000000000000000E+00    0.000000000000000E+00    0.000000000000000E+00    0.000000000000000E+00    0.000000000000000E+00    0.000000000000000E+00    0.000000000000000E+00    0.000000000000000E+00    0.000000000000000E+00    0.000000000000000E+00    0.000000000000000E+00    0.000000000000000E+00    0.000000000000000E+00    0.000000000000000E+00
    0.932671449511156E+01    0.000000000000000E+00    0.937985294383338E+00    0.000000000000000E+00    0.000000000000000E+00    0.000000000000000E+00    0.000000000000000E+00    0.000000000000000E+00    0.000000000000000E+00    0.000000000000000E+00    0.000000000000000E+00    0.000000000000000E+00    0.000000000000000E+00    0.000000000000000E+00    0.000000000000000E+00    0.000000000000000E+00    0.000000000000000E+00    0.000000000000000E+00    0.000000000000000E+00    0.000000000000000E+00    0.000000000000000E+00    0.000000000000000E+00    0.000000000000000E+00    0.000000000000000E+00    0.000000000000000E+00    0.000000000000000E+00    0.000000000000000E+00    0.000000000000000E+00    0.000000000000000E+00    0.000000000000000E+00    0.000000000000000E+00    0.000000000000000E+00    0.000000000000000E+00    0.000000000000000E+00    0.000000000000000E+00    0.000000000000000E+00    0.000000000000000E+00    0.000000000000000E+00    0.000000000000000E+00    0.000000000000000E+00    0.000000000000000E+00    0.000000000000000E+00    0.000000000000000E+00    0.000000000000000E+00    0.000000000000000E+00    0.000000000000000E+00    0.000000000000000E+00    0.000000000000000E+00
    0.933171458704835E+01    0.000000000000000E+00    0.940912223510680E+00    0.000000000000000E+00    0.000000000000000E+00    0.000000000000000E+00    0.000000000000000E+00    0.000000000000000E+00    0.000000000000000E+00    0.000000000000000E+00    0.000000000000000E+00    0.000000000000000E+00    0.000000000000000E+00    0.000000000000000E+00    0.000000000000000E+00    0.000000000000000E+00    0.000000000000000E+00    0.000000000000000E+00    0.000000000000000E+00    0.000000000000000E+00    0.000000000000000E+00    0.000000000000000E+00    0.000000000000000E+00    0.000000000000000E+00    0.000000000000000E+00    0.000000000000000E+00    0.000000000000000E+00    0.000000000000000E+00    0.000000000000000E+00    0.000000000000000E+00    0.000000000000000E+00    0.000000000000000E+00    0.000000000000000E+00    0.000000000000000E+00    0.000000000000000E+00    0.000000000000000E+00    0.000000000000000E+00    0.000000000000000E+00    0.000000000000000E+00    0.000000000000000E+00    0.000000000000000E+00    0.000000000000000E+00    0.000000000000000E+00    0.000000000000000E+00    0.000000000000000E+00    0.000000000000000E+00    0.000000000000000E+00    0.000000000000000E+00
    0.933671467898514E+01    0.000000000000000E+00    0.943827560067638E+00    0.000000000000000E+00    0.000000000000000E+00    0.000000000000000E+00    0.000000000000000E+00    0.000000000000000E+00    0.000000000000000E+00    0.000000000000000E+00    0.000000000000000E+00    0.000000000000000E+00    0.000000000000000E+00    0.000000000000000E+00    0.000000000000000E+00    0.000000000000000E+00    0.000000000000000E+00    0.000000000000000E+00    0.000000000000000E+00    0.000000000000000E+00    0.000000000000000E+00    0.000000000000000E+00    0.000000000000000E+00    0.000000000000000E+00    0.000000000000000E+00    0.000000000000000E+00    0.000000000000000E+00    0.000000000000000E+00    0.000000000000000E+00    0.000000000000000E+00    0.000000000000000E+00    0.000000000000000E+00    0.000000000000000E+00    0.000000000000000E+00    0.000000000000000E+00    0.000000000000000E+00    0.000000000000000E+00    0.000000000000000E+00    0.000000000000000E+00    0.000000000000000E+00    0.000000000000000E+00    0.000000000000000E+00    0.000000000000000E+00    0.000000000000000E+00    0.000000000000000E+00    0.000000000000000E+00    0.000000000000000E+00    0.000000000000000E+00
    0.934171477092193E+01    0.000000000000000E+00    0.946731356990306E+00    0.000000000000000E+00    0.000000000000000E+00    0.000000000000000E+00    0.000000000000000E+00    0.000000000000000E+00    0.000000000000000E+00    0.000000000000000E+00    0.000000000000000E+00    0.000000000000000E+00    0.000000000000000E+00    0.000000000000000E+00    0.000000000000000E+00    0.000000000000000E+00    0.000000000000000E+00    0.000000000000000E+00    0.000000000000000E+00    0.000000000000000E+00    0.000000000000000E+00    0.000000000000000E+00    0.000000000000000E+00    0.000000000000000E+00    0.000000000000000E+00    0.000000000000000E+00    0.000000000000000E+00    0.000000000000000E+00    0.000000000000000E+00    0.000000000000000E+00    0.000000000000000E+00    0.000000000000000E+00    0.000000000000000E+00    0.000000000000000E+00    0.000000000000000E+00    0.000000000000000E+00    0.000000000000000E+00    0.000000000000000E+00    0.000000000000000E+00    0.000000000000000E+00    0.000000000000000E+00    0.000000000000000E+00    0.000000000000000E+00    0.000000000000000E+00    0.000000000000000E+00    0.000000000000000E+00    0.000000000000000E+00    0.000000000000000E+00
    0.934671486285871E+01    0.000000000000000E+00    0.949623666716431E+00    0.000000000000000E+00    0.000000000000000E+00    0.000000000000000E+00    0.000000000000000E+00    0.000000000000000E+00    0.000000000000000E+00    0.000000000000000E+00    0.000000000000000E+00    0.000000000000000E+00    0.000000000000000E+00    0.000000000000000E+00    0.000000000000000E+00    0.000000000000000E+00    0.000000000000000E+00    0.000000000000000E+00    0.000000000000000E+00    0.000000000000000E+00    0.000000000000000E+00    0.000000000000000E+00    0.000000000000000E+00    0.000000000000000E+00    0.000000000000000E+00    0.000000000000000E+00    0.000000000000000E+00    0.000000000000000E+00    0.000000000000000E+00    0.000000000000000E+00    0.000000000000000E+00    0.000000000000000E+00    0.000000000000000E+00    0.000000000000000E+00    0.000000000000000E+00    0.000000000000000E+00    0.000000000000000E+00    0.000000000000000E+00    0.000000000000000E+00    0.000000000000000E+00    0.000000000000000E+00    0.000000000000000E+00    0.000000000000000E+00    0.000000000000000E+00    0.000000000000000E+00    0.000000000000000E+00    0.000000000000000E+00    0.000000000000000E+00
    0.935171495479550E+01    0.000000000000000E+00    0.952504541248099E+00    0.000000000000000E+00    0.000000000000000E+00    0.000000000000000E+00    0.000000000000000E+00    0.000000000000000E+00    0.000000000000000E+00    0.000000000000000E+00    0.000000000000000E+00    0.000000000000000E+00    0.000000000000000E+00    0.000000000000000E+00    0.000000000000000E+00    0.000000000000000E+00    0.000000000000000E+00    0.000000000000000E+00    0.000000000000000E+00    0.000000000000000E+00    0.000000000000000E+00    0.000000000000000E+00    0.000000000000000E+00    0.000000000000000E+00    0.000000000000000E+00    0.000000000000000E+00    0.000000000000000E+00    0.000000000000000E+00    0.000000000000000E+00    0.000000000000000E+00    0.000000000000000E+00    0.000000000000000E+00    0.000000000000000E+00    0.000000000000000E+00    0.000000000000000E+00    0.000000000000000E+00    0.000000000000000E+00    0.000000000000000E+00    0.000000000000000E+00    0.000000000000000E+00    0.000000000000000E+00    0.000000000000000E+00    0.000000000000000E+00    0.000000000000000E+00    0.000000000000000E+00    0.000000000000000E+00    0.000000000000000E+00    0.000000000000000E+00
    0.935671504673229E+01    0.000000000000000E+00    0.955374032212309E+00    0.000000000000000E+00    0.000000000000000E+00    0.000000000000000E+00    0.000000000000000E+00    0.000000000000000E+00    0.000000000000000E+00    0.000000000000000E+00    0.000000000000000E+00    0.000000000000000E+00    0.000000000000000E+00    0.000000000000000E+00    0.000000000000000E+00    0.000000000000000E+00    0.000000000000000E+00    0.000000000000000E+00    0.000000000000000E+00    0.000000000000000E+00    0.000000000000000E+00    0.000000000000000E+00    0.000000000000000E+00    0.000000000000000E+00    0.000000000000000E+00    0.000000000000000E+00    0.000000000000000E+00    0.000000000000000E+00    0.000000000000000E+00    0.000000000000000E+00    0.000000000000000E+00    0.000000000000000E+00    0.000000000000000E+00    0.000000000000000E+00    0.000000000000000E+00    0.000000000000000E+00    0.000000000000000E+00    0.000000000000000E+00    0.000000000000000E+00    0.000000000000000E+00    0.000000000000000E+00    0.000000000000000E+00    0.000000000000000E+00    0.000000000000000E+00    0.000000000000000E+00    0.000000000000000E+00    0.000000000000000E+00    0.000000000000000E+00
    0.936171513866907E+01    0.000000000000000E+00    0.958232190918541E+00    0.000000000000000E+00    0.000000000000000E+00    0.000000000000000E+00    0.000000000000000E+00    0.000000000000000E+00    0.000000000000000E+00    0.000000000000000E+00    0.000000000000000E+00    0.000000000000000E+00    0.000000000000000E+00    0.000000000000000E+00    0.000000000000000E+00    0.000000000000000E+00    0.000000000000000E+00    0.000000000000000E+00    0.000000000000000E+00    0.000000000000000E+00    0.000000000000000E+00    0.000000000000000E+00    0.000000000000000E+00    0.000000000000000E+00    0.000000000000000E+00    0.000000000000000E+00    0.000000000000000E+00    0.000000000000000E+00    0.000000000000000E+00    0.000000000000000E+00    0.000000000000000E+00    0.000000000000000E+00    0.000000000000000E+00    0.000000000000000E+00    0.000000000000000E+00    0.000000000000000E+00    0.000000000000000E+00    0.000000000000000E+00    0.000000000000000E+00    0.000000000000000E+00    0.000000000000000E+00    0.000000000000000E+00    0.000000000000000E+00    0.000000000000000E+00    0.000000000000000E+00    0.000000000000000E+00    0.000000000000000E+00    0.000000000000000E+00
    0.936671523060586E+01    0.000000000000000E+00    0.961079068410941E+00    0.000000000000000E+00    0.000000000000000E+00    0.000000000000000E+00    0.000000000000000E+00    0.000000000000000E+00    0.000000000000000E+00    0.000000000000000E+00    0.000000000000000E+00    0.000000000000000E+00    0.000000000000000E+00    0.000000000000000E+00    0.000000000000000E+00    0.000000000000000E+00    0.000000000000000E+00    0.000000000000000E+00    0.000000000000000E+00    0.000000000000000E+00    0.000000000000000E+00    0.000000000000000E+00    0.000000000000000E+00    0.000000000000000E+00    0.000000000000000E+00    0.000000000000000E+00    0.000000000000000E+00    0.000000000000000E+00    0.000000000000000E+00    0.000000000000000E+00    0.000000000000000E+00    0.000000000000000E+00    0.000000000000000E+00    0.000000000000000E+00    0.000000000000000E+00    0.000000000000000E+00    0.000000000000000E+00    0.000000000000000E+00    0.000000000000000E+00    0.000000000000000E+00    0.000000000000000E+00    0.000000000000000E+00    0.000000000000000E+00    0.000000000000000E+00    0.000000000000000E+00    0.000000000000000E+00    0.000000000000000E+00    0.000000000000000E+00
    0.937171532254265E+01    0.000000000000000E+00    0.963914715516902E+00    0.000000000000000E+00    0.000000000000000E+00    0.000000000000000E+00    0.000000000000000E+00    0.000000000000000E+00    0.000000000000000E+00    0.000000000000000E+00    0.000000000000000E+00    0.000000000000000E+00    0.000000000000000E+00    0.000000000000000E+00    0.000000000000000E+00    0.000000000000000E+00    0.000000000000000E+00    0.000000000000000E+00    0.000000000000000E+00    0.000000000000000E+00    0.000000000000000E+00    0.000000000000000E+00    0.000000000000000E+00    0.000000000000000E+00    0.000000000000000E+00    0.000000000000000E+00    0.000000000000000E+00    0.000000000000000E+00    0.000000000000000E+00    0.000000000000000E+00    0.000000000000000E+00    0.000000000000000E+00    0.000000000000000E+00    0.000000000000000E+00    0.000000000000000E+00    0.000000000000000E+00    0.000000000000000E+00    0.000000000000000E+00    0.000000000000000E+00    0.000000000000000E+00    0.000000000000000E+00    0.000000000000000E+00    0.000000000000000E+00    0.000000000000000E+00    0.000000000000000E+00    0.000000000000000E+00    0.000000000000000E+00    0.000000000000000E+00
    0.937671541447944E+01    0.000000000000000E+00    0.966739182887406E+00    0.000000000000000E+00    0.000000000000000E+00    0.000000000000000E+00    0.000000000000000E+00    0.000000000000000E+00    0.000000000000000E+00    0.000000000000000E+00    0.000000000000000E+00    0.000000000000000E+00    0.000000000000000E+00    0.000000000000000E+00    0.000000000000000E+00    0.000000000000000E+00    0.000000000000000E+00    0.000000000000000E+00    0.000000000000000E+00    0.000000000000000E+00    0.000000000000000E+00    0.000000000000000E+00    0.000000000000000E+00    0.000000000000000E+00    0.000000000000000E+00    0.000000000000000E+00    0.000000000000000E+00    0.000000000000000E+00    0.000000000000000E+00    0.000000000000000E+00    0.000000000000000E+00    0.000000000000000E+00    0.000000000000000E+00    0.000000000000000E+00    0.000000000000000E+00    0.000000000000000E+00    0.000000000000000E+00    0.000000000000000E+00    0.000000000000000E+00    0.000000000000000E+00    0.000000000000000E+00    0.000000000000000E+00    0.000000000000000E+00    0.000000000000000E+00    0.000000000000000E+00    0.000000000000000E+00    0.000000000000000E+00    0.000000000000000E+00
    0.938171550641623E+01    0.000000000000000E+00    0.969552521032266E+00    0.000000000000000E+00    0.000000000000000E+00    0.000000000000000E+00    0.000000000000000E+00    0.000000000000000E+00    0.000000000000000E+00    0.000000000000000E+00    0.000000000000000E+00    0.000000000000000E+00    0.000000000000000E+00    0.000000000000000E+00    0.000000000000000E+00    0.000000000000000E+00    0.000000000000000E+00    0.000000000000000E+00    0.000000000000000E+00    0.000000000000000E+00    0.000000000000000E+00    0.000000000000000E+00    0.000000000000000E+00    0.000000000000000E+00    0.000000000000000E+00    0.000000000000000E+00    0.000000000000000E+00    0.000000000000000E+00    0.000000000000000E+00    0.000000000000000E+00    0.000000000000000E+00    0.000000000000000E+00    0.000000000000000E+00    0.000000000000000E+00    0.000000000000000E+00    0.000000000000000E+00    0.000000000000000E+00    0.000000000000000E+00    0.000000000000000E+00    0.000000000000000E+00    0.000000000000000E+00    0.000000000000000E+00    0.000000000000000E+00    0.000000000000000E+00    0.000000000000000E+00    0.000000000000000E+00    0.000000000000000E+00    0.000000000000000E+00
    0.938671559835301E+01    0.000000000000000E+00    0.972354780347435E+00    0.000000000000000E+00    0.000000000000000E+00    0.000000000000000E+00    0.000000000000000E+00    0.000000000000000E+00    0.000000000000000E+00    0.000000000000000E+00    0.000000000000000E+00    0.000000000000000E+00    0.000000000000000E+00    0.000000000000000E+00    0.000000000000000E+00    0.000000000000000E+00    0.000000000000000E+00    0.000000000000000E+00    0.000000000000000E+00    0.000000000000000E+00    0.000000000000000E+00    0.000000000000000E+00    0.000000000000000E+00    0.000000000000000E+00    0.000000000000000E+00    0.000000000000000E+00    0.000000000000000E+00    0.000000000000000E+00    0.000000000000000E+00    0.000000000000000E+00    0.000000000000000E+00    0.000000000000000E+00    0.000000000000000E+00    0.000000000000000E+00    0.000000000000000E+00    0.000000000000000E+00    0.000000000000000E+00    0.000000000000000E+00    0.000000000000000E+00    0.000000000000000E+00    0.000000000000000E+00    0.000000000000000E+00    0.000000000000000E+00    0.000000000000000E+00    0.000000000000000E+00    0.000000000000000E+00    0.000000000000000E+00    0.000000000000000E+00
    0.939171569028980E+01    0.000000000000000E+00    0.975146011134815E+00    0.000000000000000E+00    0.000000000000000E+00    0.000000000000000E+00    0.000000000000000E+00    0.000000000000000E+00    0.000000000000000E+00    0.000000000000000E+00    0.000000000000000E+00    0.000000000000000E+00    0.000000000000000E+00    0.000000000000000E+00    0.000000000000000E+00    0.000000000000000E+00    0.000000000000000E+00    0.000000000000000E+00    0.000000000000000E+00    0.000000000000000E+00    0.000000000000000E+00    0.000000000000000E+00    0.000000000000000E+00    0.000000000000000E+00    0.000000000000000E+00    0.000000000000000E+00    0.000000000000000E+00    0.000000000000000E+00    0.000000000000000E+00    0.000000000000000E+00    0.000000000000000E+00    0.000000000000000E+00    0.000000000000000E+00    0.000000000000000E+00    0.000000000000000E+00    0.000000000000000E+00    0.000000000000000E+00    0.000000000000000E+00    0.000000000000000E+00    0.000000000000000E+00    0.000000000000000E+00    0.000000000000000E+00    0.000000000000000E+00    0.000000000000000E+00    0.000000000000000E+00    0.000000000000000E+00    0.000000000000000E+00    0.000000000000000E+00
    0.939671578222659E+01    0.000000000000000E+00    0.977926263614785E+00    0.000000000000000E+00    0.000000000000000E+00    0.000000000000000E+00    0.000000000000000E+00    0.000000000000000E+00    0.000000000000000E+00    0.000000000000000E+00    0.000000000000000E+00    0.000000000000000E+00    0.000000000000000E+00    0.000000000000000E+00    0.000000000000000E+00    0.000000000000000E+00    0.000000000000000E+00    0.000000000000000E+00    0.000000000000000E+00    0.000000000000000E+00    0.000000000000000E+00    0.000000000000000E+00    0.000000000000000E+00    0.000000000000000E+00    0.000000000000000E+00    0.000000000000000E+00    0.000000000000000E+00    0.000000000000000E+00    0.000000000000000E+00    0.000000000000000E+00    0.000000000000000E+00    0.000000000000000E+00    0.000000000000000E+00    0.000000000000000E+00    0.000000000000000E+00    0.000000000000000E+00    0.000000000000000E+00    0.000000000000000E+00    0.000000000000000E+00    0.000000000000000E+00    0.000000000000000E+00    0.000000000000000E+00    0.000000000000000E+00    0.000000000000000E+00    0.000000000000000E+00    0.000000000000000E+00    0.000000000000000E+00    0.000000000000000E+00
    0.940171587416338E+01    0.000000000000000E+00    0.980695587930968E+00    0.000000000000000E+00    0.000000000000000E+00    0.000000000000000E+00    0.000000000000000E+00    0.000000000000000E+00    0.000000000000000E+00    0.000000000000000E+00    0.000000000000000E+00    0.000000000000000E+00    0.000000000000000E+00    0.000000000000000E+00    0.000000000000000E+00    0.000000000000000E+00    0.000000000000000E+00    0.000000000000000E+00    0.000000000000000E+00    0.000000000000000E+00    0.000000000000000E+00    0.000000000000000E+00    0.000000000000000E+00    0.000000000000000E+00    0.000000000000000E+00    0.000000000000000E+00    0.000000000000000E+00    0.000000000000000E+00    0.000000000000000E+00    0.000000000000000E+00    0.000000000000000E+00    0.000000000000000E+00    0.000000000000000E+00    0.000000000000000E+00    0.000000000000000E+00    0.000000000000000E+00    0.000000000000000E+00    0.000000000000000E+00    0.000000000000000E+00    0.000000000000000E+00    0.000000000000000E+00    0.000000000000000E+00    0.000000000000000E+00    0.000000000000000E+00    0.000000000000000E+00    0.000000000000000E+00    0.000000000000000E+00    0.000000000000000E+00
    0.940671596610016E+01    0.000000000000000E+00    0.983454034147843E+00    0.000000000000000E+00    0.000000000000000E+00    0.000000000000000E+00    0.000000000000000E+00    0.000000000000000E+00    0.000000000000000E+00    0.000000000000000E+00    0.000000000000000E+00    0.000000000000000E+00    0.000000000000000E+00    0.000000000000000E+00    0.000000000000000E+00    0.000000000000000E+00    0.000000000000000E+00    0.000000000000000E+00    0.000000000000000E+00    0.000000000000000E+00    0.000000000000000E+00    0.000000000000000E+00    0.000000000000000E+00    0.000000000000000E+00    0.000000000000000E+00    0.000000000000000E+00    0.000000000000000E+00    0.000000000000000E+00    0.000000000000000E+00    0.000000000000000E+00    0.000000000000000E+00    0.000000000000000E+00    0.000000000000000E+00    0.000000000000000E+00    0.000000000000000E+00    0.000000000000000E+00    0.000000000000000E+00    0.000000000000000E+00    0.000000000000000E+00    0.000000000000000E+00    0.000000000000000E+00    0.000000000000000E+00    0.000000000000000E+00    0.000000000000000E+00    0.000000000000000E+00    0.000000000000000E+00    0.000000000000000E+00    0.000000000000000E+00
    0.941171605803695E+01    0.000000000000000E+00    0.986201652241434E+00    0.000000000000000E+00    0.000000000000000E+00    0.000000000000000E+00    0.000000000000000E+00    0.000000000000000E+00    0.000000000000000E+00    0.000000000000000E+00    0.000000000000000E+00    0.000000000000000E+00    0.000000000000000E+00    0.000000000000000E+00    0.000000000000000E+00    0.000000000000000E+00    0.000000000000000E+00    0.000000000000000E+00    0.000000000000000E+00    0.000000000000000E+00    0.000000000000000E+00    0.000000000000000E+00    0.000000000000000E+00    0.000000000000000E+00    0.000000000000000E+00    0.000000000000000E+00    0.000000000000000E+00    0.000000000000000E+00    0.000000000000000E+00    0.000000000000000E+00    0.000000000000000E+00    0.000000000000000E+00    0.000000000000000E+00    0.000000000000000E+00    0.000000000000000E+00    0.000000000000000E+00    0.000000000000000E+00    0.000000000000000E+00    0.000000000000000E+00    0.000000000000000E+00    0.000000000000000E+00    0.000000000000000E+00    0.000000000000000E+00    0.000000000000000E+00    0.000000000000000E+00    0.000000000000000E+00    0.000000000000000E+00    0.000000000000000E+00
    0.941671614997374E+01    0.000000000000000E+00    0.988938492083691E+00    0.000000000000000E+00    0.000000000000000E+00    0.000000000000000E+00    0.000000000000000E+00    0.000000000000000E+00    0.000000000000000E+00    0.000000000000000E+00    0.000000000000000E+00    0.000000000000000E+00    0.000000000000000E+00    0.000000000000000E+00    0.000000000000000E+00    0.000000000000000E+00    0.000000000000000E+00    0.000000000000000E+00    0.000000000000000E+00    0.000000000000000E+00    0.000000000000000E+00    0.000000000000000E+00    0.000000000000000E+00    0.000000000000000E+00    0.000000000000000E+00    0.000000000000000E+00    0.000000000000000E+00    0.000000000000000E+00    0.000000000000000E+00    0.000000000000000E+00    0.000000000000000E+00    0.000000000000000E+00    0.000000000000000E+00    0.000000000000000E+00    0.000000000000000E+00    0.000000000000000E+00    0.000000000000000E+00    0.000000000000000E+00    0.000000000000000E+00    0.000000000000000E+00    0.000000000000000E+00    0.000000000000000E+00    0.000000000000000E+00    0.000000000000000E+00    0.000000000000000E+00    0.000000000000000E+00    0.000000000000000E+00    0.000000000000000E+00
    0.942171624191053E+01    0.000000000000000E+00    0.991664603421174E+00    0.000000000000000E+00    0.000000000000000E+00    0.000000000000000E+00    0.000000000000000E+00    0.000000000000000E+00    0.000000000000000E+00    0.000000000000000E+00    0.000000000000000E+00    0.000000000000000E+00    0.000000000000000E+00    0.000000000000000E+00    0.000000000000000E+00    0.000000000000000E+00    0.000000000000000E+00    0.000000000000000E+00    0.000000000000000E+00    0.000000000000000E+00    0.000000000000000E+00    0.000000000000000E+00    0.000000000000000E+00    0.000000000000000E+00    0.000000000000000E+00    0.000000000000000E+00    0.000000000000000E+00    0.000000000000000E+00    0.000000000000000E+00    0.000000000000000E+00    0.000000000000000E+00    0.000000000000000E+00    0.000000000000000E+00    0.000000000000000E+00    0.000000000000000E+00    0.000000000000000E+00    0.000000000000000E+00    0.000000000000000E+00    0.000000000000000E+00    0.000000000000000E+00    0.000000000000000E+00    0.000000000000000E+00    0.000000000000000E+00    0.000000000000000E+00    0.000000000000000E+00    0.000000000000000E+00    0.000000000000000E+00    0.000000000000000E+00
    0.942671633384731E+01    0.000000000000000E+00    0.994380035848788E+00    0.000000000000000E+00    0.000000000000000E+00    0.000000000000000E+00    0.000000000000000E+00    0.000000000000000E+00    0.000000000000000E+00    0.000000000000000E+00    0.000000000000000E+00    0.000000000000000E+00    0.000000000000000E+00    0.000000000000000E+00    0.000000000000000E+00    0.000000000000000E+00    0.000000000000000E+00    0.000000000000000E+00    0.000000000000000E+00    0.000000000000000E+00    0.000000000000000E+00    0.000000000000000E+00    0.000000000000000E+00    0.000000000000000E+00    0.000000000000000E+00    0.000000000000000E+00    0.000000000000000E+00    0.000000000000000E+00    0.000000000000000E+00    0.000000000000000E+00    0.000000000000000E+00    0.000000000000000E+00    0.000000000000000E+00    0.000000000000000E+00    0.000000000000000E+00    0.000000000000000E+00    0.000000000000000E+00    0.000000000000000E+00    0.000000000000000E+00    0.000000000000000E+00    0.000000000000000E+00    0.000000000000000E+00    0.000000000000000E+00    0.000000000000000E+00    0.000000000000000E+00    0.000000000000000E+00    0.000000000000000E+00    0.000000000000000E+00
    0.943171642578410E+01    0.000000000000000E+00    0.997084838779421E+00    0.000000000000000E+00    0.000000000000000E+00    0.000000000000000E+00    0.000000000000000E+00    0.000000000000000E+00    0.000000000000000E+00    0.000000000000000E+00    0.000000000000000E+00    0.000000000000000E+00    0.000000000000000E+00    0.000000000000000E+00    0.000000000000000E+00    0.000000000000000E+00    0.000000000000000E+00    0.000000000000000E+00    0.000000000000000E+00    0.000000000000000E+00    0.000000000000000E+00    0.000000000000000E+00    0.000000000000000E+00    0.000000000000000E+00    0.000000000000000E+00    0.000000000000000E+00    0.000000000000000E+00    0.000000000000000E+00    0.000000000000000E+00    0.000000000000000E+00    0.000000000000000E+00    0.000000000000000E+00    0.000000000000000E+00    0.000000000000000E+00    0.000000000000000E+00    0.000000000000000E+00    0.000000000000000E+00    0.000000000000000E+00    0.000000000000000E+00    0.000000000000000E+00    0.000000000000000E+00    0.000000000000000E+00    0.000000000000000E+00    0.000000000000000E+00    0.000000000000000E+00    0.000000000000000E+00    0.000000000000000E+00    0.000000000000000E+00
    0.943671651772089E+01    0.000000000000000E+00    0.999779061410451E+00    0.000000000000000E+00    0.000000000000000E+00    0.000000000000000E+00    0.000000000000000E+00    0.000000000000000E+00    0.000000000000000E+00    0.000000000000000E+00    0.000000000000000E+00    0.000000000000000E+00    0.000000000000000E+00    0.000000000000000E+00    0.000000000000000E+00    0.000000000000000E+00    0.000000000000000E+00    0.000000000000000E+00    0.000000000000000E+00    0.000000000000000E+00    0.000000000000000E+00    0.000000000000000E+00    0.000000000000000E+00    0.000000000000000E+00    0.000000000000000E+00    0.000000000000000E+00    0.000000000000000E+00    0.000000000000000E+00    0.000000000000000E+00    0.000000000000000E+00    0.000000000000000E+00    0.000000000000000E+00    0.000000000000000E+00    0.000000000000000E+00    0.000000000000000E+00    0.000000000000000E+00    0.000000000000000E+00    0.000000000000000E+00    0.000000000000000E+00    0.000000000000000E+00    0.000000000000000E+00    0.000000000000000E+00    0.000000000000000E+00    0.000000000000000E+00    0.000000000000000E+00    0.000000000000000E+00    0.000000000000000E+00    0.000000000000000E+00
    0.944171660965768E+01    0.000000000000000E+00    0.100246275268804E+01    0.000000000000000E+00    0.000000000000000E+00    0.000000000000000E+00    0.000000000000000E+00    0.000000000000000E+00    0.000000000000000E+00    0.000000000000000E+00    0.000000000000000E+00    0.000000000000000E+00    0.000000000000000E+00    0.000000000000000E+00    0.000000000000000E+00    0.000000000000000E+00    0.000000000000000E+00    0.000000000000000E+00    0.000000000000000E+00    0.000000000000000E+00    0.000000000000000E+00    0.000000000000000E+00    0.000000000000000E+00    0.000000000000000E+00    0.000000000000000E+00    0.000000000000000E+00    0.000000000000000E+00    0.000000000000000E+00    0.000000000000000E+00    0.000000000000000E+00    0.000000000000000E+00    0.000000000000000E+00    0.000000000000000E+00    0.000000000000000E+00    0.000000000000000E+00    0.000000000000000E+00    0.000000000000000E+00    0.000000000000000E+00    0.000000000000000E+00    0.000000000000000E+00    0.000000000000000E+00    0.000000000000000E+00    0.000000000000000E+00    0.000000000000000E+00    0.000000000000000E+00    0.000000000000000E+00    0.000000000000000E+00    0.000000000000000E+00
    0.944671670159446E+01    0.000000000000000E+00    0.100513596127007E+01    0.000000000000000E+00    0.000000000000000E+00    0.000000000000000E+00    0.000000000000000E+00    0.000000000000000E+00    0.000000000000000E+00    0.000000000000000E+00    0.000000000000000E+00    0.000000000000000E+00    0.000000000000000E+00    0.000000000000000E+00    0.000000000000000E+00    0.000000000000000E+00    0.000000000000000E+00    0.000000000000000E+00    0.000000000000000E+00    0.000000000000000E+00    0.000000000000000E+00    0.000000000000000E+00    0.000000000000000E+00    0.000000000000000E+00    0.000000000000000E+00    0.000000000000000E+00    0.000000000000000E+00    0.000000000000000E+00    0.000000000000000E+00    0.000000000000000E+00    0.000000000000000E+00    0.000000000000000E+00    0.000000000000000E+00    0.000000000000000E+00    0.000000000000000E+00    0.000000000000000E+00    0.000000000000000E+00    0.000000000000000E+00    0.000000000000000E+00    0.000000000000000E+00    0.000000000000000E+00    0.000000000000000E+00    0.000000000000000E+00    0.000000000000000E+00    0.000000000000000E+00    0.000000000000000E+00    0.000000000000000E+00    0.000000000000000E+00
    0.945171679353125E+01    0.000000000000000E+00    0.100779873548807E+01    0.000000000000000E+00    0.000000000000000E+00    0.000000000000000E+00    0.000000000000000E+00    0.000000000000000E+00    0.000000000000000E+00    0.000000000000000E+00    0.000000000000000E+00    0.000000000000000E+00    0.000000000000000E+00    0.000000000000000E+00    0.000000000000000E+00    0.000000000000000E+00    0.000000000000000E+00    0.000000000000000E+00    0.000000000000000E+00    0.000000000000000E+00    0.000000000000000E+00    0.000000000000000E+00    0.000000000000000E+00    0.000000000000000E+00    0.000000000000000E+00    0.000000000000000E+00    0.000000000000000E+00    0.000000000000000E+00    0.000000000000000E+00    0.000000000000000E+00    0.000000000000000E+00    0.000000000000000E+00    0.000000000000000E+00    0.000000000000000E+00    0.000000000000000E+00    0.000000000000000E+00    0.000000000000000E+00    0.000000000000000E+00    0.000000000000000E+00    0.000000000000000E+00    0.000000000000000E+00    0.000000000000000E+00    0.000000000000000E+00    0.000000000000000E+00    0.000000000000000E+00    0.000000000000000E+00    0.000000000000000E+00    0.000000000000000E+00
    0.945671688546804E+01    0.000000000000000E+00    0.101045112331440E+01    0.000000000000000E+00    0.000000000000000E+00    0.000000000000000E+00    0.000000000000000E+00    0.000000000000000E+00    0.000000000000000E+00    0.000000000000000E+00    0.000000000000000E+00    0.000000000000000E+00    0.000000000000000E+00    0.000000000000000E+00    0.000000000000000E+00    0.000000000000000E+00    0.000000000000000E+00    0.000000000000000E+00    0.000000000000000E+00    0.000000000000000E+00    0.000000000000000E+00    0.000000000000000E+00    0.000000000000000E+00    0.000000000000000E+00    0.000000000000000E+00    0.000000000000000E+00    0.000000000000000E+00    0.000000000000000E+00    0.000000000000000E+00    0.000000000000000E+00    0.000000000000000E+00    0.000000000000000E+00    0.000000000000000E+00    0.000000000000000E+00    0.000000000000000E+00    0.000000000000000E+00    0.000000000000000E+00    0.000000000000000E+00    0.000000000000000E+00    0.000000000000000E+00    0.000000000000000E+00    0.000000000000000E+00    0.000000000000000E+00    0.000000000000000E+00    0.000000000000000E+00    0.000000000000000E+00    0.000000000000000E+00    0.000000000000000E+00
    0.946171697740483E+01    0.000000000000000E+00    0.101309317231948E+01    0.000000000000000E+00    0.000000000000000E+00    0.000000000000000E+00    0.000000000000000E+00    0.000000000000000E+00    0.000000000000000E+00    0.000000000000000E+00    0.000000000000000E+00    0.000000000000000E+00    0.000000000000000E+00    0.000000000000000E+00    0.000000000000000E+00    0.000000000000000E+00    0.000000000000000E+00    0.000000000000000E+00    0.000000000000000E+00    0.000000000000000E+00    0.000000000000000E+00    0.000000000000000E+00    0.000000000000000E+00    0.000000000000000E+00    0.000000000000000E+00    0.000000000000000E+00    0.000000000000000E+00    0.000000000000000E+00    0.000000000000000E+00    0.000000000000000E+00    0.000000000000000E+00    0.000000000000000E+00    0.000000000000000E+00    0.000000000000000E+00    0.000000000000000E+00    0.000000000000000E+00    0.000000000000000E+00    0.000000000000000E+00    0.000000000000000E+00    0.000000000000000E+00    0.000000000000000E+00    0.000000000000000E+00    0.000000000000000E+00    0.000000000000000E+00    0.000000000000000E+00    0.000000000000000E+00    0.000000000000000E+00    0.000000000000000E+00
    0.946671706934161E+01    0.000000000000000E+00    0.101572492964646E+01    0.000000000000000E+00    0.000000000000000E+00    0.000000000000000E+00    0.000000000000000E+00    0.000000000000000E+00    0.000000000000000E+00    0.000000000000000E+00    0.000000000000000E+00    0.000000000000000E+00    0.000000000000000E+00    0.000000000000000E+00    0.000000000000000E+00    0.000000000000000E+00    0.000000000000000E+00    0.000000000000000E+00    0.000000000000000E+00    0.000000000000000E+00    0.000000000000000E+00    0.000000000000000E+00    0.000000000000000E+00    0.000000000000000E+00    0.000000000000000E+00    0.000000000000000E+00    0.000000000000000E+00    0.000000000000000E+00    0.000000000000000E+00    0.000000000000000E+00    0.000000000000000E+00    0.000000000000000E+00    0.000000000000000E+00    0.000000000000000E+00    0.000000000000000E+00    0.000000000000000E+00    0.000000000000000E+00    0.000000000000000E+00    0.000000000000000E+00    0.000000000000000E+00    0.000000000000000E+00    0.000000000000000E+00    0.000000000000000E+00    0.000000000000000E+00    0.000000000000000E+00    0.000000000000000E+00    0.000000000000000E+00    0.000000000000000E+00
    0.947171716127840E+01    0.000000000000000E+00    0.101834644197792E+01    0.000000000000000E+00    0.000000000000000E+00    0.000000000000000E+00    0.000000000000000E+00    0.000000000000000E+00    0.000000000000000E+00    0.000000000000000E+00    0.000000000000000E+00    0.000000000000000E+00    0.000000000000000E+00    0.000000000000000E+00    0.000000000000000E+00    0.000000000000000E+00    0.000000000000000E+00    0.000000000000000E+00    0.000000000000000E+00    0.000000000000000E+00    0.000000000000000E+00    0.000000000000000E+00    0.000000000000000E+00    0.000000000000000E+00    0.000000000000000E+00    0.000000000000000E+00    0.000000000000000E+00    0.000000000000000E+00    0.000000000000000E+00    0.000000000000000E+00    0.000000000000000E+00    0.000000000000000E+00    0.000000000000000E+00    0.000000000000000E+00    0.000000000000000E+00    0.000000000000000E+00    0.000000000000000E+00    0.000000000000000E+00    0.000000000000000E+00    0.000000000000000E+00    0.000000000000000E+00    0.000000000000000E+00    0.000000000000000E+00    0.000000000000000E+00    0.000000000000000E+00    0.000000000000000E+00    0.000000000000000E+00    0.000000000000000E+00
    0.947671725321519E+01    0.000000000000000E+00    0.102095775551038E+01    0.000000000000000E+00    0.000000000000000E+00    0.000000000000000E+00    0.000000000000000E+00    0.000000000000000E+00    0.000000000000000E+00    0.000000000000000E+00    0.000000000000000E+00    0.000000000000000E+00    0.000000000000000E+00    0.000000000000000E+00    0.000000000000000E+00    0.000000000000000E+00    0.000000000000000E+00    0.000000000000000E+00    0.000000000000000E+00    0.000000000000000E+00    0.000000000000000E+00    0.000000000000000E+00    0.000000000000000E+00    0.000000000000000E+00    0.000000000000000E+00    0.000000000000000E+00    0.000000000000000E+00    0.000000000000000E+00    0.000000000000000E+00    0.000000000000000E+00    0.000000000000000E+00    0.000000000000000E+00    0.000000000000000E+00    0.000000000000000E+00    0.000000000000000E+00    0.000000000000000E+00    0.000000000000000E+00    0.000000000000000E+00    0.000000000000000E+00    0.000000000000000E+00    0.000000000000000E+00    0.000000000000000E+00    0.000000000000000E+00    0.000000000000000E+00    0.000000000000000E+00    0.000000000000000E+00    0.000000000000000E+00    0.000000000000000E+00
    0.948171734515198E+01    0.000000000000000E+00    0.102355891593265E+01    0.000000000000000E+00    0.000000000000000E+00    0.000000000000000E+00    0.000000000000000E+00    0.000000000000000E+00    0.000000000000000E+00    0.000000000000000E+00    0.000000000000000E+00    0.000000000000000E+00    0.000000000000000E+00    0.000000000000000E+00    0.000000000000000E+00    0.000000000000000E+00    0.000000000000000E+00    0.000000000000000E+00    0.000000000000000E+00    0.000000000000000E+00    0.000000000000000E+00    0.000000000000000E+00    0.000000000000000E+00    0.000000000000000E+00    0.000000000000000E+00    0.000000000000000E+00    0.000000000000000E+00    0.000000000000000E+00    0.000000000000000E+00    0.000000000000000E+00    0.000000000000000E+00    0.000000000000000E+00    0.000000000000000E+00    0.000000000000000E+00    0.000000000000000E+00    0.000000000000000E+00    0.000000000000000E+00    0.000000000000000E+00    0.000000000000000E+00    0.000000000000000E+00    0.000000000000000E+00    0.000000000000000E+00    0.000000000000000E+00    0.000000000000000E+00    0.000000000000000E+00    0.000000000000000E+00    0.000000000000000E+00    0.000000000000000E+00
    0.948671743708876E+01    0.000000000000000E+00    0.102614996840934E+01    0.000000000000000E+00    0.000000000000000E+00    0.000000000000000E+00    0.000000000000000E+00    0.000000000000000E+00    0.000000000000000E+00    0.000000000000000E+00    0.000000000000000E+00    0.000000000000000E+00    0.000000000000000E+00    0.000000000000000E+00    0.000000000000000E+00    0.000000000000000E+00    0.000000000000000E+00    0.000000000000000E+00    0.000000000000000E+00    0.000000000000000E+00    0.000000000000000E+00    0.000000000000000E+00    0.000000000000000E+00    0.000000000000000E+00    0.000000000000000E+00    0.000000000000000E+00    0.000000000000000E+00    0.000000000000000E+00    0.000000000000000E+00    0.000000000000000E+00    0.000000000000000E+00    0.000000000000000E+00    0.000000000000000E+00    0.000000000000000E+00    0.000000000000000E+00    0.000000000000000E+00    0.000000000000000E+00    0.000000000000000E+00    0.000000000000000E+00    0.000000000000000E+00    0.000000000000000E+00    0.000000000000000E+00    0.000000000000000E+00    0.000000000000000E+00    0.000000000000000E+00    0.000000000000000E+00    0.000000000000000E+00    0.000000000000000E+00
    0.949171752902555E+01    0.000000000000000E+00    0.102873095756777E+01    0.000000000000000E+00    0.000000000000000E+00    0.000000000000000E+00    0.000000000000000E+00    0.000000000000000E+00    0.000000000000000E+00    0.000000000000000E+00    0.000000000000000E+00    0.000000000000000E+00    0.000000000000000E+00    0.000000000000000E+00    0.000000000000000E+00    0.000000000000000E+00    0.000000000000000E+00    0.000000000000000E+00    0.000000000000000E+00    0.000000000000000E+00    0.000000000000000E+00    0.000000000000000E+00    0.000000000000000E+00    0.000000000000000E+00    0.000000000000000E+00    0.000000000000000E+00    0.000000000000000E+00    0.000000000000000E+00    0.000000000000000E+00    0.000000000000000E+00    0.000000000000000E+00    0.000000000000000E+00    0.000000000000000E+00    0.000000000000000E+00    0.000000000000000E+00    0.000000000000000E+00    0.000000000000000E+00    0.000000000000000E+00    0.000000000000000E+00    0.000000000000000E+00    0.000000000000000E+00    0.000000000000000E+00    0.000000000000000E+00    0.000000000000000E+00    0.000000000000000E+00    0.000000000000000E+00    0.000000000000000E+00    0.000000000000000E+00
    0.949671762096234E+01    0.000000000000000E+00    0.103130192749228E+01    0.000000000000000E+00    0.000000000000000E+00    0.000000000000000E+00    0.000000000000000E+00    0.000000000000000E+00    0.000000000000000E+00    0.000000000000000E+00    0.000000000000000E+00    0.000000000000000E+00    0.000000000000000E+00    0.000000000000000E+00    0.000000000000000E+00    0.000000000000000E+00    0.000000000000000E+00    0.000000000000000E+00    0.000000000000000E+00    0.000000000000000E+00    0.000000000000000E+00    0.000000000000000E+00    0.000000000000000E+00    0.000000000000000E+00    0.000000000000000E+00    0.000000000000000E+00    0.000000000000000E+00    0.000000000000000E+00    0.000000000000000E+00    0.000000000000000E+00    0.000000000000000E+00    0.000000000000000E+00    0.000000000000000E+00    0.000000000000000E+00    0.000000000000000E+00    0.000000000000000E+00    0.000000000000000E+00    0.000000000000000E+00    0.000000000000000E+00    0.000000000000000E+00    0.000000000000000E+00    0.000000000000000E+00    0.000000000000000E+00    0.000000000000000E+00    0.000000000000000E+00    0.000000000000000E+00    0.000000000000000E+00    0.000000000000000E+00
    0.950171771289913E+01    0.000000000000000E+00    0.103386292172223E+01    0.000000000000000E+00    0.000000000000000E+00    0.000000000000000E+00    0.000000000000000E+00    0.000000000000000E+00    0.000000000000000E+00    0.000000000000000E+00    0.000000000000000E+00    0.000000000000000E+00    0.000000000000000E+00    0.000000000000000E+00    0.000000000000000E+00    0.000000000000000E+00    0.000000000000000E+00    0.000000000000000E+00    0.000000000000000E+00    0.000000000000000E+00    0.000000000000000E+00    0.000000000000000E+00    0.000000000000000E+00    0.000000000000000E+00    0.000000000000000E+00    0.000000000000000E+00    0.000000000000000E+00    0.000000000000000E+00    0.000000000000000E+00    0.000000000000000E+00    0.000000000000000E+00    0.000000000000000E+00    0.000000000000000E+00    0.000000000000000E+00    0.000000000000000E+00    0.000000000000000E+00    0.000000000000000E+00    0.000000000000000E+00    0.000000000000000E+00    0.000000000000000E+00    0.000000000000000E+00    0.000000000000000E+00    0.000000000000000E+00    0.000000000000000E+00    0.000000000000000E+00    0.000000000000000E+00    0.000000000000000E+00    0.000000000000000E+00
    0.950671780483592E+01    0.000000000000000E+00    0.103641398325578E+01    0.000000000000000E+00    0.000000000000000E+00    0.000000000000000E+00    0.000000000000000E+00    0.000000000000000E+00    0.000000000000000E+00    0.000000000000000E+00    0.000000000000000E+00    0.000000000000000E+00    0.000000000000000E+00    0.000000000000000E+00    0.000000000000000E+00    0.000000000000000E+00    0.000000000000000E+00    0.000000000000000E+00    0.000000000000000E+00    0.000000000000000E+00    0.000000000000000E+00    0.000000000000000E+00    0.000000000000000E+00    0.000000000000000E+00    0.000000000000000E+00    0.000000000000000E+00    0.000000000000000E+00    0.000000000000000E+00    0.000000000000000E+00    0.000000000000000E+00    0.000000000000000E+00    0.000000000000000E+00    0.000000000000000E+00    0.000000000000000E+00    0.000000000000000E+00    0.000000000000000E+00    0.000000000000000E+00    0.000000000000000E+00    0.000000000000000E+00    0.000000000000000E+00    0.000000000000000E+00    0.000000000000000E+00    0.000000000000000E+00    0.000000000000000E+00    0.000000000000000E+00    0.000000000000000E+00    0.000000000000000E+00    0.000000000000000E+00
    0.951171789677270E+01    0.000000000000000E+00    0.103895515455874E+01    0.000000000000000E+00    0.000000000000000E+00    0.000000000000000E+00    0.000000000000000E+00    0.000000000000000E+00    0.000000000000000E+00    0.000000000000000E+00    0.000000000000000E+00    0.000000000000000E+00    0.000000000000000E+00    0.000000000000000E+00    0.000000000000000E+00    0.000000000000000E+00    0.000000000000000E+00    0.000000000000000E+00    0.000000000000000E+00    0.000000000000000E+00    0.000000000000000E+00    0.000000000000000E+00    0.000000000000000E+00    0.000000000000000E+00    0.000000000000000E+00    0.000000000000000E+00    0.000000000000000E+00    0.000000000000000E+00    0.000000000000000E+00    0.000000000000000E+00    0.000000000000000E+00    0.000000000000000E+00    0.000000000000000E+00    0.000000000000000E+00    0.000000000000000E+00    0.000000000000000E+00    0.000000000000000E+00    0.000000000000000E+00    0.000000000000000E+00    0.000000000000000E+00    0.000000000000000E+00    0.000000000000000E+00    0.000000000000000E+00    0.000000000000000E+00    0.000000000000000E+00    0.000000000000000E+00    0.000000000000000E+00    0.000000000000000E+00
    0.951671798870949E+01    0.000000000000000E+00    0.104148647757875E+01    0.000000000000000E+00    0.000000000000000E+00    0.000000000000000E+00    0.000000000000000E+00    0.000000000000000E+00    0.000000000000000E+00    0.000000000000000E+00    0.000000000000000E+00    0.000000000000000E+00    0.000000000000000E+00    0.000000000000000E+00    0.000000000000000E+00    0.000000000000000E+00    0.000000000000000E+00    0.000000000000000E+00    0.000000000000000E+00    0.000000000000000E+00    0.000000000000000E+00    0.000000000000000E+00    0.000000000000000E+00    0.000000000000000E+00    0.000000000000000E+00    0.000000000000000E+00    0.000000000000000E+00    0.000000000000000E+00    0.000000000000000E+00    0.000000000000000E+00    0.000000000000000E+00    0.000000000000000E+00    0.000000000000000E+00    0.000000000000000E+00    0.000000000000000E+00    0.000000000000000E+00    0.000000000000000E+00    0.000000000000000E+00    0.000000000000000E+00    0.000000000000000E+00    0.000000000000000E+00    0.000000000000000E+00    0.000000000000000E+00    0.000000000000000E+00    0.000000000000000E+00    0.000000000000000E+00    0.000000000000000E+00    0.000000000000000E+00
    0.952171808064628E+01    0.000000000000000E+00    0.104400799375953E+01    0.000000000000000E+00    0.000000000000000E+00    0.000000000000000E+00    0.000000000000000E+00    0.000000000000000E+00    0.000000000000000E+00    0.000000000000000E+00    0.000000000000000E+00    0.000000000000000E+00    0.000000000000000E+00    0.000000000000000E+00    0.000000000000000E+00    0.000000000000000E+00    0.000000000000000E+00    0.000000000000000E+00    0.000000000000000E+00    0.000000000000000E+00    0.000000000000000E+00    0.000000000000000E+00    0.000000000000000E+00    0.000000000000000E+00    0.000000000000000E+00    0.000000000000000E+00    0.000000000000000E+00    0.000000000000000E+00    0.000000000000000E+00    0.000000000000000E+00    0.000000000000000E+00    0.000000000000000E+00    0.000000000000000E+00    0.000000000000000E+00    0.000000000000000E+00    0.000000000000000E+00    0.000000000000000E+00    0.000000000000000E+00    0.000000000000000E+00    0.000000000000000E+00    0.000000000000000E+00    0.000000000000000E+00    0.000000000000000E+00    0.000000000000000E+00    0.000000000000000E+00    0.000000000000000E+00    0.000000000000000E+00    0.000000000000000E+00
    0.952671817258307E+01    0.000000000000000E+00    0.104651974407019E+01    0.000000000000000E+00    0.000000000000000E+00    0.000000000000000E+00    0.000000000000000E+00    0.000000000000000E+00    0.000000000000000E+00    0.000000000000000E+00    0.000000000000000E+00    0.000000000000000E+00    0.000000000000000E+00    0.000000000000000E+00    0.000000000000000E+00    0.000000000000000E+00    0.000000000000000E+00    0.000000000000000E+00    0.000000000000000E+00    0.000000000000000E+00    0.000000000000000E+00    0.000000000000000E+00    0.000000000000000E+00    0.000000000000000E+00    0.000000000000000E+00    0.000000000000000E+00    0.000000000000000E+00    0.000000000000000E+00    0.000000000000000E+00    0.000000000000000E+00    0.000000000000000E+00    0.000000000000000E+00    0.000000000000000E+00    0.000000000000000E+00    0.000000000000000E+00    0.000000000000000E+00    0.000000000000000E+00    0.000000000000000E+00    0.000000000000000E+00    0.000000000000000E+00    0.000000000000000E+00    0.000000000000000E+00    0.000000000000000E+00    0.000000000000000E+00    0.000000000000000E+00    0.000000000000000E+00    0.000000000000000E+00    0.000000000000000E+00
    0.953171826451985E+01    0.000000000000000E+00    0.104902176902296E+01    0.000000000000000E+00    0.000000000000000E+00    0.000000000000000E+00    0.000000000000000E+00    0.000000000000000E+00    0.000000000000000E+00    0.000000000000000E+00    0.000000000000000E+00    0.000000000000000E+00    0.000000000000000E+00    0.000000000000000E+00    0.000000000000000E+00    0.000000000000000E+00    0.000000000000000E+00    0.000000000000000E+00    0.000000000000000E+00    0.000000000000000E+00    0.000000000000000E+00    0.000000000000000E+00    0.000000000000000E+00    0.000000000000000E+00    0.000000000000000E+00    0.000000000000000E+00    0.000000000000000E+00    0.000000000000000E+00    0.000000000000000E+00    0.000000000000000E+00    0.000000000000000E+00    0.000000000000000E+00    0.000000000000000E+00    0.000000000000000E+00    0.000000000000000E+00    0.000000000000000E+00    0.000000000000000E+00    0.000000000000000E+00    0.000000000000000E+00    0.000000000000000E+00    0.000000000000000E+00    0.000000000000000E+00    0.000000000000000E+00    0.000000000000000E+00    0.000000000000000E+00    0.000000000000000E+00    0.000000000000000E+00    0.000000000000000E+00
    0.953671835645664E+01    0.000000000000000E+00    0.105151410870490E+01    0.000000000000000E+00    0.000000000000000E+00    0.000000000000000E+00    0.000000000000000E+00    0.000000000000000E+00    0.000000000000000E+00    0.000000000000000E+00    0.000000000000000E+00    0.000000000000000E+00    0.000000000000000E+00    0.000000000000000E+00    0.000000000000000E+00    0.000000000000000E+00    0.000000000000000E+00    0.000000000000000E+00    0.000000000000000E+00    0.000000000000000E+00    0.000000000000000E+00    0.000000000000000E+00    0.000000000000000E+00    0.000000000000000E+00    0.000000000000000E+00    0.000000000000000E+00    0.000000000000000E+00    0.000000000000000E+00    0.000000000000000E+00    0.000000000000000E+00    0.000000000000000E+00    0.000000000000000E+00    0.000000000000000E+00    0.000000000000000E+00    0.000000000000000E+00    0.000000000000000E+00    0.000000000000000E+00    0.000000000000000E+00    0.000000000000000E+00    0.000000000000000E+00    0.000000000000000E+00    0.000000000000000E+00    0.000000000000000E+00    0.000000000000000E+00    0.000000000000000E+00    0.000000000000000E+00    0.000000000000000E+00    0.000000000000000E+00
    0.954171844839343E+01    0.000000000000000E+00    0.105399680280740E+01    0.000000000000000E+00    0.000000000000000E+00    0.000000000000000E+00    0.000000000000000E+00    0.000000000000000E+00    0.000000000000000E+00    0.000000000000000E+00    0.000000000000000E+00    0.000000000000000E+00    0.000000000000000E+00    0.000000000000000E+00    0.000000000000000E+00    0.000000000000000E+00    0.000000000000000E+00    0.000000000000000E+00    0.000000000000000E+00    0.000000000000000E+00    0.000000000000000E+00    0.000000000000000E+00    0.000000000000000E+00    0.000000000000000E+00    0.000000000000000E+00    0.000000000000000E+00    0.000000000000000E+00    0.000000000000000E+00    0.000000000000000E+00    0.000000000000000E+00    0.000000000000000E+00    0.000000000000000E+00    0.000000000000000E+00    0.000000000000000E+00    0.000000000000000E+00    0.000000000000000E+00    0.000000000000000E+00    0.000000000000000E+00    0.000000000000000E+00    0.000000000000000E+00    0.000000000000000E+00    0.000000000000000E+00    0.000000000000000E+00    0.000000000000000E+00    0.000000000000000E+00    0.000000000000000E+00    0.000000000000000E+00    0.000000000000000E+00
    0.954671854033022E+01    0.000000000000000E+00    0.105646989065763E+01    0.000000000000000E+00    0.000000000000000E+00    0.000000000000000E+00    0.000000000000000E+00    0.000000000000000E+00    0.000000000000000E+00    0.000000000000000E+00    0.000000000000000E+00    0.000000000000000E+00    0.000000000000000E+00    0.000000000000000E+00    0.000000000000000E+00    0.000000000000000E+00    0.000000000000000E+00    0.000000000000000E+00    0.000000000000000E+00    0.000000000000000E+00    0.000000000000000E+00    0.000000000000000E+00    0.000000000000000E+00    0.000000000000000E+00    0.000000000000000E+00    0.000000000000000E+00    0.000000000000000E+00    0.000000000000000E+00    0.000000000000000E+00    0.000000000000000E+00    0.000000000000000E+00    0.000000000000000E+00    0.000000000000000E+00    0.000000000000000E+00    0.000000000000000E+00    0.000000000000000E+00    0.000000000000000E+00    0.000000000000000E+00    0.000000000000000E+00    0.000000000000000E+00    0.000000000000000E+00    0.000000000000000E+00    0.000000000000000E+00    0.000000000000000E+00    0.000000000000000E+00    0.000000000000000E+00    0.000000000000000E+00    0.000000000000000E+00
    0.955171863226700E+01    0.000000000000000E+00    0.105893341125081E+01    0.000000000000000E+00    0.000000000000000E+00    0.000000000000000E+00    0.000000000000000E+00    0.000000000000000E+00    0.000000000000000E+00    0.000000000000000E+00    0.000000000000000E+00    0.000000000000000E+00    0.000000000000000E+00    0.000000000000000E+00    0.000000000000000E+00    0.000000000000000E+00    0.000000000000000E+00    0.000000000000000E+00    0.000000000000000E+00    0.000000000000000E+00    0.000000000000000E+00    0.000000000000000E+00    0.000000000000000E+00    0.000000000000000E+00    0.000000000000000E+00    0.000000000000000E+00    0.000000000000000E+00    0.000000000000000E+00    0.000000000000000E+00    0.000000000000000E+00    0.000000000000000E+00    0.000000000000000E+00    0.000000000000000E+00    0.000000000000000E+00    0.000000000000000E+00    0.000000000000000E+00    0.000000000000000E+00    0.000000000000000E+00    0.000000000000000E+00    0.000000000000000E+00    0.000000000000000E+00    0.000000000000000E+00    0.000000000000000E+00    0.000000000000000E+00    0.000000000000000E+00    0.000000000000000E+00    0.000000000000000E+00    0.000000000000000E+00
    0.955671872420379E+01    0.000000000000000E+00    0.106138740328314E+01    0.000000000000000E+00    0.000000000000000E+00    0.000000000000000E+00    0.000000000000000E+00    0.000000000000000E+00    0.000000000000000E+00    0.000000000000000E+00    0.000000000000000E+00    0.000000000000000E+00    0.000000000000000E+00    0.000000000000000E+00    0.000000000000000E+00    0.000000000000000E+00    0.000000000000000E+00    0.000000000000000E+00    0.000000000000000E+00    0.000000000000000E+00    0.000000000000000E+00    0.000000000000000E+00    0.000000000000000E+00    0.000000000000000E+00    0.000000000000000E+00    0.000000000000000E+00    0.000000000000000E+00    0.000000000000000E+00    0.000000000000000E+00    0.000000000000000E+00    0.000000000000000E+00    0.000000000000000E+00    0.000000000000000E+00    0.000000000000000E+00    0.000000000000000E+00    0.000000000000000E+00    0.000000000000000E+00    0.000000000000000E+00    0.000000000000000E+00    0.000000000000000E+00    0.000000000000000E+00    0.000000000000000E+00    0.000000000000000E+00    0.000000000000000E+00    0.000000000000000E+00    0.000000000000000E+00    0.000000000000000E+00    0.000000000000000E+00
    0.956171881614058E+01    0.000000000000000E+00    0.106383190518282E+01    0.000000000000000E+00    0.000000000000000E+00    0.000000000000000E+00    0.000000000000000E+00    0.000000000000000E+00    0.000000000000000E+00    0.000000000000000E+00    0.000000000000000E+00    0.000000000000000E+00    0.000000000000000E+00    0.000000000000000E+00    0.000000000000000E+00    0.000000000000000E+00    0.000000000000000E+00    0.000000000000000E+00    0.000000000000000E+00    0.000000000000000E+00    0.000000000000000E+00    0.000000000000000E+00    0.000000000000000E+00    0.000000000000000E+00    0.000000000000000E+00    0.000000000000000E+00    0.000000000000000E+00    0.000000000000000E+00    0.000000000000000E+00    0.000000000000000E+00    0.000000000000000E+00    0.000000000000000E+00    0.000000000000000E+00    0.000000000000000E+00    0.000000000000000E+00    0.000000000000000E+00    0.000000000000000E+00    0.000000000000000E+00    0.000000000000000E+00    0.000000000000000E+00    0.000000000000000E+00    0.000000000000000E+00    0.000000000000000E+00    0.000000000000000E+00    0.000000000000000E+00    0.000000000000000E+00    0.000000000000000E+00    0.000000000000000E+00
    0.956671890807737E+01    0.000000000000000E+00    0.106626695514113E+01    0.000000000000000E+00    0.000000000000000E+00    0.000000000000000E+00    0.000000000000000E+00    0.000000000000000E+00    0.000000000000000E+00    0.000000000000000E+00    0.000000000000000E+00    0.000000000000000E+00    0.000000000000000E+00    0.000000000000000E+00    0.000000000000000E+00    0.000000000000000E+00    0.000000000000000E+00    0.000000000000000E+00    0.000000000000000E+00    0.000000000000000E+00    0.000000000000000E+00    0.000000000000000E+00    0.000000000000000E+00    0.000000000000000E+00    0.000000000000000E+00    0.000000000000000E+00    0.000000000000000E+00    0.000000000000000E+00    0.000000000000000E+00    0.000000000000000E+00    0.000000000000000E+00    0.000000000000000E+00    0.000000000000000E+00    0.000000000000000E+00    0.000000000000000E+00    0.000000000000000E+00    0.000000000000000E+00    0.000000000000000E+00    0.000000000000000E+00    0.000000000000000E+00    0.000000000000000E+00    0.000000000000000E+00    0.000000000000000E+00    0.000000000000000E+00    0.000000000000000E+00    0.000000000000000E+00    0.000000000000000E+00    0.000000000000000E+00
    0.957171900001415E+01    0.000000000000000E+00    0.106869259114097E+01    0.000000000000000E+00    0.000000000000000E+00    0.000000000000000E+00    0.000000000000000E+00    0.000000000000000E+00    0.000000000000000E+00    0.000000000000000E+00    0.000000000000000E+00    0.000000000000000E+00    0.000000000000000E+00    0.000000000000000E+00    0.000000000000000E+00    0.000000000000000E+00    0.000000000000000E+00    0.000000000000000E+00    0.000000000000000E+00    0.000000000000000E+00    0.000000000000000E+00    0.000000000000000E+00    0.000000000000000E+00    0.000000000000000E+00    0.000000000000000E+00    0.000000000000000E+00    0.000000000000000E+00    0.000000000000000E+00    0.000000000000000E+00    0.000000000000000E+00    0.000000000000000E+00    0.000000000000000E+00    0.000000000000000E+00    0.000000000000000E+00    0.000000000000000E+00    0.000000000000000E+00    0.000000000000000E+00    0.000000000000000E+00    0.000000000000000E+00    0.000000000000000E+00    0.000000000000000E+00    0.000000000000000E+00    0.000000000000000E+00    0.000000000000000E+00    0.000000000000000E+00    0.000000000000000E+00    0.000000000000000E+00    0.000000000000000E+00
    0.957671909195094E+01    0.000000000000000E+00    0.107110885098300E+01    0.000000000000000E+00    0.000000000000000E+00    0.000000000000000E+00    0.000000000000000E+00    0.000000000000000E+00    0.000000000000000E+00    0.000000000000000E+00    0.000000000000000E+00    0.000000000000000E+00    0.000000000000000E+00    0.000000000000000E+00    0.000000000000000E+00    0.000000000000000E+00    0.000000000000000E+00    0.000000000000000E+00    0.000000000000000E+00    0.000000000000000E+00    0.000000000000000E+00    0.000000000000000E+00    0.000000000000000E+00    0.000000000000000E+00    0.000000000000000E+00    0.000000000000000E+00    0.000000000000000E+00    0.000000000000000E+00    0.000000000000000E+00    0.000000000000000E+00    0.000000000000000E+00    0.000000000000000E+00    0.000000000000000E+00    0.000000000000000E+00    0.000000000000000E+00    0.000000000000000E+00    0.000000000000000E+00    0.000000000000000E+00    0.000000000000000E+00    0.000000000000000E+00    0.000000000000000E+00    0.000000000000000E+00    0.000000000000000E+00    0.000000000000000E+00    0.000000000000000E+00    0.000000000000000E+00    0.000000000000000E+00    0.000000000000000E+00
    0.958171918388773E+01    0.000000000000000E+00    0.107351577230914E+01    0.000000000000000E+00    0.000000000000000E+00    0.000000000000000E+00    0.000000000000000E+00    0.000000000000000E+00    0.000000000000000E+00    0.000000000000000E+00    0.000000000000000E+00    0.000000000000000E+00    0.000000000000000E+00    0.000000000000000E+00    0.000000000000000E+00    0.000000000000000E+00    0.000000000000000E+00    0.000000000000000E+00    0.000000000000000E+00    0.000000000000000E+00    0.000000000000000E+00    0.000000000000000E+00    0.000000000000000E+00    0.000000000000000E+00    0.000000000000000E+00    0.000000000000000E+00    0.000000000000000E+00    0.000000000000000E+00    0.000000000000000E+00    0.000000000000000E+00    0.000000000000000E+00    0.000000000000000E+00    0.000000000000000E+00    0.000000000000000E+00    0.000000000000000E+00    0.000000000000000E+00    0.000000000000000E+00    0.000000000000000E+00    0.000000000000000E+00    0.000000000000000E+00    0.000000000000000E+00    0.000000000000000E+00    0.000000000000000E+00    0.000000000000000E+00    0.000000000000000E+00    0.000000000000000E+00    0.000000000000000E+00    0.000000000000000E+00
    0.958671927582452E+01    0.000000000000000E+00    0.107591339262239E+01    0.000000000000000E+00    0.000000000000000E+00    0.000000000000000E+00    0.000000000000000E+00    0.000000000000000E+00    0.000000000000000E+00    0.000000000000000E+00    0.000000000000000E+00    0.000000000000000E+00    0.000000000000000E+00    0.000000000000000E+00    0.000000000000000E+00    0.000000000000000E+00    0.000000000000000E+00    0.000000000000000E+00    0.000000000000000E+00    0.000000000000000E+00    0.000000000000000E+00    0.000000000000000E+00    0.000000000000000E+00    0.000000000000000E+00    0.000000000000000E+00    0.000000000000000E+00    0.000000000000000E+00    0.000000000000000E+00    0.000000000000000E+00    0.000000000000000E+00    0.000000000000000E+00    0.000000000000000E+00    0.000000000000000E+00    0.000000000000000E+00    0.000000000000000E+00    0.000000000000000E+00    0.000000000000000E+00    0.000000000000000E+00    0.000000000000000E+00    0.000000000000000E+00    0.000000000000000E+00    0.000000000000000E+00    0.000000000000000E+00    0.000000000000000E+00    0.000000000000000E+00    0.000000000000000E+00    0.000000000000000E+00    0.000000000000000E+00
    0.959171936776131E+01    0.000000000000000E+00    0.107830174930325E+01    0.000000000000000E+00    0.000000000000000E+00    0.000000000000000E+00    0.000000000000000E+00    0.000000000000000E+00    0.000000000000000E+00    0.000000000000000E+00    0.000000000000000E+00    0.000000000000000E+00    0.000000000000000E+00    0.000000000000000E+00    0.000000000000000E+00    0.000000000000000E+00    0.000000000000000E+00    0.000000000000000E+00    0.000000000000000E+00    0.000000000000000E+00    0.000000000000000E+00    0.000000000000000E+00    0.000000000000000E+00    0.000000000000000E+00    0.000000000000000E+00    0.000000000000000E+00    0.000000000000000E+00    0.000000000000000E+00    0.000000000000000E+00    0.000000000000000E+00    0.000000000000000E+00    0.000000000000000E+00    0.000000000000000E+00    0.000000000000000E+00    0.000000000000000E+00    0.000000000000000E+00    0.000000000000000E+00    0.000000000000000E+00    0.000000000000000E+00    0.000000000000000E+00    0.000000000000000E+00    0.000000000000000E+00    0.000000000000000E+00    0.000000000000000E+00    0.000000000000000E+00    0.000000000000000E+00    0.000000000000000E+00    0.000000000000000E+00
    0.959671945969809E+01    0.000000000000000E+00    0.108068087962210E+01    0.000000000000000E+00    0.000000000000000E+00    0.000000000000000E+00    0.000000000000000E+00    0.000000000000000E+00    0.000000000000000E+00    0.000000000000000E+00    0.000000000000000E+00    0.000000000000000E+00    0.000000000000000E+00    0.000000000000000E+00    0.000000000000000E+00    0.000000000000000E+00    0.000000000000000E+00    0.000000000000000E+00    0.000000000000000E+00    0.000000000000000E+00    0.000000000000000E+00    0.000000000000000E+00    0.000000000000000E+00    0.000000000000000E+00    0.000000000000000E+00    0.000000000000000E+00    0.000000000000000E+00    0.000000000000000E+00    0.000000000000000E+00    0.000000000000000E+00    0.000000000000000E+00    0.000000000000000E+00    0.000000000000000E+00    0.000000000000000E+00    0.000000000000000E+00    0.000000000000000E+00    0.000000000000000E+00    0.000000000000000E+00    0.000000000000000E+00    0.000000000000000E+00    0.000000000000000E+00    0.000000000000000E+00    0.000000000000000E+00    0.000000000000000E+00    0.000000000000000E+00    0.000000000000000E+00    0.000000000000000E+00    0.000000000000000E+00
    0.960171955163488E+01    0.000000000000000E+00    0.108305082074755E+01    0.000000000000000E+00    0.000000000000000E+00    0.000000000000000E+00    0.000000000000000E+00    0.000000000000000E+00    0.000000000000000E+00    0.000000000000000E+00    0.000000000000000E+00    0.000000000000000E+00    0.000000000000000E+00    0.000000000000000E+00    0.000000000000000E+00    0.000000000000000E+00    0.000000000000000E+00    0.000000000000000E+00    0.000000000000000E+00    0.000000000000000E+00    0.000000000000000E+00    0.000000000000000E+00    0.000000000000000E+00    0.000000000000000E+00    0.000000000000000E+00    0.000000000000000E+00    0.000000000000000E+00    0.000000000000000E+00    0.000000000000000E+00    0.000000000000000E+00    0.000000000000000E+00    0.000000000000000E+00    0.000000000000000E+00    0.000000000000000E+00    0.000000000000000E+00    0.000000000000000E+00    0.000000000000000E+00    0.000000000000000E+00    0.000000000000000E+00    0.000000000000000E+00    0.000000000000000E+00    0.000000000000000E+00    0.000000000000000E+00    0.000000000000000E+00    0.000000000000000E+00    0.000000000000000E+00    0.000000000000000E+00    0.000000000000000E+00
    0.960671964357167E+01    0.000000000000000E+00    0.108541160975033E+01    0.000000000000000E+00    0.000000000000000E+00    0.000000000000000E+00    0.000000000000000E+00    0.000000000000000E+00    0.000000000000000E+00    0.000000000000000E+00    0.000000000000000E+00    0.000000000000000E+00    0.000000000000000E+00    0.000000000000000E+00    0.000000000000000E+00    0.000000000000000E+00    0.000000000000000E+00    0.000000000000000E+00    0.000000000000000E+00    0.000000000000000E+00    0.000000000000000E+00    0.000000000000000E+00    0.000000000000000E+00    0.000000000000000E+00    0.000000000000000E+00    0.000000000000000E+00    0.000000000000000E+00    0.000000000000000E+00    0.000000000000000E+00    0.000000000000000E+00    0.000000000000000E+00    0.000000000000000E+00    0.000000000000000E+00    0.000000000000000E+00    0.000000000000000E+00    0.000000000000000E+00    0.000000000000000E+00    0.000000000000000E+00    0.000000000000000E+00    0.000000000000000E+00    0.000000000000000E+00    0.000000000000000E+00    0.000000000000000E+00    0.000000000000000E+00    0.000000000000000E+00    0.000000000000000E+00    0.000000000000000E+00    0.000000000000000E+00
    0.961171973550845E+01    0.000000000000000E+00    0.108776328360359E+01    0.000000000000000E+00    0.000000000000000E+00    0.000000000000000E+00    0.000000000000000E+00    0.000000000000000E+00    0.000000000000000E+00    0.000000000000000E+00    0.000000000000000E+00    0.000000000000000E+00    0.000000000000000E+00    0.000000000000000E+00    0.000000000000000E+00    0.000000000000000E+00    0.000000000000000E+00    0.000000000000000E+00    0.000000000000000E+00    0.000000000000000E+00    0.000000000000000E+00    0.000000000000000E+00    0.000000000000000E+00    0.000000000000000E+00    0.000000000000000E+00    0.000000000000000E+00    0.000000000000000E+00    0.000000000000000E+00    0.000000000000000E+00    0.000000000000000E+00    0.000000000000000E+00    0.000000000000000E+00    0.000000000000000E+00    0.000000000000000E+00    0.000000000000000E+00    0.000000000000000E+00    0.000000000000000E+00    0.000000000000000E+00    0.000000000000000E+00    0.000000000000000E+00    0.000000000000000E+00    0.000000000000000E+00    0.000000000000000E+00    0.000000000000000E+00    0.000000000000000E+00    0.000000000000000E+00    0.000000000000000E+00    0.000000000000000E+00
    0.961671982744524E+01    0.000000000000000E+00    0.109010587917842E+01    0.000000000000000E+00    0.000000000000000E+00    0.000000000000000E+00    0.000000000000000E+00    0.000000000000000E+00    0.000000000000000E+00    0.000000000000000E+00    0.000000000000000E+00    0.000000000000000E+00    0.000000000000000E+00    0.000000000000000E+00    0.000000000000000E+00    0.000000000000000E+00    0.000000000000000E+00    0.000000000000000E+00    0.000000000000000E+00    0.000000000000000E+00    0.000000000000000E+00    0.000000000000000E+00    0.000000000000000E+00    0.000000000000000E+00    0.000000000000000E+00    0.000000000000000E+00    0.000000000000000E+00    0.000000000000000E+00    0.000000000000000E+00    0.000000000000000E+00    0.000000000000000E+00    0.000000000000000E+00    0.000000000000000E+00    0.000000000000000E+00    0.000000000000000E+00    0.000000000000000E+00    0.000000000000000E+00    0.000000000000000E+00    0.000000000000000E+00    0.000000000000000E+00    0.000000000000000E+00    0.000000000000000E+00    0.000000000000000E+00    0.000000000000000E+00    0.000000000000000E+00    0.000000000000000E+00    0.000000000000000E+00    0.000000000000000E+00
    0.962171991938203E+01    0.000000000000000E+00    0.109243943323616E+01    0.000000000000000E+00    0.000000000000000E+00    0.000000000000000E+00    0.000000000000000E+00    0.000000000000000E+00    0.000000000000000E+00    0.000000000000000E+00    0.000000000000000E+00    0.000000000000000E+00    0.000000000000000E+00    0.000000000000000E+00    0.000000000000000E+00    0.000000000000000E+00    0.000000000000000E+00    0.000000000000000E+00    0.000000000000000E+00    0.000000000000000E+00    0.000000000000000E+00    0.000000000000000E+00    0.000000000000000E+00    0.000000000000000E+00    0.000000000000000E+00    0.000000000000000E+00    0.000000000000000E+00    0.000000000000000E+00    0.000000000000000E+00    0.000000000000000E+00    0.000000000000000E+00    0.000000000000000E+00    0.000000000000000E+00    0.000000000000000E+00    0.000000000000000E+00    0.000000000000000E+00    0.000000000000000E+00    0.000000000000000E+00    0.000000000000000E+00    0.000000000000000E+00    0.000000000000000E+00    0.000000000000000E+00    0.000000000000000E+00    0.000000000000000E+00    0.000000000000000E+00    0.000000000000000E+00    0.000000000000000E+00    0.000000000000000E+00
    0.962672001131882E+01    0.000000000000000E+00    0.109476398241655E+01    0.000000000000000E+00    0.000000000000000E+00    0.000000000000000E+00    0.000000000000000E+00    0.000000000000000E+00    0.000000000000000E+00    0.000000000000000E+00    0.000000000000000E+00    0.000000000000000E+00    0.000000000000000E+00    0.000000000000000E+00    0.000000000000000E+00    0.000000000000000E+00    0.000000000000000E+00    0.000000000000000E+00    0.000000000000000E+00    0.000000000000000E+00    0.000000000000000E+00    0.000000000000000E+00    0.000000000000000E+00    0.000000000000000E+00    0.000000000000000E+00    0.000000000000000E+00    0.000000000000000E+00    0.000000000000000E+00    0.000000000000000E+00    0.000000000000000E+00    0.000000000000000E+00    0.000000000000000E+00    0.000000000000000E+00    0.000000000000000E+00    0.000000000000000E+00    0.000000000000000E+00    0.000000000000000E+00    0.000000000000000E+00    0.000000000000000E+00    0.000000000000000E+00    0.000000000000000E+00    0.000000000000000E+00    0.000000000000000E+00    0.000000000000000E+00    0.000000000000000E+00    0.000000000000000E+00    0.000000000000000E+00    0.000000000000000E+00
    0.963172010325560E+01    0.000000000000000E+00    0.109707956322195E+01    0.000000000000000E+00    0.000000000000000E+00    0.000000000000000E+00    0.000000000000000E+00    0.000000000000000E+00    0.000000000000000E+00    0.000000000000000E+00    0.000000000000000E+00    0.000000000000000E+00    0.000000000000000E+00    0.000000000000000E+00    0.000000000000000E+00    0.000000000000000E+00    0.000000000000000E+00    0.000000000000000E+00    0.000000000000000E+00    0.000000000000000E+00    0.000000000000000E+00    0.000000000000000E+00    0.000000000000000E+00    0.000000000000000E+00    0.000000000000000E+00    0.000000000000000E+00    0.000000000000000E+00    0.000000000000000E+00    0.000000000000000E+00    0.000000000000000E+00    0.000000000000000E+00    0.000000000000000E+00    0.000000000000000E+00    0.000000000000000E+00    0.000000000000000E+00    0.000000000000000E+00    0.000000000000000E+00    0.000000000000000E+00    0.000000000000000E+00    0.000000000000000E+00    0.000000000000000E+00    0.000000000000000E+00    0.000000000000000E+00    0.000000000000000E+00    0.000000000000000E+00    0.000000000000000E+00    0.000000000000000E+00    0.000000000000000E+00
    0.963672019519239E+01    0.000000000000000E+00    0.109938621200126E+01    0.000000000000000E+00    0.000000000000000E+00    0.000000000000000E+00    0.000000000000000E+00    0.000000000000000E+00    0.000000000000000E+00    0.000000000000000E+00    0.000000000000000E+00    0.000000000000000E+00    0.000000000000000E+00    0.000000000000000E+00    0.000000000000000E+00    0.000000000000000E+00    0.000000000000000E+00    0.000000000000000E+00    0.000000000000000E+00    0.000000000000000E+00    0.000000000000000E+00    0.000000000000000E+00    0.000000000000000E+00    0.000000000000000E+00    0.000000000000000E+00    0.000000000000000E+00    0.000000000000000E+00    0.000000000000000E+00    0.000000000000000E+00    0.000000000000000E+00    0.000000000000000E+00    0.000000000000000E+00    0.000000000000000E+00    0.000000000000000E+00    0.000000000000000E+00    0.000000000000000E+00    0.000000000000000E+00    0.000000000000000E+00    0.000000000000000E+00    0.000000000000000E+00    0.000000000000000E+00    0.000000000000000E+00    0.000000000000000E+00    0.000000000000000E+00    0.000000000000000E+00    0.000000000000000E+00    0.000000000000000E+00    0.000000000000000E+00
    0.964172028712918E+01    0.000000000000000E+00    0.110168396492747E+01    0.000000000000000E+00    0.000000000000000E+00    0.000000000000000E+00    0.000000000000000E+00    0.000000000000000E+00    0.000000000000000E+00    0.000000000000000E+00    0.000000000000000E+00    0.000000000000000E+00    0.000000000000000E+00    0.000000000000000E+00    0.000000000000000E+00    0.000000000000000E+00    0.000000000000000E+00    0.000000000000000E+00    0.000000000000000E+00    0.000000000000000E+00    0.000000000000000E+00    0.000000000000000E+00    0.000000000000000E+00    0.000000000000000E+00    0.000000000000000E+00    0.000000000000000E+00    0.000000000000000E+00    0.000000000000000E+00    0.000000000000000E+00    0.000000000000000E+00    0.000000000000000E+00    0.000000000000000E+00    0.000000000000000E+00    0.000000000000000E+00    0.000000000000000E+00    0.000000000000000E+00    0.000000000000000E+00    0.000000000000000E+00    0.000000000000000E+00    0.000000000000000E+00    0.000000000000000E+00    0.000000000000000E+00    0.000000000000000E+00    0.000000000000000E+00    0.000000000000000E+00    0.000000000000000E+00    0.000000000000000E+00    0.000000000000000E+00
    0.964672037906597E+01    0.000000000000000E+00    0.110397285797599E+01    0.000000000000000E+00    0.000000000000000E+00    0.000000000000000E+00    0.000000000000000E+00    0.000000000000000E+00    0.000000000000000E+00    0.000000000000000E+00    0.000000000000000E+00    0.000000000000000E+00    0.000000000000000E+00    0.000000000000000E+00    0.000000000000000E+00    0.000000000000000E+00    0.000000000000000E+00    0.000000000000000E+00    0.000000000000000E+00    0.000000000000000E+00    0.000000000000000E+00    0.000000000000000E+00    0.000000000000000E+00    0.000000000000000E+00    0.000000000000000E+00    0.000000000000000E+00    0.000000000000000E+00    0.000000000000000E+00    0.000000000000000E+00    0.000000000000000E+00    0.000000000000000E+00    0.000000000000000E+00    0.000000000000000E+00    0.000000000000000E+00    0.000000000000000E+00    0.000000000000000E+00    0.000000000000000E+00    0.000000000000000E+00    0.000000000000000E+00    0.000000000000000E+00    0.000000000000000E+00    0.000000000000000E+00    0.000000000000000E+00    0.000000000000000E+00    0.000000000000000E+00    0.000000000000000E+00    0.000000000000000E+00    0.000000000000000E+00
    0.965172047100276E+01    0.000000000000000E+00    0.110625292690032E+01    0.000000000000000E+00    0.000000000000000E+00    0.000000000000000E+00    0.000000000000000E+00    0.000000000000000E+00    0.000000000000000E+00    0.000000000000000E+00    0.000000000000000E+00    0.000000000000000E+00    0.000000000000000E+00    0.000000000000000E+00    0.000000000000000E+00    0.000000000000000E+00    0.000000000000000E+00    0.000000000000000E+00    0.000000000000000E+00    0.000000000000000E+00    0.000000000000000E+00    0.000000000000000E+00    0.000000000000000E+00    0.000000000000000E+00    0.000000000000000E+00    0.000000000000000E+00    0.000000000000000E+00    0.000000000000000E+00    0.000000000000000E+00    0.000000000000000E+00    0.000000000000000E+00    0.000000000000000E+00    0.000000000000000E+00    0.000000000000000E+00    0.000000000000000E+00    0.000000000000000E+00    0.000000000000000E+00    0.000000000000000E+00    0.000000000000000E+00    0.000000000000000E+00    0.000000000000000E+00    0.000000000000000E+00    0.000000000000000E+00    0.000000000000000E+00    0.000000000000000E+00    0.000000000000000E+00    0.000000000000000E+00    0.000000000000000E+00
    0.965672056293954E+01    0.000000000000000E+00    0.110852420720684E+01    0.000000000000000E+00    0.000000000000000E+00    0.000000000000000E+00    0.000000000000000E+00    0.000000000000000E+00    0.000000000000000E+00    0.000000000000000E+00    0.000000000000000E+00    0.000000000000000E+00    0.000000000000000E+00    0.000000000000000E+00    0.000000000000000E+00    0.000000000000000E+00    0.000000000000000E+00    0.000000000000000E+00    0.000000000000000E+00    0.000000000000000E+00    0.000000000000000E+00    0.000000000000000E+00    0.000000000000000E+00    0.000000000000000E+00    0.000000000000000E+00    0.000000000000000E+00    0.000000000000000E+00    0.000000000000000E+00    0.000000000000000E+00    0.000000000000000E+00    0.000000000000000E+00    0.000000000000000E+00    0.000000000000000E+00    0.000000000000000E+00    0.000000000000000E+00    0.000000000000000E+00    0.000000000000000E+00    0.000000000000000E+00    0.000000000000000E+00    0.000000000000000E+00    0.000000000000000E+00    0.000000000000000E+00    0.000000000000000E+00    0.000000000000000E+00    0.000000000000000E+00    0.000000000000000E+00    0.000000000000000E+00    0.000000000000000E+00
    0.966172065487633E+01    0.000000000000000E+00    0.111078673412927E+01    0.000000000000000E+00    0.000000000000000E+00    0.000000000000000E+00    0.000000000000000E+00    0.000000000000000E+00    0.000000000000000E+00    0.000000000000000E+00    0.000000000000000E+00    0.000000000000000E+00    0.000000000000000E+00    0.000000000000000E+00    0.000000000000000E+00    0.000000000000000E+00    0.000000000000000E+00    0.000000000000000E+00    0.000000000000000E+00    0.000000000000000E+00    0.000000000000000E+00    0.000000000000000E+00    0.000000000000000E+00    0.000000000000000E+00    0.000000000000000E+00    0.000000000000000E+00    0.000000000000000E+00    0.000000000000000E+00    0.000000000000000E+00    0.000000000000000E+00    0.000000000000000E+00    0.000000000000000E+00    0.000000000000000E+00    0.000000000000000E+00    0.000000000000000E+00    0.000000000000000E+00    0.000000000000000E+00    0.000000000000000E+00    0.000000000000000E+00    0.000000000000000E+00    0.000000000000000E+00    0.000000000000000E+00    0.000000000000000E+00    0.000000000000000E+00    0.000000000000000E+00    0.000000000000000E+00    0.000000000000000E+00    0.000000000000000E+00
    0.966672074681312E+01    0.000000000000000E+00    0.111304054260283E+01    0.000000000000000E+00    0.000000000000000E+00    0.000000000000000E+00    0.000000000000000E+00    0.000000000000000E+00    0.000000000000000E+00    0.000000000000000E+00    0.000000000000000E+00    0.000000000000000E+00    0.000000000000000E+00    0.000000000000000E+00    0.000000000000000E+00    0.000000000000000E+00    0.000000000000000E+00    0.000000000000000E+00    0.000000000000000E+00    0.000000000000000E+00    0.000000000000000E+00    0.000000000000000E+00    0.000000000000000E+00    0.000000000000000E+00    0.000000000000000E+00    0.000000000000000E+00    0.000000000000000E+00    0.000000000000000E+00    0.000000000000000E+00    0.000000000000000E+00    0.000000000000000E+00    0.000000000000000E+00    0.000000000000000E+00    0.000000000000000E+00    0.000000000000000E+00    0.000000000000000E+00    0.000000000000000E+00    0.000000000000000E+00    0.000000000000000E+00    0.000000000000000E+00    0.000000000000000E+00    0.000000000000000E+00    0.000000000000000E+00    0.000000000000000E+00    0.000000000000000E+00    0.000000000000000E+00    0.000000000000000E+00    0.000000000000000E+00
    0.967172083874991E+01    0.000000000000000E+00    0.111528566723919E+01    0.000000000000000E+00    0.000000000000000E+00    0.000000000000000E+00    0.000000000000000E+00    0.000000000000000E+00    0.000000000000000E+00    0.000000000000000E+00    0.000000000000000E+00    0.000000000000000E+00    0.000000000000000E+00    0.000000000000000E+00    0.000000000000000E+00    0.000000000000000E+00    0.000000000000000E+00    0.000000000000000E+00    0.000000000000000E+00    0.000000000000000E+00    0.000000000000000E+00    0.000000000000000E+00    0.000000000000000E+00    0.000000000000000E+00    0.000000000000000E+00    0.000000000000000E+00    0.000000000000000E+00    0.000000000000000E+00    0.000000000000000E+00    0.000000000000000E+00    0.000000000000000E+00    0.000000000000000E+00    0.000000000000000E+00    0.000000000000000E+00    0.000000000000000E+00    0.000000000000000E+00    0.000000000000000E+00    0.000000000000000E+00    0.000000000000000E+00    0.000000000000000E+00    0.000000000000000E+00    0.000000000000000E+00    0.000000000000000E+00    0.000000000000000E+00    0.000000000000000E+00    0.000000000000000E+00    0.000000000000000E+00    0.000000000000000E+00
    0.967672093068669E+01    0.000000000000000E+00    0.111752214230238E+01    0.000000000000000E+00    0.000000000000000E+00    0.000000000000000E+00    0.000000000000000E+00    0.000000000000000E+00    0.000000000000000E+00    0.000000000000000E+00    0.000000000000000E+00    0.000000000000000E+00    0.000000000000000E+00    0.000000000000000E+00    0.000000000000000E+00    0.000000000000000E+00    0.000000000000000E+00    0.000000000000000E+00    0.000000000000000E+00    0.000000000000000E+00    0.000000000000000E+00    0.000000000000000E+00    0.000000000000000E+00    0.000000000000000E+00    0.000000000000000E+00    0.000000000000000E+00    0.000000000000000E+00    0.000000000000000E+00    0.000000000000000E+00    0.000000000000000E+00    0.000000000000000E+00    0.000000000000000E+00    0.000000000000000E+00    0.000000000000000E+00    0.000000000000000E+00    0.000000000000000E+00    0.000000000000000E+00    0.000000000000000E+00    0.000000000000000E+00    0.000000000000000E+00    0.000000000000000E+00    0.000000000000000E+00    0.000000000000000E+00    0.000000000000000E+00    0.000000000000000E+00    0.000000000000000E+00    0.000000000000000E+00    0.000000000000000E+00
    0.968172102262348E+01    0.000000000000000E+00    0.111975000168620E+01    0.000000000000000E+00    0.000000000000000E+00    0.000000000000000E+00    0.000000000000000E+00    0.000000000000000E+00    0.000000000000000E+00    0.000000000000000E+00    0.000000000000000E+00    0.000000000000000E+00    0.000000000000000E+00    0.000000000000000E+00    0.000000000000000E+00    0.000000000000000E+00    0.000000000000000E+00    0.000000000000000E+00    0.000000000000000E+00    0.000000000000000E+00    0.000000000000000E+00    0.000000000000000E+00    0.000000000000000E+00    0.000000000000000E+00    0.000000000000000E+00    0.000000000000000E+00    0.000000000000000E+00    0.000000000000000E+00    0.000000000000000E+00    0.000000000000000E+00    0.000000000000000E+00    0.000000000000000E+00    0.000000000000000E+00    0.000000000000000E+00    0.000000000000000E+00    0.000000000000000E+00    0.000000000000000E+00    0.000000000000000E+00    0.000000000000000E+00    0.000000000000000E+00    0.000000000000000E+00    0.000000000000000E+00    0.000000000000000E+00    0.000000000000000E+00    0.000000000000000E+00    0.000000000000000E+00    0.000000000000000E+00    0.000000000000000E+00
    0.968672111456027E+01    0.000000000000000E+00    0.112196927889357E+01    0.000000000000000E+00    0.000000000000000E+00    0.000000000000000E+00    0.000000000000000E+00    0.000000000000000E+00    0.000000000000000E+00    0.000000000000000E+00    0.000000000000000E+00    0.000000000000000E+00    0.000000000000000E+00    0.000000000000000E+00    0.000000000000000E+00    0.000000000000000E+00    0.000000000000000E+00    0.000000000000000E+00    0.000000000000000E+00    0.000000000000000E+00    0.000000000000000E+00    0.000000000000000E+00    0.000000000000000E+00    0.000000000000000E+00    0.000000000000000E+00    0.000000000000000E+00    0.000000000000000E+00    0.000000000000000E+00    0.000000000000000E+00    0.000000000000000E+00    0.000000000000000E+00    0.000000000000000E+00    0.000000000000000E+00    0.000000000000000E+00    0.000000000000000E+00    0.000000000000000E+00    0.000000000000000E+00    0.000000000000000E+00    0.000000000000000E+00    0.000000000000000E+00    0.000000000000000E+00    0.000000000000000E+00    0.000000000000000E+00    0.000000000000000E+00    0.000000000000000E+00    0.000000000000000E+00    0.000000000000000E+00    0.000000000000000E+00
    0.969172120649706E+01    0.000000000000000E+00    0.112418000701824E+01    0.000000000000000E+00    0.000000000000000E+00    0.000000000000000E+00    0.000000000000000E+00    0.000000000000000E+00    0.000000000000000E+00    0.000000000000000E+00    0.000000000000000E+00    0.000000000000000E+00    0.000000000000000E+00    0.000000000000000E+00    0.000000000000000E+00    0.000000000000000E+00    0.000000000000000E+00    0.000000000000000E+00    0.000000000000000E+00    0.000000000000000E+00    0.000000000000000E+00    0.000000000000000E+00    0.000000000000000E+00    0.000000000000000E+00    0.000000000000000E+00    0.000000000000000E+00    0.000000000000000E+00    0.000000000000000E+00    0.000000000000000E+00    0.000000000000000E+00    0.000000000000000E+00    0.000000000000000E+00    0.000000000000000E+00    0.000000000000000E+00    0.000000000000000E+00    0.000000000000000E+00    0.000000000000000E+00    0.000000000000000E+00    0.000000000000000E+00    0.000000000000000E+00    0.000000000000000E+00    0.000000000000000E+00    0.000000000000000E+00    0.000000000000000E+00    0.000000000000000E+00    0.000000000000000E+00    0.000000000000000E+00    0.000000000000000E+00
    0.969672129843384E+01    0.000000000000000E+00    0.112638221872905E+01    0.000000000000000E+00    0.000000000000000E+00    0.000000000000000E+00    0.000000000000000E+00    0.000000000000000E+00    0.000000000000000E+00    0.000000000000000E+00    0.000000000000000E+00    0.000000000000000E+00    0.000000000000000E+00    0.000000000000000E+00    0.000000000000000E+00    0.000000000000000E+00    0.000000000000000E+00    0.000000000000000E+00    0.000000000000000E+00    0.000000000000000E+00    0.000000000000000E+00    0.000000000000000E+00    0.000000000000000E+00    0.000000000000000E+00    0.000000000000000E+00    0.000000000000000E+00    0.000000000000000E+00    0.000000000000000E+00    0.000000000000000E+00    0.000000000000000E+00    0.000000000000000E+00    0.000000000000000E+00    0.000000000000000E+00    0.000000000000000E+00    0.000000000000000E+00    0.000000000000000E+00    0.000000000000000E+00    0.000000000000000E+00    0.000000000000000E+00    0.000000000000000E+00    0.000000000000000E+00    0.000000000000000E+00    0.000000000000000E+00    0.000000000000000E+00    0.000000000000000E+00    0.000000000000000E+00    0.000000000000000E+00    0.000000000000000E+00
    0.970172139037063E+01    0.000000000000000E+00    0.112857594625719E+01    0.000000000000000E+00    0.000000000000000E+00    0.000000000000000E+00    0.000000000000000E+00    0.000000000000000E+00    0.000000000000000E+00    0.000000000000000E+00    0.000000000000000E+00    0.000000000000000E+00    0.000000000000000E+00    0.000000000000000E+00    0.000000000000000E+00    0.000000000000000E+00    0.000000000000000E+00    0.000000000000000E+00    0.000000000000000E+00    0.000000000000000E+00    0.000000000000000E+00    0.000000000000000E+00    0.000000000000000E+00    0.000000000000000E+00    0.000000000000000E+00    0.000000000000000E+00    0.000000000000000E+00    0.000000000000000E+00    0.000000000000000E+00    0.000000000000000E+00    0.000000000000000E+00    0.000000000000000E+00    0.000000000000000E+00    0.000000000000000E+00    0.000000000000000E+00    0.000000000000000E+00    0.000000000000000E+00    0.000000000000000E+00    0.000000000000000E+00    0.000000000000000E+00    0.000000000000000E+00    0.000000000000000E+00    0.000000000000000E+00    0.000000000000000E+00    0.000000000000000E+00    0.000000000000000E+00    0.000000000000000E+00    0.000000000000000E+00
    0.970672148230742E+01    0.000000000000000E+00    0.113076122138661E+01    0.000000000000000E+00    0.000000000000000E+00    0.000000000000000E+00    0.000000000000000E+00    0.000000000000000E+00    0.000000000000000E+00    0.000000000000000E+00    0.000000000000000E+00    0.000000000000000E+00    0.000000000000000E+00    0.000000000000000E+00    0.000000000000000E+00    0.000000000000000E+00    0.000000000000000E+00    0.000000000000000E+00    0.000000000000000E+00    0.000000000000000E+00    0.000000000000000E+00    0.000000000000000E+00    0.000000000000000E+00    0.000000000000000E+00    0.000000000000000E+00    0.000000000000000E+00    0.000000000000000E+00    0.000000000000000E+00    0.000000000000000E+00    0.000000000000000E+00    0.000000000000000E+00    0.000000000000000E+00    0.000000000000000E+00    0.000000000000000E+00    0.000000000000000E+00    0.000000000000000E+00    0.000000000000000E+00    0.000000000000000E+00    0.000000000000000E+00    0.000000000000000E+00    0.000000000000000E+00    0.000000000000000E+00    0.000000000000000E+00    0.000000000000000E+00    0.000000000000000E+00    0.000000000000000E+00    0.000000000000000E+00    0.000000000000000E+00
    0.971172157424420E+01    0.000000000000000E+00    0.113293807544765E+01    0.000000000000000E+00    0.000000000000000E+00    0.000000000000000E+00    0.000000000000000E+00    0.000000000000000E+00    0.000000000000000E+00    0.000000000000000E+00    0.000000000000000E+00    0.000000000000000E+00    0.000000000000000E+00    0.000000000000000E+00    0.000000000000000E+00    0.000000000000000E+00    0.000000000000000E+00    0.000000000000000E+00    0.000000000000000E+00    0.000000000000000E+00    0.000000000000000E+00    0.000000000000000E+00    0.000000000000000E+00    0.000000000000000E+00    0.000000000000000E+00    0.000000000000000E+00    0.000000000000000E+00    0.000000000000000E+00    0.000000000000000E+00    0.000000000000000E+00    0.000000000000000E+00    0.000000000000000E+00    0.000000000000000E+00    0.000000000000000E+00    0.000000000000000E+00    0.000000000000000E+00    0.000000000000000E+00    0.000000000000000E+00    0.000000000000000E+00    0.000000000000000E+00    0.000000000000000E+00    0.000000000000000E+00    0.000000000000000E+00    0.000000000000000E+00    0.000000000000000E+00    0.000000000000000E+00    0.000000000000000E+00    0.000000000000000E+00
    0.971672166618099E+01    0.000000000000000E+00    0.113510653931405E+01    0.000000000000000E+00    0.000000000000000E+00    0.000000000000000E+00    0.000000000000000E+00    0.000000000000000E+00    0.000000000000000E+00    0.000000000000000E+00    0.000000000000000E+00    0.000000000000000E+00    0.000000000000000E+00    0.000000000000000E+00    0.000000000000000E+00    0.000000000000000E+00    0.000000000000000E+00    0.000000000000000E+00    0.000000000000000E+00    0.000000000000000E+00    0.000000000000000E+00    0.000000000000000E+00    0.000000000000000E+00    0.000000000000000E+00    0.000000000000000E+00    0.000000000000000E+00    0.000000000000000E+00    0.000000000000000E+00    0.000000000000000E+00    0.000000000000000E+00    0.000000000000000E+00    0.000000000000000E+00    0.000000000000000E+00    0.000000000000000E+00    0.000000000000000E+00    0.000000000000000E+00    0.000000000000000E+00    0.000000000000000E+00    0.000000000000000E+00    0.000000000000000E+00    0.000000000000000E+00    0.000000000000000E+00    0.000000000000000E+00    0.000000000000000E+00    0.000000000000000E+00    0.000000000000000E+00    0.000000000000000E+00    0.000000000000000E+00
    0.972172175811778E+01    0.000000000000000E+00    0.113726664340344E+01    0.000000000000000E+00    0.000000000000000E+00    0.000000000000000E+00    0.000000000000000E+00    0.000000000000000E+00    0.000000000000000E+00    0.000000000000000E+00    0.000000000000000E+00    0.000000000000000E+00    0.000000000000000E+00    0.000000000000000E+00    0.000000000000000E+00    0.000000000000000E+00    0.000000000000000E+00    0.000000000000000E+00    0.000000000000000E+00    0.000000000000000E+00    0.000000000000000E+00    0.000000000000000E+00    0.000000000000000E+00    0.000000000000000E+00    0.000000000000000E+00    0.000000000000000E+00    0.000000000000000E+00    0.000000000000000E+00    0.000000000000000E+00    0.000000000000000E+00    0.000000000000000E+00    0.000000000000000E+00    0.000000000000000E+00    0.000000000000000E+00    0.000000000000000E+00    0.000000000000000E+00    0.000000000000000E+00    0.000000000000000E+00    0.000000000000000E+00    0.000000000000000E+00    0.000000000000000E+00    0.000000000000000E+00    0.000000000000000E+00    0.000000000000000E+00    0.000000000000000E+00    0.000000000000000E+00    0.000000000000000E+00    0.000000000000000E+00
    0.972672185005457E+01    0.000000000000000E+00    0.113941841768094E+01    0.000000000000000E+00    0.000000000000000E+00    0.000000000000000E+00    0.000000000000000E+00    0.000000000000000E+00    0.000000000000000E+00    0.000000000000000E+00    0.000000000000000E+00    0.000000000000000E+00    0.000000000000000E+00    0.000000000000000E+00    0.000000000000000E+00    0.000000000000000E+00    0.000000000000000E+00    0.000000000000000E+00    0.000000000000000E+00    0.000000000000000E+00    0.000000000000000E+00    0.000000000000000E+00    0.000000000000000E+00    0.000000000000000E+00    0.000000000000000E+00    0.000000000000000E+00    0.000000000000000E+00    0.000000000000000E+00    0.000000000000000E+00    0.000000000000000E+00    0.000000000000000E+00    0.000000000000000E+00    0.000000000000000E+00    0.000000000000000E+00    0.000000000000000E+00    0.000000000000000E+00    0.000000000000000E+00    0.000000000000000E+00    0.000000000000000E+00    0.000000000000000E+00    0.000000000000000E+00    0.000000000000000E+00    0.000000000000000E+00    0.000000000000000E+00    0.000000000000000E+00    0.000000000000000E+00    0.000000000000000E+00    0.000000000000000E+00
    0.973172194199136E+01    0.000000000000000E+00    0.114156189166638E+01    0.000000000000000E+00    0.000000000000000E+00    0.000000000000000E+00    0.000000000000000E+00    0.000000000000000E+00    0.000000000000000E+00    0.000000000000000E+00    0.000000000000000E+00    0.000000000000000E+00    0.000000000000000E+00    0.000000000000000E+00    0.000000000000000E+00    0.000000000000000E+00    0.000000000000000E+00    0.000000000000000E+00    0.000000000000000E+00    0.000000000000000E+00    0.000000000000000E+00    0.000000000000000E+00    0.000000000000000E+00    0.000000000000000E+00    0.000000000000000E+00    0.000000000000000E+00    0.000000000000000E+00    0.000000000000000E+00    0.000000000000000E+00    0.000000000000000E+00    0.000000000000000E+00    0.000000000000000E+00    0.000000000000000E+00    0.000000000000000E+00    0.000000000000000E+00    0.000000000000000E+00    0.000000000000000E+00    0.000000000000000E+00    0.000000000000000E+00    0.000000000000000E+00    0.000000000000000E+00    0.000000000000000E+00    0.000000000000000E+00    0.000000000000000E+00    0.000000000000000E+00    0.000000000000000E+00    0.000000000000000E+00    0.000000000000000E+00
    0.973672203392815E+01    0.000000000000000E+00    0.114369709444419E+01    0.000000000000000E+00    0.000000000000000E+00    0.000000000000000E+00    0.000000000000000E+00    0.000000000000000E+00    0.000000000000000E+00    0.000000000000000E+00    0.000000000000000E+00    0.000000000000000E+00    0.000000000000000E+00    0.000000000000000E+00    0.000000000000000E+00    0.000000000000000E+00    0.000000000000000E+00    0.000000000000000E+00    0.000000000000000E+00    0.000000000000000E+00    0.000000000000000E+00    0.000000000000000E+00    0.000000000000000E+00    0.000000000000000E+00    0.000000000000000E+00    0.000000000000000E+00    0.000000000000000E+00    0.000000000000000E+00    0.000000000000000E+00    0.000000000000000E+00    0.000000000000000E+00    0.000000000000000E+00    0.000000000000000E+00    0.000000000000000E+00    0.000000000000000E+00    0.000000000000000E+00    0.000000000000000E+00    0.000000000000000E+00    0.000000000000000E+00    0.000000000000000E+00    0.000000000000000E+00    0.000000000000000E+00    0.000000000000000E+00    0.000000000000000E+00    0.000000000000000E+00    0.000000000000000E+00    0.000000000000000E+00    0.000000000000000E+00
    0.974172212586493E+01    0.000000000000000E+00    0.114582405467652E+01    0.000000000000000E+00    0.000000000000000E+00    0.000000000000000E+00    0.000000000000000E+00    0.000000000000000E+00    0.000000000000000E+00    0.000000000000000E+00    0.000000000000000E+00    0.000000000000000E+00    0.000000000000000E+00    0.000000000000000E+00    0.000000000000000E+00    0.000000000000000E+00    0.000000000000000E+00    0.000000000000000E+00    0.000000000000000E+00    0.000000000000000E+00    0.000000000000000E+00    0.000000000000000E+00    0.000000000000000E+00    0.000000000000000E+00    0.000000000000000E+00    0.000000000000000E+00    0.000000000000000E+00    0.000000000000000E+00    0.000000000000000E+00    0.000000000000000E+00    0.000000000000000E+00    0.000000000000000E+00    0.000000000000000E+00    0.000000000000000E+00    0.000000000000000E+00    0.000000000000000E+00    0.000000000000000E+00    0.000000000000000E+00    0.000000000000000E+00    0.000000000000000E+00    0.000000000000000E+00    0.000000000000000E+00    0.000000000000000E+00    0.000000000000000E+00    0.000000000000000E+00    0.000000000000000E+00    0.000000000000000E+00    0.000000000000000E+00
    0.974672221780172E+01    0.000000000000000E+00    0.114794280061862E+01    0.000000000000000E+00    0.000000000000000E+00    0.000000000000000E+00    0.000000000000000E+00    0.000000000000000E+00    0.000000000000000E+00    0.000000000000000E+00    0.000000000000000E+00    0.000000000000000E+00    0.000000000000000E+00    0.000000000000000E+00    0.000000000000000E+00    0.000000000000000E+00    0.000000000000000E+00    0.000000000000000E+00    0.000000000000000E+00    0.000000000000000E+00    0.000000000000000E+00    0.000000000000000E+00    0.000000000000000E+00    0.000000000000000E+00    0.000000000000000E+00    0.000000000000000E+00    0.000000000000000E+00    0.000000000000000E+00    0.000000000000000E+00    0.000000000000000E+00    0.000000000000000E+00    0.000000000000000E+00    0.000000000000000E+00    0.000000000000000E+00    0.000000000000000E+00    0.000000000000000E+00    0.000000000000000E+00    0.000000000000000E+00    0.000000000000000E+00    0.000000000000000E+00    0.000000000000000E+00    0.000000000000000E+00    0.000000000000000E+00    0.000000000000000E+00    0.000000000000000E+00    0.000000000000000E+00    0.000000000000000E+00    0.000000000000000E+00
    0.975172230973851E+01    0.000000000000000E+00    0.115005336013690E+01    0.000000000000000E+00    0.000000000000000E+00    0.000000000000000E+00    0.000000000000000E+00    0.000000000000000E+00    0.000000000000000E+00    0.000000000000000E+00    0.000000000000000E+00    0.000000000000000E+00    0.000000000000000E+00    0.000000000000000E+00    0.000000000000000E+00    0.000000000000000E+00    0.000000000000000E+00    0.000000000000000E+00    0.000000000000000E+00    0.000000000000000E+00    0.000000000000000E+00    0.000000000000000E+00    0.000000000000000E+00    0.000000000000000E+00    0.000000000000000E+00    0.000000000000000E+00    0.000000000000000E+00    0.000000000000000E+00    0.000000000000000E+00    0.000000000000000E+00    0.000000000000000E+00    0.000000000000000E+00    0.000000000000000E+00    0.000000000000000E+00    0.000000000000000E+00    0.000000000000000E+00    0.000000000000000E+00    0.000000000000000E+00    0.000000000000000E+00    0.000000000000000E+00    0.000000000000000E+00    0.000000000000000E+00    0.000000000000000E+00    0.000000000000000E+00    0.000000000000000E+00    0.000000000000000E+00    0.000000000000000E+00    0.000000000000000E+00
    0.975672240167530E+01    0.000000000000000E+00    0.115215576072861E+01    0.000000000000000E+00    0.000000000000000E+00    0.000000000000000E+00    0.000000000000000E+00    0.000000000000000E+00    0.000000000000000E+00    0.000000000000000E+00    0.000000000000000E+00    0.000000000000000E+00    0.000000000000000E+00    0.000000000000000E+00    0.000000000000000E+00    0.000000000000000E+00    0.000000000000000E+00    0.000000000000000E+00    0.000000000000000E+00    0.000000000000000E+00    0.000000000000000E+00    0.000000000000000E+00    0.000000000000000E+00    0.000000000000000E+00    0.000000000000000E+00    0.000000000000000E+00    0.000000000000000E+00    0.000000000000000E+00    0.000000000000000E+00    0.000000000000000E+00    0.000000000000000E+00    0.000000000000000E+00    0.000000000000000E+00    0.000000000000000E+00    0.000000000000000E+00    0.000000000000000E+00    0.000000000000000E+00    0.000000000000000E+00    0.000000000000000E+00    0.000000000000000E+00    0.000000000000000E+00    0.000000000000000E+00    0.000000000000000E+00    0.000000000000000E+00    0.000000000000000E+00    0.000000000000000E+00    0.000000000000000E+00    0.000000000000000E+00
    0.976172249361208E+01    0.000000000000000E+00    0.115425002954333E+01    0.000000000000000E+00    0.000000000000000E+00    0.000000000000000E+00    0.000000000000000E+00    0.000000000000000E+00    0.000000000000000E+00    0.000000000000000E+00    0.000000000000000E+00    0.000000000000000E+00    0.000000000000000E+00    0.000000000000000E+00    0.000000000000000E+00    0.000000000000000E+00    0.000000000000000E+00    0.000000000000000E+00    0.000000000000000E+00    0.000000000000000E+00    0.000000000000000E+00    0.000000000000000E+00    0.000000000000000E+00    0.000000000000000E+00    0.000000000000000E+00    0.000000000000000E+00    0.000000000000000E+00    0.000000000000000E+00    0.000000000000000E+00    0.000000000000000E+00    0.000000000000000E+00    0.000000000000000E+00    0.000000000000000E+00    0.000000000000000E+00    0.000000000000000E+00    0.000000000000000E+00    0.000000000000000E+00    0.000000000000000E+00    0.000000000000000E+00    0.000000000000000E+00    0.000000000000000E+00    0.000000000000000E+00    0.000000000000000E+00    0.000000000000000E+00    0.000000000000000E+00    0.000000000000000E+00    0.000000000000000E+00    0.000000000000000E+00
    0.976672258554887E+01    0.000000000000000E+00    0.115633619340565E+01    0.000000000000000E+00    0.000000000000000E+00    0.000000000000000E+00    0.000000000000000E+00    0.000000000000000E+00    0.000000000000000E+00    0.000000000000000E+00    0.000000000000000E+00    0.000000000000000E+00    0.000000000000000E+00    0.000000000000000E+00    0.000000000000000E+00    0.000000000000000E+00    0.000000000000000E+00    0.000000000000000E+00    0.000000000000000E+00    0.000000000000000E+00    0.000000000000000E+00    0.000000000000000E+00    0.000000000000000E+00    0.000000000000000E+00    0.000000000000000E+00    0.000000000000000E+00    0.000000000000000E+00    0.000000000000000E+00    0.000000000000000E+00    0.000000000000000E+00    0.000000000000000E+00    0.000000000000000E+00    0.000000000000000E+00    0.000000000000000E+00    0.000000000000000E+00    0.000000000000000E+00    0.000000000000000E+00    0.000000000000000E+00    0.000000000000000E+00    0.000000000000000E+00    0.000000000000000E+00    0.000000000000000E+00    0.000000000000000E+00    0.000000000000000E+00    0.000000000000000E+00    0.000000000000000E+00    0.000000000000000E+00    0.000000000000000E+00
    0.977172267748566E+01    0.000000000000000E+00    0.115841427883863E+01    0.000000000000000E+00    0.000000000000000E+00    0.000000000000000E+00    0.000000000000000E+00    0.000000000000000E+00    0.000000000000000E+00    0.000000000000000E+00    0.000000000000000E+00    0.000000000000000E+00    0.000000000000000E+00    0.000000000000000E+00    0.000000000000000E+00    0.000000000000000E+00    0.000000000000000E+00    0.000000000000000E+00    0.000000000000000E+00    0.000000000000000E+00    0.000000000000000E+00    0.000000000000000E+00    0.000000000000000E+00    0.000000000000000E+00    0.000000000000000E+00    0.000000000000000E+00    0.000000000000000E+00    0.000000000000000E+00    0.000000000000000E+00    0.000000000000000E+00    0.000000000000000E+00    0.000000000000000E+00    0.000000000000000E+00    0.000000000000000E+00    0.000000000000000E+00    0.000000000000000E+00    0.000000000000000E+00    0.000000000000000E+00    0.000000000000000E+00    0.000000000000000E+00    0.000000000000000E+00    0.000000000000000E+00    0.000000000000000E+00    0.000000000000000E+00    0.000000000000000E+00    0.000000000000000E+00    0.000000000000000E+00    0.000000000000000E+00
    0.977672276942245E+01    0.000000000000000E+00    0.116048431208770E+01    0.000000000000000E+00    0.000000000000000E+00    0.000000000000000E+00    0.000000000000000E+00    0.000000000000000E+00    0.000000000000000E+00    0.000000000000000E+00    0.000000000000000E+00    0.000000000000000E+00    0.000000000000000E+00    0.000000000000000E+00    0.000000000000000E+00    0.000000000000000E+00    0.000000000000000E+00    0.000000000000000E+00    0.000000000000000E+00    0.000000000000000E+00    0.000000000000000E+00    0.000000000000000E+00    0.000000000000000E+00    0.000000000000000E+00    0.000000000000000E+00    0.000000000000000E+00    0.000000000000000E+00    0.000000000000000E+00    0.000000000000000E+00    0.000000000000000E+00    0.000000000000000E+00    0.000000000000000E+00    0.000000000000000E+00    0.000000000000000E+00    0.000000000000000E+00    0.000000000000000E+00    0.000000000000000E+00    0.000000000000000E+00    0.000000000000000E+00    0.000000000000000E+00    0.000000000000000E+00    0.000000000000000E+00    0.000000000000000E+00    0.000000000000000E+00    0.000000000000000E+00    0.000000000000000E+00    0.000000000000000E+00    0.000000000000000E+00
    0.978172286135923E+01    0.000000000000000E+00    0.116254631914457E+01    0.000000000000000E+00    0.000000000000000E+00    0.000000000000000E+00    0.000000000000000E+00    0.000000000000000E+00    0.000000000000000E+00    0.000000000000000E+00    0.000000000000000E+00    0.000000000000000E+00    0.000000000000000E+00    0.000000000000000E+00    0.000000000000000E+00    0.000000000000000E+00    0.000000000000000E+00    0.000000000000000E+00    0.000000000000000E+00    0.000000000000000E+00    0.000000000000000E+00    0.000000000000000E+00    0.000000000000000E+00    0.000000000000000E+00    0.000000000000000E+00    0.000000000000000E+00    0.000000000000000E+00    0.000000000000000E+00    0.000000000000000E+00    0.000000000000000E+00    0.000000000000000E+00    0.000000000000000E+00    0.000000000000000E+00    0.000000000000000E+00    0.000000000000000E+00    0.000000000000000E+00    0.000000000000000E+00    0.000000000000000E+00    0.000000000000000E+00    0.000000000000000E+00    0.000000000000000E+00    0.000000000000000E+00    0.000000000000000E+00    0.000000000000000E+00    0.000000000000000E+00    0.000000000000000E+00    0.000000000000000E+00    0.000000000000000E+00
    0.978672295329602E+01    0.000000000000000E+00    0.116460032577076E+01    0.000000000000000E+00    0.000000000000000E+00    0.000000000000000E+00    0.000000000000000E+00    0.000000000000000E+00    0.000000000000000E+00    0.000000000000000E+00    0.000000000000000E+00    0.000000000000000E+00    0.000000000000000E+00    0.000000000000000E+00    0.000000000000000E+00    0.000000000000000E+00    0.000000000000000E+00    0.000000000000000E+00    0.000000000000000E+00    0.000000000000000E+00    0.000000000000000E+00    0.000000000000000E+00    0.000000000000000E+00    0.000000000000000E+00    0.000000000000000E+00    0.000000000000000E+00    0.000000000000000E+00    0.000000000000000E+00    0.000000000000000E+00    0.000000000000000E+00    0.000000000000000E+00    0.000000000000000E+00    0.000000000000000E+00    0.000000000000000E+00    0.000000000000000E+00    0.000000000000000E+00    0.000000000000000E+00    0.000000000000000E+00    0.000000000000000E+00    0.000000000000000E+00    0.000000000000000E+00    0.000000000000000E+00    0.000000000000000E+00    0.000000000000000E+00    0.000000000000000E+00    0.000000000000000E+00    0.000000000000000E+00    0.000000000000000E+00
    0.979172304523281E+01    0.000000000000000E+00    0.116664635752047E+01    0.000000000000000E+00    0.000000000000000E+00    0.000000000000000E+00    0.000000000000000E+00    0.000000000000000E+00    0.000000000000000E+00    0.000000000000000E+00    0.000000000000000E+00    0.000000000000000E+00    0.000000000000000E+00    0.000000000000000E+00    0.000000000000000E+00    0.000000000000000E+00    0.000000000000000E+00    0.000000000000000E+00    0.000000000000000E+00    0.000000000000000E+00    0.000000000000000E+00    0.000000000000000E+00    0.000000000000000E+00    0.000000000000000E+00    0.000000000000000E+00    0.000000000000000E+00    0.000000000000000E+00    0.000000000000000E+00    0.000000000000000E+00    0.000000000000000E+00    0.000000000000000E+00    0.000000000000000E+00    0.000000000000000E+00    0.000000000000000E+00    0.000000000000000E+00    0.000000000000000E+00    0.000000000000000E+00    0.000000000000000E+00    0.000000000000000E+00    0.000000000000000E+00    0.000000000000000E+00    0.000000000000000E+00    0.000000000000000E+00    0.000000000000000E+00    0.000000000000000E+00    0.000000000000000E+00    0.000000000000000E+00    0.000000000000000E+00
    0.979672313716959E+01    0.000000000000000E+00    0.116868443976228E+01    0.000000000000000E+00    0.000000000000000E+00    0.000000000000000E+00    0.000000000000000E+00    0.000000000000000E+00    0.000000000000000E+00    0.000000000000000E+00    0.000000000000000E+00    0.000000000000000E+00    0.000000000000000E+00    0.000000000000000E+00    0.000000000000000E+00    0.000000000000000E+00    0.000000000000000E+00    0.000000000000000E+00    0.000000000000000E+00    0.000000000000000E+00    0.000000000000000E+00    0.000000000000000E+00    0.000000000000000E+00    0.000000000000000E+00    0.000000000000000E+00    0.000000000000000E+00    0.000000000000000E+00    0.000000000000000E+00    0.000000000000000E+00    0.000000000000000E+00    0.000000000000000E+00    0.000000000000000E+00    0.000000000000000E+00    0.000000000000000E+00    0.000000000000000E+00    0.000000000000000E+00    0.000000000000000E+00    0.000000000000000E+00    0.000000000000000E+00    0.000000000000000E+00    0.000000000000000E+00    0.000000000000000E+00    0.000000000000000E+00    0.000000000000000E+00    0.000000000000000E+00    0.000000000000000E+00    0.000000000000000E+00    0.000000000000000E+00
    0.980172322910638E+01    0.000000000000000E+00    0.117071459769945E+01    0.000000000000000E+00    0.000000000000000E+00    0.000000000000000E+00    0.000000000000000E+00    0.000000000000000E+00    0.000000000000000E+00    0.000000000000000E+00    0.000000000000000E+00    0.000000000000000E+00    0.000000000000000E+00    0.000000000000000E+00    0.000000000000000E+00    0.000000000000000E+00    0.000000000000000E+00    0.000000000000000E+00    0.000000000000000E+00    0.000000000000000E+00    0.000000000000000E+00    0.000000000000000E+00    0.000000000000000E+00    0.000000000000000E+00    0.000000000000000E+00    0.000000000000000E+00    0.000000000000000E+00    0.000000000000000E+00    0.000000000000000E+00    0.000000000000000E+00    0.000000000000000E+00    0.000000000000000E+00    0.000000000000000E+00    0.000000000000000E+00    0.000000000000000E+00    0.000000000000000E+00    0.000000000000000E+00    0.000000000000000E+00    0.000000000000000E+00    0.000000000000000E+00    0.000000000000000E+00    0.000000000000000E+00    0.000000000000000E+00    0.000000000000000E+00    0.000000000000000E+00    0.000000000000000E+00    0.000000000000000E+00    0.000000000000000E+00
    0.980672332104317E+01    0.000000000000000E+00    0.117273685638842E+01    0.000000000000000E+00    0.000000000000000E+00    0.000000000000000E+00    0.000000000000000E+00    0.000000000000000E+00    0.000000000000000E+00    0.000000000000000E+00    0.000000000000000E+00    0.000000000000000E+00    0.000000000000000E+00    0.000000000000000E+00    0.000000000000000E+00    0.000000000000000E+00    0.000000000000000E+00    0.000000000000000E+00    0.000000000000000E+00    0.000000000000000E+00    0.000000000000000E+00    0.000000000000000E+00    0.000000000000000E+00    0.000000000000000E+00    0.000000000000000E+00    0.000000000000000E+00    0.000000000000000E+00    0.000000000000000E+00    0.000000000000000E+00    0.000000000000000E+00    0.000000000000000E+00    0.000000000000000E+00    0.000000000000000E+00    0.000000000000000E+00    0.000000000000000E+00    0.000000000000000E+00    0.000000000000000E+00    0.000000000000000E+00    0.000000000000000E+00    0.000000000000000E+00    0.000000000000000E+00    0.000000000000000E+00    0.000000000000000E+00    0.000000000000000E+00    0.000000000000000E+00    0.000000000000000E+00    0.000000000000000E+00    0.000000000000000E+00
    0.981172341297996E+01    0.000000000000000E+00    0.117475124075566E+01    0.000000000000000E+00    0.000000000000000E+00    0.000000000000000E+00    0.000000000000000E+00    0.000000000000000E+00    0.000000000000000E+00    0.000000000000000E+00    0.000000000000000E+00    0.000000000000000E+00    0.000000000000000E+00    0.000000000000000E+00    0.000000000000000E+00    0.000000000000000E+00    0.000000000000000E+00    0.000000000000000E+00    0.000000000000000E+00    0.000000000000000E+00    0.000000000000000E+00    0.000000000000000E+00    0.000000000000000E+00    0.000000000000000E+00    0.000000000000000E+00    0.000000000000000E+00    0.000000000000000E+00    0.000000000000000E+00    0.000000000000000E+00    0.000000000000000E+00    0.000000000000000E+00    0.000000000000000E+00    0.000000000000000E+00    0.000000000000000E+00    0.000000000000000E+00    0.000000000000000E+00    0.000000000000000E+00    0.000000000000000E+00    0.000000000000000E+00    0.000000000000000E+00    0.000000000000000E+00    0.000000000000000E+00    0.000000000000000E+00    0.000000000000000E+00    0.000000000000000E+00    0.000000000000000E+00    0.000000000000000E+00    0.000000000000000E+00
    0.981672350491675E+01    0.000000000000000E+00    0.117675777561196E+01    0.000000000000000E+00    0.000000000000000E+00    0.000000000000000E+00    0.000000000000000E+00    0.000000000000000E+00    0.000000000000000E+00    0.000000000000000E+00    0.000000000000000E+00    0.000000000000000E+00    0.000000000000000E+00    0.000000000000000E+00    0.000000000000000E+00    0.000000000000000E+00    0.000000000000000E+00    0.000000000000000E+00    0.000000000000000E+00    0.000000000000000E+00    0.000000000000000E+00    0.000000000000000E+00    0.000000000000000E+00    0.000000000000000E+00    0.000000000000000E+00    0.000000000000000E+00    0.000000000000000E+00    0.000000000000000E+00    0.000000000000000E+00    0.000000000000000E+00    0.000000000000000E+00    0.000000000000000E+00    0.000000000000000E+00    0.000000000000000E+00    0.000000000000000E+00    0.000000000000000E+00    0.000000000000000E+00    0.000000000000000E+00    0.000000000000000E+00    0.000000000000000E+00    0.000000000000000E+00    0.000000000000000E+00    0.000000000000000E+00    0.000000000000000E+00    0.000000000000000E+00    0.000000000000000E+00    0.000000000000000E+00    0.000000000000000E+00
    0.982172359685353E+01    0.000000000000000E+00    0.117875648566481E+01    0.000000000000000E+00    0.000000000000000E+00    0.000000000000000E+00    0.000000000000000E+00    0.000000000000000E+00    0.000000000000000E+00    0.000000000000000E+00    0.000000000000000E+00    0.000000000000000E+00    0.000000000000000E+00    0.000000000000000E+00    0.000000000000000E+00    0.000000000000000E+00    0.000000000000000E+00    0.000000000000000E+00    0.000000000000000E+00    0.000000000000000E+00    0.000000000000000E+00    0.000000000000000E+00    0.000000000000000E+00    0.000000000000000E+00    0.000000000000000E+00    0.000000000000000E+00    0.000000000000000E+00    0.000000000000000E+00    0.000000000000000E+00    0.000000000000000E+00    0.000000000000000E+00    0.000000000000000E+00    0.000000000000000E+00    0.000000000000000E+00    0.000000000000000E+00    0.000000000000000E+00    0.000000000000000E+00    0.000000000000000E+00    0.000000000000000E+00    0.000000000000000E+00    0.000000000000000E+00    0.000000000000000E+00    0.000000000000000E+00    0.000000000000000E+00    0.000000000000000E+00    0.000000000000000E+00    0.000000000000000E+00    0.000000000000000E+00
    0.982672368879032E+01    0.000000000000000E+00    0.118074739552788E+01    0.000000000000000E+00    0.000000000000000E+00    0.000000000000000E+00    0.000000000000000E+00    0.000000000000000E+00    0.000000000000000E+00    0.000000000000000E+00    0.000000000000000E+00    0.000000000000000E+00    0.000000000000000E+00    0.000000000000000E+00    0.000000000000000E+00    0.000000000000000E+00    0.000000000000000E+00    0.000000000000000E+00    0.000000000000000E+00    0.000000000000000E+00    0.000000000000000E+00    0.000000000000000E+00    0.000000000000000E+00    0.000000000000000E+00    0.000000000000000E+00    0.000000000000000E+00    0.000000000000000E+00    0.000000000000000E+00    0.000000000000000E+00    0.000000000000000E+00    0.000000000000000E+00    0.000000000000000E+00    0.000000000000000E+00    0.000000000000000E+00    0.000000000000000E+00    0.000000000000000E+00    0.000000000000000E+00    0.000000000000000E+00    0.000000000000000E+00    0.000000000000000E+00    0.000000000000000E+00    0.000000000000000E+00    0.000000000000000E+00    0.000000000000000E+00    0.000000000000000E+00    0.000000000000000E+00    0.000000000000000E+00    0.000000000000000E+00
    0.983172378072711E+01    0.000000000000000E+00    0.118273052972849E+01    0.000000000000000E+00    0.000000000000000E+00    0.000000000000000E+00    0.000000000000000E+00    0.000000000000000E+00    0.000000000000000E+00    0.000000000000000E+00    0.000000000000000E+00    0.000000000000000E+00    0.000000000000000E+00    0.000000000000000E+00    0.000000000000000E+00    0.000000000000000E+00    0.000000000000000E+00    0.000000000000000E+00    0.000000000000000E+00    0.000000000000000E+00    0.000000000000000E+00    0.000000000000000E+00    0.000000000000000E+00    0.000000000000000E+00    0.000000000000000E+00    0.000000000000000E+00    0.000000000000000E+00    0.000000000000000E+00    0.000000000000000E+00    0.000000000000000E+00    0.000000000000000E+00    0.000000000000000E+00    0.000000000000000E+00    0.000000000000000E+00    0.000000000000000E+00    0.000000000000000E+00    0.000000000000000E+00    0.000000000000000E+00    0.000000000000000E+00    0.000000000000000E+00    0.000000000000000E+00    0.000000000000000E+00    0.000000000000000E+00    0.000000000000000E+00    0.000000000000000E+00    0.000000000000000E+00    0.000000000000000E+00    0.000000000000000E+00
    0.983672387266390E+01    0.000000000000000E+00    0.118470591271194E+01    0.000000000000000E+00    0.000000000000000E+00    0.000000000000000E+00    0.000000000000000E+00    0.000000000000000E+00    0.000000000000000E+00    0.000000000000000E+00    0.000000000000000E+00    0.000000000000000E+00    0.000000000000000E+00    0.000000000000000E+00    0.000000000000000E+00    0.000000000000000E+00    0.000000000000000E+00    0.000000000000000E+00    0.000000000000000E+00    0.000000000000000E+00    0.000000000000000E+00    0.000000000000000E+00    0.000000000000000E+00    0.000000000000000E+00    0.000000000000000E+00    0.000000000000000E+00    0.000000000000000E+00    0.000000000000000E+00    0.000000000000000E+00    0.000000000000000E+00    0.000000000000000E+00    0.000000000000000E+00    0.000000000000000E+00    0.000000000000000E+00    0.000000000000000E+00    0.000000000000000E+00    0.000000000000000E+00    0.000000000000000E+00    0.000000000000000E+00    0.000000000000000E+00    0.000000000000000E+00    0.000000000000000E+00    0.000000000000000E+00    0.000000000000000E+00    0.000000000000000E+00    0.000000000000000E+00    0.000000000000000E+00    0.000000000000000E+00
    0.984172396460068E+01    0.000000000000000E+00    0.118667356884404E+01    0.000000000000000E+00    0.000000000000000E+00    0.000000000000000E+00    0.000000000000000E+00    0.000000000000000E+00    0.000000000000000E+00    0.000000000000000E+00    0.000000000000000E+00    0.000000000000000E+00    0.000000000000000E+00    0.000000000000000E+00    0.000000000000000E+00    0.000000000000000E+00    0.000000000000000E+00    0.000000000000000E+00    0.000000000000000E+00    0.000000000000000E+00    0.000000000000000E+00    0.000000000000000E+00    0.000000000000000E+00    0.000000000000000E+00    0.000000000000000E+00    0.000000000000000E+00    0.000000000000000E+00    0.000000000000000E+00    0.000000000000000E+00    0.000000000000000E+00    0.000000000000000E+00    0.000000000000000E+00    0.000000000000000E+00    0.000000000000000E+00    0.000000000000000E+00    0.000000000000000E+00    0.000000000000000E+00    0.000000000000000E+00    0.000000000000000E+00    0.000000000000000E+00    0.000000000000000E+00    0.000000000000000E+00    0.000000000000000E+00    0.000000000000000E+00    0.000000000000000E+00    0.000000000000000E+00    0.000000000000000E+00    0.000000000000000E+00
    0.984672405653747E+01    0.000000000000000E+00    0.118863352241035E+01    0.000000000000000E+00    0.000000000000000E+00    0.000000000000000E+00    0.000000000000000E+00    0.000000000000000E+00    0.000000000000000E+00    0.000000000000000E+00    0.000000000000000E+00    0.000000000000000E+00    0.000000000000000E+00    0.000000000000000E+00    0.000000000000000E+00    0.000000000000000E+00    0.000000000000000E+00    0.000000000000000E+00    0.000000000000000E+00    0.000000000000000E+00    0.000000000000000E+00    0.000000000000000E+00    0.000000000000000E+00    0.000000000000000E+00    0.000000000000000E+00    0.000000000000000E+00    0.000000000000000E+00    0.000000000000000E+00    0.000000000000000E+00    0.000000000000000E+00    0.000000000000000E+00    0.000000000000000E+00    0.000000000000000E+00    0.000000000000000E+00    0.000000000000000E+00    0.000000000000000E+00    0.000000000000000E+00    0.000000000000000E+00    0.000000000000000E+00    0.000000000000000E+00    0.000000000000000E+00    0.000000000000000E+00    0.000000000000000E+00    0.000000000000000E+00    0.000000000000000E+00    0.000000000000000E+00    0.000000000000000E+00    0.000000000000000E+00
    0.985172414847426E+01    0.000000000000000E+00    0.119058579761414E+01    0.000000000000000E+00    0.000000000000000E+00    0.000000000000000E+00    0.000000000000000E+00    0.000000000000000E+00    0.000000000000000E+00    0.000000000000000E+00    0.000000000000000E+00    0.000000000000000E+00    0.000000000000000E+00    0.000000000000000E+00    0.000000000000000E+00    0.000000000000000E+00    0.000000000000000E+00    0.000000000000000E+00    0.000000000000000E+00    0.000000000000000E+00    0.000000000000000E+00    0.000000000000000E+00    0.000000000000000E+00    0.000000000000000E+00    0.000000000000000E+00    0.000000000000000E+00    0.000000000000000E+00    0.000000000000000E+00    0.000000000000000E+00    0.000000000000000E+00    0.000000000000000E+00    0.000000000000000E+00    0.000000000000000E+00    0.000000000000000E+00    0.000000000000000E+00    0.000000000000000E+00    0.000000000000000E+00    0.000000000000000E+00    0.000000000000000E+00    0.000000000000000E+00    0.000000000000000E+00    0.000000000000000E+00    0.000000000000000E+00    0.000000000000000E+00    0.000000000000000E+00    0.000000000000000E+00    0.000000000000000E+00    0.000000000000000E+00
    0.985672424041105E+01    0.000000000000000E+00    0.119253041857057E+01    0.000000000000000E+00    0.000000000000000E+00    0.000000000000000E+00    0.000000000000000E+00    0.000000000000000E+00    0.000000000000000E+00    0.000000000000000E+00    0.000000000000000E+00    0.000000000000000E+00    0.000000000000000E+00    0.000000000000000E+00    0.000000000000000E+00    0.000000000000000E+00    0.000000000000000E+00    0.000000000000000E+00    0.000000000000000E+00    0.000000000000000E+00    0.000000000000000E+00    0.000000000000000E+00    0.000000000000000E+00    0.000000000000000E+00    0.000000000000000E+00    0.000000000000000E+00    0.000000000000000E+00    0.000000000000000E+00    0.000000000000000E+00    0.000000000000000E+00    0.000000000000000E+00    0.000000000000000E+00    0.000000000000000E+00    0.000000000000000E+00    0.000000000000000E+00    0.000000000000000E+00    0.000000000000000E+00    0.000000000000000E+00    0.000000000000000E+00    0.000000000000000E+00    0.000000000000000E+00    0.000000000000000E+00    0.000000000000000E+00    0.000000000000000E+00    0.000000000000000E+00    0.000000000000000E+00    0.000000000000000E+00    0.000000000000000E+00
    0.986172433234784E+01    0.000000000000000E+00    0.119446740930083E+01    0.000000000000000E+00    0.000000000000000E+00    0.000000000000000E+00    0.000000000000000E+00    0.000000000000000E+00    0.000000000000000E+00    0.000000000000000E+00    0.000000000000000E+00    0.000000000000000E+00    0.000000000000000E+00    0.000000000000000E+00    0.000000000000000E+00    0.000000000000000E+00    0.000000000000000E+00    0.000000000000000E+00    0.000000000000000E+00    0.000000000000000E+00    0.000000000000000E+00    0.000000000000000E+00    0.000000000000000E+00    0.000000000000000E+00    0.000000000000000E+00    0.000000000000000E+00    0.000000000000000E+00    0.000000000000000E+00    0.000000000000000E+00    0.000000000000000E+00    0.000000000000000E+00    0.000000000000000E+00    0.000000000000000E+00    0.000000000000000E+00    0.000000000000000E+00    0.000000000000000E+00    0.000000000000000E+00    0.000000000000000E+00    0.000000000000000E+00    0.000000000000000E+00    0.000000000000000E+00    0.000000000000000E+00    0.000000000000000E+00    0.000000000000000E+00    0.000000000000000E+00    0.000000000000000E+00    0.000000000000000E+00    0.000000000000000E+00
    0.986672442428462E+01    0.000000000000000E+00    0.119639679372255E+01    0.000000000000000E+00    0.000000000000000E+00    0.000000000000000E+00    0.000000000000000E+00    0.000000000000000E+00    0.000000000000000E+00    0.000000000000000E+00    0.000000000000000E+00    0.000000000000000E+00    0.000000000000000E+00    0.000000000000000E+00    0.000000000000000E+00    0.000000000000000E+00    0.000000000000000E+00    0.000000000000000E+00    0.000000000000000E+00    0.000000000000000E+00    0.000000000000000E+00    0.000000000000000E+00    0.000000000000000E+00    0.000000000000000E+00    0.000000000000000E+00    0.000000000000000E+00    0.000000000000000E+00    0.000000000000000E+00    0.000000000000000E+00    0.000000000000000E+00    0.000000000000000E+00    0.000000000000000E+00    0.000000000000000E+00    0.000000000000000E+00    0.000000000000000E+00    0.000000000000000E+00    0.000000000000000E+00    0.000000000000000E+00    0.000000000000000E+00    0.000000000000000E+00    0.000000000000000E+00    0.000000000000000E+00    0.000000000000000E+00    0.000000000000000E+00    0.000000000000000E+00    0.000000000000000E+00    0.000000000000000E+00    0.000000000000000E+00
    0.987172451622141E+01    0.000000000000000E+00    0.119831859563991E+01    0.000000000000000E+00    0.000000000000000E+00    0.000000000000000E+00    0.000000000000000E+00    0.000000000000000E+00    0.000000000000000E+00    0.000000000000000E+00    0.000000000000000E+00    0.000000000000000E+00    0.000000000000000E+00    0.000000000000000E+00    0.000000000000000E+00    0.000000000000000E+00    0.000000000000000E+00    0.000000000000000E+00    0.000000000000000E+00    0.000000000000000E+00    0.000000000000000E+00    0.000000000000000E+00    0.000000000000000E+00    0.000000000000000E+00    0.000000000000000E+00    0.000000000000000E+00    0.000000000000000E+00    0.000000000000000E+00    0.000000000000000E+00    0.000000000000000E+00    0.000000000000000E+00    0.000000000000000E+00    0.000000000000000E+00    0.000000000000000E+00    0.000000000000000E+00    0.000000000000000E+00    0.000000000000000E+00    0.000000000000000E+00    0.000000000000000E+00    0.000000000000000E+00    0.000000000000000E+00    0.000000000000000E+00    0.000000000000000E+00    0.000000000000000E+00    0.000000000000000E+00    0.000000000000000E+00    0.000000000000000E+00    0.000000000000000E+00
    0.987672460815820E+01    0.000000000000000E+00    0.120023283873197E+01    0.000000000000000E+00    0.000000000000000E+00    0.000000000000000E+00    0.000000000000000E+00    0.000000000000000E+00    0.000000000000000E+00    0.000000000000000E+00    0.000000000000000E+00    0.000000000000000E+00    0.000000000000000E+00    0.000000000000000E+00    0.000000000000000E+00    0.000000000000000E+00    0.000000000000000E+00    0.000000000000000E+00    0.000000000000000E+00    0.000000000000000E+00    0.000000000000000E+00    0.000000000000000E+00    0.000000000000000E+00    0.000000000000000E+00    0.000000000000000E+00    0.000000000000000E+00    0.000000000000000E+00    0.000000000000000E+00    0.000000000000000E+00    0.000000000000000E+00    0.000000000000000E+00    0.000000000000000E+00    0.000000000000000E+00    0.000000000000000E+00    0.000000000000000E+00    0.000000000000000E+00    0.000000000000000E+00    0.000000000000000E+00    0.000000000000000E+00    0.000000000000000E+00    0.000000000000000E+00    0.000000000000000E+00    0.000000000000000E+00    0.000000000000000E+00    0.000000000000000E+00    0.000000000000000E+00    0.000000000000000E+00    0.000000000000000E+00
    0.988172470009498E+01    0.000000000000000E+00    0.120213954653972E+01    0.000000000000000E+00    0.000000000000000E+00    0.000000000000000E+00    0.000000000000000E+00    0.000000000000000E+00    0.000000000000000E+00    0.000000000000000E+00    0.000000000000000E+00    0.000000000000000E+00    0.000000000000000E+00    0.000000000000000E+00    0.000000000000000E+00    0.000000000000000E+00    0.000000000000000E+00    0.000000000000000E+00    0.000000000000000E+00    0.000000000000000E+00    0.000000000000000E+00    0.000000000000000E+00    0.000000000000000E+00    0.000000000000000E+00    0.000000000000000E+00    0.000000000000000E+00    0.000000000000000E+00    0.000000000000000E+00    0.000000000000000E+00    0.000000000000000E+00    0.000000000000000E+00    0.000000000000000E+00    0.000000000000000E+00    0.000000000000000E+00    0.000000000000000E+00    0.000000000000000E+00    0.000000000000000E+00    0.000000000000000E+00    0.000000000000000E+00    0.000000000000000E+00    0.000000000000000E+00    0.000000000000000E+00    0.000000000000000E+00    0.000000000000000E+00    0.000000000000000E+00    0.000000000000000E+00    0.000000000000000E+00    0.000000000000000E+00
[truncated: 9,208,068 more chars]
