# Supplementary material for: Multi-photon above threshold ionization of multi-electron atoms and molecules using the R-matrix approach
Source: Sci Rep. 2021 Jun 3;11:11686. doi: 10.1038/s41598-021-89733-z (PMC8175388; doi:10.1038/s41598-021-89733-z)
Supplement: Supplementary file 1 — Supplementary Information. [file 41598_2021_89733_MOESM1_ESM.zip › H2-ATZ.FCI.L6.R100.B150.LG24.2.beta4.txt]

    0.822169417708152E+01    0.000000000000000E+00    0.221166963319879E+01    0.000000000000000E+00    0.000000000000000E+00    0.000000000000000E+00    0.000000000000000E+00    0.000000000000000E+00    0.000000000000000E+00    0.000000000000000E+00    0.000000000000000E+00    0.000000000000000E+00    0.000000000000000E+00    0.000000000000000E+00    0.000000000000000E+00    0.000000000000000E+00    0.000000000000000E+00    0.000000000000000E+00    0.000000000000000E+00    0.000000000000000E+00    0.000000000000000E+00    0.000000000000000E+00    0.000000000000000E+00    0.000000000000000E+00    0.000000000000000E+00    0.000000000000000E+00    0.000000000000000E+00    0.000000000000000E+00    0.000000000000000E+00    0.000000000000000E+00    0.000000000000000E+00    0.000000000000000E+00    0.000000000000000E+00    0.000000000000000E+00    0.000000000000000E+00    0.000000000000000E+00    0.000000000000000E+00    0.000000000000000E+00    0.000000000000000E+00    0.000000000000000E+00    0.000000000000000E+00    0.000000000000000E+00    0.000000000000000E+00    0.000000000000000E+00    0.000000000000000E+00    0.000000000000000E+00    0.000000000000000E+00    0.000000000000000E+00
    0.822669426901831E+01    0.000000000000000E+00    0.221258289312735E+01    0.000000000000000E+00    0.000000000000000E+00    0.000000000000000E+00    0.000000000000000E+00    0.000000000000000E+00    0.000000000000000E+00    0.000000000000000E+00    0.000000000000000E+00    0.000000000000000E+00    0.000000000000000E+00    0.000000000000000E+00    0.000000000000000E+00    0.000000000000000E+00    0.000000000000000E+00    0.000000000000000E+00    0.000000000000000E+00    0.000000000000000E+00    0.000000000000000E+00    0.000000000000000E+00    0.000000000000000E+00    0.000000000000000E+00    0.000000000000000E+00    0.000000000000000E+00    0.000000000000000E+00    0.000000000000000E+00    0.000000000000000E+00    0.000000000000000E+00    0.000000000000000E+00    0.000000000000000E+00    0.000000000000000E+00    0.000000000000000E+00    0.000000000000000E+00    0.000000000000000E+00    0.000000000000000E+00    0.000000000000000E+00    0.000000000000000E+00    0.000000000000000E+00    0.000000000000000E+00    0.000000000000000E+00    0.000000000000000E+00    0.000000000000000E+00    0.000000000000000E+00    0.000000000000000E+00    0.000000000000000E+00    0.000000000000000E+00
    0.823169436095510E+01    0.000000000000000E+00    0.221348518630602E+01    0.000000000000000E+00    0.000000000000000E+00    0.000000000000000E+00    0.000000000000000E+00    0.000000000000000E+00    0.000000000000000E+00    0.000000000000000E+00    0.000000000000000E+00    0.000000000000000E+00    0.000000000000000E+00    0.000000000000000E+00    0.000000000000000E+00    0.000000000000000E+00    0.000000000000000E+00    0.000000000000000E+00    0.000000000000000E+00    0.000000000000000E+00    0.000000000000000E+00    0.000000000000000E+00    0.000000000000000E+00    0.000000000000000E+00    0.000000000000000E+00    0.000000000000000E+00    0.000000000000000E+00    0.000000000000000E+00    0.000000000000000E+00    0.000000000000000E+00    0.000000000000000E+00    0.000000000000000E+00    0.000000000000000E+00    0.000000000000000E+00    0.000000000000000E+00    0.000000000000000E+00    0.000000000000000E+00    0.000000000000000E+00    0.000000000000000E+00    0.000000000000000E+00    0.000000000000000E+00    0.000000000000000E+00    0.000000000000000E+00    0.000000000000000E+00    0.000000000000000E+00    0.000000000000000E+00    0.000000000000000E+00    0.000000000000000E+00
    0.823669445289188E+01    0.000000000000000E+00    0.221438010655340E+01    0.000000000000000E+00    0.000000000000000E+00    0.000000000000000E+00    0.000000000000000E+00    0.000000000000000E+00    0.000000000000000E+00    0.000000000000000E+00    0.000000000000000E+00    0.000000000000000E+00    0.000000000000000E+00    0.000000000000000E+00    0.000000000000000E+00    0.000000000000000E+00    0.000000000000000E+00    0.000000000000000E+00    0.000000000000000E+00    0.000000000000000E+00    0.000000000000000E+00    0.000000000000000E+00    0.000000000000000E+00    0.000000000000000E+00    0.000000000000000E+00    0.000000000000000E+00    0.000000000000000E+00    0.000000000000000E+00    0.000000000000000E+00    0.000000000000000E+00    0.000000000000000E+00    0.000000000000000E+00    0.000000000000000E+00    0.000000000000000E+00    0.000000000000000E+00    0.000000000000000E+00    0.000000000000000E+00    0.000000000000000E+00    0.000000000000000E+00    0.000000000000000E+00    0.000000000000000E+00    0.000000000000000E+00    0.000000000000000E+00    0.000000000000000E+00    0.000000000000000E+00    0.000000000000000E+00    0.000000000000000E+00    0.000000000000000E+00
    0.824169454482867E+01    0.000000000000000E+00    0.221526899689258E+01    0.000000000000000E+00    0.000000000000000E+00    0.000000000000000E+00    0.000000000000000E+00    0.000000000000000E+00    0.000000000000000E+00    0.000000000000000E+00    0.000000000000000E+00    0.000000000000000E+00    0.000000000000000E+00    0.000000000000000E+00    0.000000000000000E+00    0.000000000000000E+00    0.000000000000000E+00    0.000000000000000E+00    0.000000000000000E+00    0.000000000000000E+00    0.000000000000000E+00    0.000000000000000E+00    0.000000000000000E+00    0.000000000000000E+00    0.000000000000000E+00    0.000000000000000E+00    0.000000000000000E+00    0.000000000000000E+00    0.000000000000000E+00    0.000000000000000E+00    0.000000000000000E+00    0.000000000000000E+00    0.000000000000000E+00    0.000000000000000E+00    0.000000000000000E+00    0.000000000000000E+00    0.000000000000000E+00    0.000000000000000E+00    0.000000000000000E+00    0.000000000000000E+00    0.000000000000000E+00    0.000000000000000E+00    0.000000000000000E+00    0.000000000000000E+00    0.000000000000000E+00    0.000000000000000E+00    0.000000000000000E+00    0.000000000000000E+00
    0.824669463676546E+01    0.000000000000000E+00    0.221615250467869E+01    0.000000000000000E+00    0.000000000000000E+00    0.000000000000000E+00    0.000000000000000E+00    0.000000000000000E+00    0.000000000000000E+00    0.000000000000000E+00    0.000000000000000E+00    0.000000000000000E+00    0.000000000000000E+00    0.000000000000000E+00    0.000000000000000E+00    0.000000000000000E+00    0.000000000000000E+00    0.000000000000000E+00    0.000000000000000E+00    0.000000000000000E+00    0.000000000000000E+00    0.000000000000000E+00    0.000000000000000E+00    0.000000000000000E+00    0.000000000000000E+00    0.000000000000000E+00    0.000000000000000E+00    0.000000000000000E+00    0.000000000000000E+00    0.000000000000000E+00    0.000000000000000E+00    0.000000000000000E+00    0.000000000000000E+00    0.000000000000000E+00    0.000000000000000E+00    0.000000000000000E+00    0.000000000000000E+00    0.000000000000000E+00    0.000000000000000E+00    0.000000000000000E+00    0.000000000000000E+00    0.000000000000000E+00    0.000000000000000E+00    0.000000000000000E+00    0.000000000000000E+00    0.000000000000000E+00    0.000000000000000E+00    0.000000000000000E+00
    0.825169472870225E+01    0.000000000000000E+00    0.221703098783104E+01    0.000000000000000E+00    0.000000000000000E+00    0.000000000000000E+00    0.000000000000000E+00    0.000000000000000E+00    0.000000000000000E+00    0.000000000000000E+00    0.000000000000000E+00    0.000000000000000E+00    0.000000000000000E+00    0.000000000000000E+00    0.000000000000000E+00    0.000000000000000E+00    0.000000000000000E+00    0.000000000000000E+00    0.000000000000000E+00    0.000000000000000E+00    0.000000000000000E+00    0.000000000000000E+00    0.000000000000000E+00    0.000000000000000E+00    0.000000000000000E+00    0.000000000000000E+00    0.000000000000000E+00    0.000000000000000E+00    0.000000000000000E+00    0.000000000000000E+00    0.000000000000000E+00    0.000000000000000E+00    0.000000000000000E+00    0.000000000000000E+00    0.000000000000000E+00    0.000000000000000E+00    0.000000000000000E+00    0.000000000000000E+00    0.000000000000000E+00    0.000000000000000E+00    0.000000000000000E+00    0.000000000000000E+00    0.000000000000000E+00    0.000000000000000E+00    0.000000000000000E+00    0.000000000000000E+00    0.000000000000000E+00    0.000000000000000E+00
    0.825669482063903E+01    0.000000000000000E+00    0.221790466897460E+01    0.000000000000000E+00    0.000000000000000E+00    0.000000000000000E+00    0.000000000000000E+00    0.000000000000000E+00    0.000000000000000E+00    0.000000000000000E+00    0.000000000000000E+00    0.000000000000000E+00    0.000000000000000E+00    0.000000000000000E+00    0.000000000000000E+00    0.000000000000000E+00    0.000000000000000E+00    0.000000000000000E+00    0.000000000000000E+00    0.000000000000000E+00    0.000000000000000E+00    0.000000000000000E+00    0.000000000000000E+00    0.000000000000000E+00    0.000000000000000E+00    0.000000000000000E+00    0.000000000000000E+00    0.000000000000000E+00    0.000000000000000E+00    0.000000000000000E+00    0.000000000000000E+00    0.000000000000000E+00    0.000000000000000E+00    0.000000000000000E+00    0.000000000000000E+00    0.000000000000000E+00    0.000000000000000E+00    0.000000000000000E+00    0.000000000000000E+00    0.000000000000000E+00    0.000000000000000E+00    0.000000000000000E+00    0.000000000000000E+00    0.000000000000000E+00    0.000000000000000E+00    0.000000000000000E+00    0.000000000000000E+00    0.000000000000000E+00
    0.826169491257582E+01    0.000000000000000E+00    0.221877370635433E+01    0.000000000000000E+00    0.000000000000000E+00    0.000000000000000E+00    0.000000000000000E+00    0.000000000000000E+00    0.000000000000000E+00    0.000000000000000E+00    0.000000000000000E+00    0.000000000000000E+00    0.000000000000000E+00    0.000000000000000E+00    0.000000000000000E+00    0.000000000000000E+00    0.000000000000000E+00    0.000000000000000E+00    0.000000000000000E+00    0.000000000000000E+00    0.000000000000000E+00    0.000000000000000E+00    0.000000000000000E+00    0.000000000000000E+00    0.000000000000000E+00    0.000000000000000E+00    0.000000000000000E+00    0.000000000000000E+00    0.000000000000000E+00    0.000000000000000E+00    0.000000000000000E+00    0.000000000000000E+00    0.000000000000000E+00    0.000000000000000E+00    0.000000000000000E+00    0.000000000000000E+00    0.000000000000000E+00    0.000000000000000E+00    0.000000000000000E+00    0.000000000000000E+00    0.000000000000000E+00    0.000000000000000E+00    0.000000000000000E+00    0.000000000000000E+00    0.000000000000000E+00    0.000000000000000E+00    0.000000000000000E+00    0.000000000000000E+00
    0.826669500451261E+01    0.000000000000000E+00    0.221963822949604E+01    0.000000000000000E+00    0.000000000000000E+00    0.000000000000000E+00    0.000000000000000E+00    0.000000000000000E+00    0.000000000000000E+00    0.000000000000000E+00    0.000000000000000E+00    0.000000000000000E+00    0.000000000000000E+00    0.000000000000000E+00    0.000000000000000E+00    0.000000000000000E+00    0.000000000000000E+00    0.000000000000000E+00    0.000000000000000E+00    0.000000000000000E+00    0.000000000000000E+00    0.000000000000000E+00    0.000000000000000E+00    0.000000000000000E+00    0.000000000000000E+00    0.000000000000000E+00    0.000000000000000E+00    0.000000000000000E+00    0.000000000000000E+00    0.000000000000000E+00    0.000000000000000E+00    0.000000000000000E+00    0.000000000000000E+00    0.000000000000000E+00    0.000000000000000E+00    0.000000000000000E+00    0.000000000000000E+00    0.000000000000000E+00    0.000000000000000E+00    0.000000000000000E+00    0.000000000000000E+00    0.000000000000000E+00    0.000000000000000E+00    0.000000000000000E+00    0.000000000000000E+00    0.000000000000000E+00    0.000000000000000E+00    0.000000000000000E+00
    0.827169509644940E+01    0.000000000000000E+00    0.222049835710367E+01    0.000000000000000E+00    0.000000000000000E+00    0.000000000000000E+00    0.000000000000000E+00    0.000000000000000E+00    0.000000000000000E+00    0.000000000000000E+00    0.000000000000000E+00    0.000000000000000E+00    0.000000000000000E+00    0.000000000000000E+00    0.000000000000000E+00    0.000000000000000E+00    0.000000000000000E+00    0.000000000000000E+00    0.000000000000000E+00    0.000000000000000E+00    0.000000000000000E+00    0.000000000000000E+00    0.000000000000000E+00    0.000000000000000E+00    0.000000000000000E+00    0.000000000000000E+00    0.000000000000000E+00    0.000000000000000E+00    0.000000000000000E+00    0.000000000000000E+00    0.000000000000000E+00    0.000000000000000E+00    0.000000000000000E+00    0.000000000000000E+00    0.000000000000000E+00    0.000000000000000E+00    0.000000000000000E+00    0.000000000000000E+00    0.000000000000000E+00    0.000000000000000E+00    0.000000000000000E+00    0.000000000000000E+00    0.000000000000000E+00    0.000000000000000E+00    0.000000000000000E+00    0.000000000000000E+00    0.000000000000000E+00    0.000000000000000E+00
    0.827669518838618E+01    0.000000000000000E+00    0.222135420495998E+01    0.000000000000000E+00    0.000000000000000E+00    0.000000000000000E+00    0.000000000000000E+00    0.000000000000000E+00    0.000000000000000E+00    0.000000000000000E+00    0.000000000000000E+00    0.000000000000000E+00    0.000000000000000E+00    0.000000000000000E+00    0.000000000000000E+00    0.000000000000000E+00    0.000000000000000E+00    0.000000000000000E+00    0.000000000000000E+00    0.000000000000000E+00    0.000000000000000E+00    0.000000000000000E+00    0.000000000000000E+00    0.000000000000000E+00    0.000000000000000E+00    0.000000000000000E+00    0.000000000000000E+00    0.000000000000000E+00    0.000000000000000E+00    0.000000000000000E+00    0.000000000000000E+00    0.000000000000000E+00    0.000000000000000E+00    0.000000000000000E+00    0.000000000000000E+00    0.000000000000000E+00    0.000000000000000E+00    0.000000000000000E+00    0.000000000000000E+00    0.000000000000000E+00    0.000000000000000E+00    0.000000000000000E+00    0.000000000000000E+00    0.000000000000000E+00    0.000000000000000E+00    0.000000000000000E+00    0.000000000000000E+00    0.000000000000000E+00
    0.828169528032297E+01    0.000000000000000E+00    0.222220588794608E+01    0.000000000000000E+00    0.000000000000000E+00    0.000000000000000E+00    0.000000000000000E+00    0.000000000000000E+00    0.000000000000000E+00    0.000000000000000E+00    0.000000000000000E+00    0.000000000000000E+00    0.000000000000000E+00    0.000000000000000E+00    0.000000000000000E+00    0.000000000000000E+00    0.000000000000000E+00    0.000000000000000E+00    0.000000000000000E+00    0.000000000000000E+00    0.000000000000000E+00    0.000000000000000E+00    0.000000000000000E+00    0.000000000000000E+00    0.000000000000000E+00    0.000000000000000E+00    0.000000000000000E+00    0.000000000000000E+00    0.000000000000000E+00    0.000000000000000E+00    0.000000000000000E+00    0.000000000000000E+00    0.000000000000000E+00    0.000000000000000E+00    0.000000000000000E+00    0.000000000000000E+00    0.000000000000000E+00    0.000000000000000E+00    0.000000000000000E+00    0.000000000000000E+00    0.000000000000000E+00    0.000000000000000E+00    0.000000000000000E+00    0.000000000000000E+00    0.000000000000000E+00    0.000000000000000E+00    0.000000000000000E+00    0.000000000000000E+00
    0.828669537225976E+01    0.000000000000000E+00    0.222305351870459E+01    0.000000000000000E+00    0.000000000000000E+00    0.000000000000000E+00    0.000000000000000E+00    0.000000000000000E+00    0.000000000000000E+00    0.000000000000000E+00    0.000000000000000E+00    0.000000000000000E+00    0.000000000000000E+00    0.000000000000000E+00    0.000000000000000E+00    0.000000000000000E+00    0.000000000000000E+00    0.000000000000000E+00    0.000000000000000E+00    0.000000000000000E+00    0.000000000000000E+00    0.000000000000000E+00    0.000000000000000E+00    0.000000000000000E+00    0.000000000000000E+00    0.000000000000000E+00    0.000000000000000E+00    0.000000000000000E+00    0.000000000000000E+00    0.000000000000000E+00    0.000000000000000E+00    0.000000000000000E+00    0.000000000000000E+00    0.000000000000000E+00    0.000000000000000E+00    0.000000000000000E+00    0.000000000000000E+00    0.000000000000000E+00    0.000000000000000E+00    0.000000000000000E+00    0.000000000000000E+00    0.000000000000000E+00    0.000000000000000E+00    0.000000000000000E+00    0.000000000000000E+00    0.000000000000000E+00    0.000000000000000E+00    0.000000000000000E+00
    0.829169546419655E+01    0.000000000000000E+00    0.222389720465351E+01    0.000000000000000E+00    0.000000000000000E+00    0.000000000000000E+00    0.000000000000000E+00    0.000000000000000E+00    0.000000000000000E+00    0.000000000000000E+00    0.000000000000000E+00    0.000000000000000E+00    0.000000000000000E+00    0.000000000000000E+00    0.000000000000000E+00    0.000000000000000E+00    0.000000000000000E+00    0.000000000000000E+00    0.000000000000000E+00    0.000000000000000E+00    0.000000000000000E+00    0.000000000000000E+00    0.000000000000000E+00    0.000000000000000E+00    0.000000000000000E+00    0.000000000000000E+00    0.000000000000000E+00    0.000000000000000E+00    0.000000000000000E+00    0.000000000000000E+00    0.000000000000000E+00    0.000000000000000E+00    0.000000000000000E+00    0.000000000000000E+00    0.000000000000000E+00    0.000000000000000E+00    0.000000000000000E+00    0.000000000000000E+00    0.000000000000000E+00    0.000000000000000E+00    0.000000000000000E+00    0.000000000000000E+00    0.000000000000000E+00    0.000000000000000E+00    0.000000000000000E+00    0.000000000000000E+00    0.000000000000000E+00    0.000000000000000E+00
    0.829669555613333E+01    0.000000000000000E+00    0.222473704454710E+01    0.000000000000000E+00    0.000000000000000E+00    0.000000000000000E+00    0.000000000000000E+00    0.000000000000000E+00    0.000000000000000E+00    0.000000000000000E+00    0.000000000000000E+00    0.000000000000000E+00    0.000000000000000E+00    0.000000000000000E+00    0.000000000000000E+00    0.000000000000000E+00    0.000000000000000E+00    0.000000000000000E+00    0.000000000000000E+00    0.000000000000000E+00    0.000000000000000E+00    0.000000000000000E+00    0.000000000000000E+00    0.000000000000000E+00    0.000000000000000E+00    0.000000000000000E+00    0.000000000000000E+00    0.000000000000000E+00    0.000000000000000E+00    0.000000000000000E+00    0.000000000000000E+00    0.000000000000000E+00    0.000000000000000E+00    0.000000000000000E+00    0.000000000000000E+00    0.000000000000000E+00    0.000000000000000E+00    0.000000000000000E+00    0.000000000000000E+00    0.000000000000000E+00    0.000000000000000E+00    0.000000000000000E+00    0.000000000000000E+00    0.000000000000000E+00    0.000000000000000E+00    0.000000000000000E+00    0.000000000000000E+00    0.000000000000000E+00
    0.830169564807012E+01    0.000000000000000E+00    0.222557312540661E+01    0.000000000000000E+00    0.000000000000000E+00    0.000000000000000E+00    0.000000000000000E+00    0.000000000000000E+00    0.000000000000000E+00    0.000000000000000E+00    0.000000000000000E+00    0.000000000000000E+00    0.000000000000000E+00    0.000000000000000E+00    0.000000000000000E+00    0.000000000000000E+00    0.000000000000000E+00    0.000000000000000E+00    0.000000000000000E+00    0.000000000000000E+00    0.000000000000000E+00    0.000000000000000E+00    0.000000000000000E+00    0.000000000000000E+00    0.000000000000000E+00    0.000000000000000E+00    0.000000000000000E+00    0.000000000000000E+00    0.000000000000000E+00    0.000000000000000E+00    0.000000000000000E+00    0.000000000000000E+00    0.000000000000000E+00    0.000000000000000E+00    0.000000000000000E+00    0.000000000000000E+00    0.000000000000000E+00    0.000000000000000E+00    0.000000000000000E+00    0.000000000000000E+00    0.000000000000000E+00    0.000000000000000E+00    0.000000000000000E+00    0.000000000000000E+00    0.000000000000000E+00    0.000000000000000E+00    0.000000000000000E+00    0.000000000000000E+00
    0.830669574000691E+01    0.000000000000000E+00    0.222640552033905E+01    0.000000000000000E+00    0.000000000000000E+00    0.000000000000000E+00    0.000000000000000E+00    0.000000000000000E+00    0.000000000000000E+00    0.000000000000000E+00    0.000000000000000E+00    0.000000000000000E+00    0.000000000000000E+00    0.000000000000000E+00    0.000000000000000E+00    0.000000000000000E+00    0.000000000000000E+00    0.000000000000000E+00    0.000000000000000E+00    0.000000000000000E+00    0.000000000000000E+00    0.000000000000000E+00    0.000000000000000E+00    0.000000000000000E+00    0.000000000000000E+00    0.000000000000000E+00    0.000000000000000E+00    0.000000000000000E+00    0.000000000000000E+00    0.000000000000000E+00    0.000000000000000E+00    0.000000000000000E+00    0.000000000000000E+00    0.000000000000000E+00    0.000000000000000E+00    0.000000000000000E+00    0.000000000000000E+00    0.000000000000000E+00    0.000000000000000E+00    0.000000000000000E+00    0.000000000000000E+00    0.000000000000000E+00    0.000000000000000E+00    0.000000000000000E+00    0.000000000000000E+00    0.000000000000000E+00    0.000000000000000E+00    0.000000000000000E+00
    0.831169583194369E+01    0.000000000000000E+00    0.222723428751082E+01    0.000000000000000E+00    0.000000000000000E+00    0.000000000000000E+00    0.000000000000000E+00    0.000000000000000E+00    0.000000000000000E+00    0.000000000000000E+00    0.000000000000000E+00    0.000000000000000E+00    0.000000000000000E+00    0.000000000000000E+00    0.000000000000000E+00    0.000000000000000E+00    0.000000000000000E+00    0.000000000000000E+00    0.000000000000000E+00    0.000000000000000E+00    0.000000000000000E+00    0.000000000000000E+00    0.000000000000000E+00    0.000000000000000E+00    0.000000000000000E+00    0.000000000000000E+00    0.000000000000000E+00    0.000000000000000E+00    0.000000000000000E+00    0.000000000000000E+00    0.000000000000000E+00    0.000000000000000E+00    0.000000000000000E+00    0.000000000000000E+00    0.000000000000000E+00    0.000000000000000E+00    0.000000000000000E+00    0.000000000000000E+00    0.000000000000000E+00    0.000000000000000E+00    0.000000000000000E+00    0.000000000000000E+00    0.000000000000000E+00    0.000000000000000E+00    0.000000000000000E+00    0.000000000000000E+00    0.000000000000000E+00    0.000000000000000E+00
    0.831669592388048E+01    0.000000000000000E+00    0.222805947033487E+01    0.000000000000000E+00    0.000000000000000E+00    0.000000000000000E+00    0.000000000000000E+00    0.000000000000000E+00    0.000000000000000E+00    0.000000000000000E+00    0.000000000000000E+00    0.000000000000000E+00    0.000000000000000E+00    0.000000000000000E+00    0.000000000000000E+00    0.000000000000000E+00    0.000000000000000E+00    0.000000000000000E+00    0.000000000000000E+00    0.000000000000000E+00    0.000000000000000E+00    0.000000000000000E+00    0.000000000000000E+00    0.000000000000000E+00    0.000000000000000E+00    0.000000000000000E+00    0.000000000000000E+00    0.000000000000000E+00    0.000000000000000E+00    0.000000000000000E+00    0.000000000000000E+00    0.000000000000000E+00    0.000000000000000E+00    0.000000000000000E+00    0.000000000000000E+00    0.000000000000000E+00    0.000000000000000E+00    0.000000000000000E+00    0.000000000000000E+00    0.000000000000000E+00    0.000000000000000E+00    0.000000000000000E+00    0.000000000000000E+00    0.000000000000000E+00    0.000000000000000E+00    0.000000000000000E+00    0.000000000000000E+00    0.000000000000000E+00
    0.832169601581727E+01    0.000000000000000E+00    0.222888109877164E+01    0.000000000000000E+00    0.000000000000000E+00    0.000000000000000E+00    0.000000000000000E+00    0.000000000000000E+00    0.000000000000000E+00    0.000000000000000E+00    0.000000000000000E+00    0.000000000000000E+00    0.000000000000000E+00    0.000000000000000E+00    0.000000000000000E+00    0.000000000000000E+00    0.000000000000000E+00    0.000000000000000E+00    0.000000000000000E+00    0.000000000000000E+00    0.000000000000000E+00    0.000000000000000E+00    0.000000000000000E+00    0.000000000000000E+00    0.000000000000000E+00    0.000000000000000E+00    0.000000000000000E+00    0.000000000000000E+00    0.000000000000000E+00    0.000000000000000E+00    0.000000000000000E+00    0.000000000000000E+00    0.000000000000000E+00    0.000000000000000E+00    0.000000000000000E+00    0.000000000000000E+00    0.000000000000000E+00    0.000000000000000E+00    0.000000000000000E+00    0.000000000000000E+00    0.000000000000000E+00    0.000000000000000E+00    0.000000000000000E+00    0.000000000000000E+00    0.000000000000000E+00    0.000000000000000E+00    0.000000000000000E+00    0.000000000000000E+00
    0.832669610775406E+01    0.000000000000000E+00    0.222969919153057E+01    0.000000000000000E+00    0.000000000000000E+00    0.000000000000000E+00    0.000000000000000E+00    0.000000000000000E+00    0.000000000000000E+00    0.000000000000000E+00    0.000000000000000E+00    0.000000000000000E+00    0.000000000000000E+00    0.000000000000000E+00    0.000000000000000E+00    0.000000000000000E+00    0.000000000000000E+00    0.000000000000000E+00    0.000000000000000E+00    0.000000000000000E+00    0.000000000000000E+00    0.000000000000000E+00    0.000000000000000E+00    0.000000000000000E+00    0.000000000000000E+00    0.000000000000000E+00    0.000000000000000E+00    0.000000000000000E+00    0.000000000000000E+00    0.000000000000000E+00    0.000000000000000E+00    0.000000000000000E+00    0.000000000000000E+00    0.000000000000000E+00    0.000000000000000E+00    0.000000000000000E+00    0.000000000000000E+00    0.000000000000000E+00    0.000000000000000E+00    0.000000000000000E+00    0.000000000000000E+00    0.000000000000000E+00    0.000000000000000E+00    0.000000000000000E+00    0.000000000000000E+00    0.000000000000000E+00    0.000000000000000E+00    0.000000000000000E+00
    0.833169619969084E+01    0.000000000000000E+00    0.223051375889195E+01    0.000000000000000E+00    0.000000000000000E+00    0.000000000000000E+00    0.000000000000000E+00    0.000000000000000E+00    0.000000000000000E+00    0.000000000000000E+00    0.000000000000000E+00    0.000000000000000E+00    0.000000000000000E+00    0.000000000000000E+00    0.000000000000000E+00    0.000000000000000E+00    0.000000000000000E+00    0.000000000000000E+00    0.000000000000000E+00    0.000000000000000E+00    0.000000000000000E+00    0.000000000000000E+00    0.000000000000000E+00    0.000000000000000E+00    0.000000000000000E+00    0.000000000000000E+00    0.000000000000000E+00    0.000000000000000E+00    0.000000000000000E+00    0.000000000000000E+00    0.000000000000000E+00    0.000000000000000E+00    0.000000000000000E+00    0.000000000000000E+00    0.000000000000000E+00    0.000000000000000E+00    0.000000000000000E+00    0.000000000000000E+00    0.000000000000000E+00    0.000000000000000E+00    0.000000000000000E+00    0.000000000000000E+00    0.000000000000000E+00    0.000000000000000E+00    0.000000000000000E+00    0.000000000000000E+00    0.000000000000000E+00    0.000000000000000E+00
    0.833669629162763E+01    0.000000000000000E+00    0.223132480584300E+01    0.000000000000000E+00    0.000000000000000E+00    0.000000000000000E+00    0.000000000000000E+00    0.000000000000000E+00    0.000000000000000E+00    0.000000000000000E+00    0.000000000000000E+00    0.000000000000000E+00    0.000000000000000E+00    0.000000000000000E+00    0.000000000000000E+00    0.000000000000000E+00    0.000000000000000E+00    0.000000000000000E+00    0.000000000000000E+00    0.000000000000000E+00    0.000000000000000E+00    0.000000000000000E+00    0.000000000000000E+00    0.000000000000000E+00    0.000000000000000E+00    0.000000000000000E+00    0.000000000000000E+00    0.000000000000000E+00    0.000000000000000E+00    0.000000000000000E+00    0.000000000000000E+00    0.000000000000000E+00    0.000000000000000E+00    0.000000000000000E+00    0.000000000000000E+00    0.000000000000000E+00    0.000000000000000E+00    0.000000000000000E+00    0.000000000000000E+00    0.000000000000000E+00    0.000000000000000E+00    0.000000000000000E+00    0.000000000000000E+00    0.000000000000000E+00    0.000000000000000E+00    0.000000000000000E+00    0.000000000000000E+00    0.000000000000000E+00
    0.834169638356442E+01    0.000000000000000E+00    0.223213233523127E+01    0.000000000000000E+00    0.000000000000000E+00    0.000000000000000E+00    0.000000000000000E+00    0.000000000000000E+00    0.000000000000000E+00    0.000000000000000E+00    0.000000000000000E+00    0.000000000000000E+00    0.000000000000000E+00    0.000000000000000E+00    0.000000000000000E+00    0.000000000000000E+00    0.000000000000000E+00    0.000000000000000E+00    0.000000000000000E+00    0.000000000000000E+00    0.000000000000000E+00    0.000000000000000E+00    0.000000000000000E+00    0.000000000000000E+00    0.000000000000000E+00    0.000000000000000E+00    0.000000000000000E+00    0.000000000000000E+00    0.000000000000000E+00    0.000000000000000E+00    0.000000000000000E+00    0.000000000000000E+00    0.000000000000000E+00    0.000000000000000E+00    0.000000000000000E+00    0.000000000000000E+00    0.000000000000000E+00    0.000000000000000E+00    0.000000000000000E+00    0.000000000000000E+00    0.000000000000000E+00    0.000000000000000E+00    0.000000000000000E+00    0.000000000000000E+00    0.000000000000000E+00    0.000000000000000E+00    0.000000000000000E+00    0.000000000000000E+00
    0.834669647550121E+01    0.000000000000000E+00    0.223293635067393E+01    0.000000000000000E+00    0.000000000000000E+00    0.000000000000000E+00    0.000000000000000E+00    0.000000000000000E+00    0.000000000000000E+00    0.000000000000000E+00    0.000000000000000E+00    0.000000000000000E+00    0.000000000000000E+00    0.000000000000000E+00    0.000000000000000E+00    0.000000000000000E+00    0.000000000000000E+00    0.000000000000000E+00    0.000000000000000E+00    0.000000000000000E+00    0.000000000000000E+00    0.000000000000000E+00    0.000000000000000E+00    0.000000000000000E+00    0.000000000000000E+00    0.000000000000000E+00    0.000000000000000E+00    0.000000000000000E+00    0.000000000000000E+00    0.000000000000000E+00    0.000000000000000E+00    0.000000000000000E+00    0.000000000000000E+00    0.000000000000000E+00    0.000000000000000E+00    0.000000000000000E+00    0.000000000000000E+00    0.000000000000000E+00    0.000000000000000E+00    0.000000000000000E+00    0.000000000000000E+00    0.000000000000000E+00    0.000000000000000E+00    0.000000000000000E+00    0.000000000000000E+00    0.000000000000000E+00    0.000000000000000E+00    0.000000000000000E+00
    0.835169656743799E+01    0.000000000000000E+00    0.223373685901730E+01    0.000000000000000E+00    0.000000000000000E+00    0.000000000000000E+00    0.000000000000000E+00    0.000000000000000E+00    0.000000000000000E+00    0.000000000000000E+00    0.000000000000000E+00    0.000000000000000E+00    0.000000000000000E+00    0.000000000000000E+00    0.000000000000000E+00    0.000000000000000E+00    0.000000000000000E+00    0.000000000000000E+00    0.000000000000000E+00    0.000000000000000E+00    0.000000000000000E+00    0.000000000000000E+00    0.000000000000000E+00    0.000000000000000E+00    0.000000000000000E+00    0.000000000000000E+00    0.000000000000000E+00    0.000000000000000E+00    0.000000000000000E+00    0.000000000000000E+00    0.000000000000000E+00    0.000000000000000E+00    0.000000000000000E+00    0.000000000000000E+00    0.000000000000000E+00    0.000000000000000E+00    0.000000000000000E+00    0.000000000000000E+00    0.000000000000000E+00    0.000000000000000E+00    0.000000000000000E+00    0.000000000000000E+00    0.000000000000000E+00    0.000000000000000E+00    0.000000000000000E+00    0.000000000000000E+00    0.000000000000000E+00    0.000000000000000E+00
    0.835669665937478E+01    0.000000000000000E+00    0.223453387220557E+01    0.000000000000000E+00    0.000000000000000E+00    0.000000000000000E+00    0.000000000000000E+00    0.000000000000000E+00    0.000000000000000E+00    0.000000000000000E+00    0.000000000000000E+00    0.000000000000000E+00    0.000000000000000E+00    0.000000000000000E+00    0.000000000000000E+00    0.000000000000000E+00    0.000000000000000E+00    0.000000000000000E+00    0.000000000000000E+00    0.000000000000000E+00    0.000000000000000E+00    0.000000000000000E+00    0.000000000000000E+00    0.000000000000000E+00    0.000000000000000E+00    0.000000000000000E+00    0.000000000000000E+00    0.000000000000000E+00    0.000000000000000E+00    0.000000000000000E+00    0.000000000000000E+00    0.000000000000000E+00    0.000000000000000E+00    0.000000000000000E+00    0.000000000000000E+00    0.000000000000000E+00    0.000000000000000E+00    0.000000000000000E+00    0.000000000000000E+00    0.000000000000000E+00    0.000000000000000E+00    0.000000000000000E+00    0.000000000000000E+00    0.000000000000000E+00    0.000000000000000E+00    0.000000000000000E+00    0.000000000000000E+00    0.000000000000000E+00
    0.836169675131157E+01    0.000000000000000E+00    0.223532740848583E+01    0.000000000000000E+00    0.000000000000000E+00    0.000000000000000E+00    0.000000000000000E+00    0.000000000000000E+00    0.000000000000000E+00    0.000000000000000E+00    0.000000000000000E+00    0.000000000000000E+00    0.000000000000000E+00    0.000000000000000E+00    0.000000000000000E+00    0.000000000000000E+00    0.000000000000000E+00    0.000000000000000E+00    0.000000000000000E+00    0.000000000000000E+00    0.000000000000000E+00    0.000000000000000E+00    0.000000000000000E+00    0.000000000000000E+00    0.000000000000000E+00    0.000000000000000E+00    0.000000000000000E+00    0.000000000000000E+00    0.000000000000000E+00    0.000000000000000E+00    0.000000000000000E+00    0.000000000000000E+00    0.000000000000000E+00    0.000000000000000E+00    0.000000000000000E+00    0.000000000000000E+00    0.000000000000000E+00    0.000000000000000E+00    0.000000000000000E+00    0.000000000000000E+00    0.000000000000000E+00    0.000000000000000E+00    0.000000000000000E+00    0.000000000000000E+00    0.000000000000000E+00    0.000000000000000E+00    0.000000000000000E+00    0.000000000000000E+00
    0.836669684324836E+01    0.000000000000000E+00    0.223611749294103E+01    0.000000000000000E+00    0.000000000000000E+00    0.000000000000000E+00    0.000000000000000E+00    0.000000000000000E+00    0.000000000000000E+00    0.000000000000000E+00    0.000000000000000E+00    0.000000000000000E+00    0.000000000000000E+00    0.000000000000000E+00    0.000000000000000E+00    0.000000000000000E+00    0.000000000000000E+00    0.000000000000000E+00    0.000000000000000E+00    0.000000000000000E+00    0.000000000000000E+00    0.000000000000000E+00    0.000000000000000E+00    0.000000000000000E+00    0.000000000000000E+00    0.000000000000000E+00    0.000000000000000E+00    0.000000000000000E+00    0.000000000000000E+00    0.000000000000000E+00    0.000000000000000E+00    0.000000000000000E+00    0.000000000000000E+00    0.000000000000000E+00    0.000000000000000E+00    0.000000000000000E+00    0.000000000000000E+00    0.000000000000000E+00    0.000000000000000E+00    0.000000000000000E+00    0.000000000000000E+00    0.000000000000000E+00    0.000000000000000E+00    0.000000000000000E+00    0.000000000000000E+00    0.000000000000000E+00    0.000000000000000E+00    0.000000000000000E+00
    0.837169693518515E+01    0.000000000000000E+00    0.223690415739745E+01    0.000000000000000E+00    0.000000000000000E+00    0.000000000000000E+00    0.000000000000000E+00    0.000000000000000E+00    0.000000000000000E+00    0.000000000000000E+00    0.000000000000000E+00    0.000000000000000E+00    0.000000000000000E+00    0.000000000000000E+00    0.000000000000000E+00    0.000000000000000E+00    0.000000000000000E+00    0.000000000000000E+00    0.000000000000000E+00    0.000000000000000E+00    0.000000000000000E+00    0.000000000000000E+00    0.000000000000000E+00    0.000000000000000E+00    0.000000000000000E+00    0.000000000000000E+00    0.000000000000000E+00    0.000000000000000E+00    0.000000000000000E+00    0.000000000000000E+00    0.000000000000000E+00    0.000000000000000E+00    0.000000000000000E+00    0.000000000000000E+00    0.000000000000000E+00    0.000000000000000E+00    0.000000000000000E+00    0.000000000000000E+00    0.000000000000000E+00    0.000000000000000E+00    0.000000000000000E+00    0.000000000000000E+00    0.000000000000000E+00    0.000000000000000E+00    0.000000000000000E+00    0.000000000000000E+00    0.000000000000000E+00    0.000000000000000E+00
    0.837669702712193E+01    0.000000000000000E+00    0.223768743979769E+01    0.000000000000000E+00    0.000000000000000E+00    0.000000000000000E+00    0.000000000000000E+00    0.000000000000000E+00    0.000000000000000E+00    0.000000000000000E+00    0.000000000000000E+00    0.000000000000000E+00    0.000000000000000E+00    0.000000000000000E+00    0.000000000000000E+00    0.000000000000000E+00    0.000000000000000E+00    0.000000000000000E+00    0.000000000000000E+00    0.000000000000000E+00    0.000000000000000E+00    0.000000000000000E+00    0.000000000000000E+00    0.000000000000000E+00    0.000000000000000E+00    0.000000000000000E+00    0.000000000000000E+00    0.000000000000000E+00    0.000000000000000E+00    0.000000000000000E+00    0.000000000000000E+00    0.000000000000000E+00    0.000000000000000E+00    0.000000000000000E+00    0.000000000000000E+00    0.000000000000000E+00    0.000000000000000E+00    0.000000000000000E+00    0.000000000000000E+00    0.000000000000000E+00    0.000000000000000E+00    0.000000000000000E+00    0.000000000000000E+00    0.000000000000000E+00    0.000000000000000E+00    0.000000000000000E+00    0.000000000000000E+00    0.000000000000000E+00
    0.838169711905872E+01    0.000000000000000E+00    0.223846738315924E+01    0.000000000000000E+00    0.000000000000000E+00    0.000000000000000E+00    0.000000000000000E+00    0.000000000000000E+00    0.000000000000000E+00    0.000000000000000E+00    0.000000000000000E+00    0.000000000000000E+00    0.000000000000000E+00    0.000000000000000E+00    0.000000000000000E+00    0.000000000000000E+00    0.000000000000000E+00    0.000000000000000E+00    0.000000000000000E+00    0.000000000000000E+00    0.000000000000000E+00    0.000000000000000E+00    0.000000000000000E+00    0.000000000000000E+00    0.000000000000000E+00    0.000000000000000E+00    0.000000000000000E+00    0.000000000000000E+00    0.000000000000000E+00    0.000000000000000E+00    0.000000000000000E+00    0.000000000000000E+00    0.000000000000000E+00    0.000000000000000E+00    0.000000000000000E+00    0.000000000000000E+00    0.000000000000000E+00    0.000000000000000E+00    0.000000000000000E+00    0.000000000000000E+00    0.000000000000000E+00    0.000000000000000E+00    0.000000000000000E+00    0.000000000000000E+00    0.000000000000000E+00    0.000000000000000E+00    0.000000000000000E+00    0.000000000000000E+00
    0.838669721099551E+01    0.000000000000000E+00    0.223924403425468E+01    0.000000000000000E+00    0.000000000000000E+00    0.000000000000000E+00    0.000000000000000E+00    0.000000000000000E+00    0.000000000000000E+00    0.000000000000000E+00    0.000000000000000E+00    0.000000000000000E+00    0.000000000000000E+00    0.000000000000000E+00    0.000000000000000E+00    0.000000000000000E+00    0.000000000000000E+00    0.000000000000000E+00    0.000000000000000E+00    0.000000000000000E+00    0.000000000000000E+00    0.000000000000000E+00    0.000000000000000E+00    0.000000000000000E+00    0.000000000000000E+00    0.000000000000000E+00    0.000000000000000E+00    0.000000000000000E+00    0.000000000000000E+00    0.000000000000000E+00    0.000000000000000E+00    0.000000000000000E+00    0.000000000000000E+00    0.000000000000000E+00    0.000000000000000E+00    0.000000000000000E+00    0.000000000000000E+00    0.000000000000000E+00    0.000000000000000E+00    0.000000000000000E+00    0.000000000000000E+00    0.000000000000000E+00    0.000000000000000E+00    0.000000000000000E+00    0.000000000000000E+00    0.000000000000000E+00    0.000000000000000E+00    0.000000000000000E+00
    0.839169730293229E+01    0.000000000000000E+00    0.224001744215291E+01    0.000000000000000E+00    0.000000000000000E+00    0.000000000000000E+00    0.000000000000000E+00    0.000000000000000E+00    0.000000000000000E+00    0.000000000000000E+00    0.000000000000000E+00    0.000000000000000E+00    0.000000000000000E+00    0.000000000000000E+00    0.000000000000000E+00    0.000000000000000E+00    0.000000000000000E+00    0.000000000000000E+00    0.000000000000000E+00    0.000000000000000E+00    0.000000000000000E+00    0.000000000000000E+00    0.000000000000000E+00    0.000000000000000E+00    0.000000000000000E+00    0.000000000000000E+00    0.000000000000000E+00    0.000000000000000E+00    0.000000000000000E+00    0.000000000000000E+00    0.000000000000000E+00    0.000000000000000E+00    0.000000000000000E+00    0.000000000000000E+00    0.000000000000000E+00    0.000000000000000E+00    0.000000000000000E+00    0.000000000000000E+00    0.000000000000000E+00    0.000000000000000E+00    0.000000000000000E+00    0.000000000000000E+00    0.000000000000000E+00    0.000000000000000E+00    0.000000000000000E+00    0.000000000000000E+00    0.000000000000000E+00    0.000000000000000E+00
    0.839669739486908E+01    0.000000000000000E+00    0.224078765675094E+01    0.000000000000000E+00    0.000000000000000E+00    0.000000000000000E+00    0.000000000000000E+00    0.000000000000000E+00    0.000000000000000E+00    0.000000000000000E+00    0.000000000000000E+00    0.000000000000000E+00    0.000000000000000E+00    0.000000000000000E+00    0.000000000000000E+00    0.000000000000000E+00    0.000000000000000E+00    0.000000000000000E+00    0.000000000000000E+00    0.000000000000000E+00    0.000000000000000E+00    0.000000000000000E+00    0.000000000000000E+00    0.000000000000000E+00    0.000000000000000E+00    0.000000000000000E+00    0.000000000000000E+00    0.000000000000000E+00    0.000000000000000E+00    0.000000000000000E+00    0.000000000000000E+00    0.000000000000000E+00    0.000000000000000E+00    0.000000000000000E+00    0.000000000000000E+00    0.000000000000000E+00    0.000000000000000E+00    0.000000000000000E+00    0.000000000000000E+00    0.000000000000000E+00    0.000000000000000E+00    0.000000000000000E+00    0.000000000000000E+00    0.000000000000000E+00    0.000000000000000E+00    0.000000000000000E+00    0.000000000000000E+00    0.000000000000000E+00
    0.840169748680587E+01    0.000000000000000E+00    0.224155472740937E+01    0.000000000000000E+00    0.000000000000000E+00    0.000000000000000E+00    0.000000000000000E+00    0.000000000000000E+00    0.000000000000000E+00    0.000000000000000E+00    0.000000000000000E+00    0.000000000000000E+00    0.000000000000000E+00    0.000000000000000E+00    0.000000000000000E+00    0.000000000000000E+00    0.000000000000000E+00    0.000000000000000E+00    0.000000000000000E+00    0.000000000000000E+00    0.000000000000000E+00    0.000000000000000E+00    0.000000000000000E+00    0.000000000000000E+00    0.000000000000000E+00    0.000000000000000E+00    0.000000000000000E+00    0.000000000000000E+00    0.000000000000000E+00    0.000000000000000E+00    0.000000000000000E+00    0.000000000000000E+00    0.000000000000000E+00    0.000000000000000E+00    0.000000000000000E+00    0.000000000000000E+00    0.000000000000000E+00    0.000000000000000E+00    0.000000000000000E+00    0.000000000000000E+00    0.000000000000000E+00    0.000000000000000E+00    0.000000000000000E+00    0.000000000000000E+00    0.000000000000000E+00    0.000000000000000E+00    0.000000000000000E+00    0.000000000000000E+00
    0.840669757874266E+01    0.000000000000000E+00    0.224231870178040E+01    0.000000000000000E+00    0.000000000000000E+00    0.000000000000000E+00    0.000000000000000E+00    0.000000000000000E+00    0.000000000000000E+00    0.000000000000000E+00    0.000000000000000E+00    0.000000000000000E+00    0.000000000000000E+00    0.000000000000000E+00    0.000000000000000E+00    0.000000000000000E+00    0.000000000000000E+00    0.000000000000000E+00    0.000000000000000E+00    0.000000000000000E+00    0.000000000000000E+00    0.000000000000000E+00    0.000000000000000E+00    0.000000000000000E+00    0.000000000000000E+00    0.000000000000000E+00    0.000000000000000E+00    0.000000000000000E+00    0.000000000000000E+00    0.000000000000000E+00    0.000000000000000E+00    0.000000000000000E+00    0.000000000000000E+00    0.000000000000000E+00    0.000000000000000E+00    0.000000000000000E+00    0.000000000000000E+00    0.000000000000000E+00    0.000000000000000E+00    0.000000000000000E+00    0.000000000000000E+00    0.000000000000000E+00    0.000000000000000E+00    0.000000000000000E+00    0.000000000000000E+00    0.000000000000000E+00    0.000000000000000E+00    0.000000000000000E+00
    0.841169767067944E+01    0.000000000000000E+00    0.224307962489036E+01    0.000000000000000E+00    0.000000000000000E+00    0.000000000000000E+00    0.000000000000000E+00    0.000000000000000E+00    0.000000000000000E+00    0.000000000000000E+00    0.000000000000000E+00    0.000000000000000E+00    0.000000000000000E+00    0.000000000000000E+00    0.000000000000000E+00    0.000000000000000E+00    0.000000000000000E+00    0.000000000000000E+00    0.000000000000000E+00    0.000000000000000E+00    0.000000000000000E+00    0.000000000000000E+00    0.000000000000000E+00    0.000000000000000E+00    0.000000000000000E+00    0.000000000000000E+00    0.000000000000000E+00    0.000000000000000E+00    0.000000000000000E+00    0.000000000000000E+00    0.000000000000000E+00    0.000000000000000E+00    0.000000000000000E+00    0.000000000000000E+00    0.000000000000000E+00    0.000000000000000E+00    0.000000000000000E+00    0.000000000000000E+00    0.000000000000000E+00    0.000000000000000E+00    0.000000000000000E+00    0.000000000000000E+00    0.000000000000000E+00    0.000000000000000E+00    0.000000000000000E+00    0.000000000000000E+00    0.000000000000000E+00    0.000000000000000E+00
    0.841669776261623E+01    0.000000000000000E+00    0.224383753851074E+01    0.000000000000000E+00    0.000000000000000E+00    0.000000000000000E+00    0.000000000000000E+00    0.000000000000000E+00    0.000000000000000E+00    0.000000000000000E+00    0.000000000000000E+00    0.000000000000000E+00    0.000000000000000E+00    0.000000000000000E+00    0.000000000000000E+00    0.000000000000000E+00    0.000000000000000E+00    0.000000000000000E+00    0.000000000000000E+00    0.000000000000000E+00    0.000000000000000E+00    0.000000000000000E+00    0.000000000000000E+00    0.000000000000000E+00    0.000000000000000E+00    0.000000000000000E+00    0.000000000000000E+00    0.000000000000000E+00    0.000000000000000E+00    0.000000000000000E+00    0.000000000000000E+00    0.000000000000000E+00    0.000000000000000E+00    0.000000000000000E+00    0.000000000000000E+00    0.000000000000000E+00    0.000000000000000E+00    0.000000000000000E+00    0.000000000000000E+00    0.000000000000000E+00    0.000000000000000E+00    0.000000000000000E+00    0.000000000000000E+00    0.000000000000000E+00    0.000000000000000E+00    0.000000000000000E+00    0.000000000000000E+00    0.000000000000000E+00
    0.842169785455302E+01    0.000000000000000E+00    0.224459248082544E+01    0.000000000000000E+00    0.000000000000000E+00    0.000000000000000E+00    0.000000000000000E+00    0.000000000000000E+00    0.000000000000000E+00    0.000000000000000E+00    0.000000000000000E+00    0.000000000000000E+00    0.000000000000000E+00    0.000000000000000E+00    0.000000000000000E+00    0.000000000000000E+00    0.000000000000000E+00    0.000000000000000E+00    0.000000000000000E+00    0.000000000000000E+00    0.000000000000000E+00    0.000000000000000E+00    0.000000000000000E+00    0.000000000000000E+00    0.000000000000000E+00    0.000000000000000E+00    0.000000000000000E+00    0.000000000000000E+00    0.000000000000000E+00    0.000000000000000E+00    0.000000000000000E+00    0.000000000000000E+00    0.000000000000000E+00    0.000000000000000E+00    0.000000000000000E+00    0.000000000000000E+00    0.000000000000000E+00    0.000000000000000E+00    0.000000000000000E+00    0.000000000000000E+00    0.000000000000000E+00    0.000000000000000E+00    0.000000000000000E+00    0.000000000000000E+00    0.000000000000000E+00    0.000000000000000E+00    0.000000000000000E+00    0.000000000000000E+00
    0.842669794648981E+01    0.000000000000000E+00    0.224534448637841E+01    0.000000000000000E+00    0.000000000000000E+00    0.000000000000000E+00    0.000000000000000E+00    0.000000000000000E+00    0.000000000000000E+00    0.000000000000000E+00    0.000000000000000E+00    0.000000000000000E+00    0.000000000000000E+00    0.000000000000000E+00    0.000000000000000E+00    0.000000000000000E+00    0.000000000000000E+00    0.000000000000000E+00    0.000000000000000E+00    0.000000000000000E+00    0.000000000000000E+00    0.000000000000000E+00    0.000000000000000E+00    0.000000000000000E+00    0.000000000000000E+00    0.000000000000000E+00    0.000000000000000E+00    0.000000000000000E+00    0.000000000000000E+00    0.000000000000000E+00    0.000000000000000E+00    0.000000000000000E+00    0.000000000000000E+00    0.000000000000000E+00    0.000000000000000E+00    0.000000000000000E+00    0.000000000000000E+00    0.000000000000000E+00    0.000000000000000E+00    0.000000000000000E+00    0.000000000000000E+00    0.000000000000000E+00    0.000000000000000E+00    0.000000000000000E+00    0.000000000000000E+00    0.000000000000000E+00    0.000000000000000E+00    0.000000000000000E+00
    0.843169803842659E+01    0.000000000000000E+00    0.224609358626743E+01    0.000000000000000E+00    0.000000000000000E+00    0.000000000000000E+00    0.000000000000000E+00    0.000000000000000E+00    0.000000000000000E+00    0.000000000000000E+00    0.000000000000000E+00    0.000000000000000E+00    0.000000000000000E+00    0.000000000000000E+00    0.000000000000000E+00    0.000000000000000E+00    0.000000000000000E+00    0.000000000000000E+00    0.000000000000000E+00    0.000000000000000E+00    0.000000000000000E+00    0.000000000000000E+00    0.000000000000000E+00    0.000000000000000E+00    0.000000000000000E+00    0.000000000000000E+00    0.000000000000000E+00    0.000000000000000E+00    0.000000000000000E+00    0.000000000000000E+00    0.000000000000000E+00    0.000000000000000E+00    0.000000000000000E+00    0.000000000000000E+00    0.000000000000000E+00    0.000000000000000E+00    0.000000000000000E+00    0.000000000000000E+00    0.000000000000000E+00    0.000000000000000E+00    0.000000000000000E+00    0.000000000000000E+00    0.000000000000000E+00    0.000000000000000E+00    0.000000000000000E+00    0.000000000000000E+00    0.000000000000000E+00    0.000000000000000E+00
    0.843669813036338E+01    0.000000000000000E+00    0.224683980853577E+01    0.000000000000000E+00    0.000000000000000E+00    0.000000000000000E+00    0.000000000000000E+00    0.000000000000000E+00    0.000000000000000E+00    0.000000000000000E+00    0.000000000000000E+00    0.000000000000000E+00    0.000000000000000E+00    0.000000000000000E+00    0.000000000000000E+00    0.000000000000000E+00    0.000000000000000E+00    0.000000000000000E+00    0.000000000000000E+00    0.000000000000000E+00    0.000000000000000E+00    0.000000000000000E+00    0.000000000000000E+00    0.000000000000000E+00    0.000000000000000E+00    0.000000000000000E+00    0.000000000000000E+00    0.000000000000000E+00    0.000000000000000E+00    0.000000000000000E+00    0.000000000000000E+00    0.000000000000000E+00    0.000000000000000E+00    0.000000000000000E+00    0.000000000000000E+00    0.000000000000000E+00    0.000000000000000E+00    0.000000000000000E+00    0.000000000000000E+00    0.000000000000000E+00    0.000000000000000E+00    0.000000000000000E+00    0.000000000000000E+00    0.000000000000000E+00    0.000000000000000E+00    0.000000000000000E+00    0.000000000000000E+00    0.000000000000000E+00
    0.844169822230017E+01    0.000000000000000E+00    0.224758317870538E+01    0.000000000000000E+00    0.000000000000000E+00    0.000000000000000E+00    0.000000000000000E+00    0.000000000000000E+00    0.000000000000000E+00    0.000000000000000E+00    0.000000000000000E+00    0.000000000000000E+00    0.000000000000000E+00    0.000000000000000E+00    0.000000000000000E+00    0.000000000000000E+00    0.000000000000000E+00    0.000000000000000E+00    0.000000000000000E+00    0.000000000000000E+00    0.000000000000000E+00    0.000000000000000E+00    0.000000000000000E+00    0.000000000000000E+00    0.000000000000000E+00    0.000000000000000E+00    0.000000000000000E+00    0.000000000000000E+00    0.000000000000000E+00    0.000000000000000E+00    0.000000000000000E+00    0.000000000000000E+00    0.000000000000000E+00    0.000000000000000E+00    0.000000000000000E+00    0.000000000000000E+00    0.000000000000000E+00    0.000000000000000E+00    0.000000000000000E+00    0.000000000000000E+00    0.000000000000000E+00    0.000000000000000E+00    0.000000000000000E+00    0.000000000000000E+00    0.000000000000000E+00    0.000000000000000E+00    0.000000000000000E+00    0.000000000000000E+00
    0.844669831423696E+01    0.000000000000000E+00    0.224832372039274E+01    0.000000000000000E+00    0.000000000000000E+00    0.000000000000000E+00    0.000000000000000E+00    0.000000000000000E+00    0.000000000000000E+00    0.000000000000000E+00    0.000000000000000E+00    0.000000000000000E+00    0.000000000000000E+00    0.000000000000000E+00    0.000000000000000E+00    0.000000000000000E+00    0.000000000000000E+00    0.000000000000000E+00    0.000000000000000E+00    0.000000000000000E+00    0.000000000000000E+00    0.000000000000000E+00    0.000000000000000E+00    0.000000000000000E+00    0.000000000000000E+00    0.000000000000000E+00    0.000000000000000E+00    0.000000000000000E+00    0.000000000000000E+00    0.000000000000000E+00    0.000000000000000E+00    0.000000000000000E+00    0.000000000000000E+00    0.000000000000000E+00    0.000000000000000E+00    0.000000000000000E+00    0.000000000000000E+00    0.000000000000000E+00    0.000000000000000E+00    0.000000000000000E+00    0.000000000000000E+00    0.000000000000000E+00    0.000000000000000E+00    0.000000000000000E+00    0.000000000000000E+00    0.000000000000000E+00    0.000000000000000E+00    0.000000000000000E+00
    0.845169840617375E+01    0.000000000000000E+00    0.224906145594945E+01    0.000000000000000E+00    0.000000000000000E+00    0.000000000000000E+00    0.000000000000000E+00    0.000000000000000E+00    0.000000000000000E+00    0.000000000000000E+00    0.000000000000000E+00    0.000000000000000E+00    0.000000000000000E+00    0.000000000000000E+00    0.000000000000000E+00    0.000000000000000E+00    0.000000000000000E+00    0.000000000000000E+00    0.000000000000000E+00    0.000000000000000E+00    0.000000000000000E+00    0.000000000000000E+00    0.000000000000000E+00    0.000000000000000E+00    0.000000000000000E+00    0.000000000000000E+00    0.000000000000000E+00    0.000000000000000E+00    0.000000000000000E+00    0.000000000000000E+00    0.000000000000000E+00    0.000000000000000E+00    0.000000000000000E+00    0.000000000000000E+00    0.000000000000000E+00    0.000000000000000E+00    0.000000000000000E+00    0.000000000000000E+00    0.000000000000000E+00    0.000000000000000E+00    0.000000000000000E+00    0.000000000000000E+00    0.000000000000000E+00    0.000000000000000E+00    0.000000000000000E+00    0.000000000000000E+00    0.000000000000000E+00    0.000000000000000E+00
    0.845669849811053E+01    0.000000000000000E+00    0.224979640707626E+01    0.000000000000000E+00    0.000000000000000E+00    0.000000000000000E+00    0.000000000000000E+00    0.000000000000000E+00    0.000000000000000E+00    0.000000000000000E+00    0.000000000000000E+00    0.000000000000000E+00    0.000000000000000E+00    0.000000000000000E+00    0.000000000000000E+00    0.000000000000000E+00    0.000000000000000E+00    0.000000000000000E+00    0.000000000000000E+00    0.000000000000000E+00    0.000000000000000E+00    0.000000000000000E+00    0.000000000000000E+00    0.000000000000000E+00    0.000000000000000E+00    0.000000000000000E+00    0.000000000000000E+00    0.000000000000000E+00    0.000000000000000E+00    0.000000000000000E+00    0.000000000000000E+00    0.000000000000000E+00    0.000000000000000E+00    0.000000000000000E+00    0.000000000000000E+00    0.000000000000000E+00    0.000000000000000E+00    0.000000000000000E+00    0.000000000000000E+00    0.000000000000000E+00    0.000000000000000E+00    0.000000000000000E+00    0.000000000000000E+00    0.000000000000000E+00    0.000000000000000E+00    0.000000000000000E+00    0.000000000000000E+00    0.000000000000000E+00
    0.846169859004732E+01    0.000000000000000E+00    0.225052859536697E+01    0.000000000000000E+00    0.000000000000000E+00    0.000000000000000E+00    0.000000000000000E+00    0.000000000000000E+00    0.000000000000000E+00    0.000000000000000E+00    0.000000000000000E+00    0.000000000000000E+00    0.000000000000000E+00    0.000000000000000E+00    0.000000000000000E+00    0.000000000000000E+00    0.000000000000000E+00    0.000000000000000E+00    0.000000000000000E+00    0.000000000000000E+00    0.000000000000000E+00    0.000000000000000E+00    0.000000000000000E+00    0.000000000000000E+00    0.000000000000000E+00    0.000000000000000E+00    0.000000000000000E+00    0.000000000000000E+00    0.000000000000000E+00    0.000000000000000E+00    0.000000000000000E+00    0.000000000000000E+00    0.000000000000000E+00    0.000000000000000E+00    0.000000000000000E+00    0.000000000000000E+00    0.000000000000000E+00    0.000000000000000E+00    0.000000000000000E+00    0.000000000000000E+00    0.000000000000000E+00    0.000000000000000E+00    0.000000000000000E+00    0.000000000000000E+00    0.000000000000000E+00    0.000000000000000E+00    0.000000000000000E+00    0.000000000000000E+00
    0.846669868198411E+01    0.000000000000000E+00    0.225125804275015E+01    0.000000000000000E+00    0.000000000000000E+00    0.000000000000000E+00    0.000000000000000E+00    0.000000000000000E+00    0.000000000000000E+00    0.000000000000000E+00    0.000000000000000E+00    0.000000000000000E+00    0.000000000000000E+00    0.000000000000000E+00    0.000000000000000E+00    0.000000000000000E+00    0.000000000000000E+00    0.000000000000000E+00    0.000000000000000E+00    0.000000000000000E+00    0.000000000000000E+00    0.000000000000000E+00    0.000000000000000E+00    0.000000000000000E+00    0.000000000000000E+00    0.000000000000000E+00    0.000000000000000E+00    0.000000000000000E+00    0.000000000000000E+00    0.000000000000000E+00    0.000000000000000E+00    0.000000000000000E+00    0.000000000000000E+00    0.000000000000000E+00    0.000000000000000E+00    0.000000000000000E+00    0.000000000000000E+00    0.000000000000000E+00    0.000000000000000E+00    0.000000000000000E+00    0.000000000000000E+00    0.000000000000000E+00    0.000000000000000E+00    0.000000000000000E+00    0.000000000000000E+00    0.000000000000000E+00    0.000000000000000E+00    0.000000000000000E+00
    0.847169877392090E+01    0.000000000000000E+00    0.225198477180721E+01    0.000000000000000E+00    0.000000000000000E+00    0.000000000000000E+00    0.000000000000000E+00    0.000000000000000E+00    0.000000000000000E+00    0.000000000000000E+00    0.000000000000000E+00    0.000000000000000E+00    0.000000000000000E+00    0.000000000000000E+00    0.000000000000000E+00    0.000000000000000E+00    0.000000000000000E+00    0.000000000000000E+00    0.000000000000000E+00    0.000000000000000E+00    0.000000000000000E+00    0.000000000000000E+00    0.000000000000000E+00    0.000000000000000E+00    0.000000000000000E+00    0.000000000000000E+00    0.000000000000000E+00    0.000000000000000E+00    0.000000000000000E+00    0.000000000000000E+00    0.000000000000000E+00    0.000000000000000E+00    0.000000000000000E+00    0.000000000000000E+00    0.000000000000000E+00    0.000000000000000E+00    0.000000000000000E+00    0.000000000000000E+00    0.000000000000000E+00    0.000000000000000E+00    0.000000000000000E+00    0.000000000000000E+00    0.000000000000000E+00    0.000000000000000E+00    0.000000000000000E+00    0.000000000000000E+00    0.000000000000000E+00    0.000000000000000E+00
    0.847669886585768E+01    0.000000000000000E+00    0.225270880595766E+01    0.000000000000000E+00    0.000000000000000E+00    0.000000000000000E+00    0.000000000000000E+00    0.000000000000000E+00    0.000000000000000E+00    0.000000000000000E+00    0.000000000000000E+00    0.000000000000000E+00    0.000000000000000E+00    0.000000000000000E+00    0.000000000000000E+00    0.000000000000000E+00    0.000000000000000E+00    0.000000000000000E+00    0.000000000000000E+00    0.000000000000000E+00    0.000000000000000E+00    0.000000000000000E+00    0.000000000000000E+00    0.000000000000000E+00    0.000000000000000E+00    0.000000000000000E+00    0.000000000000000E+00    0.000000000000000E+00    0.000000000000000E+00    0.000000000000000E+00    0.000000000000000E+00    0.000000000000000E+00    0.000000000000000E+00    0.000000000000000E+00    0.000000000000000E+00    0.000000000000000E+00    0.000000000000000E+00    0.000000000000000E+00    0.000000000000000E+00    0.000000000000000E+00    0.000000000000000E+00    0.000000000000000E+00    0.000000000000000E+00    0.000000000000000E+00    0.000000000000000E+00    0.000000000000000E+00    0.000000000000000E+00    0.000000000000000E+00
    0.848169895779447E+01    0.000000000000000E+00    0.225343016951269E+01    0.000000000000000E+00    0.000000000000000E+00    0.000000000000000E+00    0.000000000000000E+00    0.000000000000000E+00    0.000000000000000E+00    0.000000000000000E+00    0.000000000000000E+00    0.000000000000000E+00    0.000000000000000E+00    0.000000000000000E+00    0.000000000000000E+00    0.000000000000000E+00    0.000000000000000E+00    0.000000000000000E+00    0.000000000000000E+00    0.000000000000000E+00    0.000000000000000E+00    0.000000000000000E+00    0.000000000000000E+00    0.000000000000000E+00    0.000000000000000E+00    0.000000000000000E+00    0.000000000000000E+00    0.000000000000000E+00    0.000000000000000E+00    0.000000000000000E+00    0.000000000000000E+00    0.000000000000000E+00    0.000000000000000E+00    0.000000000000000E+00    0.000000000000000E+00    0.000000000000000E+00    0.000000000000000E+00    0.000000000000000E+00    0.000000000000000E+00    0.000000000000000E+00    0.000000000000000E+00    0.000000000000000E+00    0.000000000000000E+00    0.000000000000000E+00    0.000000000000000E+00    0.000000000000000E+00    0.000000000000000E+00    0.000000000000000E+00
    0.848669904973126E+01    0.000000000000000E+00    0.225414888760735E+01    0.000000000000000E+00    0.000000000000000E+00    0.000000000000000E+00    0.000000000000000E+00    0.000000000000000E+00    0.000000000000000E+00    0.000000000000000E+00    0.000000000000000E+00    0.000000000000000E+00    0.000000000000000E+00    0.000000000000000E+00    0.000000000000000E+00    0.000000000000000E+00    0.000000000000000E+00    0.000000000000000E+00    0.000000000000000E+00    0.000000000000000E+00    0.000000000000000E+00    0.000000000000000E+00    0.000000000000000E+00    0.000000000000000E+00    0.000000000000000E+00    0.000000000000000E+00    0.000000000000000E+00    0.000000000000000E+00    0.000000000000000E+00    0.000000000000000E+00    0.000000000000000E+00    0.000000000000000E+00    0.000000000000000E+00    0.000000000000000E+00    0.000000000000000E+00    0.000000000000000E+00    0.000000000000000E+00    0.000000000000000E+00    0.000000000000000E+00    0.000000000000000E+00    0.000000000000000E+00    0.000000000000000E+00    0.000000000000000E+00    0.000000000000000E+00    0.000000000000000E+00    0.000000000000000E+00    0.000000000000000E+00    0.000000000000000E+00
    0.849169914166804E+01    0.000000000000000E+00    0.225486498602936E+01    0.000000000000000E+00    0.000000000000000E+00    0.000000000000000E+00    0.000000000000000E+00    0.000000000000000E+00    0.000000000000000E+00    0.000000000000000E+00    0.000000000000000E+00    0.000000000000000E+00    0.000000000000000E+00    0.000000000000000E+00    0.000000000000000E+00    0.000000000000000E+00    0.000000000000000E+00    0.000000000000000E+00    0.000000000000000E+00    0.000000000000000E+00    0.000000000000000E+00    0.000000000000000E+00    0.000000000000000E+00    0.000000000000000E+00    0.000000000000000E+00    0.000000000000000E+00    0.000000000000000E+00    0.000000000000000E+00    0.000000000000000E+00    0.000000000000000E+00    0.000000000000000E+00    0.000000000000000E+00    0.000000000000000E+00    0.000000000000000E+00    0.000000000000000E+00    0.000000000000000E+00    0.000000000000000E+00    0.000000000000000E+00    0.000000000000000E+00    0.000000000000000E+00    0.000000000000000E+00    0.000000000000000E+00    0.000000000000000E+00    0.000000000000000E+00    0.000000000000000E+00    0.000000000000000E+00    0.000000000000000E+00    0.000000000000000E+00
    0.849669923360483E+01    0.000000000000000E+00    0.225557849096783E+01    0.000000000000000E+00    0.000000000000000E+00    0.000000000000000E+00    0.000000000000000E+00    0.000000000000000E+00    0.000000000000000E+00    0.000000000000000E+00    0.000000000000000E+00    0.000000000000000E+00    0.000000000000000E+00    0.000000000000000E+00    0.000000000000000E+00    0.000000000000000E+00    0.000000000000000E+00    0.000000000000000E+00    0.000000000000000E+00    0.000000000000000E+00    0.000000000000000E+00    0.000000000000000E+00    0.000000000000000E+00    0.000000000000000E+00    0.000000000000000E+00    0.000000000000000E+00    0.000000000000000E+00    0.000000000000000E+00    0.000000000000000E+00    0.000000000000000E+00    0.000000000000000E+00    0.000000000000000E+00    0.000000000000000E+00    0.000000000000000E+00    0.000000000000000E+00    0.000000000000000E+00    0.000000000000000E+00    0.000000000000000E+00    0.000000000000000E+00    0.000000000000000E+00    0.000000000000000E+00    0.000000000000000E+00    0.000000000000000E+00    0.000000000000000E+00    0.000000000000000E+00    0.000000000000000E+00    0.000000000000000E+00    0.000000000000000E+00
    0.850169932554162E+01    0.000000000000000E+00    0.225628942870752E+01    0.000000000000000E+00    0.000000000000000E+00    0.000000000000000E+00    0.000000000000000E+00    0.000000000000000E+00    0.000000000000000E+00    0.000000000000000E+00    0.000000000000000E+00    0.000000000000000E+00    0.000000000000000E+00    0.000000000000000E+00    0.000000000000000E+00    0.000000000000000E+00    0.000000000000000E+00    0.000000000000000E+00    0.000000000000000E+00    0.000000000000000E+00    0.000000000000000E+00    0.000000000000000E+00    0.000000000000000E+00    0.000000000000000E+00    0.000000000000000E+00    0.000000000000000E+00    0.000000000000000E+00    0.000000000000000E+00    0.000000000000000E+00    0.000000000000000E+00    0.000000000000000E+00    0.000000000000000E+00    0.000000000000000E+00    0.000000000000000E+00    0.000000000000000E+00    0.000000000000000E+00    0.000000000000000E+00    0.000000000000000E+00    0.000000000000000E+00    0.000000000000000E+00    0.000000000000000E+00    0.000000000000000E+00    0.000000000000000E+00    0.000000000000000E+00    0.000000000000000E+00    0.000000000000000E+00    0.000000000000000E+00    0.000000000000000E+00
    0.850669941747841E+01    0.000000000000000E+00    0.225699782529620E+01    0.000000000000000E+00    0.000000000000000E+00    0.000000000000000E+00    0.000000000000000E+00    0.000000000000000E+00    0.000000000000000E+00    0.000000000000000E+00    0.000000000000000E+00    0.000000000000000E+00    0.000000000000000E+00    0.000000000000000E+00    0.000000000000000E+00    0.000000000000000E+00    0.000000000000000E+00    0.000000000000000E+00    0.000000000000000E+00    0.000000000000000E+00    0.000000000000000E+00    0.000000000000000E+00    0.000000000000000E+00    0.000000000000000E+00    0.000000000000000E+00    0.000000000000000E+00    0.000000000000000E+00    0.000000000000000E+00    0.000000000000000E+00    0.000000000000000E+00    0.000000000000000E+00    0.000000000000000E+00    0.000000000000000E+00    0.000000000000000E+00    0.000000000000000E+00    0.000000000000000E+00    0.000000000000000E+00    0.000000000000000E+00    0.000000000000000E+00    0.000000000000000E+00    0.000000000000000E+00    0.000000000000000E+00    0.000000000000000E+00    0.000000000000000E+00    0.000000000000000E+00    0.000000000000000E+00    0.000000000000000E+00    0.000000000000000E+00
    0.851169950941519E+01    0.000000000000000E+00    0.225770370621082E+01    0.000000000000000E+00    0.000000000000000E+00    0.000000000000000E+00    0.000000000000000E+00    0.000000000000000E+00    0.000000000000000E+00    0.000000000000000E+00    0.000000000000000E+00    0.000000000000000E+00    0.000000000000000E+00    0.000000000000000E+00    0.000000000000000E+00    0.000000000000000E+00    0.000000000000000E+00    0.000000000000000E+00    0.000000000000000E+00    0.000000000000000E+00    0.000000000000000E+00    0.000000000000000E+00    0.000000000000000E+00    0.000000000000000E+00    0.000000000000000E+00    0.000000000000000E+00    0.000000000000000E+00    0.000000000000000E+00    0.000000000000000E+00    0.000000000000000E+00    0.000000000000000E+00    0.000000000000000E+00    0.000000000000000E+00    0.000000000000000E+00    0.000000000000000E+00    0.000000000000000E+00    0.000000000000000E+00    0.000000000000000E+00    0.000000000000000E+00    0.000000000000000E+00    0.000000000000000E+00    0.000000000000000E+00    0.000000000000000E+00    0.000000000000000E+00    0.000000000000000E+00    0.000000000000000E+00    0.000000000000000E+00    0.000000000000000E+00
    0.851669960135198E+01    0.000000000000000E+00    0.225840709604588E+01    0.000000000000000E+00    0.000000000000000E+00    0.000000000000000E+00    0.000000000000000E+00    0.000000000000000E+00    0.000000000000000E+00    0.000000000000000E+00    0.000000000000000E+00    0.000000000000000E+00    0.000000000000000E+00    0.000000000000000E+00    0.000000000000000E+00    0.000000000000000E+00    0.000000000000000E+00    0.000000000000000E+00    0.000000000000000E+00    0.000000000000000E+00    0.000000000000000E+00    0.000000000000000E+00    0.000000000000000E+00    0.000000000000000E+00    0.000000000000000E+00    0.000000000000000E+00    0.000000000000000E+00    0.000000000000000E+00    0.000000000000000E+00    0.000000000000000E+00    0.000000000000000E+00    0.000000000000000E+00    0.000000000000000E+00    0.000000000000000E+00    0.000000000000000E+00    0.000000000000000E+00    0.000000000000000E+00    0.000000000000000E+00    0.000000000000000E+00    0.000000000000000E+00    0.000000000000000E+00    0.000000000000000E+00    0.000000000000000E+00    0.000000000000000E+00    0.000000000000000E+00    0.000000000000000E+00    0.000000000000000E+00    0.000000000000000E+00
    0.852169969328877E+01    0.000000000000000E+00    0.225910801824346E+01    0.000000000000000E+00    0.000000000000000E+00    0.000000000000000E+00    0.000000000000000E+00    0.000000000000000E+00    0.000000000000000E+00    0.000000000000000E+00    0.000000000000000E+00    0.000000000000000E+00    0.000000000000000E+00    0.000000000000000E+00    0.000000000000000E+00    0.000000000000000E+00    0.000000000000000E+00    0.000000000000000E+00    0.000000000000000E+00    0.000000000000000E+00    0.000000000000000E+00    0.000000000000000E+00    0.000000000000000E+00    0.000000000000000E+00    0.000000000000000E+00    0.000000000000000E+00    0.000000000000000E+00    0.000000000000000E+00    0.000000000000000E+00    0.000000000000000E+00    0.000000000000000E+00    0.000000000000000E+00    0.000000000000000E+00    0.000000000000000E+00    0.000000000000000E+00    0.000000000000000E+00    0.000000000000000E+00    0.000000000000000E+00    0.000000000000000E+00    0.000000000000000E+00    0.000000000000000E+00    0.000000000000000E+00    0.000000000000000E+00    0.000000000000000E+00    0.000000000000000E+00    0.000000000000000E+00    0.000000000000000E+00    0.000000000000000E+00
    0.852669978522556E+01    0.000000000000000E+00    0.225980649487985E+01    0.000000000000000E+00    0.000000000000000E+00    0.000000000000000E+00    0.000000000000000E+00    0.000000000000000E+00    0.000000000000000E+00    0.000000000000000E+00    0.000000000000000E+00    0.000000000000000E+00    0.000000000000000E+00    0.000000000000000E+00    0.000000000000000E+00    0.000000000000000E+00    0.000000000000000E+00    0.000000000000000E+00    0.000000000000000E+00    0.000000000000000E+00    0.000000000000000E+00    0.000000000000000E+00    0.000000000000000E+00    0.000000000000000E+00    0.000000000000000E+00    0.000000000000000E+00    0.000000000000000E+00    0.000000000000000E+00    0.000000000000000E+00    0.000000000000000E+00    0.000000000000000E+00    0.000000000000000E+00    0.000000000000000E+00    0.000000000000000E+00    0.000000000000000E+00    0.000000000000000E+00    0.000000000000000E+00    0.000000000000000E+00    0.000000000000000E+00    0.000000000000000E+00    0.000000000000000E+00    0.000000000000000E+00    0.000000000000000E+00    0.000000000000000E+00    0.000000000000000E+00    0.000000000000000E+00    0.000000000000000E+00    0.000000000000000E+00
    0.853169987716235E+01    0.000000000000000E+00    0.226050254651814E+01    0.000000000000000E+00    0.000000000000000E+00    0.000000000000000E+00    0.000000000000000E+00    0.000000000000000E+00    0.000000000000000E+00    0.000000000000000E+00    0.000000000000000E+00    0.000000000000000E+00    0.000000000000000E+00    0.000000000000000E+00    0.000000000000000E+00    0.000000000000000E+00    0.000000000000000E+00    0.000000000000000E+00    0.000000000000000E+00    0.000000000000000E+00    0.000000000000000E+00    0.000000000000000E+00    0.000000000000000E+00    0.000000000000000E+00    0.000000000000000E+00    0.000000000000000E+00    0.000000000000000E+00    0.000000000000000E+00    0.000000000000000E+00    0.000000000000000E+00    0.000000000000000E+00    0.000000000000000E+00    0.000000000000000E+00    0.000000000000000E+00    0.000000000000000E+00    0.000000000000000E+00    0.000000000000000E+00    0.000000000000000E+00    0.000000000000000E+00    0.000000000000000E+00    0.000000000000000E+00    0.000000000000000E+00    0.000000000000000E+00    0.000000000000000E+00    0.000000000000000E+00    0.000000000000000E+00    0.000000000000000E+00    0.000000000000000E+00
    0.853669996909913E+01    0.000000000000000E+00    0.226119619213136E+01    0.000000000000000E+00    0.000000000000000E+00    0.000000000000000E+00    0.000000000000000E+00    0.000000000000000E+00    0.000000000000000E+00    0.000000000000000E+00    0.000000000000000E+00    0.000000000000000E+00    0.000000000000000E+00    0.000000000000000E+00    0.000000000000000E+00    0.000000000000000E+00    0.000000000000000E+00    0.000000000000000E+00    0.000000000000000E+00    0.000000000000000E+00    0.000000000000000E+00    0.000000000000000E+00    0.000000000000000E+00    0.000000000000000E+00    0.000000000000000E+00    0.000000000000000E+00    0.000000000000000E+00    0.000000000000000E+00    0.000000000000000E+00    0.000000000000000E+00    0.000000000000000E+00    0.000000000000000E+00    0.000000000000000E+00    0.000000000000000E+00    0.000000000000000E+00    0.000000000000000E+00    0.000000000000000E+00    0.000000000000000E+00    0.000000000000000E+00    0.000000000000000E+00    0.000000000000000E+00    0.000000000000000E+00    0.000000000000000E+00    0.000000000000000E+00    0.000000000000000E+00    0.000000000000000E+00    0.000000000000000E+00    0.000000000000000E+00
    0.854170006103592E+01    0.000000000000000E+00    0.226188744909589E+01    0.000000000000000E+00    0.000000000000000E+00    0.000000000000000E+00    0.000000000000000E+00    0.000000000000000E+00    0.000000000000000E+00    0.000000000000000E+00    0.000000000000000E+00    0.000000000000000E+00    0.000000000000000E+00    0.000000000000000E+00    0.000000000000000E+00    0.000000000000000E+00    0.000000000000000E+00    0.000000000000000E+00    0.000000000000000E+00    0.000000000000000E+00    0.000000000000000E+00    0.000000000000000E+00    0.000000000000000E+00    0.000000000000000E+00    0.000000000000000E+00    0.000000000000000E+00    0.000000000000000E+00    0.000000000000000E+00    0.000000000000000E+00    0.000000000000000E+00    0.000000000000000E+00    0.000000000000000E+00    0.000000000000000E+00    0.000000000000000E+00    0.000000000000000E+00    0.000000000000000E+00    0.000000000000000E+00    0.000000000000000E+00    0.000000000000000E+00    0.000000000000000E+00    0.000000000000000E+00    0.000000000000000E+00    0.000000000000000E+00    0.000000000000000E+00    0.000000000000000E+00    0.000000000000000E+00    0.000000000000000E+00    0.000000000000000E+00
    0.854670015297271E+01    0.000000000000000E+00    0.226257633325015E+01    0.000000000000000E+00    0.000000000000000E+00    0.000000000000000E+00    0.000000000000000E+00    0.000000000000000E+00    0.000000000000000E+00    0.000000000000000E+00    0.000000000000000E+00    0.000000000000000E+00    0.000000000000000E+00    0.000000000000000E+00    0.000000000000000E+00    0.000000000000000E+00    0.000000000000000E+00    0.000000000000000E+00    0.000000000000000E+00    0.000000000000000E+00    0.000000000000000E+00    0.000000000000000E+00    0.000000000000000E+00    0.000000000000000E+00    0.000000000000000E+00    0.000000000000000E+00    0.000000000000000E+00    0.000000000000000E+00    0.000000000000000E+00    0.000000000000000E+00    0.000000000000000E+00    0.000000000000000E+00    0.000000000000000E+00    0.000000000000000E+00    0.000000000000000E+00    0.000000000000000E+00    0.000000000000000E+00    0.000000000000000E+00    0.000000000000000E+00    0.000000000000000E+00    0.000000000000000E+00    0.000000000000000E+00    0.000000000000000E+00    0.000000000000000E+00    0.000000000000000E+00    0.000000000000000E+00    0.000000000000000E+00    0.000000000000000E+00
    0.855170024490950E+01    0.000000000000000E+00    0.226326285901046E+01    0.000000000000000E+00    0.000000000000000E+00    0.000000000000000E+00    0.000000000000000E+00    0.000000000000000E+00    0.000000000000000E+00    0.000000000000000E+00    0.000000000000000E+00    0.000000000000000E+00    0.000000000000000E+00    0.000000000000000E+00    0.000000000000000E+00    0.000000000000000E+00    0.000000000000000E+00    0.000000000000000E+00    0.000000000000000E+00    0.000000000000000E+00    0.000000000000000E+00    0.000000000000000E+00    0.000000000000000E+00    0.000000000000000E+00    0.000000000000000E+00    0.000000000000000E+00    0.000000000000000E+00    0.000000000000000E+00    0.000000000000000E+00    0.000000000000000E+00    0.000000000000000E+00    0.000000000000000E+00    0.000000000000000E+00    0.000000000000000E+00    0.000000000000000E+00    0.000000000000000E+00    0.000000000000000E+00    0.000000000000000E+00    0.000000000000000E+00    0.000000000000000E+00    0.000000000000000E+00    0.000000000000000E+00    0.000000000000000E+00    0.000000000000000E+00    0.000000000000000E+00    0.000000000000000E+00    0.000000000000000E+00    0.000000000000000E+00
    0.855670033684628E+01    0.000000000000000E+00    0.226394703953318E+01    0.000000000000000E+00    0.000000000000000E+00    0.000000000000000E+00    0.000000000000000E+00    0.000000000000000E+00    0.000000000000000E+00    0.000000000000000E+00    0.000000000000000E+00    0.000000000000000E+00    0.000000000000000E+00    0.000000000000000E+00    0.000000000000000E+00    0.000000000000000E+00    0.000000000000000E+00    0.000000000000000E+00    0.000000000000000E+00    0.000000000000000E+00    0.000000000000000E+00    0.000000000000000E+00    0.000000000000000E+00    0.000000000000000E+00    0.000000000000000E+00    0.000000000000000E+00    0.000000000000000E+00    0.000000000000000E+00    0.000000000000000E+00    0.000000000000000E+00    0.000000000000000E+00    0.000000000000000E+00    0.000000000000000E+00    0.000000000000000E+00    0.000000000000000E+00    0.000000000000000E+00    0.000000000000000E+00    0.000000000000000E+00    0.000000000000000E+00    0.000000000000000E+00    0.000000000000000E+00    0.000000000000000E+00    0.000000000000000E+00    0.000000000000000E+00    0.000000000000000E+00    0.000000000000000E+00    0.000000000000000E+00    0.000000000000000E+00
    0.856170042878307E+01    0.000000000000000E+00    0.226462888691076E+01    0.000000000000000E+00    0.000000000000000E+00    0.000000000000000E+00    0.000000000000000E+00    0.000000000000000E+00    0.000000000000000E+00    0.000000000000000E+00    0.000000000000000E+00    0.000000000000000E+00    0.000000000000000E+00    0.000000000000000E+00    0.000000000000000E+00    0.000000000000000E+00    0.000000000000000E+00    0.000000000000000E+00    0.000000000000000E+00    0.000000000000000E+00    0.000000000000000E+00    0.000000000000000E+00    0.000000000000000E+00    0.000000000000000E+00    0.000000000000000E+00    0.000000000000000E+00    0.000000000000000E+00    0.000000000000000E+00    0.000000000000000E+00    0.000000000000000E+00    0.000000000000000E+00    0.000000000000000E+00    0.000000000000000E+00    0.000000000000000E+00    0.000000000000000E+00    0.000000000000000E+00    0.000000000000000E+00    0.000000000000000E+00    0.000000000000000E+00    0.000000000000000E+00    0.000000000000000E+00    0.000000000000000E+00    0.000000000000000E+00    0.000000000000000E+00    0.000000000000000E+00    0.000000000000000E+00    0.000000000000000E+00    0.000000000000000E+00
    0.856670052071986E+01    0.000000000000000E+00    0.226530841238789E+01    0.000000000000000E+00    0.000000000000000E+00    0.000000000000000E+00    0.000000000000000E+00    0.000000000000000E+00    0.000000000000000E+00    0.000000000000000E+00    0.000000000000000E+00    0.000000000000000E+00    0.000000000000000E+00    0.000000000000000E+00    0.000000000000000E+00    0.000000000000000E+00    0.000000000000000E+00    0.000000000000000E+00    0.000000000000000E+00    0.000000000000000E+00    0.000000000000000E+00    0.000000000000000E+00    0.000000000000000E+00    0.000000000000000E+00    0.000000000000000E+00    0.000000000000000E+00    0.000000000000000E+00    0.000000000000000E+00    0.000000000000000E+00    0.000000000000000E+00    0.000000000000000E+00    0.000000000000000E+00    0.000000000000000E+00    0.000000000000000E+00    0.000000000000000E+00    0.000000000000000E+00    0.000000000000000E+00    0.000000000000000E+00    0.000000000000000E+00    0.000000000000000E+00    0.000000000000000E+00    0.000000000000000E+00    0.000000000000000E+00    0.000000000000000E+00    0.000000000000000E+00    0.000000000000000E+00    0.000000000000000E+00    0.000000000000000E+00
    0.857170061265665E+01    0.000000000000000E+00    0.226598562658541E+01    0.000000000000000E+00    0.000000000000000E+00    0.000000000000000E+00    0.000000000000000E+00    0.000000000000000E+00    0.000000000000000E+00    0.000000000000000E+00    0.000000000000000E+00    0.000000000000000E+00    0.000000000000000E+00    0.000000000000000E+00    0.000000000000000E+00    0.000000000000000E+00    0.000000000000000E+00    0.000000000000000E+00    0.000000000000000E+00    0.000000000000000E+00    0.000000000000000E+00    0.000000000000000E+00    0.000000000000000E+00    0.000000000000000E+00    0.000000000000000E+00    0.000000000000000E+00    0.000000000000000E+00    0.000000000000000E+00    0.000000000000000E+00    0.000000000000000E+00    0.000000000000000E+00    0.000000000000000E+00    0.000000000000000E+00    0.000000000000000E+00    0.000000000000000E+00    0.000000000000000E+00    0.000000000000000E+00    0.000000000000000E+00    0.000000000000000E+00    0.000000000000000E+00    0.000000000000000E+00    0.000000000000000E+00    0.000000000000000E+00    0.000000000000000E+00    0.000000000000000E+00    0.000000000000000E+00    0.000000000000000E+00    0.000000000000000E+00
    0.857670070459343E+01    0.000000000000000E+00    0.226666053971927E+01    0.000000000000000E+00    0.000000000000000E+00    0.000000000000000E+00    0.000000000000000E+00    0.000000000000000E+00    0.000000000000000E+00    0.000000000000000E+00    0.000000000000000E+00    0.000000000000000E+00    0.000000000000000E+00    0.000000000000000E+00    0.000000000000000E+00    0.000000000000000E+00    0.000000000000000E+00    0.000000000000000E+00    0.000000000000000E+00    0.000000000000000E+00    0.000000000000000E+00    0.000000000000000E+00    0.000000000000000E+00    0.000000000000000E+00    0.000000000000000E+00    0.000000000000000E+00    0.000000000000000E+00    0.000000000000000E+00    0.000000000000000E+00    0.000000000000000E+00    0.000000000000000E+00    0.000000000000000E+00    0.000000000000000E+00    0.000000000000000E+00    0.000000000000000E+00    0.000000000000000E+00    0.000000000000000E+00    0.000000000000000E+00    0.000000000000000E+00    0.000000000000000E+00    0.000000000000000E+00    0.000000000000000E+00    0.000000000000000E+00    0.000000000000000E+00    0.000000000000000E+00    0.000000000000000E+00    0.000000000000000E+00    0.000000000000000E+00
    0.858170079653022E+01    0.000000000000000E+00    0.226733316180422E+01    0.000000000000000E+00    0.000000000000000E+00    0.000000000000000E+00    0.000000000000000E+00    0.000000000000000E+00    0.000000000000000E+00    0.000000000000000E+00    0.000000000000000E+00    0.000000000000000E+00    0.000000000000000E+00    0.000000000000000E+00    0.000000000000000E+00    0.000000000000000E+00    0.000000000000000E+00    0.000000000000000E+00    0.000000000000000E+00    0.000000000000000E+00    0.000000000000000E+00    0.000000000000000E+00    0.000000000000000E+00    0.000000000000000E+00    0.000000000000000E+00    0.000000000000000E+00    0.000000000000000E+00    0.000000000000000E+00    0.000000000000000E+00    0.000000000000000E+00    0.000000000000000E+00    0.000000000000000E+00    0.000000000000000E+00    0.000000000000000E+00    0.000000000000000E+00    0.000000000000000E+00    0.000000000000000E+00    0.000000000000000E+00    0.000000000000000E+00    0.000000000000000E+00    0.000000000000000E+00    0.000000000000000E+00    0.000000000000000E+00    0.000000000000000E+00    0.000000000000000E+00    0.000000000000000E+00    0.000000000000000E+00    0.000000000000000E+00
    0.858670088846701E+01    0.000000000000000E+00    0.226800350283369E+01    0.000000000000000E+00    0.000000000000000E+00    0.000000000000000E+00    0.000000000000000E+00    0.000000000000000E+00    0.000000000000000E+00    0.000000000000000E+00    0.000000000000000E+00    0.000000000000000E+00    0.000000000000000E+00    0.000000000000000E+00    0.000000000000000E+00    0.000000000000000E+00    0.000000000000000E+00    0.000000000000000E+00    0.000000000000000E+00    0.000000000000000E+00    0.000000000000000E+00    0.000000000000000E+00    0.000000000000000E+00    0.000000000000000E+00    0.000000000000000E+00    0.000000000000000E+00    0.000000000000000E+00    0.000000000000000E+00    0.000000000000000E+00    0.000000000000000E+00    0.000000000000000E+00    0.000000000000000E+00    0.000000000000000E+00    0.000000000000000E+00    0.000000000000000E+00    0.000000000000000E+00    0.000000000000000E+00    0.000000000000000E+00    0.000000000000000E+00    0.000000000000000E+00    0.000000000000000E+00    0.000000000000000E+00    0.000000000000000E+00    0.000000000000000E+00    0.000000000000000E+00    0.000000000000000E+00    0.000000000000000E+00    0.000000000000000E+00
    0.859170098040379E+01    0.000000000000000E+00    0.226867157292957E+01    0.000000000000000E+00    0.000000000000000E+00    0.000000000000000E+00    0.000000000000000E+00    0.000000000000000E+00    0.000000000000000E+00    0.000000000000000E+00    0.000000000000000E+00    0.000000000000000E+00    0.000000000000000E+00    0.000000000000000E+00    0.000000000000000E+00    0.000000000000000E+00    0.000000000000000E+00    0.000000000000000E+00    0.000000000000000E+00    0.000000000000000E+00    0.000000000000000E+00    0.000000000000000E+00    0.000000000000000E+00    0.000000000000000E+00    0.000000000000000E+00    0.000000000000000E+00    0.000000000000000E+00    0.000000000000000E+00    0.000000000000000E+00    0.000000000000000E+00    0.000000000000000E+00    0.000000000000000E+00    0.000000000000000E+00    0.000000000000000E+00    0.000000000000000E+00    0.000000000000000E+00    0.000000000000000E+00    0.000000000000000E+00    0.000000000000000E+00    0.000000000000000E+00    0.000000000000000E+00    0.000000000000000E+00    0.000000000000000E+00    0.000000000000000E+00    0.000000000000000E+00    0.000000000000000E+00    0.000000000000000E+00    0.000000000000000E+00
    0.859670107234058E+01    0.000000000000000E+00    0.226933738245827E+01    0.000000000000000E+00    0.000000000000000E+00    0.000000000000000E+00    0.000000000000000E+00    0.000000000000000E+00    0.000000000000000E+00    0.000000000000000E+00    0.000000000000000E+00    0.000000000000000E+00    0.000000000000000E+00    0.000000000000000E+00    0.000000000000000E+00    0.000000000000000E+00    0.000000000000000E+00    0.000000000000000E+00    0.000000000000000E+00    0.000000000000000E+00    0.000000000000000E+00    0.000000000000000E+00    0.000000000000000E+00    0.000000000000000E+00    0.000000000000000E+00    0.000000000000000E+00    0.000000000000000E+00    0.000000000000000E+00    0.000000000000000E+00    0.000000000000000E+00    0.000000000000000E+00    0.000000000000000E+00    0.000000000000000E+00    0.000000000000000E+00    0.000000000000000E+00    0.000000000000000E+00    0.000000000000000E+00    0.000000000000000E+00    0.000000000000000E+00    0.000000000000000E+00    0.000000000000000E+00    0.000000000000000E+00    0.000000000000000E+00    0.000000000000000E+00    0.000000000000000E+00    0.000000000000000E+00    0.000000000000000E+00    0.000000000000000E+00
    0.860170116427737E+01    0.000000000000000E+00    0.227000094211152E+01    0.000000000000000E+00    0.000000000000000E+00    0.000000000000000E+00    0.000000000000000E+00    0.000000000000000E+00    0.000000000000000E+00    0.000000000000000E+00    0.000000000000000E+00    0.000000000000000E+00    0.000000000000000E+00    0.000000000000000E+00    0.000000000000000E+00    0.000000000000000E+00    0.000000000000000E+00    0.000000000000000E+00    0.000000000000000E+00    0.000000000000000E+00    0.000000000000000E+00    0.000000000000000E+00    0.000000000000000E+00    0.000000000000000E+00    0.000000000000000E+00    0.000000000000000E+00    0.000000000000000E+00    0.000000000000000E+00    0.000000000000000E+00    0.000000000000000E+00    0.000000000000000E+00    0.000000000000000E+00    0.000000000000000E+00    0.000000000000000E+00    0.000000000000000E+00    0.000000000000000E+00    0.000000000000000E+00    0.000000000000000E+00    0.000000000000000E+00    0.000000000000000E+00    0.000000000000000E+00    0.000000000000000E+00    0.000000000000000E+00    0.000000000000000E+00    0.000000000000000E+00    0.000000000000000E+00    0.000000000000000E+00    0.000000000000000E+00
    0.860670125621416E+01    0.000000000000000E+00    0.227066226295281E+01    0.000000000000000E+00    0.000000000000000E+00    0.000000000000000E+00    0.000000000000000E+00    0.000000000000000E+00    0.000000000000000E+00    0.000000000000000E+00    0.000000000000000E+00    0.000000000000000E+00    0.000000000000000E+00    0.000000000000000E+00    0.000000000000000E+00    0.000000000000000E+00    0.000000000000000E+00    0.000000000000000E+00    0.000000000000000E+00    0.000000000000000E+00    0.000000000000000E+00    0.000000000000000E+00    0.000000000000000E+00    0.000000000000000E+00    0.000000000000000E+00    0.000000000000000E+00    0.000000000000000E+00    0.000000000000000E+00    0.000000000000000E+00    0.000000000000000E+00    0.000000000000000E+00    0.000000000000000E+00    0.000000000000000E+00    0.000000000000000E+00    0.000000000000000E+00    0.000000000000000E+00    0.000000000000000E+00    0.000000000000000E+00    0.000000000000000E+00    0.000000000000000E+00    0.000000000000000E+00    0.000000000000000E+00    0.000000000000000E+00    0.000000000000000E+00    0.000000000000000E+00    0.000000000000000E+00    0.000000000000000E+00    0.000000000000000E+00
    0.861170134815095E+01    0.000000000000000E+00    0.227132135643230E+01    0.000000000000000E+00    0.000000000000000E+00    0.000000000000000E+00    0.000000000000000E+00    0.000000000000000E+00    0.000000000000000E+00    0.000000000000000E+00    0.000000000000000E+00    0.000000000000000E+00    0.000000000000000E+00    0.000000000000000E+00    0.000000000000000E+00    0.000000000000000E+00    0.000000000000000E+00    0.000000000000000E+00    0.000000000000000E+00    0.000000000000000E+00    0.000000000000000E+00    0.000000000000000E+00    0.000000000000000E+00    0.000000000000000E+00    0.000000000000000E+00    0.000000000000000E+00    0.000000000000000E+00    0.000000000000000E+00    0.000000000000000E+00    0.000000000000000E+00    0.000000000000000E+00    0.000000000000000E+00    0.000000000000000E+00    0.000000000000000E+00    0.000000000000000E+00    0.000000000000000E+00    0.000000000000000E+00    0.000000000000000E+00    0.000000000000000E+00    0.000000000000000E+00    0.000000000000000E+00    0.000000000000000E+00    0.000000000000000E+00    0.000000000000000E+00    0.000000000000000E+00    0.000000000000000E+00    0.000000000000000E+00    0.000000000000000E+00
    0.861670144008773E+01    0.000000000000000E+00    0.227197823437432E+01    0.000000000000000E+00    0.000000000000000E+00    0.000000000000000E+00    0.000000000000000E+00    0.000000000000000E+00    0.000000000000000E+00    0.000000000000000E+00    0.000000000000000E+00    0.000000000000000E+00    0.000000000000000E+00    0.000000000000000E+00    0.000000000000000E+00    0.000000000000000E+00    0.000000000000000E+00    0.000000000000000E+00    0.000000000000000E+00    0.000000000000000E+00    0.000000000000000E+00    0.000000000000000E+00    0.000000000000000E+00    0.000000000000000E+00    0.000000000000000E+00    0.000000000000000E+00    0.000000000000000E+00    0.000000000000000E+00    0.000000000000000E+00    0.000000000000000E+00    0.000000000000000E+00    0.000000000000000E+00    0.000000000000000E+00    0.000000000000000E+00    0.000000000000000E+00    0.000000000000000E+00    0.000000000000000E+00    0.000000000000000E+00    0.000000000000000E+00    0.000000000000000E+00    0.000000000000000E+00    0.000000000000000E+00    0.000000000000000E+00    0.000000000000000E+00    0.000000000000000E+00    0.000000000000000E+00    0.000000000000000E+00    0.000000000000000E+00
    0.862170153202452E+01    0.000000000000000E+00    0.227263290894305E+01    0.000000000000000E+00    0.000000000000000E+00    0.000000000000000E+00    0.000000000000000E+00    0.000000000000000E+00    0.000000000000000E+00    0.000000000000000E+00    0.000000000000000E+00    0.000000000000000E+00    0.000000000000000E+00    0.000000000000000E+00    0.000000000000000E+00    0.000000000000000E+00    0.000000000000000E+00    0.000000000000000E+00    0.000000000000000E+00    0.000000000000000E+00    0.000000000000000E+00    0.000000000000000E+00    0.000000000000000E+00    0.000000000000000E+00    0.000000000000000E+00    0.000000000000000E+00    0.000000000000000E+00    0.000000000000000E+00    0.000000000000000E+00    0.000000000000000E+00    0.000000000000000E+00    0.000000000000000E+00    0.000000000000000E+00    0.000000000000000E+00    0.000000000000000E+00    0.000000000000000E+00    0.000000000000000E+00    0.000000000000000E+00    0.000000000000000E+00    0.000000000000000E+00    0.000000000000000E+00    0.000000000000000E+00    0.000000000000000E+00    0.000000000000000E+00    0.000000000000000E+00    0.000000000000000E+00    0.000000000000000E+00    0.000000000000000E+00
    0.862670162396131E+01    0.000000000000000E+00    0.227328539259232E+01    0.000000000000000E+00    0.000000000000000E+00    0.000000000000000E+00    0.000000000000000E+00    0.000000000000000E+00    0.000000000000000E+00    0.000000000000000E+00    0.000000000000000E+00    0.000000000000000E+00    0.000000000000000E+00    0.000000000000000E+00    0.000000000000000E+00    0.000000000000000E+00    0.000000000000000E+00    0.000000000000000E+00    0.000000000000000E+00    0.000000000000000E+00    0.000000000000000E+00    0.000000000000000E+00    0.000000000000000E+00    0.000000000000000E+00    0.000000000000000E+00    0.000000000000000E+00    0.000000000000000E+00    0.000000000000000E+00    0.000000000000000E+00    0.000000000000000E+00    0.000000000000000E+00    0.000000000000000E+00    0.000000000000000E+00    0.000000000000000E+00    0.000000000000000E+00    0.000000000000000E+00    0.000000000000000E+00    0.000000000000000E+00    0.000000000000000E+00    0.000000000000000E+00    0.000000000000000E+00    0.000000000000000E+00    0.000000000000000E+00    0.000000000000000E+00    0.000000000000000E+00    0.000000000000000E+00    0.000000000000000E+00    0.000000000000000E+00
    0.863170171589809E+01    0.000000000000000E+00    0.227393569800585E+01    0.000000000000000E+00    0.000000000000000E+00    0.000000000000000E+00    0.000000000000000E+00    0.000000000000000E+00    0.000000000000000E+00    0.000000000000000E+00    0.000000000000000E+00    0.000000000000000E+00    0.000000000000000E+00    0.000000000000000E+00    0.000000000000000E+00    0.000000000000000E+00    0.000000000000000E+00    0.000000000000000E+00    0.000000000000000E+00    0.000000000000000E+00    0.000000000000000E+00    0.000000000000000E+00    0.000000000000000E+00    0.000000000000000E+00    0.000000000000000E+00    0.000000000000000E+00    0.000000000000000E+00    0.000000000000000E+00    0.000000000000000E+00    0.000000000000000E+00    0.000000000000000E+00    0.000000000000000E+00    0.000000000000000E+00    0.000000000000000E+00    0.000000000000000E+00    0.000000000000000E+00    0.000000000000000E+00    0.000000000000000E+00    0.000000000000000E+00    0.000000000000000E+00    0.000000000000000E+00    0.000000000000000E+00    0.000000000000000E+00    0.000000000000000E+00    0.000000000000000E+00    0.000000000000000E+00    0.000000000000000E+00    0.000000000000000E+00
    0.863670180783488E+01    0.000000000000000E+00    0.227458383803421E+01    0.000000000000000E+00    0.000000000000000E+00    0.000000000000000E+00    0.000000000000000E+00    0.000000000000000E+00    0.000000000000000E+00    0.000000000000000E+00    0.000000000000000E+00    0.000000000000000E+00    0.000000000000000E+00    0.000000000000000E+00    0.000000000000000E+00    0.000000000000000E+00    0.000000000000000E+00    0.000000000000000E+00    0.000000000000000E+00    0.000000000000000E+00    0.000000000000000E+00    0.000000000000000E+00    0.000000000000000E+00    0.000000000000000E+00    0.000000000000000E+00    0.000000000000000E+00    0.000000000000000E+00    0.000000000000000E+00    0.000000000000000E+00    0.000000000000000E+00    0.000000000000000E+00    0.000000000000000E+00    0.000000000000000E+00    0.000000000000000E+00    0.000000000000000E+00    0.000000000000000E+00    0.000000000000000E+00    0.000000000000000E+00    0.000000000000000E+00    0.000000000000000E+00    0.000000000000000E+00    0.000000000000000E+00    0.000000000000000E+00    0.000000000000000E+00    0.000000000000000E+00    0.000000000000000E+00    0.000000000000000E+00    0.000000000000000E+00
    0.864170189977167E+01    0.000000000000000E+00    0.227522982563385E+01    0.000000000000000E+00    0.000000000000000E+00    0.000000000000000E+00    0.000000000000000E+00    0.000000000000000E+00    0.000000000000000E+00    0.000000000000000E+00    0.000000000000000E+00    0.000000000000000E+00    0.000000000000000E+00    0.000000000000000E+00    0.000000000000000E+00    0.000000000000000E+00    0.000000000000000E+00    0.000000000000000E+00    0.000000000000000E+00    0.000000000000000E+00    0.000000000000000E+00    0.000000000000000E+00    0.000000000000000E+00    0.000000000000000E+00    0.000000000000000E+00    0.000000000000000E+00    0.000000000000000E+00    0.000000000000000E+00    0.000000000000000E+00    0.000000000000000E+00    0.000000000000000E+00    0.000000000000000E+00    0.000000000000000E+00    0.000000000000000E+00    0.000000000000000E+00    0.000000000000000E+00    0.000000000000000E+00    0.000000000000000E+00    0.000000000000000E+00    0.000000000000000E+00    0.000000000000000E+00    0.000000000000000E+00    0.000000000000000E+00    0.000000000000000E+00    0.000000000000000E+00    0.000000000000000E+00    0.000000000000000E+00    0.000000000000000E+00
    0.864670199170846E+01    0.000000000000000E+00    0.227587367381329E+01    0.000000000000000E+00    0.000000000000000E+00    0.000000000000000E+00    0.000000000000000E+00    0.000000000000000E+00    0.000000000000000E+00    0.000000000000000E+00    0.000000000000000E+00    0.000000000000000E+00    0.000000000000000E+00    0.000000000000000E+00    0.000000000000000E+00    0.000000000000000E+00    0.000000000000000E+00    0.000000000000000E+00    0.000000000000000E+00    0.000000000000000E+00    0.000000000000000E+00    0.000000000000000E+00    0.000000000000000E+00    0.000000000000000E+00    0.000000000000000E+00    0.000000000000000E+00    0.000000000000000E+00    0.000000000000000E+00    0.000000000000000E+00    0.000000000000000E+00    0.000000000000000E+00    0.000000000000000E+00    0.000000000000000E+00    0.000000000000000E+00    0.000000000000000E+00    0.000000000000000E+00    0.000000000000000E+00    0.000000000000000E+00    0.000000000000000E+00    0.000000000000000E+00    0.000000000000000E+00    0.000000000000000E+00    0.000000000000000E+00    0.000000000000000E+00    0.000000000000000E+00    0.000000000000000E+00    0.000000000000000E+00    0.000000000000000E+00
    0.865170208364524E+01    0.000000000000000E+00    0.227651539558997E+01    0.000000000000000E+00    0.000000000000000E+00    0.000000000000000E+00    0.000000000000000E+00    0.000000000000000E+00    0.000000000000000E+00    0.000000000000000E+00    0.000000000000000E+00    0.000000000000000E+00    0.000000000000000E+00    0.000000000000000E+00    0.000000000000000E+00    0.000000000000000E+00    0.000000000000000E+00    0.000000000000000E+00    0.000000000000000E+00    0.000000000000000E+00    0.000000000000000E+00    0.000000000000000E+00    0.000000000000000E+00    0.000000000000000E+00    0.000000000000000E+00    0.000000000000000E+00    0.000000000000000E+00    0.000000000000000E+00    0.000000000000000E+00    0.000000000000000E+00    0.000000000000000E+00    0.000000000000000E+00    0.000000000000000E+00    0.000000000000000E+00    0.000000000000000E+00    0.000000000000000E+00    0.000000000000000E+00    0.000000000000000E+00    0.000000000000000E+00    0.000000000000000E+00    0.000000000000000E+00    0.000000000000000E+00    0.000000000000000E+00    0.000000000000000E+00    0.000000000000000E+00    0.000000000000000E+00    0.000000000000000E+00    0.000000000000000E+00
    0.865670217558203E+01    0.000000000000000E+00    0.227715500396057E+01    0.000000000000000E+00    0.000000000000000E+00    0.000000000000000E+00    0.000000000000000E+00    0.000000000000000E+00    0.000000000000000E+00    0.000000000000000E+00    0.000000000000000E+00    0.000000000000000E+00    0.000000000000000E+00    0.000000000000000E+00    0.000000000000000E+00    0.000000000000000E+00    0.000000000000000E+00    0.000000000000000E+00    0.000000000000000E+00    0.000000000000000E+00    0.000000000000000E+00    0.000000000000000E+00    0.000000000000000E+00    0.000000000000000E+00    0.000000000000000E+00    0.000000000000000E+00    0.000000000000000E+00    0.000000000000000E+00    0.000000000000000E+00    0.000000000000000E+00    0.000000000000000E+00    0.000000000000000E+00    0.000000000000000E+00    0.000000000000000E+00    0.000000000000000E+00    0.000000000000000E+00    0.000000000000000E+00    0.000000000000000E+00    0.000000000000000E+00    0.000000000000000E+00    0.000000000000000E+00    0.000000000000000E+00    0.000000000000000E+00    0.000000000000000E+00    0.000000000000000E+00    0.000000000000000E+00    0.000000000000000E+00    0.000000000000000E+00
    0.866170226751882E+01    0.000000000000000E+00    0.227779251188606E+01    0.000000000000000E+00    0.000000000000000E+00    0.000000000000000E+00    0.000000000000000E+00    0.000000000000000E+00    0.000000000000000E+00    0.000000000000000E+00    0.000000000000000E+00    0.000000000000000E+00    0.000000000000000E+00    0.000000000000000E+00    0.000000000000000E+00    0.000000000000000E+00    0.000000000000000E+00    0.000000000000000E+00    0.000000000000000E+00    0.000000000000000E+00    0.000000000000000E+00    0.000000000000000E+00    0.000000000000000E+00    0.000000000000000E+00    0.000000000000000E+00    0.000000000000000E+00    0.000000000000000E+00    0.000000000000000E+00    0.000000000000000E+00    0.000000000000000E+00    0.000000000000000E+00    0.000000000000000E+00    0.000000000000000E+00    0.000000000000000E+00    0.000000000000000E+00    0.000000000000000E+00    0.000000000000000E+00    0.000000000000000E+00    0.000000000000000E+00    0.000000000000000E+00    0.000000000000000E+00    0.000000000000000E+00    0.000000000000000E+00    0.000000000000000E+00    0.000000000000000E+00    0.000000000000000E+00    0.000000000000000E+00    0.000000000000000E+00
    0.866670235945561E+01    0.000000000000000E+00    0.227842793229187E+01    0.000000000000000E+00    0.000000000000000E+00    0.000000000000000E+00    0.000000000000000E+00    0.000000000000000E+00    0.000000000000000E+00    0.000000000000000E+00    0.000000000000000E+00    0.000000000000000E+00    0.000000000000000E+00    0.000000000000000E+00    0.000000000000000E+00    0.000000000000000E+00    0.000000000000000E+00    0.000000000000000E+00    0.000000000000000E+00    0.000000000000000E+00    0.000000000000000E+00    0.000000000000000E+00    0.000000000000000E+00    0.000000000000000E+00    0.000000000000000E+00    0.000000000000000E+00    0.000000000000000E+00    0.000000000000000E+00    0.000000000000000E+00    0.000000000000000E+00    0.000000000000000E+00    0.000000000000000E+00    0.000000000000000E+00    0.000000000000000E+00    0.000000000000000E+00    0.000000000000000E+00    0.000000000000000E+00    0.000000000000000E+00    0.000000000000000E+00    0.000000000000000E+00    0.000000000000000E+00    0.000000000000000E+00    0.000000000000000E+00    0.000000000000000E+00    0.000000000000000E+00    0.000000000000000E+00    0.000000000000000E+00    0.000000000000000E+00
    0.867170245139240E+01    0.000000000000000E+00    0.227906127808226E+01    0.000000000000000E+00    0.000000000000000E+00    0.000000000000000E+00    0.000000000000000E+00    0.000000000000000E+00    0.000000000000000E+00    0.000000000000000E+00    0.000000000000000E+00    0.000000000000000E+00    0.000000000000000E+00    0.000000000000000E+00    0.000000000000000E+00    0.000000000000000E+00    0.000000000000000E+00    0.000000000000000E+00    0.000000000000000E+00    0.000000000000000E+00    0.000000000000000E+00    0.000000000000000E+00    0.000000000000000E+00    0.000000000000000E+00    0.000000000000000E+00    0.000000000000000E+00    0.000000000000000E+00    0.000000000000000E+00    0.000000000000000E+00    0.000000000000000E+00    0.000000000000000E+00    0.000000000000000E+00    0.000000000000000E+00    0.000000000000000E+00    0.000000000000000E+00    0.000000000000000E+00    0.000000000000000E+00    0.000000000000000E+00    0.000000000000000E+00    0.000000000000000E+00    0.000000000000000E+00    0.000000000000000E+00    0.000000000000000E+00    0.000000000000000E+00    0.000000000000000E+00    0.000000000000000E+00    0.000000000000000E+00    0.000000000000000E+00
    0.867670254332918E+01    0.000000000000000E+00    0.227969256216699E+01    0.000000000000000E+00    0.000000000000000E+00    0.000000000000000E+00    0.000000000000000E+00    0.000000000000000E+00    0.000000000000000E+00    0.000000000000000E+00    0.000000000000000E+00    0.000000000000000E+00    0.000000000000000E+00    0.000000000000000E+00    0.000000000000000E+00    0.000000000000000E+00    0.000000000000000E+00    0.000000000000000E+00    0.000000000000000E+00    0.000000000000000E+00    0.000000000000000E+00    0.000000000000000E+00    0.000000000000000E+00    0.000000000000000E+00    0.000000000000000E+00    0.000000000000000E+00    0.000000000000000E+00    0.000000000000000E+00    0.000000000000000E+00    0.000000000000000E+00    0.000000000000000E+00    0.000000000000000E+00    0.000000000000000E+00    0.000000000000000E+00    0.000000000000000E+00    0.000000000000000E+00    0.000000000000000E+00    0.000000000000000E+00    0.000000000000000E+00    0.000000000000000E+00    0.000000000000000E+00    0.000000000000000E+00    0.000000000000000E+00    0.000000000000000E+00    0.000000000000000E+00    0.000000000000000E+00    0.000000000000000E+00    0.000000000000000E+00
    0.868170263526597E+01    0.000000000000000E+00    0.228032179749807E+01    0.000000000000000E+00    0.000000000000000E+00    0.000000000000000E+00    0.000000000000000E+00    0.000000000000000E+00    0.000000000000000E+00    0.000000000000000E+00    0.000000000000000E+00    0.000000000000000E+00    0.000000000000000E+00    0.000000000000000E+00    0.000000000000000E+00    0.000000000000000E+00    0.000000000000000E+00    0.000000000000000E+00    0.000000000000000E+00    0.000000000000000E+00    0.000000000000000E+00    0.000000000000000E+00    0.000000000000000E+00    0.000000000000000E+00    0.000000000000000E+00    0.000000000000000E+00    0.000000000000000E+00    0.000000000000000E+00    0.000000000000000E+00    0.000000000000000E+00    0.000000000000000E+00    0.000000000000000E+00    0.000000000000000E+00    0.000000000000000E+00    0.000000000000000E+00    0.000000000000000E+00    0.000000000000000E+00    0.000000000000000E+00    0.000000000000000E+00    0.000000000000000E+00    0.000000000000000E+00    0.000000000000000E+00    0.000000000000000E+00    0.000000000000000E+00    0.000000000000000E+00    0.000000000000000E+00    0.000000000000000E+00    0.000000000000000E+00
    0.868670272720276E+01    0.000000000000000E+00    0.228094899711316E+01    0.000000000000000E+00    0.000000000000000E+00    0.000000000000000E+00    0.000000000000000E+00    0.000000000000000E+00    0.000000000000000E+00    0.000000000000000E+00    0.000000000000000E+00    0.000000000000000E+00    0.000000000000000E+00    0.000000000000000E+00    0.000000000000000E+00    0.000000000000000E+00    0.000000000000000E+00    0.000000000000000E+00    0.000000000000000E+00    0.000000000000000E+00    0.000000000000000E+00    0.000000000000000E+00    0.000000000000000E+00    0.000000000000000E+00    0.000000000000000E+00    0.000000000000000E+00    0.000000000000000E+00    0.000000000000000E+00    0.000000000000000E+00    0.000000000000000E+00    0.000000000000000E+00    0.000000000000000E+00    0.000000000000000E+00    0.000000000000000E+00    0.000000000000000E+00    0.000000000000000E+00    0.000000000000000E+00    0.000000000000000E+00    0.000000000000000E+00    0.000000000000000E+00    0.000000000000000E+00    0.000000000000000E+00    0.000000000000000E+00    0.000000000000000E+00    0.000000000000000E+00    0.000000000000000E+00    0.000000000000000E+00    0.000000000000000E+00
    0.869170281913954E+01    0.000000000000000E+00    0.228157417418246E+01    0.000000000000000E+00    0.000000000000000E+00    0.000000000000000E+00    0.000000000000000E+00    0.000000000000000E+00    0.000000000000000E+00    0.000000000000000E+00    0.000000000000000E+00    0.000000000000000E+00    0.000000000000000E+00    0.000000000000000E+00    0.000000000000000E+00    0.000000000000000E+00    0.000000000000000E+00    0.000000000000000E+00    0.000000000000000E+00    0.000000000000000E+00    0.000000000000000E+00    0.000000000000000E+00    0.000000000000000E+00    0.000000000000000E+00    0.000000000000000E+00    0.000000000000000E+00    0.000000000000000E+00    0.000000000000000E+00    0.000000000000000E+00    0.000000000000000E+00    0.000000000000000E+00    0.000000000000000E+00    0.000000000000000E+00    0.000000000000000E+00    0.000000000000000E+00    0.000000000000000E+00    0.000000000000000E+00    0.000000000000000E+00    0.000000000000000E+00    0.000000000000000E+00    0.000000000000000E+00    0.000000000000000E+00    0.000000000000000E+00    0.000000000000000E+00    0.000000000000000E+00    0.000000000000000E+00    0.000000000000000E+00    0.000000000000000E+00
    0.869670291107633E+01    0.000000000000000E+00    0.228219734205557E+01    0.000000000000000E+00    0.000000000000000E+00    0.000000000000000E+00    0.000000000000000E+00    0.000000000000000E+00    0.000000000000000E+00    0.000000000000000E+00    0.000000000000000E+00    0.000000000000000E+00    0.000000000000000E+00    0.000000000000000E+00    0.000000000000000E+00    0.000000000000000E+00    0.000000000000000E+00    0.000000000000000E+00    0.000000000000000E+00    0.000000000000000E+00    0.000000000000000E+00    0.000000000000000E+00    0.000000000000000E+00    0.000000000000000E+00    0.000000000000000E+00    0.000000000000000E+00    0.000000000000000E+00    0.000000000000000E+00    0.000000000000000E+00    0.000000000000000E+00    0.000000000000000E+00    0.000000000000000E+00    0.000000000000000E+00    0.000000000000000E+00    0.000000000000000E+00    0.000000000000000E+00    0.000000000000000E+00    0.000000000000000E+00    0.000000000000000E+00    0.000000000000000E+00    0.000000000000000E+00    0.000000000000000E+00    0.000000000000000E+00    0.000000000000000E+00    0.000000000000000E+00    0.000000000000000E+00    0.000000000000000E+00    0.000000000000000E+00
    0.870170300301312E+01    0.000000000000000E+00    0.228281851430497E+01    0.000000000000000E+00    0.000000000000000E+00    0.000000000000000E+00    0.000000000000000E+00    0.000000000000000E+00    0.000000000000000E+00    0.000000000000000E+00    0.000000000000000E+00    0.000000000000000E+00    0.000000000000000E+00    0.000000000000000E+00    0.000000000000000E+00    0.000000000000000E+00    0.000000000000000E+00    0.000000000000000E+00    0.000000000000000E+00    0.000000000000000E+00    0.000000000000000E+00    0.000000000000000E+00    0.000000000000000E+00    0.000000000000000E+00    0.000000000000000E+00    0.000000000000000E+00    0.000000000000000E+00    0.000000000000000E+00    0.000000000000000E+00    0.000000000000000E+00    0.000000000000000E+00    0.000000000000000E+00    0.000000000000000E+00    0.000000000000000E+00    0.000000000000000E+00    0.000000000000000E+00    0.000000000000000E+00    0.000000000000000E+00    0.000000000000000E+00    0.000000000000000E+00    0.000000000000000E+00    0.000000000000000E+00    0.000000000000000E+00    0.000000000000000E+00    0.000000000000000E+00    0.000000000000000E+00    0.000000000000000E+00    0.000000000000000E+00
    0.870670309494991E+01    0.000000000000000E+00    0.228343770476319E+01    0.000000000000000E+00    0.000000000000000E+00    0.000000000000000E+00    0.000000000000000E+00    0.000000000000000E+00    0.000000000000000E+00    0.000000000000000E+00    0.000000000000000E+00    0.000000000000000E+00    0.000000000000000E+00    0.000000000000000E+00    0.000000000000000E+00    0.000000000000000E+00    0.000000000000000E+00    0.000000000000000E+00    0.000000000000000E+00    0.000000000000000E+00    0.000000000000000E+00    0.000000000000000E+00    0.000000000000000E+00    0.000000000000000E+00    0.000000000000000E+00    0.000000000000000E+00    0.000000000000000E+00    0.000000000000000E+00    0.000000000000000E+00    0.000000000000000E+00    0.000000000000000E+00    0.000000000000000E+00    0.000000000000000E+00    0.000000000000000E+00    0.000000000000000E+00    0.000000000000000E+00    0.000000000000000E+00    0.000000000000000E+00    0.000000000000000E+00    0.000000000000000E+00    0.000000000000000E+00    0.000000000000000E+00    0.000000000000000E+00    0.000000000000000E+00    0.000000000000000E+00    0.000000000000000E+00    0.000000000000000E+00    0.000000000000000E+00
    0.871170318688669E+01    0.000000000000000E+00    0.228405492755097E+01    0.000000000000000E+00    0.000000000000000E+00    0.000000000000000E+00    0.000000000000000E+00    0.000000000000000E+00    0.000000000000000E+00    0.000000000000000E+00    0.000000000000000E+00    0.000000000000000E+00    0.000000000000000E+00    0.000000000000000E+00    0.000000000000000E+00    0.000000000000000E+00    0.000000000000000E+00    0.000000000000000E+00    0.000000000000000E+00    0.000000000000000E+00    0.000000000000000E+00    0.000000000000000E+00    0.000000000000000E+00    0.000000000000000E+00    0.000000000000000E+00    0.000000000000000E+00    0.000000000000000E+00    0.000000000000000E+00    0.000000000000000E+00    0.000000000000000E+00    0.000000000000000E+00    0.000000000000000E+00    0.000000000000000E+00    0.000000000000000E+00    0.000000000000000E+00    0.000000000000000E+00    0.000000000000000E+00    0.000000000000000E+00    0.000000000000000E+00    0.000000000000000E+00    0.000000000000000E+00    0.000000000000000E+00    0.000000000000000E+00    0.000000000000000E+00    0.000000000000000E+00    0.000000000000000E+00    0.000000000000000E+00    0.000000000000000E+00
    0.871670327882348E+01    0.000000000000000E+00    0.228467019709453E+01    0.000000000000000E+00    0.000000000000000E+00    0.000000000000000E+00    0.000000000000000E+00    0.000000000000000E+00    0.000000000000000E+00    0.000000000000000E+00    0.000000000000000E+00    0.000000000000000E+00    0.000000000000000E+00    0.000000000000000E+00    0.000000000000000E+00    0.000000000000000E+00    0.000000000000000E+00    0.000000000000000E+00    0.000000000000000E+00    0.000000000000000E+00    0.000000000000000E+00    0.000000000000000E+00    0.000000000000000E+00    0.000000000000000E+00    0.000000000000000E+00    0.000000000000000E+00    0.000000000000000E+00    0.000000000000000E+00    0.000000000000000E+00    0.000000000000000E+00    0.000000000000000E+00    0.000000000000000E+00    0.000000000000000E+00    0.000000000000000E+00    0.000000000000000E+00    0.000000000000000E+00    0.000000000000000E+00    0.000000000000000E+00    0.000000000000000E+00    0.000000000000000E+00    0.000000000000000E+00    0.000000000000000E+00    0.000000000000000E+00    0.000000000000000E+00    0.000000000000000E+00    0.000000000000000E+00    0.000000000000000E+00    0.000000000000000E+00
    0.872170337076027E+01    0.000000000000000E+00    0.228528352813080E+01    0.000000000000000E+00    0.000000000000000E+00    0.000000000000000E+00    0.000000000000000E+00    0.000000000000000E+00    0.000000000000000E+00    0.000000000000000E+00    0.000000000000000E+00    0.000000000000000E+00    0.000000000000000E+00    0.000000000000000E+00    0.000000000000000E+00    0.000000000000000E+00    0.000000000000000E+00    0.000000000000000E+00    0.000000000000000E+00    0.000000000000000E+00    0.000000000000000E+00    0.000000000000000E+00    0.000000000000000E+00    0.000000000000000E+00    0.000000000000000E+00    0.000000000000000E+00    0.000000000000000E+00    0.000000000000000E+00    0.000000000000000E+00    0.000000000000000E+00    0.000000000000000E+00    0.000000000000000E+00    0.000000000000000E+00    0.000000000000000E+00    0.000000000000000E+00    0.000000000000000E+00    0.000000000000000E+00    0.000000000000000E+00    0.000000000000000E+00    0.000000000000000E+00    0.000000000000000E+00    0.000000000000000E+00    0.000000000000000E+00    0.000000000000000E+00    0.000000000000000E+00    0.000000000000000E+00    0.000000000000000E+00    0.000000000000000E+00
    0.872670346269706E+01    0.000000000000000E+00    0.228589493569989E+01    0.000000000000000E+00    0.000000000000000E+00    0.000000000000000E+00    0.000000000000000E+00    0.000000000000000E+00    0.000000000000000E+00    0.000000000000000E+00    0.000000000000000E+00    0.000000000000000E+00    0.000000000000000E+00    0.000000000000000E+00    0.000000000000000E+00    0.000000000000000E+00    0.000000000000000E+00    0.000000000000000E+00    0.000000000000000E+00    0.000000000000000E+00    0.000000000000000E+00    0.000000000000000E+00    0.000000000000000E+00    0.000000000000000E+00    0.000000000000000E+00    0.000000000000000E+00    0.000000000000000E+00    0.000000000000000E+00    0.000000000000000E+00    0.000000000000000E+00    0.000000000000000E+00    0.000000000000000E+00    0.000000000000000E+00    0.000000000000000E+00    0.000000000000000E+00    0.000000000000000E+00    0.000000000000000E+00    0.000000000000000E+00    0.000000000000000E+00    0.000000000000000E+00    0.000000000000000E+00    0.000000000000000E+00    0.000000000000000E+00    0.000000000000000E+00    0.000000000000000E+00    0.000000000000000E+00    0.000000000000000E+00    0.000000000000000E+00
    0.873170355463384E+01    0.000000000000000E+00    0.228650443512478E+01    0.000000000000000E+00    0.000000000000000E+00    0.000000000000000E+00    0.000000000000000E+00    0.000000000000000E+00    0.000000000000000E+00    0.000000000000000E+00    0.000000000000000E+00    0.000000000000000E+00    0.000000000000000E+00    0.000000000000000E+00    0.000000000000000E+00    0.000000000000000E+00    0.000000000000000E+00    0.000000000000000E+00    0.000000000000000E+00    0.000000000000000E+00    0.000000000000000E+00    0.000000000000000E+00    0.000000000000000E+00    0.000000000000000E+00    0.000000000000000E+00    0.000000000000000E+00    0.000000000000000E+00    0.000000000000000E+00    0.000000000000000E+00    0.000000000000000E+00    0.000000000000000E+00    0.000000000000000E+00    0.000000000000000E+00    0.000000000000000E+00    0.000000000000000E+00    0.000000000000000E+00    0.000000000000000E+00    0.000000000000000E+00    0.000000000000000E+00    0.000000000000000E+00    0.000000000000000E+00    0.000000000000000E+00    0.000000000000000E+00    0.000000000000000E+00    0.000000000000000E+00    0.000000000000000E+00    0.000000000000000E+00    0.000000000000000E+00
    0.873670364657063E+01    0.000000000000000E+00    0.228711204197942E+01    0.000000000000000E+00    0.000000000000000E+00    0.000000000000000E+00    0.000000000000000E+00    0.000000000000000E+00    0.000000000000000E+00    0.000000000000000E+00    0.000000000000000E+00    0.000000000000000E+00    0.000000000000000E+00    0.000000000000000E+00    0.000000000000000E+00    0.000000000000000E+00    0.000000000000000E+00    0.000000000000000E+00    0.000000000000000E+00    0.000000000000000E+00    0.000000000000000E+00    0.000000000000000E+00    0.000000000000000E+00    0.000000000000000E+00    0.000000000000000E+00    0.000000000000000E+00    0.000000000000000E+00    0.000000000000000E+00    0.000000000000000E+00    0.000000000000000E+00    0.000000000000000E+00    0.000000000000000E+00    0.000000000000000E+00    0.000000000000000E+00    0.000000000000000E+00    0.000000000000000E+00    0.000000000000000E+00    0.000000000000000E+00    0.000000000000000E+00    0.000000000000000E+00    0.000000000000000E+00    0.000000000000000E+00    0.000000000000000E+00    0.000000000000000E+00    0.000000000000000E+00    0.000000000000000E+00    0.000000000000000E+00    0.000000000000000E+00
    0.874170373850742E+01    0.000000000000000E+00    0.228771777204631E+01    0.000000000000000E+00    0.000000000000000E+00    0.000000000000000E+00    0.000000000000000E+00    0.000000000000000E+00    0.000000000000000E+00    0.000000000000000E+00    0.000000000000000E+00    0.000000000000000E+00    0.000000000000000E+00    0.000000000000000E+00    0.000000000000000E+00    0.000000000000000E+00    0.000000000000000E+00    0.000000000000000E+00    0.000000000000000E+00    0.000000000000000E+00    0.000000000000000E+00    0.000000000000000E+00    0.000000000000000E+00    0.000000000000000E+00    0.000000000000000E+00    0.000000000000000E+00    0.000000000000000E+00    0.000000000000000E+00    0.000000000000000E+00    0.000000000000000E+00    0.000000000000000E+00    0.000000000000000E+00    0.000000000000000E+00    0.000000000000000E+00    0.000000000000000E+00    0.000000000000000E+00    0.000000000000000E+00    0.000000000000000E+00    0.000000000000000E+00    0.000000000000000E+00    0.000000000000000E+00    0.000000000000000E+00    0.000000000000000E+00    0.000000000000000E+00    0.000000000000000E+00    0.000000000000000E+00    0.000000000000000E+00    0.000000000000000E+00
    0.874670383044421E+01    0.000000000000000E+00    0.228832164126531E+01    0.000000000000000E+00    0.000000000000000E+00    0.000000000000000E+00    0.000000000000000E+00    0.000000000000000E+00    0.000000000000000E+00    0.000000000000000E+00    0.000000000000000E+00    0.000000000000000E+00    0.000000000000000E+00    0.000000000000000E+00    0.000000000000000E+00    0.000000000000000E+00    0.000000000000000E+00    0.000000000000000E+00    0.000000000000000E+00    0.000000000000000E+00    0.000000000000000E+00    0.000000000000000E+00    0.000000000000000E+00    0.000000000000000E+00    0.000000000000000E+00    0.000000000000000E+00    0.000000000000000E+00    0.000000000000000E+00    0.000000000000000E+00    0.000000000000000E+00    0.000000000000000E+00    0.000000000000000E+00    0.000000000000000E+00    0.000000000000000E+00    0.000000000000000E+00    0.000000000000000E+00    0.000000000000000E+00    0.000000000000000E+00    0.000000000000000E+00    0.000000000000000E+00    0.000000000000000E+00    0.000000000000000E+00    0.000000000000000E+00    0.000000000000000E+00    0.000000000000000E+00    0.000000000000000E+00    0.000000000000000E+00    0.000000000000000E+00
    0.875170392238099E+01    0.000000000000000E+00    0.228892366567622E+01    0.000000000000000E+00    0.000000000000000E+00    0.000000000000000E+00    0.000000000000000E+00    0.000000000000000E+00    0.000000000000000E+00    0.000000000000000E+00    0.000000000000000E+00    0.000000000000000E+00    0.000000000000000E+00    0.000000000000000E+00    0.000000000000000E+00    0.000000000000000E+00    0.000000000000000E+00    0.000000000000000E+00    0.000000000000000E+00    0.000000000000000E+00    0.000000000000000E+00    0.000000000000000E+00    0.000000000000000E+00    0.000000000000000E+00    0.000000000000000E+00    0.000000000000000E+00    0.000000000000000E+00    0.000000000000000E+00    0.000000000000000E+00    0.000000000000000E+00    0.000000000000000E+00    0.000000000000000E+00    0.000000000000000E+00    0.000000000000000E+00    0.000000000000000E+00    0.000000000000000E+00    0.000000000000000E+00    0.000000000000000E+00    0.000000000000000E+00    0.000000000000000E+00    0.000000000000000E+00    0.000000000000000E+00    0.000000000000000E+00    0.000000000000000E+00    0.000000000000000E+00    0.000000000000000E+00    0.000000000000000E+00    0.000000000000000E+00
    0.875670401431778E+01    0.000000000000000E+00    0.228952386135744E+01    0.000000000000000E+00    0.000000000000000E+00    0.000000000000000E+00    0.000000000000000E+00    0.000000000000000E+00    0.000000000000000E+00    0.000000000000000E+00    0.000000000000000E+00    0.000000000000000E+00    0.000000000000000E+00    0.000000000000000E+00    0.000000000000000E+00    0.000000000000000E+00    0.000000000000000E+00    0.000000000000000E+00    0.000000000000000E+00    0.000000000000000E+00    0.000000000000000E+00    0.000000000000000E+00    0.000000000000000E+00    0.000000000000000E+00    0.000000000000000E+00    0.000000000000000E+00    0.000000000000000E+00    0.000000000000000E+00    0.000000000000000E+00    0.000000000000000E+00    0.000000000000000E+00    0.000000000000000E+00    0.000000000000000E+00    0.000000000000000E+00    0.000000000000000E+00    0.000000000000000E+00    0.000000000000000E+00    0.000000000000000E+00    0.000000000000000E+00    0.000000000000000E+00    0.000000000000000E+00    0.000000000000000E+00    0.000000000000000E+00    0.000000000000000E+00    0.000000000000000E+00    0.000000000000000E+00    0.000000000000000E+00    0.000000000000000E+00
    0.876170410625457E+01    0.000000000000000E+00    0.229012224436293E+01    0.000000000000000E+00    0.000000000000000E+00    0.000000000000000E+00    0.000000000000000E+00    0.000000000000000E+00    0.000000000000000E+00    0.000000000000000E+00    0.000000000000000E+00    0.000000000000000E+00    0.000000000000000E+00    0.000000000000000E+00    0.000000000000000E+00    0.000000000000000E+00    0.000000000000000E+00    0.000000000000000E+00    0.000000000000000E+00    0.000000000000000E+00    0.000000000000000E+00    0.000000000000000E+00    0.000000000000000E+00    0.000000000000000E+00    0.000000000000000E+00    0.000000000000000E+00    0.000000000000000E+00    0.000000000000000E+00    0.000000000000000E+00    0.000000000000000E+00    0.000000000000000E+00    0.000000000000000E+00    0.000000000000000E+00    0.000000000000000E+00    0.000000000000000E+00    0.000000000000000E+00    0.000000000000000E+00    0.000000000000000E+00    0.000000000000000E+00    0.000000000000000E+00    0.000000000000000E+00    0.000000000000000E+00    0.000000000000000E+00    0.000000000000000E+00    0.000000000000000E+00    0.000000000000000E+00    0.000000000000000E+00    0.000000000000000E+00
    0.876670419819136E+01    0.000000000000000E+00    0.229071883066067E+01    0.000000000000000E+00    0.000000000000000E+00    0.000000000000000E+00    0.000000000000000E+00    0.000000000000000E+00    0.000000000000000E+00    0.000000000000000E+00    0.000000000000000E+00    0.000000000000000E+00    0.000000000000000E+00    0.000000000000000E+00    0.000000000000000E+00    0.000000000000000E+00    0.000000000000000E+00    0.000000000000000E+00    0.000000000000000E+00    0.000000000000000E+00    0.000000000000000E+00    0.000000000000000E+00    0.000000000000000E+00    0.000000000000000E+00    0.000000000000000E+00    0.000000000000000E+00    0.000000000000000E+00    0.000000000000000E+00    0.000000000000000E+00    0.000000000000000E+00    0.000000000000000E+00    0.000000000000000E+00    0.000000000000000E+00    0.000000000000000E+00    0.000000000000000E+00    0.000000000000000E+00    0.000000000000000E+00    0.000000000000000E+00    0.000000000000000E+00    0.000000000000000E+00    0.000000000000000E+00    0.000000000000000E+00    0.000000000000000E+00    0.000000000000000E+00    0.000000000000000E+00    0.000000000000000E+00    0.000000000000000E+00    0.000000000000000E+00
    0.877170429012815E+01    0.000000000000000E+00    0.229131363607432E+01    0.000000000000000E+00    0.000000000000000E+00    0.000000000000000E+00    0.000000000000000E+00    0.000000000000000E+00    0.000000000000000E+00    0.000000000000000E+00    0.000000000000000E+00    0.000000000000000E+00    0.000000000000000E+00    0.000000000000000E+00    0.000000000000000E+00    0.000000000000000E+00    0.000000000000000E+00    0.000000000000000E+00    0.000000000000000E+00    0.000000000000000E+00    0.000000000000000E+00    0.000000000000000E+00    0.000000000000000E+00    0.000000000000000E+00    0.000000000000000E+00    0.000000000000000E+00    0.000000000000000E+00    0.000000000000000E+00    0.000000000000000E+00    0.000000000000000E+00    0.000000000000000E+00    0.000000000000000E+00    0.000000000000000E+00    0.000000000000000E+00    0.000000000000000E+00    0.000000000000000E+00    0.000000000000000E+00    0.000000000000000E+00    0.000000000000000E+00    0.000000000000000E+00    0.000000000000000E+00    0.000000000000000E+00    0.000000000000000E+00    0.000000000000000E+00    0.000000000000000E+00    0.000000000000000E+00    0.000000000000000E+00    0.000000000000000E+00
    0.877670438206493E+01    0.000000000000000E+00    0.229190667623045E+01    0.000000000000000E+00    0.000000000000000E+00    0.000000000000000E+00    0.000000000000000E+00    0.000000000000000E+00    0.000000000000000E+00    0.000000000000000E+00    0.000000000000000E+00    0.000000000000000E+00    0.000000000000000E+00    0.000000000000000E+00    0.000000000000000E+00    0.000000000000000E+00    0.000000000000000E+00    0.000000000000000E+00    0.000000000000000E+00    0.000000000000000E+00    0.000000000000000E+00    0.000000000000000E+00    0.000000000000000E+00    0.000000000000000E+00    0.000000000000000E+00    0.000000000000000E+00    0.000000000000000E+00    0.000000000000000E+00    0.000000000000000E+00    0.000000000000000E+00    0.000000000000000E+00    0.000000000000000E+00    0.000000000000000E+00    0.000000000000000E+00    0.000000000000000E+00    0.000000000000000E+00    0.000000000000000E+00    0.000000000000000E+00    0.000000000000000E+00    0.000000000000000E+00    0.000000000000000E+00    0.000000000000000E+00    0.000000000000000E+00    0.000000000000000E+00    0.000000000000000E+00    0.000000000000000E+00    0.000000000000000E+00    0.000000000000000E+00
    0.878170447400172E+01    0.000000000000000E+00    0.229249796651337E+01    0.000000000000000E+00    0.000000000000000E+00    0.000000000000000E+00    0.000000000000000E+00    0.000000000000000E+00    0.000000000000000E+00    0.000000000000000E+00    0.000000000000000E+00    0.000000000000000E+00    0.000000000000000E+00    0.000000000000000E+00    0.000000000000000E+00    0.000000000000000E+00    0.000000000000000E+00    0.000000000000000E+00    0.000000000000000E+00    0.000000000000000E+00    0.000000000000000E+00    0.000000000000000E+00    0.000000000000000E+00    0.000000000000000E+00    0.000000000000000E+00    0.000000000000000E+00    0.000000000000000E+00    0.000000000000000E+00    0.000000000000000E+00    0.000000000000000E+00    0.000000000000000E+00    0.000000000000000E+00    0.000000000000000E+00    0.000000000000000E+00    0.000000000000000E+00    0.000000000000000E+00    0.000000000000000E+00    0.000000000000000E+00    0.000000000000000E+00    0.000000000000000E+00    0.000000000000000E+00    0.000000000000000E+00    0.000000000000000E+00    0.000000000000000E+00    0.000000000000000E+00    0.000000000000000E+00    0.000000000000000E+00    0.000000000000000E+00
    0.878670456593851E+01    0.000000000000000E+00    0.229308752202811E+01    0.000000000000000E+00    0.000000000000000E+00    0.000000000000000E+00    0.000000000000000E+00    0.000000000000000E+00    0.000000000000000E+00    0.000000000000000E+00    0.000000000000000E+00    0.000000000000000E+00    0.000000000000000E+00    0.000000000000000E+00    0.000000000000000E+00    0.000000000000000E+00    0.000000000000000E+00    0.000000000000000E+00    0.000000000000000E+00    0.000000000000000E+00    0.000000000000000E+00    0.000000000000000E+00    0.000000000000000E+00    0.000000000000000E+00    0.000000000000000E+00    0.000000000000000E+00    0.000000000000000E+00    0.000000000000000E+00    0.000000000000000E+00    0.000000000000000E+00    0.000000000000000E+00    0.000000000000000E+00    0.000000000000000E+00    0.000000000000000E+00    0.000000000000000E+00    0.000000000000000E+00    0.000000000000000E+00    0.000000000000000E+00    0.000000000000000E+00    0.000000000000000E+00    0.000000000000000E+00    0.000000000000000E+00    0.000000000000000E+00    0.000000000000000E+00    0.000000000000000E+00    0.000000000000000E+00    0.000000000000000E+00    0.000000000000000E+00
    0.879170465787529E+01    0.000000000000000E+00    0.229367535757349E+01    0.000000000000000E+00    0.000000000000000E+00    0.000000000000000E+00    0.000000000000000E+00    0.000000000000000E+00    0.000000000000000E+00    0.000000000000000E+00    0.000000000000000E+00    0.000000000000000E+00    0.000000000000000E+00    0.000000000000000E+00    0.000000000000000E+00    0.000000000000000E+00    0.000000000000000E+00    0.000000000000000E+00    0.000000000000000E+00    0.000000000000000E+00    0.000000000000000E+00    0.000000000000000E+00    0.000000000000000E+00    0.000000000000000E+00    0.000000000000000E+00    0.000000000000000E+00    0.000000000000000E+00    0.000000000000000E+00    0.000000000000000E+00    0.000000000000000E+00    0.000000000000000E+00    0.000000000000000E+00    0.000000000000000E+00    0.000000000000000E+00    0.000000000000000E+00    0.000000000000000E+00    0.000000000000000E+00    0.000000000000000E+00    0.000000000000000E+00    0.000000000000000E+00    0.000000000000000E+00    0.000000000000000E+00    0.000000000000000E+00    0.000000000000000E+00    0.000000000000000E+00    0.000000000000000E+00    0.000000000000000E+00    0.000000000000000E+00
    0.879670474981208E+01    0.000000000000000E+00    0.229426148762462E+01    0.000000000000000E+00    0.000000000000000E+00    0.000000000000000E+00    0.000000000000000E+00    0.000000000000000E+00    0.000000000000000E+00    0.000000000000000E+00    0.000000000000000E+00    0.000000000000000E+00    0.000000000000000E+00    0.000000000000000E+00    0.000000000000000E+00    0.000000000000000E+00    0.000000000000000E+00    0.000000000000000E+00    0.000000000000000E+00    0.000000000000000E+00    0.000000000000000E+00    0.000000000000000E+00    0.000000000000000E+00    0.000000000000000E+00    0.000000000000000E+00    0.000000000000000E+00    0.000000000000000E+00    0.000000000000000E+00    0.000000000000000E+00    0.000000000000000E+00    0.000000000000000E+00    0.000000000000000E+00    0.000000000000000E+00    0.000000000000000E+00    0.000000000000000E+00    0.000000000000000E+00    0.000000000000000E+00    0.000000000000000E+00    0.000000000000000E+00    0.000000000000000E+00    0.000000000000000E+00    0.000000000000000E+00    0.000000000000000E+00    0.000000000000000E+00    0.000000000000000E+00    0.000000000000000E+00    0.000000000000000E+00    0.000000000000000E+00
    0.880170484174887E+01    0.000000000000000E+00    0.229484592632559E+01    0.000000000000000E+00    0.000000000000000E+00    0.000000000000000E+00    0.000000000000000E+00    0.000000000000000E+00    0.000000000000000E+00    0.000000000000000E+00    0.000000000000000E+00    0.000000000000000E+00    0.000000000000000E+00    0.000000000000000E+00    0.000000000000000E+00    0.000000000000000E+00    0.000000000000000E+00    0.000000000000000E+00    0.000000000000000E+00    0.000000000000000E+00    0.000000000000000E+00    0.000000000000000E+00    0.000000000000000E+00    0.000000000000000E+00    0.000000000000000E+00    0.000000000000000E+00    0.000000000000000E+00    0.000000000000000E+00    0.000000000000000E+00    0.000000000000000E+00    0.000000000000000E+00    0.000000000000000E+00    0.000000000000000E+00    0.000000000000000E+00    0.000000000000000E+00    0.000000000000000E+00    0.000000000000000E+00    0.000000000000000E+00    0.000000000000000E+00    0.000000000000000E+00    0.000000000000000E+00    0.000000000000000E+00    0.000000000000000E+00    0.000000000000000E+00    0.000000000000000E+00    0.000000000000000E+00    0.000000000000000E+00    0.000000000000000E+00
    0.880670493368566E+01    0.000000000000000E+00    0.229542868749123E+01    0.000000000000000E+00    0.000000000000000E+00    0.000000000000000E+00    0.000000000000000E+00    0.000000000000000E+00    0.000000000000000E+00    0.000000000000000E+00    0.000000000000000E+00    0.000000000000000E+00    0.000000000000000E+00    0.000000000000000E+00    0.000000000000000E+00    0.000000000000000E+00    0.000000000000000E+00    0.000000000000000E+00    0.000000000000000E+00    0.000000000000000E+00    0.000000000000000E+00    0.000000000000000E+00    0.000000000000000E+00    0.000000000000000E+00    0.000000000000000E+00    0.000000000000000E+00    0.000000000000000E+00    0.000000000000000E+00    0.000000000000000E+00    0.000000000000000E+00    0.000000000000000E+00    0.000000000000000E+00    0.000000000000000E+00    0.000000000000000E+00    0.000000000000000E+00    0.000000000000000E+00    0.000000000000000E+00    0.000000000000000E+00    0.000000000000000E+00    0.000000000000000E+00    0.000000000000000E+00    0.000000000000000E+00    0.000000000000000E+00    0.000000000000000E+00    0.000000000000000E+00    0.000000000000000E+00    0.000000000000000E+00    0.000000000000000E+00
    0.881170502562244E+01    0.000000000000000E+00    0.229600978461741E+01    0.000000000000000E+00    0.000000000000000E+00    0.000000000000000E+00    0.000000000000000E+00    0.000000000000000E+00    0.000000000000000E+00    0.000000000000000E+00    0.000000000000000E+00    0.000000000000000E+00    0.000000000000000E+00    0.000000000000000E+00    0.000000000000000E+00    0.000000000000000E+00    0.000000000000000E+00    0.000000000000000E+00    0.000000000000000E+00    0.000000000000000E+00    0.000000000000000E+00    0.000000000000000E+00    0.000000000000000E+00    0.000000000000000E+00    0.000000000000000E+00    0.000000000000000E+00    0.000000000000000E+00    0.000000000000000E+00    0.000000000000000E+00    0.000000000000000E+00    0.000000000000000E+00    0.000000000000000E+00    0.000000000000000E+00    0.000000000000000E+00    0.000000000000000E+00    0.000000000000000E+00    0.000000000000000E+00    0.000000000000000E+00    0.000000000000000E+00    0.000000000000000E+00    0.000000000000000E+00    0.000000000000000E+00    0.000000000000000E+00    0.000000000000000E+00    0.000000000000000E+00    0.000000000000000E+00    0.000000000000000E+00    0.000000000000000E+00
    0.881670511755923E+01    0.000000000000000E+00    0.229658923089838E+01    0.000000000000000E+00    0.000000000000000E+00    0.000000000000000E+00    0.000000000000000E+00    0.000000000000000E+00    0.000000000000000E+00    0.000000000000000E+00    0.000000000000000E+00    0.000000000000000E+00    0.000000000000000E+00    0.000000000000000E+00    0.000000000000000E+00    0.000000000000000E+00    0.000000000000000E+00    0.000000000000000E+00    0.000000000000000E+00    0.000000000000000E+00    0.000000000000000E+00    0.000000000000000E+00    0.000000000000000E+00    0.000000000000000E+00    0.000000000000000E+00    0.000000000000000E+00    0.000000000000000E+00    0.000000000000000E+00    0.000000000000000E+00    0.000000000000000E+00    0.000000000000000E+00    0.000000000000000E+00    0.000000000000000E+00    0.000000000000000E+00    0.000000000000000E+00    0.000000000000000E+00    0.000000000000000E+00    0.000000000000000E+00    0.000000000000000E+00    0.000000000000000E+00    0.000000000000000E+00    0.000000000000000E+00    0.000000000000000E+00    0.000000000000000E+00    0.000000000000000E+00    0.000000000000000E+00    0.000000000000000E+00    0.000000000000000E+00
    0.882170520949602E+01    0.000000000000000E+00    0.229716703924985E+01    0.000000000000000E+00    0.000000000000000E+00    0.000000000000000E+00    0.000000000000000E+00    0.000000000000000E+00    0.000000000000000E+00    0.000000000000000E+00    0.000000000000000E+00    0.000000000000000E+00    0.000000000000000E+00    0.000000000000000E+00    0.000000000000000E+00    0.000000000000000E+00    0.000000000000000E+00    0.000000000000000E+00    0.000000000000000E+00    0.000000000000000E+00    0.000000000000000E+00    0.000000000000000E+00    0.000000000000000E+00    0.000000000000000E+00    0.000000000000000E+00    0.000000000000000E+00    0.000000000000000E+00    0.000000000000000E+00    0.000000000000000E+00    0.000000000000000E+00    0.000000000000000E+00    0.000000000000000E+00    0.000000000000000E+00    0.000000000000000E+00    0.000000000000000E+00    0.000000000000000E+00    0.000000000000000E+00    0.000000000000000E+00    0.000000000000000E+00    0.000000000000000E+00    0.000000000000000E+00    0.000000000000000E+00    0.000000000000000E+00    0.000000000000000E+00    0.000000000000000E+00    0.000000000000000E+00    0.000000000000000E+00    0.000000000000000E+00
    0.882670530143281E+01    0.000000000000000E+00    0.229774322233578E+01    0.000000000000000E+00    0.000000000000000E+00    0.000000000000000E+00    0.000000000000000E+00    0.000000000000000E+00    0.000000000000000E+00    0.000000000000000E+00    0.000000000000000E+00    0.000000000000000E+00    0.000000000000000E+00    0.000000000000000E+00    0.000000000000000E+00    0.000000000000000E+00    0.000000000000000E+00    0.000000000000000E+00    0.000000000000000E+00    0.000000000000000E+00    0.000000000000000E+00    0.000000000000000E+00    0.000000000000000E+00    0.000000000000000E+00    0.000000000000000E+00    0.000000000000000E+00    0.000000000000000E+00    0.000000000000000E+00    0.000000000000000E+00    0.000000000000000E+00    0.000000000000000E+00    0.000000000000000E+00    0.000000000000000E+00    0.000000000000000E+00    0.000000000000000E+00    0.000000000000000E+00    0.000000000000000E+00    0.000000000000000E+00    0.000000000000000E+00    0.000000000000000E+00    0.000000000000000E+00    0.000000000000000E+00    0.000000000000000E+00    0.000000000000000E+00    0.000000000000000E+00    0.000000000000000E+00    0.000000000000000E+00    0.000000000000000E+00
    0.883170539336960E+01    0.000000000000000E+00    0.229831779259741E+01    0.000000000000000E+00    0.000000000000000E+00    0.000000000000000E+00    0.000000000000000E+00    0.000000000000000E+00    0.000000000000000E+00    0.000000000000000E+00    0.000000000000000E+00    0.000000000000000E+00    0.000000000000000E+00    0.000000000000000E+00    0.000000000000000E+00    0.000000000000000E+00    0.000000000000000E+00    0.000000000000000E+00    0.000000000000000E+00    0.000000000000000E+00    0.000000000000000E+00    0.000000000000000E+00    0.000000000000000E+00    0.000000000000000E+00    0.000000000000000E+00    0.000000000000000E+00    0.000000000000000E+00    0.000000000000000E+00    0.000000000000000E+00    0.000000000000000E+00    0.000000000000000E+00    0.000000000000000E+00    0.000000000000000E+00    0.000000000000000E+00    0.000000000000000E+00    0.000000000000000E+00    0.000000000000000E+00    0.000000000000000E+00    0.000000000000000E+00    0.000000000000000E+00    0.000000000000000E+00    0.000000000000000E+00    0.000000000000000E+00    0.000000000000000E+00    0.000000000000000E+00    0.000000000000000E+00    0.000000000000000E+00    0.000000000000000E+00
    0.883670548530638E+01    0.000000000000000E+00    0.229889076228261E+01    0.000000000000000E+00    0.000000000000000E+00    0.000000000000000E+00    0.000000000000000E+00    0.000000000000000E+00    0.000000000000000E+00    0.000000000000000E+00    0.000000000000000E+00    0.000000000000000E+00    0.000000000000000E+00    0.000000000000000E+00    0.000000000000000E+00    0.000000000000000E+00    0.000000000000000E+00    0.000000000000000E+00    0.000000000000000E+00    0.000000000000000E+00    0.000000000000000E+00    0.000000000000000E+00    0.000000000000000E+00    0.000000000000000E+00    0.000000000000000E+00    0.000000000000000E+00    0.000000000000000E+00    0.000000000000000E+00    0.000000000000000E+00    0.000000000000000E+00    0.000000000000000E+00    0.000000000000000E+00    0.000000000000000E+00    0.000000000000000E+00    0.000000000000000E+00    0.000000000000000E+00    0.000000000000000E+00    0.000000000000000E+00    0.000000000000000E+00    0.000000000000000E+00    0.000000000000000E+00    0.000000000000000E+00    0.000000000000000E+00    0.000000000000000E+00    0.000000000000000E+00    0.000000000000000E+00    0.000000000000000E+00    0.000000000000000E+00
    0.884170557724317E+01    0.000000000000000E+00    0.229946214347378E+01    0.000000000000000E+00    0.000000000000000E+00    0.000000000000000E+00    0.000000000000000E+00    0.000000000000000E+00    0.000000000000000E+00    0.000000000000000E+00    0.000000000000000E+00    0.000000000000000E+00    0.000000000000000E+00    0.000000000000000E+00    0.000000000000000E+00    0.000000000000000E+00    0.000000000000000E+00    0.000000000000000E+00    0.000000000000000E+00    0.000000000000000E+00    0.000000000000000E+00    0.000000000000000E+00    0.000000000000000E+00    0.000000000000000E+00    0.000000000000000E+00    0.000000000000000E+00    0.000000000000000E+00    0.000000000000000E+00    0.000000000000000E+00    0.000000000000000E+00    0.000000000000000E+00    0.000000000000000E+00    0.000000000000000E+00    0.000000000000000E+00    0.000000000000000E+00    0.000000000000000E+00    0.000000000000000E+00    0.000000000000000E+00    0.000000000000000E+00    0.000000000000000E+00    0.000000000000000E+00    0.000000000000000E+00    0.000000000000000E+00    0.000000000000000E+00    0.000000000000000E+00    0.000000000000000E+00    0.000000000000000E+00    0.000000000000000E+00
    0.884670566917996E+01    0.000000000000000E+00    0.230003194811282E+01    0.000000000000000E+00    0.000000000000000E+00    0.000000000000000E+00    0.000000000000000E+00    0.000000000000000E+00    0.000000000000000E+00    0.000000000000000E+00    0.000000000000000E+00    0.000000000000000E+00    0.000000000000000E+00    0.000000000000000E+00    0.000000000000000E+00    0.000000000000000E+00    0.000000000000000E+00    0.000000000000000E+00    0.000000000000000E+00    0.000000000000000E+00    0.000000000000000E+00    0.000000000000000E+00    0.000000000000000E+00    0.000000000000000E+00    0.000000000000000E+00    0.000000000000000E+00    0.000000000000000E+00    0.000000000000000E+00    0.000000000000000E+00    0.000000000000000E+00    0.000000000000000E+00    0.000000000000000E+00    0.000000000000000E+00    0.000000000000000E+00    0.000000000000000E+00    0.000000000000000E+00    0.000000000000000E+00    0.000000000000000E+00    0.000000000000000E+00    0.000000000000000E+00    0.000000000000000E+00    0.000000000000000E+00    0.000000000000000E+00    0.000000000000000E+00    0.000000000000000E+00    0.000000000000000E+00    0.000000000000000E+00    0.000000000000000E+00
    0.885170576111675E+01    0.000000000000000E+00    0.230060018802186E+01    0.000000000000000E+00    0.000000000000000E+00    0.000000000000000E+00    0.000000000000000E+00    0.000000000000000E+00    0.000000000000000E+00    0.000000000000000E+00    0.000000000000000E+00    0.000000000000000E+00    0.000000000000000E+00    0.000000000000000E+00    0.000000000000000E+00    0.000000000000000E+00    0.000000000000000E+00    0.000000000000000E+00    0.000000000000000E+00    0.000000000000000E+00    0.000000000000000E+00    0.000000000000000E+00    0.000000000000000E+00    0.000000000000000E+00    0.000000000000000E+00    0.000000000000000E+00    0.000000000000000E+00    0.000000000000000E+00    0.000000000000000E+00    0.000000000000000E+00    0.000000000000000E+00    0.000000000000000E+00    0.000000000000000E+00    0.000000000000000E+00    0.000000000000000E+00    0.000000000000000E+00    0.000000000000000E+00    0.000000000000000E+00    0.000000000000000E+00    0.000000000000000E+00    0.000000000000000E+00    0.000000000000000E+00    0.000000000000000E+00    0.000000000000000E+00    0.000000000000000E+00    0.000000000000000E+00    0.000000000000000E+00    0.000000000000000E+00
    0.885670585305353E+01    0.000000000000000E+00    0.230116687491835E+01    0.000000000000000E+00    0.000000000000000E+00    0.000000000000000E+00    0.000000000000000E+00    0.000000000000000E+00    0.000000000000000E+00    0.000000000000000E+00    0.000000000000000E+00    0.000000000000000E+00    0.000000000000000E+00    0.000000000000000E+00    0.000000000000000E+00    0.000000000000000E+00    0.000000000000000E+00    0.000000000000000E+00    0.000000000000000E+00    0.000000000000000E+00    0.000000000000000E+00    0.000000000000000E+00    0.000000000000000E+00    0.000000000000000E+00    0.000000000000000E+00    0.000000000000000E+00    0.000000000000000E+00    0.000000000000000E+00    0.000000000000000E+00    0.000000000000000E+00    0.000000000000000E+00    0.000000000000000E+00    0.000000000000000E+00    0.000000000000000E+00    0.000000000000000E+00    0.000000000000000E+00    0.000000000000000E+00    0.000000000000000E+00    0.000000000000000E+00    0.000000000000000E+00    0.000000000000000E+00    0.000000000000000E+00    0.000000000000000E+00    0.000000000000000E+00    0.000000000000000E+00    0.000000000000000E+00    0.000000000000000E+00    0.000000000000000E+00
    0.886170594499032E+01    0.000000000000000E+00    0.230173202042446E+01    0.000000000000000E+00    0.000000000000000E+00    0.000000000000000E+00    0.000000000000000E+00    0.000000000000000E+00    0.000000000000000E+00    0.000000000000000E+00    0.000000000000000E+00    0.000000000000000E+00    0.000000000000000E+00    0.000000000000000E+00    0.000000000000000E+00    0.000000000000000E+00    0.000000000000000E+00    0.000000000000000E+00    0.000000000000000E+00    0.000000000000000E+00    0.000000000000000E+00    0.000000000000000E+00    0.000000000000000E+00    0.000000000000000E+00    0.000000000000000E+00    0.000000000000000E+00    0.000000000000000E+00    0.000000000000000E+00    0.000000000000000E+00    0.000000000000000E+00    0.000000000000000E+00    0.000000000000000E+00    0.000000000000000E+00    0.000000000000000E+00    0.000000000000000E+00    0.000000000000000E+00    0.000000000000000E+00    0.000000000000000E+00    0.000000000000000E+00    0.000000000000000E+00    0.000000000000000E+00    0.000000000000000E+00    0.000000000000000E+00    0.000000000000000E+00    0.000000000000000E+00    0.000000000000000E+00    0.000000000000000E+00    0.000000000000000E+00
    0.886670603692711E+01    0.000000000000000E+00    0.230229563606956E+01    0.000000000000000E+00    0.000000000000000E+00    0.000000000000000E+00    0.000000000000000E+00    0.000000000000000E+00    0.000000000000000E+00    0.000000000000000E+00    0.000000000000000E+00    0.000000000000000E+00    0.000000000000000E+00    0.000000000000000E+00    0.000000000000000E+00    0.000000000000000E+00    0.000000000000000E+00    0.000000000000000E+00    0.000000000000000E+00    0.000000000000000E+00    0.000000000000000E+00    0.000000000000000E+00    0.000000000000000E+00    0.000000000000000E+00    0.000000000000000E+00    0.000000000000000E+00    0.000000000000000E+00    0.000000000000000E+00    0.000000000000000E+00    0.000000000000000E+00    0.000000000000000E+00    0.000000000000000E+00    0.000000000000000E+00    0.000000000000000E+00    0.000000000000000E+00    0.000000000000000E+00    0.000000000000000E+00    0.000000000000000E+00    0.000000000000000E+00    0.000000000000000E+00    0.000000000000000E+00    0.000000000000000E+00    0.000000000000000E+00    0.000000000000000E+00    0.000000000000000E+00    0.000000000000000E+00    0.000000000000000E+00    0.000000000000000E+00
    0.887170612886390E+01    0.000000000000000E+00    0.230285773328622E+01    0.000000000000000E+00    0.000000000000000E+00    0.000000000000000E+00    0.000000000000000E+00    0.000000000000000E+00    0.000000000000000E+00    0.000000000000000E+00    0.000000000000000E+00    0.000000000000000E+00    0.000000000000000E+00    0.000000000000000E+00    0.000000000000000E+00    0.000000000000000E+00    0.000000000000000E+00    0.000000000000000E+00    0.000000000000000E+00    0.000000000000000E+00    0.000000000000000E+00    0.000000000000000E+00    0.000000000000000E+00    0.000000000000000E+00    0.000000000000000E+00    0.000000000000000E+00    0.000000000000000E+00    0.000000000000000E+00    0.000000000000000E+00    0.000000000000000E+00    0.000000000000000E+00    0.000000000000000E+00    0.000000000000000E+00    0.000000000000000E+00    0.000000000000000E+00    0.000000000000000E+00    0.000000000000000E+00    0.000000000000000E+00    0.000000000000000E+00    0.000000000000000E+00    0.000000000000000E+00    0.000000000000000E+00    0.000000000000000E+00    0.000000000000000E+00    0.000000000000000E+00    0.000000000000000E+00    0.000000000000000E+00    0.000000000000000E+00
    0.887670622080068E+01    0.000000000000000E+00    0.230341832339981E+01    0.000000000000000E+00    0.000000000000000E+00    0.000000000000000E+00    0.000000000000000E+00    0.000000000000000E+00    0.000000000000000E+00    0.000000000000000E+00    0.000000000000000E+00    0.000000000000000E+00    0.000000000000000E+00    0.000000000000000E+00    0.000000000000000E+00    0.000000000000000E+00    0.000000000000000E+00    0.000000000000000E+00    0.000000000000000E+00    0.000000000000000E+00    0.000000000000000E+00    0.000000000000000E+00    0.000000000000000E+00    0.000000000000000E+00    0.000000000000000E+00    0.000000000000000E+00    0.000000000000000E+00    0.000000000000000E+00    0.000000000000000E+00    0.000000000000000E+00    0.000000000000000E+00    0.000000000000000E+00    0.000000000000000E+00    0.000000000000000E+00    0.000000000000000E+00    0.000000000000000E+00    0.000000000000000E+00    0.000000000000000E+00    0.000000000000000E+00    0.000000000000000E+00    0.000000000000000E+00    0.000000000000000E+00    0.000000000000000E+00    0.000000000000000E+00    0.000000000000000E+00    0.000000000000000E+00    0.000000000000000E+00    0.000000000000000E+00
    0.888170631273747E+01    0.000000000000000E+00    0.230397741761222E+01    0.000000000000000E+00    0.000000000000000E+00    0.000000000000000E+00    0.000000000000000E+00    0.000000000000000E+00    0.000000000000000E+00    0.000000000000000E+00    0.000000000000000E+00    0.000000000000000E+00    0.000000000000000E+00    0.000000000000000E+00    0.000000000000000E+00    0.000000000000000E+00    0.000000000000000E+00    0.000000000000000E+00    0.000000000000000E+00    0.000000000000000E+00    0.000000000000000E+00    0.000000000000000E+00    0.000000000000000E+00    0.000000000000000E+00    0.000000000000000E+00    0.000000000000000E+00    0.000000000000000E+00    0.000000000000000E+00    0.000000000000000E+00    0.000000000000000E+00    0.000000000000000E+00    0.000000000000000E+00    0.000000000000000E+00    0.000000000000000E+00    0.000000000000000E+00    0.000000000000000E+00    0.000000000000000E+00    0.000000000000000E+00    0.000000000000000E+00    0.000000000000000E+00    0.000000000000000E+00    0.000000000000000E+00    0.000000000000000E+00    0.000000000000000E+00    0.000000000000000E+00    0.000000000000000E+00    0.000000000000000E+00    0.000000000000000E+00
    0.888670640467426E+01    0.000000000000000E+00    0.230453502698070E+01    0.000000000000000E+00    0.000000000000000E+00    0.000000000000000E+00    0.000000000000000E+00    0.000000000000000E+00    0.000000000000000E+00    0.000000000000000E+00    0.000000000000000E+00    0.000000000000000E+00    0.000000000000000E+00    0.000000000000000E+00    0.000000000000000E+00    0.000000000000000E+00    0.000000000000000E+00    0.000000000000000E+00    0.000000000000000E+00    0.000000000000000E+00    0.000000000000000E+00    0.000000000000000E+00    0.000000000000000E+00    0.000000000000000E+00    0.000000000000000E+00    0.000000000000000E+00    0.000000000000000E+00    0.000000000000000E+00    0.000000000000000E+00    0.000000000000000E+00    0.000000000000000E+00    0.000000000000000E+00    0.000000000000000E+00    0.000000000000000E+00    0.000000000000000E+00    0.000000000000000E+00    0.000000000000000E+00    0.000000000000000E+00    0.000000000000000E+00    0.000000000000000E+00    0.000000000000000E+00    0.000000000000000E+00    0.000000000000000E+00    0.000000000000000E+00    0.000000000000000E+00    0.000000000000000E+00    0.000000000000000E+00    0.000000000000000E+00
    0.889170649661104E+01    0.000000000000000E+00    0.230509116239265E+01    0.000000000000000E+00    0.000000000000000E+00    0.000000000000000E+00    0.000000000000000E+00    0.000000000000000E+00    0.000000000000000E+00    0.000000000000000E+00    0.000000000000000E+00    0.000000000000000E+00    0.000000000000000E+00    0.000000000000000E+00    0.000000000000000E+00    0.000000000000000E+00    0.000000000000000E+00    0.000000000000000E+00    0.000000000000000E+00    0.000000000000000E+00    0.000000000000000E+00    0.000000000000000E+00    0.000000000000000E+00    0.000000000000000E+00    0.000000000000000E+00    0.000000000000000E+00    0.000000000000000E+00    0.000000000000000E+00    0.000000000000000E+00    0.000000000000000E+00    0.000000000000000E+00    0.000000000000000E+00    0.000000000000000E+00    0.000000000000000E+00    0.000000000000000E+00    0.000000000000000E+00    0.000000000000000E+00    0.000000000000000E+00    0.000000000000000E+00    0.000000000000000E+00    0.000000000000000E+00    0.000000000000000E+00    0.000000000000000E+00    0.000000000000000E+00    0.000000000000000E+00    0.000000000000000E+00    0.000000000000000E+00    0.000000000000000E+00
    0.889670658854783E+01    0.000000000000000E+00    0.230564583453785E+01    0.000000000000000E+00    0.000000000000000E+00    0.000000000000000E+00    0.000000000000000E+00    0.000000000000000E+00    0.000000000000000E+00    0.000000000000000E+00    0.000000000000000E+00    0.000000000000000E+00    0.000000000000000E+00    0.000000000000000E+00    0.000000000000000E+00    0.000000000000000E+00    0.000000000000000E+00    0.000000000000000E+00    0.000000000000000E+00    0.000000000000000E+00    0.000000000000000E+00    0.000000000000000E+00    0.000000000000000E+00    0.000000000000000E+00    0.000000000000000E+00    0.000000000000000E+00    0.000000000000000E+00    0.000000000000000E+00    0.000000000000000E+00    0.000000000000000E+00    0.000000000000000E+00    0.000000000000000E+00    0.000000000000000E+00    0.000000000000000E+00    0.000000000000000E+00    0.000000000000000E+00    0.000000000000000E+00    0.000000000000000E+00    0.000000000000000E+00    0.000000000000000E+00    0.000000000000000E+00    0.000000000000000E+00    0.000000000000000E+00    0.000000000000000E+00    0.000000000000000E+00    0.000000000000000E+00    0.000000000000000E+00    0.000000000000000E+00
    0.890170668048462E+01    0.000000000000000E+00    0.230619905387927E+01    0.000000000000000E+00    0.000000000000000E+00    0.000000000000000E+00    0.000000000000000E+00    0.000000000000000E+00    0.000000000000000E+00    0.000000000000000E+00    0.000000000000000E+00    0.000000000000000E+00    0.000000000000000E+00    0.000000000000000E+00    0.000000000000000E+00    0.000000000000000E+00    0.000000000000000E+00    0.000000000000000E+00    0.000000000000000E+00    0.000000000000000E+00    0.000000000000000E+00    0.000000000000000E+00    0.000000000000000E+00    0.000000000000000E+00    0.000000000000000E+00    0.000000000000000E+00    0.000000000000000E+00    0.000000000000000E+00    0.000000000000000E+00    0.000000000000000E+00    0.000000000000000E+00    0.000000000000000E+00    0.000000000000000E+00    0.000000000000000E+00    0.000000000000000E+00    0.000000000000000E+00    0.000000000000000E+00    0.000000000000000E+00    0.000000000000000E+00    0.000000000000000E+00    0.000000000000000E+00    0.000000000000000E+00    0.000000000000000E+00    0.000000000000000E+00    0.000000000000000E+00    0.000000000000000E+00    0.000000000000000E+00    0.000000000000000E+00
    0.890670677242141E+01    0.000000000000000E+00    0.230675083062415E+01    0.000000000000000E+00    0.000000000000000E+00    0.000000000000000E+00    0.000000000000000E+00    0.000000000000000E+00    0.000000000000000E+00    0.000000000000000E+00    0.000000000000000E+00    0.000000000000000E+00    0.000000000000000E+00    0.000000000000000E+00    0.000000000000000E+00    0.000000000000000E+00    0.000000000000000E+00    0.000000000000000E+00    0.000000000000000E+00    0.000000000000000E+00    0.000000000000000E+00    0.000000000000000E+00    0.000000000000000E+00    0.000000000000000E+00    0.000000000000000E+00    0.000000000000000E+00    0.000000000000000E+00    0.000000000000000E+00    0.000000000000000E+00    0.000000000000000E+00    0.000000000000000E+00    0.000000000000000E+00    0.000000000000000E+00    0.000000000000000E+00    0.000000000000000E+00    0.000000000000000E+00    0.000000000000000E+00    0.000000000000000E+00    0.000000000000000E+00    0.000000000000000E+00    0.000000000000000E+00    0.000000000000000E+00    0.000000000000000E+00    0.000000000000000E+00    0.000000000000000E+00    0.000000000000000E+00    0.000000000000000E+00    0.000000000000000E+00
    0.891170686435819E+01    0.000000000000000E+00    0.230730117469644E+01    0.000000000000000E+00    0.000000000000000E+00    0.000000000000000E+00    0.000000000000000E+00    0.000000000000000E+00    0.000000000000000E+00    0.000000000000000E+00    0.000000000000000E+00    0.000000000000000E+00    0.000000000000000E+00    0.000000000000000E+00    0.000000000000000E+00    0.000000000000000E+00    0.000000000000000E+00    0.000000000000000E+00    0.000000000000000E+00    0.000000000000000E+00    0.000000000000000E+00    0.000000000000000E+00    0.000000000000000E+00    0.000000000000000E+00    0.000000000000000E+00    0.000000000000000E+00    0.000000000000000E+00    0.000000000000000E+00    0.000000000000000E+00    0.000000000000000E+00    0.000000000000000E+00    0.000000000000000E+00    0.000000000000000E+00    0.000000000000000E+00    0.000000000000000E+00    0.000000000000000E+00    0.000000000000000E+00    0.000000000000000E+00    0.000000000000000E+00    0.000000000000000E+00    0.000000000000000E+00    0.000000000000000E+00    0.000000000000000E+00    0.000000000000000E+00    0.000000000000000E+00    0.000000000000000E+00    0.000000000000000E+00    0.000000000000000E+00
    0.891670695629498E+01    0.000000000000000E+00    0.230785009571238E+01    0.000000000000000E+00    0.000000000000000E+00    0.000000000000000E+00    0.000000000000000E+00    0.000000000000000E+00    0.000000000000000E+00    0.000000000000000E+00    0.000000000000000E+00    0.000000000000000E+00    0.000000000000000E+00    0.000000000000000E+00    0.000000000000000E+00    0.000000000000000E+00    0.000000000000000E+00    0.000000000000000E+00    0.000000000000000E+00    0.000000000000000E+00    0.000000000000000E+00    0.000000000000000E+00    0.000000000000000E+00    0.000000000000000E+00    0.000000000000000E+00    0.000000000000000E+00    0.000000000000000E+00    0.000000000000000E+00    0.000000000000000E+00    0.000000000000000E+00    0.000000000000000E+00    0.000000000000000E+00    0.000000000000000E+00    0.000000000000000E+00    0.000000000000000E+00    0.000000000000000E+00    0.000000000000000E+00    0.000000000000000E+00    0.000000000000000E+00    0.000000000000000E+00    0.000000000000000E+00    0.000000000000000E+00    0.000000000000000E+00    0.000000000000000E+00    0.000000000000000E+00    0.000000000000000E+00    0.000000000000000E+00    0.000000000000000E+00
    0.892170704823177E+01    0.000000000000000E+00    0.230839760296013E+01    0.000000000000000E+00    0.000000000000000E+00    0.000000000000000E+00    0.000000000000000E+00    0.000000000000000E+00    0.000000000000000E+00    0.000000000000000E+00    0.000000000000000E+00    0.000000000000000E+00    0.000000000000000E+00    0.000000000000000E+00    0.000000000000000E+00    0.000000000000000E+00    0.000000000000000E+00    0.000000000000000E+00    0.000000000000000E+00    0.000000000000000E+00    0.000000000000000E+00    0.000000000000000E+00    0.000000000000000E+00    0.000000000000000E+00    0.000000000000000E+00    0.000000000000000E+00    0.000000000000000E+00    0.000000000000000E+00    0.000000000000000E+00    0.000000000000000E+00    0.000000000000000E+00    0.000000000000000E+00    0.000000000000000E+00    0.000000000000000E+00    0.000000000000000E+00    0.000000000000000E+00    0.000000000000000E+00    0.000000000000000E+00    0.000000000000000E+00    0.000000000000000E+00    0.000000000000000E+00    0.000000000000000E+00    0.000000000000000E+00    0.000000000000000E+00    0.000000000000000E+00    0.000000000000000E+00    0.000000000000000E+00    0.000000000000000E+00
    0.892670714016856E+01    0.000000000000000E+00    0.230894370538459E+01    0.000000000000000E+00    0.000000000000000E+00    0.000000000000000E+00    0.000000000000000E+00    0.000000000000000E+00    0.000000000000000E+00    0.000000000000000E+00    0.000000000000000E+00    0.000000000000000E+00    0.000000000000000E+00    0.000000000000000E+00    0.000000000000000E+00    0.000000000000000E+00    0.000000000000000E+00    0.000000000000000E+00    0.000000000000000E+00    0.000000000000000E+00    0.000000000000000E+00    0.000000000000000E+00    0.000000000000000E+00    0.000000000000000E+00    0.000000000000000E+00    0.000000000000000E+00    0.000000000000000E+00    0.000000000000000E+00    0.000000000000000E+00    0.000000000000000E+00    0.000000000000000E+00    0.000000000000000E+00    0.000000000000000E+00    0.000000000000000E+00    0.000000000000000E+00    0.000000000000000E+00    0.000000000000000E+00    0.000000000000000E+00    0.000000000000000E+00    0.000000000000000E+00    0.000000000000000E+00    0.000000000000000E+00    0.000000000000000E+00    0.000000000000000E+00    0.000000000000000E+00    0.000000000000000E+00    0.000000000000000E+00    0.000000000000000E+00
    0.893170723210535E+01    0.000000000000000E+00    0.230948841157855E+01    0.000000000000000E+00    0.000000000000000E+00    0.000000000000000E+00    0.000000000000000E+00    0.000000000000000E+00    0.000000000000000E+00    0.000000000000000E+00    0.000000000000000E+00    0.000000000000000E+00    0.000000000000000E+00    0.000000000000000E+00    0.000000000000000E+00    0.000000000000000E+00    0.000000000000000E+00    0.000000000000000E+00    0.000000000000000E+00    0.000000000000000E+00    0.000000000000000E+00    0.000000000000000E+00    0.000000000000000E+00    0.000000000000000E+00    0.000000000000000E+00    0.000000000000000E+00    0.000000000000000E+00    0.000000000000000E+00    0.000000000000000E+00    0.000000000000000E+00    0.000000000000000E+00    0.000000000000000E+00    0.000000000000000E+00    0.000000000000000E+00    0.000000000000000E+00    0.000000000000000E+00    0.000000000000000E+00    0.000000000000000E+00    0.000000000000000E+00    0.000000000000000E+00    0.000000000000000E+00    0.000000000000000E+00    0.000000000000000E+00    0.000000000000000E+00    0.000000000000000E+00    0.000000000000000E+00    0.000000000000000E+00    0.000000000000000E+00
    0.893670732404213E+01    0.000000000000000E+00    0.231003172978044E+01    0.000000000000000E+00    0.000000000000000E+00    0.000000000000000E+00    0.000000000000000E+00    0.000000000000000E+00    0.000000000000000E+00    0.000000000000000E+00    0.000000000000000E+00    0.000000000000000E+00    0.000000000000000E+00    0.000000000000000E+00    0.000000000000000E+00    0.000000000000000E+00    0.000000000000000E+00    0.000000000000000E+00    0.000000000000000E+00    0.000000000000000E+00    0.000000000000000E+00    0.000000000000000E+00    0.000000000000000E+00    0.000000000000000E+00    0.000000000000000E+00    0.000000000000000E+00    0.000000000000000E+00    0.000000000000000E+00    0.000000000000000E+00    0.000000000000000E+00    0.000000000000000E+00    0.000000000000000E+00    0.000000000000000E+00    0.000000000000000E+00    0.000000000000000E+00    0.000000000000000E+00    0.000000000000000E+00    0.000000000000000E+00    0.000000000000000E+00    0.000000000000000E+00    0.000000000000000E+00    0.000000000000000E+00    0.000000000000000E+00    0.000000000000000E+00    0.000000000000000E+00    0.000000000000000E+00    0.000000000000000E+00    0.000000000000000E+00
    0.894170741597892E+01    0.000000000000000E+00    0.231057366787947E+01    0.000000000000000E+00    0.000000000000000E+00    0.000000000000000E+00    0.000000000000000E+00    0.000000000000000E+00    0.000000000000000E+00    0.000000000000000E+00    0.000000000000000E+00    0.000000000000000E+00    0.000000000000000E+00    0.000000000000000E+00    0.000000000000000E+00    0.000000000000000E+00    0.000000000000000E+00    0.000000000000000E+00    0.000000000000000E+00    0.000000000000000E+00    0.000000000000000E+00    0.000000000000000E+00    0.000000000000000E+00    0.000000000000000E+00    0.000000000000000E+00    0.000000000000000E+00    0.000000000000000E+00    0.000000000000000E+00    0.000000000000000E+00    0.000000000000000E+00    0.000000000000000E+00    0.000000000000000E+00    0.000000000000000E+00    0.000000000000000E+00    0.000000000000000E+00    0.000000000000000E+00    0.000000000000000E+00    0.000000000000000E+00    0.000000000000000E+00    0.000000000000000E+00    0.000000000000000E+00    0.000000000000000E+00    0.000000000000000E+00    0.000000000000000E+00    0.000000000000000E+00    0.000000000000000E+00    0.000000000000000E+00    0.000000000000000E+00
    0.894670750791571E+01    0.000000000000000E+00    0.231111423342786E+01    0.000000000000000E+00    0.000000000000000E+00    0.000000000000000E+00    0.000000000000000E+00    0.000000000000000E+00    0.000000000000000E+00    0.000000000000000E+00    0.000000000000000E+00    0.000000000000000E+00    0.000000000000000E+00    0.000000000000000E+00    0.000000000000000E+00    0.000000000000000E+00    0.000000000000000E+00    0.000000000000000E+00    0.000000000000000E+00    0.000000000000000E+00    0.000000000000000E+00    0.000000000000000E+00    0.000000000000000E+00    0.000000000000000E+00    0.000000000000000E+00    0.000000000000000E+00    0.000000000000000E+00    0.000000000000000E+00    0.000000000000000E+00    0.000000000000000E+00    0.000000000000000E+00    0.000000000000000E+00    0.000000000000000E+00    0.000000000000000E+00    0.000000000000000E+00    0.000000000000000E+00    0.000000000000000E+00    0.000000000000000E+00    0.000000000000000E+00    0.000000000000000E+00    0.000000000000000E+00    0.000000000000000E+00    0.000000000000000E+00    0.000000000000000E+00    0.000000000000000E+00    0.000000000000000E+00    0.000000000000000E+00    0.000000000000000E+00
    0.895170759985250E+01    0.000000000000000E+00    0.231165343366043E+01    0.000000000000000E+00    0.000000000000000E+00    0.000000000000000E+00    0.000000000000000E+00    0.000000000000000E+00    0.000000000000000E+00    0.000000000000000E+00    0.000000000000000E+00    0.000000000000000E+00    0.000000000000000E+00    0.000000000000000E+00    0.000000000000000E+00    0.000000000000000E+00    0.000000000000000E+00    0.000000000000000E+00    0.000000000000000E+00    0.000000000000000E+00    0.000000000000000E+00    0.000000000000000E+00    0.000000000000000E+00    0.000000000000000E+00    0.000000000000000E+00    0.000000000000000E+00    0.000000000000000E+00    0.000000000000000E+00    0.000000000000000E+00    0.000000000000000E+00    0.000000000000000E+00    0.000000000000000E+00    0.000000000000000E+00    0.000000000000000E+00    0.000000000000000E+00    0.000000000000000E+00    0.000000000000000E+00    0.000000000000000E+00    0.000000000000000E+00    0.000000000000000E+00    0.000000000000000E+00    0.000000000000000E+00    0.000000000000000E+00    0.000000000000000E+00    0.000000000000000E+00    0.000000000000000E+00    0.000000000000000E+00    0.000000000000000E+00
    0.895670769178928E+01    0.000000000000000E+00    0.231219127552089E+01    0.000000000000000E+00    0.000000000000000E+00    0.000000000000000E+00    0.000000000000000E+00    0.000000000000000E+00    0.000000000000000E+00    0.000000000000000E+00    0.000000000000000E+00    0.000000000000000E+00    0.000000000000000E+00    0.000000000000000E+00    0.000000000000000E+00    0.000000000000000E+00    0.000000000000000E+00    0.000000000000000E+00    0.000000000000000E+00    0.000000000000000E+00    0.000000000000000E+00    0.000000000000000E+00    0.000000000000000E+00    0.000000000000000E+00    0.000000000000000E+00    0.000000000000000E+00    0.000000000000000E+00    0.000000000000000E+00    0.000000000000000E+00    0.000000000000000E+00    0.000000000000000E+00    0.000000000000000E+00    0.000000000000000E+00    0.000000000000000E+00    0.000000000000000E+00    0.000000000000000E+00    0.000000000000000E+00    0.000000000000000E+00    0.000000000000000E+00    0.000000000000000E+00    0.000000000000000E+00    0.000000000000000E+00    0.000000000000000E+00    0.000000000000000E+00    0.000000000000000E+00    0.000000000000000E+00    0.000000000000000E+00    0.000000000000000E+00
    0.896170778372607E+01    0.000000000000000E+00    0.231272776569423E+01    0.000000000000000E+00    0.000000000000000E+00    0.000000000000000E+00    0.000000000000000E+00    0.000000000000000E+00    0.000000000000000E+00    0.000000000000000E+00    0.000000000000000E+00    0.000000000000000E+00    0.000000000000000E+00    0.000000000000000E+00    0.000000000000000E+00    0.000000000000000E+00    0.000000000000000E+00    0.000000000000000E+00    0.000000000000000E+00    0.000000000000000E+00    0.000000000000000E+00    0.000000000000000E+00    0.000000000000000E+00    0.000000000000000E+00    0.000000000000000E+00    0.000000000000000E+00    0.000000000000000E+00    0.000000000000000E+00    0.000000000000000E+00    0.000000000000000E+00    0.000000000000000E+00    0.000000000000000E+00    0.000000000000000E+00    0.000000000000000E+00    0.000000000000000E+00    0.000000000000000E+00    0.000000000000000E+00    0.000000000000000E+00    0.000000000000000E+00    0.000000000000000E+00    0.000000000000000E+00    0.000000000000000E+00    0.000000000000000E+00    0.000000000000000E+00    0.000000000000000E+00    0.000000000000000E+00    0.000000000000000E+00    0.000000000000000E+00
    0.896670787566286E+01    0.000000000000000E+00    0.231326291064447E+01    0.000000000000000E+00    0.000000000000000E+00    0.000000000000000E+00    0.000000000000000E+00    0.000000000000000E+00    0.000000000000000E+00    0.000000000000000E+00    0.000000000000000E+00    0.000000000000000E+00    0.000000000000000E+00    0.000000000000000E+00    0.000000000000000E+00    0.000000000000000E+00    0.000000000000000E+00    0.000000000000000E+00    0.000000000000000E+00    0.000000000000000E+00    0.000000000000000E+00    0.000000000000000E+00    0.000000000000000E+00    0.000000000000000E+00    0.000000000000000E+00    0.000000000000000E+00    0.000000000000000E+00    0.000000000000000E+00    0.000000000000000E+00    0.000000000000000E+00    0.000000000000000E+00    0.000000000000000E+00    0.000000000000000E+00    0.000000000000000E+00    0.000000000000000E+00    0.000000000000000E+00    0.000000000000000E+00    0.000000000000000E+00    0.000000000000000E+00    0.000000000000000E+00    0.000000000000000E+00    0.000000000000000E+00    0.000000000000000E+00    0.000000000000000E+00    0.000000000000000E+00    0.000000000000000E+00    0.000000000000000E+00    0.000000000000000E+00
    0.897170796759965E+01    0.000000000000000E+00    0.231379671665670E+01    0.000000000000000E+00    0.000000000000000E+00    0.000000000000000E+00    0.000000000000000E+00    0.000000000000000E+00    0.000000000000000E+00    0.000000000000000E+00    0.000000000000000E+00    0.000000000000000E+00    0.000000000000000E+00    0.000000000000000E+00    0.000000000000000E+00    0.000000000000000E+00    0.000000000000000E+00    0.000000000000000E+00    0.000000000000000E+00    0.000000000000000E+00    0.000000000000000E+00    0.000000000000000E+00    0.000000000000000E+00    0.000000000000000E+00    0.000000000000000E+00    0.000000000000000E+00    0.000000000000000E+00    0.000000000000000E+00    0.000000000000000E+00    0.000000000000000E+00    0.000000000000000E+00    0.000000000000000E+00    0.000000000000000E+00    0.000000000000000E+00    0.000000000000000E+00    0.000000000000000E+00    0.000000000000000E+00    0.000000000000000E+00    0.000000000000000E+00    0.000000000000000E+00    0.000000000000000E+00    0.000000000000000E+00    0.000000000000000E+00    0.000000000000000E+00    0.000000000000000E+00    0.000000000000000E+00    0.000000000000000E+00    0.000000000000000E+00
    0.897670805953643E+01    0.000000000000000E+00    0.231432918988216E+01    0.000000000000000E+00    0.000000000000000E+00    0.000000000000000E+00    0.000000000000000E+00    0.000000000000000E+00    0.000000000000000E+00    0.000000000000000E+00    0.000000000000000E+00    0.000000000000000E+00    0.000000000000000E+00    0.000000000000000E+00    0.000000000000000E+00    0.000000000000000E+00    0.000000000000000E+00    0.000000000000000E+00    0.000000000000000E+00    0.000000000000000E+00    0.000000000000000E+00    0.000000000000000E+00    0.000000000000000E+00    0.000000000000000E+00    0.000000000000000E+00    0.000000000000000E+00    0.000000000000000E+00    0.000000000000000E+00    0.000000000000000E+00    0.000000000000000E+00    0.000000000000000E+00    0.000000000000000E+00    0.000000000000000E+00    0.000000000000000E+00    0.000000000000000E+00    0.000000000000000E+00    0.000000000000000E+00    0.000000000000000E+00    0.000000000000000E+00    0.000000000000000E+00    0.000000000000000E+00    0.000000000000000E+00    0.000000000000000E+00    0.000000000000000E+00    0.000000000000000E+00    0.000000000000000E+00    0.000000000000000E+00    0.000000000000000E+00
    0.898170815147322E+01    0.000000000000000E+00    0.231486033638524E+01    0.000000000000000E+00    0.000000000000000E+00    0.000000000000000E+00    0.000000000000000E+00    0.000000000000000E+00    0.000000000000000E+00    0.000000000000000E+00    0.000000000000000E+00    0.000000000000000E+00    0.000000000000000E+00    0.000000000000000E+00    0.000000000000000E+00    0.000000000000000E+00    0.000000000000000E+00    0.000000000000000E+00    0.000000000000000E+00    0.000000000000000E+00    0.000000000000000E+00    0.000000000000000E+00    0.000000000000000E+00    0.000000000000000E+00    0.000000000000000E+00    0.000000000000000E+00    0.000000000000000E+00    0.000000000000000E+00    0.000000000000000E+00    0.000000000000000E+00    0.000000000000000E+00    0.000000000000000E+00    0.000000000000000E+00    0.000000000000000E+00    0.000000000000000E+00    0.000000000000000E+00    0.000000000000000E+00    0.000000000000000E+00    0.000000000000000E+00    0.000000000000000E+00    0.000000000000000E+00    0.000000000000000E+00    0.000000000000000E+00    0.000000000000000E+00    0.000000000000000E+00    0.000000000000000E+00    0.000000000000000E+00    0.000000000000000E+00
    0.898670824341001E+01    0.000000000000000E+00    0.231539016219102E+01    0.000000000000000E+00    0.000000000000000E+00    0.000000000000000E+00    0.000000000000000E+00    0.000000000000000E+00    0.000000000000000E+00    0.000000000000000E+00    0.000000000000000E+00    0.000000000000000E+00    0.000000000000000E+00    0.000000000000000E+00    0.000000000000000E+00    0.000000000000000E+00    0.000000000000000E+00    0.000000000000000E+00    0.000000000000000E+00    0.000000000000000E+00    0.000000000000000E+00    0.000000000000000E+00    0.000000000000000E+00    0.000000000000000E+00    0.000000000000000E+00    0.000000000000000E+00    0.000000000000000E+00    0.000000000000000E+00    0.000000000000000E+00    0.000000000000000E+00    0.000000000000000E+00    0.000000000000000E+00    0.000000000000000E+00    0.000000000000000E+00    0.000000000000000E+00    0.000000000000000E+00    0.000000000000000E+00    0.000000000000000E+00    0.000000000000000E+00    0.000000000000000E+00    0.000000000000000E+00    0.000000000000000E+00    0.000000000000000E+00    0.000000000000000E+00    0.000000000000000E+00    0.000000000000000E+00    0.000000000000000E+00    0.000000000000000E+00
    0.899170833534679E+01    0.000000000000000E+00    0.231591867333211E+01    0.000000000000000E+00    0.000000000000000E+00    0.000000000000000E+00    0.000000000000000E+00    0.000000000000000E+00    0.000000000000000E+00    0.000000000000000E+00    0.000000000000000E+00    0.000000000000000E+00    0.000000000000000E+00    0.000000000000000E+00    0.000000000000000E+00    0.000000000000000E+00    0.000000000000000E+00    0.000000000000000E+00    0.000000000000000E+00    0.000000000000000E+00    0.000000000000000E+00    0.000000000000000E+00    0.000000000000000E+00    0.000000000000000E+00    0.000000000000000E+00    0.000000000000000E+00    0.000000000000000E+00    0.000000000000000E+00    0.000000000000000E+00    0.000000000000000E+00    0.000000000000000E+00    0.000000000000000E+00    0.000000000000000E+00    0.000000000000000E+00    0.000000000000000E+00    0.000000000000000E+00    0.000000000000000E+00    0.000000000000000E+00    0.000000000000000E+00    0.000000000000000E+00    0.000000000000000E+00    0.000000000000000E+00    0.000000000000000E+00    0.000000000000000E+00    0.000000000000000E+00    0.000000000000000E+00    0.000000000000000E+00    0.000000000000000E+00
    0.899670842728358E+01    0.000000000000000E+00    0.231644587589344E+01    0.000000000000000E+00    0.000000000000000E+00    0.000000000000000E+00    0.000000000000000E+00    0.000000000000000E+00    0.000000000000000E+00    0.000000000000000E+00    0.000000000000000E+00    0.000000000000000E+00    0.000000000000000E+00    0.000000000000000E+00    0.000000000000000E+00    0.000000000000000E+00    0.000000000000000E+00    0.000000000000000E+00    0.000000000000000E+00    0.000000000000000E+00    0.000000000000000E+00    0.000000000000000E+00    0.000000000000000E+00    0.000000000000000E+00    0.000000000000000E+00    0.000000000000000E+00    0.000000000000000E+00    0.000000000000000E+00    0.000000000000000E+00    0.000000000000000E+00    0.000000000000000E+00    0.000000000000000E+00    0.000000000000000E+00    0.000000000000000E+00    0.000000000000000E+00    0.000000000000000E+00    0.000000000000000E+00    0.000000000000000E+00    0.000000000000000E+00    0.000000000000000E+00    0.000000000000000E+00    0.000000000000000E+00    0.000000000000000E+00    0.000000000000000E+00    0.000000000000000E+00    0.000000000000000E+00    0.000000000000000E+00    0.000000000000000E+00
    0.900170851922037E+01    0.000000000000000E+00    0.231697177605378E+01    0.000000000000000E+00    0.000000000000000E+00    0.000000000000000E+00    0.000000000000000E+00    0.000000000000000E+00    0.000000000000000E+00    0.000000000000000E+00    0.000000000000000E+00    0.000000000000000E+00    0.000000000000000E+00    0.000000000000000E+00    0.000000000000000E+00    0.000000000000000E+00    0.000000000000000E+00    0.000000000000000E+00    0.000000000000000E+00    0.000000000000000E+00    0.000000000000000E+00    0.000000000000000E+00    0.000000000000000E+00    0.000000000000000E+00    0.000000000000000E+00    0.000000000000000E+00    0.000000000000000E+00    0.000000000000000E+00    0.000000000000000E+00    0.000000000000000E+00    0.000000000000000E+00    0.000000000000000E+00    0.000000000000000E+00    0.000000000000000E+00    0.000000000000000E+00    0.000000000000000E+00    0.000000000000000E+00    0.000000000000000E+00    0.000000000000000E+00    0.000000000000000E+00    0.000000000000000E+00    0.000000000000000E+00    0.000000000000000E+00    0.000000000000000E+00    0.000000000000000E+00    0.000000000000000E+00    0.000000000000000E+00    0.000000000000000E+00
    0.900670861115716E+01    0.000000000000000E+00    0.231749638012326E+01    0.000000000000000E+00    0.000000000000000E+00    0.000000000000000E+00    0.000000000000000E+00    0.000000000000000E+00    0.000000000000000E+00    0.000000000000000E+00    0.000000000000000E+00    0.000000000000000E+00    0.000000000000000E+00    0.000000000000000E+00    0.000000000000000E+00    0.000000000000000E+00    0.000000000000000E+00    0.000000000000000E+00    0.000000000000000E+00    0.000000000000000E+00    0.000000000000000E+00    0.000000000000000E+00    0.000000000000000E+00    0.000000000000000E+00    0.000000000000000E+00    0.000000000000000E+00    0.000000000000000E+00    0.000000000000000E+00    0.000000000000000E+00    0.000000000000000E+00    0.000000000000000E+00    0.000000000000000E+00    0.000000000000000E+00    0.000000000000000E+00    0.000000000000000E+00    0.000000000000000E+00    0.000000000000000E+00    0.000000000000000E+00    0.000000000000000E+00    0.000000000000000E+00    0.000000000000000E+00    0.000000000000000E+00    0.000000000000000E+00    0.000000000000000E+00    0.000000000000000E+00    0.000000000000000E+00    0.000000000000000E+00    0.000000000000000E+00
    0.901170870309394E+01    0.000000000000000E+00    0.231801969457554E+01    0.000000000000000E+00    0.000000000000000E+00    0.000000000000000E+00    0.000000000000000E+00    0.000000000000000E+00    0.000000000000000E+00    0.000000000000000E+00    0.000000000000000E+00    0.000000000000000E+00    0.000000000000000E+00    0.000000000000000E+00    0.000000000000000E+00    0.000000000000000E+00    0.000000000000000E+00    0.000000000000000E+00    0.000000000000000E+00    0.000000000000000E+00    0.000000000000000E+00    0.000000000000000E+00    0.000000000000000E+00    0.000000000000000E+00    0.000000000000000E+00    0.000000000000000E+00    0.000000000000000E+00    0.000000000000000E+00    0.000000000000000E+00    0.000000000000000E+00    0.000000000000000E+00    0.000000000000000E+00    0.000000000000000E+00    0.000000000000000E+00    0.000000000000000E+00    0.000000000000000E+00    0.000000000000000E+00    0.000000000000000E+00    0.000000000000000E+00    0.000000000000000E+00    0.000000000000000E+00    0.000000000000000E+00    0.000000000000000E+00    0.000000000000000E+00    0.000000000000000E+00    0.000000000000000E+00    0.000000000000000E+00    0.000000000000000E+00
    0.901670879503073E+01    0.000000000000000E+00    0.231854172607402E+01    0.000000000000000E+00    0.000000000000000E+00    0.000000000000000E+00    0.000000000000000E+00    0.000000000000000E+00    0.000000000000000E+00    0.000000000000000E+00    0.000000000000000E+00    0.000000000000000E+00    0.000000000000000E+00    0.000000000000000E+00    0.000000000000000E+00    0.000000000000000E+00    0.000000000000000E+00    0.000000000000000E+00    0.000000000000000E+00    0.000000000000000E+00    0.000000000000000E+00    0.000000000000000E+00    0.000000000000000E+00    0.000000000000000E+00    0.000000000000000E+00    0.000000000000000E+00    0.000000000000000E+00    0.000000000000000E+00    0.000000000000000E+00    0.000000000000000E+00    0.000000000000000E+00    0.000000000000000E+00    0.000000000000000E+00    0.000000000000000E+00    0.000000000000000E+00    0.000000000000000E+00    0.000000000000000E+00    0.000000000000000E+00    0.000000000000000E+00    0.000000000000000E+00    0.000000000000000E+00    0.000000000000000E+00    0.000000000000000E+00    0.000000000000000E+00    0.000000000000000E+00    0.000000000000000E+00    0.000000000000000E+00    0.000000000000000E+00
    0.902170888696752E+01    0.000000000000000E+00    0.231906248149192E+01    0.000000000000000E+00    0.000000000000000E+00    0.000000000000000E+00    0.000000000000000E+00    0.000000000000000E+00    0.000000000000000E+00    0.000000000000000E+00    0.000000000000000E+00    0.000000000000000E+00    0.000000000000000E+00    0.000000000000000E+00    0.000000000000000E+00    0.000000000000000E+00    0.000000000000000E+00    0.000000000000000E+00    0.000000000000000E+00    0.000000000000000E+00    0.000000000000000E+00    0.000000000000000E+00    0.000000000000000E+00    0.000000000000000E+00    0.000000000000000E+00    0.000000000000000E+00    0.000000000000000E+00    0.000000000000000E+00    0.000000000000000E+00    0.000000000000000E+00    0.000000000000000E+00    0.000000000000000E+00    0.000000000000000E+00    0.000000000000000E+00    0.000000000000000E+00    0.000000000000000E+00    0.000000000000000E+00    0.000000000000000E+00    0.000000000000000E+00    0.000000000000000E+00    0.000000000000000E+00    0.000000000000000E+00    0.000000000000000E+00    0.000000000000000E+00    0.000000000000000E+00    0.000000000000000E+00    0.000000000000000E+00    0.000000000000000E+00
    0.902670897890431E+01    0.000000000000000E+00    0.231958196792529E+01    0.000000000000000E+00    0.000000000000000E+00    0.000000000000000E+00    0.000000000000000E+00    0.000000000000000E+00    0.000000000000000E+00    0.000000000000000E+00    0.000000000000000E+00    0.000000000000000E+00    0.000000000000000E+00    0.000000000000000E+00    0.000000000000000E+00    0.000000000000000E+00    0.000000000000000E+00    0.000000000000000E+00    0.000000000000000E+00    0.000000000000000E+00    0.000000000000000E+00    0.000000000000000E+00    0.000000000000000E+00    0.000000000000000E+00    0.000000000000000E+00    0.000000000000000E+00    0.000000000000000E+00    0.000000000000000E+00    0.000000000000000E+00    0.000000000000000E+00    0.000000000000000E+00    0.000000000000000E+00    0.000000000000000E+00    0.000000000000000E+00    0.000000000000000E+00    0.000000000000000E+00    0.000000000000000E+00    0.000000000000000E+00    0.000000000000000E+00    0.000000000000000E+00    0.000000000000000E+00    0.000000000000000E+00    0.000000000000000E+00    0.000000000000000E+00    0.000000000000000E+00    0.000000000000000E+00    0.000000000000000E+00    0.000000000000000E+00
    0.903170907084109E+01    0.000000000000000E+00    0.232010019269948E+01    0.000000000000000E+00    0.000000000000000E+00    0.000000000000000E+00    0.000000000000000E+00    0.000000000000000E+00    0.000000000000000E+00    0.000000000000000E+00    0.000000000000000E+00    0.000000000000000E+00    0.000000000000000E+00    0.000000000000000E+00    0.000000000000000E+00    0.000000000000000E+00    0.000000000000000E+00    0.000000000000000E+00    0.000000000000000E+00    0.000000000000000E+00    0.000000000000000E+00    0.000000000000000E+00    0.000000000000000E+00    0.000000000000000E+00    0.000000000000000E+00    0.000000000000000E+00    0.000000000000000E+00    0.000000000000000E+00    0.000000000000000E+00    0.000000000000000E+00    0.000000000000000E+00    0.000000000000000E+00    0.000000000000000E+00    0.000000000000000E+00    0.000000000000000E+00    0.000000000000000E+00    0.000000000000000E+00    0.000000000000000E+00    0.000000000000000E+00    0.000000000000000E+00    0.000000000000000E+00    0.000000000000000E+00    0.000000000000000E+00    0.000000000000000E+00    0.000000000000000E+00    0.000000000000000E+00    0.000000000000000E+00    0.000000000000000E+00
    0.903670916277788E+01    0.000000000000000E+00    0.232061716336861E+01    0.000000000000000E+00    0.000000000000000E+00    0.000000000000000E+00    0.000000000000000E+00    0.000000000000000E+00    0.000000000000000E+00    0.000000000000000E+00    0.000000000000000E+00    0.000000000000000E+00    0.000000000000000E+00    0.000000000000000E+00    0.000000000000000E+00    0.000000000000000E+00    0.000000000000000E+00    0.000000000000000E+00    0.000000000000000E+00    0.000000000000000E+00    0.000000000000000E+00    0.000000000000000E+00    0.000000000000000E+00    0.000000000000000E+00    0.000000000000000E+00    0.000000000000000E+00    0.000000000000000E+00    0.000000000000000E+00    0.000000000000000E+00    0.000000000000000E+00    0.000000000000000E+00    0.000000000000000E+00    0.000000000000000E+00    0.000000000000000E+00    0.000000000000000E+00    0.000000000000000E+00    0.000000000000000E+00    0.000000000000000E+00    0.000000000000000E+00    0.000000000000000E+00    0.000000000000000E+00    0.000000000000000E+00    0.000000000000000E+00    0.000000000000000E+00    0.000000000000000E+00    0.000000000000000E+00    0.000000000000000E+00    0.000000000000000E+00
    0.904170925471467E+01    0.000000000000000E+00    0.232113288770867E+01    0.000000000000000E+00    0.000000000000000E+00    0.000000000000000E+00    0.000000000000000E+00    0.000000000000000E+00    0.000000000000000E+00    0.000000000000000E+00    0.000000000000000E+00    0.000000000000000E+00    0.000000000000000E+00    0.000000000000000E+00    0.000000000000000E+00    0.000000000000000E+00    0.000000000000000E+00    0.000000000000000E+00    0.000000000000000E+00    0.000000000000000E+00    0.000000000000000E+00    0.000000000000000E+00    0.000000000000000E+00    0.000000000000000E+00    0.000000000000000E+00    0.000000000000000E+00    0.000000000000000E+00    0.000000000000000E+00    0.000000000000000E+00    0.000000000000000E+00    0.000000000000000E+00    0.000000000000000E+00    0.000000000000000E+00    0.000000000000000E+00    0.000000000000000E+00    0.000000000000000E+00    0.000000000000000E+00    0.000000000000000E+00    0.000000000000000E+00    0.000000000000000E+00    0.000000000000000E+00    0.000000000000000E+00    0.000000000000000E+00    0.000000000000000E+00    0.000000000000000E+00    0.000000000000000E+00    0.000000000000000E+00    0.000000000000000E+00
    0.904670934665146E+01    0.000000000000000E+00    0.232164737370472E+01    0.000000000000000E+00    0.000000000000000E+00    0.000000000000000E+00    0.000000000000000E+00    0.000000000000000E+00    0.000000000000000E+00    0.000000000000000E+00    0.000000000000000E+00    0.000000000000000E+00    0.000000000000000E+00    0.000000000000000E+00    0.000000000000000E+00    0.000000000000000E+00    0.000000000000000E+00    0.000000000000000E+00    0.000000000000000E+00    0.000000000000000E+00    0.000000000000000E+00    0.000000000000000E+00    0.000000000000000E+00    0.000000000000000E+00    0.000000000000000E+00    0.000000000000000E+00    0.000000000000000E+00    0.000000000000000E+00    0.000000000000000E+00    0.000000000000000E+00    0.000000000000000E+00    0.000000000000000E+00    0.000000000000000E+00    0.000000000000000E+00    0.000000000000000E+00    0.000000000000000E+00    0.000000000000000E+00    0.000000000000000E+00    0.000000000000000E+00    0.000000000000000E+00    0.000000000000000E+00    0.000000000000000E+00    0.000000000000000E+00    0.000000000000000E+00    0.000000000000000E+00    0.000000000000000E+00    0.000000000000000E+00    0.000000000000000E+00
    0.905170943858824E+01    0.000000000000000E+00    0.232216062953286E+01    0.000000000000000E+00    0.000000000000000E+00    0.000000000000000E+00    0.000000000000000E+00    0.000000000000000E+00    0.000000000000000E+00    0.000000000000000E+00    0.000000000000000E+00    0.000000000000000E+00    0.000000000000000E+00    0.000000000000000E+00    0.000000000000000E+00    0.000000000000000E+00    0.000000000000000E+00    0.000000000000000E+00    0.000000000000000E+00    0.000000000000000E+00    0.000000000000000E+00    0.000000000000000E+00    0.000000000000000E+00    0.000000000000000E+00    0.000000000000000E+00    0.000000000000000E+00    0.000000000000000E+00    0.000000000000000E+00    0.000000000000000E+00    0.000000000000000E+00    0.000000000000000E+00    0.000000000000000E+00    0.000000000000000E+00    0.000000000000000E+00    0.000000000000000E+00    0.000000000000000E+00    0.000000000000000E+00    0.000000000000000E+00    0.000000000000000E+00    0.000000000000000E+00    0.000000000000000E+00    0.000000000000000E+00    0.000000000000000E+00    0.000000000000000E+00    0.000000000000000E+00    0.000000000000000E+00    0.000000000000000E+00    0.000000000000000E+00
    0.905670953052503E+01    0.000000000000000E+00    0.232267266353734E+01    0.000000000000000E+00    0.000000000000000E+00    0.000000000000000E+00    0.000000000000000E+00    0.000000000000000E+00    0.000000000000000E+00    0.000000000000000E+00    0.000000000000000E+00    0.000000000000000E+00    0.000000000000000E+00    0.000000000000000E+00    0.000000000000000E+00    0.000000000000000E+00    0.000000000000000E+00    0.000000000000000E+00    0.000000000000000E+00    0.000000000000000E+00    0.000000000000000E+00    0.000000000000000E+00    0.000000000000000E+00    0.000000000000000E+00    0.000000000000000E+00    0.000000000000000E+00    0.000000000000000E+00    0.000000000000000E+00    0.000000000000000E+00    0.000000000000000E+00    0.000000000000000E+00    0.000000000000000E+00    0.000000000000000E+00    0.000000000000000E+00    0.000000000000000E+00    0.000000000000000E+00    0.000000000000000E+00    0.000000000000000E+00    0.000000000000000E+00    0.000000000000000E+00    0.000000000000000E+00    0.000000000000000E+00    0.000000000000000E+00    0.000000000000000E+00    0.000000000000000E+00    0.000000000000000E+00    0.000000000000000E+00    0.000000000000000E+00
    0.906170962246182E+01    0.000000000000000E+00    0.232318348420453E+01    0.000000000000000E+00    0.000000000000000E+00    0.000000000000000E+00    0.000000000000000E+00    0.000000000000000E+00    0.000000000000000E+00    0.000000000000000E+00    0.000000000000000E+00    0.000000000000000E+00    0.000000000000000E+00    0.000000000000000E+00    0.000000000000000E+00    0.000000000000000E+00    0.000000000000000E+00    0.000000000000000E+00    0.000000000000000E+00    0.000000000000000E+00    0.000000000000000E+00    0.000000000000000E+00    0.000000000000000E+00    0.000000000000000E+00    0.000000000000000E+00    0.000000000000000E+00    0.000000000000000E+00    0.000000000000000E+00    0.000000000000000E+00    0.000000000000000E+00    0.000000000000000E+00    0.000000000000000E+00    0.000000000000000E+00    0.000000000000000E+00    0.000000000000000E+00    0.000000000000000E+00    0.000000000000000E+00    0.000000000000000E+00    0.000000000000000E+00    0.000000000000000E+00    0.000000000000000E+00    0.000000000000000E+00    0.000000000000000E+00    0.000000000000000E+00    0.000000000000000E+00    0.000000000000000E+00    0.000000000000000E+00    0.000000000000000E+00
    0.906670971439861E+01    0.000000000000000E+00    0.232369310013395E+01    0.000000000000000E+00    0.000000000000000E+00    0.000000000000000E+00    0.000000000000000E+00    0.000000000000000E+00    0.000000000000000E+00    0.000000000000000E+00    0.000000000000000E+00    0.000000000000000E+00    0.000000000000000E+00    0.000000000000000E+00    0.000000000000000E+00    0.000000000000000E+00    0.000000000000000E+00    0.000000000000000E+00    0.000000000000000E+00    0.000000000000000E+00    0.000000000000000E+00    0.000000000000000E+00    0.000000000000000E+00    0.000000000000000E+00    0.000000000000000E+00    0.000000000000000E+00    0.000000000000000E+00    0.000000000000000E+00    0.000000000000000E+00    0.000000000000000E+00    0.000000000000000E+00    0.000000000000000E+00    0.000000000000000E+00    0.000000000000000E+00    0.000000000000000E+00    0.000000000000000E+00    0.000000000000000E+00    0.000000000000000E+00    0.000000000000000E+00    0.000000000000000E+00    0.000000000000000E+00    0.000000000000000E+00    0.000000000000000E+00    0.000000000000000E+00    0.000000000000000E+00    0.000000000000000E+00    0.000000000000000E+00    0.000000000000000E+00
    0.907170980633539E+01    0.000000000000000E+00    0.232420152000781E+01    0.000000000000000E+00    0.000000000000000E+00    0.000000000000000E+00    0.000000000000000E+00    0.000000000000000E+00    0.000000000000000E+00    0.000000000000000E+00    0.000000000000000E+00    0.000000000000000E+00    0.000000000000000E+00    0.000000000000000E+00    0.000000000000000E+00    0.000000000000000E+00    0.000000000000000E+00    0.000000000000000E+00    0.000000000000000E+00    0.000000000000000E+00    0.000000000000000E+00    0.000000000000000E+00    0.000000000000000E+00    0.000000000000000E+00    0.000000000000000E+00    0.000000000000000E+00    0.000000000000000E+00    0.000000000000000E+00    0.000000000000000E+00    0.000000000000000E+00    0.000000000000000E+00    0.000000000000000E+00    0.000000000000000E+00    0.000000000000000E+00    0.000000000000000E+00    0.000000000000000E+00    0.000000000000000E+00    0.000000000000000E+00    0.000000000000000E+00    0.000000000000000E+00    0.000000000000000E+00    0.000000000000000E+00    0.000000000000000E+00    0.000000000000000E+00    0.000000000000000E+00    0.000000000000000E+00    0.000000000000000E+00    0.000000000000000E+00
    0.907670989827218E+01    0.000000000000000E+00    0.232470875255988E+01    0.000000000000000E+00    0.000000000000000E+00    0.000000000000000E+00    0.000000000000000E+00    0.000000000000000E+00    0.000000000000000E+00    0.000000000000000E+00    0.000000000000000E+00    0.000000000000000E+00    0.000000000000000E+00    0.000000000000000E+00    0.000000000000000E+00    0.000000000000000E+00    0.000000000000000E+00    0.000000000000000E+00    0.000000000000000E+00    0.000000000000000E+00    0.000000000000000E+00    0.000000000000000E+00    0.000000000000000E+00    0.000000000000000E+00    0.000000000000000E+00    0.000000000000000E+00    0.000000000000000E+00    0.000000000000000E+00    0.000000000000000E+00    0.000000000000000E+00    0.000000000000000E+00    0.000000000000000E+00    0.000000000000000E+00    0.000000000000000E+00    0.000000000000000E+00    0.000000000000000E+00    0.000000000000000E+00    0.000000000000000E+00    0.000000000000000E+00    0.000000000000000E+00    0.000000000000000E+00    0.000000000000000E+00    0.000000000000000E+00    0.000000000000000E+00    0.000000000000000E+00    0.000000000000000E+00    0.000000000000000E+00    0.000000000000000E+00
    0.908170999020897E+01    0.000000000000000E+00    0.232521480654509E+01    0.000000000000000E+00    0.000000000000000E+00    0.000000000000000E+00    0.000000000000000E+00    0.000000000000000E+00    0.000000000000000E+00    0.000000000000000E+00    0.000000000000000E+00    0.000000000000000E+00    0.000000000000000E+00    0.000000000000000E+00    0.000000000000000E+00    0.000000000000000E+00    0.000000000000000E+00    0.000000000000000E+00    0.000000000000000E+00    0.000000000000000E+00    0.000000000000000E+00    0.000000000000000E+00    0.000000000000000E+00    0.000000000000000E+00    0.000000000000000E+00    0.000000000000000E+00    0.000000000000000E+00    0.000000000000000E+00    0.000000000000000E+00    0.000000000000000E+00    0.000000000000000E+00    0.000000000000000E+00    0.000000000000000E+00    0.000000000000000E+00    0.000000000000000E+00    0.000000000000000E+00    0.000000000000000E+00    0.000000000000000E+00    0.000000000000000E+00    0.000000000000000E+00    0.000000000000000E+00    0.000000000000000E+00    0.000000000000000E+00    0.000000000000000E+00    0.000000000000000E+00    0.000000000000000E+00    0.000000000000000E+00    0.000000000000000E+00
    0.908671008214576E+01    0.000000000000000E+00    0.232571969071017E+01    0.000000000000000E+00    0.000000000000000E+00    0.000000000000000E+00    0.000000000000000E+00    0.000000000000000E+00    0.000000000000000E+00    0.000000000000000E+00    0.000000000000000E+00    0.000000000000000E+00    0.000000000000000E+00    0.000000000000000E+00    0.000000000000000E+00    0.000000000000000E+00    0.000000000000000E+00    0.000000000000000E+00    0.000000000000000E+00    0.000000000000000E+00    0.000000000000000E+00    0.000000000000000E+00    0.000000000000000E+00    0.000000000000000E+00    0.000000000000000E+00    0.000000000000000E+00    0.000000000000000E+00    0.000000000000000E+00    0.000000000000000E+00    0.000000000000000E+00    0.000000000000000E+00    0.000000000000000E+00    0.000000000000000E+00    0.000000000000000E+00    0.000000000000000E+00    0.000000000000000E+00    0.000000000000000E+00    0.000000000000000E+00    0.000000000000000E+00    0.000000000000000E+00    0.000000000000000E+00    0.000000000000000E+00    0.000000000000000E+00    0.000000000000000E+00    0.000000000000000E+00    0.000000000000000E+00    0.000000000000000E+00    0.000000000000000E+00
    0.909171017408254E+01    0.000000000000000E+00    0.232622341376673E+01    0.000000000000000E+00    0.000000000000000E+00    0.000000000000000E+00    0.000000000000000E+00    0.000000000000000E+00    0.000000000000000E+00    0.000000000000000E+00    0.000000000000000E+00    0.000000000000000E+00    0.000000000000000E+00    0.000000000000000E+00    0.000000000000000E+00    0.000000000000000E+00    0.000000000000000E+00    0.000000000000000E+00    0.000000000000000E+00    0.000000000000000E+00    0.000000000000000E+00    0.000000000000000E+00    0.000000000000000E+00    0.000000000000000E+00    0.000000000000000E+00    0.000000000000000E+00    0.000000000000000E+00    0.000000000000000E+00    0.000000000000000E+00    0.000000000000000E+00    0.000000000000000E+00    0.000000000000000E+00    0.000000000000000E+00    0.000000000000000E+00    0.000000000000000E+00    0.000000000000000E+00    0.000000000000000E+00    0.000000000000000E+00    0.000000000000000E+00    0.000000000000000E+00    0.000000000000000E+00    0.000000000000000E+00    0.000000000000000E+00    0.000000000000000E+00    0.000000000000000E+00    0.000000000000000E+00    0.000000000000000E+00    0.000000000000000E+00
    0.909671026601933E+01    0.000000000000000E+00    0.232672598436751E+01    0.000000000000000E+00    0.000000000000000E+00    0.000000000000000E+00    0.000000000000000E+00    0.000000000000000E+00    0.000000000000000E+00    0.000000000000000E+00    0.000000000000000E+00    0.000000000000000E+00    0.000000000000000E+00    0.000000000000000E+00    0.000000000000000E+00    0.000000000000000E+00    0.000000000000000E+00    0.000000000000000E+00    0.000000000000000E+00    0.000000000000000E+00    0.000000000000000E+00    0.000000000000000E+00    0.000000000000000E+00    0.000000000000000E+00    0.000000000000000E+00    0.000000000000000E+00    0.000000000000000E+00    0.000000000000000E+00    0.000000000000000E+00    0.000000000000000E+00    0.000000000000000E+00    0.000000000000000E+00    0.000000000000000E+00    0.000000000000000E+00    0.000000000000000E+00    0.000000000000000E+00    0.000000000000000E+00    0.000000000000000E+00    0.000000000000000E+00    0.000000000000000E+00    0.000000000000000E+00    0.000000000000000E+00    0.000000000000000E+00    0.000000000000000E+00    0.000000000000000E+00    0.000000000000000E+00    0.000000000000000E+00    0.000000000000000E+00
    0.910171035795612E+01    0.000000000000000E+00    0.232722741108611E+01    0.000000000000000E+00    0.000000000000000E+00    0.000000000000000E+00    0.000000000000000E+00    0.000000000000000E+00    0.000000000000000E+00    0.000000000000000E+00    0.000000000000000E+00    0.000000000000000E+00    0.000000000000000E+00    0.000000000000000E+00    0.000000000000000E+00    0.000000000000000E+00    0.000000000000000E+00    0.000000000000000E+00    0.000000000000000E+00    0.000000000000000E+00    0.000000000000000E+00    0.000000000000000E+00    0.000000000000000E+00    0.000000000000000E+00    0.000000000000000E+00    0.000000000000000E+00    0.000000000000000E+00    0.000000000000000E+00    0.000000000000000E+00    0.000000000000000E+00    0.000000000000000E+00    0.000000000000000E+00    0.000000000000000E+00    0.000000000000000E+00    0.000000000000000E+00    0.000000000000000E+00    0.000000000000000E+00    0.000000000000000E+00    0.000000000000000E+00    0.000000000000000E+00    0.000000000000000E+00    0.000000000000000E+00    0.000000000000000E+00    0.000000000000000E+00    0.000000000000000E+00    0.000000000000000E+00    0.000000000000000E+00    0.000000000000000E+00
    0.910671044989291E+01    0.000000000000000E+00    0.232772770240106E+01    0.000000000000000E+00    0.000000000000000E+00    0.000000000000000E+00    0.000000000000000E+00    0.000000000000000E+00    0.000000000000000E+00    0.000000000000000E+00    0.000000000000000E+00    0.000000000000000E+00    0.000000000000000E+00    0.000000000000000E+00    0.000000000000000E+00    0.000000000000000E+00    0.000000000000000E+00    0.000000000000000E+00    0.000000000000000E+00    0.000000000000000E+00    0.000000000000000E+00    0.000000000000000E+00    0.000000000000000E+00    0.000000000000000E+00    0.000000000000000E+00    0.000000000000000E+00    0.000000000000000E+00    0.000000000000000E+00    0.000000000000000E+00    0.000000000000000E+00    0.000000000000000E+00    0.000000000000000E+00    0.000000000000000E+00    0.000000000000000E+00    0.000000000000000E+00    0.000000000000000E+00    0.000000000000000E+00    0.000000000000000E+00    0.000000000000000E+00    0.000000000000000E+00    0.000000000000000E+00    0.000000000000000E+00    0.000000000000000E+00    0.000000000000000E+00    0.000000000000000E+00    0.000000000000000E+00    0.000000000000000E+00    0.000000000000000E+00
    0.911171054182970E+01    0.000000000000000E+00    0.232822686668426E+01    0.000000000000000E+00    0.000000000000000E+00    0.000000000000000E+00    0.000000000000000E+00    0.000000000000000E+00    0.000000000000000E+00    0.000000000000000E+00    0.000000000000000E+00    0.000000000000000E+00    0.000000000000000E+00    0.000000000000000E+00    0.000000000000000E+00    0.000000000000000E+00    0.000000000000000E+00    0.000000000000000E+00    0.000000000000000E+00    0.000000000000000E+00    0.000000000000000E+00    0.000000000000000E+00    0.000000000000000E+00    0.000000000000000E+00    0.000000000000000E+00    0.000000000000000E+00    0.000000000000000E+00    0.000000000000000E+00    0.000000000000000E+00    0.000000000000000E+00    0.000000000000000E+00    0.000000000000000E+00    0.000000000000000E+00    0.000000000000000E+00    0.000000000000000E+00    0.000000000000000E+00    0.000000000000000E+00    0.000000000000000E+00    0.000000000000000E+00    0.000000000000000E+00    0.000000000000000E+00    0.000000000000000E+00    0.000000000000000E+00    0.000000000000000E+00    0.000000000000000E+00    0.000000000000000E+00    0.000000000000000E+00    0.000000000000000E+00
    0.911671063376648E+01    0.000000000000000E+00    0.232872491219440E+01    0.000000000000000E+00    0.000000000000000E+00    0.000000000000000E+00    0.000000000000000E+00    0.000000000000000E+00    0.000000000000000E+00    0.000000000000000E+00    0.000000000000000E+00    0.000000000000000E+00    0.000000000000000E+00    0.000000000000000E+00    0.000000000000000E+00    0.000000000000000E+00    0.000000000000000E+00    0.000000000000000E+00    0.000000000000000E+00    0.000000000000000E+00    0.000000000000000E+00    0.000000000000000E+00    0.000000000000000E+00    0.000000000000000E+00    0.000000000000000E+00    0.000000000000000E+00    0.000000000000000E+00    0.000000000000000E+00    0.000000000000000E+00    0.000000000000000E+00    0.000000000000000E+00    0.000000000000000E+00    0.000000000000000E+00    0.000000000000000E+00    0.000000000000000E+00    0.000000000000000E+00    0.000000000000000E+00    0.000000000000000E+00    0.000000000000000E+00    0.000000000000000E+00    0.000000000000000E+00    0.000000000000000E+00    0.000000000000000E+00    0.000000000000000E+00    0.000000000000000E+00    0.000000000000000E+00    0.000000000000000E+00    0.000000000000000E+00
    0.912171072570327E+01    0.000000000000000E+00    0.232922184707484E+01    0.000000000000000E+00    0.000000000000000E+00    0.000000000000000E+00    0.000000000000000E+00    0.000000000000000E+00    0.000000000000000E+00    0.000000000000000E+00    0.000000000000000E+00    0.000000000000000E+00    0.000000000000000E+00    0.000000000000000E+00    0.000000000000000E+00    0.000000000000000E+00    0.000000000000000E+00    0.000000000000000E+00    0.000000000000000E+00    0.000000000000000E+00    0.000000000000000E+00    0.000000000000000E+00    0.000000000000000E+00    0.000000000000000E+00    0.000000000000000E+00    0.000000000000000E+00    0.000000000000000E+00    0.000000000000000E+00    0.000000000000000E+00    0.000000000000000E+00    0.000000000000000E+00    0.000000000000000E+00    0.000000000000000E+00    0.000000000000000E+00    0.000000000000000E+00    0.000000000000000E+00    0.000000000000000E+00    0.000000000000000E+00    0.000000000000000E+00    0.000000000000000E+00    0.000000000000000E+00    0.000000000000000E+00    0.000000000000000E+00    0.000000000000000E+00    0.000000000000000E+00    0.000000000000000E+00    0.000000000000000E+00    0.000000000000000E+00
    0.912671081764006E+01    0.000000000000000E+00    0.232971767935635E+01    0.000000000000000E+00    0.000000000000000E+00    0.000000000000000E+00    0.000000000000000E+00    0.000000000000000E+00    0.000000000000000E+00    0.000000000000000E+00    0.000000000000000E+00    0.000000000000000E+00    0.000000000000000E+00    0.000000000000000E+00    0.000000000000000E+00    0.000000000000000E+00    0.000000000000000E+00    0.000000000000000E+00    0.000000000000000E+00    0.000000000000000E+00    0.000000000000000E+00    0.000000000000000E+00    0.000000000000000E+00    0.000000000000000E+00    0.000000000000000E+00    0.000000000000000E+00    0.000000000000000E+00    0.000000000000000E+00    0.000000000000000E+00    0.000000000000000E+00    0.000000000000000E+00    0.000000000000000E+00    0.000000000000000E+00    0.000000000000000E+00    0.000000000000000E+00    0.000000000000000E+00    0.000000000000000E+00    0.000000000000000E+00    0.000000000000000E+00    0.000000000000000E+00    0.000000000000000E+00    0.000000000000000E+00    0.000000000000000E+00    0.000000000000000E+00    0.000000000000000E+00    0.000000000000000E+00    0.000000000000000E+00    0.000000000000000E+00
    0.913171090957685E+01    0.000000000000000E+00    0.233021241696400E+01    0.000000000000000E+00    0.000000000000000E+00    0.000000000000000E+00    0.000000000000000E+00    0.000000000000000E+00    0.000000000000000E+00    0.000000000000000E+00    0.000000000000000E+00    0.000000000000000E+00    0.000000000000000E+00    0.000000000000000E+00    0.000000000000000E+00    0.000000000000000E+00    0.000000000000000E+00    0.000000000000000E+00    0.000000000000000E+00    0.000000000000000E+00    0.000000000000000E+00    0.000000000000000E+00    0.000000000000000E+00    0.000000000000000E+00    0.000000000000000E+00    0.000000000000000E+00    0.000000000000000E+00    0.000000000000000E+00    0.000000000000000E+00    0.000000000000000E+00    0.000000000000000E+00    0.000000000000000E+00    0.000000000000000E+00    0.000000000000000E+00    0.000000000000000E+00    0.000000000000000E+00    0.000000000000000E+00    0.000000000000000E+00    0.000000000000000E+00    0.000000000000000E+00    0.000000000000000E+00    0.000000000000000E+00    0.000000000000000E+00    0.000000000000000E+00    0.000000000000000E+00    0.000000000000000E+00    0.000000000000000E+00    0.000000000000000E+00
    0.913671100151363E+01    0.000000000000000E+00    0.233070606772805E+01    0.000000000000000E+00    0.000000000000000E+00    0.000000000000000E+00    0.000000000000000E+00    0.000000000000000E+00    0.000000000000000E+00    0.000000000000000E+00    0.000000000000000E+00    0.000000000000000E+00    0.000000000000000E+00    0.000000000000000E+00    0.000000000000000E+00    0.000000000000000E+00    0.000000000000000E+00    0.000000000000000E+00    0.000000000000000E+00    0.000000000000000E+00    0.000000000000000E+00    0.000000000000000E+00    0.000000000000000E+00    0.000000000000000E+00    0.000000000000000E+00    0.000000000000000E+00    0.000000000000000E+00    0.000000000000000E+00    0.000000000000000E+00    0.000000000000000E+00    0.000000000000000E+00    0.000000000000000E+00    0.000000000000000E+00    0.000000000000000E+00    0.000000000000000E+00    0.000000000000000E+00    0.000000000000000E+00    0.000000000000000E+00    0.000000000000000E+00    0.000000000000000E+00    0.000000000000000E+00    0.000000000000000E+00    0.000000000000000E+00    0.000000000000000E+00    0.000000000000000E+00    0.000000000000000E+00    0.000000000000000E+00    0.000000000000000E+00
    0.914171109345042E+01    0.000000000000000E+00    0.233119863939826E+01    0.000000000000000E+00    0.000000000000000E+00    0.000000000000000E+00    0.000000000000000E+00    0.000000000000000E+00    0.000000000000000E+00    0.000000000000000E+00    0.000000000000000E+00    0.000000000000000E+00    0.000000000000000E+00    0.000000000000000E+00    0.000000000000000E+00    0.000000000000000E+00    0.000000000000000E+00    0.000000000000000E+00    0.000000000000000E+00    0.000000000000000E+00    0.000000000000000E+00    0.000000000000000E+00    0.000000000000000E+00    0.000000000000000E+00    0.000000000000000E+00    0.000000000000000E+00    0.000000000000000E+00    0.000000000000000E+00    0.000000000000000E+00    0.000000000000000E+00    0.000000000000000E+00    0.000000000000000E+00    0.000000000000000E+00    0.000000000000000E+00    0.000000000000000E+00    0.000000000000000E+00    0.000000000000000E+00    0.000000000000000E+00    0.000000000000000E+00    0.000000000000000E+00    0.000000000000000E+00    0.000000000000000E+00    0.000000000000000E+00    0.000000000000000E+00    0.000000000000000E+00    0.000000000000000E+00    0.000000000000000E+00    0.000000000000000E+00
    0.914671118538721E+01    0.000000000000000E+00    0.233169013966100E+01    0.000000000000000E+00    0.000000000000000E+00    0.000000000000000E+00    0.000000000000000E+00    0.000000000000000E+00    0.000000000000000E+00    0.000000000000000E+00    0.000000000000000E+00    0.000000000000000E+00    0.000000000000000E+00    0.000000000000000E+00    0.000000000000000E+00    0.000000000000000E+00    0.000000000000000E+00    0.000000000000000E+00    0.000000000000000E+00    0.000000000000000E+00    0.000000000000000E+00    0.000000000000000E+00    0.000000000000000E+00    0.000000000000000E+00    0.000000000000000E+00    0.000000000000000E+00    0.000000000000000E+00    0.000000000000000E+00    0.000000000000000E+00    0.000000000000000E+00    0.000000000000000E+00    0.000000000000000E+00    0.000000000000000E+00    0.000000000000000E+00    0.000000000000000E+00    0.000000000000000E+00    0.000000000000000E+00    0.000000000000000E+00    0.000000000000000E+00    0.000000000000000E+00    0.000000000000000E+00    0.000000000000000E+00    0.000000000000000E+00    0.000000000000000E+00    0.000000000000000E+00    0.000000000000000E+00    0.000000000000000E+00    0.000000000000000E+00
    0.915171127732400E+01    0.000000000000000E+00    0.233218057615827E+01    0.000000000000000E+00    0.000000000000000E+00    0.000000000000000E+00    0.000000000000000E+00    0.000000000000000E+00    0.000000000000000E+00    0.000000000000000E+00    0.000000000000000E+00    0.000000000000000E+00    0.000000000000000E+00    0.000000000000000E+00    0.000000000000000E+00    0.000000000000000E+00    0.000000000000000E+00    0.000000000000000E+00    0.000000000000000E+00    0.000000000000000E+00    0.000000000000000E+00    0.000000000000000E+00    0.000000000000000E+00    0.000000000000000E+00    0.000000000000000E+00    0.000000000000000E+00    0.000000000000000E+00    0.000000000000000E+00    0.000000000000000E+00    0.000000000000000E+00    0.000000000000000E+00    0.000000000000000E+00    0.000000000000000E+00    0.000000000000000E+00    0.000000000000000E+00    0.000000000000000E+00    0.000000000000000E+00    0.000000000000000E+00    0.000000000000000E+00    0.000000000000000E+00    0.000000000000000E+00    0.000000000000000E+00    0.000000000000000E+00    0.000000000000000E+00    0.000000000000000E+00    0.000000000000000E+00    0.000000000000000E+00    0.000000000000000E+00
    0.915671136926078E+01    0.000000000000000E+00    0.233266995650821E+01    0.000000000000000E+00    0.000000000000000E+00    0.000000000000000E+00    0.000000000000000E+00    0.000000000000000E+00    0.000000000000000E+00    0.000000000000000E+00    0.000000000000000E+00    0.000000000000000E+00    0.000000000000000E+00    0.000000000000000E+00    0.000000000000000E+00    0.000000000000000E+00    0.000000000000000E+00    0.000000000000000E+00    0.000000000000000E+00    0.000000000000000E+00    0.000000000000000E+00    0.000000000000000E+00    0.000000000000000E+00    0.000000000000000E+00    0.000000000000000E+00    0.000000000000000E+00    0.000000000000000E+00    0.000000000000000E+00    0.000000000000000E+00    0.000000000000000E+00    0.000000000000000E+00    0.000000000000000E+00    0.000000000000000E+00    0.000000000000000E+00    0.000000000000000E+00    0.000000000000000E+00    0.000000000000000E+00    0.000000000000000E+00    0.000000000000000E+00    0.000000000000000E+00    0.000000000000000E+00    0.000000000000000E+00    0.000000000000000E+00    0.000000000000000E+00    0.000000000000000E+00    0.000000000000000E+00    0.000000000000000E+00    0.000000000000000E+00
    0.916171146119757E+01    0.000000000000000E+00    0.233315828832614E+01    0.000000000000000E+00    0.000000000000000E+00    0.000000000000000E+00    0.000000000000000E+00    0.000000000000000E+00    0.000000000000000E+00    0.000000000000000E+00    0.000000000000000E+00    0.000000000000000E+00    0.000000000000000E+00    0.000000000000000E+00    0.000000000000000E+00    0.000000000000000E+00    0.000000000000000E+00    0.000000000000000E+00    0.000000000000000E+00    0.000000000000000E+00    0.000000000000000E+00    0.000000000000000E+00    0.000000000000000E+00    0.000000000000000E+00    0.000000000000000E+00    0.000000000000000E+00    0.000000000000000E+00    0.000000000000000E+00    0.000000000000000E+00    0.000000000000000E+00    0.000000000000000E+00    0.000000000000000E+00    0.000000000000000E+00    0.000000000000000E+00    0.000000000000000E+00    0.000000000000000E+00    0.000000000000000E+00    0.000000000000000E+00    0.000000000000000E+00    0.000000000000000E+00    0.000000000000000E+00    0.000000000000000E+00    0.000000000000000E+00    0.000000000000000E+00    0.000000000000000E+00    0.000000000000000E+00    0.000000000000000E+00    0.000000000000000E+00
    0.916671155313436E+01    0.000000000000000E+00    0.233364557924520E+01    0.000000000000000E+00    0.000000000000000E+00    0.000000000000000E+00    0.000000000000000E+00    0.000000000000000E+00    0.000000000000000E+00    0.000000000000000E+00    0.000000000000000E+00    0.000000000000000E+00    0.000000000000000E+00    0.000000000000000E+00    0.000000000000000E+00    0.000000000000000E+00    0.000000000000000E+00    0.000000000000000E+00    0.000000000000000E+00    0.000000000000000E+00    0.000000000000000E+00    0.000000000000000E+00    0.000000000000000E+00    0.000000000000000E+00    0.000000000000000E+00    0.000000000000000E+00    0.000000000000000E+00    0.000000000000000E+00    0.000000000000000E+00    0.000000000000000E+00    0.000000000000000E+00    0.000000000000000E+00    0.000000000000000E+00    0.000000000000000E+00    0.000000000000000E+00    0.000000000000000E+00    0.000000000000000E+00    0.000000000000000E+00    0.000000000000000E+00    0.000000000000000E+00    0.000000000000000E+00    0.000000000000000E+00    0.000000000000000E+00    0.000000000000000E+00    0.000000000000000E+00    0.000000000000000E+00    0.000000000000000E+00    0.000000000000000E+00
    0.917171164507115E+01    0.000000000000000E+00    0.233413183693617E+01    0.000000000000000E+00    0.000000000000000E+00    0.000000000000000E+00    0.000000000000000E+00    0.000000000000000E+00    0.000000000000000E+00    0.000000000000000E+00    0.000000000000000E+00    0.000000000000000E+00    0.000000000000000E+00    0.000000000000000E+00    0.000000000000000E+00    0.000000000000000E+00    0.000000000000000E+00    0.000000000000000E+00    0.000000000000000E+00    0.000000000000000E+00    0.000000000000000E+00    0.000000000000000E+00    0.000000000000000E+00    0.000000000000000E+00    0.000000000000000E+00    0.000000000000000E+00    0.000000000000000E+00    0.000000000000000E+00    0.000000000000000E+00    0.000000000000000E+00    0.000000000000000E+00    0.000000000000000E+00    0.000000000000000E+00    0.000000000000000E+00    0.000000000000000E+00    0.000000000000000E+00    0.000000000000000E+00    0.000000000000000E+00    0.000000000000000E+00    0.000000000000000E+00    0.000000000000000E+00    0.000000000000000E+00    0.000000000000000E+00    0.000000000000000E+00    0.000000000000000E+00    0.000000000000000E+00    0.000000000000000E+00    0.000000000000000E+00
    0.917671173700793E+01    0.000000000000000E+00    0.233461706912541E+01    0.000000000000000E+00    0.000000000000000E+00    0.000000000000000E+00    0.000000000000000E+00    0.000000000000000E+00    0.000000000000000E+00    0.000000000000000E+00    0.000000000000000E+00    0.000000000000000E+00    0.000000000000000E+00    0.000000000000000E+00    0.000000000000000E+00    0.000000000000000E+00    0.000000000000000E+00    0.000000000000000E+00    0.000000000000000E+00    0.000000000000000E+00    0.000000000000000E+00    0.000000000000000E+00    0.000000000000000E+00    0.000000000000000E+00    0.000000000000000E+00    0.000000000000000E+00    0.000000000000000E+00    0.000000000000000E+00    0.000000000000000E+00    0.000000000000000E+00    0.000000000000000E+00    0.000000000000000E+00    0.000000000000000E+00    0.000000000000000E+00    0.000000000000000E+00    0.000000000000000E+00    0.000000000000000E+00    0.000000000000000E+00    0.000000000000000E+00    0.000000000000000E+00    0.000000000000000E+00    0.000000000000000E+00    0.000000000000000E+00    0.000000000000000E+00    0.000000000000000E+00    0.000000000000000E+00    0.000000000000000E+00    0.000000000000000E+00
    0.918171182894472E+01    0.000000000000000E+00    0.233510128361065E+01    0.000000000000000E+00    0.000000000000000E+00    0.000000000000000E+00    0.000000000000000E+00    0.000000000000000E+00    0.000000000000000E+00    0.000000000000000E+00    0.000000000000000E+00    0.000000000000000E+00    0.000000000000000E+00    0.000000000000000E+00    0.000000000000000E+00    0.000000000000000E+00    0.000000000000000E+00    0.000000000000000E+00    0.000000000000000E+00    0.000000000000000E+00    0.000000000000000E+00    0.000000000000000E+00    0.000000000000000E+00    0.000000000000000E+00    0.000000000000000E+00    0.000000000000000E+00    0.000000000000000E+00    0.000000000000000E+00    0.000000000000000E+00    0.000000000000000E+00    0.000000000000000E+00    0.000000000000000E+00    0.000000000000000E+00    0.000000000000000E+00    0.000000000000000E+00    0.000000000000000E+00    0.000000000000000E+00    0.000000000000000E+00    0.000000000000000E+00    0.000000000000000E+00    0.000000000000000E+00    0.000000000000000E+00    0.000000000000000E+00    0.000000000000000E+00    0.000000000000000E+00    0.000000000000000E+00    0.000000000000000E+00    0.000000000000000E+00
    0.918671192088151E+01    0.000000000000000E+00    0.233558448827349E+01    0.000000000000000E+00    0.000000000000000E+00    0.000000000000000E+00    0.000000000000000E+00    0.000000000000000E+00    0.000000000000000E+00    0.000000000000000E+00    0.000000000000000E+00    0.000000000000000E+00    0.000000000000000E+00    0.000000000000000E+00    0.000000000000000E+00    0.000000000000000E+00    0.000000000000000E+00    0.000000000000000E+00    0.000000000000000E+00    0.000000000000000E+00    0.000000000000000E+00    0.000000000000000E+00    0.000000000000000E+00    0.000000000000000E+00    0.000000000000000E+00    0.000000000000000E+00    0.000000000000000E+00    0.000000000000000E+00    0.000000000000000E+00    0.000000000000000E+00    0.000000000000000E+00    0.000000000000000E+00    0.000000000000000E+00    0.000000000000000E+00    0.000000000000000E+00    0.000000000000000E+00    0.000000000000000E+00    0.000000000000000E+00    0.000000000000000E+00    0.000000000000000E+00    0.000000000000000E+00    0.000000000000000E+00    0.000000000000000E+00    0.000000000000000E+00    0.000000000000000E+00    0.000000000000000E+00    0.000000000000000E+00    0.000000000000000E+00
    0.919171201281830E+01    0.000000000000000E+00    0.233606669108886E+01    0.000000000000000E+00    0.000000000000000E+00    0.000000000000000E+00    0.000000000000000E+00    0.000000000000000E+00    0.000000000000000E+00    0.000000000000000E+00    0.000000000000000E+00    0.000000000000000E+00    0.000000000000000E+00    0.000000000000000E+00    0.000000000000000E+00    0.000000000000000E+00    0.000000000000000E+00    0.000000000000000E+00    0.000000000000000E+00    0.000000000000000E+00    0.000000000000000E+00    0.000000000000000E+00    0.000000000000000E+00    0.000000000000000E+00    0.000000000000000E+00    0.000000000000000E+00    0.000000000000000E+00    0.000000000000000E+00    0.000000000000000E+00    0.000000000000000E+00    0.000000000000000E+00    0.000000000000000E+00    0.000000000000000E+00    0.000000000000000E+00    0.000000000000000E+00    0.000000000000000E+00    0.000000000000000E+00    0.000000000000000E+00    0.000000000000000E+00    0.000000000000000E+00    0.000000000000000E+00    0.000000000000000E+00    0.000000000000000E+00    0.000000000000000E+00    0.000000000000000E+00    0.000000000000000E+00    0.000000000000000E+00    0.000000000000000E+00
    0.919671210475508E+01    0.000000000000000E+00    0.233654790013042E+01    0.000000000000000E+00    0.000000000000000E+00    0.000000000000000E+00    0.000000000000000E+00    0.000000000000000E+00    0.000000000000000E+00    0.000000000000000E+00    0.000000000000000E+00    0.000000000000000E+00    0.000000000000000E+00    0.000000000000000E+00    0.000000000000000E+00    0.000000000000000E+00    0.000000000000000E+00    0.000000000000000E+00    0.000000000000000E+00    0.000000000000000E+00    0.000000000000000E+00    0.000000000000000E+00    0.000000000000000E+00    0.000000000000000E+00    0.000000000000000E+00    0.000000000000000E+00    0.000000000000000E+00    0.000000000000000E+00    0.000000000000000E+00    0.000000000000000E+00    0.000000000000000E+00    0.000000000000000E+00    0.000000000000000E+00    0.000000000000000E+00    0.000000000000000E+00    0.000000000000000E+00    0.000000000000000E+00    0.000000000000000E+00    0.000000000000000E+00    0.000000000000000E+00    0.000000000000000E+00    0.000000000000000E+00    0.000000000000000E+00    0.000000000000000E+00    0.000000000000000E+00    0.000000000000000E+00    0.000000000000000E+00    0.000000000000000E+00
    0.920171219669187E+01    0.000000000000000E+00    0.233702812357208E+01    0.000000000000000E+00    0.000000000000000E+00    0.000000000000000E+00    0.000000000000000E+00    0.000000000000000E+00    0.000000000000000E+00    0.000000000000000E+00    0.000000000000000E+00    0.000000000000000E+00    0.000000000000000E+00    0.000000000000000E+00    0.000000000000000E+00    0.000000000000000E+00    0.000000000000000E+00    0.000000000000000E+00    0.000000000000000E+00    0.000000000000000E+00    0.000000000000000E+00    0.000000000000000E+00    0.000000000000000E+00    0.000000000000000E+00    0.000000000000000E+00    0.000000000000000E+00    0.000000000000000E+00    0.000000000000000E+00    0.000000000000000E+00    0.000000000000000E+00    0.000000000000000E+00    0.000000000000000E+00    0.000000000000000E+00    0.000000000000000E+00    0.000000000000000E+00    0.000000000000000E+00    0.000000000000000E+00    0.000000000000000E+00    0.000000000000000E+00    0.000000000000000E+00    0.000000000000000E+00    0.000000000000000E+00    0.000000000000000E+00    0.000000000000000E+00    0.000000000000000E+00    0.000000000000000E+00    0.000000000000000E+00    0.000000000000000E+00
    0.920671228862866E+01    0.000000000000000E+00    0.233750736968532E+01    0.000000000000000E+00    0.000000000000000E+00    0.000000000000000E+00    0.000000000000000E+00    0.000000000000000E+00    0.000000000000000E+00    0.000000000000000E+00    0.000000000000000E+00    0.000000000000000E+00    0.000000000000000E+00    0.000000000000000E+00    0.000000000000000E+00    0.000000000000000E+00    0.000000000000000E+00    0.000000000000000E+00    0.000000000000000E+00    0.000000000000000E+00    0.000000000000000E+00    0.000000000000000E+00    0.000000000000000E+00    0.000000000000000E+00    0.000000000000000E+00    0.000000000000000E+00    0.000000000000000E+00    0.000000000000000E+00    0.000000000000000E+00    0.000000000000000E+00    0.000000000000000E+00    0.000000000000000E+00    0.000000000000000E+00    0.000000000000000E+00    0.000000000000000E+00    0.000000000000000E+00    0.000000000000000E+00    0.000000000000000E+00    0.000000000000000E+00    0.000000000000000E+00    0.000000000000000E+00    0.000000000000000E+00    0.000000000000000E+00    0.000000000000000E+00    0.000000000000000E+00    0.000000000000000E+00    0.000000000000000E+00    0.000000000000000E+00
    0.921171238056545E+01    0.000000000000000E+00    0.233798564683236E+01    0.000000000000000E+00    0.000000000000000E+00    0.000000000000000E+00    0.000000000000000E+00    0.000000000000000E+00    0.000000000000000E+00    0.000000000000000E+00    0.000000000000000E+00    0.000000000000000E+00    0.000000000000000E+00    0.000000000000000E+00    0.000000000000000E+00    0.000000000000000E+00    0.000000000000000E+00    0.000000000000000E+00    0.000000000000000E+00    0.000000000000000E+00    0.000000000000000E+00    0.000000000000000E+00    0.000000000000000E+00    0.000000000000000E+00    0.000000000000000E+00    0.000000000000000E+00    0.000000000000000E+00    0.000000000000000E+00    0.000000000000000E+00    0.000000000000000E+00    0.000000000000000E+00    0.000000000000000E+00    0.000000000000000E+00    0.000000000000000E+00    0.000000000000000E+00    0.000000000000000E+00    0.000000000000000E+00    0.000000000000000E+00    0.000000000000000E+00    0.000000000000000E+00    0.000000000000000E+00    0.000000000000000E+00    0.000000000000000E+00    0.000000000000000E+00    0.000000000000000E+00    0.000000000000000E+00    0.000000000000000E+00    0.000000000000000E+00
    0.921671247250223E+01    0.000000000000000E+00    0.233846296345529E+01    0.000000000000000E+00    0.000000000000000E+00    0.000000000000000E+00    0.000000000000000E+00    0.000000000000000E+00    0.000000000000000E+00    0.000000000000000E+00    0.000000000000000E+00    0.000000000000000E+00    0.000000000000000E+00    0.000000000000000E+00    0.000000000000000E+00    0.000000000000000E+00    0.000000000000000E+00    0.000000000000000E+00    0.000000000000000E+00    0.000000000000000E+00    0.000000000000000E+00    0.000000000000000E+00    0.000000000000000E+00    0.000000000000000E+00    0.000000000000000E+00    0.000000000000000E+00    0.000000000000000E+00    0.000000000000000E+00    0.000000000000000E+00    0.000000000000000E+00    0.000000000000000E+00    0.000000000000000E+00    0.000000000000000E+00    0.000000000000000E+00    0.000000000000000E+00    0.000000000000000E+00    0.000000000000000E+00    0.000000000000000E+00    0.000000000000000E+00    0.000000000000000E+00    0.000000000000000E+00    0.000000000000000E+00    0.000000000000000E+00    0.000000000000000E+00    0.000000000000000E+00    0.000000000000000E+00    0.000000000000000E+00    0.000000000000000E+00
    0.922171256443902E+01    0.000000000000000E+00    0.233893932806141E+01    0.000000000000000E+00    0.000000000000000E+00    0.000000000000000E+00    0.000000000000000E+00    0.000000000000000E+00    0.000000000000000E+00    0.000000000000000E+00    0.000000000000000E+00    0.000000000000000E+00    0.000000000000000E+00    0.000000000000000E+00    0.000000000000000E+00    0.000000000000000E+00    0.000000000000000E+00    0.000000000000000E+00    0.000000000000000E+00    0.000000000000000E+00    0.000000000000000E+00    0.000000000000000E+00    0.000000000000000E+00    0.000000000000000E+00    0.000000000000000E+00    0.000000000000000E+00    0.000000000000000E+00    0.000000000000000E+00    0.000000000000000E+00    0.000000000000000E+00    0.000000000000000E+00    0.000000000000000E+00    0.000000000000000E+00    0.000000000000000E+00    0.000000000000000E+00    0.000000000000000E+00    0.000000000000000E+00    0.000000000000000E+00    0.000000000000000E+00    0.000000000000000E+00    0.000000000000000E+00    0.000000000000000E+00    0.000000000000000E+00    0.000000000000000E+00    0.000000000000000E+00    0.000000000000000E+00    0.000000000000000E+00    0.000000000000000E+00
    0.922671265637581E+01    0.000000000000000E+00    0.233941474920522E+01    0.000000000000000E+00    0.000000000000000E+00    0.000000000000000E+00    0.000000000000000E+00    0.000000000000000E+00    0.000000000000000E+00    0.000000000000000E+00    0.000000000000000E+00    0.000000000000000E+00    0.000000000000000E+00    0.000000000000000E+00    0.000000000000000E+00    0.000000000000000E+00    0.000000000000000E+00    0.000000000000000E+00    0.000000000000000E+00    0.000000000000000E+00    0.000000000000000E+00    0.000000000000000E+00    0.000000000000000E+00    0.000000000000000E+00    0.000000000000000E+00    0.000000000000000E+00    0.000000000000000E+00    0.000000000000000E+00    0.000000000000000E+00    0.000000000000000E+00    0.000000000000000E+00    0.000000000000000E+00    0.000000000000000E+00    0.000000000000000E+00    0.000000000000000E+00    0.000000000000000E+00    0.000000000000000E+00    0.000000000000000E+00    0.000000000000000E+00    0.000000000000000E+00    0.000000000000000E+00    0.000000000000000E+00    0.000000000000000E+00    0.000000000000000E+00    0.000000000000000E+00    0.000000000000000E+00    0.000000000000000E+00    0.000000000000000E+00
    0.923171274831260E+01    0.000000000000000E+00    0.233988923546719E+01    0.000000000000000E+00    0.000000000000000E+00    0.000000000000000E+00    0.000000000000000E+00    0.000000000000000E+00    0.000000000000000E+00    0.000000000000000E+00    0.000000000000000E+00    0.000000000000000E+00    0.000000000000000E+00    0.000000000000000E+00    0.000000000000000E+00    0.000000000000000E+00    0.000000000000000E+00    0.000000000000000E+00    0.000000000000000E+00    0.000000000000000E+00    0.000000000000000E+00    0.000000000000000E+00    0.000000000000000E+00    0.000000000000000E+00    0.000000000000000E+00    0.000000000000000E+00    0.000000000000000E+00    0.000000000000000E+00    0.000000000000000E+00    0.000000000000000E+00    0.000000000000000E+00    0.000000000000000E+00    0.000000000000000E+00    0.000000000000000E+00    0.000000000000000E+00    0.000000000000000E+00    0.000000000000000E+00    0.000000000000000E+00    0.000000000000000E+00    0.000000000000000E+00    0.000000000000000E+00    0.000000000000000E+00    0.000000000000000E+00    0.000000000000000E+00    0.000000000000000E+00    0.000000000000000E+00    0.000000000000000E+00    0.000000000000000E+00
    0.923671284024939E+01    0.000000000000000E+00    0.234036279543023E+01    0.000000000000000E+00    0.000000000000000E+00    0.000000000000000E+00    0.000000000000000E+00    0.000000000000000E+00    0.000000000000000E+00    0.000000000000000E+00    0.000000000000000E+00    0.000000000000000E+00    0.000000000000000E+00    0.000000000000000E+00    0.000000000000000E+00    0.000000000000000E+00    0.000000000000000E+00    0.000000000000000E+00    0.000000000000000E+00    0.000000000000000E+00    0.000000000000000E+00    0.000000000000000E+00    0.000000000000000E+00    0.000000000000000E+00    0.000000000000000E+00    0.000000000000000E+00    0.000000000000000E+00    0.000000000000000E+00    0.000000000000000E+00    0.000000000000000E+00    0.000000000000000E+00    0.000000000000000E+00    0.000000000000000E+00    0.000000000000000E+00    0.000000000000000E+00    0.000000000000000E+00    0.000000000000000E+00    0.000000000000000E+00    0.000000000000000E+00    0.000000000000000E+00    0.000000000000000E+00    0.000000000000000E+00    0.000000000000000E+00    0.000000000000000E+00    0.000000000000000E+00    0.000000000000000E+00    0.000000000000000E+00    0.000000000000000E+00
    0.924171293218617E+01    0.000000000000000E+00    0.234083543765417E+01    0.000000000000000E+00    0.000000000000000E+00    0.000000000000000E+00    0.000000000000000E+00    0.000000000000000E+00    0.000000000000000E+00    0.000000000000000E+00    0.000000000000000E+00    0.000000000000000E+00    0.000000000000000E+00    0.000000000000000E+00    0.000000000000000E+00    0.000000000000000E+00    0.000000000000000E+00    0.000000000000000E+00    0.000000000000000E+00    0.000000000000000E+00    0.000000000000000E+00    0.000000000000000E+00    0.000000000000000E+00    0.000000000000000E+00    0.000000000000000E+00    0.000000000000000E+00    0.000000000000000E+00    0.000000000000000E+00    0.000000000000000E+00    0.000000000000000E+00    0.000000000000000E+00    0.000000000000000E+00    0.000000000000000E+00    0.000000000000000E+00    0.000000000000000E+00    0.000000000000000E+00    0.000000000000000E+00    0.000000000000000E+00    0.000000000000000E+00    0.000000000000000E+00    0.000000000000000E+00    0.000000000000000E+00    0.000000000000000E+00    0.000000000000000E+00    0.000000000000000E+00    0.000000000000000E+00    0.000000000000000E+00    0.000000000000000E+00
    0.924671302412296E+01    0.000000000000000E+00    0.234130717064900E+01    0.000000000000000E+00    0.000000000000000E+00    0.000000000000000E+00    0.000000000000000E+00    0.000000000000000E+00    0.000000000000000E+00    0.000000000000000E+00    0.000000000000000E+00    0.000000000000000E+00    0.000000000000000E+00    0.000000000000000E+00    0.000000000000000E+00    0.000000000000000E+00    0.000000000000000E+00    0.000000000000000E+00    0.000000000000000E+00    0.000000000000000E+00    0.000000000000000E+00    0.000000000000000E+00    0.000000000000000E+00    0.000000000000000E+00    0.000000000000000E+00    0.000000000000000E+00    0.000000000000000E+00    0.000000000000000E+00    0.000000000000000E+00    0.000000000000000E+00    0.000000000000000E+00    0.000000000000000E+00    0.000000000000000E+00    0.000000000000000E+00    0.000000000000000E+00    0.000000000000000E+00    0.000000000000000E+00    0.000000000000000E+00    0.000000000000000E+00    0.000000000000000E+00    0.000000000000000E+00    0.000000000000000E+00    0.000000000000000E+00    0.000000000000000E+00    0.000000000000000E+00    0.000000000000000E+00    0.000000000000000E+00    0.000000000000000E+00
    0.925171311605975E+01    0.000000000000000E+00    0.234177800284741E+01    0.000000000000000E+00    0.000000000000000E+00    0.000000000000000E+00    0.000000000000000E+00    0.000000000000000E+00    0.000000000000000E+00    0.000000000000000E+00    0.000000000000000E+00    0.000000000000000E+00    0.000000000000000E+00    0.000000000000000E+00    0.000000000000000E+00    0.000000000000000E+00    0.000000000000000E+00    0.000000000000000E+00    0.000000000000000E+00    0.000000000000000E+00    0.000000000000000E+00    0.000000000000000E+00    0.000000000000000E+00    0.000000000000000E+00    0.000000000000000E+00    0.000000000000000E+00    0.000000000000000E+00    0.000000000000000E+00    0.000000000000000E+00    0.000000000000000E+00    0.000000000000000E+00    0.000000000000000E+00    0.000000000000000E+00    0.000000000000000E+00    0.000000000000000E+00    0.000000000000000E+00    0.000000000000000E+00    0.000000000000000E+00    0.000000000000000E+00    0.000000000000000E+00    0.000000000000000E+00    0.000000000000000E+00    0.000000000000000E+00    0.000000000000000E+00    0.000000000000000E+00    0.000000000000000E+00    0.000000000000000E+00    0.000000000000000E+00
    0.925671320799654E+01    0.000000000000000E+00    0.234224794257756E+01    0.000000000000000E+00    0.000000000000000E+00    0.000000000000000E+00    0.000000000000000E+00    0.000000000000000E+00    0.000000000000000E+00    0.000000000000000E+00    0.000000000000000E+00    0.000000000000000E+00    0.000000000000000E+00    0.000000000000000E+00    0.000000000000000E+00    0.000000000000000E+00    0.000000000000000E+00    0.000000000000000E+00    0.000000000000000E+00    0.000000000000000E+00    0.000000000000000E+00    0.000000000000000E+00    0.000000000000000E+00    0.000000000000000E+00    0.000000000000000E+00    0.000000000000000E+00    0.000000000000000E+00    0.000000000000000E+00    0.000000000000000E+00    0.000000000000000E+00    0.000000000000000E+00    0.000000000000000E+00    0.000000000000000E+00    0.000000000000000E+00    0.000000000000000E+00    0.000000000000000E+00    0.000000000000000E+00    0.000000000000000E+00    0.000000000000000E+00    0.000000000000000E+00    0.000000000000000E+00    0.000000000000000E+00    0.000000000000000E+00    0.000000000000000E+00    0.000000000000000E+00    0.000000000000000E+00    0.000000000000000E+00    0.000000000000000E+00
    0.926171329993332E+01    0.000000000000000E+00    0.234271699803639E+01    0.000000000000000E+00    0.000000000000000E+00    0.000000000000000E+00    0.000000000000000E+00    0.000000000000000E+00    0.000000000000000E+00    0.000000000000000E+00    0.000000000000000E+00    0.000000000000000E+00    0.000000000000000E+00    0.000000000000000E+00    0.000000000000000E+00    0.000000000000000E+00    0.000000000000000E+00    0.000000000000000E+00    0.000000000000000E+00    0.000000000000000E+00    0.000000000000000E+00    0.000000000000000E+00    0.000000000000000E+00    0.000000000000000E+00    0.000000000000000E+00    0.000000000000000E+00    0.000000000000000E+00    0.000000000000000E+00    0.000000000000000E+00    0.000000000000000E+00    0.000000000000000E+00    0.000000000000000E+00    0.000000000000000E+00    0.000000000000000E+00    0.000000000000000E+00    0.000000000000000E+00    0.000000000000000E+00    0.000000000000000E+00    0.000000000000000E+00    0.000000000000000E+00    0.000000000000000E+00    0.000000000000000E+00    0.000000000000000E+00    0.000000000000000E+00    0.000000000000000E+00    0.000000000000000E+00    0.000000000000000E+00    0.000000000000000E+00
    0.926671339187011E+01    0.000000000000000E+00    0.234318517726450E+01    0.000000000000000E+00    0.000000000000000E+00    0.000000000000000E+00    0.000000000000000E+00    0.000000000000000E+00    0.000000000000000E+00    0.000000000000000E+00    0.000000000000000E+00    0.000000000000000E+00    0.000000000000000E+00    0.000000000000000E+00    0.000000000000000E+00    0.000000000000000E+00    0.000000000000000E+00    0.000000000000000E+00    0.000000000000000E+00    0.000000000000000E+00    0.000000000000000E+00    0.000000000000000E+00    0.000000000000000E+00    0.000000000000000E+00    0.000000000000000E+00    0.000000000000000E+00    0.000000000000000E+00    0.000000000000000E+00    0.000000000000000E+00    0.000000000000000E+00    0.000000000000000E+00    0.000000000000000E+00    0.000000000000000E+00    0.000000000000000E+00    0.000000000000000E+00    0.000000000000000E+00    0.000000000000000E+00    0.000000000000000E+00    0.000000000000000E+00    0.000000000000000E+00    0.000000000000000E+00    0.000000000000000E+00    0.000000000000000E+00    0.000000000000000E+00    0.000000000000000E+00    0.000000000000000E+00    0.000000000000000E+00    0.000000000000000E+00
    0.927171348380690E+01    0.000000000000000E+00    0.234365248812278E+01    0.000000000000000E+00    0.000000000000000E+00    0.000000000000000E+00    0.000000000000000E+00    0.000000000000000E+00    0.000000000000000E+00    0.000000000000000E+00    0.000000000000000E+00    0.000000000000000E+00    0.000000000000000E+00    0.000000000000000E+00    0.000000000000000E+00    0.000000000000000E+00    0.000000000000000E+00    0.000000000000000E+00    0.000000000000000E+00    0.000000000000000E+00    0.000000000000000E+00    0.000000000000000E+00    0.000000000000000E+00    0.000000000000000E+00    0.000000000000000E+00    0.000000000000000E+00    0.000000000000000E+00    0.000000000000000E+00    0.000000000000000E+00    0.000000000000000E+00    0.000000000000000E+00    0.000000000000000E+00    0.000000000000000E+00    0.000000000000000E+00    0.000000000000000E+00    0.000000000000000E+00    0.000000000000000E+00    0.000000000000000E+00    0.000000000000000E+00    0.000000000000000E+00    0.000000000000000E+00    0.000000000000000E+00    0.000000000000000E+00    0.000000000000000E+00    0.000000000000000E+00    0.000000000000000E+00    0.000000000000000E+00    0.000000000000000E+00
    0.927671357574369E+01    0.000000000000000E+00    0.234411893827185E+01    0.000000000000000E+00    0.000000000000000E+00    0.000000000000000E+00    0.000000000000000E+00    0.000000000000000E+00    0.000000000000000E+00    0.000000000000000E+00    0.000000000000000E+00    0.000000000000000E+00    0.000000000000000E+00    0.000000000000000E+00    0.000000000000000E+00    0.000000000000000E+00    0.000000000000000E+00    0.000000000000000E+00    0.000000000000000E+00    0.000000000000000E+00    0.000000000000000E+00    0.000000000000000E+00    0.000000000000000E+00    0.000000000000000E+00    0.000000000000000E+00    0.000000000000000E+00    0.000000000000000E+00    0.000000000000000E+00    0.000000000000000E+00    0.000000000000000E+00    0.000000000000000E+00    0.000000000000000E+00    0.000000000000000E+00    0.000000000000000E+00    0.000000000000000E+00    0.000000000000000E+00    0.000000000000000E+00    0.000000000000000E+00    0.000000000000000E+00    0.000000000000000E+00    0.000000000000000E+00    0.000000000000000E+00    0.000000000000000E+00    0.000000000000000E+00    0.000000000000000E+00    0.000000000000000E+00    0.000000000000000E+00    0.000000000000000E+00
    0.928171366768047E+01    0.000000000000000E+00    0.234458453515427E+01    0.000000000000000E+00    0.000000000000000E+00    0.000000000000000E+00    0.000000000000000E+00    0.000000000000000E+00    0.000000000000000E+00    0.000000000000000E+00    0.000000000000000E+00    0.000000000000000E+00    0.000000000000000E+00    0.000000000000000E+00    0.000000000000000E+00    0.000000000000000E+00    0.000000000000000E+00    0.000000000000000E+00    0.000000000000000E+00    0.000000000000000E+00    0.000000000000000E+00    0.000000000000000E+00    0.000000000000000E+00    0.000000000000000E+00    0.000000000000000E+00    0.000000000000000E+00    0.000000000000000E+00    0.000000000000000E+00    0.000000000000000E+00    0.000000000000000E+00    0.000000000000000E+00    0.000000000000000E+00    0.000000000000000E+00    0.000000000000000E+00    0.000000000000000E+00    0.000000000000000E+00    0.000000000000000E+00    0.000000000000000E+00    0.000000000000000E+00    0.000000000000000E+00    0.000000000000000E+00    0.000000000000000E+00    0.000000000000000E+00    0.000000000000000E+00    0.000000000000000E+00    0.000000000000000E+00    0.000000000000000E+00    0.000000000000000E+00
    0.928671375961726E+01    0.000000000000000E+00    0.234504928598031E+01    0.000000000000000E+00    0.000000000000000E+00    0.000000000000000E+00    0.000000000000000E+00    0.000000000000000E+00    0.000000000000000E+00    0.000000000000000E+00    0.000000000000000E+00    0.000000000000000E+00    0.000000000000000E+00    0.000000000000000E+00    0.000000000000000E+00    0.000000000000000E+00    0.000000000000000E+00    0.000000000000000E+00    0.000000000000000E+00    0.000000000000000E+00    0.000000000000000E+00    0.000000000000000E+00    0.000000000000000E+00    0.000000000000000E+00    0.000000000000000E+00    0.000000000000000E+00    0.000000000000000E+00    0.000000000000000E+00    0.000000000000000E+00    0.000000000000000E+00    0.000000000000000E+00    0.000000000000000E+00    0.000000000000000E+00    0.000000000000000E+00    0.000000000000000E+00    0.000000000000000E+00    0.000000000000000E+00    0.000000000000000E+00    0.000000000000000E+00    0.000000000000000E+00    0.000000000000000E+00    0.000000000000000E+00    0.000000000000000E+00    0.000000000000000E+00    0.000000000000000E+00    0.000000000000000E+00    0.000000000000000E+00    0.000000000000000E+00
    0.929171385155405E+01    0.000000000000000E+00    0.234551319771728E+01    0.000000000000000E+00    0.000000000000000E+00    0.000000000000000E+00    0.000000000000000E+00    0.000000000000000E+00    0.000000000000000E+00    0.000000000000000E+00    0.000000000000000E+00    0.000000000000000E+00    0.000000000000000E+00    0.000000000000000E+00    0.000000000000000E+00    0.000000000000000E+00    0.000000000000000E+00    0.000000000000000E+00    0.000000000000000E+00    0.000000000000000E+00    0.000000000000000E+00    0.000000000000000E+00    0.000000000000000E+00    0.000000000000000E+00    0.000000000000000E+00    0.000000000000000E+00    0.000000000000000E+00    0.000000000000000E+00    0.000000000000000E+00    0.000000000000000E+00    0.000000000000000E+00    0.000000000000000E+00    0.000000000000000E+00    0.000000000000000E+00    0.000000000000000E+00    0.000000000000000E+00    0.000000000000000E+00    0.000000000000000E+00    0.000000000000000E+00    0.000000000000000E+00    0.000000000000000E+00    0.000000000000000E+00    0.000000000000000E+00    0.000000000000000E+00    0.000000000000000E+00    0.000000000000000E+00    0.000000000000000E+00    0.000000000000000E+00
    0.929671394349084E+01    0.000000000000000E+00    0.234597627708306E+01    0.000000000000000E+00    0.000000000000000E+00    0.000000000000000E+00    0.000000000000000E+00    0.000000000000000E+00    0.000000000000000E+00    0.000000000000000E+00    0.000000000000000E+00    0.000000000000000E+00    0.000000000000000E+00    0.000000000000000E+00    0.000000000000000E+00    0.000000000000000E+00    0.000000000000000E+00    0.000000000000000E+00    0.000000000000000E+00    0.000000000000000E+00    0.000000000000000E+00    0.000000000000000E+00    0.000000000000000E+00    0.000000000000000E+00    0.000000000000000E+00    0.000000000000000E+00    0.000000000000000E+00    0.000000000000000E+00    0.000000000000000E+00    0.000000000000000E+00    0.000000000000000E+00    0.000000000000000E+00    0.000000000000000E+00    0.000000000000000E+00    0.000000000000000E+00    0.000000000000000E+00    0.000000000000000E+00    0.000000000000000E+00    0.000000000000000E+00    0.000000000000000E+00    0.000000000000000E+00    0.000000000000000E+00    0.000000000000000E+00    0.000000000000000E+00    0.000000000000000E+00    0.000000000000000E+00    0.000000000000000E+00    0.000000000000000E+00
    0.930171403542762E+01    0.000000000000000E+00    0.234643853054336E+01    0.000000000000000E+00    0.000000000000000E+00    0.000000000000000E+00    0.000000000000000E+00    0.000000000000000E+00    0.000000000000000E+00    0.000000000000000E+00    0.000000000000000E+00    0.000000000000000E+00    0.000000000000000E+00    0.000000000000000E+00    0.000000000000000E+00    0.000000000000000E+00    0.000000000000000E+00    0.000000000000000E+00    0.000000000000000E+00    0.000000000000000E+00    0.000000000000000E+00    0.000000000000000E+00    0.000000000000000E+00    0.000000000000000E+00    0.000000000000000E+00    0.000000000000000E+00    0.000000000000000E+00    0.000000000000000E+00    0.000000000000000E+00    0.000000000000000E+00    0.000000000000000E+00    0.000000000000000E+00    0.000000000000000E+00    0.000000000000000E+00    0.000000000000000E+00    0.000000000000000E+00    0.000000000000000E+00    0.000000000000000E+00    0.000000000000000E+00    0.000000000000000E+00    0.000000000000000E+00    0.000000000000000E+00    0.000000000000000E+00    0.000000000000000E+00    0.000000000000000E+00    0.000000000000000E+00    0.000000000000000E+00    0.000000000000000E+00
    0.930671412736441E+01    0.000000000000000E+00    0.234689996431335E+01    0.000000000000000E+00    0.000000000000000E+00    0.000000000000000E+00    0.000000000000000E+00    0.000000000000000E+00    0.000000000000000E+00    0.000000000000000E+00    0.000000000000000E+00    0.000000000000000E+00    0.000000000000000E+00    0.000000000000000E+00    0.000000000000000E+00    0.000000000000000E+00    0.000000000000000E+00    0.000000000000000E+00    0.000000000000000E+00    0.000000000000000E+00    0.000000000000000E+00    0.000000000000000E+00    0.000000000000000E+00    0.000000000000000E+00    0.000000000000000E+00    0.000000000000000E+00    0.000000000000000E+00    0.000000000000000E+00    0.000000000000000E+00    0.000000000000000E+00    0.000000000000000E+00    0.000000000000000E+00    0.000000000000000E+00    0.000000000000000E+00    0.000000000000000E+00    0.000000000000000E+00    0.000000000000000E+00    0.000000000000000E+00    0.000000000000000E+00    0.000000000000000E+00    0.000000000000000E+00    0.000000000000000E+00    0.000000000000000E+00    0.000000000000000E+00    0.000000000000000E+00    0.000000000000000E+00    0.000000000000000E+00    0.000000000000000E+00
    0.931171421930120E+01    0.000000000000000E+00    0.234736058436319E+01    0.000000000000000E+00    0.000000000000000E+00    0.000000000000000E+00    0.000000000000000E+00    0.000000000000000E+00    0.000000000000000E+00    0.000000000000000E+00    0.000000000000000E+00    0.000000000000000E+00    0.000000000000000E+00    0.000000000000000E+00    0.000000000000000E+00    0.000000000000000E+00    0.000000000000000E+00    0.000000000000000E+00    0.000000000000000E+00    0.000000000000000E+00    0.000000000000000E+00    0.000000000000000E+00    0.000000000000000E+00    0.000000000000000E+00    0.000000000000000E+00    0.000000000000000E+00    0.000000000000000E+00    0.000000000000000E+00    0.000000000000000E+00    0.000000000000000E+00    0.000000000000000E+00    0.000000000000000E+00    0.000000000000000E+00    0.000000000000000E+00    0.000000000000000E+00    0.000000000000000E+00    0.000000000000000E+00    0.000000000000000E+00    0.000000000000000E+00    0.000000000000000E+00    0.000000000000000E+00    0.000000000000000E+00    0.000000000000000E+00    0.000000000000000E+00    0.000000000000000E+00    0.000000000000000E+00    0.000000000000000E+00    0.000000000000000E+00
    0.931671431123799E+01    0.000000000000000E+00    0.234782039642725E+01    0.000000000000000E+00    0.000000000000000E+00    0.000000000000000E+00    0.000000000000000E+00    0.000000000000000E+00    0.000000000000000E+00    0.000000000000000E+00    0.000000000000000E+00    0.000000000000000E+00    0.000000000000000E+00    0.000000000000000E+00    0.000000000000000E+00    0.000000000000000E+00    0.000000000000000E+00    0.000000000000000E+00    0.000000000000000E+00    0.000000000000000E+00    0.000000000000000E+00    0.000000000000000E+00    0.000000000000000E+00    0.000000000000000E+00    0.000000000000000E+00    0.000000000000000E+00    0.000000000000000E+00    0.000000000000000E+00    0.000000000000000E+00    0.000000000000000E+00    0.000000000000000E+00    0.000000000000000E+00    0.000000000000000E+00    0.000000000000000E+00    0.000000000000000E+00    0.000000000000000E+00    0.000000000000000E+00    0.000000000000000E+00    0.000000000000000E+00    0.000000000000000E+00    0.000000000000000E+00    0.000000000000000E+00    0.000000000000000E+00    0.000000000000000E+00    0.000000000000000E+00    0.000000000000000E+00    0.000000000000000E+00    0.000000000000000E+00
    0.932171440317477E+01    0.000000000000000E+00    0.234827940601709E+01    0.000000000000000E+00    0.000000000000000E+00    0.000000000000000E+00    0.000000000000000E+00    0.000000000000000E+00    0.000000000000000E+00    0.000000000000000E+00    0.000000000000000E+00    0.000000000000000E+00    0.000000000000000E+00    0.000000000000000E+00    0.000000000000000E+00    0.000000000000000E+00    0.000000000000000E+00    0.000000000000000E+00    0.000000000000000E+00    0.000000000000000E+00    0.000000000000000E+00    0.000000000000000E+00    0.000000000000000E+00    0.000000000000000E+00    0.000000000000000E+00    0.000000000000000E+00    0.000000000000000E+00    0.000000000000000E+00    0.000000000000000E+00    0.000000000000000E+00    0.000000000000000E+00    0.000000000000000E+00    0.000000000000000E+00    0.000000000000000E+00    0.000000000000000E+00    0.000000000000000E+00    0.000000000000000E+00    0.000000000000000E+00    0.000000000000000E+00    0.000000000000000E+00    0.000000000000000E+00    0.000000000000000E+00    0.000000000000000E+00    0.000000000000000E+00    0.000000000000000E+00    0.000000000000000E+00    0.000000000000000E+00    0.000000000000000E+00
    0.932671449511156E+01    0.000000000000000E+00    0.234873761843772E+01    0.000000000000000E+00    0.000000000000000E+00    0.000000000000000E+00    0.000000000000000E+00    0.000000000000000E+00    0.000000000000000E+00    0.000000000000000E+00    0.000000000000000E+00    0.000000000000000E+00    0.000000000000000E+00    0.000000000000000E+00    0.000000000000000E+00    0.000000000000000E+00    0.000000000000000E+00    0.000000000000000E+00    0.000000000000000E+00    0.000000000000000E+00    0.000000000000000E+00    0.000000000000000E+00    0.000000000000000E+00    0.000000000000000E+00    0.000000000000000E+00    0.000000000000000E+00    0.000000000000000E+00    0.000000000000000E+00    0.000000000000000E+00    0.000000000000000E+00    0.000000000000000E+00    0.000000000000000E+00    0.000000000000000E+00    0.000000000000000E+00    0.000000000000000E+00    0.000000000000000E+00    0.000000000000000E+00    0.000000000000000E+00    0.000000000000000E+00    0.000000000000000E+00    0.000000000000000E+00    0.000000000000000E+00    0.000000000000000E+00    0.000000000000000E+00    0.000000000000000E+00    0.000000000000000E+00    0.000000000000000E+00    0.000000000000000E+00
    0.933171458704835E+01    0.000000000000000E+00    0.234919503880648E+01    0.000000000000000E+00    0.000000000000000E+00    0.000000000000000E+00    0.000000000000000E+00    0.000000000000000E+00    0.000000000000000E+00    0.000000000000000E+00    0.000000000000000E+00    0.000000000000000E+00    0.000000000000000E+00    0.000000000000000E+00    0.000000000000000E+00    0.000000000000000E+00    0.000000000000000E+00    0.000000000000000E+00    0.000000000000000E+00    0.000000000000000E+00    0.000000000000000E+00    0.000000000000000E+00    0.000000000000000E+00    0.000000000000000E+00    0.000000000000000E+00    0.000000000000000E+00    0.000000000000000E+00    0.000000000000000E+00    0.000000000000000E+00    0.000000000000000E+00    0.000000000000000E+00    0.000000000000000E+00    0.000000000000000E+00    0.000000000000000E+00    0.000000000000000E+00    0.000000000000000E+00    0.000000000000000E+00    0.000000000000000E+00    0.000000000000000E+00    0.000000000000000E+00    0.000000000000000E+00    0.000000000000000E+00    0.000000000000000E+00    0.000000000000000E+00    0.000000000000000E+00    0.000000000000000E+00    0.000000000000000E+00    0.000000000000000E+00
    0.933671467898514E+01    0.000000000000000E+00    0.234965167207449E+01    0.000000000000000E+00    0.000000000000000E+00    0.000000000000000E+00    0.000000000000000E+00    0.000000000000000E+00    0.000000000000000E+00    0.000000000000000E+00    0.000000000000000E+00    0.000000000000000E+00    0.000000000000000E+00    0.000000000000000E+00    0.000000000000000E+00    0.000000000000000E+00    0.000000000000000E+00    0.000000000000000E+00    0.000000000000000E+00    0.000000000000000E+00    0.000000000000000E+00    0.000000000000000E+00    0.000000000000000E+00    0.000000000000000E+00    0.000000000000000E+00    0.000000000000000E+00    0.000000000000000E+00    0.000000000000000E+00    0.000000000000000E+00    0.000000000000000E+00    0.000000000000000E+00    0.000000000000000E+00    0.000000000000000E+00    0.000000000000000E+00    0.000000000000000E+00    0.000000000000000E+00    0.000000000000000E+00    0.000000000000000E+00    0.000000000000000E+00    0.000000000000000E+00    0.000000000000000E+00    0.000000000000000E+00    0.000000000000000E+00    0.000000000000000E+00    0.000000000000000E+00    0.000000000000000E+00    0.000000000000000E+00    0.000000000000000E+00
    0.934171477092193E+01    0.000000000000000E+00    0.235010752304985E+01    0.000000000000000E+00    0.000000000000000E+00    0.000000000000000E+00    0.000000000000000E+00    0.000000000000000E+00    0.000000000000000E+00    0.000000000000000E+00    0.000000000000000E+00    0.000000000000000E+00    0.000000000000000E+00    0.000000000000000E+00    0.000000000000000E+00    0.000000000000000E+00    0.000000000000000E+00    0.000000000000000E+00    0.000000000000000E+00    0.000000000000000E+00    0.000000000000000E+00    0.000000000000000E+00    0.000000000000000E+00    0.000000000000000E+00    0.000000000000000E+00    0.000000000000000E+00    0.000000000000000E+00    0.000000000000000E+00    0.000000000000000E+00    0.000000000000000E+00    0.000000000000000E+00    0.000000000000000E+00    0.000000000000000E+00    0.000000000000000E+00    0.000000000000000E+00    0.000000000000000E+00    0.000000000000000E+00    0.000000000000000E+00    0.000000000000000E+00    0.000000000000000E+00    0.000000000000000E+00    0.000000000000000E+00    0.000000000000000E+00    0.000000000000000E+00    0.000000000000000E+00    0.000000000000000E+00    0.000000000000000E+00    0.000000000000000E+00
    0.934671486285871E+01    0.000000000000000E+00    0.235056259642231E+01    0.000000000000000E+00    0.000000000000000E+00    0.000000000000000E+00    0.000000000000000E+00    0.000000000000000E+00    0.000000000000000E+00    0.000000000000000E+00    0.000000000000000E+00    0.000000000000000E+00    0.000000000000000E+00    0.000000000000000E+00    0.000000000000000E+00    0.000000000000000E+00    0.000000000000000E+00    0.000000000000000E+00    0.000000000000000E+00    0.000000000000000E+00    0.000000000000000E+00    0.000000000000000E+00    0.000000000000000E+00    0.000000000000000E+00    0.000000000000000E+00    0.000000000000000E+00    0.000000000000000E+00    0.000000000000000E+00    0.000000000000000E+00    0.000000000000000E+00    0.000000000000000E+00    0.000000000000000E+00    0.000000000000000E+00    0.000000000000000E+00    0.000000000000000E+00    0.000000000000000E+00    0.000000000000000E+00    0.000000000000000E+00    0.000000000000000E+00    0.000000000000000E+00    0.000000000000000E+00    0.000000000000000E+00    0.000000000000000E+00    0.000000000000000E+00    0.000000000000000E+00    0.000000000000000E+00    0.000000000000000E+00    0.000000000000000E+00
    0.935171495479550E+01    0.000000000000000E+00    0.235101689678852E+01    0.000000000000000E+00    0.000000000000000E+00    0.000000000000000E+00    0.000000000000000E+00    0.000000000000000E+00    0.000000000000000E+00    0.000000000000000E+00    0.000000000000000E+00    0.000000000000000E+00    0.000000000000000E+00    0.000000000000000E+00    0.000000000000000E+00    0.000000000000000E+00    0.000000000000000E+00    0.000000000000000E+00    0.000000000000000E+00    0.000000000000000E+00    0.000000000000000E+00    0.000000000000000E+00    0.000000000000000E+00    0.000000000000000E+00    0.000000000000000E+00    0.000000000000000E+00    0.000000000000000E+00    0.000000000000000E+00    0.000000000000000E+00    0.000000000000000E+00    0.000000000000000E+00    0.000000000000000E+00    0.000000000000000E+00    0.000000000000000E+00    0.000000000000000E+00    0.000000000000000E+00    0.000000000000000E+00    0.000000000000000E+00    0.000000000000000E+00    0.000000000000000E+00    0.000000000000000E+00    0.000000000000000E+00    0.000000000000000E+00    0.000000000000000E+00    0.000000000000000E+00    0.000000000000000E+00    0.000000000000000E+00    0.000000000000000E+00
    0.935671504673229E+01    0.000000000000000E+00    0.235147042867776E+01    0.000000000000000E+00    0.000000000000000E+00    0.000000000000000E+00    0.000000000000000E+00    0.000000000000000E+00    0.000000000000000E+00    0.000000000000000E+00    0.000000000000000E+00    0.000000000000000E+00    0.000000000000000E+00    0.000000000000000E+00    0.000000000000000E+00    0.000000000000000E+00    0.000000000000000E+00    0.000000000000000E+00    0.000000000000000E+00    0.000000000000000E+00    0.000000000000000E+00    0.000000000000000E+00    0.000000000000000E+00    0.000000000000000E+00    0.000000000000000E+00    0.000000000000000E+00    0.000000000000000E+00    0.000000000000000E+00    0.000000000000000E+00    0.000000000000000E+00    0.000000000000000E+00    0.000000000000000E+00    0.000000000000000E+00    0.000000000000000E+00    0.000000000000000E+00    0.000000000000000E+00    0.000000000000000E+00    0.000000000000000E+00    0.000000000000000E+00    0.000000000000000E+00    0.000000000000000E+00    0.000000000000000E+00    0.000000000000000E+00    0.000000000000000E+00    0.000000000000000E+00    0.000000000000000E+00    0.000000000000000E+00    0.000000000000000E+00
    0.936171513866907E+01    0.000000000000000E+00    0.235192319657708E+01    0.000000000000000E+00    0.000000000000000E+00    0.000000000000000E+00    0.000000000000000E+00    0.000000000000000E+00    0.000000000000000E+00    0.000000000000000E+00    0.000000000000000E+00    0.000000000000000E+00    0.000000000000000E+00    0.000000000000000E+00    0.000000000000000E+00    0.000000000000000E+00    0.000000000000000E+00    0.000000000000000E+00    0.000000000000000E+00    0.000000000000000E+00    0.000000000000000E+00    0.000000000000000E+00    0.000000000000000E+00    0.000000000000000E+00    0.000000000000000E+00    0.000000000000000E+00    0.000000000000000E+00    0.000000000000000E+00    0.000000000000000E+00    0.000000000000000E+00    0.000000000000000E+00    0.000000000000000E+00    0.000000000000000E+00    0.000000000000000E+00    0.000000000000000E+00    0.000000000000000E+00    0.000000000000000E+00    0.000000000000000E+00    0.000000000000000E+00    0.000000000000000E+00    0.000000000000000E+00    0.000000000000000E+00    0.000000000000000E+00    0.000000000000000E+00    0.000000000000000E+00    0.000000000000000E+00    0.000000000000000E+00    0.000000000000000E+00
    0.936671523060586E+01    0.000000000000000E+00    0.235237520495580E+01    0.000000000000000E+00    0.000000000000000E+00    0.000000000000000E+00    0.000000000000000E+00    0.000000000000000E+00    0.000000000000000E+00    0.000000000000000E+00    0.000000000000000E+00    0.000000000000000E+00    0.000000000000000E+00    0.000000000000000E+00    0.000000000000000E+00    0.000000000000000E+00    0.000000000000000E+00    0.000000000000000E+00    0.000000000000000E+00    0.000000000000000E+00    0.000000000000000E+00    0.000000000000000E+00    0.000000000000000E+00    0.000000000000000E+00    0.000000000000000E+00    0.000000000000000E+00    0.000000000000000E+00    0.000000000000000E+00    0.000000000000000E+00    0.000000000000000E+00    0.000000000000000E+00    0.000000000000000E+00    0.000000000000000E+00    0.000000000000000E+00    0.000000000000000E+00    0.000000000000000E+00    0.000000000000000E+00    0.000000000000000E+00    0.000000000000000E+00    0.000000000000000E+00    0.000000000000000E+00    0.000000000000000E+00    0.000000000000000E+00    0.000000000000000E+00    0.000000000000000E+00    0.000000000000000E+00    0.000000000000000E+00    0.000000000000000E+00
    0.937171532254265E+01    0.000000000000000E+00    0.235282645828852E+01    0.000000000000000E+00    0.000000000000000E+00    0.000000000000000E+00    0.000000000000000E+00    0.000000000000000E+00    0.000000000000000E+00    0.000000000000000E+00    0.000000000000000E+00    0.000000000000000E+00    0.000000000000000E+00    0.000000000000000E+00    0.000000000000000E+00    0.000000000000000E+00    0.000000000000000E+00    0.000000000000000E+00    0.000000000000000E+00    0.000000000000000E+00    0.000000000000000E+00    0.000000000000000E+00    0.000000000000000E+00    0.000000000000000E+00    0.000000000000000E+00    0.000000000000000E+00    0.000000000000000E+00    0.000000000000000E+00    0.000000000000000E+00    0.000000000000000E+00    0.000000000000000E+00    0.000000000000000E+00    0.000000000000000E+00    0.000000000000000E+00    0.000000000000000E+00    0.000000000000000E+00    0.000000000000000E+00    0.000000000000000E+00    0.000000000000000E+00    0.000000000000000E+00    0.000000000000000E+00    0.000000000000000E+00    0.000000000000000E+00    0.000000000000000E+00    0.000000000000000E+00    0.000000000000000E+00    0.000000000000000E+00    0.000000000000000E+00
    0.937671541447944E+01    0.000000000000000E+00    0.235327696107636E+01    0.000000000000000E+00    0.000000000000000E+00    0.000000000000000E+00    0.000000000000000E+00    0.000000000000000E+00    0.000000000000000E+00    0.000000000000000E+00    0.000000000000000E+00    0.000000000000000E+00    0.000000000000000E+00    0.000000000000000E+00    0.000000000000000E+00    0.000000000000000E+00    0.000000000000000E+00    0.000000000000000E+00    0.000000000000000E+00    0.000000000000000E+00    0.000000000000000E+00    0.000000000000000E+00    0.000000000000000E+00    0.000000000000000E+00    0.000000000000000E+00    0.000000000000000E+00    0.000000000000000E+00    0.000000000000000E+00    0.000000000000000E+00    0.000000000000000E+00    0.000000000000000E+00    0.000000000000000E+00    0.000000000000000E+00    0.000000000000000E+00    0.000000000000000E+00    0.000000000000000E+00    0.000000000000000E+00    0.000000000000000E+00    0.000000000000000E+00    0.000000000000000E+00    0.000000000000000E+00    0.000000000000000E+00    0.000000000000000E+00    0.000000000000000E+00    0.000000000000000E+00    0.000000000000000E+00    0.000000000000000E+00    0.000000000000000E+00
    0.938171550641623E+01    0.000000000000000E+00    0.235372671786616E+01    0.000000000000000E+00    0.000000000000000E+00    0.000000000000000E+00    0.000000000000000E+00    0.000000000000000E+00    0.000000000000000E+00    0.000000000000000E+00    0.000000000000000E+00    0.000000000000000E+00    0.000000000000000E+00    0.000000000000000E+00    0.000000000000000E+00    0.000000000000000E+00    0.000000000000000E+00    0.000000000000000E+00    0.000000000000000E+00    0.000000000000000E+00    0.000000000000000E+00    0.000000000000000E+00    0.000000000000000E+00    0.000000000000000E+00    0.000000000000000E+00    0.000000000000000E+00    0.000000000000000E+00    0.000000000000000E+00    0.000000000000000E+00    0.000000000000000E+00    0.000000000000000E+00    0.000000000000000E+00    0.000000000000000E+00    0.000000000000000E+00    0.000000000000000E+00    0.000000000000000E+00    0.000000000000000E+00    0.000000000000000E+00    0.000000000000000E+00    0.000000000000000E+00    0.000000000000000E+00    0.000000000000000E+00    0.000000000000000E+00    0.000000000000000E+00    0.000000000000000E+00    0.000000000000000E+00    0.000000000000000E+00    0.000000000000000E+00
    0.938671559835301E+01    0.000000000000000E+00    0.235417573326688E+01    0.000000000000000E+00    0.000000000000000E+00    0.000000000000000E+00    0.000000000000000E+00    0.000000000000000E+00    0.000000000000000E+00    0.000000000000000E+00    0.000000000000000E+00    0.000000000000000E+00    0.000000000000000E+00    0.000000000000000E+00    0.000000000000000E+00    0.000000000000000E+00    0.000000000000000E+00    0.000000000000000E+00    0.000000000000000E+00    0.000000000000000E+00    0.000000000000000E+00    0.000000000000000E+00    0.000000000000000E+00    0.000000000000000E+00    0.000000000000000E+00    0.000000000000000E+00    0.000000000000000E+00    0.000000000000000E+00    0.000000000000000E+00    0.000000000000000E+00    0.000000000000000E+00    0.000000000000000E+00    0.000000000000000E+00    0.000000000000000E+00    0.000000000000000E+00    0.000000000000000E+00    0.000000000000000E+00    0.000000000000000E+00    0.000000000000000E+00    0.000000000000000E+00    0.000000000000000E+00    0.000000000000000E+00    0.000000000000000E+00    0.000000000000000E+00    0.000000000000000E+00    0.000000000000000E+00    0.000000000000000E+00    0.000000000000000E+00
    0.939171569028980E+01    0.000000000000000E+00    0.235462401196345E+01    0.000000000000000E+00    0.000000000000000E+00    0.000000000000000E+00    0.000000000000000E+00    0.000000000000000E+00    0.000000000000000E+00    0.000000000000000E+00    0.000000000000000E+00    0.000000000000000E+00    0.000000000000000E+00    0.000000000000000E+00    0.000000000000000E+00    0.000000000000000E+00    0.000000000000000E+00    0.000000000000000E+00    0.000000000000000E+00    0.000000000000000E+00    0.000000000000000E+00    0.000000000000000E+00    0.000000000000000E+00    0.000000000000000E+00    0.000000000000000E+00    0.000000000000000E+00    0.000000000000000E+00    0.000000000000000E+00    0.000000000000000E+00    0.000000000000000E+00    0.000000000000000E+00    0.000000000000000E+00    0.000000000000000E+00    0.000000000000000E+00    0.000000000000000E+00    0.000000000000000E+00    0.000000000000000E+00    0.000000000000000E+00    0.000000000000000E+00    0.000000000000000E+00    0.000000000000000E+00    0.000000000000000E+00    0.000000000000000E+00    0.000000000000000E+00    0.000000000000000E+00    0.000000000000000E+00    0.000000000000000E+00    0.000000000000000E+00
    0.939671578222659E+01    0.000000000000000E+00    0.235507155872768E+01    0.000000000000000E+00    0.000000000000000E+00    0.000000000000000E+00    0.000000000000000E+00    0.000000000000000E+00    0.000000000000000E+00    0.000000000000000E+00    0.000000000000000E+00    0.000000000000000E+00    0.000000000000000E+00    0.000000000000000E+00    0.000000000000000E+00    0.000000000000000E+00    0.000000000000000E+00    0.000000000000000E+00    0.000000000000000E+00    0.000000000000000E+00    0.000000000000000E+00    0.000000000000000E+00    0.000000000000000E+00    0.000000000000000E+00    0.000000000000000E+00    0.000000000000000E+00    0.000000000000000E+00    0.000000000000000E+00    0.000000000000000E+00    0.000000000000000E+00    0.000000000000000E+00    0.000000000000000E+00    0.000000000000000E+00    0.000000000000000E+00    0.000000000000000E+00    0.000000000000000E+00    0.000000000000000E+00    0.000000000000000E+00    0.000000000000000E+00    0.000000000000000E+00    0.000000000000000E+00    0.000000000000000E+00    0.000000000000000E+00    0.000000000000000E+00    0.000000000000000E+00    0.000000000000000E+00    0.000000000000000E+00    0.000000000000000E+00
    0.940171587416338E+01    0.000000000000000E+00    0.235551837842572E+01    0.000000000000000E+00    0.000000000000000E+00    0.000000000000000E+00    0.000000000000000E+00    0.000000000000000E+00    0.000000000000000E+00    0.000000000000000E+00    0.000000000000000E+00    0.000000000000000E+00    0.000000000000000E+00    0.000000000000000E+00    0.000000000000000E+00    0.000000000000000E+00    0.000000000000000E+00    0.000000000000000E+00    0.000000000000000E+00    0.000000000000000E+00    0.000000000000000E+00    0.000000000000000E+00    0.000000000000000E+00    0.000000000000000E+00    0.000000000000000E+00    0.000000000000000E+00    0.000000000000000E+00    0.000000000000000E+00    0.000000000000000E+00    0.000000000000000E+00    0.000000000000000E+00    0.000000000000000E+00    0.000000000000000E+00    0.000000000000000E+00    0.000000000000000E+00    0.000000000000000E+00    0.000000000000000E+00    0.000000000000000E+00    0.000000000000000E+00    0.000000000000000E+00    0.000000000000000E+00    0.000000000000000E+00    0.000000000000000E+00    0.000000000000000E+00    0.000000000000000E+00    0.000000000000000E+00    0.000000000000000E+00    0.000000000000000E+00
    0.940671596610016E+01    0.000000000000000E+00    0.235596447602295E+01    0.000000000000000E+00    0.000000000000000E+00    0.000000000000000E+00    0.000000000000000E+00    0.000000000000000E+00    0.000000000000000E+00    0.000000000000000E+00    0.000000000000000E+00    0.000000000000000E+00    0.000000000000000E+00    0.000000000000000E+00    0.000000000000000E+00    0.000000000000000E+00    0.000000000000000E+00    0.000000000000000E+00    0.000000000000000E+00    0.000000000000000E+00    0.000000000000000E+00    0.000000000000000E+00    0.000000000000000E+00    0.000000000000000E+00    0.000000000000000E+00    0.000000000000000E+00    0.000000000000000E+00    0.000000000000000E+00    0.000000000000000E+00    0.000000000000000E+00    0.000000000000000E+00    0.000000000000000E+00    0.000000000000000E+00    0.000000000000000E+00    0.000000000000000E+00    0.000000000000000E+00    0.000000000000000E+00    0.000000000000000E+00    0.000000000000000E+00    0.000000000000000E+00    0.000000000000000E+00    0.000000000000000E+00    0.000000000000000E+00    0.000000000000000E+00    0.000000000000000E+00    0.000000000000000E+00    0.000000000000000E+00    0.000000000000000E+00
    0.941171605803695E+01    0.000000000000000E+00    0.235640985658521E+01    0.000000000000000E+00    0.000000000000000E+00    0.000000000000000E+00    0.000000000000000E+00    0.000000000000000E+00    0.000000000000000E+00    0.000000000000000E+00    0.000000000000000E+00    0.000000000000000E+00    0.000000000000000E+00    0.000000000000000E+00    0.000000000000000E+00    0.000000000000000E+00    0.000000000000000E+00    0.000000000000000E+00    0.000000000000000E+00    0.000000000000000E+00    0.000000000000000E+00    0.000000000000000E+00    0.000000000000000E+00    0.000000000000000E+00    0.000000000000000E+00    0.000000000000000E+00    0.000000000000000E+00    0.000000000000000E+00    0.000000000000000E+00    0.000000000000000E+00    0.000000000000000E+00    0.000000000000000E+00    0.000000000000000E+00    0.000000000000000E+00    0.000000000000000E+00    0.000000000000000E+00    0.000000000000000E+00    0.000000000000000E+00    0.000000000000000E+00    0.000000000000000E+00    0.000000000000000E+00    0.000000000000000E+00    0.000000000000000E+00    0.000000000000000E+00    0.000000000000000E+00    0.000000000000000E+00    0.000000000000000E+00    0.000000000000000E+00
    0.941671614997374E+01    0.000000000000000E+00    0.235685452527746E+01    0.000000000000000E+00    0.000000000000000E+00    0.000000000000000E+00    0.000000000000000E+00    0.000000000000000E+00    0.000000000000000E+00    0.000000000000000E+00    0.000000000000000E+00    0.000000000000000E+00    0.000000000000000E+00    0.000000000000000E+00    0.000000000000000E+00    0.000000000000000E+00    0.000000000000000E+00    0.000000000000000E+00    0.000000000000000E+00    0.000000000000000E+00    0.000000000000000E+00    0.000000000000000E+00    0.000000000000000E+00    0.000000000000000E+00    0.000000000000000E+00    0.000000000000000E+00    0.000000000000000E+00    0.000000000000000E+00    0.000000000000000E+00    0.000000000000000E+00    0.000000000000000E+00    0.000000000000000E+00    0.000000000000000E+00    0.000000000000000E+00    0.000000000000000E+00    0.000000000000000E+00    0.000000000000000E+00    0.000000000000000E+00    0.000000000000000E+00    0.000000000000000E+00    0.000000000000000E+00    0.000000000000000E+00    0.000000000000000E+00    0.000000000000000E+00    0.000000000000000E+00    0.000000000000000E+00    0.000000000000000E+00    0.000000000000000E+00
    0.942171624191053E+01    0.000000000000000E+00    0.235729848735937E+01    0.000000000000000E+00    0.000000000000000E+00    0.000000000000000E+00    0.000000000000000E+00    0.000000000000000E+00    0.000000000000000E+00    0.000000000000000E+00    0.000000000000000E+00    0.000000000000000E+00    0.000000000000000E+00    0.000000000000000E+00    0.000000000000000E+00    0.000000000000000E+00    0.000000000000000E+00    0.000000000000000E+00    0.000000000000000E+00    0.000000000000000E+00    0.000000000000000E+00    0.000000000000000E+00    0.000000000000000E+00    0.000000000000000E+00    0.000000000000000E+00    0.000000000000000E+00    0.000000000000000E+00    0.000000000000000E+00    0.000000000000000E+00    0.000000000000000E+00    0.000000000000000E+00    0.000000000000000E+00    0.000000000000000E+00    0.000000000000000E+00    0.000000000000000E+00    0.000000000000000E+00    0.000000000000000E+00    0.000000000000000E+00    0.000000000000000E+00    0.000000000000000E+00    0.000000000000000E+00    0.000000000000000E+00    0.000000000000000E+00    0.000000000000000E+00    0.000000000000000E+00    0.000000000000000E+00    0.000000000000000E+00    0.000000000000000E+00
    0.942671633384731E+01    0.000000000000000E+00    0.235774174817848E+01    0.000000000000000E+00    0.000000000000000E+00    0.000000000000000E+00    0.000000000000000E+00    0.000000000000000E+00    0.000000000000000E+00    0.000000000000000E+00    0.000000000000000E+00    0.000000000000000E+00    0.000000000000000E+00    0.000000000000000E+00    0.000000000000000E+00    0.000000000000000E+00    0.000000000000000E+00    0.000000000000000E+00    0.000000000000000E+00    0.000000000000000E+00    0.000000000000000E+00    0.000000000000000E+00    0.000000000000000E+00    0.000000000000000E+00    0.000000000000000E+00    0.000000000000000E+00    0.000000000000000E+00    0.000000000000000E+00    0.000000000000000E+00    0.000000000000000E+00    0.000000000000000E+00    0.000000000000000E+00    0.000000000000000E+00    0.000000000000000E+00    0.000000000000000E+00    0.000000000000000E+00    0.000000000000000E+00    0.000000000000000E+00    0.000000000000000E+00    0.000000000000000E+00    0.000000000000000E+00    0.000000000000000E+00    0.000000000000000E+00    0.000000000000000E+00    0.000000000000000E+00    0.000000000000000E+00    0.000000000000000E+00    0.000000000000000E+00
    0.943171642578410E+01    0.000000000000000E+00    0.235818431316093E+01    0.000000000000000E+00    0.000000000000000E+00    0.000000000000000E+00    0.000000000000000E+00    0.000000000000000E+00    0.000000000000000E+00    0.000000000000000E+00    0.000000000000000E+00    0.000000000000000E+00    0.000000000000000E+00    0.000000000000000E+00    0.000000000000000E+00    0.000000000000000E+00    0.000000000000000E+00    0.000000000000000E+00    0.000000000000000E+00    0.000000000000000E+00    0.000000000000000E+00    0.000000000000000E+00    0.000000000000000E+00    0.000000000000000E+00    0.000000000000000E+00    0.000000000000000E+00    0.000000000000000E+00    0.000000000000000E+00    0.000000000000000E+00    0.000000000000000E+00    0.000000000000000E+00    0.000000000000000E+00    0.000000000000000E+00    0.000000000000000E+00    0.000000000000000E+00    0.000000000000000E+00    0.000000000000000E+00    0.000000000000000E+00    0.000000000000000E+00    0.000000000000000E+00    0.000000000000000E+00    0.000000000000000E+00    0.000000000000000E+00    0.000000000000000E+00    0.000000000000000E+00    0.000000000000000E+00    0.000000000000000E+00    0.000000000000000E+00
    0.943671651772089E+01    0.000000000000000E+00    0.235862618780034E+01    0.000000000000000E+00    0.000000000000000E+00    0.000000000000000E+00    0.000000000000000E+00    0.000000000000000E+00    0.000000000000000E+00    0.000000000000000E+00    0.000000000000000E+00    0.000000000000000E+00    0.000000000000000E+00    0.000000000000000E+00    0.000000000000000E+00    0.000000000000000E+00    0.000000000000000E+00    0.000000000000000E+00    0.000000000000000E+00    0.000000000000000E+00    0.000000000000000E+00    0.000000000000000E+00    0.000000000000000E+00    0.000000000000000E+00    0.000000000000000E+00    0.000000000000000E+00    0.000000000000000E+00    0.000000000000000E+00    0.000000000000000E+00    0.000000000000000E+00    0.000000000000000E+00    0.000000000000000E+00    0.000000000000000E+00    0.000000000000000E+00    0.000000000000000E+00    0.000000000000000E+00    0.000000000000000E+00    0.000000000000000E+00    0.000000000000000E+00    0.000000000000000E+00    0.000000000000000E+00    0.000000000000000E+00    0.000000000000000E+00    0.000000000000000E+00    0.000000000000000E+00    0.000000000000000E+00    0.000000000000000E+00    0.000000000000000E+00
    0.944171660965768E+01    0.000000000000000E+00    0.235906737764497E+01    0.000000000000000E+00    0.000000000000000E+00    0.000000000000000E+00    0.000000000000000E+00    0.000000000000000E+00    0.000000000000000E+00    0.000000000000000E+00    0.000000000000000E+00    0.000000000000000E+00    0.000000000000000E+00    0.000000000000000E+00    0.000000000000000E+00    0.000000000000000E+00    0.000000000000000E+00    0.000000000000000E+00    0.000000000000000E+00    0.000000000000000E+00    0.000000000000000E+00    0.000000000000000E+00    0.000000000000000E+00    0.000000000000000E+00    0.000000000000000E+00    0.000000000000000E+00    0.000000000000000E+00    0.000000000000000E+00    0.000000000000000E+00    0.000000000000000E+00    0.000000000000000E+00    0.000000000000000E+00    0.000000000000000E+00    0.000000000000000E+00    0.000000000000000E+00    0.000000000000000E+00    0.000000000000000E+00    0.000000000000000E+00    0.000000000000000E+00    0.000000000000000E+00    0.000000000000000E+00    0.000000000000000E+00    0.000000000000000E+00    0.000000000000000E+00    0.000000000000000E+00    0.000000000000000E+00    0.000000000000000E+00    0.000000000000000E+00
    0.944671670159446E+01    0.000000000000000E+00    0.235950788828381E+01    0.000000000000000E+00    0.000000000000000E+00    0.000000000000000E+00    0.000000000000000E+00    0.000000000000000E+00    0.000000000000000E+00    0.000000000000000E+00    0.000000000000000E+00    0.000000000000000E+00    0.000000000000000E+00    0.000000000000000E+00    0.000000000000000E+00    0.000000000000000E+00    0.000000000000000E+00    0.000000000000000E+00    0.000000000000000E+00    0.000000000000000E+00    0.000000000000000E+00    0.000000000000000E+00    0.000000000000000E+00    0.000000000000000E+00    0.000000000000000E+00    0.000000000000000E+00    0.000000000000000E+00    0.000000000000000E+00    0.000000000000000E+00    0.000000000000000E+00    0.000000000000000E+00    0.000000000000000E+00    0.000000000000000E+00    0.000000000000000E+00    0.000000000000000E+00    0.000000000000000E+00    0.000000000000000E+00    0.000000000000000E+00    0.000000000000000E+00    0.000000000000000E+00    0.000000000000000E+00    0.000000000000000E+00    0.000000000000000E+00    0.000000000000000E+00    0.000000000000000E+00    0.000000000000000E+00    0.000000000000000E+00    0.000000000000000E+00
    0.945171679353125E+01    0.000000000000000E+00    0.235994772533168E+01    0.000000000000000E+00    0.000000000000000E+00    0.000000000000000E+00    0.000000000000000E+00    0.000000000000000E+00    0.000000000000000E+00    0.000000000000000E+00    0.000000000000000E+00    0.000000000000000E+00    0.000000000000000E+00    0.000000000000000E+00    0.000000000000000E+00    0.000000000000000E+00    0.000000000000000E+00    0.000000000000000E+00    0.000000000000000E+00    0.000000000000000E+00    0.000000000000000E+00    0.000000000000000E+00    0.000000000000000E+00    0.000000000000000E+00    0.000000000000000E+00    0.000000000000000E+00    0.000000000000000E+00    0.000000000000000E+00    0.000000000000000E+00    0.000000000000000E+00    0.000000000000000E+00    0.000000000000000E+00    0.000000000000000E+00    0.000000000000000E+00    0.000000000000000E+00    0.000000000000000E+00    0.000000000000000E+00    0.000000000000000E+00    0.000000000000000E+00    0.000000000000000E+00    0.000000000000000E+00    0.000000000000000E+00    0.000000000000000E+00    0.000000000000000E+00    0.000000000000000E+00    0.000000000000000E+00    0.000000000000000E+00    0.000000000000000E+00
    0.945671688546804E+01    0.000000000000000E+00    0.236038689441410E+01    0.000000000000000E+00    0.000000000000000E+00    0.000000000000000E+00    0.000000000000000E+00    0.000000000000000E+00    0.000000000000000E+00    0.000000000000000E+00    0.000000000000000E+00    0.000000000000000E+00    0.000000000000000E+00    0.000000000000000E+00    0.000000000000000E+00    0.000000000000000E+00    0.000000000000000E+00    0.000000000000000E+00    0.000000000000000E+00    0.000000000000000E+00    0.000000000000000E+00    0.000000000000000E+00    0.000000000000000E+00    0.000000000000000E+00    0.000000000000000E+00    0.000000000000000E+00    0.000000000000000E+00    0.000000000000000E+00    0.000000000000000E+00    0.000000000000000E+00    0.000000000000000E+00    0.000000000000000E+00    0.000000000000000E+00    0.000000000000000E+00    0.000000000000000E+00    0.000000000000000E+00    0.000000000000000E+00    0.000000000000000E+00    0.000000000000000E+00    0.000000000000000E+00    0.000000000000000E+00    0.000000000000000E+00    0.000000000000000E+00    0.000000000000000E+00    0.000000000000000E+00    0.000000000000000E+00    0.000000000000000E+00    0.000000000000000E+00
    0.946171697740483E+01    0.000000000000000E+00    0.236082540115220E+01    0.000000000000000E+00    0.000000000000000E+00    0.000000000000000E+00    0.000000000000000E+00    0.000000000000000E+00    0.000000000000000E+00    0.000000000000000E+00    0.000000000000000E+00    0.000000000000000E+00    0.000000000000000E+00    0.000000000000000E+00    0.000000000000000E+00    0.000000000000000E+00    0.000000000000000E+00    0.000000000000000E+00    0.000000000000000E+00    0.000000000000000E+00    0.000000000000000E+00    0.000000000000000E+00    0.000000000000000E+00    0.000000000000000E+00    0.000000000000000E+00    0.000000000000000E+00    0.000000000000000E+00    0.000000000000000E+00    0.000000000000000E+00    0.000000000000000E+00    0.000000000000000E+00    0.000000000000000E+00    0.000000000000000E+00    0.000000000000000E+00    0.000000000000000E+00    0.000000000000000E+00    0.000000000000000E+00    0.000000000000000E+00    0.000000000000000E+00    0.000000000000000E+00    0.000000000000000E+00    0.000000000000000E+00    0.000000000000000E+00    0.000000000000000E+00    0.000000000000000E+00    0.000000000000000E+00    0.000000000000000E+00    0.000000000000000E+00
    0.946671706934161E+01    0.000000000000000E+00    0.236126325114796E+01    0.000000000000000E+00    0.000000000000000E+00    0.000000000000000E+00    0.000000000000000E+00    0.000000000000000E+00    0.000000000000000E+00    0.000000000000000E+00    0.000000000000000E+00    0.000000000000000E+00    0.000000000000000E+00    0.000000000000000E+00    0.000000000000000E+00    0.000000000000000E+00    0.000000000000000E+00    0.000000000000000E+00    0.000000000000000E+00    0.000000000000000E+00    0.000000000000000E+00    0.000000000000000E+00    0.000000000000000E+00    0.000000000000000E+00    0.000000000000000E+00    0.000000000000000E+00    0.000000000000000E+00    0.000000000000000E+00    0.000000000000000E+00    0.000000000000000E+00    0.000000000000000E+00    0.000000000000000E+00    0.000000000000000E+00    0.000000000000000E+00    0.000000000000000E+00    0.000000000000000E+00    0.000000000000000E+00    0.000000000000000E+00    0.000000000000000E+00    0.000000000000000E+00    0.000000000000000E+00    0.000000000000000E+00    0.000000000000000E+00    0.000000000000000E+00    0.000000000000000E+00    0.000000000000000E+00    0.000000000000000E+00    0.000000000000000E+00
    0.947171716127840E+01    0.000000000000000E+00    0.236170044997029E+01    0.000000000000000E+00    0.000000000000000E+00    0.000000000000000E+00    0.000000000000000E+00    0.000000000000000E+00    0.000000000000000E+00    0.000000000000000E+00    0.000000000000000E+00    0.000000000000000E+00    0.000000000000000E+00    0.000000000000000E+00    0.000000000000000E+00    0.000000000000000E+00    0.000000000000000E+00    0.000000000000000E+00    0.000000000000000E+00    0.000000000000000E+00    0.000000000000000E+00    0.000000000000000E+00    0.000000000000000E+00    0.000000000000000E+00    0.000000000000000E+00    0.000000000000000E+00    0.000000000000000E+00    0.000000000000000E+00    0.000000000000000E+00    0.000000000000000E+00    0.000000000000000E+00    0.000000000000000E+00    0.000000000000000E+00    0.000000000000000E+00    0.000000000000000E+00    0.000000000000000E+00    0.000000000000000E+00    0.000000000000000E+00    0.000000000000000E+00    0.000000000000000E+00    0.000000000000000E+00    0.000000000000000E+00    0.000000000000000E+00    0.000000000000000E+00    0.000000000000000E+00    0.000000000000000E+00    0.000000000000000E+00    0.000000000000000E+00
    0.947671725321519E+01    0.000000000000000E+00    0.236213700314232E+01    0.000000000000000E+00    0.000000000000000E+00    0.000000000000000E+00    0.000000000000000E+00    0.000000000000000E+00    0.000000000000000E+00    0.000000000000000E+00    0.000000000000000E+00    0.000000000000000E+00    0.000000000000000E+00    0.000000000000000E+00    0.000000000000000E+00    0.000000000000000E+00    0.000000000000000E+00    0.000000000000000E+00    0.000000000000000E+00    0.000000000000000E+00    0.000000000000000E+00    0.000000000000000E+00    0.000000000000000E+00    0.000000000000000E+00    0.000000000000000E+00    0.000000000000000E+00    0.000000000000000E+00    0.000000000000000E+00    0.000000000000000E+00    0.000000000000000E+00    0.000000000000000E+00    0.000000000000000E+00    0.000000000000000E+00    0.000000000000000E+00    0.000000000000000E+00    0.000000000000000E+00    0.000000000000000E+00    0.000000000000000E+00    0.000000000000000E+00    0.000000000000000E+00    0.000000000000000E+00    0.000000000000000E+00    0.000000000000000E+00    0.000000000000000E+00    0.000000000000000E+00    0.000000000000000E+00    0.000000000000000E+00    0.000000000000000E+00
    0.948171734515198E+01    0.000000000000000E+00    0.236257291613006E+01    0.000000000000000E+00    0.000000000000000E+00    0.000000000000000E+00    0.000000000000000E+00    0.000000000000000E+00    0.000000000000000E+00    0.000000000000000E+00    0.000000000000000E+00    0.000000000000000E+00    0.000000000000000E+00    0.000000000000000E+00    0.000000000000000E+00    0.000000000000000E+00    0.000000000000000E+00    0.000000000000000E+00    0.000000000000000E+00    0.000000000000000E+00    0.000000000000000E+00    0.000000000000000E+00    0.000000000000000E+00    0.000000000000000E+00    0.000000000000000E+00    0.000000000000000E+00    0.000000000000000E+00    0.000000000000000E+00    0.000000000000000E+00    0.000000000000000E+00    0.000000000000000E+00    0.000000000000000E+00    0.000000000000000E+00    0.000000000000000E+00    0.000000000000000E+00    0.000000000000000E+00    0.000000000000000E+00    0.000000000000000E+00    0.000000000000000E+00    0.000000000000000E+00    0.000000000000000E+00    0.000000000000000E+00    0.000000000000000E+00    0.000000000000000E+00    0.000000000000000E+00    0.000000000000000E+00    0.000000000000000E+00    0.000000000000000E+00
    0.948671743708876E+01    0.000000000000000E+00    0.236300819433289E+01    0.000000000000000E+00    0.000000000000000E+00    0.000000000000000E+00    0.000000000000000E+00    0.000000000000000E+00    0.000000000000000E+00    0.000000000000000E+00    0.000000000000000E+00    0.000000000000000E+00    0.000000000000000E+00    0.000000000000000E+00    0.000000000000000E+00    0.000000000000000E+00    0.000000000000000E+00    0.000000000000000E+00    0.000000000000000E+00    0.000000000000000E+00    0.000000000000000E+00    0.000000000000000E+00    0.000000000000000E+00    0.000000000000000E+00    0.000000000000000E+00    0.000000000000000E+00    0.000000000000000E+00    0.000000000000000E+00    0.000000000000000E+00    0.000000000000000E+00    0.000000000000000E+00    0.000000000000000E+00    0.000000000000000E+00    0.000000000000000E+00    0.000000000000000E+00    0.000000000000000E+00    0.000000000000000E+00    0.000000000000000E+00    0.000000000000000E+00    0.000000000000000E+00    0.000000000000000E+00    0.000000000000000E+00    0.000000000000000E+00    0.000000000000000E+00    0.000000000000000E+00    0.000000000000000E+00    0.000000000000000E+00    0.000000000000000E+00
    0.949171752902555E+01    0.000000000000000E+00    0.236344284307599E+01    0.000000000000000E+00    0.000000000000000E+00    0.000000000000000E+00    0.000000000000000E+00    0.000000000000000E+00    0.000000000000000E+00    0.000000000000000E+00    0.000000000000000E+00    0.000000000000000E+00    0.000000000000000E+00    0.000000000000000E+00    0.000000000000000E+00    0.000000000000000E+00    0.000000000000000E+00    0.000000000000000E+00    0.000000000000000E+00    0.000000000000000E+00    0.000000000000000E+00    0.000000000000000E+00    0.000000000000000E+00    0.000000000000000E+00    0.000000000000000E+00    0.000000000000000E+00    0.000000000000000E+00    0.000000000000000E+00    0.000000000000000E+00    0.000000000000000E+00    0.000000000000000E+00    0.000000000000000E+00    0.000000000000000E+00    0.000000000000000E+00    0.000000000000000E+00    0.000000000000000E+00    0.000000000000000E+00    0.000000000000000E+00    0.000000000000000E+00    0.000000000000000E+00    0.000000000000000E+00    0.000000000000000E+00    0.000000000000000E+00    0.000000000000000E+00    0.000000000000000E+00    0.000000000000000E+00    0.000000000000000E+00    0.000000000000000E+00
    0.949671762096234E+01    0.000000000000000E+00    0.236387686760478E+01    0.000000000000000E+00    0.000000000000000E+00    0.000000000000000E+00    0.000000000000000E+00    0.000000000000000E+00    0.000000000000000E+00    0.000000000000000E+00    0.000000000000000E+00    0.000000000000000E+00    0.000000000000000E+00    0.000000000000000E+00    0.000000000000000E+00    0.000000000000000E+00    0.000000000000000E+00    0.000000000000000E+00    0.000000000000000E+00    0.000000000000000E+00    0.000000000000000E+00    0.000000000000000E+00    0.000000000000000E+00    0.000000000000000E+00    0.000000000000000E+00    0.000000000000000E+00    0.000000000000000E+00    0.000000000000000E+00    0.000000000000000E+00    0.000000000000000E+00    0.000000000000000E+00    0.000000000000000E+00    0.000000000000000E+00    0.000000000000000E+00    0.000000000000000E+00    0.000000000000000E+00    0.000000000000000E+00    0.000000000000000E+00    0.000000000000000E+00    0.000000000000000E+00    0.000000000000000E+00    0.000000000000000E+00    0.000000000000000E+00    0.000000000000000E+00    0.000000000000000E+00    0.000000000000000E+00    0.000000000000000E+00    0.000000000000000E+00
    0.950171771289913E+01    0.000000000000000E+00    0.236431027308161E+01    0.000000000000000E+00    0.000000000000000E+00    0.000000000000000E+00    0.000000000000000E+00    0.000000000000000E+00    0.000000000000000E+00    0.000000000000000E+00    0.000000000000000E+00    0.000000000000000E+00    0.000000000000000E+00    0.000000000000000E+00    0.000000000000000E+00    0.000000000000000E+00    0.000000000000000E+00    0.000000000000000E+00    0.000000000000000E+00    0.000000000000000E+00    0.000000000000000E+00    0.000000000000000E+00    0.000000000000000E+00    0.000000000000000E+00    0.000000000000000E+00    0.000000000000000E+00    0.000000000000000E+00    0.000000000000000E+00    0.000000000000000E+00    0.000000000000000E+00    0.000000000000000E+00    0.000000000000000E+00    0.000000000000000E+00    0.000000000000000E+00    0.000000000000000E+00    0.000000000000000E+00    0.000000000000000E+00    0.000000000000000E+00    0.000000000000000E+00    0.000000000000000E+00    0.000000000000000E+00    0.000000000000000E+00    0.000000000000000E+00    0.000000000000000E+00    0.000000000000000E+00    0.000000000000000E+00    0.000000000000000E+00    0.000000000000000E+00
    0.950671780483592E+01    0.000000000000000E+00    0.236474306458500E+01    0.000000000000000E+00    0.000000000000000E+00    0.000000000000000E+00    0.000000000000000E+00    0.000000000000000E+00    0.000000000000000E+00    0.000000000000000E+00    0.000000000000000E+00    0.000000000000000E+00    0.000000000000000E+00    0.000000000000000E+00    0.000000000000000E+00    0.000000000000000E+00    0.000000000000000E+00    0.000000000000000E+00    0.000000000000000E+00    0.000000000000000E+00    0.000000000000000E+00    0.000000000000000E+00    0.000000000000000E+00    0.000000000000000E+00    0.000000000000000E+00    0.000000000000000E+00    0.000000000000000E+00    0.000000000000000E+00    0.000000000000000E+00    0.000000000000000E+00    0.000000000000000E+00    0.000000000000000E+00    0.000000000000000E+00    0.000000000000000E+00    0.000000000000000E+00    0.000000000000000E+00    0.000000000000000E+00    0.000000000000000E+00    0.000000000000000E+00    0.000000000000000E+00    0.000000000000000E+00    0.000000000000000E+00    0.000000000000000E+00    0.000000000000000E+00    0.000000000000000E+00    0.000000000000000E+00    0.000000000000000E+00    0.000000000000000E+00
    0.951171789677270E+01    0.000000000000000E+00    0.236517524711066E+01    0.000000000000000E+00    0.000000000000000E+00    0.000000000000000E+00    0.000000000000000E+00    0.000000000000000E+00    0.000000000000000E+00    0.000000000000000E+00    0.000000000000000E+00    0.000000000000000E+00    0.000000000000000E+00    0.000000000000000E+00    0.000000000000000E+00    0.000000000000000E+00    0.000000000000000E+00    0.000000000000000E+00    0.000000000000000E+00    0.000000000000000E+00    0.000000000000000E+00    0.000000000000000E+00    0.000000000000000E+00    0.000000000000000E+00    0.000000000000000E+00    0.000000000000000E+00    0.000000000000000E+00    0.000000000000000E+00    0.000000000000000E+00    0.000000000000000E+00    0.000000000000000E+00    0.000000000000000E+00    0.000000000000000E+00    0.000000000000000E+00    0.000000000000000E+00    0.000000000000000E+00    0.000000000000000E+00    0.000000000000000E+00    0.000000000000000E+00    0.000000000000000E+00    0.000000000000000E+00    0.000000000000000E+00    0.000000000000000E+00    0.000000000000000E+00    0.000000000000000E+00    0.000000000000000E+00    0.000000000000000E+00    0.000000000000000E+00
    0.951671798870949E+01    0.000000000000000E+00    0.236560682557516E+01    0.000000000000000E+00    0.000000000000000E+00    0.000000000000000E+00    0.000000000000000E+00    0.000000000000000E+00    0.000000000000000E+00    0.000000000000000E+00    0.000000000000000E+00    0.000000000000000E+00    0.000000000000000E+00    0.000000000000000E+00    0.000000000000000E+00    0.000000000000000E+00    0.000000000000000E+00    0.000000000000000E+00    0.000000000000000E+00    0.000000000000000E+00    0.000000000000000E+00    0.000000000000000E+00    0.000000000000000E+00    0.000000000000000E+00    0.000000000000000E+00    0.000000000000000E+00    0.000000000000000E+00    0.000000000000000E+00    0.000000000000000E+00    0.000000000000000E+00    0.000000000000000E+00    0.000000000000000E+00    0.000000000000000E+00    0.000000000000000E+00    0.000000000000000E+00    0.000000000000000E+00    0.000000000000000E+00    0.000000000000000E+00    0.000000000000000E+00    0.000000000000000E+00    0.000000000000000E+00    0.000000000000000E+00    0.000000000000000E+00    0.000000000000000E+00    0.000000000000000E+00    0.000000000000000E+00    0.000000000000000E+00    0.000000000000000E+00
    0.952171808064628E+01    0.000000000000000E+00    0.236603780482155E+01    0.000000000000000E+00    0.000000000000000E+00    0.000000000000000E+00    0.000000000000000E+00    0.000000000000000E+00    0.000000000000000E+00    0.000000000000000E+00    0.000000000000000E+00    0.000000000000000E+00    0.000000000000000E+00    0.000000000000000E+00    0.000000000000000E+00    0.000000000000000E+00    0.000000000000000E+00    0.000000000000000E+00    0.000000000000000E+00    0.000000000000000E+00    0.000000000000000E+00    0.000000000000000E+00    0.000000000000000E+00    0.000000000000000E+00    0.000000000000000E+00    0.000000000000000E+00    0.000000000000000E+00    0.000000000000000E+00    0.000000000000000E+00    0.000000000000000E+00    0.000000000000000E+00    0.000000000000000E+00    0.000000000000000E+00    0.000000000000000E+00    0.000000000000000E+00    0.000000000000000E+00    0.000000000000000E+00    0.000000000000000E+00    0.000000000000000E+00    0.000000000000000E+00    0.000000000000000E+00    0.000000000000000E+00    0.000000000000000E+00    0.000000000000000E+00    0.000000000000000E+00    0.000000000000000E+00    0.000000000000000E+00    0.000000000000000E+00
    0.952671817258307E+01    0.000000000000000E+00    0.236646818962685E+01    0.000000000000000E+00    0.000000000000000E+00    0.000000000000000E+00    0.000000000000000E+00    0.000000000000000E+00    0.000000000000000E+00    0.000000000000000E+00    0.000000000000000E+00    0.000000000000000E+00    0.000000000000000E+00    0.000000000000000E+00    0.000000000000000E+00    0.000000000000000E+00    0.000000000000000E+00    0.000000000000000E+00    0.000000000000000E+00    0.000000000000000E+00    0.000000000000000E+00    0.000000000000000E+00    0.000000000000000E+00    0.000000000000000E+00    0.000000000000000E+00    0.000000000000000E+00    0.000000000000000E+00    0.000000000000000E+00    0.000000000000000E+00    0.000000000000000E+00    0.000000000000000E+00    0.000000000000000E+00    0.000000000000000E+00    0.000000000000000E+00    0.000000000000000E+00    0.000000000000000E+00    0.000000000000000E+00    0.000000000000000E+00    0.000000000000000E+00    0.000000000000000E+00    0.000000000000000E+00    0.000000000000000E+00    0.000000000000000E+00    0.000000000000000E+00    0.000000000000000E+00    0.000000000000000E+00    0.000000000000000E+00    0.000000000000000E+00
    0.953171826451985E+01    0.000000000000000E+00    0.236689798471147E+01    0.000000000000000E+00    0.000000000000000E+00    0.000000000000000E+00    0.000000000000000E+00    0.000000000000000E+00    0.000000000000000E+00    0.000000000000000E+00    0.000000000000000E+00    0.000000000000000E+00    0.000000000000000E+00    0.000000000000000E+00    0.000000000000000E+00    0.000000000000000E+00    0.000000000000000E+00    0.000000000000000E+00    0.000000000000000E+00    0.000000000000000E+00    0.000000000000000E+00    0.000000000000000E+00    0.000000000000000E+00    0.000000000000000E+00    0.000000000000000E+00    0.000000000000000E+00    0.000000000000000E+00    0.000000000000000E+00    0.000000000000000E+00    0.000000000000000E+00    0.000000000000000E+00    0.000000000000000E+00    0.000000000000000E+00    0.000000000000000E+00    0.000000000000000E+00    0.000000000000000E+00    0.000000000000000E+00    0.000000000000000E+00    0.000000000000000E+00    0.000000000000000E+00    0.000000000000000E+00    0.000000000000000E+00    0.000000000000000E+00    0.000000000000000E+00    0.000000000000000E+00    0.000000000000000E+00    0.000000000000000E+00    0.000000000000000E+00
    0.953671835645664E+01    0.000000000000000E+00    0.236732719475006E+01    0.000000000000000E+00    0.000000000000000E+00    0.000000000000000E+00    0.000000000000000E+00    0.000000000000000E+00    0.000000000000000E+00    0.000000000000000E+00    0.000000000000000E+00    0.000000000000000E+00    0.000000000000000E+00    0.000000000000000E+00    0.000000000000000E+00    0.000000000000000E+00    0.000000000000000E+00    0.000000000000000E+00    0.000000000000000E+00    0.000000000000000E+00    0.000000000000000E+00    0.000000000000000E+00    0.000000000000000E+00    0.000000000000000E+00    0.000000000000000E+00    0.000000000000000E+00    0.000000000000000E+00    0.000000000000000E+00    0.000000000000000E+00    0.000000000000000E+00    0.000000000000000E+00    0.000000000000000E+00    0.000000000000000E+00    0.000000000000000E+00    0.000000000000000E+00    0.000000000000000E+00    0.000000000000000E+00    0.000000000000000E+00    0.000000000000000E+00    0.000000000000000E+00    0.000000000000000E+00    0.000000000000000E+00    0.000000000000000E+00    0.000000000000000E+00    0.000000000000000E+00    0.000000000000000E+00    0.000000000000000E+00    0.000000000000000E+00
    0.954171844839343E+01    0.000000000000000E+00    0.236775582438342E+01    0.000000000000000E+00    0.000000000000000E+00    0.000000000000000E+00    0.000000000000000E+00    0.000000000000000E+00    0.000000000000000E+00    0.000000000000000E+00    0.000000000000000E+00    0.000000000000000E+00    0.000000000000000E+00    0.000000000000000E+00    0.000000000000000E+00    0.000000000000000E+00    0.000000000000000E+00    0.000000000000000E+00    0.000000000000000E+00    0.000000000000000E+00    0.000000000000000E+00    0.000000000000000E+00    0.000000000000000E+00    0.000000000000000E+00    0.000000000000000E+00    0.000000000000000E+00    0.000000000000000E+00    0.000000000000000E+00    0.000000000000000E+00    0.000000000000000E+00    0.000000000000000E+00    0.000000000000000E+00    0.000000000000000E+00    0.000000000000000E+00    0.000000000000000E+00    0.000000000000000E+00    0.000000000000000E+00    0.000000000000000E+00    0.000000000000000E+00    0.000000000000000E+00    0.000000000000000E+00    0.000000000000000E+00    0.000000000000000E+00    0.000000000000000E+00    0.000000000000000E+00    0.000000000000000E+00    0.000000000000000E+00    0.000000000000000E+00
    0.954671854033022E+01    0.000000000000000E+00    0.236818387823179E+01    0.000000000000000E+00    0.000000000000000E+00    0.000000000000000E+00    0.000000000000000E+00    0.000000000000000E+00    0.000000000000000E+00    0.000000000000000E+00    0.000000000000000E+00    0.000000000000000E+00    0.000000000000000E+00    0.000000000000000E+00    0.000000000000000E+00    0.000000000000000E+00    0.000000000000000E+00    0.000000000000000E+00    0.000000000000000E+00    0.000000000000000E+00    0.000000000000000E+00    0.000000000000000E+00    0.000000000000000E+00    0.000000000000000E+00    0.000000000000000E+00    0.000000000000000E+00    0.000000000000000E+00    0.000000000000000E+00    0.000000000000000E+00    0.000000000000000E+00    0.000000000000000E+00    0.000000000000000E+00    0.000000000000000E+00    0.000000000000000E+00    0.000000000000000E+00    0.000000000000000E+00    0.000000000000000E+00    0.000000000000000E+00    0.000000000000000E+00    0.000000000000000E+00    0.000000000000000E+00    0.000000000000000E+00    0.000000000000000E+00    0.000000000000000E+00    0.000000000000000E+00    0.000000000000000E+00    0.000000000000000E+00    0.000000000000000E+00
    0.955171863226700E+01    0.000000000000000E+00    0.236861136090839E+01    0.000000000000000E+00    0.000000000000000E+00    0.000000000000000E+00    0.000000000000000E+00    0.000000000000000E+00    0.000000000000000E+00    0.000000000000000E+00    0.000000000000000E+00    0.000000000000000E+00    0.000000000000000E+00    0.000000000000000E+00    0.000000000000000E+00    0.000000000000000E+00    0.000000000000000E+00    0.000000000000000E+00    0.000000000000000E+00    0.000000000000000E+00    0.000000000000000E+00    0.000000000000000E+00    0.000000000000000E+00    0.000000000000000E+00    0.000000000000000E+00    0.000000000000000E+00    0.000000000000000E+00    0.000000000000000E+00    0.000000000000000E+00    0.000000000000000E+00    0.000000000000000E+00    0.000000000000000E+00    0.000000000000000E+00    0.000000000000000E+00    0.000000000000000E+00    0.000000000000000E+00    0.000000000000000E+00    0.000000000000000E+00    0.000000000000000E+00    0.000000000000000E+00    0.000000000000000E+00    0.000000000000000E+00    0.000000000000000E+00    0.000000000000000E+00    0.000000000000000E+00    0.000000000000000E+00    0.000000000000000E+00    0.000000000000000E+00
    0.955671872420379E+01    0.000000000000000E+00    0.236903827703350E+01    0.000000000000000E+00    0.000000000000000E+00    0.000000000000000E+00    0.000000000000000E+00    0.000000000000000E+00    0.000000000000000E+00    0.000000000000000E+00    0.000000000000000E+00    0.000000000000000E+00    0.000000000000000E+00    0.000000000000000E+00    0.000000000000000E+00    0.000000000000000E+00    0.000000000000000E+00    0.000000000000000E+00    0.000000000000000E+00    0.000000000000000E+00    0.000000000000000E+00    0.000000000000000E+00    0.000000000000000E+00    0.000000000000000E+00    0.000000000000000E+00    0.000000000000000E+00    0.000000000000000E+00    0.000000000000000E+00    0.000000000000000E+00    0.000000000000000E+00    0.000000000000000E+00    0.000000000000000E+00    0.000000000000000E+00    0.000000000000000E+00    0.000000000000000E+00    0.000000000000000E+00    0.000000000000000E+00    0.000000000000000E+00    0.000000000000000E+00    0.000000000000000E+00    0.000000000000000E+00    0.000000000000000E+00    0.000000000000000E+00    0.000000000000000E+00    0.000000000000000E+00    0.000000000000000E+00    0.000000000000000E+00    0.000000000000000E+00
    0.956171881614058E+01    0.000000000000000E+00    0.236946463124814E+01    0.000000000000000E+00    0.000000000000000E+00    0.000000000000000E+00    0.000000000000000E+00    0.000000000000000E+00    0.000000000000000E+00    0.000000000000000E+00    0.000000000000000E+00    0.000000000000000E+00    0.000000000000000E+00    0.000000000000000E+00    0.000000000000000E+00    0.000000000000000E+00    0.000000000000000E+00    0.000000000000000E+00    0.000000000000000E+00    0.000000000000000E+00    0.000000000000000E+00    0.000000000000000E+00    0.000000000000000E+00    0.000000000000000E+00    0.000000000000000E+00    0.000000000000000E+00    0.000000000000000E+00    0.000000000000000E+00    0.000000000000000E+00    0.000000000000000E+00    0.000000000000000E+00    0.000000000000000E+00    0.000000000000000E+00    0.000000000000000E+00    0.000000000000000E+00    0.000000000000000E+00    0.000000000000000E+00    0.000000000000000E+00    0.000000000000000E+00    0.000000000000000E+00    0.000000000000000E+00    0.000000000000000E+00    0.000000000000000E+00    0.000000000000000E+00    0.000000000000000E+00    0.000000000000000E+00    0.000000000000000E+00    0.000000000000000E+00
    0.956671890807737E+01    0.000000000000000E+00    0.236989042822802E+01    0.000000000000000E+00    0.000000000000000E+00    0.000000000000000E+00    0.000000000000000E+00    0.000000000000000E+00    0.000000000000000E+00    0.000000000000000E+00    0.000000000000000E+00    0.000000000000000E+00    0.000000000000000E+00    0.000000000000000E+00    0.000000000000000E+00    0.000000000000000E+00    0.000000000000000E+00    0.000000000000000E+00    0.000000000000000E+00    0.000000000000000E+00    0.000000000000000E+00    0.000000000000000E+00    0.000000000000000E+00    0.000000000000000E+00    0.000000000000000E+00    0.000000000000000E+00    0.000000000000000E+00    0.000000000000000E+00    0.000000000000000E+00    0.000000000000000E+00    0.000000000000000E+00    0.000000000000000E+00    0.000000000000000E+00    0.000000000000000E+00    0.000000000000000E+00    0.000000000000000E+00    0.000000000000000E+00    0.000000000000000E+00    0.000000000000000E+00    0.000000000000000E+00    0.000000000000000E+00    0.000000000000000E+00    0.000000000000000E+00    0.000000000000000E+00    0.000000000000000E+00    0.000000000000000E+00    0.000000000000000E+00    0.000000000000000E+00
    0.957171900001415E+01    0.000000000000000E+00    0.237031567269639E+01    0.000000000000000E+00    0.000000000000000E+00    0.000000000000000E+00    0.000000000000000E+00    0.000000000000000E+00    0.000000000000000E+00    0.000000000000000E+00    0.000000000000000E+00    0.000000000000000E+00    0.000000000000000E+00    0.000000000000000E+00    0.000000000000000E+00    0.000000000000000E+00    0.000000000000000E+00    0.000000000000000E+00    0.000000000000000E+00    0.000000000000000E+00    0.000000000000000E+00    0.000000000000000E+00    0.000000000000000E+00    0.000000000000000E+00    0.000000000000000E+00    0.000000000000000E+00    0.000000000000000E+00    0.000000000000000E+00    0.000000000000000E+00    0.000000000000000E+00    0.000000000000000E+00    0.000000000000000E+00    0.000000000000000E+00    0.000000000000000E+00    0.000000000000000E+00    0.000000000000000E+00    0.000000000000000E+00    0.000000000000000E+00    0.000000000000000E+00    0.000000000000000E+00    0.000000000000000E+00    0.000000000000000E+00    0.000000000000000E+00    0.000000000000000E+00    0.000000000000000E+00    0.000000000000000E+00    0.000000000000000E+00    0.000000000000000E+00
    0.957671909195094E+01    0.000000000000000E+00    0.237074036943601E+01    0.000000000000000E+00    0.000000000000000E+00    0.000000000000000E+00    0.000000000000000E+00    0.000000000000000E+00    0.000000000000000E+00    0.000000000000000E+00    0.000000000000000E+00    0.000000000000000E+00    0.000000000000000E+00    0.000000000000000E+00    0.000000000000000E+00    0.000000000000000E+00    0.000000000000000E+00    0.000000000000000E+00    0.000000000000000E+00    0.000000000000000E+00    0.000000000000000E+00    0.000000000000000E+00    0.000000000000000E+00    0.000000000000000E+00    0.000000000000000E+00    0.000000000000000E+00    0.000000000000000E+00    0.000000000000000E+00    0.000000000000000E+00    0.000000000000000E+00    0.000000000000000E+00    0.000000000000000E+00    0.000000000000000E+00    0.000000000000000E+00    0.000000000000000E+00    0.000000000000000E+00    0.000000000000000E+00    0.000000000000000E+00    0.000000000000000E+00    0.000000000000000E+00    0.000000000000000E+00    0.000000000000000E+00    0.000000000000000E+00    0.000000000000000E+00    0.000000000000000E+00    0.000000000000000E+00    0.000000000000000E+00    0.000000000000000E+00
    0.958171918388773E+01    0.000000000000000E+00    0.237116452329992E+01    0.000000000000000E+00    0.000000000000000E+00    0.000000000000000E+00    0.000000000000000E+00    0.000000000000000E+00    0.000000000000000E+00    0.000000000000000E+00    0.000000000000000E+00    0.000000000000000E+00    0.000000000000000E+00    0.000000000000000E+00    0.000000000000000E+00    0.000000000000000E+00    0.000000000000000E+00    0.000000000000000E+00    0.000000000000000E+00    0.000000000000000E+00    0.000000000000000E+00    0.000000000000000E+00    0.000000000000000E+00    0.000000000000000E+00    0.000000000000000E+00    0.000000000000000E+00    0.000000000000000E+00    0.000000000000000E+00    0.000000000000000E+00    0.000000000000000E+00    0.000000000000000E+00    0.000000000000000E+00    0.000000000000000E+00    0.000000000000000E+00    0.000000000000000E+00    0.000000000000000E+00    0.000000000000000E+00    0.000000000000000E+00    0.000000000000000E+00    0.000000000000000E+00    0.000000000000000E+00    0.000000000000000E+00    0.000000000000000E+00    0.000000000000000E+00    0.000000000000000E+00    0.000000000000000E+00    0.000000000000000E+00    0.000000000000000E+00
    0.958671927582452E+01    0.000000000000000E+00    0.237158813922091E+01    0.000000000000000E+00    0.000000000000000E+00    0.000000000000000E+00    0.000000000000000E+00    0.000000000000000E+00    0.000000000000000E+00    0.000000000000000E+00    0.000000000000000E+00    0.000000000000000E+00    0.000000000000000E+00    0.000000000000000E+00    0.000000000000000E+00    0.000000000000000E+00    0.000000000000000E+00    0.000000000000000E+00    0.000000000000000E+00    0.000000000000000E+00    0.000000000000000E+00    0.000000000000000E+00    0.000000000000000E+00    0.000000000000000E+00    0.000000000000000E+00    0.000000000000000E+00    0.000000000000000E+00    0.000000000000000E+00    0.000000000000000E+00    0.000000000000000E+00    0.000000000000000E+00    0.000000000000000E+00    0.000000000000000E+00    0.000000000000000E+00    0.000000000000000E+00    0.000000000000000E+00    0.000000000000000E+00    0.000000000000000E+00    0.000000000000000E+00    0.000000000000000E+00    0.000000000000000E+00    0.000000000000000E+00    0.000000000000000E+00    0.000000000000000E+00    0.000000000000000E+00    0.000000000000000E+00    0.000000000000000E+00    0.000000000000000E+00
    0.959171936776131E+01    0.000000000000000E+00    0.237201122221907E+01    0.000000000000000E+00    0.000000000000000E+00    0.000000000000000E+00    0.000000000000000E+00    0.000000000000000E+00    0.000000000000000E+00    0.000000000000000E+00    0.000000000000000E+00    0.000000000000000E+00    0.000000000000000E+00    0.000000000000000E+00    0.000000000000000E+00    0.000000000000000E+00    0.000000000000000E+00    0.000000000000000E+00    0.000000000000000E+00    0.000000000000000E+00    0.000000000000000E+00    0.000000000000000E+00    0.000000000000000E+00    0.000000000000000E+00    0.000000000000000E+00    0.000000000000000E+00    0.000000000000000E+00    0.000000000000000E+00    0.000000000000000E+00    0.000000000000000E+00    0.000000000000000E+00    0.000000000000000E+00    0.000000000000000E+00    0.000000000000000E+00    0.000000000000000E+00    0.000000000000000E+00    0.000000000000000E+00    0.000000000000000E+00    0.000000000000000E+00    0.000000000000000E+00    0.000000000000000E+00    0.000000000000000E+00    0.000000000000000E+00    0.000000000000000E+00    0.000000000000000E+00    0.000000000000000E+00    0.000000000000000E+00    0.000000000000000E+00
    0.959671945969809E+01    0.000000000000000E+00    0.237243377740759E+01    0.000000000000000E+00    0.000000000000000E+00    0.000000000000000E+00    0.000000000000000E+00    0.000000000000000E+00    0.000000000000000E+00    0.000000000000000E+00    0.000000000000000E+00    0.000000000000000E+00    0.000000000000000E+00    0.000000000000000E+00    0.000000000000000E+00    0.000000000000000E+00    0.000000000000000E+00    0.000000000000000E+00    0.000000000000000E+00    0.000000000000000E+00    0.000000000000000E+00    0.000000000000000E+00    0.000000000000000E+00    0.000000000000000E+00    0.000000000000000E+00    0.000000000000000E+00    0.000000000000000E+00    0.000000000000000E+00    0.000000000000000E+00    0.000000000000000E+00    0.000000000000000E+00    0.000000000000000E+00    0.000000000000000E+00    0.000000000000000E+00    0.000000000000000E+00    0.000000000000000E+00    0.000000000000000E+00    0.000000000000000E+00    0.000000000000000E+00    0.000000000000000E+00    0.000000000000000E+00    0.000000000000000E+00    0.000000000000000E+00    0.000000000000000E+00    0.000000000000000E+00    0.000000000000000E+00    0.000000000000000E+00    0.000000000000000E+00
    0.960171955163488E+01    0.000000000000000E+00    0.237285580999666E+01    0.000000000000000E+00    0.000000000000000E+00    0.000000000000000E+00    0.000000000000000E+00    0.000000000000000E+00    0.000000000000000E+00    0.000000000000000E+00    0.000000000000000E+00    0.000000000000000E+00    0.000000000000000E+00    0.000000000000000E+00    0.000000000000000E+00    0.000000000000000E+00    0.000000000000000E+00    0.000000000000000E+00    0.000000000000000E+00    0.000000000000000E+00    0.000000000000000E+00    0.000000000000000E+00    0.000000000000000E+00    0.000000000000000E+00    0.000000000000000E+00    0.000000000000000E+00    0.000000000000000E+00    0.000000000000000E+00    0.000000000000000E+00    0.000000000000000E+00    0.000000000000000E+00    0.000000000000000E+00    0.000000000000000E+00    0.000000000000000E+00    0.000000000000000E+00    0.000000000000000E+00    0.000000000000000E+00    0.000000000000000E+00    0.000000000000000E+00    0.000000000000000E+00    0.000000000000000E+00    0.000000000000000E+00    0.000000000000000E+00    0.000000000000000E+00    0.000000000000000E+00    0.000000000000000E+00    0.000000000000000E+00    0.000000000000000E+00
    0.960671964357167E+01    0.000000000000000E+00    0.237327732529522E+01    0.000000000000000E+00    0.000000000000000E+00    0.000000000000000E+00    0.000000000000000E+00    0.000000000000000E+00    0.000000000000000E+00    0.000000000000000E+00    0.000000000000000E+00    0.000000000000000E+00    0.000000000000000E+00    0.000000000000000E+00    0.000000000000000E+00    0.000000000000000E+00    0.000000000000000E+00    0.000000000000000E+00    0.000000000000000E+00    0.000000000000000E+00    0.000000000000000E+00    0.000000000000000E+00    0.000000000000000E+00    0.000000000000000E+00    0.000000000000000E+00    0.000000000000000E+00    0.000000000000000E+00    0.000000000000000E+00    0.000000000000000E+00    0.000000000000000E+00    0.000000000000000E+00    0.000000000000000E+00    0.000000000000000E+00    0.000000000000000E+00    0.000000000000000E+00    0.000000000000000E+00    0.000000000000000E+00    0.000000000000000E+00    0.000000000000000E+00    0.000000000000000E+00    0.000000000000000E+00    0.000000000000000E+00    0.000000000000000E+00    0.000000000000000E+00    0.000000000000000E+00    0.000000000000000E+00    0.000000000000000E+00    0.000000000000000E+00
    0.961171973550845E+01    0.000000000000000E+00    0.237369832871065E+01    0.000000000000000E+00    0.000000000000000E+00    0.000000000000000E+00    0.000000000000000E+00    0.000000000000000E+00    0.000000000000000E+00    0.000000000000000E+00    0.000000000000000E+00    0.000000000000000E+00    0.000000000000000E+00    0.000000000000000E+00    0.000000000000000E+00    0.000000000000000E+00    0.000000000000000E+00    0.000000000000000E+00    0.000000000000000E+00    0.000000000000000E+00    0.000000000000000E+00    0.000000000000000E+00    0.000000000000000E+00    0.000000000000000E+00    0.000000000000000E+00    0.000000000000000E+00    0.000000000000000E+00    0.000000000000000E+00    0.000000000000000E+00    0.000000000000000E+00    0.000000000000000E+00    0.000000000000000E+00    0.000000000000000E+00    0.000000000000000E+00    0.000000000000000E+00    0.000000000000000E+00    0.000000000000000E+00    0.000000000000000E+00    0.000000000000000E+00    0.000000000000000E+00    0.000000000000000E+00    0.000000000000000E+00    0.000000000000000E+00    0.000000000000000E+00    0.000000000000000E+00    0.000000000000000E+00    0.000000000000000E+00    0.000000000000000E+00
    0.961671982744524E+01    0.000000000000000E+00    0.237411882574637E+01    0.000000000000000E+00    0.000000000000000E+00    0.000000000000000E+00    0.000000000000000E+00    0.000000000000000E+00    0.000000000000000E+00    0.000000000000000E+00    0.000000000000000E+00    0.000000000000000E+00    0.000000000000000E+00    0.000000000000000E+00    0.000000000000000E+00    0.000000000000000E+00    0.000000000000000E+00    0.000000000000000E+00    0.000000000000000E+00    0.000000000000000E+00    0.000000000000000E+00    0.000000000000000E+00    0.000000000000000E+00    0.000000000000000E+00    0.000000000000000E+00    0.000000000000000E+00    0.000000000000000E+00    0.000000000000000E+00    0.000000000000000E+00    0.000000000000000E+00    0.000000000000000E+00    0.000000000000000E+00    0.000000000000000E+00    0.000000000000000E+00    0.000000000000000E+00    0.000000000000000E+00    0.000000000000000E+00    0.000000000000000E+00    0.000000000000000E+00    0.000000000000000E+00    0.000000000000000E+00    0.000000000000000E+00    0.000000000000000E+00    0.000000000000000E+00    0.000000000000000E+00    0.000000000000000E+00    0.000000000000000E+00    0.000000000000000E+00
    0.962171991938203E+01    0.000000000000000E+00    0.237453882199727E+01    0.000000000000000E+00    0.000000000000000E+00    0.000000000000000E+00    0.000000000000000E+00    0.000000000000000E+00    0.000000000000000E+00    0.000000000000000E+00    0.000000000000000E+00    0.000000000000000E+00    0.000000000000000E+00    0.000000000000000E+00    0.000000000000000E+00    0.000000000000000E+00    0.000000000000000E+00    0.000000000000000E+00    0.000000000000000E+00    0.000000000000000E+00    0.000000000000000E+00    0.000000000000000E+00    0.000000000000000E+00    0.000000000000000E+00    0.000000000000000E+00    0.000000000000000E+00    0.000000000000000E+00    0.000000000000000E+00    0.000000000000000E+00    0.000000000000000E+00    0.000000000000000E+00    0.000000000000000E+00    0.000000000000000E+00    0.000000000000000E+00    0.000000000000000E+00    0.000000000000000E+00    0.000000000000000E+00    0.000000000000000E+00    0.000000000000000E+00    0.000000000000000E+00    0.000000000000000E+00    0.000000000000000E+00    0.000000000000000E+00    0.000000000000000E+00    0.000000000000000E+00    0.000000000000000E+00    0.000000000000000E+00    0.000000000000000E+00
    0.962672001131882E+01    0.000000000000000E+00    0.237495832314327E+01    0.000000000000000E+00    0.000000000000000E+00    0.000000000000000E+00    0.000000000000000E+00    0.000000000000000E+00    0.000000000000000E+00    0.000000000000000E+00    0.000000000000000E+00    0.000000000000000E+00    0.000000000000000E+00    0.000000000000000E+00    0.000000000000000E+00    0.000000000000000E+00    0.000000000000000E+00    0.000000000000000E+00    0.000000000000000E+00    0.000000000000000E+00    0.000000000000000E+00    0.000000000000000E+00    0.000000000000000E+00    0.000000000000000E+00    0.000000000000000E+00    0.000000000000000E+00    0.000000000000000E+00    0.000000000000000E+00    0.000000000000000E+00    0.000000000000000E+00    0.000000000000000E+00    0.000000000000000E+00    0.000000000000000E+00    0.000000000000000E+00    0.000000000000000E+00    0.000000000000000E+00    0.000000000000000E+00    0.000000000000000E+00    0.000000000000000E+00    0.000000000000000E+00    0.000000000000000E+00    0.000000000000000E+00    0.000000000000000E+00    0.000000000000000E+00    0.000000000000000E+00    0.000000000000000E+00    0.000000000000000E+00    0.000000000000000E+00
    0.963172010325560E+01    0.000000000000000E+00    0.237537733494107E+01    0.000000000000000E+00    0.000000000000000E+00    0.000000000000000E+00    0.000000000000000E+00    0.000000000000000E+00    0.000000000000000E+00    0.000000000000000E+00    0.000000000000000E+00    0.000000000000000E+00    0.000000000000000E+00    0.000000000000000E+00    0.000000000000000E+00    0.000000000000000E+00    0.000000000000000E+00    0.000000000000000E+00    0.000000000000000E+00    0.000000000000000E+00    0.000000000000000E+00    0.000000000000000E+00    0.000000000000000E+00    0.000000000000000E+00    0.000000000000000E+00    0.000000000000000E+00    0.000000000000000E+00    0.000000000000000E+00    0.000000000000000E+00    0.000000000000000E+00    0.000000000000000E+00    0.000000000000000E+00    0.000000000000000E+00    0.000000000000000E+00    0.000000000000000E+00    0.000000000000000E+00    0.000000000000000E+00    0.000000000000000E+00    0.000000000000000E+00    0.000000000000000E+00    0.000000000000000E+00    0.000000000000000E+00    0.000000000000000E+00    0.000000000000000E+00    0.000000000000000E+00    0.000000000000000E+00    0.000000000000000E+00    0.000000000000000E+00
    0.963672019519239E+01    0.000000000000000E+00    0.237579586321398E+01    0.000000000000000E+00    0.000000000000000E+00    0.000000000000000E+00    0.000000000000000E+00    0.000000000000000E+00    0.000000000000000E+00    0.000000000000000E+00    0.000000000000000E+00    0.000000000000000E+00    0.000000000000000E+00    0.000000000000000E+00    0.000000000000000E+00    0.000000000000000E+00    0.000000000000000E+00    0.000000000000000E+00    0.000000000000000E+00    0.000000000000000E+00    0.000000000000000E+00    0.000000000000000E+00    0.000000000000000E+00    0.000000000000000E+00    0.000000000000000E+00    0.000000000000000E+00    0.000000000000000E+00    0.000000000000000E+00    0.000000000000000E+00    0.000000000000000E+00    0.000000000000000E+00    0.000000000000000E+00    0.000000000000000E+00    0.000000000000000E+00    0.000000000000000E+00    0.000000000000000E+00    0.000000000000000E+00    0.000000000000000E+00    0.000000000000000E+00    0.000000000000000E+00    0.000000000000000E+00    0.000000000000000E+00    0.000000000000000E+00    0.000000000000000E+00    0.000000000000000E+00    0.000000000000000E+00    0.000000000000000E+00    0.000000000000000E+00
    0.964172028712918E+01    0.000000000000000E+00    0.237621391384058E+01    0.000000000000000E+00    0.000000000000000E+00    0.000000000000000E+00    0.000000000000000E+00    0.000000000000000E+00    0.000000000000000E+00    0.000000000000000E+00    0.000000000000000E+00    0.000000000000000E+00    0.000000000000000E+00    0.000000000000000E+00    0.000000000000000E+00    0.000000000000000E+00    0.000000000000000E+00    0.000000000000000E+00    0.000000000000000E+00    0.000000000000000E+00    0.000000000000000E+00    0.000000000000000E+00    0.000000000000000E+00    0.000000000000000E+00    0.000000000000000E+00    0.000000000000000E+00    0.000000000000000E+00    0.000000000000000E+00    0.000000000000000E+00    0.000000000000000E+00    0.000000000000000E+00    0.000000000000000E+00    0.000000000000000E+00    0.000000000000000E+00    0.000000000000000E+00    0.000000000000000E+00    0.000000000000000E+00    0.000000000000000E+00    0.000000000000000E+00    0.000000000000000E+00    0.000000000000000E+00    0.000000000000000E+00    0.000000000000000E+00    0.000000000000000E+00    0.000000000000000E+00    0.000000000000000E+00    0.000000000000000E+00    0.000000000000000E+00
    0.964672037906597E+01    0.000000000000000E+00    0.237663149274172E+01    0.000000000000000E+00    0.000000000000000E+00    0.000000000000000E+00    0.000000000000000E+00    0.000000000000000E+00    0.000000000000000E+00    0.000000000000000E+00    0.000000000000000E+00    0.000000000000000E+00    0.000000000000000E+00    0.000000000000000E+00    0.000000000000000E+00    0.000000000000000E+00    0.000000000000000E+00    0.000000000000000E+00    0.000000000000000E+00    0.000000000000000E+00    0.000000000000000E+00    0.000000000000000E+00    0.000000000000000E+00    0.000000000000000E+00    0.000000000000000E+00    0.000000000000000E+00    0.000000000000000E+00    0.000000000000000E+00    0.000000000000000E+00    0.000000000000000E+00    0.000000000000000E+00    0.000000000000000E+00    0.000000000000000E+00    0.000000000000000E+00    0.000000000000000E+00    0.000000000000000E+00    0.000000000000000E+00    0.000000000000000E+00    0.000000000000000E+00    0.000000000000000E+00    0.000000000000000E+00    0.000000000000000E+00    0.000000000000000E+00    0.000000000000000E+00    0.000000000000000E+00    0.000000000000000E+00    0.000000000000000E+00    0.000000000000000E+00
    0.965172047100276E+01    0.000000000000000E+00    0.237704860586674E+01    0.000000000000000E+00    0.000000000000000E+00    0.000000000000000E+00    0.000000000000000E+00    0.000000000000000E+00    0.000000000000000E+00    0.000000000000000E+00    0.000000000000000E+00    0.000000000000000E+00    0.000000000000000E+00    0.000000000000000E+00    0.000000000000000E+00    0.000000000000000E+00    0.000000000000000E+00    0.000000000000000E+00    0.000000000000000E+00    0.000000000000000E+00    0.000000000000000E+00    0.000000000000000E+00    0.000000000000000E+00    0.000000000000000E+00    0.000000000000000E+00    0.000000000000000E+00    0.000000000000000E+00    0.000000000000000E+00    0.000000000000000E+00    0.000000000000000E+00    0.000000000000000E+00    0.000000000000000E+00    0.000000000000000E+00    0.000000000000000E+00    0.000000000000000E+00    0.000000000000000E+00    0.000000000000000E+00    0.000000000000000E+00    0.000000000000000E+00    0.000000000000000E+00    0.000000000000000E+00    0.000000000000000E+00    0.000000000000000E+00    0.000000000000000E+00    0.000000000000000E+00    0.000000000000000E+00    0.000000000000000E+00    0.000000000000000E+00
    0.965672056293954E+01    0.000000000000000E+00    0.237746525917879E+01    0.000000000000000E+00    0.000000000000000E+00    0.000000000000000E+00    0.000000000000000E+00    0.000000000000000E+00    0.000000000000000E+00    0.000000000000000E+00    0.000000000000000E+00    0.000000000000000E+00    0.000000000000000E+00    0.000000000000000E+00    0.000000000000000E+00    0.000000000000000E+00    0.000000000000000E+00    0.000000000000000E+00    0.000000000000000E+00    0.000000000000000E+00    0.000000000000000E+00    0.000000000000000E+00    0.000000000000000E+00    0.000000000000000E+00    0.000000000000000E+00    0.000000000000000E+00    0.000000000000000E+00    0.000000000000000E+00    0.000000000000000E+00    0.000000000000000E+00    0.000000000000000E+00    0.000000000000000E+00    0.000000000000000E+00    0.000000000000000E+00    0.000000000000000E+00    0.000000000000000E+00    0.000000000000000E+00    0.000000000000000E+00    0.000000000000000E+00    0.000000000000000E+00    0.000000000000000E+00    0.000000000000000E+00    0.000000000000000E+00    0.000000000000000E+00    0.000000000000000E+00    0.000000000000000E+00    0.000000000000000E+00    0.000000000000000E+00
    0.966172065487633E+01    0.000000000000000E+00    0.237788145863968E+01    0.000000000000000E+00    0.000000000000000E+00    0.000000000000000E+00    0.000000000000000E+00    0.000000000000000E+00    0.000000000000000E+00    0.000000000000000E+00    0.000000000000000E+00    0.000000000000000E+00    0.000000000000000E+00    0.000000000000000E+00    0.000000000000000E+00    0.000000000000000E+00    0.000000000000000E+00    0.000000000000000E+00    0.000000000000000E+00    0.000000000000000E+00    0.000000000000000E+00    0.000000000000000E+00    0.000000000000000E+00    0.000000000000000E+00    0.000000000000000E+00    0.000000000000000E+00    0.000000000000000E+00    0.000000000000000E+00    0.000000000000000E+00    0.000000000000000E+00    0.000000000000000E+00    0.000000000000000E+00    0.000000000000000E+00    0.000000000000000E+00    0.000000000000000E+00    0.000000000000000E+00    0.000000000000000E+00    0.000000000000000E+00    0.000000000000000E+00    0.000000000000000E+00    0.000000000000000E+00    0.000000000000000E+00    0.000000000000000E+00    0.000000000000000E+00    0.000000000000000E+00    0.000000000000000E+00    0.000000000000000E+00    0.000000000000000E+00
    0.966672074681312E+01    0.000000000000000E+00    0.237829721019437E+01    0.000000000000000E+00    0.000000000000000E+00    0.000000000000000E+00    0.000000000000000E+00    0.000000000000000E+00    0.000000000000000E+00    0.000000000000000E+00    0.000000000000000E+00    0.000000000000000E+00    0.000000000000000E+00    0.000000000000000E+00    0.000000000000000E+00    0.000000000000000E+00    0.000000000000000E+00    0.000000000000000E+00    0.000000000000000E+00    0.000000000000000E+00    0.000000000000000E+00    0.000000000000000E+00    0.000000000000000E+00    0.000000000000000E+00    0.000000000000000E+00    0.000000000000000E+00    0.000000000000000E+00    0.000000000000000E+00    0.000000000000000E+00    0.000000000000000E+00    0.000000000000000E+00    0.000000000000000E+00    0.000000000000000E+00    0.000000000000000E+00    0.000000000000000E+00    0.000000000000000E+00    0.000000000000000E+00    0.000000000000000E+00    0.000000000000000E+00    0.000000000000000E+00    0.000000000000000E+00    0.000000000000000E+00    0.000000000000000E+00    0.000000000000000E+00    0.000000000000000E+00    0.000000000000000E+00    0.000000000000000E+00    0.000000000000000E+00
    0.967172083874991E+01    0.000000000000000E+00    0.237871251975569E+01    0.000000000000000E+00    0.000000000000000E+00    0.000000000000000E+00    0.000000000000000E+00    0.000000000000000E+00    0.000000000000000E+00    0.000000000000000E+00    0.000000000000000E+00    0.000000000000000E+00    0.000000000000000E+00    0.000000000000000E+00    0.000000000000000E+00    0.000000000000000E+00    0.000000000000000E+00    0.000000000000000E+00    0.000000000000000E+00    0.000000000000000E+00    0.000000000000000E+00    0.000000000000000E+00    0.000000000000000E+00    0.000000000000000E+00    0.000000000000000E+00    0.000000000000000E+00    0.000000000000000E+00    0.000000000000000E+00    0.000000000000000E+00    0.000000000000000E+00    0.000000000000000E+00    0.000000000000000E+00    0.000000000000000E+00    0.000000000000000E+00    0.000000000000000E+00    0.000000000000000E+00    0.000000000000000E+00    0.000000000000000E+00    0.000000000000000E+00    0.000000000000000E+00    0.000000000000000E+00    0.000000000000000E+00    0.000000000000000E+00    0.000000000000000E+00    0.000000000000000E+00    0.000000000000000E+00    0.000000000000000E+00    0.000000000000000E+00
    0.967672093068669E+01    0.000000000000000E+00    0.237912739318913E+01    0.000000000000000E+00    0.000000000000000E+00    0.000000000000000E+00    0.000000000000000E+00    0.000000000000000E+00    0.000000000000000E+00    0.000000000000000E+00    0.000000000000000E+00    0.000000000000000E+00    0.000000000000000E+00    0.000000000000000E+00    0.000000000000000E+00    0.000000000000000E+00    0.000000000000000E+00    0.000000000000000E+00    0.000000000000000E+00    0.000000000000000E+00    0.000000000000000E+00    0.000000000000000E+00    0.000000000000000E+00    0.000000000000000E+00    0.000000000000000E+00    0.000000000000000E+00    0.000000000000000E+00    0.000000000000000E+00    0.000000000000000E+00    0.000000000000000E+00    0.000000000000000E+00    0.000000000000000E+00    0.000000000000000E+00    0.000000000000000E+00    0.000000000000000E+00    0.000000000000000E+00    0.000000000000000E+00    0.000000000000000E+00    0.000000000000000E+00    0.000000000000000E+00    0.000000000000000E+00    0.000000000000000E+00    0.000000000000000E+00    0.000000000000000E+00    0.000000000000000E+00    0.000000000000000E+00    0.000000000000000E+00    0.000000000000000E+00
    0.968172102262348E+01    0.000000000000000E+00    0.237954183629836E+01    0.000000000000000E+00    0.000000000000000E+00    0.000000000000000E+00    0.000000000000000E+00    0.000000000000000E+00    0.000000000000000E+00    0.000000000000000E+00    0.000000000000000E+00    0.000000000000000E+00    0.000000000000000E+00    0.000000000000000E+00    0.000000000000000E+00    0.000000000000000E+00    0.000000000000000E+00    0.000000000000000E+00    0.000000000000000E+00    0.000000000000000E+00    0.000000000000000E+00    0.000000000000000E+00    0.000000000000000E+00    0.000000000000000E+00    0.000000000000000E+00    0.000000000000000E+00    0.000000000000000E+00    0.000000000000000E+00    0.000000000000000E+00    0.000000000000000E+00    0.000000000000000E+00    0.000000000000000E+00    0.000000000000000E+00    0.000000000000000E+00    0.000000000000000E+00    0.000000000000000E+00    0.000000000000000E+00    0.000000000000000E+00    0.000000000000000E+00    0.000000000000000E+00    0.000000000000000E+00    0.000000000000000E+00    0.000000000000000E+00    0.000000000000000E+00    0.000000000000000E+00    0.000000000000000E+00    0.000000000000000E+00    0.000000000000000E+00
    0.968672111456027E+01    0.000000000000000E+00    0.237995585481146E+01    0.000000000000000E+00    0.000000000000000E+00    0.000000000000000E+00    0.000000000000000E+00    0.000000000000000E+00    0.000000000000000E+00    0.000000000000000E+00    0.000000000000000E+00    0.000000000000000E+00    0.000000000000000E+00    0.000000000000000E+00    0.000000000000000E+00    0.000000000000000E+00    0.000000000000000E+00    0.000000000000000E+00    0.000000000000000E+00    0.000000000000000E+00    0.000000000000000E+00    0.000000000000000E+00    0.000000000000000E+00    0.000000000000000E+00    0.000000000000000E+00    0.000000000000000E+00    0.000000000000000E+00    0.000000000000000E+00    0.000000000000000E+00    0.000000000000000E+00    0.000000000000000E+00    0.000000000000000E+00    0.000000000000000E+00    0.000000000000000E+00    0.000000000000000E+00    0.000000000000000E+00    0.000000000000000E+00    0.000000000000000E+00    0.000000000000000E+00    0.000000000000000E+00    0.000000000000000E+00    0.000000000000000E+00    0.000000000000000E+00    0.000000000000000E+00    0.000000000000000E+00    0.000000000000000E+00    0.000000000000000E+00    0.000000000000000E+00
    0.969172120649706E+01    0.000000000000000E+00    0.238036945436832E+01    0.000000000000000E+00    0.000000000000000E+00    0.000000000000000E+00    0.000000000000000E+00    0.000000000000000E+00    0.000000000000000E+00    0.000000000000000E+00    0.000000000000000E+00    0.000000000000000E+00    0.000000000000000E+00    0.000000000000000E+00    0.000000000000000E+00    0.000000000000000E+00    0.000000000000000E+00    0.000000000000000E+00    0.000000000000000E+00    0.000000000000000E+00    0.000000000000000E+00    0.000000000000000E+00    0.000000000000000E+00    0.000000000000000E+00    0.000000000000000E+00    0.000000000000000E+00    0.000000000000000E+00    0.000000000000000E+00    0.000000000000000E+00    0.000000000000000E+00    0.000000000000000E+00    0.000000000000000E+00    0.000000000000000E+00    0.000000000000000E+00    0.000000000000000E+00    0.000000000000000E+00    0.000000000000000E+00    0.000000000000000E+00    0.000000000000000E+00    0.000000000000000E+00    0.000000000000000E+00    0.000000000000000E+00    0.000000000000000E+00    0.000000000000000E+00    0.000000000000000E+00    0.000000000000000E+00    0.000000000000000E+00    0.000000000000000E+00
    0.969672129843384E+01    0.000000000000000E+00    0.238078264050904E+01    0.000000000000000E+00    0.000000000000000E+00    0.000000000000000E+00    0.000000000000000E+00    0.000000000000000E+00    0.000000000000000E+00    0.000000000000000E+00    0.000000000000000E+00    0.000000000000000E+00    0.000000000000000E+00    0.000000000000000E+00    0.000000000000000E+00    0.000000000000000E+00    0.000000000000000E+00    0.000000000000000E+00    0.000000000000000E+00    0.000000000000000E+00    0.000000000000000E+00    0.000000000000000E+00    0.000000000000000E+00    0.000000000000000E+00    0.000000000000000E+00    0.000000000000000E+00    0.000000000000000E+00    0.000000000000000E+00    0.000000000000000E+00    0.000000000000000E+00    0.000000000000000E+00    0.000000000000000E+00    0.000000000000000E+00    0.000000000000000E+00    0.000000000000000E+00    0.000000000000000E+00    0.000000000000000E+00    0.000000000000000E+00    0.000000000000000E+00    0.000000000000000E+00    0.000000000000000E+00    0.000000000000000E+00    0.000000000000000E+00    0.000000000000000E+00    0.000000000000000E+00    0.000000000000000E+00    0.000000000000000E+00    0.000000000000000E+00
    0.970172139037063E+01    0.000000000000000E+00    0.238119541866407E+01    0.000000000000000E+00    0.000000000000000E+00    0.000000000000000E+00    0.000000000000000E+00    0.000000000000000E+00    0.000000000000000E+00    0.000000000000000E+00    0.000000000000000E+00    0.000000000000000E+00    0.000000000000000E+00    0.000000000000000E+00    0.000000000000000E+00    0.000000000000000E+00    0.000000000000000E+00    0.000000000000000E+00    0.000000000000000E+00    0.000000000000000E+00    0.000000000000000E+00    0.000000000000000E+00    0.000000000000000E+00    0.000000000000000E+00    0.000000000000000E+00    0.000000000000000E+00    0.000000000000000E+00    0.000000000000000E+00    0.000000000000000E+00    0.000000000000000E+00    0.000000000000000E+00    0.000000000000000E+00    0.000000000000000E+00    0.000000000000000E+00    0.000000000000000E+00    0.000000000000000E+00    0.000000000000000E+00    0.000000000000000E+00    0.000000000000000E+00    0.000000000000000E+00    0.000000000000000E+00    0.000000000000000E+00    0.000000000000000E+00    0.000000000000000E+00    0.000000000000000E+00    0.000000000000000E+00    0.000000000000000E+00    0.000000000000000E+00
    0.970672148230742E+01    0.000000000000000E+00    0.238160779414566E+01    0.000000000000000E+00    0.000000000000000E+00    0.000000000000000E+00    0.000000000000000E+00    0.000000000000000E+00    0.000000000000000E+00    0.000000000000000E+00    0.000000000000000E+00    0.000000000000000E+00    0.000000000000000E+00    0.000000000000000E+00    0.000000000000000E+00    0.000000000000000E+00    0.000000000000000E+00    0.000000000000000E+00    0.000000000000000E+00    0.000000000000000E+00    0.000000000000000E+00    0.000000000000000E+00    0.000000000000000E+00    0.000000000000000E+00    0.000000000000000E+00    0.000000000000000E+00    0.000000000000000E+00    0.000000000000000E+00    0.000000000000000E+00    0.000000000000000E+00    0.000000000000000E+00    0.000000000000000E+00    0.000000000000000E+00    0.000000000000000E+00    0.000000000000000E+00    0.000000000000000E+00    0.000000000000000E+00    0.000000000000000E+00    0.000000000000000E+00    0.000000000000000E+00    0.000000000000000E+00    0.000000000000000E+00    0.000000000000000E+00    0.000000000000000E+00    0.000000000000000E+00    0.000000000000000E+00    0.000000000000000E+00    0.000000000000000E+00
    0.971172157424420E+01    0.000000000000000E+00    0.238201977214104E+01    0.000000000000000E+00    0.000000000000000E+00    0.000000000000000E+00    0.000000000000000E+00    0.000000000000000E+00    0.000000000000000E+00    0.000000000000000E+00    0.000000000000000E+00    0.000000000000000E+00    0.000000000000000E+00    0.000000000000000E+00    0.000000000000000E+00    0.000000000000000E+00    0.000000000000000E+00    0.000000000000000E+00    0.000000000000000E+00    0.000000000000000E+00    0.000000000000000E+00    0.000000000000000E+00    0.000000000000000E+00    0.000000000000000E+00    0.000000000000000E+00    0.000000000000000E+00    0.000000000000000E+00    0.000000000000000E+00    0.000000000000000E+00    0.000000000000000E+00    0.000000000000000E+00    0.000000000000000E+00    0.000000000000000E+00    0.000000000000000E+00    0.000000000000000E+00    0.000000000000000E+00    0.000000000000000E+00    0.000000000000000E+00    0.000000000000000E+00    0.000000000000000E+00    0.000000000000000E+00    0.000000000000000E+00    0.000000000000000E+00    0.000000000000000E+00    0.000000000000000E+00    0.000000000000000E+00    0.000000000000000E+00    0.000000000000000E+00
    0.971672166618099E+01    0.000000000000000E+00    0.238243135770760E+01    0.000000000000000E+00    0.000000000000000E+00    0.000000000000000E+00    0.000000000000000E+00    0.000000000000000E+00    0.000000000000000E+00    0.000000000000000E+00    0.000000000000000E+00    0.000000000000000E+00    0.000000000000000E+00    0.000000000000000E+00    0.000000000000000E+00    0.000000000000000E+00    0.000000000000000E+00    0.000000000000000E+00    0.000000000000000E+00    0.000000000000000E+00    0.000000000000000E+00    0.000000000000000E+00    0.000000000000000E+00    0.000000000000000E+00    0.000000000000000E+00    0.000000000000000E+00    0.000000000000000E+00    0.000000000000000E+00    0.000000000000000E+00    0.000000000000000E+00    0.000000000000000E+00    0.000000000000000E+00    0.000000000000000E+00    0.000000000000000E+00    0.000000000000000E+00    0.000000000000000E+00    0.000000000000000E+00    0.000000000000000E+00    0.000000000000000E+00    0.000000000000000E+00    0.000000000000000E+00    0.000000000000000E+00    0.000000000000000E+00    0.000000000000000E+00    0.000000000000000E+00    0.000000000000000E+00    0.000000000000000E+00    0.000000000000000E+00
    0.972172175811778E+01    0.000000000000000E+00    0.238284255576941E+01    0.000000000000000E+00    0.000000000000000E+00    0.000000000000000E+00    0.000000000000000E+00    0.000000000000000E+00    0.000000000000000E+00    0.000000000000000E+00    0.000000000000000E+00    0.000000000000000E+00    0.000000000000000E+00    0.000000000000000E+00    0.000000000000000E+00    0.000000000000000E+00    0.000000000000000E+00    0.000000000000000E+00    0.000000000000000E+00    0.000000000000000E+00    0.000000000000000E+00    0.000000000000000E+00    0.000000000000000E+00    0.000000000000000E+00    0.000000000000000E+00    0.000000000000000E+00    0.000000000000000E+00    0.000000000000000E+00    0.000000000000000E+00    0.000000000000000E+00    0.000000000000000E+00    0.000000000000000E+00    0.000000000000000E+00    0.000000000000000E+00    0.000000000000000E+00    0.000000000000000E+00    0.000000000000000E+00    0.000000000000000E+00    0.000000000000000E+00    0.000000000000000E+00    0.000000000000000E+00    0.000000000000000E+00    0.000000000000000E+00    0.000000000000000E+00    0.000000000000000E+00    0.000000000000000E+00    0.000000000000000E+00    0.000000000000000E+00
    0.972672185005457E+01    0.000000000000000E+00    0.238325337111622E+01    0.000000000000000E+00    0.000000000000000E+00    0.000000000000000E+00    0.000000000000000E+00    0.000000000000000E+00    0.000000000000000E+00    0.000000000000000E+00    0.000000000000000E+00    0.000000000000000E+00    0.000000000000000E+00    0.000000000000000E+00    0.000000000000000E+00    0.000000000000000E+00    0.000000000000000E+00    0.000000000000000E+00    0.000000000000000E+00    0.000000000000000E+00    0.000000000000000E+00    0.000000000000000E+00    0.000000000000000E+00    0.000000000000000E+00    0.000000000000000E+00    0.000000000000000E+00    0.000000000000000E+00    0.000000000000000E+00    0.000000000000000E+00    0.000000000000000E+00    0.000000000000000E+00    0.000000000000000E+00    0.000000000000000E+00    0.000000000000000E+00    0.000000000000000E+00    0.000000000000000E+00    0.000000000000000E+00    0.000000000000000E+00    0.000000000000000E+00    0.000000000000000E+00    0.000000000000000E+00    0.000000000000000E+00    0.000000000000000E+00    0.000000000000000E+00    0.000000000000000E+00    0.000000000000000E+00    0.000000000000000E+00    0.000000000000000E+00
    0.973172194199136E+01    0.000000000000000E+00    0.238366380840364E+01    0.000000000000000E+00    0.000000000000000E+00    0.000000000000000E+00    0.000000000000000E+00    0.000000000000000E+00    0.000000000000000E+00    0.000000000000000E+00    0.000000000000000E+00    0.000000000000000E+00    0.000000000000000E+00    0.000000000000000E+00    0.000000000000000E+00    0.000000000000000E+00    0.000000000000000E+00    0.000000000000000E+00    0.000000000000000E+00    0.000000000000000E+00    0.000000000000000E+00    0.000000000000000E+00    0.000000000000000E+00    0.000000000000000E+00    0.000000000000000E+00    0.000000000000000E+00    0.000000000000000E+00    0.000000000000000E+00    0.000000000000000E+00    0.000000000000000E+00    0.000000000000000E+00    0.000000000000000E+00    0.000000000000000E+00    0.000000000000000E+00    0.000000000000000E+00    0.000000000000000E+00    0.000000000000000E+00    0.000000000000000E+00    0.000000000000000E+00    0.000000000000000E+00    0.000000000000000E+00    0.000000000000000E+00    0.000000000000000E+00    0.000000000000000E+00    0.000000000000000E+00    0.000000000000000E+00    0.000000000000000E+00    0.000000000000000E+00
    0.973672203392815E+01    0.000000000000000E+00    0.238407387215551E+01    0.000000000000000E+00    0.000000000000000E+00    0.000000000000000E+00    0.000000000000000E+00    0.000000000000000E+00    0.000000000000000E+00    0.000000000000000E+00    0.000000000000000E+00    0.000000000000000E+00    0.000000000000000E+00    0.000000000000000E+00    0.000000000000000E+00    0.000000000000000E+00    0.000000000000000E+00    0.000000000000000E+00    0.000000000000000E+00    0.000000000000000E+00    0.000000000000000E+00    0.000000000000000E+00    0.000000000000000E+00    0.000000000000000E+00    0.000000000000000E+00    0.000000000000000E+00    0.000000000000000E+00    0.000000000000000E+00    0.000000000000000E+00    0.000000000000000E+00    0.000000000000000E+00    0.000000000000000E+00    0.000000000000000E+00    0.000000000000000E+00    0.000000000000000E+00    0.000000000000000E+00    0.000000000000000E+00    0.000000000000000E+00    0.000000000000000E+00    0.000000000000000E+00    0.000000000000000E+00    0.000000000000000E+00    0.000000000000000E+00    0.000000000000000E+00    0.000000000000000E+00    0.000000000000000E+00    0.000000000000000E+00    0.000000000000000E+00
    0.974172212586493E+01    0.000000000000000E+00    0.238448356676782E+01    0.000000000000000E+00    0.000000000000000E+00    0.000000000000000E+00    0.000000000000000E+00    0.000000000000000E+00    0.000000000000000E+00    0.000000000000000E+00    0.000000000000000E+00    0.000000000000000E+00    0.000000000000000E+00    0.000000000000000E+00    0.000000000000000E+00    0.000000000000000E+00    0.000000000000000E+00    0.000000000000000E+00    0.000000000000000E+00    0.000000000000000E+00    0.000000000000000E+00    0.000000000000000E+00    0.000000000000000E+00    0.000000000000000E+00    0.000000000000000E+00    0.000000000000000E+00    0.000000000000000E+00    0.000000000000000E+00    0.000000000000000E+00    0.000000000000000E+00    0.000000000000000E+00    0.000000000000000E+00    0.000000000000000E+00    0.000000000000000E+00    0.000000000000000E+00    0.000000000000000E+00    0.000000000000000E+00    0.000000000000000E+00    0.000000000000000E+00    0.000000000000000E+00    0.000000000000000E+00    0.000000000000000E+00    0.000000000000000E+00    0.000000000000000E+00    0.000000000000000E+00    0.000000000000000E+00    0.000000000000000E+00    0.000000000000000E+00
    0.974672221780172E+01    0.000000000000000E+00    0.238489289651416E+01    0.000000000000000E+00    0.000000000000000E+00    0.000000000000000E+00    0.000000000000000E+00    0.000000000000000E+00    0.000000000000000E+00    0.000000000000000E+00    0.000000000000000E+00    0.000000000000000E+00    0.000000000000000E+00    0.000000000000000E+00    0.000000000000000E+00    0.000000000000000E+00    0.000000000000000E+00    0.000000000000000E+00    0.000000000000000E+00    0.000000000000000E+00    0.000000000000000E+00    0.000000000000000E+00    0.000000000000000E+00    0.000000000000000E+00    0.000000000000000E+00    0.000000000000000E+00    0.000000000000000E+00    0.000000000000000E+00    0.000000000000000E+00    0.000000000000000E+00    0.000000000000000E+00    0.000000000000000E+00    0.000000000000000E+00    0.000000000000000E+00    0.000000000000000E+00    0.000000000000000E+00    0.000000000000000E+00    0.000000000000000E+00    0.000000000000000E+00    0.000000000000000E+00    0.000000000000000E+00    0.000000000000000E+00    0.000000000000000E+00    0.000000000000000E+00    0.000000000000000E+00    0.000000000000000E+00    0.000000000000000E+00    0.000000000000000E+00
    0.975172230973851E+01    0.000000000000000E+00    0.238530186555271E+01    0.000000000000000E+00    0.000000000000000E+00    0.000000000000000E+00    0.000000000000000E+00    0.000000000000000E+00    0.000000000000000E+00    0.000000000000000E+00    0.000000000000000E+00    0.000000000000000E+00    0.000000000000000E+00    0.000000000000000E+00    0.000000000000000E+00    0.000000000000000E+00    0.000000000000000E+00    0.000000000000000E+00    0.000000000000000E+00    0.000000000000000E+00    0.000000000000000E+00    0.000000000000000E+00    0.000000000000000E+00    0.000000000000000E+00    0.000000000000000E+00    0.000000000000000E+00    0.000000000000000E+00    0.000000000000000E+00    0.000000000000000E+00    0.000000000000000E+00    0.000000000000000E+00    0.000000000000000E+00    0.000000000000000E+00    0.000000000000000E+00    0.000000000000000E+00    0.000000000000000E+00    0.000000000000000E+00    0.000000000000000E+00    0.000000000000000E+00    0.000000000000000E+00    0.000000000000000E+00    0.000000000000000E+00    0.000000000000000E+00    0.000000000000000E+00    0.000000000000000E+00    0.000000000000000E+00    0.000000000000000E+00    0.000000000000000E+00
    0.975672240167530E+01    0.000000000000000E+00    0.238571047793441E+01    0.000000000000000E+00    0.000000000000000E+00    0.000000000000000E+00    0.000000000000000E+00    0.000000000000000E+00    0.000000000000000E+00    0.000000000000000E+00    0.000000000000000E+00    0.000000000000000E+00    0.000000000000000E+00    0.000000000000000E+00    0.000000000000000E+00    0.000000000000000E+00    0.000000000000000E+00    0.000000000000000E+00    0.000000000000000E+00    0.000000000000000E+00    0.000000000000000E+00    0.000000000000000E+00    0.000000000000000E+00    0.000000000000000E+00    0.000000000000000E+00    0.000000000000000E+00    0.000000000000000E+00    0.000000000000000E+00    0.000000000000000E+00    0.000000000000000E+00    0.000000000000000E+00    0.000000000000000E+00    0.000000000000000E+00    0.000000000000000E+00    0.000000000000000E+00    0.000000000000000E+00    0.000000000000000E+00    0.000000000000000E+00    0.000000000000000E+00    0.000000000000000E+00    0.000000000000000E+00    0.000000000000000E+00    0.000000000000000E+00    0.000000000000000E+00    0.000000000000000E+00    0.000000000000000E+00    0.000000000000000E+00    0.000000000000000E+00
    0.976172249361208E+01    0.000000000000000E+00    0.238611873761231E+01    0.000000000000000E+00    0.000000000000000E+00    0.000000000000000E+00    0.000000000000000E+00    0.000000000000000E+00    0.000000000000000E+00    0.000000000000000E+00    0.000000000000000E+00    0.000000000000000E+00    0.000000000000000E+00    0.000000000000000E+00    0.000000000000000E+00    0.000000000000000E+00    0.000000000000000E+00    0.000000000000000E+00    0.000000000000000E+00    0.000000000000000E+00    0.000000000000000E+00    0.000000000000000E+00    0.000000000000000E+00    0.000000000000000E+00    0.000000000000000E+00    0.000000000000000E+00    0.000000000000000E+00    0.000000000000000E+00    0.000000000000000E+00    0.000000000000000E+00    0.000000000000000E+00    0.000000000000000E+00    0.000000000000000E+00    0.000000000000000E+00    0.000000000000000E+00    0.000000000000000E+00    0.000000000000000E+00    0.000000000000000E+00    0.000000000000000E+00    0.000000000000000E+00    0.000000000000000E+00    0.000000000000000E+00    0.000000000000000E+00    0.000000000000000E+00    0.000000000000000E+00    0.000000000000000E+00    0.000000000000000E+00    0.000000000000000E+00
    0.976672258554887E+01    0.000000000000000E+00    0.238652664845187E+01    0.000000000000000E+00    0.000000000000000E+00    0.000000000000000E+00    0.000000000000000E+00    0.000000000000000E+00    0.000000000000000E+00    0.000000000000000E+00    0.000000000000000E+00    0.000000000000000E+00    0.000000000000000E+00    0.000000000000000E+00    0.000000000000000E+00    0.000000000000000E+00    0.000000000000000E+00    0.000000000000000E+00    0.000000000000000E+00    0.000000000000000E+00    0.000000000000000E+00    0.000000000000000E+00    0.000000000000000E+00    0.000000000000000E+00    0.000000000000000E+00    0.000000000000000E+00    0.000000000000000E+00    0.000000000000000E+00    0.000000000000000E+00    0.000000000000000E+00    0.000000000000000E+00    0.000000000000000E+00    0.000000000000000E+00    0.000000000000000E+00    0.000000000000000E+00    0.000000000000000E+00    0.000000000000000E+00    0.000000000000000E+00    0.000000000000000E+00    0.000000000000000E+00    0.000000000000000E+00    0.000000000000000E+00    0.000000000000000E+00    0.000000000000000E+00    0.000000000000000E+00    0.000000000000000E+00    0.000000000000000E+00    0.000000000000000E+00
    0.977172267748566E+01    0.000000000000000E+00    0.238693421424184E+01    0.000000000000000E+00    0.000000000000000E+00    0.000000000000000E+00    0.000000000000000E+00    0.000000000000000E+00    0.000000000000000E+00    0.000000000000000E+00    0.000000000000000E+00    0.000000000000000E+00    0.000000000000000E+00    0.000000000000000E+00    0.000000000000000E+00    0.000000000000000E+00    0.000000000000000E+00    0.000000000000000E+00    0.000000000000000E+00    0.000000000000000E+00    0.000000000000000E+00    0.000000000000000E+00    0.000000000000000E+00    0.000000000000000E+00    0.000000000000000E+00    0.000000000000000E+00    0.000000000000000E+00    0.000000000000000E+00    0.000000000000000E+00    0.000000000000000E+00    0.000000000000000E+00    0.000000000000000E+00    0.000000000000000E+00    0.000000000000000E+00    0.000000000000000E+00    0.000000000000000E+00    0.000000000000000E+00    0.000000000000000E+00    0.000000000000000E+00    0.000000000000000E+00    0.000000000000000E+00    0.000000000000000E+00    0.000000000000000E+00    0.000000000000000E+00    0.000000000000000E+00    0.000000000000000E+00    0.000000000000000E+00    0.000000000000000E+00
    0.977672276942245E+01    0.000000000000000E+00    0.238734143870567E+01    0.000000000000000E+00    0.000000000000000E+00    0.000000000000000E+00    0.000000000000000E+00    0.000000000000000E+00    0.000000000000000E+00    0.000000000000000E+00    0.000000000000000E+00    0.000000000000000E+00    0.000000000000000E+00    0.000000000000000E+00    0.000000000000000E+00    0.000000000000000E+00    0.000000000000000E+00    0.000000000000000E+00    0.000000000000000E+00    0.000000000000000E+00    0.000000000000000E+00    0.000000000000000E+00    0.000000000000000E+00    0.000000000000000E+00    0.000000000000000E+00    0.000000000000000E+00    0.000000000000000E+00    0.000000000000000E+00    0.000000000000000E+00    0.000000000000000E+00    0.000000000000000E+00    0.000000000000000E+00    0.000000000000000E+00    0.000000000000000E+00    0.000000000000000E+00    0.000000000000000E+00    0.000000000000000E+00    0.000000000000000E+00    0.000000000000000E+00    0.000000000000000E+00    0.000000000000000E+00    0.000000000000000E+00    0.000000000000000E+00    0.000000000000000E+00    0.000000000000000E+00    0.000000000000000E+00    0.000000000000000E+00    0.000000000000000E+00
    0.978172286135923E+01    0.000000000000000E+00    0.238774832551345E+01    0.000000000000000E+00    0.000000000000000E+00    0.000000000000000E+00    0.000000000000000E+00    0.000000000000000E+00    0.000000000000000E+00    0.000000000000000E+00    0.000000000000000E+00    0.000000000000000E+00    0.000000000000000E+00    0.000000000000000E+00    0.000000000000000E+00    0.000000000000000E+00    0.000000000000000E+00    0.000000000000000E+00    0.000000000000000E+00    0.000000000000000E+00    0.000000000000000E+00    0.000000000000000E+00    0.000000000000000E+00    0.000000000000000E+00    0.000000000000000E+00    0.000000000000000E+00    0.000000000000000E+00    0.000000000000000E+00    0.000000000000000E+00    0.000000000000000E+00    0.000000000000000E+00    0.000000000000000E+00    0.000000000000000E+00    0.000000000000000E+00    0.000000000000000E+00    0.000000000000000E+00    0.000000000000000E+00    0.000000000000000E+00    0.000000000000000E+00    0.000000000000000E+00    0.000000000000000E+00    0.000000000000000E+00    0.000000000000000E+00    0.000000000000000E+00    0.000000000000000E+00    0.000000000000000E+00    0.000000000000000E+00    0.000000000000000E+00
    0.978672295329602E+01    0.000000000000000E+00    0.238815487829352E+01    0.000000000000000E+00    0.000000000000000E+00    0.000000000000000E+00    0.000000000000000E+00    0.000000000000000E+00    0.000000000000000E+00    0.000000000000000E+00    0.000000000000000E+00    0.000000000000000E+00    0.000000000000000E+00    0.000000000000000E+00    0.000000000000000E+00    0.000000000000000E+00    0.000000000000000E+00    0.000000000000000E+00    0.000000000000000E+00    0.000000000000000E+00    0.000000000000000E+00    0.000000000000000E+00    0.000000000000000E+00    0.000000000000000E+00    0.000000000000000E+00    0.000000000000000E+00    0.000000000000000E+00    0.000000000000000E+00    0.000000000000000E+00    0.000000000000000E+00    0.000000000000000E+00    0.000000000000000E+00    0.000000000000000E+00    0.000000000000000E+00    0.000000000000000E+00    0.000000000000000E+00    0.000000000000000E+00    0.000000000000000E+00    0.000000000000000E+00    0.000000000000000E+00    0.000000000000000E+00    0.000000000000000E+00    0.000000000000000E+00    0.000000000000000E+00    0.000000000000000E+00    0.000000000000000E+00    0.000000000000000E+00    0.000000000000000E+00
    0.979172304523281E+01    0.000000000000000E+00    0.238856110064428E+01    0.000000000000000E+00    0.000000000000000E+00    0.000000000000000E+00    0.000000000000000E+00    0.000000000000000E+00    0.000000000000000E+00    0.000000000000000E+00    0.000000000000000E+00    0.000000000000000E+00    0.000000000000000E+00    0.000000000000000E+00    0.000000000000000E+00    0.000000000000000E+00    0.000000000000000E+00    0.000000000000000E+00    0.000000000000000E+00    0.000000000000000E+00    0.000000000000000E+00    0.000000000000000E+00    0.000000000000000E+00    0.000000000000000E+00    0.000000000000000E+00    0.000000000000000E+00    0.000000000000000E+00    0.000000000000000E+00    0.000000000000000E+00    0.000000000000000E+00    0.000000000000000E+00    0.000000000000000E+00    0.000000000000000E+00    0.000000000000000E+00    0.000000000000000E+00    0.000000000000000E+00    0.000000000000000E+00    0.000000000000000E+00    0.000000000000000E+00    0.000000000000000E+00    0.000000000000000E+00    0.000000000000000E+00    0.000000000000000E+00    0.000000000000000E+00    0.000000000000000E+00    0.000000000000000E+00    0.000000000000000E+00    0.000000000000000E+00
    0.979672313716959E+01    0.000000000000000E+00    0.238896699614551E+01    0.000000000000000E+00    0.000000000000000E+00    0.000000000000000E+00    0.000000000000000E+00    0.000000000000000E+00    0.000000000000000E+00    0.000000000000000E+00    0.000000000000000E+00    0.000000000000000E+00    0.000000000000000E+00    0.000000000000000E+00    0.000000000000000E+00    0.000000000000000E+00    0.000000000000000E+00    0.000000000000000E+00    0.000000000000000E+00    0.000000000000000E+00    0.000000000000000E+00    0.000000000000000E+00    0.000000000000000E+00    0.000000000000000E+00    0.000000000000000E+00    0.000000000000000E+00    0.000000000000000E+00    0.000000000000000E+00    0.000000000000000E+00    0.000000000000000E+00    0.000000000000000E+00    0.000000000000000E+00    0.000000000000000E+00    0.000000000000000E+00    0.000000000000000E+00    0.000000000000000E+00    0.000000000000000E+00    0.000000000000000E+00    0.000000000000000E+00    0.000000000000000E+00    0.000000000000000E+00    0.000000000000000E+00    0.000000000000000E+00    0.000000000000000E+00    0.000000000000000E+00    0.000000000000000E+00    0.000000000000000E+00    0.000000000000000E+00
    0.980172322910638E+01    0.000000000000000E+00    0.238937256836921E+01    0.000000000000000E+00    0.000000000000000E+00    0.000000000000000E+00    0.000000000000000E+00    0.000000000000000E+00    0.000000000000000E+00    0.000000000000000E+00    0.000000000000000E+00    0.000000000000000E+00    0.000000000000000E+00    0.000000000000000E+00    0.000000000000000E+00    0.000000000000000E+00    0.000000000000000E+00    0.000000000000000E+00    0.000000000000000E+00    0.000000000000000E+00    0.000000000000000E+00    0.000000000000000E+00    0.000000000000000E+00    0.000000000000000E+00    0.000000000000000E+00    0.000000000000000E+00    0.000000000000000E+00    0.000000000000000E+00    0.000000000000000E+00    0.000000000000000E+00    0.000000000000000E+00    0.000000000000000E+00    0.000000000000000E+00    0.000000000000000E+00    0.000000000000000E+00    0.000000000000000E+00    0.000000000000000E+00    0.000000000000000E+00    0.000000000000000E+00    0.000000000000000E+00    0.000000000000000E+00    0.000000000000000E+00    0.000000000000000E+00    0.000000000000000E+00    0.000000000000000E+00    0.000000000000000E+00    0.000000000000000E+00    0.000000000000000E+00
    0.980672332104317E+01    0.000000000000000E+00    0.238977782088971E+01    0.000000000000000E+00    0.000000000000000E+00    0.000000000000000E+00    0.000000000000000E+00    0.000000000000000E+00    0.000000000000000E+00    0.000000000000000E+00    0.000000000000000E+00    0.000000000000000E+00    0.000000000000000E+00    0.000000000000000E+00    0.000000000000000E+00    0.000000000000000E+00    0.000000000000000E+00    0.000000000000000E+00    0.000000000000000E+00    0.000000000000000E+00    0.000000000000000E+00    0.000000000000000E+00    0.000000000000000E+00    0.000000000000000E+00    0.000000000000000E+00    0.000000000000000E+00    0.000000000000000E+00    0.000000000000000E+00    0.000000000000000E+00    0.000000000000000E+00    0.000000000000000E+00    0.000000000000000E+00    0.000000000000000E+00    0.000000000000000E+00    0.000000000000000E+00    0.000000000000000E+00    0.000000000000000E+00    0.000000000000000E+00    0.000000000000000E+00    0.000000000000000E+00    0.000000000000000E+00    0.000000000000000E+00    0.000000000000000E+00    0.000000000000000E+00    0.000000000000000E+00    0.000000000000000E+00    0.000000000000000E+00    0.000000000000000E+00
    0.981172341297996E+01    0.000000000000000E+00    0.239018275729315E+01    0.000000000000000E+00    0.000000000000000E+00    0.000000000000000E+00    0.000000000000000E+00    0.000000000000000E+00    0.000000000000000E+00    0.000000000000000E+00    0.000000000000000E+00    0.000000000000000E+00    0.000000000000000E+00    0.000000000000000E+00    0.000000000000000E+00    0.000000000000000E+00    0.000000000000000E+00    0.000000000000000E+00    0.000000000000000E+00    0.000000000000000E+00    0.000000000000000E+00    0.000000000000000E+00    0.000000000000000E+00    0.000000000000000E+00    0.000000000000000E+00    0.000000000000000E+00    0.000000000000000E+00    0.000000000000000E+00    0.000000000000000E+00    0.000000000000000E+00    0.000000000000000E+00    0.000000000000000E+00    0.000000000000000E+00    0.000000000000000E+00    0.000000000000000E+00    0.000000000000000E+00    0.000000000000000E+00    0.000000000000000E+00    0.000000000000000E+00    0.000000000000000E+00    0.000000000000000E+00    0.000000000000000E+00    0.000000000000000E+00    0.000000000000000E+00    0.000000000000000E+00    0.000000000000000E+00    0.000000000000000E+00    0.000000000000000E+00
    0.981672350491675E+01    0.000000000000000E+00    0.239058738118548E+01    0.000000000000000E+00    0.000000000000000E+00    0.000000000000000E+00    0.000000000000000E+00    0.000000000000000E+00    0.000000000000000E+00    0.000000000000000E+00    0.000000000000000E+00    0.000000000000000E+00    0.000000000000000E+00    0.000000000000000E+00    0.000000000000000E+00    0.000000000000000E+00    0.000000000000000E+00    0.000000000000000E+00    0.000000000000000E+00    0.000000000000000E+00    0.000000000000000E+00    0.000000000000000E+00    0.000000000000000E+00    0.000000000000000E+00    0.000000000000000E+00    0.000000000000000E+00    0.000000000000000E+00    0.000000000000000E+00    0.000000000000000E+00    0.000000000000000E+00    0.000000000000000E+00    0.000000000000000E+00    0.000000000000000E+00    0.000000000000000E+00    0.000000000000000E+00    0.000000000000000E+00    0.000000000000000E+00    0.000000000000000E+00    0.000000000000000E+00    0.000000000000000E+00    0.000000000000000E+00    0.000000000000000E+00    0.000000000000000E+00    0.000000000000000E+00    0.000000000000000E+00    0.000000000000000E+00    0.000000000000000E+00    0.000000000000000E+00
    0.982172359685353E+01    0.000000000000000E+00    0.239099169620004E+01    0.000000000000000E+00    0.000000000000000E+00    0.000000000000000E+00    0.000000000000000E+00    0.000000000000000E+00    0.000000000000000E+00    0.000000000000000E+00    0.000000000000000E+00    0.000000000000000E+00    0.000000000000000E+00    0.000000000000000E+00    0.000000000000000E+00    0.000000000000000E+00    0.000000000000000E+00    0.000000000000000E+00    0.000000000000000E+00    0.000000000000000E+00    0.000000000000000E+00    0.000000000000000E+00    0.000000000000000E+00    0.000000000000000E+00    0.000000000000000E+00    0.000000000000000E+00    0.000000000000000E+00    0.000000000000000E+00    0.000000000000000E+00    0.000000000000000E+00    0.000000000000000E+00    0.000000000000000E+00    0.000000000000000E+00    0.000000000000000E+00    0.000000000000000E+00    0.000000000000000E+00    0.000000000000000E+00    0.000000000000000E+00    0.000000000000000E+00    0.000000000000000E+00    0.000000000000000E+00    0.000000000000000E+00    0.000000000000000E+00    0.000000000000000E+00    0.000000000000000E+00    0.000000000000000E+00    0.000000000000000E+00    0.000000000000000E+00
    0.982672368879032E+01    0.000000000000000E+00    0.239139570600345E+01    0.000000000000000E+00    0.000000000000000E+00    0.000000000000000E+00    0.000000000000000E+00    0.000000000000000E+00    0.000000000000000E+00    0.000000000000000E+00    0.000000000000000E+00    0.000000000000000E+00    0.000000000000000E+00    0.000000000000000E+00    0.000000000000000E+00    0.000000000000000E+00    0.000000000000000E+00    0.000000000000000E+00    0.000000000000000E+00    0.000000000000000E+00    0.000000000000000E+00    0.000000000000000E+00    0.000000000000000E+00    0.000000000000000E+00    0.000000000000000E+00    0.000000000000000E+00    0.000000000000000E+00    0.000000000000000E+00    0.000000000000000E+00    0.000000000000000E+00    0.000000000000000E+00    0.000000000000000E+00    0.000000000000000E+00    0.000000000000000E+00    0.000000000000000E+00    0.000000000000000E+00    0.000000000000000E+00    0.000000000000000E+00    0.000000000000000E+00    0.000000000000000E+00    0.000000000000000E+00    0.000000000000000E+00    0.000000000000000E+00    0.000000000000000E+00    0.000000000000000E+00    0.000000000000000E+00    0.000000000000000E+00    0.000000000000000E+00
    0.983172378072711E+01    0.000000000000000E+00    0.239179941430050E+01    0.000000000000000E+00    0.000000000000000E+00    0.000000000000000E+00    0.000000000000000E+00    0.000000000000000E+00    0.000000000000000E+00    0.000000000000000E+00    0.000000000000000E+00    0.000000000000000E+00    0.000000000000000E+00    0.000000000000000E+00    0.000000000000000E+00    0.000000000000000E+00    0.000000000000000E+00    0.000000000000000E+00    0.000000000000000E+00    0.000000000000000E+00    0.000000000000000E+00    0.000000000000000E+00    0.000000000000000E+00    0.000000000000000E+00    0.000000000000000E+00    0.000000000000000E+00    0.000000000000000E+00    0.000000000000000E+00    0.000000000000000E+00    0.000000000000000E+00    0.000000000000000E+00    0.000000000000000E+00    0.000000000000000E+00    0.000000000000000E+00    0.000000000000000E+00    0.000000000000000E+00    0.000000000000000E+00    0.000000000000000E+00    0.000000000000000E+00    0.000000000000000E+00    0.000000000000000E+00    0.000000000000000E+00    0.000000000000000E+00    0.000000000000000E+00    0.000000000000000E+00    0.000000000000000E+00    0.000000000000000E+00    0.000000000000000E+00
    0.983672387266390E+01    0.000000000000000E+00    0.239220282483765E+01    0.000000000000000E+00    0.000000000000000E+00    0.000000000000000E+00    0.000000000000000E+00    0.000000000000000E+00    0.000000000000000E+00    0.000000000000000E+00    0.000000000000000E+00    0.000000000000000E+00    0.000000000000000E+00    0.000000000000000E+00    0.000000000000000E+00    0.000000000000000E+00    0.000000000000000E+00    0.000000000000000E+00    0.000000000000000E+00    0.000000000000000E+00    0.000000000000000E+00    0.000000000000000E+00    0.000000000000000E+00    0.000000000000000E+00    0.000000000000000E+00    0.000000000000000E+00    0.000000000000000E+00    0.000000000000000E+00    0.000000000000000E+00    0.000000000000000E+00    0.000000000000000E+00    0.000000000000000E+00    0.000000000000000E+00    0.000000000000000E+00    0.000000000000000E+00    0.000000000000000E+00    0.000000000000000E+00    0.000000000000000E+00    0.000000000000000E+00    0.000000000000000E+00    0.000000000000000E+00    0.000000000000000E+00    0.000000000000000E+00    0.000000000000000E+00    0.000000000000000E+00    0.000000000000000E+00    0.000000000000000E+00    0.000000000000000E+00
    0.984172396460068E+01    0.000000000000000E+00    0.239260594140543E+01    0.000000000000000E+00    0.000000000000000E+00    0.000000000000000E+00    0.000000000000000E+00    0.000000000000000E+00    0.000000000000000E+00    0.000000000000000E+00    0.000000000000000E+00    0.000000000000000E+00    0.000000000000000E+00    0.000000000000000E+00    0.000000000000000E+00    0.000000000000000E+00    0.000000000000000E+00    0.000000000000000E+00    0.000000000000000E+00    0.000000000000000E+00    0.000000000000000E+00    0.000000000000000E+00    0.000000000000000E+00    0.000000000000000E+00    0.000000000000000E+00    0.000000000000000E+00    0.000000000000000E+00    0.000000000000000E+00    0.000000000000000E+00    0.000000000000000E+00    0.000000000000000E+00    0.000000000000000E+00    0.000000000000000E+00    0.000000000000000E+00    0.000000000000000E+00    0.000000000000000E+00    0.000000000000000E+00    0.000000000000000E+00    0.000000000000000E+00    0.000000000000000E+00    0.000000000000000E+00    0.000000000000000E+00    0.000000000000000E+00    0.000000000000000E+00    0.000000000000000E+00    0.000000000000000E+00    0.000000000000000E+00    0.000000000000000E+00
    0.984672405653747E+01    0.000000000000000E+00    0.239300876783927E+01    0.000000000000000E+00    0.000000000000000E+00    0.000000000000000E+00    0.000000000000000E+00    0.000000000000000E+00    0.000000000000000E+00    0.000000000000000E+00    0.000000000000000E+00    0.000000000000000E+00    0.000000000000000E+00    0.000000000000000E+00    0.000000000000000E+00    0.000000000000000E+00    0.000000000000000E+00    0.000000000000000E+00    0.000000000000000E+00    0.000000000000000E+00    0.000000000000000E+00    0.000000000000000E+00    0.000000000000000E+00    0.000000000000000E+00    0.000000000000000E+00    0.000000000000000E+00    0.000000000000000E+00    0.000000000000000E+00    0.000000000000000E+00    0.000000000000000E+00    0.000000000000000E+00    0.000000000000000E+00    0.000000000000000E+00    0.000000000000000E+00    0.000000000000000E+00    0.000000000000000E+00    0.000000000000000E+00    0.000000000000000E+00    0.000000000000000E+00    0.000000000000000E+00    0.000000000000000E+00    0.000000000000000E+00    0.000000000000000E+00    0.000000000000000E+00    0.000000000000000E+00    0.000000000000000E+00    0.000000000000000E+00    0.000000000000000E+00
    0.985172414847426E+01    0.000000000000000E+00    0.239341130801940E+01    0.000000000000000E+00    0.000000000000000E+00    0.000000000000000E+00    0.000000000000000E+00    0.000000000000000E+00    0.000000000000000E+00    0.000000000000000E+00    0.000000000000000E+00    0.000000000000000E+00    0.000000000000000E+00    0.000000000000000E+00    0.000000000000000E+00    0.000000000000000E+00    0.000000000000000E+00    0.000000000000000E+00    0.000000000000000E+00    0.000000000000000E+00    0.000000000000000E+00    0.000000000000000E+00    0.000000000000000E+00    0.000000000000000E+00    0.000000000000000E+00    0.000000000000000E+00    0.000000000000000E+00    0.000000000000000E+00    0.000000000000000E+00    0.000000000000000E+00    0.000000000000000E+00    0.000000000000000E+00    0.000000000000000E+00    0.000000000000000E+00    0.000000000000000E+00    0.000000000000000E+00    0.000000000000000E+00    0.000000000000000E+00    0.000000000000000E+00    0.000000000000000E+00    0.000000000000000E+00    0.000000000000000E+00    0.000000000000000E+00    0.000000000000000E+00    0.000000000000000E+00    0.000000000000000E+00    0.000000000000000E+00    0.000000000000000E+00
    0.985672424041105E+01    0.000000000000000E+00    0.239381356586939E+01    0.000000000000000E+00    0.000000000000000E+00    0.000000000000000E+00    0.000000000000000E+00    0.000000000000000E+00    0.000000000000000E+00    0.000000000000000E+00    0.000000000000000E+00    0.000000000000000E+00    0.000000000000000E+00    0.000000000000000E+00    0.000000000000000E+00    0.000000000000000E+00    0.000000000000000E+00    0.000000000000000E+00    0.000000000000000E+00    0.000000000000000E+00    0.000000000000000E+00    0.000000000000000E+00    0.000000000000000E+00    0.000000000000000E+00    0.000000000000000E+00    0.000000000000000E+00    0.000000000000000E+00    0.000000000000000E+00    0.000000000000000E+00    0.000000000000000E+00    0.000000000000000E+00    0.000000000000000E+00    0.000000000000000E+00    0.000000000000000E+00    0.000000000000000E+00    0.000000000000000E+00    0.000000000000000E+00    0.000000000000000E+00    0.000000000000000E+00    0.000000000000000E+00    0.000000000000000E+00    0.000000000000000E+00    0.000000000000000E+00    0.000000000000000E+00    0.000000000000000E+00    0.000000000000000E+00    0.000000000000000E+00    0.000000000000000E+00
    0.986172433234784E+01    0.000000000000000E+00    0.239421554535373E+01    0.000000000000000E+00    0.000000000000000E+00    0.000000000000000E+00    0.000000000000000E+00    0.000000000000000E+00    0.000000000000000E+00    0.000000000000000E+00    0.000000000000000E+00    0.000000000000000E+00    0.000000000000000E+00    0.000000000000000E+00    0.000000000000000E+00    0.000000000000000E+00    0.000000000000000E+00    0.000000000000000E+00    0.000000000000000E+00    0.000000000000000E+00    0.000000000000000E+00    0.000000000000000E+00    0.000000000000000E+00    0.000000000000000E+00    0.000000000000000E+00    0.000000000000000E+00    0.000000000000000E+00    0.000000000000000E+00    0.000000000000000E+00    0.000000000000000E+00    0.000000000000000E+00    0.000000000000000E+00    0.000000000000000E+00    0.000000000000000E+00    0.000000000000000E+00    0.000000000000000E+00    0.000000000000000E+00    0.000000000000000E+00    0.000000000000000E+00    0.000000000000000E+00    0.000000000000000E+00    0.000000000000000E+00    0.000000000000000E+00    0.000000000000000E+00    0.000000000000000E+00    0.000000000000000E+00    0.000000000000000E+00    0.000000000000000E+00
    0.986672442428462E+01    0.000000000000000E+00    0.239461725047416E+01    0.000000000000000E+00    0.000000000000000E+00    0.000000000000000E+00    0.000000000000000E+00    0.000000000000000E+00    0.000000000000000E+00    0.000000000000000E+00    0.000000000000000E+00    0.000000000000000E+00    0.000000000000000E+00    0.000000000000000E+00    0.000000000000000E+00    0.000000000000000E+00    0.000000000000000E+00    0.000000000000000E+00    0.000000000000000E+00    0.000000000000000E+00    0.000000000000000E+00    0.000000000000000E+00    0.000000000000000E+00    0.000000000000000E+00    0.000000000000000E+00    0.000000000000000E+00    0.000000000000000E+00    0.000000000000000E+00    0.000000000000000E+00    0.000000000000000E+00    0.000000000000000E+00    0.000000000000000E+00    0.000000000000000E+00    0.000000000000000E+00    0.000000000000000E+00    0.000000000000000E+00    0.000000000000000E+00    0.000000000000000E+00    0.000000000000000E+00    0.000000000000000E+00    0.000000000000000E+00    0.000000000000000E+00    0.000000000000000E+00    0.000000000000000E+00    0.000000000000000E+00    0.000000000000000E+00    0.000000000000000E+00    0.000000000000000E+00
    0.987172451622141E+01    0.000000000000000E+00    0.239501868526549E+01    0.000000000000000E+00    0.000000000000000E+00    0.000000000000000E+00    0.000000000000000E+00    0.000000000000000E+00    0.000000000000000E+00    0.000000000000000E+00    0.000000000000000E+00    0.000000000000000E+00    0.000000000000000E+00    0.000000000000000E+00    0.000000000000000E+00    0.000000000000000E+00    0.000000000000000E+00    0.000000000000000E+00    0.000000000000000E+00    0.000000000000000E+00    0.000000000000000E+00    0.000000000000000E+00    0.000000000000000E+00    0.000000000000000E+00    0.000000000000000E+00    0.000000000000000E+00    0.000000000000000E+00    0.000000000000000E+00    0.000000000000000E+00    0.000000000000000E+00    0.000000000000000E+00    0.000000000000000E+00    0.000000000000000E+00    0.000000000000000E+00    0.000000000000000E+00    0.000000000000000E+00    0.000000000000000E+00    0.000000000000000E+00    0.000000000000000E+00    0.000000000000000E+00    0.000000000000000E+00    0.000000000000000E+00    0.000000000000000E+00    0.000000000000000E+00    0.000000000000000E+00    0.000000000000000E+00    0.000000000000000E+00    0.000000000000000E+00
    0.987672460815820E+01    0.000000000000000E+00    0.239541985379034E+01    0.000000000000000E+00    0.000000000000000E+00    0.000000000000000E+00    0.000000000000000E+00    0.000000000000000E+00    0.000000000000000E+00    0.000000000000000E+00    0.000000000000000E+00    0.000000000000000E+00    0.000000000000000E+00    0.000000000000000E+00    0.000000000000000E+00    0.000000000000000E+00    0.000000000000000E+00    0.000000000000000E+00    0.000000000000000E+00    0.000000000000000E+00    0.000000000000000E+00    0.000000000000000E+00    0.000000000000000E+00    0.000000000000000E+00    0.000000000000000E+00    0.000000000000000E+00    0.000000000000000E+00    0.000000000000000E+00    0.000000000000000E+00    0.000000000000000E+00    0.000000000000000E+00    0.000000000000000E+00    0.000000000000000E+00    0.000000000000000E+00    0.000000000000000E+00    0.000000000000000E+00    0.000000000000000E+00    0.000000000000000E+00    0.000000000000000E+00    0.000000000000000E+00    0.000000000000000E+00    0.000000000000000E+00    0.000000000000000E+00    0.000000000000000E+00    0.000000000000000E+00    0.000000000000000E+00    0.000000000000000E+00    0.000000000000000E+00
    0.988172470009498E+01    0.000000000000000E+00    0.239582076013343E+01    0.000000000000000E+00    0.000000000000000E+00    0.000000000000000E+00    0.000000000000000E+00    0.000000000000000E+00    0.000000000000000E+00    0.000000000000000E+00    0.000000000000000E+00    0.000000000000000E+00    0.000000000000000E+00    0.000000000000000E+00    0.000000000000000E+00    0.000000000000000E+00    0.000000000000000E+00    0.000000000000000E+00    0.000000000000000E+00    0.000000000000000E+00    0.000000000000000E+00    0.000000000000000E+00    0.000000000000000E+00    0.000000000000000E+00    0.000000000000000E+00    0.000000000000000E+00    0.000000000000000E+00    0.000000000000000E+00    0.000000000000000E+00    0.000000000000000E+00    0.000000000000000E+00    0.000000000000000E+00    0.000000000000000E+00    0.000000000000000E+00    0.000000000000000E+00    0.000000000000000E+00    0.000000000000000E+00    0.000000000000000E+00    0.000000000000000E+00    0.000000000000000E+00    0.000000000000000E+00    0.000000000000000E+00    0.000000000000000E+00    0.000000000000000E+00    0.000000000000000E+00    0.000000000000000E+00    0.000000000000000E+00    0.000000000000000E+00
[truncated: 9,208,068 more chars]
