# Supplementary material for: Multi-photon above threshold ionization of multi-electron atoms and molecules using the R-matrix approach
Source: Sci Rep. 2021 Jun 3;11:11686. doi: 10.1038/s41598-021-89733-z (PMC8175388; doi:10.1038/s41598-021-89733-z)
Supplement: Supplementary file 1 — Supplementary Information. [file 41598_2021_89733_MOESM1_ESM.zip › H2-SE-gen-2photo-beta-0.txt]

    0.777889027033727E+01    0.714787533558628E+00    0.714787533558628E+00
    0.778389036227406E+01    0.714428635929323E+00    0.714428635929323E+00
    0.778889045421085E+01    0.714067088775756E+00    0.714067088775756E+00
    0.779389054614763E+01    0.713702872757593E+00    0.713702872757593E+00
    0.779889063808442E+01    0.713336020320569E+00    0.713336020320569E+00
    0.780389073002121E+01    0.712966606365874E+00    0.712966606365874E+00
    0.780889082195800E+01    0.712594723854963E+00    0.712594723854963E+00
    0.781389091389478E+01    0.712220465078134E+00    0.712220465078134E+00
    0.781889100583157E+01    0.711843896465699E+00    0.711843896465699E+00
    0.782389109776836E+01    0.711465052591676E+00    0.711465052591676E+00
    0.782889118970515E+01    0.711083937940688E+00    0.711083937940688E+00
    0.783389128164193E+01    0.710700537068915E+00    0.710700537068915E+00
    0.783889137357872E+01    0.710314829241704E+00    0.710314829241704E+00
    0.784389146551551E+01    0.709926802300397E+00    0.709926802300397E+00
    0.784889155745230E+01    0.709536462179275E+00    0.709536462179275E+00
    0.785389164938908E+01    0.709143836200994E+00    0.709143836200994E+00
    0.785889174132587E+01    0.708748970321269E+00    0.708748970321269E+00
    0.786389183326266E+01    0.708351920940592E+00    0.708351920940592E+00
    0.786889192519945E+01    0.707952747888308E+00    0.707952747888308E+00
    0.787389201713623E+01    0.707551502790918E+00    0.707551502790918E+00
    0.787889210907302E+01    0.707148224988530E+00    0.707148224988530E+00
    0.788389220100981E+01    0.706742938856891E+00    0.706742938856891E+00
    0.788889229294660E+01    0.706335655263180E+00    0.706335655263180E+00
    0.789389238488338E+01    0.705926376151789E+00    0.705926376151789E+00
    0.789889247682017E+01    0.705515100545495E+00    0.705515100545495E+00
    0.790389256875696E+01    0.705101830533949E+00    0.705101830533949E+00
    0.790889266069375E+01    0.704686575898208E+00    0.704686575898208E+00
    0.791389275263053E+01    0.704269356518366E+00    0.704269356518366E+00
    0.791889284456732E+01    0.703850202293160E+00    0.703850202293160E+00
    0.792389293650411E+01    0.703429153038939E+00    0.703429153038939E+00
    0.792889302844090E+01    0.703006244628624E+00    0.703006244628624E+00
    0.793389312037768E+01    0.702581524434749E+00    0.702581524434749E+00
    0.793889321231447E+01    0.702155028414937E+00    0.702155028414937E+00
    0.794389330425126E+01    0.701726787776444E+00    0.701726787776444E+00
    0.794889339618805E+01    0.701296825617066E+00    0.701296825617066E+00
    0.795389348812483E+01    0.700865157972541E+00    0.700865157972541E+00
    0.795889358006162E+01    0.700431795210323E+00    0.700431795210323E+00
    0.796389367199841E+01    0.699996744833264E+00    0.699996744833264E+00
    0.796889376393520E+01    0.699560014432405E+00    0.699560014432405E+00
    0.797389385587199E+01    0.699121614350023E+00    0.699121614350023E+00
    0.797889394780877E+01    0.698681559584326E+00    0.698681559584326E+00
    0.798389403974556E+01    0.698239870659125E+00    0.698239870659125E+00
    0.798889413168235E+01    0.697796573386520E+00    0.697796573386520E+00
    0.799389422361913E+01    0.697351698961211E+00    0.697351698961211E+00
    0.799889431555592E+01    0.696905276380740E+00    0.696905276380740E+00
    0.800389440749271E+01    0.696457341100249E+00    0.696457341100249E+00
    0.800889449942950E+01    0.696007922905892E+00    0.696007922905892E+00
    0.801389459136628E+01    0.695557049241757E+00    0.695557049241757E+00
    0.801889468330307E+01    0.695104742343142E+00    0.695104742343142E+00
    0.802389477523986E+01    0.694651021484851E+00    0.694651021484851E+00
    0.802889486717665E+01    0.694195900993914E+00    0.694195900993914E+00
    0.803389495911343E+01    0.693739392733820E+00    0.693739392733820E+00
    0.803889505105022E+01    0.693281507279363E+00    0.693281507279363E+00
    0.804389514298701E+01    0.692822255470531E+00    0.692822255470531E+00
    0.804889523492380E+01    0.692361649791782E+00    0.692361649791782E+00
    0.805389532686059E+01    0.691899705378977E+00    0.691899705378977E+00
    0.805889541879737E+01    0.691436440528257E+00    0.691436440528257E+00
    0.806389551073416E+01    0.690971876665856E+00    0.690971876665856E+00
    0.806889560267095E+01    0.690506037808972E+00    0.690506037808972E+00
    0.807389569460774E+01    0.690038950073344E+00    0.690038950073344E+00
    0.807889578654452E+01    0.689570639169191E+00    0.689570639169191E+00
    0.808389587848131E+01    0.689101131390448E+00    0.689101131390448E+00
    0.808889597041810E+01    0.688630450941444E+00    0.688630450941444E+00
    0.809389606235488E+01    0.688158619714330E+00    0.688158619714330E+00
    0.809889615429167E+01    0.687685657306040E+00    0.687685657306040E+00
    0.810389624622846E+01    0.687211579960894E+00    0.687211579960894E+00
    0.810889633816525E+01    0.686736402061243E+00    0.686736402061243E+00
    0.811389643010203E+01    0.686260136144046E+00    0.686260136144046E+00
    0.811889652203882E+01    0.685782793863506E+00    0.685782793863506E+00
    0.812389661397561E+01    0.685304386862738E+00    0.685304386862738E+00
    0.812889670591240E+01    0.684824927582111E+00    0.684824927582111E+00
    0.813389679784918E+01    0.684344429898630E+00    0.684344429898630E+00
    0.813889688978597E+01    0.683862909522648E+00    0.683862909522648E+00
    0.814389698172276E+01    0.683380384116035E+00    0.683380384116035E+00
    0.814889707365955E+01    0.682896873137264E+00    0.682896873137264E+00
    0.815389716559633E+01    0.682412397594838E+00    0.682412397594838E+00
    0.815889725753312E+01    0.681926978639836E+00    0.681926978639836E+00
    0.816389734946991E+01    0.681440638690681E+00    0.681440638690681E+00
    0.816889744140670E+01    0.680953398909504E+00    0.680953398909504E+00
    0.817389753334348E+01    0.680465279604117E+00    0.680465279604117E+00
    0.817889762528027E+01    0.679976299580758E+00    0.679976299580758E+00
    0.818389771721706E+01    0.679486476011781E+00    0.679486476011781E+00
    0.818889780915385E+01    0.678995824101156E+00    0.678995824101156E+00
    0.819389790109063E+01    0.678504357689642E+00    0.678504357689642E+00
    0.819889799302742E+01    0.678012089284586E+00    0.678012089284586E+00
    0.820389808496421E+01    0.677519030621630E+00    0.677519030621630E+00
    0.820889817690100E+01    0.677025193169325E+00    0.677025193169325E+00
    0.821389826883778E+01    0.676530588635794E+00    0.676530588635794E+00
    0.821889836077457E+01    0.676035229410628E+00    0.676035229410628E+00
    0.822389845271136E+01    0.675539128894230E+00    0.675539128894230E+00
    0.822889854464815E+01    0.675042301683050E+00    0.675042301683050E+00
    0.823389863658493E+01    0.674544763597087E+00    0.674544763597087E+00
    0.823889872852172E+01    0.674046531548482E+00    0.674046531548482E+00
    0.824389882045851E+01    0.673547623242659E+00    0.673547623242659E+00
    0.824889891239530E+01    0.673048057377963E+00    0.673048057377963E+00
    0.825389900433208E+01    0.672547851755355E+00    0.672547851755355E+00
    0.825889909626887E+01    0.672047024746791E+00    0.672047024746791E+00
    0.826389918820566E+01    0.671545593773536E+00    0.671545593773536E+00
    0.826889928014245E+01    0.671043575333481E+00    0.671043575333481E+00
    0.827389937207923E+01    0.670540984818458E+00    0.670540984818458E+00
    0.827889946401602E+01    0.670037836370356E+00    0.670037836370356E+00
    0.828389955595281E+01    0.669534143119139E+00    0.669534143119139E+00
    0.828889964788960E+01    0.669029917131837E+00    0.669029917131837E+00
    0.829389973982638E+01    0.668525169780985E+00    0.668525169780985E+00
    0.829889983176317E+01    0.668019912013364E+00    0.668019912013364E+00
    0.830389992369996E+01    0.667514154672233E+00    0.667514154672233E+00
    0.830890001563675E+01    0.667007908805814E+00    0.667007908805814E+00
    0.831390010757353E+01    0.666501185932292E+00    0.666501185932292E+00
    0.831890019951032E+01    0.665993998236791E+00    0.665993998236791E+00
    0.832390029144711E+01    0.665486358683933E+00    0.665486358683933E+00
    0.832890038338390E+01    0.664978281038768E+00    0.664978281038768E+00
    0.833390047532068E+01    0.664469779796645E+00    0.664469779796645E+00
    0.833890056725747E+01    0.663960871026533E+00    0.663960871026533E+00
    0.834390065919426E+01    0.663451567267839E+00    0.663451567267839E+00
    0.834890075113105E+01    0.662941887036872E+00    0.662941887036872E+00
    0.835390084306783E+01    0.662431844852584E+00    0.662431844852584E+00
    0.835890093500462E+01    0.661921455841721E+00    0.661921455841721E+00
    0.836390102694141E+01    0.661410734567542E+00    0.661410734567542E+00
    0.836890111887820E+01    0.660899694877470E+00    0.660899694877470E+00
    0.837390121081499E+01    0.660388349819556E+00    0.660388349819556E+00
    0.837890130275177E+01    0.659876711610471E+00    0.659876711610471E+00
    0.838390139468856E+01    0.659364791729193E+00    0.659364791729193E+00
    0.838890148662535E+01    0.658852600986340E+00    0.658852600986340E+00
    0.839390157856213E+01    0.658340149714056E+00    0.658340149714056E+00
    0.839890167049892E+01    0.657827447953034E+00    0.657827447953034E+00
    0.840390176243571E+01    0.657314505658658E+00    0.657314505658658E+00
    0.840890185437250E+01    0.656801332899716E+00    0.656801332899716E+00
    0.841390194630928E+01    0.656287940032368E+00    0.656287940032368E+00
    0.841890203824607E+01    0.655774337834966E+00    0.655774337834966E+00
    0.842390213018286E+01    0.655260537593319E+00    0.655260537593319E+00
    0.842890222211965E+01    0.654746551130708E+00    0.654746551130708E+00
    0.843390231405643E+01    0.654232390780377E+00    0.654232390780377E+00
    0.843890240599322E+01    0.653718069277749E+00    0.653718069277749E+00
    0.844390249793001E+01    0.653203600221273E+00    0.653203600221273E+00
    0.844890258986680E+01    0.652688995828745E+00    0.652688995828745E+00
    0.845390268180359E+01    0.652174270205331E+00    0.652174270205331E+00
    0.845890277374037E+01    0.651659436288103E+00    0.651659436288103E+00
    0.846390286567716E+01    0.651144506899695E+00    0.651144506899695E+00
    0.846890295761395E+01    0.650629494437955E+00    0.650629494437955E+00
    0.847390304955073E+01    0.650114410779126E+00    0.650114410779126E+00
    0.847890314148752E+01    0.649599267221135E+00    0.649599267221135E+00
    0.848390323342431E+01    0.649084074534275E+00    0.649084074534275E+00
    0.848890332536110E+01    0.648568842822061E+00    0.648568842822061E+00
    0.849390341729788E+01    0.648053581840837E+00    0.648053581840837E+00
    0.849890350923467E+01    0.647538300927525E+00    0.647538300927525E+00
    0.850390360117146E+01    0.647023009184051E+00    0.647023009184051E+00
    0.850890369310825E+01    0.646507715607056E+00    0.646507715607056E+00
    0.851390378504503E+01    0.645992429221376E+00    0.645992429221376E+00
    0.851890387698182E+01    0.645477159201920E+00    0.645477159201920E+00
    0.852390396891861E+01    0.644961914974447E+00    0.644961914974447E+00
    0.852890406085540E+01    0.644446706288003E+00    0.644446706288003E+00
    0.853390415279218E+01    0.643931543254507E+00    0.643931543254507E+00
    0.853890424472897E+01    0.643416436353809E+00    0.643416436353809E+00
    0.854390433666576E+01    0.642901396406608E+00    0.642901396406608E+00
    0.854890442860255E+01    0.642386434393451E+00    0.642386434393451E+00
    0.855390452053933E+01    0.641871561878082E+00    0.641871561878082E+00
    0.855890461247612E+01    0.641356790038563E+00    0.641356790038563E+00
    0.856390470441291E+01    0.640842130285013E+00    0.640842130285013E+00
    0.856890479634970E+01    0.640327593869078E+00    0.640327593869078E+00
    0.857390488828648E+01    0.639813191813655E+00    0.639813191813655E+00
    0.857890498022327E+01    0.639298934830328E+00    0.639298934830328E+00
    0.858390507216006E+01    0.638784833256786E+00    0.638784833256786E+00
    0.858890516409685E+01    0.638270897019958E+00    0.638270897019958E+00
    0.859390525603363E+01    0.637757135675131E+00    0.637757135675131E+00
    0.859890534797042E+01    0.637243558151497E+00    0.637243558151497E+00
    0.860390543990721E+01    0.636730173373316E+00    0.636730173373316E+00
    0.860890553184400E+01    0.636216989712794E+00    0.636216989712794E+00
    0.861390562378078E+01    0.635704015394481E+00    0.635704015394481E+00
    0.861890571571757E+01    0.635191258513133E+00    0.635191258513133E+00
    0.862390580765436E+01    0.634678727126744E+00    0.634678727126744E+00
    0.862890589959115E+01    0.634166429344793E+00    0.634166429344793E+00
    0.863390599152793E+01    0.633654373406293E+00    0.633654373406293E+00
    0.863890608346472E+01    0.633142567742519E+00    0.633142567742519E+00
    0.864390617540151E+01    0.632631021020529E+00    0.632631021020529E+00
    0.864890626733830E+01    0.632119742165157E+00    0.632119742165157E+00
    0.865390635927508E+01    0.631608740358856E+00    0.631608740358856E+00
    0.865890645121187E+01    0.631098025022548E+00    0.631098025022548E+00
    0.866390654314866E+01    0.630587643323051E+00    0.630587643323051E+00
    0.866890663508545E+01    0.630077492265699E+00    0.630077492265699E+00
    0.867390672702223E+01    0.629567694475591E+00    0.629567694475591E+00
    0.867890681895902E+01    0.629058222117015E+00    0.629058222117015E+00
    0.868390691089581E+01    0.628549084933019E+00    0.628549084933019E+00
    0.868890700283260E+01    0.628040292501757E+00    0.628040292501757E+00
    0.869390709476938E+01    0.627531854187573E+00    0.627531854187573E+00
    0.869890718670617E+01    0.627023779093191E+00    0.627023779093191E+00
    0.870390727864296E+01    0.626516076027366E+00    0.626516076027366E+00
    0.870890737057975E+01    0.626008753490034E+00    0.626008753490034E+00
    0.871390746251654E+01    0.625501819684090E+00    0.625501819684090E+00
    0.871890755445332E+01    0.624995282497124E+00    0.624995282497124E+00
    0.872390764639011E+01    0.624489149611329E+00    0.624489149611329E+00
    0.872890773832690E+01    0.623983428481909E+00    0.623983428481909E+00
    0.873390783026369E+01    0.623478126428109E+00    0.623478126428109E+00
    0.873890792220047E+01    0.622973250689881E+00    0.622973250689881E+00
    0.874390801413726E+01    0.622468808491315E+00    0.622468808491315E+00
    0.874890810607405E+01    0.621964807100786E+00    0.621964807100786E+00
    0.875390819801084E+01    0.621461253883962E+00    0.621461253883962E+00
    0.875890828994762E+01    0.620958156346530E+00    0.620958156346530E+00
    0.876390838188441E+01    0.620455522164223E+00    0.620455522164223E+00
    0.876890847382120E+01    0.619953359198654E+00    0.619953359198654E+00
    0.877390856575798E+01    0.619451675498491E+00    0.619451675498491E+00
    0.877890865769477E+01    0.618950479287099E+00    0.618950479287099E+00
    0.878390874963156E+01    0.618449778962956E+00    0.618449778962956E+00
    0.878890884156835E+01    0.617949583270615E+00    0.617949583270615E+00
    0.879390893350514E+01    0.617449899785617E+00    0.617449899785617E+00
    0.879890902544192E+01    0.616950738073753E+00    0.616950738073753E+00
    0.880390911737871E+01    0.616452106324842E+00    0.616452106324842E+00
    0.880890920931550E+01    0.615954012962927E+00    0.615954012962927E+00
    0.881390930125229E+01    0.615456466280123E+00    0.615456466280123E+00
    0.881890939318908E+01    0.614959474394189E+00    0.614959474394189E+00
    0.882390948512586E+01    0.614463045218696E+00    0.614463045218696E+00
    0.882890957706265E+01    0.613967186444579E+00    0.613967186444579E+00
    0.883390966899944E+01    0.613471905532751E+00    0.613471905532751E+00
    0.883890976093623E+01    0.612977209541780E+00    0.612977209541780E+00
    0.884390985287301E+01    0.612483106076599E+00    0.612483106076599E+00
    0.884890994480980E+01    0.611989601399841E+00    0.611989601399841E+00
    0.885391003674659E+01    0.611496702430542E+00    0.611496702430542E+00
    0.885891012868338E+01    0.611004415776116E+00    0.611004415776116E+00
    0.886391022062016E+01    0.610512747987460E+00    0.610512747987460E+00
    0.886891031255695E+01    0.610021705602515E+00    0.610021705602515E+00
    0.887391040449374E+01    0.609531295188838E+00    0.609531295188838E+00
    0.887891049643052E+01    0.609041523381806E+00    0.609041523381806E+00
    0.888391058836731E+01    0.608552396916240E+00    0.608552396916240E+00
    0.888891068030410E+01    0.608063922649798E+00    0.608063922649798E+00
    0.889391077224089E+01    0.607576107577059E+00    0.607576107577059E+00
    0.889891086417768E+01    0.607088958833912E+00    0.607088958833912E+00
    0.890391095611446E+01    0.606602483692916E+00    0.606602483692916E+00
    0.890891104805125E+01    0.606116689559597E+00    0.606116689559597E+00
    0.891391113998804E+01    0.605631583774260E+00    0.605631583774260E+00
    0.891891123192483E+01    0.605147174175152E+00    0.605147174175152E+00
    0.892391132386162E+01    0.604663468164288E+00    0.604663468164288E+00
    0.892891141579840E+01    0.604180473358011E+00    0.604180473358011E+00
    0.893391150773519E+01    0.603698197307704E+00    0.603698197307704E+00
    0.893891159967198E+01    0.603216647485749E+00    0.603216647485749E+00
    0.894391169160876E+01    0.602735831256813E+00    0.602735831256813E+00
    0.894891178354555E+01    0.602255755852022E+00    0.602255755852022E+00
    0.895391187548234E+01    0.601776428349573E+00    0.601776428349573E+00
    0.895891196741913E+01    0.601297855663022E+00    0.601297855663022E+00
    0.896391205935591E+01    0.600820044538016E+00    0.600820044538016E+00
    0.896891215129270E+01    0.600343001567060E+00    0.600343001567060E+00
    0.897391224322949E+01    0.599866733110801E+00    0.599866733110801E+00
    0.897891233516628E+01    0.599391245566798E+00    0.599391245566798E+00
    0.898391242710306E+01    0.598916545067052E+00    0.598916545067052E+00
    0.898891251903985E+01    0.598442637725566E+00    0.598442637725566E+00
    0.899391261097664E+01    0.597969529603067E+00    0.597969529603067E+00
    0.899891270291343E+01    0.597497226744149E+00    0.597497226744149E+00
    0.900391279485022E+01    0.597025735209086E+00    0.597025735209086E+00
    0.900891288678700E+01    0.596555061102769E+00    0.596555061102769E+00
    0.901391297872379E+01    0.596085210599573E+00    0.596085210599573E+00
    0.901891307066058E+01    0.595616189962948E+00    0.595616189962948E+00
    0.902391316259737E+01    0.595148005558923E+00    0.595148005558923E+00
    0.902891325453415E+01    0.594680663862885E+00    0.594680663862885E+00
    0.903391334647094E+01    0.594214171459231E+00    0.594214171459231E+00
    0.903891343840773E+01    0.593748535032630E+00    0.593748535032630E+00
    0.904391353034451E+01    0.593283761316128E+00    0.593283761316128E+00
    0.904891362228130E+01    0.592819857444567E+00    0.592819857444567E+00
    0.905391371421809E+01    0.592356829844818E+00    0.592356829844818E+00
    0.905891380615488E+01    0.591894685751401E+00    0.591894685751401E+00
    0.906391389809167E+01    0.591433432029449E+00    0.591433432029449E+00
    0.906891399002846E+01    0.590973075575227E+00    0.590973075575227E+00
    0.907391408196524E+01    0.590513623233491E+00    0.590513623233491E+00
    0.907891417390203E+01    0.590055081773658E+00    0.590055081773658E+00
    0.908391426583882E+01    0.589597457870499E+00    0.589597457870499E+00
    0.908891435777560E+01    0.589140758089609E+00    0.589140758089609E+00
    0.909391444971239E+01    0.588684988878186E+00    0.588684988878186E+00
    0.909891454164918E+01    0.588230156561307E+00    0.588230156561307E+00
    0.910391463358597E+01    0.587776267343718E+00    0.587776267343718E+00
    0.910891472552275E+01    0.587323327213593E+00    0.587323327213593E+00
    0.911391481745954E+01    0.586871342487672E+00    0.586871342487672E+00
    0.911891490939633E+01    0.586420318744726E+00    0.586420318744726E+00
    0.912391500133312E+01    0.585970261945167E+00    0.585970261945167E+00
    0.912891509326990E+01    0.585521177894352E+00    0.585521177894352E+00
    0.913391518520669E+01    0.585073072380902E+00    0.585073072380902E+00
    0.913891527714348E+01    0.584625951199719E+00    0.584625951199719E+00
    0.914391536908027E+01    0.584179820174244E+00    0.584179820174244E+00
    0.914891546101706E+01    0.583734685176542E+00    0.583734685176542E+00
    0.915391555295384E+01    0.583290552144262E+00    0.583290552144262E+00
    0.915891564489063E+01    0.582847427093791E+00    0.582847427093791E+00
    0.916391573682742E+01    0.582405316128984E+00    0.582405316128984E+00
    0.916891582876421E+01    0.581964225445223E+00    0.581964225445223E+00
    0.917391592070099E+01    0.581524161328670E+00    0.581524161328670E+00
    0.917891601263778E+01    0.581085130150542E+00    0.581085130150542E+00
    0.918391610457457E+01    0.580647138304798E+00    0.580647138304798E+00
    0.918891619651136E+01    0.580210190086316E+00    0.580210190086316E+00
    0.919391628844814E+01    0.579774299074456E+00    0.579774299074456E+00
    0.919891638038493E+01    0.579339464673229E+00    0.579339464673229E+00
    0.920391647232172E+01    0.578905695923130E+00    0.578905695923130E+00
    0.920891656425851E+01    0.578472999403469E+00    0.578472999403469E+00
    0.921391665619529E+01    0.578041381671546E+00    0.578041381671546E+00
    0.921891674813208E+01    0.577610849240169E+00    0.577610849240169E+00
    0.922391684006887E+01    0.577181408562319E+00    0.577181408562319E+00
    0.922891693200566E+01    0.576753066019462E+00    0.576753066019462E+00
    0.923391702394244E+01    0.576325827913515E+00    0.576325827913515E+00
    0.923891711587923E+01    0.575899700462736E+00    0.575899700462736E+00
    0.924391720781602E+01    0.575474689801843E+00    0.575474689801843E+00
    0.924891729975281E+01    0.575050801987509E+00    0.575050801987509E+00
    0.925391739168959E+01    0.574628042915315E+00    0.574628042915315E+00
    0.925891748362638E+01    0.574206418728681E+00    0.574206418728681E+00
    0.926391757556317E+01    0.573785935099329E+00    0.573785935099329E+00
    0.926891766749996E+01    0.573366597923336E+00    0.573366597923336E+00
    0.927391775943675E+01    0.572948413025637E+00    0.572948413025637E+00
    0.927891785137353E+01    0.572531386231876E+00    0.572531386231876E+00
    0.928391794331032E+01    0.572115523386733E+00    0.572115523386733E+00
    0.928891803524711E+01    0.571700830370456E+00    0.571700830370456E+00
    0.929391812718390E+01    0.571287313113601E+00    0.571287313113601E+00
    0.929891821912068E+01    0.570874977609476E+00    0.570874977609476E+00
    0.930391831105747E+01    0.570463829923806E+00    0.570463829923806E+00
    0.930891840299426E+01    0.570053876201264E+00    0.570053876201264E+00
    0.931391849493105E+01    0.569645122668618E+00    0.569645122668618E+00
    0.931891858686783E+01    0.569237575634181E+00    0.569237575634181E+00
    0.932391867880462E+01    0.568831241482336E+00    0.568831241482336E+00
    0.932891877074141E+01    0.568426126640863E+00    0.568426126640863E+00
    0.933391886267820E+01    0.568022237963137E+00    0.568022237963137E+00
    0.933891895461498E+01    0.567619581331848E+00    0.567619581331848E+00
    0.934391904655177E+01    0.567218163917896E+00    0.567218163917896E+00
    0.934891913848856E+01    0.566817992207983E+00    0.566817992207983E+00
    0.935391923042535E+01    0.566419072852983E+00    0.566419072852983E+00
    0.935891932236213E+01    0.566021412500160E+00    0.566021412500160E+00
    0.936391941429892E+01    0.565625017780759E+00    0.565625017780759E+00
    0.936891950623571E+01    0.565229895298250E+00    0.565229895298250E+00
    0.937391959817250E+01    0.564836051618607E+00    0.564836051618607E+00
    0.937891969010929E+01    0.564443493262784E+00    0.564443493262784E+00
    0.938391978204607E+01    0.564052226702875E+00    0.564052226702875E+00
    0.938891987398286E+01    0.563662258358734E+00    0.563662258358734E+00
    0.939391996591965E+01    0.563273594600407E+00    0.563273594600407E+00
    0.939892005785643E+01    0.562886241751264E+00    0.562886241751264E+00
    0.940392014979322E+01    0.562500206143682E+00    0.562500206143682E+00
    0.940892024173001E+01    0.562115493882526E+00    0.562115493882526E+00
    0.941392033366680E+01    0.561732111345064E+00    0.561732111345064E+00
    0.941892042560359E+01    0.561350064704562E+00    0.561350064704562E+00
    0.942392051754037E+01    0.560969360186887E+00    0.560969360186887E+00
    0.942892060947716E+01    0.560590004035277E+00    0.560590004035277E+00
    0.943392070141395E+01    0.560212002523480E+00    0.560212002523480E+00
    0.943892079335074E+01    0.559835361968266E+00    0.559835361968266E+00
    0.944392088528752E+01    0.559460088740765E+00    0.559460088740765E+00
    0.944892097722431E+01    0.559086189276244E+00    0.559086189276244E+00
    0.945392106916110E+01    0.558713670081940E+00    0.558713670081940E+00
    0.945892116109789E+01    0.558342537742704E+00    0.558342537742704E+00
    0.946392125303467E+01    0.557972798924278E+00    0.557972798924278E+00
    0.946892134497146E+01    0.557604460374063E+00    0.557604460374063E+00
    0.947392143690825E+01    0.557237528919082E+00    0.557237528919082E+00
    0.947892152884504E+01    0.556872011456042E+00    0.556872011456042E+00
    0.948392162078182E+01    0.556507915265825E+00    0.556507915265825E+00
    0.948892171271861E+01    0.556145246463098E+00    0.556145246463098E+00
    0.949392180465540E+01    0.555784013154625E+00    0.555784013154625E+00
    0.949892189659219E+01    0.555424222046851E+00    0.555424222046851E+00
    0.950392198852897E+01    0.555065880347956E+00    0.555065880347956E+00
    0.950892208046576E+01    0.554708995254949E+00    0.554708995254949E+00
    0.951392217240255E+01    0.554353573975658E+00    0.554353573975658E+00
    0.951892226433934E+01    0.553999623721327E+00    0.553999623721327E+00
    0.952392235627612E+01    0.553647151698798E+00    0.553647151698798E+00
    0.952892244821291E+01    0.553296165103940E+00    0.553296165103940E+00
    0.953392254014970E+01    0.552946671116702E+00    0.552946671116702E+00
    0.953892263208649E+01    0.552598676898394E+00    0.552598676898394E+00
    0.954392272402327E+01    0.552252189590534E+00    0.552252189590534E+00
    0.954892281596006E+01    0.551907216316224E+00    0.551907216316224E+00
    0.955392290789685E+01    0.551563764183444E+00    0.551563764183444E+00
    0.955892299983364E+01    0.551221840292839E+00    0.551221840292839E+00
    0.956392309177042E+01    0.550881451722363E+00    0.550881451722363E+00
    0.956892318370721E+01    0.550542605593491E+00    0.550542605593491E+00
    0.957392327564400E+01    0.550205309007302E+00    0.550205309007302E+00
    0.957892336758078E+01    0.549869569101414E+00    0.549869569101414E+00
    0.958392345951757E+01    0.549535393046759E+00    0.549535393046759E+00
    0.958892355145436E+01    0.549202788058751E+00    0.549202788058751E+00
    0.959392364339115E+01    0.548871761407317E+00    0.548871761407317E+00
    0.959892373532793E+01    0.548542320426121E+00    0.548542320426121E+00
    0.960392382726472E+01    0.548214472520750E+00    0.548214472520750E+00
    0.960892391920151E+01    0.547888225175550E+00    0.547888225175550E+00
    0.961392401113830E+01    0.547563585958935E+00    0.547563585958935E+00
    0.961892410307508E+01    0.547240562526964E+00    0.547240562526964E+00
    0.962392419501187E+01    0.546919162624987E+00    0.546919162624987E+00
    0.962892428694866E+01    0.546599394086850E+00    0.546599394086850E+00
    0.963392437888545E+01    0.546281264828466E+00    0.546281264828466E+00
    0.963892447082223E+01    0.545964782747980E+00    0.545964782747980E+00
    0.964392456275902E+01    0.545649956278455E+00    0.545649956278455E+00
    0.964892465469581E+01    0.545336793510187E+00    0.545336793510187E+00
    0.965392474663260E+01    0.545025302284651E+00    0.545025302284651E+00
    0.965892483856938E+01    0.544715491169738E+00    0.544715491169738E+00
    0.966392493050617E+01    0.544407368496016E+00    0.544407368496016E+00
    0.966892502244296E+01    0.544100942653624E+00    0.544100942653624E+00
    0.967392511437975E+01    0.543796222073415E+00    0.543796222073415E+00
    0.967892520631653E+01    0.543493215218617E+00    0.543493215218617E+00
    0.968392529825332E+01    0.543191930578555E+00    0.543191930578555E+00
    0.968892539019011E+01    0.542892376663671E+00    0.542892376663671E+00
    0.969392548212689E+01    0.542594562002539E+00    0.542594562002539E+00
    0.969892557406368E+01    0.542298495138876E+00    0.542298495138876E+00
    0.970392566600047E+01    0.542004184631924E+00    0.542004184631924E+00
    0.970892575793726E+01    0.541711639057059E+00    0.541711639057059E+00
    0.971392584987404E+01    0.541420867008449E+00    0.541420867008449E+00
    0.971892594181083E+01    0.541131877103201E+00    0.541131877103201E+00
    0.972392603374762E+01    0.540844677969341E+00    0.540844677969341E+00
    0.972892612568441E+01    0.540559278331615E+00    0.540559278331615E+00
    0.973392621762119E+01    0.540275686868011E+00    0.540275686868011E+00
    0.973892630955798E+01    0.539993912361404E+00    0.539993912361404E+00
    0.974392640149477E+01    0.539713963639739E+00    0.539713963639739E+00
    0.974892649343156E+01    0.539435849596924E+00    0.539435849596924E+00
    0.975392658536834E+01    0.539159579201258E+00    0.539159579201258E+00
    0.975892667730513E+01    0.538885161503321E+00    0.538885161503321E+00
    0.976392676924192E+01    0.538612605643225E+00    0.538612605643225E+00
    0.976892686117871E+01    0.538341920857020E+00    0.538341920857020E+00
    0.977392695311549E+01    0.538073116482044E+00    0.538073116482044E+00
    0.977892704505228E+01    0.537806201961150E+00    0.537806201961150E+00
    0.978392713698907E+01    0.537541186845618E+00    0.537541186845618E+00
    0.978892722892586E+01    0.537278080796731E+00    0.537278080796731E+00
    0.979392732086264E+01    0.537016893585617E+00    0.537016893585617E+00
    0.979892741279943E+01    0.536757635088238E+00    0.536757635088238E+00
    0.980392750473622E+01    0.536500315829855E+00    0.536500315829855E+00
    0.980892759667300E+01    0.536244944105437E+00    0.536244944105437E+00
    0.981392768860979E+01    0.535991532387085E+00    0.535991532387085E+00
    0.981892778054658E+01    0.535740089706181E+00    0.535740089706181E+00
    0.982392787248337E+01    0.535490626696203E+00    0.535490626696203E+00
    0.982892796442015E+01    0.535243153825706E+00    0.535243153825706E+00
    0.983392805635694E+01    0.534997681642628E+00    0.534997681642628E+00
    0.983892814829373E+01    0.534754220770044E+00    0.534754220770044E+00
    0.984392824023052E+01    0.534512781901556E+00    0.534512781901556E+00
    0.984892833216730E+01    0.534273375797245E+00    0.534273375797245E+00
    0.985392842410409E+01    0.534036013280253E+00    0.534036013280253E+00
    0.985892851604088E+01    0.533800705234946E+00    0.533800705234946E+00
    0.986392860797767E+01    0.533567462604822E+00    0.533567462604822E+00
    0.986892869991445E+01    0.533336296392986E+00    0.533336296392986E+00
    0.987392879185124E+01    0.533107217662865E+00    0.533107217662865E+00
    0.987892888378803E+01    0.532880237540375E+00    0.532880237540375E+00
    0.988392897572482E+01    0.532655367217096E+00    0.532655367217096E+00
    0.988892906766160E+01    0.532432617954221E+00    0.532432617954221E+00
    0.989392915959839E+01    0.532212001094906E+00    0.532212001094906E+00
    0.989892925153518E+01    0.531993528043057E+00    0.531993528043057E+00
    0.990392934347197E+01    0.531777210314996E+00    0.531777210314996E+00
    0.990892943540875E+01    0.531563059508396E+00    0.531563059508396E+00
    0.991392952734554E+01    0.531351087325134E+00    0.531351087325134E+00
    0.991892961928233E+01    0.531141305576345E+00    0.531141305576345E+00
    0.992392971121912E+01    0.530933726189502E+00    0.530933726189502E+00
    0.992892980315590E+01    0.530728361215195E+00    0.530728361215195E+00
    0.993392989509269E+01    0.530525222833471E+00    0.530525222833471E+00
    0.993892998702948E+01    0.530324323359517E+00    0.530324323359517E+00
    0.994393007896626E+01    0.530125675248588E+00    0.530125675248588E+00
    0.994893017090305E+01    0.529929291100077E+00    0.529929291100077E+00
    0.995393026283984E+01    0.529735183660678E+00    0.529735183660678E+00
    0.995893035477663E+01    0.529543365826607E+00    0.529543365826607E+00
    0.996393044671342E+01    0.529353850644990E+00    0.529353850644990E+00
    0.996893053865020E+01    0.529166651314662E+00    0.529166651314662E+00
    0.997393063058699E+01    0.528981781469943E+00    0.528981781469943E+00
    0.997893072252378E+01    0.528799252587624E+00    0.528799252587624E+00
    0.998393081446056E+01    0.528619082620749E+00    0.528619082620749E+00
    0.998893090639735E+01    0.528441281645079E+00    0.528441281645079E+00
    0.999393099833414E+01    0.528265864727126E+00    0.528265864727126E+00
    0.999893109027093E+01    0.528092845934842E+00    0.528092845934842E+00
    0.100039311822077E+02    0.527922239472013E+00    0.527922239472013E+00
    0.100089312741445E+02    0.527754059674560E+00    0.527754059674560E+00
    0.100139313660813E+02    0.527588321007712E+00    0.527588321007712E+00
    0.100189314580181E+02    0.527425038063625E+00    0.527425038063625E+00
    0.100239315499549E+02    0.527264225559577E+00    0.527264225559577E+00
    0.100289316418917E+02    0.527105898336771E+00    0.527105898336771E+00
    0.100339317338284E+02    0.526950071360019E+00    0.526950071360019E+00
    0.100389318257652E+02    0.526796759718142E+00    0.526796759718142E+00
    0.100439319177020E+02    0.526645978625316E+00    0.526645978625316E+00
    0.100489320096388E+02    0.526497743423294E+00    0.526497743423294E+00
    0.100539321015756E+02    0.526352069584499E+00    0.526352069584499E+00
    0.100589321935124E+02    0.526208972715909E+00    0.526208972715909E+00
    0.100639322854492E+02    0.526068468563359E+00    0.526068468563359E+00
    0.100689323773860E+02    0.525930573029493E+00    0.525930573029493E+00
    0.100739324693227E+02    0.525795302130014E+00    0.525795302130014E+00
    0.100789325612595E+02    0.525662672085665E+00    0.525662672085665E+00
    0.100839326531963E+02    0.525532699254634E+00    0.525532699254634E+00
    0.100889327451331E+02    0.525405400171273E+00    0.525405400171273E+00
    0.100939328370699E+02    0.525280791548381E+00    0.525280791548381E+00
    0.100989329290067E+02    0.525158890284028E+00    0.525158890284028E+00
    0.101039330209435E+02    0.525039713468334E+00    0.525039713468334E+00
    0.101089331128802E+02    0.524923278389910E+00    0.524923278389910E+00
    0.101139332048170E+02    0.524809602541870E+00    0.524809602541870E+00
    0.101189332967538E+02    0.524698703627294E+00    0.524698703627294E+00
    0.101239333886906E+02    0.524590599564081E+00    0.524590599564081E+00
    0.101289334806274E+02    0.524485308489152E+00    0.524485308489152E+00
    0.101339335725642E+02    0.524382848761995E+00    0.524382848761995E+00
    0.101389336645010E+02    0.524283238967645E+00    0.524283238967645E+00
    0.101439337564378E+02    0.524186497920513E+00    0.524186497920513E+00
    0.101489338483745E+02    0.524092644827516E+00    0.524092644827516E+00
    0.101539339403113E+02    0.524001698618885E+00    0.524001698618885E+00
    0.101589340322481E+02    0.523913678738880E+00    0.523913678738880E+00
    0.101639341241849E+02    0.523828605387046E+00    0.523828605387046E+00
    0.101689342161217E+02    0.523746498264338E+00    0.523746498264338E+00
    0.101739343080585E+02    0.523667377572134E+00    0.523667377572134E+00
    0.101789343999953E+02    0.523591263728727E+00    0.523591263728727E+00
    0.101839344919321E+02    0.523518177378618E+00    0.523518177378618E+00
    0.101889345838688E+02    0.523448139393017E+00    0.523448139393017E+00
    0.101939346758056E+02    0.523381170869834E+00    0.523381170869834E+00
    0.101989347677424E+02    0.523317293135441E+00    0.523317293135441E+00
    0.102039348596792E+02    0.523256527737691E+00    0.523256527737691E+00
    0.102089349516160E+02    0.523198896462723E+00    0.523198896462723E+00
    0.102139350435528E+02    0.523144421321149E+00    0.523144421321149E+00
    0.102189351354896E+02    0.523093124558569E+00    0.523093124558569E+00
    0.102239352274264E+02    0.523045028657253E+00    0.523045028657253E+00
    0.102289353193631E+02    0.523000156340166E+00    0.523000156340166E+00
    0.102339354112999E+02    0.522958530575698E+00    0.522958530575698E+00
    0.102389355032367E+02    0.522920174583046E+00    0.522920174583046E+00
    0.102439355951735E+02    0.522885111837986E+00    0.522885111837986E+00
    0.102489356871103E+02    0.522853366049717E+00    0.522853366049717E+00
    0.102539357790471E+02    0.522824961329880E+00    0.522824961329880E+00
    0.102589358709839E+02    0.522799921859732E+00    0.522799921859732E+00
    0.102639359629207E+02    0.522778272254025E+00    0.522778272254025E+00
    0.102689360548574E+02    0.522760037382111E+00    0.522760037382111E+00
    0.102739361467942E+02    0.522745242416689E+00    0.522745242416689E+00
    0.102789362387310E+02    0.522733912841651E+00    0.522733912841651E+00
    0.102839363306678E+02    0.522726074460247E+00    0.522726074460247E+00
    0.102889364226046E+02    0.522721753403110E+00    0.522721753403110E+00
    0.102939365145414E+02    0.522720976136062E+00    0.522720976136062E+00
    0.102989366064782E+02    0.522723769467543E+00    0.522723769467543E+00
    0.103039366984150E+02    0.522730160555678E+00    0.522730160555678E+00
    0.103089367903517E+02    0.522740176914870E+00    0.522740176914870E+00
    0.103139368822885E+02    0.522753846421860E+00    0.522753846421860E+00
    0.103189369742253E+02    0.522771197321110E+00    0.522771197321110E+00
    0.103239370661621E+02    0.522792258228618E+00    0.522792258228618E+00
    0.103289371580989E+02    0.522817058123278E+00    0.522817058123278E+00
    0.103339372500357E+02    0.522845626894084E+00    0.522845626894084E+00
    0.103389373419725E+02    0.522877992899959E+00    0.522877992899959E+00
    0.103439374339093E+02    0.522914187724088E+00    0.522914187724088E+00
    0.103489375258460E+02    0.522954241357648E+00    0.522954241357648E+00
    0.103539376177828E+02    0.522998184792967E+00    0.522998184792967E+00
    0.103589377097196E+02    0.523046049376995E+00    0.523046049376995E+00
    0.103639378016564E+02    0.523097866858236E+00    0.523097866858236E+00
    0.103689378935932E+02    0.523153669391350E+00    0.523153669391350E+00
    0.103739379855300E+02    0.523213489540840E+00    0.523213489540840E+00
    0.103789380774668E+02    0.523277360284919E+00    0.523277360284919E+00
    0.103839381694036E+02    0.523345315019675E+00    0.523345315019675E+00
    0.103889382613403E+02    0.523417387563972E+00    0.523417387563972E+00
    0.103939383532771E+02    0.523493612164416E+00    0.523493612164416E+00
    0.103989384452139E+02    0.523574023501331E+00    0.523574023501331E+00
    0.104039385371507E+02    0.523658656695158E+00    0.523658656695158E+00
    0.104089386290875E+02    0.523747547313542E+00    0.523747547313542E+00
    0.104139387210243E+02    0.523840731379089E+00    0.523840731379089E+00
    0.104189388129611E+02    0.523938245377799E+00    0.523938245377799E+00
    0.104239389048979E+02    0.524040126268128E+00    0.524040126268128E+00
    0.104289389968346E+02    0.524146411490677E+00    0.524146411490677E+00
    0.104339390887714E+02    0.524257138978272E+00    0.524257138978272E+00
    0.104389391807082E+02    0.524372347169428E+00    0.524372347169428E+00
    0.104439392726450E+02    0.524492075011231E+00    0.524492075011231E+00
    0.104489393645818E+02    0.524616361983369E+00    0.524616361983369E+00
    0.104539394565186E+02    0.524745248100963E+00    0.524745248100963E+00
    0.104589395484554E+02    0.524878773930125E+00    0.524878773930125E+00
    0.104639396403922E+02    0.525016980600104E+00    0.525016980600104E+00
    0.104689397323289E+02    0.525159909815872E+00    0.525159909815872E+00
    0.104739398242657E+02    0.525307603870758E+00    0.525307603870758E+00
    0.104789399162025E+02    0.525460105659060E+00    0.525460105659060E+00
    0.104839400081393E+02    0.525617458688585E+00    0.525617458688585E+00
    0.104889401000761E+02    0.525779707093037E+00    0.525779707093037E+00
    0.104939401920129E+02    0.525946895644222E+00    0.525946895644222E+00
    0.104989402839497E+02    0.526119069764054E+00    0.526119069764054E+00
    0.105039403758865E+02    0.526296275536232E+00    0.526296275536232E+00
    0.105089404678232E+02    0.526478559717372E+00    0.526478559717372E+00
    0.105139405597600E+02    0.526665969745408E+00    0.526665969745408E+00
    0.105189406516968E+02    0.526858553635662E+00    0.526858553635662E+00
    0.105239407436336E+02    0.527056360718342E+00    0.527056360718342E+00
    0.105289408355704E+02    0.527259439920650E+00    0.527259439920650E+00
    0.105339409275072E+02    0.527467841890016E+00    0.527467841890016E+00
    0.105389410194440E+02    0.527681617578220E+00    0.527681617578220E+00
    0.105439411113808E+02    0.527900818774663E+00    0.527900818774663E+00
    0.105489412033175E+02    0.528125498024257E+00    0.528125498024257E+00
    0.105539412952543E+02    0.528355708644212E+00    0.528355708644212E+00
    0.105589413871911E+02    0.528591504735932E+00    0.528591504735932E+00
    0.105639414791279E+02    0.528832941196952E+00    0.528832941196952E+00
    0.105689415710647E+02    0.529080073732971E+00    0.529080073732971E+00
    0.105739416630015E+02    0.529332958872168E+00    0.529332958872168E+00
    0.105789417549383E+02    0.529591653975511E+00    0.529591653975511E+00
    0.105839418468751E+02    0.529856217253993E+00    0.529856217253993E+00
    0.105889419388118E+02    0.530126707781692E+00    0.530126707781692E+00
    0.105939420307486E+02    0.530403185511587E+00    0.530403185511587E+00
    0.105989421226854E+02    0.530685711291766E+00    0.530685711291766E+00
    0.106039422146222E+02    0.530974346882443E+00    0.530974346882443E+00
    0.106089423065590E+02    0.531269154973766E+00    0.531269154973766E+00
    0.106139423984958E+02    0.531570199204425E+00    0.531570199204425E+00
    0.106189424904326E+02    0.531877544181061E+00    0.531877544181061E+00
    0.106239425823694E+02    0.532191255498396E+00    0.532191255498396E+00
    0.106289426743061E+02    0.532511399759018E+00    0.532511399759018E+00
    0.106339427662429E+02    0.532838044603712E+00    0.532838044603712E+00
    0.106389428581797E+02    0.533171258712080E+00    0.533171258712080E+00
    0.106439429501165E+02    0.533511111851921E+00    0.533511111851921E+00
    0.106489430420533E+02    0.533857674886530E+00    0.533857674886530E+00
    0.106539431339901E+02    0.534211019803298E+00    0.534211019803298E+00
    0.106589432259269E+02    0.534571219738112E+00    0.534571219738112E+00
    0.106639433178636E+02    0.534938349000427E+00    0.534938349000427E+00
    0.106689434098004E+02    0.535312483098738E+00    0.535312483098738E+00
    0.106739435017372E+02    0.535693698766448E+00    0.535693698766448E+00
    0.106789435936740E+02    0.536082073988064E+00    0.536082073988064E+00
    0.106839436856108E+02    0.536477688025684E+00    0.536477688025684E+00
    0.106889437775476E+02    0.536880621445811E+00    0.536880621445811E+00
    0.106939438694844E+02    0.537290956146442E+00    0.537290956146442E+00
    0.106989439614212E+02    0.537708775384479E+00    0.537708775384479E+00
    0.107039440533579E+02    0.538134163803678E+00    0.538134163803678E+00
    0.107089441452947E+02    0.538567207464475E+00    0.538567207464475E+00
    0.107139442372315E+02    0.539007994975237E+00    0.539007994975237E+00
    0.107189443291683E+02    0.539456612002771E+00    0.539456612002771E+00
    0.107239444211051E+02    0.539913152171646E+00    0.539913152171646E+00
    0.107289445130419E+02    0.540377706648406E+00    0.540377706648406E+00
    0.107339446049787E+02    0.540850368850354E+00    0.540850368850354E+00
    0.107389446969155E+02    0.541331233939950E+00    0.541331233939950E+00
    0.107439447888522E+02    0.541820398691219E+00    0.541820398691219E+00
    0.107489448807890E+02    0.542317961530417E+00    0.542317961530417E+00
    0.107539449727258E+02    0.542824022569815E+00    0.542824022569815E+00
    0.107589450646626E+02    0.543338683641658E+00    0.543338683641658E+00
    0.107639451565994E+02    0.543862048333274E+00    0.543862048333274E+00
    0.107689452485362E+02    0.544394222021254E+00    0.544394222021254E+00
    0.107739453404730E+02    0.544935311911549E+00    0.544935311911549E+00
    0.107789454324098E+02    0.545485427074516E+00    0.545485427074516E+00
    0.107839455243465E+02    0.546044678485825E+00    0.546044678485825E+00
    0.107889456162833E+02    0.546613179066921E+00    0.546613179066921E+00
    0.107939457082201E+02    0.547191043727181E+00    0.547191043727181E+00
    0.107989458001569E+02    0.547778389407509E+00    0.547778389407509E+00
    0.108039458920937E+02    0.548375335125441E+00    0.548375335125441E+00
    0.108089459840305E+02    0.548982002021770E+00    0.548982002021770E+00
    0.108139460759673E+02    0.549598513408745E+00    0.549598513408745E+00
    0.108189461679041E+02    0.550224994819858E+00    0.550224994819858E+00
    0.108239462598408E+02    0.550861574061248E+00    0.550861574061248E+00
    0.108289463517776E+02    0.551508381265221E+00    0.551508381265221E+00
    0.108339464437144E+02    0.552165548941433E+00    0.552165548941433E+00
    0.108389465356512E+02    0.552833212041425E+00    0.552833212041425E+00
    0.108439466275880E+02    0.553511508006870E+00    0.553511508006870E+00
    0.108489467195248E+02    0.554200576834834E+00    0.554200576834834E+00
    0.108539468114616E+02    0.554900561137491E+00    0.554900561137491E+00
    0.108589469033984E+02    0.555611606204970E+00    0.555611606204970E+00
    0.108639469953351E+02    0.556333860069857E+00    0.556333860069857E+00
    0.108689470872719E+02    0.557067473573275E+00    0.557067473573275E+00
    0.108739471792087E+02    0.557812600432685E+00    0.557812600432685E+00
    0.108789472711455E+02    0.558569397311321E+00    0.558569397311321E+00
    0.108839473630823E+02    0.559338023889363E+00    0.559338023889363E+00
    0.108889474550191E+02    0.560118642936839E+00    0.560118642936839E+00
    0.108939475469559E+02    0.560911420388313E+00    0.560911420388313E+00
    0.108989476388927E+02    0.561716525419432E+00    0.561716525419432E+00
    0.109039477308294E+02    0.562534130525419E+00    0.562534130525419E+00
    0.109089478227662E+02    0.563364411601195E+00    0.563364411601195E+00
    0.109139479147030E+02    0.564207547741770E+00    0.564207547741770E+00
    0.109189480066398E+02    0.565063722700925E+00    0.565063722700925E+00
    0.109239480985766E+02    0.565933122255135E+00    0.565933122255135E+00
    0.109289481905134E+02    0.566815937090439E+00    0.566815937090439E+00
    0.109339482824502E+02    0.567712361304371E+00    0.567712361304371E+00
    0.109389483743870E+02    0.568622593010171E+00    0.568622593010171E+00
    0.109439484663237E+02    0.569546834334376E+00    0.569546834334376E+00
    0.109489485582605E+02    0.570485291526108E+00    0.570485291526108E+00
    0.109539486501973E+02    0.571438175060635E+00    0.571438175060635E+00
    0.109589487421341E+02    0.572405699745306E+00    0.572405699745306E+00
    0.109639488340709E+02    0.573388084828071E+00    0.573388084828071E+00
    0.109689489260077E+02    0.574385554112405E+00    0.574385554112405E+00
    0.109739490179445E+02    0.575398336068409E+00    0.575398336068409E+00
    0.109789491098813E+02    0.576426663957519E+00    0.576426663957519E+00
    0.109839492018180E+02    0.577470775953821E+00    0.577470775953821E+00
    0.109889492937548E+02    0.578530915272383E+00    0.578530915272383E+00
    0.109939493856916E+02    0.579607330301401E+00    0.579607330301401E+00
    0.109989494776284E+02    0.580700274738814E+00    0.580700274738814E+00
    0.110039495695652E+02    0.581810007733502E+00    0.581810007733502E+00
    0.110089496615020E+02    0.582936794031314E+00    0.582936794031314E+00
    0.110139497534388E+02    0.584080904126071E+00    0.584080904126071E+00
    0.110189498453756E+02    0.585242614415662E+00    0.585242614415662E+00
    0.110239499373123E+02    0.586422207363515E+00    0.586422207363515E+00
    0.110289500292491E+02    0.587619971665512E+00    0.587619971665512E+00
    0.110339501211859E+02    0.588836202422552E+00    0.588836202422552E+00
    0.110389502131227E+02    0.590071201319408E+00    0.590071201319408E+00
    0.110439503050595E+02    0.591325276808113E+00    0.591325276808113E+00
    0.110489503969963E+02    0.592598744300130E+00    0.592598744300130E+00
    0.110539504889331E+02    0.593891926362534E+00    0.593891926362534E+00
    0.110589505808699E+02    0.595205152922113E+00    0.595205152922113E+00
    0.110639506728066E+02    0.596538761475971E+00    0.596538761475971E+00
    0.110689507647434E+02    0.597893097309268E+00    0.597893097309268E+00
    0.110739508566802E+02    0.599268513720266E+00    0.599268513720266E+00
    0.110789509486170E+02    0.600665372252953E+00    0.600665372252953E+00
    0.110839510405538E+02    0.602084042937517E+00    0.602084042937517E+00
    0.110889511324906E+02    0.603524904538945E+00    0.603524904538945E+00
    0.110939512244274E+02    0.604988344814062E+00    0.604988344814062E+00
    0.110989513163642E+02    0.606474760777267E+00    0.606474760777267E+00
    0.111039514083009E+02    0.607984558975357E+00    0.607984558975357E+00
    0.111089515002377E+02    0.609518155771537E+00    0.609518155771537E+00
    0.111139515921745E+02    0.611075977638382E+00    0.611075977638382E+00
    0.111189516841113E+02    0.612658461467189E+00    0.612658461467189E+00
    0.111239517760481E+02    0.614266055113573E+00    0.614266055113573E+00
    0.111289518679849E+02    0.615899216813357E+00    0.615899216813357E+00
    0.111339519599217E+02    0.617558416763667E+00    0.617558416763667E+00
    0.111389520518585E+02    0.619244136967334E+00    0.619244136967334E+00
    0.111439521437952E+02    0.620956871281205E+00    0.620956871281205E+00
    0.111489522357320E+02    0.622697126115947E+00    0.622697126115947E+00
    0.111539523276688E+02    0.624465420763204E+00    0.624465420763204E+00
    0.111589524196056E+02    0.626262287797010E+00    0.626262287797010E+00
    0.111639525115424E+02    0.628088273493376E+00    0.628088273493376E+00
    0.111689526034792E+02    0.629943938266503E+00    0.629943938266503E+00
    0.111739526954160E+02    0.631829857121290E+00    0.631829857121290E+00
    0.111789527873528E+02    0.633746620125096E+00    0.633746620125096E+00
    0.111839528792895E+02    0.635694832895309E+00    0.635694832895309E+00
    0.111889529712263E+02    0.637675117108356E+00    0.637675117108356E+00
    0.111939530631631E+02    0.639688111027767E+00    0.639688111027767E+00
    0.111989531550999E+02    0.641734470053552E+00    0.641734470053552E+00
    0.112039532470367E+02    0.643814867293594E+00    0.643814867293594E+00
    0.112089533389735E+02    0.645929994158118E+00    0.645929994158118E+00
    0.112139534309103E+02    0.648080560978355E+00    0.648080560978355E+00
    0.112189535228471E+02    0.650267297650442E+00    0.650267297650442E+00
    0.112239536147838E+02    0.652490954305858E+00    0.652490954305858E+00
    0.112289537067206E+02    0.654752302009594E+00    0.654752302009594E+00
    0.112339537986574E+02    0.657052133487317E+00    0.657052133487317E+00
    0.112389538905942E+02    0.659391263883028E+00    0.659391263883028E+00
    0.112439539825310E+02    0.661770531548547E+00    0.661770531548547E+00
    0.112489540744678E+02    0.664190798865927E+00    0.664190798865927E+00
    0.112539541664046E+02    0.666652953107277E+00    0.666652953107277E+00
    0.112589542583414E+02    0.669157907326041E+00    0.669157907326041E+00
    0.112639543502781E+02    0.671706601292924E+00    0.671706601292924E+00
    0.112689544422149E+02    0.674300002468138E+00    0.674300002468138E+00
    0.112739545341517E+02    0.676939107017359E+00    0.676939107017359E+00
    0.112789546260885E+02    0.679624940872031E+00    0.679624940872031E+00
    0.112839547180253E+02    0.682358560836334E+00    0.682358560836334E+00
    0.112889548099621E+02    0.685141055743240E+00    0.685141055743240E+00
    0.112939549018989E+02    0.687973547662145E+00    0.687973547662145E+00
    0.112989549938357E+02    0.690857193160709E+00    0.690857193160709E+00
    0.113039550857724E+02    0.693793184623775E+00    0.693793184623775E+00
    0.113089551777092E+02    0.696782751632327E+00    0.696782751632327E+00
    0.113139552696460E+02    0.699827162405606E+00    0.699827162405606E+00
    0.113189553615828E+02    0.702927725309793E+00    0.702927725309793E+00
    0.113239554535196E+02    0.706085790436113E+00    0.706085790436113E+00
    0.113289555454564E+02    0.709302751242552E+00    0.709302751242552E+00
    0.113339556373932E+02    0.712580047009548E+00    0.712580047009548E+00
    0.113389557293300E+02    0.715919161259260E+00    0.715919161259260E+00
    0.113439558212667E+02    0.719321630186768E+00    0.719321630186768E+00
    0.113489559132035E+02    0.722789038445000E+00    0.722789038445000E+00
    0.113539560051403E+02    0.726323023994160E+00    0.726323023994160E+00
    0.113589560970771E+02    0.729925279989000E+00    0.729925279989000E+00
    0.113639561890139E+02    0.733597556974479E+00    0.733597556974479E+00
    0.113689562809507E+02    0.737341665306730E+00    0.737341665306730E+00
    0.113739563728875E+02    0.741159477690531E+00    0.741159477690531E+00
    0.113789564648243E+02    0.745052931844774E+00    0.745052931844774E+00
    0.113839565567611E+02    0.749024033304075E+00    0.749024033304075E+00
    0.113889566486978E+02    0.753074858365324E+00    0.753074858365324E+00
    0.113939567406346E+02    0.757207557186293E+00    0.757207557186293E+00
    0.113989568325714E+02    0.761424357047987E+00    0.761424357047987E+00
    0.114039569245082E+02    0.765727565788666E+00    0.765727565788666E+00
    0.114089570164450E+02    0.770119575421184E+00    0.770119575421184E+00
    0.114139571083818E+02    0.774602865944818E+00    0.774602865944818E+00
    0.114189572003186E+02    0.779180009363685E+00    0.779180009363685E+00
    0.114239572922554E+02    0.783853673924936E+00    0.783853673924936E+00
    0.114289573841921E+02    0.788626628590666E+00    0.788626628590666E+00
    0.114339574761289E+02    0.793501747758487E+00    0.793501747758487E+00
    0.114389575680657E+02    0.798482016246976E+00    0.798482016246976E+00
    0.114439576600025E+02    0.803570534563193E+00    0.803570534563193E+00
    0.114489577519393E+02    0.808770524470881E+00    0.808770524470881E+00
    0.114539578438761E+02    0.814085334879331E+00    0.814085334879331E+00
    0.114589579358129E+02    0.819518448074308E+00    0.819518448074308E+00
    0.114639580277497E+02    0.825073486314490E+00    0.825073486314490E+00
    0.114689581196864E+02    0.830754218815660E+00    0.830754218815660E+00
    0.114739582116232E+02    0.836564569159630E+00    0.836564569159630E+00
    0.114789583035600E+02    0.842508623136063E+00    0.842508623136063E+00
    0.114839583954968E+02    0.848590637073576E+00    0.848590637073576E+00
    0.114889584874336E+02    0.854815046675478E+00    0.854815046675478E+00
    0.114939585793704E+02    0.861186476404405E+00    0.861186476404405E+00
    0.114989586713072E+02    0.867709749453631E+00    0.867709749453631E+00
    0.115039587632440E+02    0.874389898347948E+00    0.874389898347948E+00
    0.115089588551807E+02    0.881232176220288E+00    0.881232176220288E+00
    0.115139589471175E+02    0.888242068814248E+00    0.888242068814248E+00
    0.115189590390543E+02    0.895425307267029E+00    0.895425307267029E+00
    0.115239591309911E+02    0.902787881731752E+00    0.902787881731752E+00
    0.115289592229279E+02    0.910336055903455E+00    0.910336055903455E+00
    0.115339593148647E+02    0.918076382518620E+00    0.918076382518620E+00
    0.115389594068015E+02    0.926015719904211E+00    0.926015719904211E+00
    0.115439594987383E+02    0.934161249659556E+00    0.934161249659556E+00
    0.115489595906750E+02    0.942520495561991E+00    0.942520495561991E+00
    0.115539596826118E+02    0.951101343524143E+00    0.951101343524143E+00
    0.115589597745486E+02    0.959912063854272E+00    0.959912063854272E+00
    0.115639598664854E+02    0.968961335166451E+00    0.968961335166451E+00
    0.115689599584222E+02    0.978258265560802E+00    0.978258265560802E+00
    0.115739600503590E+02    0.987812423986574E+00    0.987812423986574E+00
    0.115789601422958E+02    0.997633866355148E+00    0.997633866355148E+00
    0.115839602342326E+02    0.100773316685040E+01    0.100773316685040E+01
    0.115889603261694E+02    0.101812145106185E+01    0.101812145106185E+01
    0.115939604181061E+02    0.102881043164397E+01    0.102881043164397E+01
    0.115989605100429E+02    0.103981244673148E+01    0.103981244673148E+01
    0.116039606019797E+02    0.105114050135954E+01    0.105114050135954E+01
    0.116089606939165E+02    0.106280831216271E+01    0.106280831216271E+01
    0.116139607858533E+02    0.107483035565637E+01    0.107483035565637E+01
    0.116189608777901E+02    0.108722192043378E+01    0.108722192043378E+01
    0.116239609697269E+02    0.109999916365060E+01    0.109999916365060E+01
    0.116289610616637E+02    0.111317917220662E+01    0.111317917220662E+01
    0.116339611536004E+02    0.112678002908051E+01    0.112678002908051E+01
    0.116389612455372E+02    0.114082088532367E+01    0.114082088532367E+01
    0.116439613374740E+02    0.115532203827644E+01    0.115532203827644E+01
    0.116489614294108E+02    0.117030501663350E+01    0.117030501663350E+01
    0.116539615213476E+02    0.118579267305851E+01    0.118579267305851E+01
    0.116589616132844E+02    0.120180928512908E+01    0.120180928512908E+01
    0.116639617052212E+02    0.121838066548655E+01    0.121838066548655E+01
    0.116689617971580E+02    0.123553428216975E+01    0.123553428216975E+01
    0.116739618890947E+02    0.125329939023108E+01    0.125329939023108E+01
    0.116789619810315E+02    0.127170717586990E+01    0.127170717586990E+01
    0.116839620729683E+02    0.129079091447220E+01    0.129079091447220E+01
    0.116889621649051E+02    0.131058614412727E+01    0.131058614412727E+01
    0.116939622568419E+02    0.133113085634916E+01    0.133113085634916E+01
    0.116989623487787E+02    0.135246570614198E+01    0.135246570614198E+01
    0.117039624407155E+02    0.137463424341724E+01    0.137463424341724E+01
    0.117089625326523E+02    0.139768316862016E+01    0.139768316862016E+01
    0.117139626245890E+02    0.142166261530063E+01    0.142166261530063E+01
    0.117189627165258E+02    0.144662646303372E+01    0.144662646303372E+01
    0.117239628084626E+02    0.147263268448223E+01    0.147263268448223E+01
    0.117289629003994E+02    0.149974373095491E+01    0.149974373095491E+01
    0.117339629923362E+02    0.152802696145074E+01    0.152802696145074E+01
    0.117389630842730E+02    0.155755512092269E+01    0.155755512092269E+01
    0.117439631762098E+02    0.158840687436300E+01    0.158840687436300E+01
    0.117489632681466E+02    0.162066740432927E+01    0.162066740432927E+01
    0.117539633600833E+02    0.165442908072554E+01    0.165442908072554E+01
    0.117589634520201E+02    0.168979221306112E+01    0.168979221306112E+01
    0.117639635439569E+02    0.172686589707132E+01    0.172686589707132E+01
    0.117689636358937E+02    0.176576896954974E+01    0.176576896954974E+01
    0.117739637278305E+02    0.180663108746646E+01    0.180663108746646E+01
    0.117789638197673E+02    0.184959395238787E+01    0.184959395238787E+01
    0.117839639117041E+02    0.189481269296525E+01    0.189481269296525E+01
    0.117889640036409E+02    0.194245745458754E+01    0.194245745458754E+01
    0.117939640955777E+02    0.199271519539551E+01    0.199271519539551E+01
    0.117989641875144E+02    0.204579175320842E+01    0.204579175320842E+01
    0.118039642794512E+02    0.210191421288951E+01    0.210191421288951E+01
    0.118089643713880E+02    0.216133363102081E+01    0.216133363102081E+01
    0.118139644633248E+02    0.222432818042145E+01    0.222432818042145E+01
    0.118189645552616E+02    0.229120679050569E+01    0.229120679050569E+01
    0.118239646471984E+02    0.236231337534285E+01    0.236231337534285E+01
    0.118289647391352E+02    0.243803176094481E+01    0.243803176094481E+01
    0.118339648310720E+02    0.251879144777718E+01    0.251879144777718E+01
    0.118389649230087E+02    0.260507437507860E+01    0.260507437507860E+01
    0.118439650149455E+02    0.269742289203704E+01    0.269742289203704E+01
    0.118489651068823E+02    0.279644918946391E+01    0.279644918946391E+01
    0.118539651988191E+02    0.290284650738794E+01    0.290284650738794E+01
    0.118589652907559E+02    0.301740251298097E+01    0.301740251298097E+01
    0.118639653826927E+02    0.314101534488179E+01    0.314101534488179E+01
    0.118689654746295E+02    0.327471295166270E+01    0.327471295166270E+01
    0.118739655665663E+02    0.341967652396188E+01    0.341967652396188E+01
    0.118789656585030E+02    0.357726904555839E+01    0.357726904555839E+01
    0.118839657504398E+02    0.374907028767597E+01    0.374907028767597E+01
    0.118889658423766E+02    0.393691997014001E+01    0.393691997014001E+01
    0.118939659343134E+02    0.414297135104233E+01    0.414297135104233E+01
    0.118989660262502E+02    0.436975823825396E+01    0.436975823825396E+01
    0.119039661181870E+02    0.462027942111778E+01    0.462027942111778E+01
    0.119089662101238E+02    0.489810591573718E+01    0.489810591573718E+01
    0.119139663020606E+02    0.520751837596468E+01    0.520751837596468E+01
    0.119189663939973E+02    0.555368480586574E+01    0.555368480586574E+01
    0.119239664859341E+02    0.594289271674201E+01    0.594289271674201E+01
    0.119289665778709E+02    0.638285572702810E+01    0.638285572702810E+01
    0.119339666698077E+02    0.688312327485717E+01    0.688312327485717E+01
    0.119389667617445E+02    0.745563520050060E+01    0.745563520050060E+01
    0.119439668536813E+02    0.811548302039713E+01    0.811548302039713E+01
    0.119489669456181E+02    0.888197113070903E+01    0.888197113070903E+01
    0.119539670375549E+02    0.978012140678794E+01    0.978012140678794E+01
    0.119589671294916E+02    0.108428469133449E+02    0.108428469133449E+02
    0.119639672214284E+02    0.121141587042034E+02    0.121141587042034E+02
    0.119689673133652E+02    0.136540090332680E+02    0.136540090332680E+02
    0.119739674053020E+02    0.155458024659428E+02    0.155458024659428E+02
    0.119789674972388E+02    0.179084013610635E+02    0.179084013610635E+02
    0.119839675891756E+02    0.209159921876570E+02    0.209159921876570E+02
    0.119889676811124E+02    0.248323117370593E+02    0.248323117370593E+02
    0.119939677730492E+02    0.300724781462948E+02    0.300724781462948E+02
    0.119989678649859E+02    0.373212114218922E+02    0.373212114218922E+02
    0.120039679569227E+02    0.477750522254876E+02    0.477750522254876E+02
    0.120089680488595E+02    0.636833783855976E+02    0.636833783855976E+02
    0.120139681407963E+02    0.896989394765960E+02    0.896989394765960E+02
    0.120189682327331E+02    0.136793013239804E+03    0.136793013239804E+03
    0.120239683246699E+02    0.236318029923615E+03    0.236318029923615E+03
    0.120289684166067E+02    0.511061038160956E+03    0.511061038160956E+03
    0.120339685085435E+02    0.188189863581127E+04    0.188189863581127E+04
    0.120389686004803E+02    0.443658036442230E+06    0.443658036442230E+06
    0.120439686924170E+02    0.239941504508528E+04    0.239941504508528E+04
    0.120489687843538E+02    0.548605139308258E+03    0.548605139308258E+03
    0.120539688762906E+02    0.234283155539298E+03    0.234283155539298E+03
    0.120589689682274E+02    0.128188647509758E+03    0.128188647509758E+03
    0.120639690601642E+02    0.802081608951920E+02    0.802081608951920E+02
    0.120689691521010E+02    0.546051436817257E+02    0.546051436817257E+02
    0.120739692440378E+02    0.393990925931311E+02    0.393990925931311E+02
    0.120789693359746E+02    0.296633441445142E+02    0.296633441445142E+02
    0.120839694279113E+02    0.230731333221390E+02    0.230731333221390E+02
    0.120889695198481E+02    0.184166015164047E+02    0.184166015164047E+02
    0.120939696117849E+02    0.150123758960365E+02    0.150123758960365E+02
    0.120989697037217E+02    0.124538442605419E+02    0.124538442605419E+02
    0.121039697956585E+02    0.104863910457694E+02    0.104863910457694E+02
    0.121089698875953E+02    0.894411297114817E+01    0.894411297114817E+01
    0.121139699795321E+02    0.771523933648106E+01    0.771523933648106E+01
    0.121189700714689E+02    0.672229608266941E+01    0.672229608266941E+01
    0.121239701634056E+02    0.591024875454453E+01    0.591024875454453E+01
    0.121289702553424E+02    0.523915958547138E+01    0.523915958547138E+01
    0.121339703472792E+02    0.467949816953206E+01    0.467949816953206E+01
    0.121389704392160E+02    0.420906494627133E+01    0.420906494627133E+01
    0.121439705311528E+02    0.381092412332984E+01    0.381092412332984E+01
    0.121489706230896E+02    0.347198505168468E+01    0.347198505168468E+01
    0.121539707150264E+02    0.318200995889566E+01    0.318200995889566E+01
    0.121589708069632E+02    0.293290793617523E+01    0.293290793617523E+01
    0.121639708988999E+02    0.271822478658670E+01    0.271822478658670E+01
    0.121689709908367E+02    0.253276921261321E+01    0.253276921261321E+01
    0.121739710827735E+02    0.237233542332207E+01    0.237233542332207E+01
    0.121789711747103E+02    0.223349492796106E+01    0.223349492796106E+01
    0.121839712666471E+02    0.211343865457482E+01    0.211343865457482E+01
    0.121889713585839E+02    0.200985614446276E+01    0.200985614446276E+01
    0.121939714505207E+02    0.192084239762603E+01    0.192084239762603E+01
    0.121989715424575E+02    0.184482558828164E+01    0.184482558828164E+01
    0.122039716343942E+02    0.178051072336587E+01    0.178051072336587E+01
    0.122089717263310E+02    0.172683563479970E+01    0.172683563479970E+01
    0.122139718182678E+02    0.168293664631133E+01    0.168293664631133E+01
    0.122189719102046E+02    0.164812195083138E+01    0.164812195083138E+01
    0.122239720021414E+02    0.162185125210470E+01    0.162185125210470E+01
    0.122289720940782E+02    0.160372061791427E+01    0.160372061791427E+01
    0.122339721860150E+02    0.159345180040911E+01    0.159345180040911E+01
    0.122389722779518E+02    0.159088552955744E+01    0.159088552955744E+01
    0.122439723698886E+02    0.159597849963501E+01    0.159597849963501E+01
    0.122489724618253E+02    0.160880396824650E+01    0.160880396824650E+01
    0.122539725537621E+02    0.162955607249012E+01    0.162955607249012E+01
    0.122589726456989E+02    0.165855818715480E+01    0.165855818715480E+01
    0.122639727376357E+02    0.169627588183437E+01    0.169627588183437E+01
    0.122689728295725E+02    0.174333532626696E+01    0.174333532626696E+01
    0.122739729215093E+02    0.180054838095218E+01    0.180054838095218E+01
    0.122789730134461E+02    0.186894610980658E+01    0.186894610980658E+01
    0.122839731053829E+02    0.194982314892680E+01    0.194982314892680E+01
    0.122889731973196E+02    0.204479633864712E+01    0.204479633864712E+01
    0.122939732892564E+02    0.215588241655995E+01    0.215588241655995E+01
    0.122989733811932E+02    0.228560158976446E+01    0.228560158976446E+01
    0.123039734731300E+02    0.243711679130431E+01    0.243711679130431E+01
    0.123089735650668E+02    0.261442291883100E+01    0.261442291883100E+01
    0.123139736570036E+02    0.282260723812416E+01    0.282260723812416E+01
    0.123189737489404E+02    0.306821289540168E+01    0.306821289540168E+01
    0.123239738408772E+02    0.335975466955779E+01    0.335975466955779E+01
    0.123289739328139E+02    0.370846420367440E+01    0.370846420367440E+01
    0.123339740247507E+02    0.412938914218708E+01    0.412938914218708E+01
    0.123389741166875E+02    0.464305215678914E+01    0.464305215678914E+01
    0.123439742086243E+02    0.527802148208035E+01    0.527802148208035E+01
    0.123489743005611E+02    0.607501442244822E+01    0.607501442244822E+01
    0.123539743924979E+02    0.709367672137125E+01    0.709367672137125E+01
    0.123589744844347E+02    0.842423823788382E+01    0.842423823788382E+01
    0.123639745763715E+02    0.102085146929938E+02    0.102085146929938E+02
    0.123689746683082E+02    0.126799302886767E+02    0.126799302886767E+02
    0.123739747602450E+02    0.162451704290617E+02    0.162451704290617E+02
    0.123789748521818E+02    0.216655419647592E+02    0.216655419647592E+02
    0.123839749441186E+02    0.305062806988403E+02    0.305062806988403E+02
    0.123889750360554E+02    0.464251538149746E+02    0.464251538149746E+02
    0.123939751279922E+02    0.797257706994677E+02    0.797257706994677E+02
    0.123989752199290E+02    0.169720342858724E+03    0.169720342858724E+03
    0.124039753118658E+02    0.592802669294483E+03    0.592802669294483E+03
    0.124089754038025E+02    0.408986267999570E+05    0.408986267999570E+05
    0.124139754957393E+02    0.100075764548040E+04    0.100075764548040E+04
    0.124189755876761E+02    0.212588491693986E+03    0.212588491693986E+03
    0.124239756796129E+02    0.890503486404377E+02    0.890503486404377E+02
    0.124289757715497E+02    0.483882608461235E+02    0.483882608461235E+02
    0.124339758634865E+02    0.302091484216539E+02    0.302091484216539E+02
    0.124389759554233E+02    0.205647345393942E+02    0.205647345393942E+02
    0.124439760473601E+02    0.148529083978531E+02    0.148529083978531E+02
    0.124489761392968E+02    0.111995291273031E+02    0.111995291273031E+02
    0.124539762312336E+02    0.872590302514169E+01    0.872590302514169E+01
    0.124589763231704E+02    0.697600050221948E+01    0.697600050221948E+01
    0.124639764151072E+02    0.569420825228952E+01    0.569420825228952E+01
    0.124689765070440E+02    0.472831767585781E+01    0.472831767585781E+01
    0.124739765989808E+02    0.398315871659435E+01    0.398315871659435E+01
    0.124789766909176E+02    0.339677936747951E+01    0.339677936747951E+01
    0.124839767828544E+02    0.292746412936534E+01    0.292746412936534E+01
    0.124889768747912E+02    0.254630285685624E+01    0.254630285685624E+01
    0.124939769667279E+02    0.223275597765885E+01    0.223275597765885E+01
    0.124989770586647E+02    0.197191158094116E+01    0.197191158094116E+01
    0.125039771506015E+02    0.175273543718832E+01    0.175273543718832E+01
    0.125089772425383E+02    0.156692373473722E+01    0.156692373473722E+01
    0.125139773344751E+02    0.140813262160597E+01    0.140813262160597E+01
    0.125189774264119E+02    0.127144959964211E+01    0.127144959964211E+01
    0.125239775183487E+02    0.115302381659605E+01    0.115302381659605E+01
    0.125289776102855E+02    0.104980297494477E+01    0.104980297494477E+01
    0.125339777022222E+02    0.959343149086366E+00    0.959343149086366E+00
    0.125389777941590E+02    0.879669326857251E+00    0.879669326857251E+00
    0.125439778860958E+02    0.809171800608201E+00    0.809171800608201E+00
    0.125489779780326E+02    0.746528262566746E+00    0.746528262566746E+00
    0.125539780699694E+02    0.690644575919971E+00    0.690644575919971E+00
    0.125589781619062E+02    0.640609281681743E+00    0.640609281681743E+00
    0.125639782538430E+02    0.595658322931371E+00    0.595658322931371E+00
    0.125689783457798E+02    0.555147449416186E+00    0.555147449416186E+00
    0.125739784377165E+02    0.518530452119091E+00    0.518530452119091E+00
    0.125789785296533E+02    0.485341863715706E+00    0.485341863715706E+00
    0.125839786215901E+02    0.455183109291330E+00    0.455183109291330E+00
    0.125889787135269E+02    0.427711344046329E+00    0.427711344046329E+00
    0.125939788054637E+02    0.402630399334912E+00    0.402630399334912E+00
    0.125989788974005E+02    0.379683394724355E+00    0.379683394724355E+00
    0.126039789893373E+02    0.358646675353152E+00    0.358646675353152E+00
    0.126089790812741E+02    0.339324810200087E+00    0.339324810200087E+00
    0.126139791732108E+02    0.321546444688244E+00    0.321546444688244E+00
    0.126189792651476E+02    0.305160845161080E+00    0.305160845161080E+00
    0.126239793570844E+02    0.290035006666772E+00    0.290035006666772E+00
    0.126289794490212E+02    0.276051221713600E+00    0.276051221713600E+00
    0.126339795409580E+02    0.263105028078911E+00    0.263105028078911E+00
    0.126389796328948E+02    0.251103469748586E+00    0.251103469748586E+00
    0.126439797248316E+02    0.239963617648061E+00    0.239963617648061E+00
    0.126489798167684E+02    0.229611307203863E+00    0.229611307203863E+00
    0.126539799087051E+02    0.219980055619810E+00    0.219980055619810E+00
    0.126589800006419E+02    0.211010133855636E+00    0.211010133855636E+00
    0.126639800925787E+02    0.202647764037222E+00    0.202647764037222E+00
    0.126689801845155E+02    0.194844426895283E+00    0.194844426895283E+00
    0.126739802764523E+02    0.187556260748669E+00    0.187556260748669E+00
    0.126789803683891E+02    0.180743538875840E+00    0.180743538875840E+00
    0.126839804603259E+02    0.174370213803690E+00    0.174370213803690E+00
    0.126889805522627E+02    0.168403518920388E+00    0.168403518920388E+00
    0.126939806441995E+02    0.162813619337173E+00    0.162813619337173E+00
    0.126989807361362E+02    0.157573305179452E+00    0.157573305179452E+00
    0.127039808280730E+02    0.152657721529841E+00    0.152657721529841E+00
    0.127089809200098E+02    0.148044130114361E+00    0.148044130114361E+00
    0.127139810119466E+02    0.143711698549107E+00    0.143711698549107E+00
    0.127189811038834E+02    0.139641313573367E+00    0.139641313573367E+00
    0.127239811958202E+02    0.135815415207426E+00    0.135815415207426E+00
    0.127289812877570E+02    0.132217849205140E+00    0.132217849205140E+00
    0.127339813796938E+02    0.128833735534236E+00    0.128833735534236E+00
    0.127389814716305E+02    0.125649350944447E+00    0.125649350944447E+00
    0.127439815635673E+02    0.122652023893194E+00    0.122652023893194E+00
    0.127489816555041E+02    0.119830040421963E+00    0.119830040421963E+00
    0.127539817474409E+02    0.117172559654553E+00    0.117172559654553E+00
    0.127589818393777E+02    0.114669537837850E+00    0.114669537837850E+00
    0.127639819313145E+02    0.112311659947119E+00    0.112311659947119E+00
    0.127689820232513E+02    0.110090278010705E+00    0.110090278010705E+00
    0.127739821151881E+02    0.107997355412134E+00    0.107997355412134E+00
    0.127789822071248E+02    0.106025416518589E+00    0.106025416518589E+00
    0.127839822990616E+02    0.104167501063254E+00    0.104167501063254E+00
    0.127889823909984E+02    0.102417122776416E+00    0.102417122776416E+00
    0.127939824829352E+02    0.100768231822630E+00    0.100768231822630E+00
    0.127989825748720E+02    0.992151806464530E-01    0.992151806464530E-01
    0.128039826668088E+02    0.977526928825800E-01    0.977526928825800E-01
    0.128089827587456E+02    0.963758350189492E-01    0.963758350189492E-01
    0.128139828506824E+02    0.950799905393284E-01    0.950799905393284E-01
    0.128189829426191E+02    0.938608363012259E-01    0.938608363012259E-01
    0.128239830345559E+02    0.927143209317186E-01    0.927143209317186E-01
    0.128289831264927E+02    0.916366450472463E-01    0.916366450472463E-01
    0.128339832184295E+02    0.906242431241275E-01    0.906242431241275E-01
    0.128389833103663E+02    0.896737668647695E-01    0.896737668647695E-01
    0.128439834023031E+02    0.887820699207341E-01    0.887820699207341E-01
    0.128489834942399E+02    0.879461938481173E-01    0.879461938481173E-01
    0.128539835861767E+02    0.871633551833739E-01    0.871633551833739E-01
    0.128589836781134E+02    0.864309335390248E-01    0.864309335390248E-01
    0.128639837700502E+02    0.857464606286692E-01    0.857464606286692E-01
    0.128689838619870E+02    0.851076101396879E-01    0.851076101396879E-01
    0.128739839539238E+02    0.845121883799751E-01    0.845121883799751E-01
    0.128789840458606E+02    0.839581256321336E-01    0.839581256321336E-01
    0.128839841377974E+02    0.834434681549655E-01    0.834434681549655E-01
    0.128889842297342E+02    0.829663707777817E-01    0.829663707777817E-01
    0.128939843216710E+02    0.825250900383728E-01    0.825250900383728E-01
    0.128989844136078E+02    0.821179778244541E-01    0.821179778244541E-01
    0.129039845055445E+02    0.817434754142861E-01    0.817434754142861E-01
    0.129089845974813E+02    0.814001081455395E-01    0.814001081455395E-01
    0.129139846894181E+02    0.810864801076236E-01    0.810864801076236E-01
    0.129189847813549E+02    0.808012695453287E-01    0.808012695453287E-01
    0.129239848732917E+02    0.805432243989247E-01    0.805432243989247E-01
    0.129289849652285E+02    0.803111581976394E-01    0.803111581976394E-01
    0.129339850571653E+02    0.801039462291761E-01    0.801039462291761E-01
    0.129389851491021E+02    0.799205219672188E-01    0.799205219672188E-01
    0.129439852410388E+02    0.797598737376182E-01    0.797598737376182E-01
    0.129489853329756E+02    0.796210416054133E-01    0.796210416054133E-01
    0.129539854249124E+02    0.795031144663170E-01    0.795031144663170E-01
    0.129589855168492E+02    0.794052273276392E-01    0.794052273276392E-01
    0.129639856087860E+02    0.793265587648521E-01    0.793265587648521E-01
    0.129689857007228E+02    0.792663285411143E-01    0.792663285411143E-01
    0.129739857926596E+02    0.792237953780986E-01    0.792237953780986E-01
    0.129789858845964E+02    0.791982548673571E-01    0.791982548673571E-01
    0.129839859765331E+02    0.791890375120139E-01    0.791890375120139E-01
    0.129889860684699E+02    0.791955068899986E-01    0.791955068899986E-01
    0.129939861604067E+02    0.792170579523161E-01    0.792170579523161E-01
    0.129989862523435E+02    0.792531153373204E-01    0.792531153373204E-01
    0.130039863442803E+02    0.793031319437209E-01    0.793031319437209E-01
    0.130089864362171E+02    0.793665874436055E-01    0.793665874436055E-01
    0.130139865281539E+02    0.794429869558135E-01    0.794429869558135E-01
    0.130189866200907E+02    0.795318597843760E-01    0.795318597843760E-01
    0.130239867120274E+02    0.796327582310550E-01    0.796327582310550E-01
    0.130289868039642E+02    0.797452564780395E-01    0.797452564780395E-01
    0.130339868959010E+02    0.798689495360726E-01    0.798689495360726E-01
    0.130389869878378E+02    0.800034522538226E-01    0.800034522538226E-01
    0.130439870797746E+02    0.801483983846517E-01    0.801483983846517E-01
    0.130489871717114E+02    0.803034397071590E-01    0.803034397071590E-01
    0.130539872636482E+02    0.804682451962118E-01    0.804682451962118E-01
    0.130589873555850E+02    0.806425002413360E-01    0.806425002413360E-01
    0.130639874475217E+02    0.808259059096063E-01    0.808259059096063E-01
    0.130689875394585E+02    0.810181782503596E-01    0.810181782503596E-01
    0.130739876313953E+02    0.812190476392364E-01    0.812190476392364E-01
    0.130789877233321E+02    0.814282581592425E-01    0.814282581592425E-01
    0.130839878152689E+02    0.816455670166683E-01    0.816455670166683E-01
    0.130889879072057E+02    0.818707439898512E-01    0.818707439898512E-01
    0.130939879991425E+02    0.821035709089263E-01    0.821035709089263E-01
    0.130989880910793E+02    0.823438411647918E-01    0.823438411647918E-01
    0.131039881830160E+02    0.825913592456920E-01    0.825913592456920E-01
    0.131089882749528E+02    0.828459402998769E-01    0.828459402998769E-01
    0.131139883668896E+02    0.831074097229366E-01    0.831074097229366E-01
    0.131189884588264E+02    0.833756027684791E-01    0.833756027684791E-01
    0.131239885507632E+02    0.836503641809316E-01    0.836503641809316E-01
    0.131289886427000E+02    0.839315478492998E-01    0.839315478492998E-01
    0.131339887346368E+02    0.842190164808277E-01    0.842190164808277E-01
    0.131389888265736E+02    0.845126412935386E-01    0.845126412935386E-01
    0.131439889185104E+02    0.848123017267237E-01    0.848123017267237E-01
    0.131489890104471E+02    0.851178851684632E-01    0.851178851684632E-01
    0.131539891023839E+02    0.854292866990947E-01    0.854292866990947E-01
    0.131589891943207E+02    0.857464088456800E-01    0.857464088456800E-01
    0.131639892862575E+02    0.860691614157106E-01    0.860691614157106E-01
    0.131689893781943E+02    0.863974611004319E-01    0.863974611004319E-01
    0.131739894701311E+02    0.867312315431407E-01    0.867312315431407E-01
    0.131789895620679E+02    0.870704029585029E-01    0.870704029585029E-01
    0.131839896540047E+02    0.874149120274866E-01    0.874149120274866E-01
    0.131889897459414E+02    0.877647017300222E-01    0.877647017300222E-01
    0.131939898378782E+02    0.881197211953950E-01    0.881197211953950E-01
    0.131989899298150E+02    0.884799255641295E-01    0.884799255641295E-01
    0.132039900217518E+02    0.888452758606695E-01    0.888452758606695E-01
    0.132089901136886E+02    0.892157388764482E-01    0.892157388764482E-01
    0.132139902056254E+02    0.895912870630266E-01    0.895912870630266E-01
    0.132189902975622E+02    0.899718984349961E-01    0.899718984349961E-01
    0.132239903894990E+02    0.903575564823930E-01    0.903575564823930E-01
    0.132289904814357E+02    0.907482500923813E-01    0.907482500923813E-01
    0.132339905733725E+02    0.911439734800032E-01    0.911439734800032E-01
    0.132389906653093E+02    0.915447261278312E-01    0.915447261278312E-01
    0.132439907572461E+02    0.919505127344127E-01    0.919505127344127E-01
    0.132489908491829E+02    0.923613431853150E-01    0.923613431853150E-01
    0.132539909411197E+02    0.927772324248191E-01    0.927772324248191E-01
    0.132589910330565E+02    0.931982006919073E-01    0.931982006919073E-01
    0.132639911249933E+02    0.936242730841295E-01    0.936242730841295E-01
    0.132689912169300E+02    0.940554799636332E-01    0.940554799636332E-01
    0.132739913088668E+02    0.944918566992711E-01    0.944918566992711E-01
    0.132789914008036E+02    0.949334437620087E-01    0.949334437620087E-01
    0.132839914927404E+02    0.953802867280867E-01    0.953802867280867E-01
    0.132889915846772E+02    0.958324363020259E-01    0.958324363020259E-01
    0.132939916766140E+02    0.962899483483747E-01    0.962899483483747E-01
    0.132989917685508E+02    0.967528839318202E-01    0.967528839318202E-01
    0.133039918604876E+02    0.972213093669421E-01    0.972213093669421E-01
    0.133089919524243E+02    0.976952962741270E-01    0.976952962741270E-01
    0.133139920443611E+02    0.981749216478432E-01    0.981749216478432E-01
    0.133189921362979E+02    0.986602679314315E-01    0.986602679314315E-01
    0.133239922282347E+02    0.991514231022525E-01    0.991514231022525E-01
    0.133289923201715E+02    0.996484807662366E-01    0.996484807662366E-01
    0.133339924121083E+02    0.100151540262281E+00    0.100151540262281E+00
    0.133389925040451E+02    0.100660706776801E+00    0.100660706776801E+00
    0.133439925959819E+02    0.101176091468779E+00    0.101176091468779E+00
    0.133489926879186E+02    0.101697811605688E+00    0.101697811605688E+00
    0.133539927798554E+02    0.102225990710684E+00    0.102225990710684E+00
    0.133589928717922E+02    0.102760758721531E+00    0.102760758721531E+00
    0.133639929637290E+02    0.103302252161736E+00    0.103302252161736E+00
    0.133689930556658E+02    0.103850614324421E+00    0.103850614324421E+00
    0.133739931476026E+02    0.104405995469512E+00    0.104405995469512E+00
    0.133789932395394E+02    0.104968553034851E+00    0.104968553034851E+00
    0.133839933314762E+02    0.105538451861926E+00    0.105538451861926E+00
    0.133889934234130E+02    0.106115864436929E+00    0.106115864436929E+00
    0.133939935153497E+02    0.106700971147916E+00    0.106700971147916E+00
    0.133989936072865E+02    0.107293960558949E+00    0.107293960558949E+00
    0.134039936992233E+02    0.107895029702104E+00    0.107895029702104E+00
    0.134089937911601E+02    0.108504384388340E+00    0.108504384388340E+00
    0.134139938830969E+02    0.109122239538302E+00    0.109122239538302E+00
    0.134189939750337E+02    0.109748819534178E+00    0.109748819534178E+00
    0.134239940669705E+02    0.110384358593802E+00    0.110384358593802E+00
    0.134289941589073E+02    0.111029101171630E+00    0.111029101171630E+00
    0.134339942508440E+02    0.111683302368668E+00    0.111683302368668E+00
    0.134389943427808E+02    0.112347228405005E+00    0.112347228405005E+00
    0.134439944347176E+02    0.113021157077185E+00    0.113021157077185E+00
    0.134489945266544E+02    0.113705378275246E+00    0.113705378275246E+00
    0.134539946185912E+02    0.114400194521401E+00    0.114400194521401E+00
    0.134589947105280E+02    0.115105921544319E+00    0.115105921544319E+00
    0.134639948024648E+02    0.115822888889959E+00    0.115822888889959E+00
    0.134689948944016E+02    0.116551440571364E+00    0.116551440571364E+00
    0.134739949863383E+02    0.117291935760127E+00    0.117291935760127E+00
    0.134789950782751E+02    0.118044749522400E+00    0.118044749522400E+00
    0.134839951702119E+02    0.118810273602604E+00    0.118810273602604E+00
    0.134889952621487E+02    0.119588917258256E+00    0.119588917258256E+00
    0.134939953540855E+02    0.120381108149596E+00    0.120381108149596E+00
    0.134989954460223E+02    0.121187293288043E+00    0.121187293288043E+00
    0.135039955379591E+02    0.122007940047832E+00    0.122007940047832E+00
    0.135089956298959E+02    0.122843537245656E+00    0.122843537245656E+00
    0.135139957218326E+02    0.123694596303887E+00    0.123694596303887E+00
    0.135189958137694E+02    0.124561652450293E+00    0.124561652450293E+00
    0.135239959057062E+02    0.125445266066647E+00    0.125445266066647E+00
    0.135289959976430E+02    0.126346024037481E+00    0.126346024037481E+00
    0.135339960895798E+02    0.127264541433993E+00    0.127264541433993E+00
    0.135389961815166E+02    0.128201462878420E+00    0.128201462878420E+00
    0.135439962734534E+02    0.129157464431031E+00    0.129157464431031E+00
    0.135489963653902E+02    0.130133255405217E+00    0.130133255405217E+00
    0.135539964573269E+02    0.131129580357931E+00    0.131129580357931E+00
    0.135589965492637E+02    0.132147221226586E+00    0.132147221226586E+00
    0.135639966412005E+02    0.133186999625583E+00    0.133186999625583E+00
    0.135689967331373E+02    0.134249779316436E+00    0.134249779316436E+00
    0.135739968250741E+02    0.135336468866598E+00    0.135336468866598E+00
    0.135789969170109E+02    0.136448024514099E+00    0.136448024514099E+00
    0.135839970089477E+02    0.137585453256236E+00    0.137585453256236E+00
    0.135889971008845E+02    0.138749816182985E+00    0.138749816182985E+00
    0.135939971928213E+02    0.139942232077691E+00    0.139942232077691E+00
    0.135989972847580E+02    0.141163881310130E+00    0.141163881310130E+00
    0.136039973766948E+02    0.142416010049676E+00    0.142416010049676E+00
    0.136089974686316E+02    0.143699934829407E+00    0.143699934829407E+00
    0.136139975605684E+02    0.145017047495369E+00    0.145017047495369E+00
    0.136189976525052E+02    0.146368820579081E+00    0.146368820579081E+00
    0.136239977444420E+02    0.147756813135730E+00    0.147756813135730E+00
    0.136289978363788E+02    0.149182677095382E+00    0.149182677095382E+00
    0.136339979283156E+02    0.150648164180093E+00    0.150648164180093E+00
    0.136389980202523E+02    0.152155133446128E+00    0.152155133446128E+00
    0.136439981121891E+02    0.153705559517613E+00    0.153705559517613E+00
    0.136489982041259E+02    0.155301541586060E+00    0.155301541586060E+00
    0.136539982960627E+02    0.156945313259489E+00    0.156945313259489E+00
    0.136589983879995E+02    0.158639253355395E+00    0.158639253355395E+00
    0.136639984799363E+02    0.160385897743923E+00    0.160385897743923E+00
    0.136689985718731E+02    0.162187952361420E+00    0.162187952361420E+00
    0.136739986638099E+02    0.164048307530386E+00    0.164048307530386E+00
    0.136789987557466E+02    0.165970053740201E+00    0.165970053740201E+00
    0.136839988476834E+02    0.167956499063934E+00    0.167956499063934E+00
    0.136889989396202E+02    0.170011188410983E+00    0.170011188410983E+00
    0.136939990315570E+02    0.172137924843397E+00    0.172137924843397E+00
    0.136989991234938E+02    0.174340793217107E+00    0.174340793217107E+00
    0.137039992154306E+02    0.176624186439008E+00    0.176624186439008E+00
    0.137089993073674E+02    0.178992834711653E+00    0.178992834711653E+00
    0.137139993993042E+02    0.181451838102577E+00    0.181451838102577E+00
    0.137189994912409E+02    0.184006702961800E+00    0.184006702961800E+00
    0.137239995831777E+02    0.186663382665814E+00    0.186663382665814E+00
    0.137289996751145E+02    0.189428323319077E+00    0.189428323319077E+00
    0.137339997670513E+02    0.192308515119593E+00    0.192308515119593E+00
    0.137389998589881E+02    0.195311550217250E+00    0.195311550217250E+00
    0.137439999509249E+02    0.198445688033856E+00    0.198445688033856E+00
    0.137490000428617E+02    0.201719929181182E+00    0.201719929181182E+00
    0.137540001347985E+02    0.205144099313842E+00    0.205144099313842E+00
    0.137590002267352E+02    0.208728944494748E+00    0.208728944494748E+00
    0.137640003186720E+02    0.212486239941353E+00    0.212486239941353E+00
    0.137690004106088E+02    0.216428914372478E+00    0.216428914372478E+00
    0.137740005025456E+02    0.220571192602831E+00    0.220571192602831E+00
    0.137790005944824E+02    0.224928759553882E+00    0.224928759553882E+00
    0.137840006864192E+02    0.229518949492532E+00    0.229518949492532E+00
    0.137890007783560E+02    0.234360965093116E+00    0.234360965093116E+00
    0.137940008702928E+02    0.239476131594909E+00    0.239476131594909E+00
    0.137990009622296E+02    0.244888194186084E+00    0.244888194186084E+00
    0.138040010541663E+02    0.250623663992239E+00    0.250623663992239E+00
    0.138090011461031E+02    0.256712226320691E+00    0.256712226320691E+00
    0.138140012380399E+02    0.263187221308899E+00    0.263187221308899E+00
    0.138190013299767E+02    0.270086213465298E+00    0.270086213465298E+00
    0.138240014219135E+02    0.277451669459388E+00    0.277451669459388E+00
    0.138290015138503E+02    0.285331768595427E+00    0.285331768595427E+00
    0.138340016057871E+02    0.293781376874635E+00    0.293781376874635E+00
    0.138390016977239E+02    0.302863223955314E+00    0.302863223955314E+00
    0.138440017896606E+02    0.312649333363543E+00    0.312649333363543E+00
    0.138490018815974E+02    0.323222770927930E+00    0.323222770927930E+00
    0.138540019735342E+02    0.334679795937804E+00    0.334679795937804E+00
    0.138590020654710E+02    0.347132525826460E+00    0.347132525826460E+00
    0.138640021574078E+02    0.360712260962218E+00    0.360712260962218E+00
    0.138690022493446E+02    0.375573665292515E+00    0.375573665292515E+00
    0.138740023412814E+02    0.391900066876917E+00    0.391900066876917E+00
    0.138790024332182E+02    0.409910238311219E+00    0.409910238311219E+00
    0.138840025251549E+02    0.429867153590705E+00    0.429867153590705E+00
    0.138890026170917E+02    0.452089414865245E+00    0.452089414865245E+00
    0.138940027090285E+02    0.476966330611531E+00    0.476966330611531E+00
    0.138990028009653E+02    0.504978054835928E+00    0.504978054835928E+00
    0.139040028929021E+02    0.536722843960737E+00    0.536722843960737E+00
    0.139090029848389E+02    0.572954484261026E+00    0.572954484261026E+00
    0.139140030767757E+02    0.614634507865325E+00    0.614634507865325E+00
    0.139190031687125E+02    0.663006329559139E+00    0.663006329559139E+00
    0.139240032606492E+02    0.719702575728778E+00    0.719702575728778E+00
    0.139290033525860E+02    0.786903878986898E+00    0.786903878986898E+00
    0.139340034445228E+02    0.867579623709903E+00    0.867579623709903E+00
    0.139390035364596E+02    0.965863166052939E+00    0.965863166052939E+00
    0.139440036283964E+02    0.108765539796973E+01    0.108765539796973E+01
    0.139490037203332E+02    0.124163161517346E+01    0.124163161517346E+01
    0.139540038122700E+02    0.144099406887689E+01    0.144099406887689E+01
    0.139590039042068E+02    0.170667966676451E+01    0.170667966676451E+01
    0.139640039961435E+02    0.207359685988584E+01    0.207359685988584E+01
    0.139690040880803E+02    0.260368653872117E+01    0.260368653872117E+01
    0.139740041800171E+02    0.341595524579122E+01    0.341595524579122E+01
    0.139790042719539E+02    0.476450121340017E+01    0.476450121340017E+01
    0.139840043638907E+02    0.727811634810085E+01    0.727811634810085E+01
    0.139890044558275E+02    0.129018510154487E+02    0.129018510154487E+02
    0.139940045477643E+02    0.304969154013702E+02    0.304969154013702E+02
    0.139990046397011E+02    0.162172853750453E+03    0.162172853750453E+03
    0.140040047316379E+02    0.116237408893323E+04    0.116237408893323E+04
    0.140090048235746E+02    0.493306614351427E+02    0.493306614351427E+02
    0.140140049155114E+02    0.147672088586962E+02    0.147672088586962E+02
    0.140190050074482E+02    0.684989015075961E+01    0.684989015075961E+01
    0.140240050993850E+02    0.389658824514463E+01    0.389658824514463E+01
    0.140290051913218E+02    0.250640615924318E+01    0.250640615924318E+01
    0.140340052832586E+02    0.175786100165666E+01    0.175786100165666E+01
    0.140390053751954E+02    0.132011410183293E+01    0.132011410183293E+01
    0.140440054671322E+02    0.105181016050919E+01    0.105181016050919E+01
    0.140490055590689E+02    0.885213154188472E+00    0.885213154188472E+00
    0.140540056510057E+02    0.785500117708737E+00    0.785500117708737E+00
    0.140590057429425E+02    0.734462686989177E+00    0.734462686989177E+00
    0.140640058348793E+02    0.723516603611059E+00    0.723516603611059E+00
    0.140690059268161E+02    0.750903238162863E+00    0.750903238162863E+00
    0.140740060187529E+02    0.821383793466664E+00    0.821383793466664E+00
    0.140790061106897E+02    0.948382562998784E+00    0.948382562998784E+00
    0.140840062026265E+02    0.116026574937955E+01    0.116026574937955E+01
    0.140890062945632E+02    0.151636902622187E+01    0.151636902622187E+01
    0.140940063865000E+02    0.215129646016121E+01    0.215129646016121E+01
    0.140990064784368E+02    0.342017476639708E+01    0.342017476639708E+01
    0.141040065703736E+02    0.652640638132422E+01    0.652640638132422E+01
    0.141090066623104E+02    0.179749261521325E+02    0.179749261521325E+02
    0.141140067542472E+02    0.175729240707131E+03    0.175729240707131E+03
    0.141190068461840E+02    0.126763493142046E+03    0.126763493142046E+03
    0.141240069381208E+02    0.152423849943216E+02    0.152423849943216E+02
    0.141290070300575E+02    0.551177040904019E+01    0.551177040904019E+01
    0.141340071219943E+02    0.279850836477855E+01    0.279850836477855E+01
    0.141390072139311E+02    0.168137839335595E+01    0.168137839335595E+01
    0.141440073058679E+02    0.111786558085030E+01    0.111786558085030E+01
    0.141490073978047E+02    0.795526305569899E+00    0.795526305569899E+00
    0.141540074897415E+02    0.594639705005505E+00    0.594639705005505E+00
    0.141590075816783E+02    0.461415542733561E+00    0.461415542733561E+00
    0.141640076736151E+02    0.368808315073331E+00    0.368808315073331E+00
    0.141690077655518E+02    0.302026488105102E+00    0.302026488105102E+00
    0.141740078574886E+02    0.252433366447359E+00    0.252433366447359E+00
    0.141790079494254E+02    0.214714514331314E+00    0.214714514331314E+00
    0.141840080413622E+02    0.185456048263866E+00    0.185456048263866E+00
    0.141890081332990E+02    0.162384695002535E+00    0.162384695002535E+00
    0.141940082252358E+02    0.143939825763899E+00    0.143939825763899E+00
    0.141990083171726E+02    0.129021605174711E+00    0.129021605174711E+00
    0.142040084091094E+02    0.116837097294219E+00    0.116837097294219E+00
    0.142090085010461E+02    0.106803114392599E+00    0.106803114392599E+00
    0.142140085929829E+02    0.984831139554817E-01    0.984831139554817E-01
    0.142190086849197E+02    0.915451675293604E-01    0.915451675293604E-01
    0.142240087768565E+02    0.857333319751360E-01    0.857333319751360E-01
    0.142290088687933E+02    0.808477553126984E-01    0.808477553126984E-01
    0.142340089607301E+02    0.767306008119150E-01    0.767306008119150E-01
    0.142390090526669E+02    0.732559238785393E-01    0.732559238785393E-01
    0.142440091446037E+02    0.703222828440059E-01    0.703222828440059E-01
    0.142490092365405E+02    0.678472716981215E-01    0.678472716981215E-01
    0.142540093284772E+02    0.657634242598791E-01    0.657634242598791E-01
    0.142590094204140E+02    0.640151104693388E-01    0.640151104693388E-01
    0.142640095123508E+02    0.625561595201221E-01    0.625561595201221E-01
    0.142690096042876E+02    0.613480217843904E-01    0.613480217843904E-01
    0.142740096962244E+02    0.603583343762756E-01    0.603583343762756E-01
    0.142790097881612E+02    0.595597923835386E-01    0.595597923835386E-01
    0.142840098800980E+02    0.589292535259510E-01    0.589292535259510E-01
    0.142890099720348E+02    0.584470228305316E-01    0.584470228305316E-01
    0.142940100639715E+02    0.580962772061391E-01    0.580962772061391E-01
    0.142990101559083E+02    0.578625996118237E-01    0.578625996118237E-01
    0.143040102478451E+02    0.577335997092380E-01    0.577335997092380E-01
    0.143090103397819E+02    0.576986032389987E-01    0.576986032389987E-01
    0.143140104317187E+02    0.577483963703146E-01    0.577483963703146E-01
    0.143190105236555E+02    0.578750143027934E-01    0.578750143027934E-01
    0.143240106155923E+02    0.580715657063848E-01    0.580715657063848E-01
    0.143290107075291E+02    0.583320863552203E-01    0.583320863552203E-01
    0.143340107994658E+02    0.586514166783556E-01    0.586514166783556E-01
    0.143390108914026E+02    0.590250990138116E-01    0.590250990138116E-01
    0.143440109833394E+02    0.594492911847905E-01    0.594492911847905E-01
    0.143490110752762E+02    0.599206936727339E-01    0.599206936727339E-01
    0.143540111672130E+02    0.604364881824645E-01    0.604364881824645E-01
    0.143590112591498E+02    0.609942858044778E-01    0.609942858044778E-01
    0.143640113510866E+02    0.615920833297444E-01    0.615920833297444E-01
    0.143690114430234E+02    0.622282265009509E-01    0.622282265009509E-01
    0.143740115349601E+02    0.629013792670757E-01    0.629013792670757E-01
    0.143790116268969E+02    0.636104982148408E-01    0.636104982148408E-01
    0.143840117188337E+02    0.643548115566287E-01    0.643548115566287E-01
    0.143890118107705E+02    0.651338021468743E-01    0.651338021468743E-01
    0.143940119027073E+02    0.659471941141363E-01    0.659471941141363E-01
    0.143990119946441E+02    0.667949427837764E-01    0.667949427837764E-01
    0.144040120865809E+02    0.676772276443478E-01    0.676772276443478E-01
    0.144090121785177E+02    0.685944481803492E-01    0.685944481803492E-01
    0.144140122704544E+02    0.695472224574659E-01    0.695472224574659E-01
    0.144190123623912E+02    0.705363884058895E-01    0.705363884058895E-01
    0.144240124543280E+02    0.715630078049651E-01    0.715630078049651E-01
    0.144290125462648E+02    0.726283730299623E-01    0.726283730299623E-01
    0.144340126382016E+02    0.737340166812696E-01    0.737340166812696E-01
    0.144390127301384E+02    0.748817242797182E-01    0.748817242797182E-01
    0.144440128220752E+02    0.760735502812170E-01    0.760735502812170E-01
    0.144490129140120E+02    0.773118377419945E-01    0.773118377419945E-01
    0.144540130059488E+02    0.785992420553724E-01    0.785992420553724E-01
    0.144590130978855E+02    0.799387592856885E-01    0.799387592856885E-01
    0.144640131898223E+02    0.813337597491014E-01    0.813337597491014E-01
    0.144690132817591E+02    0.827880276398851E-01    0.827880276398851E-01
    0.144740133736959E+02    0.843058076813324E-01    0.843058076813324E-01
    0.144790134656327E+02    0.858918600011831E-01    0.858918600011831E-01
    0.144840135575695E+02    0.875515247037378E-01    0.875515247037378E-01
    0.144890136495063E+02    0.892907979490088E-01    0.892907979490088E-01
    0.144940137414431E+02    0.911164217723318E-01    0.911164217723318E-01
    0.144990138333798E+02    0.930359904106789E-01    0.930359904106789E-01
    0.145040139253166E+02    0.950580765776686E-01    0.950580765776686E-01
    0.145090140172534E+02    0.971923819920188E-01    0.971923819920188E-01
    0.145140141091902E+02    0.994499175736183E-01    0.994499175736183E-01
    0.145190142011270E+02    0.101843220158507E+00    0.101843220158507E+00
    0.145240142930638E+02    0.104386614459733E+00    0.104386614459733E+00
    0.145290143850006E+02    0.107096531468997E+00    0.107096531468997E+00
    0.145340144769374E+02    0.109991897768484E+00    0.109991897768484E+00
    0.145390145688741E+02    0.113094614606136E+00    0.113094614606136E+00
    0.145440146608109E+02    0.116430151512218E+00    0.116430151512218E+00
    0.145490147527477E+02    0.120028287323279E+00    0.120028287323279E+00
    0.145540148446845E+02    0.123924042640648E+00    0.123924042640648E+00
    0.145590149366213E+02    0.128158863332779E+00    0.128158863332779E+00
    0.145640150285581E+02    0.132782136703855E+00    0.132782136703855E+00
    0.145690151204949E+02    0.137853153499518E+00    0.137853153499518E+00
    0.145740152124317E+02    0.143443674721221E+00    0.143443674721221E+00
    0.145790153043684E+02    0.149641329840625E+00    0.149641329840625E+00
    0.145840153963052E+02    0.156554174452515E+00    0.156554174452515E+00
    0.145890154882420E+02    0.164316890474733E+00    0.164316890474733E+00
    0.145940155801788E+02    0.173099353828218E+00    0.173099353828218E+00
    0.145990156721156E+02    0.183118680067843E+00    0.183118680067843E+00
    0.146040157640524E+02    0.194656488257405E+00    0.194656488257405E+00
    0.146090158559892E+02    0.208084180495091E+00    0.208084180495091E+00
    0.146140159479260E+02    0.223900863221545E+00    0.223900863221545E+00
    0.146190160398627E+02    0.242791809347116E+00    0.242791809347116E+00
    0.146240161317995E+02    0.265721447777894E+00    0.265721447777894E+00
    0.146290162237363E+02    0.294086699376209E+00    0.294086699376209E+00
    0.146340163156731E+02    0.329980677994345E+00    0.329980677994345E+00
    0.146390164076099E+02    0.376669304762079E+00    0.376669304762079E+00
    0.146440164995467E+02    0.439505767809399E+00    0.439505767809399E+00
    0.146490165914835E+02    0.527818389633537E+00    0.527818389633537E+00
    0.146540166834202E+02    0.659184227856599E+00    0.659184227856599E+00
    0.146590167753570E+02    0.870335786094202E+00    0.870335786094202E+00
    0.146640168672938E+02    0.124994490514479E+01    0.124994490514479E+01
    0.146690169592306E+02    0.206389054793328E+01    0.206389054793328E+01
    0.146740170511674E+02    0.446845642824811E+01    0.446845642824811E+01
    0.146790171431042E+02    0.203769195765082E+02    0.203769195765082E+02
    0.146840172350410E+02    0.265131187312670E+03    0.265131187312670E+03
    0.146890173269778E+02    0.712830550430935E+01    0.712830550430935E+01
    0.146940174189145E+02    0.200622421588307E+01    0.200622421588307E+01
    0.146990175108513E+02    0.962600678278118E+00    0.962600678278118E+00
    0.147040176027881E+02    0.637311893017955E+00    0.637311893017955E+00
    0.147090176947249E+02    0.563432546047476E+00    0.563432546047476E+00
    0.147140177866617E+02    0.663457968781377E+00    0.663457968781377E+00
    0.147190178785985E+02    0.105983361129785E+01    0.105983361129785E+01
    0.147240179705353E+02    0.259441410796103E+01    0.259441410796103E+01
    0.147290180624721E+02    0.204150316550024E+02    0.204150316550024E+02
    0.147340181544088E+02    0.245418389871126E+02    0.245418389871126E+02
    0.147390182463456E+02    0.247200007366393E+01    0.247200007366393E+01
    0.147440183382824E+02    0.867179005578246E+00    0.867179005578246E+00
    0.147490184302192E+02    0.439080278357999E+00    0.439080278357999E+00
    0.147540185221560E+02    0.267085254131527E+00    0.267085254131527E+00
    0.147590186140928E+02    0.182089894034377E+00    0.182089894034377E+00
    0.147640187060296E+02    0.134550236929749E+00    0.134550236929749E+00
    0.147690187979663E+02    0.105733271198332E+00    0.105733271198332E+00
    0.147740188899031E+02    0.872920726248103E-01    0.872920726248103E-01
    0.147790189818399E+02    0.750525342399224E-01    0.750525342399224E-01
    0.147840190737767E+02    0.667404394768537E-01    0.667404394768537E-01
    0.147890191657135E+02    0.610320059593067E-01    0.610320059593067E-01
    0.147940192576503E+02    0.571152576321739E-01    0.571152576321739E-01
    0.147990193495871E+02    0.544706630277875E-01    0.544706630277875E-01
    0.148040194415239E+02    0.527541585439312E-01    0.527541585439312E-01
    0.148090195334606E+02    0.517313736028769E-01    0.517313736028769E-01
    0.148140196253974E+02    0.512389649753168E-01    0.512389649753168E-01
    0.148190197173342E+02    0.511610146547656E-01    0.511610146547656E-01
    0.148240198092710E+02    0.514141530103335E-01    0.514141530103335E-01
    0.148290199012078E+02    0.519379225681570E-01    0.519379225681570E-01
    0.148340199931446E+02    0.526883925788448E-01    0.526883925788448E-01
    0.148390200850814E+02    0.536338501413450E-01    0.536338501413450E-01
    0.148440201770182E+02    0.547518551077679E-01    0.547518551077679E-01
    0.148490202689549E+02    0.560272158164120E-01    0.560272158164120E-01
    0.148540203608917E+02    0.574506054533961E-01    0.574506054533961E-01
    0.148590204528285E+02    0.590176401192960E-01    0.590176401192960E-01
    0.148640205447653E+02    0.607283050095184E-01    0.607283050095184E-01
    0.148690206367021E+02    0.625866591127977E-01    0.625866591127977E-01
    0.148740207286389E+02    0.646007805973617E-01    0.646007805973617E-01
    0.148790208205757E+02    0.667829401784909E-01    0.667829401784909E-01
    0.148840209125125E+02    0.691500125282914E-01    0.691500125282914E-01
    0.148890210044492E+02    0.717241597234944E-01    0.717241597234944E-01
    0.148940210963860E+02    0.745338496556940E-01    0.745338496556940E-01
    0.148990211883228E+02    0.776153111847553E-01    0.776153111847553E-01
    0.149040212802596E+02    0.810145839134263E-01    0.810145839134263E-01
    0.149090213721964E+02    0.847904055493621E-01    0.847904055493621E-01
    0.149140214641332E+02    0.890183137743928E-01    0.890183137743928E-01
    0.149190215560700E+02    0.937965573140063E-01    0.937965573140063E-01
    0.149240216480067E+02    0.992547761925774E-01    0.992547761925774E-01
    0.149290217399435E+02    0.105567044374418E+00    0.105567044374418E+00
    0.149340218318803E+02    0.112972005933822E+00    0.112972005933822E+00
    0.149390219238171E+02    0.121804965522814E+00    0.121804965522814E+00
    0.149440220157539E+02    0.132550968687718E+00    0.132550968687718E+00
    0.149490221076907E+02    0.145936543914639E+00    0.145936543914639E+00
    0.149540221996275E+02    0.163096812835486E+00    0.163096812835486E+00
    0.149590222915643E+02    0.185899930060368E+00    0.185899930060368E+00
    0.149640223835010E+02    0.217628851859038E+00    0.217628851859038E+00
    0.149690224754378E+02    0.264566221094952E+00    0.264566221094952E+00
    0.149740225673746E+02    0.340206207395171E+00    0.340206207395171E+00
    0.149790226593114E+02    0.478751668709103E+00    0.478751668709103E+00
    0.149840227512482E+02    0.792656057692615E+00    0.792656057692615E+00
    0.149890228431850E+02    0.188228734612653E+01    0.188228734612653E+01
    0.149940229351218E+02    0.179832198396887E+02    0.179832198396887E+02
    0.149990230270586E+02    0.701955344362195E+01    0.701955344362195E+01
    0.150040231189953E+02    0.918649014405668E+00    0.918649014405668E+00
    0.150090232109321E+02    0.504408410029209E+00    0.504408410029209E+00
    0.150140233028689E+02    0.824826268759230E+00    0.824826268759230E+00
    0.150190233948057E+02    0.750387338163988E+01    0.750387338163988E+01
    0.150240234867425E+02    0.410270010179751E+01    0.410270010179751E+01
    0.150290235786793E+02    0.533855750280481E+00    0.533855750280481E+00
    0.150340236706161E+02    0.204872359773892E+00    0.204872359773892E+00
    0.150390237625529E+02    0.113963603397839E+00    0.113963603397839E+00
    0.150440238544896E+02    0.781207832643693E-01    0.781207832643693E-01
    0.150490239464264E+02    0.615396300301538E-01    0.615396300301538E-01
    0.150540240383632E+02    0.533794968502625E-01    0.533794968502625E-01
    0.150590241303000E+02    0.494632522753897E-01    0.494632522753897E-01
    0.150640242222368E+02    0.479156194869205E-01    0.479156194869205E-01
    0.150690243141736E+02    0.478039916731326E-01    0.478039916731326E-01
    0.150740244061104E+02    0.486324075813025E-01    0.486324075813025E-01
    0.150790244980471E+02    0.501278187165776E-01    0.501278187165776E-01
    0.150840245899839E+02    0.521412718572499E-01    0.521412718572499E-01
    0.150890246819207E+02    0.545995241987126E-01    0.545995241987126E-01
    0.150940247738575E+02    0.574811486584941E-01    0.574811486584941E-01
    0.150990248657943E+02    0.608060528385153E-01    0.608060528385153E-01
    0.151040249577311E+02    0.646338446867154E-01    0.646338446867154E-01
    0.151090250496679E+02    0.690699671012815E-01    0.690699671012815E-01
    0.151140251416047E+02    0.742812852497591E-01    0.742812852497591E-01
    0.151190252335414E+02    0.805264512874975E-01    0.805264512874975E-01
    0.151240253254782E+02    0.882132493420336E-01    0.882132493420336E-01
    0.151290254174150E+02    0.980107604126720E-01    0.980107604126720E-01
    0.151340255093518E+02    0.111084423395746E+00    0.111084423395746E+00
    0.151390256012886E+02    0.129639468738814E+00    0.129639468738814E+00
    0.151440256932254E+02    0.158358742457667E+00    0.158358742457667E+00
    0.151490257851622E+02    0.209013634272088E+00    0.209013634272088E+00
    0.151540258770990E+02    0.320400073648462E+00    0.320400073648462E+00
    0.151590259690357E+02    0.708405787847480E+00    0.708405787847480E+00
    0.151640260609725E+02    0.921289103759719E+01    0.921289103759719E+01
    0.151690261529093E+02    0.109599941400204E+01    0.109599941400204E+01
    0.151740262448461E+02    0.315324483280210E+00    0.315324483280210E+00
    0.151790263367829E+02    0.544770110554065E+01    0.544770110554065E+01
    0.151840264287197E+02    0.353674660519844E+00    0.353674660519844E+00
    0.151890265206565E+02    0.795163803697570E-01    0.795163803697570E-01
    0.151940266125932E+02    0.485439483974247E-01    0.485439483974247E-01
    0.151990267045300E+02    0.438717164493529E-01    0.438717164493529E-01
    0.152040267964668E+02    0.462396890872082E-01    0.462396890872082E-01
    0.152090268884036E+02    0.519623719018242E-01    0.519623719018242E-01
    0.152140269803404E+02    0.606706566092713E-01    0.606706566092713E-01
    0.152190270722772E+02    0.735773991230071E-01    0.735773991230071E-01
    0.152240271642140E+02    0.937183040616425E-01    0.937183040616425E-01
    0.152290272561508E+02    0.127473900497911E+00    0.127473900497911E+00
    0.152340273480875E+02    0.188446234390986E+00    0.188446234390986E+00
    0.152390274400243E+02    0.307353266165752E+00    0.307353266165752E+00
    0.152440275319611E+02    0.559708276755239E+00    0.559708276755239E+00
    0.152490276238979E+02    0.115509990292429E+01    0.115509990292429E+01
    0.152540277158347E+02    0.279610887370806E+01    0.279610887370806E+01
    0.152590278077715E+02    0.881510252964748E+01    0.881510252964748E+01
    0.152640278997083E+02    0.596947888754578E+02    0.596947888754578E+02
    0.152690279916451E+02    0.211208919981212E+03    0.211208919981212E+03
    0.152740280835818E+02    0.372605535651848E+03    0.372605535651848E+03
    0.152790281755186E+02    0.792239358674435E+03    0.792239358674435E+03
    0.152840282674554E+02    0.167461231289159E+03    0.167461231289159E+03
    0.152890283593922E+02    0.112011909908571E+03    0.112011909908571E+03
    0.152940284513290E+02    0.106721441378282E+03    0.106721441378282E+03
    0.152990285432658E+02    0.123703428230992E+03    0.123703428230992E+03
    0.153040286352026E+02    0.165712161541759E+03    0.165712161541759E+03
    0.153090287271393E+02    0.253123784125843E+03    0.253123784125843E+03
    0.153140288190761E+02    0.445883298853510E+03    0.445883298853510E+03
    0.153190289110129E+02    0.946914080629666E+03    0.946914080629666E+03
    0.153240290029497E+02    0.276467171721885E+04    0.276467171721885E+04
    0.153290290948865E+02    0.215135709064798E+05    0.215135709064798E+05
    0.153340291868233E+02    0.430398469359106E+05    0.430398469359106E+05
    0.153390292787601E+02    0.119547858501834E+06    0.119547858501834E+06
    0.153440293706969E+02    0.166120095773369E+05    0.166120095773369E+05
    0.153490294626336E+02    0.100126144797440E+05    0.100126144797440E+05
    0.153540295545704E+02    0.939436742831776E+04    0.939436742831776E+04
    0.153590296465072E+02    0.119177129714069E+05    0.119177129714069E+05
    0.153640297384440E+02    0.212391172607957E+05    0.212391172607957E+05
    0.153690298303808E+02    0.782768846703099E+05    0.782768846703099E+05
    0.153740299223176E+02    0.441064871124273E+06    0.441064871124273E+06
    0.153790300142544E+02    0.189410310305450E+07    0.189410310305450E+07
    0.153840301061912E+02    0.528962357626253E+05    0.528962357626253E+05
    0.153890301981279E+02    0.188840604253088E+05    0.188840604253088E+05
    0.153940302900647E+02    0.109028283998663E+05    0.109028283998663E+05
    0.153990303820015E+02    0.799679153066995E+04    0.799679153066995E+04
    0.154040304739383E+02    0.691119842295559E+04    0.691119842295559E+04
    0.154090305658751E+02    0.686193022117370E+04    0.686193022117370E+04
    0.154140306578119E+02    0.784899623722747E+04    0.784899623722747E+04
    0.154190307497487E+02    0.107286833760391E+05    0.107286833760391E+05
    0.154240308416855E+02    0.198231029154375E+05    0.198231029154375E+05
    0.154290309336222E+02    0.853853580880404E+05    0.853853580880404E+05
    0.154340310255590E+02    0.215301832382793E+06    0.215301832382793E+06
    0.154390311174958E+02    0.281146008065805E+06    0.281146008065805E+06
    0.154440312094326E+02    0.112002357297212E+06    0.112002357297212E+06
    0.154490313013694E+02    0.173685447957665E+05    0.173685447957665E+05
    0.154540313933062E+02    0.704710590896226E+04    0.704710590896226E+04
    0.154590314852430E+02    0.394597939002106E+04    0.394597939002106E+04
    0.154640315771797E+02    0.263511586034159E+04    0.263511586034159E+04
    0.154690316691165E+02    0.198680516762787E+04    0.198680516762787E+04
    0.154740317610533E+02    0.165065997813590E+04    0.165065997813590E+04
    0.154790318529901E+02    0.149558413621441E+04    0.149558413621441E+04
    0.154840319449269E+02    0.147492719525812E+04    0.147492719525812E+04
    0.154890320368637E+02    0.159117692495640E+04    0.159117692495640E+04
    0.154940321288005E+02    0.190354974626746E+04    0.190354974626746E+04
    0.154990322207373E+02    0.260227615206448E+04    0.260227615206448E+04
    0.155040323126740E+02    0.427300392231120E+04    0.427300392231120E+04
    0.155090324046108E+02    0.107746785795855E+05    0.107746785795855E+05
    0.155140324965476E+02    0.287751611024966E+06    0.287751611024966E+06
    0.155190325884844E+02    0.175821972120838E+05    0.175821972120838E+05
    0.155240326804212E+02    0.164680969647429E+06    0.164680969647429E+06
    0.155290327723580E+02    0.711931578776378E+05    0.711931578776378E+05
    0.155340328642948E+02    0.131690843597291E+05    0.131690843597291E+05
    0.155390329562316E+02    0.613379556320467E+04    0.613379556320467E+04
    0.155440330481683E+02    0.389593491145242E+04    0.389593491145242E+04
    0.155490331401051E+02    0.747402743240765E+31    0.747402743240765E+31
    0.155540332320419E+02    0.386015210279861E+22    0.386015210279861E+22
    0.155590333239787E+02    0.233821188629570E+19    0.233821188629570E+19
    0.155640334159155E+02    0.241274773511645E+17    0.241274773511645E+17
    0.155690335078523E+02    0.880434190848757E+15    0.880434190848757E+15
    0.155740335997891E+02    0.657274304881238E+14    0.657274304881238E+14
    0.155790336917259E+02    0.777137852622834E+13    0.777137852622834E+13
    0.155840337836626E+02    0.126416555113937E+13    0.126416555113937E+13
    0.155890338755994E+02    0.259808617518274E+12    0.259808617518274E+12
    0.155940339675362E+02    0.637764065433728E+11    0.637764065433728E+11
    0.155990340594730E+02    0.179774725779147E+11    0.179774725779147E+11
    0.156040341514098E+02    0.565803771230146E+10    0.565803771230146E+10
    0.156090342433466E+02    0.194850638132309E+10    0.194850638132309E+10
    0.156140343352834E+02    0.723453214725289E+09    0.723453214725289E+09
    0.156190344272201E+02    0.286385256158447E+09    0.286385256158447E+09
    0.156240345191569E+02    0.119829450920223E+09    0.119829450920223E+09
    0.156290346110937E+02    0.526317004482152E+08    0.526317004482152E+08
    0.156340347030305E+02    0.241294103066938E+08    0.241294103066938E+08
    0.156390347949673E+02    0.114924549170488E+08    0.114924549170488E+08
    0.156440348869041E+02    0.566380692105250E+07    0.566380692105250E+07
    0.156490349788409E+02    0.287832888288759E+07    0.287832888288759E+07
    0.156540350707777E+02    0.150387088597805E+07    0.150387088597805E+07
    0.156590351627144E+02    0.805710364972278E+06    0.805710364972278E+06
    0.156640352546512E+02    0.441607045963342E+06    0.441607045963342E+06
    0.156690353465880E+02    0.247104537074969E+06    0.247104537074969E+06
    0.156740354385248E+02    0.140897750842582E+06    0.140897750842582E+06
    0.156790355304616E+02    0.817289504090628E+05    0.817289504090628E+05
    0.156840356223984E+02    0.481543326031684E+05    0.481543326031684E+05
    0.156890357143352E+02    0.287795108877925E+05    0.287795108877925E+05
    0.156940358062720E+02    0.174252085039143E+05    0.174252085039143E+05
    0.156990358982087E+02    0.106765480548213E+05    0.106765480548213E+05
    0.157040359901455E+02    0.661311692302888E+04    0.661311692302888E+04
    0.157090360820823E+02    0.413733444095262E+04    0.413733444095262E+04
    0.157140361740191E+02    0.261242950709503E+04    0.261242950709503E+04
    0.157190362659559E+02    0.166381418927833E+04    0.166381418927833E+04
    0.157240363578927E+02    0.106828684719380E+04    0.106828684719380E+04
    0.157290364498295E+02    0.691264246610554E+03    0.691264246610554E+03
    0.157340365417662E+02    0.450704504198738E+03    0.450704504198738E+03
    0.157390366337030E+02    0.296088610206846E+03    0.296088610206846E+03
    0.157440367256398E+02    0.196019179604748E+03    0.196019179604748E+03
    0.157490368175766E+02    0.130816533941968E+03    0.130816533941968E+03
    0.157540369095134E+02    0.880493444280146E+02    0.880493444280146E+02
    0.157590370014502E+02    0.598088864583710E+02    0.598088864583710E+02
    0.157640370933870E+02    0.410307615189641E+02    0.410307615189641E+02
    0.157690371853238E+02    0.284524057173629E+02    0.284524057173629E+02
    0.157740372772605E+02    0.199602428714068E+02    0.199602428714068E+02
    0.157790373691973E+02    0.141777873835468E+02    0.141777873835468E+02
    0.157840374611341E+02    0.102039940637638E+02    0.102039940637638E+02
    0.157890375530709E+02    0.744602073370926E+01    0.744602073370926E+01
    0.157940376450077E+02    0.551173976246054E+01    0.551173976246054E+01
    0.157990377369445E+02    0.414030653763587E+01    0.414030653763587E+01
    0.158040378288813E+02    0.315711023123606E+01    0.315711023123606E+01
    0.158090379208180E+02    0.244442773306684E+01    0.244442773306684E+01
    0.158140380127548E+02    0.192223798993703E+01    0.192223798993703E+01
    0.158190381046916E+02    0.153563707232241E+01    0.153563707232241E+01
    0.158240381966284E+02    0.124655639264131E+01    0.124655639264131E+01
    0.158290382885652E+02    0.102829457894387E+01    0.102829457894387E+01
    0.158340383805020E+02    0.861893719034756E+00    0.861893719034756E+00
    0.158390384724388E+02    0.733727221932110E+00    0.733727221932110E+00
    0.158440385643756E+02    0.633885184266634E+00    0.633885184266634E+00
    0.158490386563123E+02    0.555085721131485E+00    0.555085721131485E+00
    0.158540387482491E+02    0.491933969669799E+00    0.491933969669799E+00
    0.158590388401859E+02    0.440411606008456E+00    0.440411606008456E+00
    0.158640389321227E+02    0.397519858112054E+00    0.397519858112054E+00
    0.158690390240595E+02    0.361025379162805E+00    0.361025379162805E+00
    0.158740391159963E+02    0.329275685905174E+00    0.329275685905174E+00
    0.158790392079331E+02    0.301062255379926E+00    0.301062255379926E+00
    0.158840392998699E+02    0.275516842720045E+00    0.275516842720045E+00
    0.158890393918066E+02    0.252031471019623E+00    0.252031471019623E+00
    0.158940394837434E+02    0.230195731351225E+00    0.230195731351225E+00
    0.158990395756802E+02    0.209747107850758E+00    0.209747107850758E+00
    0.159040396676170E+02    0.190531386479575E+00    0.190531386479575E+00
    0.159090397595538E+02    0.172471077316099E+00    0.172471077316099E+00
    0.159140398514906E+02    0.155540344015386E+00    0.155540344015386E+00
    0.159190399434274E+02    0.139745301118915E+00    0.139745301118915E+00
    0.159240400353642E+02    0.125108782070434E+00    0.125108782070434E+00
    0.159290401273009E+02    0.111658844544684E+00    0.111658844544684E+00
    0.159340402192377E+02    0.994203949122976E-01    0.994203949122976E-01
    0.159390403111745E+02    0.884093992122112E-01    0.884093992122112E-01
    0.159440404031113E+02    0.786292155388691E-01    0.786292155388691E-01
    0.159490404950481E+02    0.700686393955994E-01    0.700686393955994E-01
    0.159540405869849E+02    0.627013033675754E-01    0.627013033675754E-01
    0.159590406789217E+02    0.564861177695581E-01    0.564861177695581E-01
    0.159640407708584E+02    0.513684808239052E-01    0.513684808239052E-01
    0.159690408627952E+02    0.472820259216058E-01    0.472820259216058E-01
    0.159740409547320E+02    0.441507097976493E-01    0.441507097976493E-01
    0.159790410466688E+02    0.418910789428163E-01    0.418910789428163E-01
    0.159840411386056E+02    0.404145821924443E-01    0.404145821924443E-01
    0.159890412305424E+02    0.396298251428533E-01    0.396298251428533E-01
    0.159940413224792E+02    0.394446867188743E-01    0.394446867188743E-01
    0.159990414144160E+02    0.397682399881969E-01    0.397682399881969E-01
    0.160040415063527E+02    0.405124381053823E-01    0.405124381053823E-01
    0.160090415982895E+02    0.415935423137548E-01    0.415935423137548E-01
    0.160140416902263E+02    0.429332822807790E-01    0.429332822807790E-01
    0.160190417821631E+02    0.444597499908505E-01    0.444597499908505E-01
    0.160240418740999E+02    0.461080370475985E-01    0.461080370475985E-01
    0.160290419660367E+02    0.478206318928500E-01    0.478206318928500E-01
    0.160340420579735E+02    0.495475982491937E-01    0.495475982491937E-01
    0.160390421499103E+02    0.512465593700308E-01    0.512465593700308E-01
    0.160440422418470E+02    0.528825145646664E-01    0.528825145646664E-01
    0.160490423337838E+02    0.544275152306201E-01    0.544275152306201E-01
    0.160540424257206E+02    0.558602274352006E-01    0.558602274352006E-01
    0.160590425176574E+02    0.571654071680693E-01    0.571654071680693E-01
    0.160640426095942E+02    0.583333128499684E-01    0.583333128499684E-01
    0.160690427015310E+02    0.593590777281685E-01    0.593590777281685E-01
    0.160740427934678E+02    0.602420625456527E-01    0.602420625456527E-01
    0.160790428854046E+02    0.609852063645277E-01    0.609852063645277E-01
    0.160840429773413E+02    0.615943909779621E-01    0.615943909779621E-01
    0.160890430692781E+02    0.620778317169523E-01    0.620778317169523E-01
    0.160940431612149E+02    0.624455049923159E-01    0.624455049923159E-01
    0.160990432531517E+02    0.627086207245091E-01    0.627086207245091E-01
    0.161040433450885E+02    0.628791448280662E-01    0.628791448280662E-01
    0.161090434370253E+02    0.629693769479211E-01    0.629693769479211E-01
    0.161140435289621E+02    0.629915833801381E-01    0.629915833801381E-01
    0.161190436208989E+02    0.629576872835673E-01    0.629576872835673E-01
    0.161240437128356E+02    0.628790142792722E-01    0.628790142792722E-01
    0.161290438047724E+02    0.627660915254713E-01    0.627660915254713E-01
    0.161340438967092E+02    0.626284971836948E-01    0.626284971836948E-01
    0.161390439886460E+02    0.624747564437132E-01    0.624747564437132E-01
    0.161440440805828E+02    0.623122798038771E-01    0.623122798038771E-01
    0.161490441725196E+02    0.621473389271180E-01    0.621473389271180E-01
    0.161540442644564E+02    0.619850751089207E-01    0.619850751089207E-01
    0.161590443563931E+02    0.618295355436324E-01    0.618295355436324E-01
    0.161640444483299E+02    0.616837323801121E-01    0.616837323801121E-01
    0.161690445402667E+02    0.615497199228467E-01    0.615497199228467E-01
    0.161740446322035E+02    0.614286854800360E-01    0.614286854800360E-01
    0.161790447241403E+02    0.613210496988080E-01    0.613210496988080E-01
    0.161840448160771E+02    0.612265725246685E-01    0.612265725246685E-01
    0.161890449080139E+02    0.611444617752420E-01    0.611444617752420E-01
    0.161940449999507E+02    0.610734803558088E-01    0.610734803558088E-01
    0.161990450918874E+02    0.610120509352479E-01    0.610120509352479E-01
    0.162040451838242E+02    0.609583549121118E-01    0.609583549121118E-01
    0.162090452757610E+02    0.609104242284144E-01    0.609104242284144E-01
    0.162140453676978E+02    0.608662249529324E-01    0.608662249529324E-01
    0.162190454596346E+02    0.608237314189537E-01    0.608237314189537E-01
    0.162240455515714E+02    0.607809904392446E-01    0.607809904392446E-01
    0.162290456435082E+02    0.607361752807331E-01    0.607361752807331E-01
    0.162340457354449E+02    0.606876293958278E-01    0.606876293958278E-01
    0.162390458273817E+02    0.606339001331899E-01    0.606339001331899E-01
    0.162440459193185E+02    0.605737628705078E-01    0.605737628705078E-01
    0.162490460112553E+02    0.605062361504355E-01    0.605062361504355E-01
    0.162540461031921E+02    0.604305885720101E-01    0.604305885720101E-01
    0.162590461951289E+02    0.603463382661388E-01    0.603463382661388E-01
    0.162640462870657E+02    0.602532458448349E-01    0.602532458448349E-01
    0.162690463790025E+02    0.601513017743593E-01    0.601513017743593E-01
    0.162740464709392E+02    0.600407091290059E-01    0.600407091290059E-01
    0.162790465628760E+02    0.599218626631019E-01    0.599218626631019E-01
    0.162840466548128E+02    0.597953251261570E-01    0.597953251261570E-01
    0.162890467467496E+02    0.596618016852388E-01    0.596618016852388E-01
    0.162940468386864E+02    0.595221132838458E-01    0.595221132838458E-01
    0.162990469306232E+02    0.593771696654683E-01    0.593771696654683E-01
    0.163040470225600E+02    0.592279427343690E-01    0.592279427343690E-01
    0.163090471144968E+02    0.590754408448185E-01    0.590754408448185E-01
    0.163140472064335E+02    0.589206845080696E-01    0.589206845080696E-01
    0.163190472983703E+02    0.587646839344002E-01    0.587646839344002E-01
    0.163240473903071E+02    0.586084187378488E-01    0.586084187378488E-01
    0.163290474822439E+02    0.584528200384392E-01    0.584528200384392E-01
    0.163340475741807E+02    0.582987551421718E-01    0.582987551421718E-01
    0.163390476661175E+02    0.581470148759832E-01    0.581470148759832E-01
    0.163440477580543E+02    0.579983036106845E-01    0.579983036106845E-01
    0.163490478499910E+02    0.578532319303210E-01    0.578532319303210E-01
    0.163540479419278E+02    0.577123118642545E-01    0.577123118642545E-01
    0.163590480338646E+02    0.575759545383365E-01    0.575759545383365E-01
    0.163640481258014E+02    0.574444700901418E-01    0.574444700901418E-01
    0.163690482177382E+02    0.573180696115873E-01    0.573180696115873E-01
    0.163740483096750E+02    0.571968689377631E-01    0.571968689377631E-01
    0.163790484016118E+02    0.570808939990129E-01    0.570808939990129E-01
    0.163840484935486E+02    0.569700875094436E-01    0.569700875094436E-01
    0.163890485854853E+02    0.568643167286383E-01    0.568643167286383E-01
    0.163940486774221E+02    0.567633820447768E-01    0.567633820447768E-01
    0.163990487693589E+02    0.566670261348561E-01    0.566670261348561E-01
    0.164040488612957E+02    0.565749434704821E-01    0.565749434704821E-01
    0.164090489532325E+02    0.564867899432217E-01    0.564867899432217E-01
    0.164140490451693E+02    0.564021924134217E-01    0.564021924134217E-01
    0.164190491371061E+02    0.563207580120263E-01    0.563207580120263E-01
    0.164240492290429E+02    0.562420830599385E-01    0.562420830599385E-01
    0.164290493209796E+02    0.561657611248155E-01    0.561657611248155E-01
    0.164340494129164E+02    0.560913912290959E-01    0.560913912290959E-01
    0.164390495048532E+02    0.560185841820438E-01    0.560185841820438E-01
    0.164440495967900E+02    0.559469689504172E-01    0.559469689504172E-01
    0.164490496887268E+02    0.558761977959228E-01    0.558761977959228E-01
    0.164540497806636E+02    0.558059505948390E-01    0.558059505948390E-01
    0.164590498726004E+02    0.557359382512038E-01    0.557359382512038E-01
    0.164640499645372E+02    0.556659052255730E-01    0.556659052255730E-01
    0.164690500564739E+02    0.555956312047504E-01    0.555956312047504E-01
    0.164740501484107E+02    0.555249319643756E-01    0.555249319643756E-01
    0.164790502403475E+02    0.554536594544223E-01    0.554536594544223E-01
    0.164840503322843E+02    0.553817012043664E-01    0.553817012043664E-01
    0.164890504242211E+02    0.553089790973722E-01    0.553089790973722E-01
    0.164940505161579E+02    0.552354475861527E-01    0.552354475861527E-01
    0.164990506080947E+02    0.551610914503970E-01    0.551610914503970E-01
    0.165040507000314E+02    0.550859231668205E-01    0.550859231668205E-01
    0.165090507919682E+02    0.550099797239589E-01    0.550099797239589E-01
    0.165140508839050E+02    0.549333207025332E-01    0.549333207025332E-01
    0.165190509758418E+02    0.548560224644655E-01    0.548560224644655E-01
    0.165240510677786E+02    0.547781773701117E-01    0.547781773701117E-01
    0.165290511597154E+02    0.546998889181536E-01    0.546998889181536E-01
    0.165340512516522E+02    0.546212690192730E-01    0.546212690192730E-01
    0.165390513435890E+02    0.545424345330383E-01    0.545424345330383E-01
    0.165440514355257E+02    0.544635043583568E-01    0.544635043583568E-01
    0.165490515274625E+02    0.543845966059910E-01    0.543845966059910E-01
    0.165540516193993E+02    0.543058260361815E-01    0.543058260361815E-01
    0.165590517113361E+02    0.542273017723851E-01    0.542273017723851E-01
    0.165640518032729E+02    0.541491253104845E-01    0.541491253104845E-01
    0.165690518952097E+02    0.540713888372052E-01    0.540713888372052E-01
    0.165740519871465E+02    0.539941738658799E-01    0.539941738658799E-01
    0.165790520790833E+02    0.539175501869411E-01    0.539175501869411E-01
    0.165840521710200E+02    0.538415751313529E-01    0.538415751313529E-01
    0.165890522629568E+02    0.537662931312619E-01    0.537662931312619E-01
    0.165940523548936E+02    0.536917355696529E-01    0.536917355696529E-01
    0.165990524468304E+02    0.536179208924771E-01    0.536179208924771E-01
    0.166040525387672E+02    0.535448549648479E-01    0.535448549648479E-01
    0.166090526307040E+02    0.534725316470761E-01    0.534725316470761E-01
    0.166140527226408E+02    0.534009335589821E-01    0.534009335589821E-01
    0.166190528145776E+02    0.533300330091203E-01    0.533300330091203E-01
    0.166240529065143E+02    0.532597930560793E-01    0.532597930560793E-01
    0.166290529984511E+02    0.531901686748295E-01    0.531901686748295E-01
    0.166340530903879E+02    0.531211079980970E-01    0.531211079980970E-01
    0.166390531823247E+02    0.530525536021384E-01    0.530525536021384E-01
    0.166440532742615E+02    0.529844438203013E-01    0.529844438203013E-01
    0.166490533661983E+02    0.529167140423811E-01    0.529167140423811E-01
    0.166540534581351E+02    0.528492979921129E-01    0.528492979921129E-01
    0.166590535500718E+02    0.527821289542436E-01    0.527821289542436E-01
    0.166640536420086E+02    0.527151409323537E-01    0.527151409323537E-01
    0.166690537339454E+02    0.526482697264064E-01    0.526482697264064E-01
    0.166740538258822E+02    0.525814539092445E-01    0.525814539092445E-01
    0.166790539178190E+02    0.525146356983942E-01    0.525146356983942E-01
    0.166840540097558E+02    0.524477617106150E-01    0.524477617106150E-01
    0.166890541016926E+02    0.523807835951709E-01    0.523807835951709E-01
    0.166940541936294E+02    0.523136585404963E-01    0.523136585404963E-01
    0.166990542855661E+02    0.522463496683205E-01    0.522463496683205E-01
    0.167040543775029E+02    0.521788262726231E-01    0.521788262726231E-01
    0.167090544694397E+02    0.521110639897725E-01    0.521110639897725E-01
    0.167140545613765E+02    0.520430447927322E-01    0.520430447927322E-01
    0.167190546533133E+02    0.519747569326283E-01    0.519747569326283E-01
    0.167240547452501E+02    0.519061947478831E-01    0.519061947478831E-01
    0.167290548371869E+02    0.518373583937993E-01    0.518373583937993E-01
    0.167340549291237E+02    0.517682534934639E-01    0.517682534934639E-01
    0.167390550210604E+02    0.516988907161481E-01    0.516988907161481E-01
    0.167440551129972E+02    0.516292853018750E-01    0.516292853018750E-01
    0.167490552049340E+02    0.515594565392713E-01    0.515594565392713E-01
    0.167540552968708E+02    0.514894272185434E-01    0.514894272185434E-01
    0.167590553888076E+02    0.514192229686392E-01    0.514192229686392E-01
    0.167640554807444E+02    0.513488719144842E-01    0.513488719144842E-01
    0.167690555726812E+02    0.512784037280715E-01    0.512784037280715E-01
    0.167740556646179E+02    0.512078493073781E-01    0.512078493073781E-01
    0.167790557565547E+02    0.511372401201272E-01    0.511372401201272E-01
    0.167840558484915E+02    0.510666076720845E-01    0.510666076720845E-01
    0.167890559404283E+02    0.509959829994251E-01    0.509959829994251E-01
    0.167940560323651E+02    0.509253961907285E-01    0.509253961907285E-01
    0.167990561243019E+02    0.508548759848862E-01    0.508548759848862E-01
    0.168040562162387E+02    0.507844493744318E-01    0.507844493744318E-01
    0.168090563081755E+02    0.507141412886861E-01    0.507141412886861E-01
    0.168140564001122E+02    0.506439743233959E-01    0.506439743233959E-01
    0.168190564920490E+02    0.505739685217889E-01    0.505739685217889E-01
    0.168240565839858E+02    0.505041412092312E-01    0.505041412092312E-01
    0.168290566759226E+02    0.504345068976147E-01    0.504345068976147E-01
    0.168340567678594E+02    0.503650772146837E-01    0.503650772146837E-01
    0.168390568597962E+02    0.502958609127000E-01    0.502958609127000E-01
    0.168440569517330E+02    0.502268638513464E-01    0.502268638513464E-01
    0.168490570436698E+02    0.501580892897574E-01    0.501580892897574E-01
    0.168540571356065E+02    0.500895376133014E-01    0.500895376133014E-01
    0.168590572275433E+02    0.500212069223621E-01    0.500212069223621E-01
    0.168640573194801E+02    0.499530929548911E-01    0.499530929548911E-01
    0.168690574114169E+02    0.498851893943875E-01    0.498851893943875E-01
    0.168740575033537E+02    0.498174880871886E-01    0.498174880871886E-01
    0.168790575952905E+02    0.497499792963901E-01    0.497499792963901E-01
    0.168840576872273E+02    0.496826519616992E-01    0.496826519616992E-01
    0.168890577791640E+02    0.496154939728286E-01    0.496154939728286E-01
    0.168940578711008E+02    0.495484924286780E-01    0.495484924286780E-01
    0.168990579630376E+02    0.494816339169272E-01    0.494816339169272E-01
    0.169040580549744E+02    0.494149047596233E-01    0.494149047596233E-01
    0.169090581469112E+02    0.493482912718465E-01    0.493482912718465E-01
    0.169140582388480E+02    0.492817799894055E-01    0.492817799894055E-01
    0.169190583307848E+02    0.492153578933190E-01    0.492153578933190E-01
    0.169240584227216E+02    0.491490125976283E-01    0.491490125976283E-01
    0.169290585146583E+02    0.490827325380810E-01    0.490827325380810E-01
    0.169340586065951E+02    0.490165071182113E-01    0.490165071182113E-01
    0.169390586985319E+02    0.489503268427470E-01    0.489503268427470E-01
    0.169440587904687E+02    0.488841834239358E-01    0.488841834239358E-01
    0.169490588824055E+02    0.488180698600960E-01    0.488180698600960E-01
    0.169540589743423E+02    0.487519804928823E-01    0.487519804928823E-01
    0.169590590662791E+02    0.486859110391426E-01    0.486859110391426E-01
    0.169640591582159E+02    0.486198585984357E-01    0.486198585984357E-01
    0.169690592501526E+02    0.485538216414724E-01    0.485538216414724E-01
    0.169740593420894E+02    0.484877999730540E-01    0.484877999730540E-01
    0.169790594340262E+02    0.484217946797045E-01    0.484217946797045E-01
    0.169840595259630E+02    0.483558080583861E-01    0.483558080583861E-01
    0.169890596178998E+02    0.482898435314140E-01    0.482898435314140E-01
    0.169940597098366E+02    0.482239055459058E-01    0.482239055459058E-01
    0.169990598017734E+02    0.481579994636785E-01    0.481579994636785E-01
    0.170040598937101E+02    0.480921314430869E-01    0.480921314430869E-01
    0.170090599856469E+02    0.480263083149624E-01    0.480263083149624E-01
    0.170140600775837E+02    0.479605374492136E-01    0.479605374492136E-01
    0.170190601695205E+02    0.478948266317609E-01    0.478948266317609E-01
    0.170240602614573E+02    0.478291839205451E-01    0.478291839205451E-01
    0.170290603533941E+02    0.477636175288717E-01    0.477636175288717E-01
    0.170340604453309E+02    0.476981356933594E-01    0.476981356933594E-01
    0.170390605372677E+02    0.476327465545524E-01    0.476327465545524E-01
    0.170440606292044E+02    0.475674580461829E-01    0.475674580461829E-01
    0.170490607211412E+02    0.475022777894770E-01    0.475022777894770E-01
    0.170540608130780E+02    0.474372129973358E-01    0.474372129973358E-01
    0.170590609050148E+02    0.473722703913694E-01    0.473722703913694E-01
    0.170640609969516E+02    0.473074561281673E-01    0.473074561281673E-01
    0.170690610888884E+02    0.472427757351644E-01    0.472427757351644E-01
    0.170740611808252E+02    0.471782340635113E-01    0.471782340635113E-01
    0.170790612727620E+02    0.471138352490003E-01    0.471138352490003E-01
    0.170840613646987E+02    0.470495826862520E-01    0.470495826862520E-01
    0.170890614566355E+02    0.469854790184134E-01    0.469854790184134E-01
    0.170940615485723E+02    0.469215261857984E-01    0.469215261857984E-01
    0.170990616405091E+02    0.468577250197474E-01    0.468577250197474E-01
    0.171040617324459E+02    0.467940763353979E-01    0.467940763353979E-01
    0.171090618243827E+02    0.467305796212596E-01    0.467305796212596E-01
    0.171140619163195E+02    0.466672339238592E-01    0.466672339238592E-01
    0.171190620082563E+02    0.466040376517413E-01    0.466040376517413E-01
    0.171240621001930E+02    0.465409886388155E-01    0.465409886388155E-01
    0.171290621921298E+02    0.464780842040982E-01    0.464780842040982E-01
    0.171340622840666E+02    0.464153212114566E-01    0.464153212114566E-01
    0.171390623760034E+02    0.463526961356599E-01    0.463526961356599E-01
    0.171440624679402E+02    0.462902051280163E-01    0.462902051280163E-01
    0.171490625598770E+02    0.462278440852589E-01    0.462278440852589E-01
    0.171540626518138E+02    0.461656087181123E-01    0.461656087181123E-01
    0.171590627437505E+02    0.461034946194274E-01    0.461034946194274E-01
    0.171640628356873E+02    0.460414973303783E-01    0.460414973303783E-01
    0.171690629276241E+02    0.459796124055837E-01    0.459796124055837E-01
    0.171740630195609E+02    0.459178354794713E-01    0.459178354794713E-01
    0.171790631114977E+02    0.458561625374704E-01    0.458561625374704E-01
    0.171840632034345E+02    0.457945886454629E-01    0.457945886454629E-01
    0.171890632953713E+02    0.457331110297280E-01    0.457331110297280E-01
    0.171940633873081E+02    0.456717264772878E-01    0.456717264772878E-01
    0.171990634792448E+02    0.456104288990021E-01    0.456104288990021E-01
    0.172040635711816E+02    0.455492186421659E-01    0.455492186421659E-01
    0.172090636631184E+02    0.454880918458208E-01    0.454880918458208E-01
    0.172140637550552E+02    0.454270463705556E-01    0.454270463705556E-01
    0.172190638469920E+02    0.453660804281563E-01    0.453660804281563E-01
    0.172240639389288E+02    0.453051926188510E-01    0.453051926188510E-01
    0.172290640308656E+02    0.452443819371899E-01    0.452443819371899E-01
    0.172340641228024E+02    0.451836477685562E-01    0.451836477685562E-01
    0.172390642147391E+02    0.451229898707148E-01    0.451229898707148E-01
    0.172440643066759E+02    0.450624083702300E-01    0.450624083702300E-01
    0.172490643986127E+02    0.450019037337240E-01    0.450019037337240E-01
    0.172540644905495E+02    0.449414767455464E-01    0.449414767455464E-01
    0.172590645824863E+02    0.448811284853460E-01    0.448811284853460E-01
    0.172640646744231E+02    0.448208602920892E-01    0.448208602920892E-01
    0.172690647663599E+02    0.447606737342968E-01    0.447606737342968E-01
    0.172740648582967E+02    0.447005705766568E-01    0.447005705766568E-01
    0.172790649502334E+02    0.446405527426851E-01    0.446405527426851E-01
    0.172840650421702E+02    0.445806222803440E-01    0.445806222803440E-01
    0.172890651341070E+02    0.445207813252003E-01    0.445207813252003E-01
    0.172940652260438E+02    0.444610320641346E-01    0.444610320641346E-01
    0.172990653179806E+02    0.444013767011271E-01    0.444013767011271E-01
    0.173040654099174E+02    0.443418174220306E-01    0.443418174220306E-01
    0.173090655018542E+02    0.442823563642097E-01    0.442823563642097E-01
    0.173140655937909E+02    0.442229955843578E-01    0.442229955843578E-01
    0.173190656857277E+02    0.441637370322829E-01    0.441637370322829E-01
    0.173240657776645E+02    0.441045825237446E-01    0.441045825237446E-01
    0.173290658696013E+02    0.440455337213165E-01    0.440455337213165E-01
    0.173340659615381E+02    0.439865921079160E-01    0.439865921079160E-01
    0.173390660534749E+02    0.439277589805974E-01    0.439277589805974E-01
    0.173440661454117E+02    0.438690354276693E-01    0.438690354276693E-01
    0.173490662373485E+02    0.438104223246949E-01    0.438104223246949E-01
    0.173540663292852E+02    0.437519203253922E-01    0.437519203253922E-01
    0.173590664212220E+02    0.436935298583943E-01    0.436935298583943E-01
    0.173640665131588E+02    0.436352511279893E-01    0.436352511279893E-01
    0.173690666050956E+02    0.435770841155740E-01    0.435770841155740E-01
    0.173740666970324E+02    0.435190285856865E-01    0.435190285856865E-01
    0.173790667889692E+02    0.434610840924415E-01    0.434610840924415E-01
    0.173840668809060E+02    0.434032499930076E-01    0.434032499930076E-01
    0.173890669728427E+02    0.433455254576668E-01    0.433455254576668E-01
    0.173940670647795E+02    0.432879094852383E-01    0.432879094852383E-01
    0.173990671567163E+02    0.432304009122510E-01    0.432304009122510E-01
    0.174040672486531E+02    0.431729984693303E-01    0.431729984693303E-01
    0.174090673405899E+02    0.431157007205975E-01    0.431157007205975E-01
    0.174140674325267E+02    0.430585061627432E-01    0.430585061627432E-01
    0.174190675244635E+02    0.430014132054921E-01    0.430014132054921E-01
    0.174240676164003E+02    0.429444202013844E-01    0.429444202013844E-01
    0.174290677083370E+02    0.428875254625097E-01    0.428875254625097E-01
    0.174340678002738E+02    0.428307272917057E-01    0.428307272917057E-01
    0.174390678922106E+02    0.427740239462422E-01    0.427740239462422E-01
    0.174440679841474E+02    0.427174138311279E-01    0.427174138311279E-01
    0.174490680760842E+02    0.426608952102033E-01    0.426608952102033E-01
    0.174540681680210E+02    0.426044665303214E-01    0.426044665303214E-01
    0.174590682599578E+02    0.425481262693560E-01    0.425481262693560E-01
    0.174640683518946E+02    0.424918729918164E-01    0.424918729918164E-01
    0.174690684438313E+02    0.424357053542830E-01    0.424357053542830E-01
    0.174740685357681E+02    0.423796221258330E-01    0.423796221258330E-01
    0.174790686277049E+02    0.423236221888664E-01    0.423236221888664E-01
    0.174840687196417E+02    0.422677045512657E-01    0.422677045512657E-01
    0.174890688115785E+02    0.422118683431195E-01    0.422118683431195E-01
    0.174940689035153E+02    0.421561128344424E-01    0.421561128344424E-01
    0.174990689954521E+02    0.421004374250961E-01    0.421004374250961E-01
    0.175040690873889E+02    0.420448416487250E-01    0.420448416487250E-01
    0.175090691793256E+02    0.419893251718760E-01    0.419893251718760E-01
    0.175140692712624E+02    0.419338877871941E-01    0.419338877871941E-01
    0.175190693631992E+02    0.418785294106922E-01    0.418785294106922E-01
    0.175240694551360E+02    0.418232494493929E-01    0.418232494493929E-01
    0.175290695470728E+02    0.417680503091241E-01    0.417680503091241E-01
    0.175340696390096E+02    0.417129293033712E-01    0.417129293033712E-01
    0.175390697309464E+02    0.416578884352407E-01    0.416578884352407E-01
    0.175440698228831E+02    0.416029278140026E-01    0.416029278140026E-01
    0.175490699148199E+02    0.415480478946543E-01    0.415480478946543E-01
    0.175540700067567E+02    0.414932492591185E-01    0.414932492591185E-01
    0.175590700986935E+02    0.414385325175026E-01    0.414385325175026E-01
    0.175640701906303E+02    0.413838983203763E-01    0.413838983203763E-01
    0.175690702825671E+02    0.413293473382866E-01    0.413293473382866E-01
    0.175740703745039E+02    0.412748802584899E-01    0.412748802584899E-01
    0.175790704664407E+02    0.412204977731740E-01    0.412204977731740E-01
    0.175840705583774E+02    0.411662005641491E-01    0.411662005641491E-01
    0.175890706503142E+02    0.411119892935441E-01    0.411119892935441E-01
    0.175940707422510E+02    0.410578645937016E-01    0.410578645937016E-01
    0.175990708341878E+02    0.410038270649187E-01    0.410038270649187E-01
    0.176040709261246E+02    0.409498772584466E-01    0.409498772584466E-01
    0.176090710180614E+02    0.408960156529844E-01    0.408960156529844E-01
    0.176140711099982E+02    0.408422427006706E-01    0.408422427006706E-01
    0.176190712019350E+02    0.407885587644597E-01    0.407885587644597E-01
    0.176240712938717E+02    0.407349641411968E-01    0.407349641411968E-01
    0.176290713858085E+02    0.406814590548293E-01    0.406814590548293E-01
    0.176340714777453E+02    0.406280436502782E-01    0.406280436502782E-01
    0.176390715696821E+02    0.405747179979678E-01    0.405747179979678E-01
    0.176440716616189E+02    0.405214820809308E-01    0.405214820809308E-01
    0.176490717535557E+02    0.404683358127628E-01    0.404683358127628E-01
    0.176540718454925E+02    0.404152790313868E-01    0.404152790313868E-01
    0.176590719374293E+02    0.403623114894515E-01    0.403623114894515E-01
    0.176640720293660E+02    0.403094328762336E-01    0.403094328762336E-01
    0.176690721213028E+02    0.402566428109621E-01    0.402566428109621E-01
    0.176740722132396E+02    0.402039408509860E-01    0.402039408509860E-01
    0.176790723051764E+02    0.401513264957394E-01    0.401513264957394E-01
    0.176840723971132E+02    0.400987991878883E-01    0.400987991878883E-01
    0.176890724890500E+02    0.400463583410346E-01    0.400463583410346E-01
    0.176940725809868E+02    0.399940033054306E-01    0.399940033054306E-01
    0.176990726729235E+02    0.399417334172411E-01    0.399417334172411E-01
    0.177040727648603E+02    0.398895479784884E-01    0.398895479784884E-01
    0.177090728567971E+02    0.398374462782597E-01    0.398374462782597E-01
    0.177140729487339E+02    0.397854275905709E-01    0.397854275905709E-01
    0.177190730406707E+02    0.397334911872277E-01    0.397334911872277E-01
    0.177240731326075E+02    0.396816363425859E-01    0.396816363425859E-01
    0.177290732245443E+02    0.396298623437915E-01    0.396298623437915E-01
    0.177340733164811E+02    0.395781684811544E-01    0.395781684811544E-01
    0.177390734084178E+02    0.395265540803367E-01    0.395265540803367E-01
    0.177440735003546E+02    0.394750184892799E-01    0.394750184892799E-01
    0.177490735922914E+02    0.394235610863048E-01    0.394235610863048E-01
    0.177540736842282E+02    0.393721812856017E-01    0.393721812856017E-01
    0.177590737761650E+02    0.393208785446525E-01    0.393208785446525E-01
    0.177640738681018E+02    0.392696523611638E-01    0.392696523611638E-01
    0.177690739600386E+02    0.392185022808200E-01    0.392185022808200E-01
    0.177740740519754E+02    0.391674278955679E-01    0.391674278955679E-01
    0.177790741439121E+02    0.391164288470494E-01    0.391164288470494E-01
    0.177840742358489E+02    0.390655048143773E-01    0.390655048143773E-01
    0.177890743277857E+02    0.390146553944202E-01    0.390146553944202E-01
    0.177940744197225E+02    0.389638812647821E-01    0.389638812647821E-01
    0.177990745116593E+02    0.389131809220562E-01    0.389131809220562E-01
    0.178040746035961E+02    0.388625550032934E-01    0.388625550032934E-01
    0.178090746955329E+02    0.388120033624266E-01    0.388120033624266E-01
    0.178140747874697E+02    0.387615259717748E-01    0.387615259717748E-01
    0.178190748794064E+02    0.387111228552989E-01    0.387111228552989E-01
    0.178240749713432E+02    0.386607940736008E-01    0.386607940736008E-01
    0.178290750632800E+02    0.386105397267017E-01    0.386105397267017E-01
    0.178340751552168E+02    0.385603599397590E-01    0.385603599397590E-01
    0.178390752471536E+02    0.385102548681966E-01    0.385102548681966E-01
    0.178440753390904E+02    0.384602246890570E-01    0.384602246890570E-01
    0.178490754310272E+02    0.384102695966729E-01    0.384102695966729E-01
    0.178540755229639E+02    0.383603897991607E-01    0.383603897991607E-01
    0.178590756149007E+02    0.383105855140168E-01    0.383105855140168E-01
    0.178640757068375E+02    0.382608569648171E-01    0.382608569648171E-01
    0.178690757987743E+02    0.382112043850799E-01    0.382112043850799E-01
    0.178740758907111E+02    0.381616283862365E-01    0.381616283862365E-01
    0.178790759826479E+02    0.381121277598918E-01    0.381121277598918E-01
    0.178840760745847E+02    0.380627043881159E-01    0.380627043881159E-01
    0.178890761665215E+02    0.380133577649675E-01    0.380133577649675E-01
    0.178940762584582E+02    0.379640878451995E-01    0.379640878451995E-01
    0.178990763503950E+02    0.379148951585029E-01    0.379148951585029E-01
    0.179040764423318E+02    0.378657796443005E-01    0.378657796443005E-01
    0.179090765342686E+02    0.378167414086709E-01    0.378167414086709E-01
    0.179140766262054E+02    0.377677805184626E-01    0.377677805184626E-01
    0.179190767181422E+02    0.377188970093410E-01    0.377188970093410E-01
    0.179240768100790E+02    0.376700908853460E-01    0.376700908853460E-01
    0.179290769020157E+02    0.376213621201108E-01    0.376213621201108E-01
    0.179340769939525E+02    0.375727106552728E-01    0.375727106552728E-01
    0.179390770858893E+02    0.375241364005503E-01    0.375241364005503E-01
    0.179440771778261E+02    0.374756392303381E-01    0.374756392303381E-01
    0.179490772697629E+02    0.374272189955469E-01    0.374272189955469E-01
    0.179540773616997E+02    0.373788755121197E-01    0.373788755121197E-01
    0.179590774536365E+02    0.373306085696056E-01    0.373306085696056E-01
    0.179640775455733E+02    0.372824179304290E-01    0.372824179304290E-01
    0.179690776375100E+02    0.372343033325269E-01    0.372343033325269E-01
    0.179740777294468E+02    0.371862644908801E-01    0.371862644908801E-01
    0.179790778213836E+02    0.371383011007383E-01    0.371383011007383E-01
    0.179840779133204E+02    0.370904128390619E-01    0.370904128390619E-01
    0.179890780052572E+02    0.370425993673678E-01    0.370425993673678E-01
    0.179940780971940E+02    0.369948603360943E-01    0.369948603360943E-01
    0.179990781891308E+02    0.369471953841347E-01    0.369471953841347E-01
    0.180040782810676E+02    0.368996041443867E-01    0.368996041443867E-01
    0.180090783730043E+02    0.368520862459141E-01    0.368520862459141E-01
    0.180140784649411E+02    0.368046413160670E-01    0.368046413160670E-01
    0.180190785568779E+02    0.367572689836416E-01    0.367572689836416E-01
    0.180240786488147E+02    0.367099688818720E-01    0.367099688818720E-01
    0.180290787407515E+02    0.366627406498766E-01    0.366627406498766E-01
    0.180340788326883E+02    0.366155839366260E-01    0.366155839366260E-01
    0.180390789246251E+02    0.365684984015415E-01    0.365684984015415E-01
    0.180440790165619E+02    0.365214837177603E-01    0.365214837177603E-01
    0.180490791084986E+02    0.364745395731680E-01    0.364745395731680E-01
    0.180540792004354E+02    0.364276656724254E-01    0.364276656724254E-01
    0.180590792923722E+02    0.363808617383752E-01    0.363808617383752E-01
    0.180640793843090E+02    0.363341275131054E-01    0.363341275131054E-01
    0.180690794762458E+02    0.362874627588175E-01    0.362874627588175E-01
    0.180740795681826E+02    0.362408672586480E-01    0.362408672586480E-01
    0.180790796601194E+02    0.361943408173811E-01    0.361943408173811E-01
    0.180840797520561E+02    0.361478832608777E-01    0.361478832608777E-01
    0.180890798439929E+02    0.361014944364614E-01    0.361014944364614E-01
    0.180940799359297E+02    0.360551742131583E-01    0.360551742131583E-01
    0.180990800278665E+02    0.360089224803961E-01    0.360089224803961E-01
    0.181040801198033E+02    0.359627391478401E-01    0.359627391478401E-01
    0.181090802117401E+02    0.359166241441835E-01    0.359166241441835E-01
    0.181140803036769E+02    0.358705774163887E-01    0.358705774163887E-01
    0.181190803956137E+02    0.358245989277148E-01    0.358245989277148E-01
    0.181240804875504E+02    0.357786886582063E-01    0.357786886582063E-01
    0.181290805794872E+02    0.357328466000668E-01    0.357328466000668E-01
    0.181340806714240E+02    0.356870727581169E-01    0.356870727581169E-01
    0.181390807633608E+02    0.356413671458318E-01    0.356413671458318E-01
    0.181440808552976E+02    0.355957297708482E-01    0.355957297708482E-01
    0.181490809472344E+02    0.355501609503031E-01    0.355501609503031E-01
    0.181540810391712E+02    0.355046600839805E-01    0.355046600839805E-01
    0.181590811311080E+02    0.354592277160412E-01    0.354592277160412E-01
    0.181640812230447E+02    0.354138637709885E-01    0.354138637709885E-01
    0.181690813149815E+02    0.353685682836384E-01    0.353685682836384E-01
    0.181740814069183E+02    0.353233412930645E-01    0.353233412930645E-01
    0.181790814988551E+02    0.352781828354222E-01    0.352781828354222E-01
    0.181840815907919E+02    0.352330929420939E-01    0.352330929420939E-01
    0.181890816827287E+02    0.351880716376809E-01    0.351880716376809E-01
    0.181940817746655E+02    0.351431189383552E-01    0.351431189383552E-01
    0.181990818666022E+02    0.350982348518917E-01    0.350982348518917E-01
    0.182040819585390E+02    0.350534193745713E-01    0.350534193745713E-01
    0.182090820504758E+02    0.350086724917947E-01    0.350086724917947E-01
    0.182140821424126E+02    0.349639941753295E-01    0.349639941753295E-01
    0.182190822343494E+02    0.349193843840674E-01    0.349193843840674E-01
    0.182240823262862E+02    0.348748430562256E-01    0.348748430562256E-01
    0.182290824182230E+02    0.348303700446571E-01    0.348303700446571E-01
    0.182340825101598E+02    0.347859656439853E-01    0.347859656439853E-01
    0.182390826020965E+02    0.347416294104761E-01    0.347416294104761E-01
    0.182440826940333E+02    0.346973610474019E-01    0.346973610474019E-01
    0.182490827859701E+02    0.346531611843905E-01    0.346531611843905E-01
    0.182540828779069E+02    0.346090286722056E-01    0.346090286722056E-01
    0.182590829698437E+02    0.345649640220654E-01    0.345649640220654E-01
    0.182640830617805E+02    0.345209669477841E-01    0.345209669477841E-01
    0.182690831537173E+02    0.344770372628450E-01    0.344770372628450E-01
    0.182740832456541E+02    0.344331747844842E-01    0.344331747844842E-01
    0.182790833375908E+02    0.343893793214129E-01    0.343893793214129E-01
    0.182840834295276E+02    0.343456506677613E-01    0.343456506677613E-01
    0.182890835214644E+02    0.343019886202027E-01    0.343019886202027E-01
    0.182940836134012E+02    0.342583929620139E-01    0.342583929620139E-01
    0.182990837053380E+02    0.342148634744497E-01    0.342148634744497E-01
    0.183040837972748E+02    0.341713999345120E-01    0.341713999345120E-01
    0.183090838892116E+02    0.341280021168065E-01    0.341280021168065E-01
    0.183140839811484E+02    0.340846697943602E-01    0.340846697943602E-01
    0.183190840730851E+02    0.340414027401396E-01    0.340414027401396E-01
    0.183240841650219E+02    0.339982007276267E-01    0.339982007276267E-01
    0.183290842569587E+02    0.339550635328149E-01    0.339550635328149E-01
    0.183340843488955E+02    0.339119909350630E-01    0.339119909350630E-01
    0.183390844408323E+02    0.338689827176518E-01    0.338689827176518E-01
    0.183440845327691E+02    0.338260386691686E-01    0.338260386691686E-01
    0.183490846247059E+02    0.337831585846511E-01    0.337831585846511E-01
    0.183540847166426E+02    0.337403422653934E-01    0.337403422653934E-01
    0.183590848085794E+02    0.336975895211015E-01    0.336975895211015E-01
    0.183640849005162E+02    0.336549001691850E-01    0.336549001691850E-01
    0.183690849924530E+02    0.336122740361015E-01    0.336122740361015E-01
    0.183740850843898E+02    0.335697109575635E-01    0.335697109575635E-01
    0.183790851763266E+02    0.335272107787157E-01    0.335272107787157E-01
    0.183840852682634E+02    0.334847733543411E-01    0.334847733543411E-01
    0.183890853602002E+02    0.334423985492351E-01    0.334423985492351E-01
    0.183940854521369E+02    0.334000862383976E-01    0.334000862383976E-01
    0.183990855440737E+02    0.333578363059830E-01    0.333578363059830E-01
    0.184040856360105E+02    0.333156486461417E-01    0.333156486461417E-01
    0.184090857279473E+02    0.332735231623927E-01    0.332735231623927E-01
    0.184140858198841E+02    0.332314597675387E-01    0.332314597675387E-01
    0.184190859118209E+02    0.331894583820292E-01    0.331894583820292E-01
    0.184240860037577E+02    0.331475189346826E-01    0.331475189346826E-01
    0.184290860956945E+02    0.331056413622146E-01    0.331056413622146E-01
    0.184340861876312E+02    0.330638256077052E-01    0.330638256077052E-01
    0.184390862795680E+02    0.330220716211100E-01    0.330220716211100E-01
    0.184440863715048E+02    0.329803793567478E-01    0.329803793567478E-01
    0.184490864634416E+02    0.329387487733411E-01    0.329387487733411E-01
    0.184540865553784E+02    0.328971798344643E-01    0.328971798344643E-01
    0.184590866473152E+02    0.328556725063924E-01    0.328556725063924E-01
    0.184640867392520E+02    0.328142267564622E-01    0.328142267564622E-01
    0.184690868311887E+02    0.327728425549544E-01    0.327728425549544E-01
    0.184740869231255E+02    0.327315198721525E-01    0.327315198721525E-01
    0.184790870150623E+02    0.326902586778122E-01    0.326902586778122E-01
    0.184840871069991E+02    0.326490589412622E-01    0.326490589412622E-01
    0.184890871989359E+02    0.326079206259491E-01    0.326079206259491E-01
    0.184940872908727E+02    0.325668437009533E-01    0.325668437009533E-01
    0.184990873828095E+02    0.325258281253512E-01    0.325258281253512E-01
    0.185040874747463E+02    0.324848738586812E-01    0.324848738586812E-01
    0.185090875666830E+02    0.324439808619282E-01    0.324439808619282E-01
    0.185140876586198E+02    0.324031490426780E-01    0.324031490426780E-01
    0.185190877505566E+02    0.323623784001052E-01    0.323623784001052E-01
    0.185240878424934E+02    0.323216688430948E-01    0.323216688430948E-01
    0.185290879344302E+02    0.322810203085501E-01    0.322810203085501E-01
    0.185340880263670E+02    0.322404327203843E-01    0.322404327203843E-01
    0.185390881183038E+02    0.321999059983001E-01    0.321999059983001E-01
    0.185440882102406E+02    0.321594400547747E-01    0.321594400547747E-01
    0.185490883021773E+02    0.321190347967726E-01    0.321190347967726E-01
    0.185540883941141E+02    0.320786901233849E-01    0.320786901233849E-01
    0.185590884860509E+02    0.320384059290881E-01    0.320384059290881E-01
    0.185640885779877E+02    0.319981821007072E-01    0.319981821007072E-01
    0.185690886699245E+02    0.319580185192522E-01    0.319580185192522E-01
    0.185740887618613E+02    0.319179150611240E-01    0.319179150611240E-01
    0.185790888537981E+02    0.318778715963976E-01    0.318778715963976E-01
    0.185840889457349E+02    0.318378879893096E-01    0.318378879893096E-01
    0.185890890376716E+02    0.317979640896802E-01    0.317979640896802E-01
    0.185940891296084E+02    0.317581000794582E-01    0.317581000794582E-01
    0.185990892215452E+02    0.317182960748896E-01    0.317182960748896E-01
    0.186040893134820E+02    0.316785492953100E-01    0.316785492953100E-01
    0.186090894054188E+02    0.316388627571013E-01    0.316388627571013E-01
    0.186140894973556E+02    0.315992354205869E-01    0.315992354205869E-01
    0.186190895892924E+02    0.315596667410762E-01    0.315596667410762E-01
    0.186240896812291E+02    0.315201567333998E-01    0.315201567333998E-01
    0.186290897731659E+02    0.314807052412913E-01    0.314807052412913E-01
    0.186340898651027E+02    0.314413120978404E-01    0.314413120978404E-01
    0.186390899570395E+02    0.314019771506225E-01    0.314019771506225E-01
    0.186440900489763E+02    0.313627002426885E-01    0.313627002426885E-01
    0.186490901409131E+02    0.313234812225374E-01    0.313234812225374E-01
    0.186540902328499E+02    0.312843199467777E-01    0.312843199467777E-01
    0.186590903247867E+02    0.312452162566659E-01    0.312452162566659E-01
    0.186640904167234E+02    0.312061700119993E-01    0.312061700119993E-01
    0.186690905086602E+02    0.311671810744479E-01    0.311671810744479E-01
    0.186740906005970E+02    0.311282493047880E-01    0.311282493047880E-01
    0.186790906925338E+02    0.310893745688719E-01    0.310893745688719E-01
    0.186840907844706E+02    0.310505567385814E-01    0.310505567385814E-01
    0.186890908764074E+02    0.310117956898169E-01    0.310117956898169E-01
    0.186940909683442E+02    0.309730913017034E-01    0.309730913017034E-01
    0.186990910602810E+02    0.309344434600076E-01    0.309344434600076E-01
    0.187040911522177E+02    0.308958520538078E-01    0.308958520538078E-01
    0.187090912441545E+02    0.308573169784664E-01    0.308573169784664E-01
    0.187140913360913E+02    0.308188381314808E-01    0.308188381314808E-01
    0.187190914280281E+02    0.307804154181578E-01    0.307804154181578E-01
    0.187240915199649E+02    0.307420487461672E-01    0.307420487461672E-01
    0.187290916119017E+02    0.307037380285863E-01    0.307037380285863E-01
    0.187340917038385E+02    0.306654831821738E-01    0.306654831821738E-01
    0.187390917957752E+02    0.306272841281358E-01    0.306272841281358E-01
    0.187440918877120E+02    0.305891407905868E-01    0.305891407905868E-01
    0.187490919796488E+02    0.305510530974705E-01    0.305510530974705E-01
    0.187540920715856E+02    0.305130209800913E-01    0.305130209800913E-01
    0.187590921635224E+02    0.304750443656970E-01    0.304750443656970E-01
    0.187640922554592E+02    0.304371232105521E-01    0.304371232105521E-01
    0.187690923473960E+02    0.303992574324257E-01    0.303992574324257E-01
    0.187740924393328E+02    0.303614469781408E-01    0.303614469781408E-01
    0.187790925312695E+02    0.303236917890391E-01    0.303236917890391E-01
    0.187840926232063E+02    0.302859918069508E-01    0.302859918069508E-01
    0.187890927151431E+02    0.302483469741235E-01    0.302483469741235E-01
    0.187940928070799E+02    0.302107572342012E-01    0.302107572342012E-01
    0.187990928990167E+02    0.301732225292648E-01    0.301732225292648E-01
    0.188040929909535E+02    0.301357428008411E-01    0.301357428008411E-01
    0.188090930828903E+02    0.300983179902331E-01    0.300983179902331E-01
    0.188140931748271E+02    0.300609480371669E-01    0.300609480371669E-01
    0.188190932667638E+02    0.300236328804562E-01    0.300236328804562E-01
    0.188240933587006E+02    0.299863724558050E-01    0.299863724558050E-01
    0.188290934506374E+02    0.299491666978943E-01    0.299491666978943E-01
    0.188340935425742E+02    0.299120155387143E-01    0.299120155387143E-01
    0.188390936345110E+02    0.298749189082155E-01    0.298749189082155E-01
    0.188440937264478E+02    0.298378767331482E-01    0.298378767331482E-01
    0.188490938183846E+02    0.298008889375793E-01    0.298008889375793E-01
    0.188540939103213E+02    0.297639554431645E-01    0.297639554431645E-01
    0.188590940022581E+02    0.297270761681860E-01    0.297270761681860E-01
    0.188640940941949E+02    0.296902510267157E-01    0.296902510267157E-01
    0.188690941861317E+02    0.296534799339294E-01    0.296534799339294E-01
    0.188740942780685E+02    0.296167627858518E-01    0.296167627858518E-01
    0.188790943700053E+02    0.295800991430268E-01    0.295800991430268E-01
    0.188840944619421E+02    0.295434900565725E-01    0.295434900565725E-01
    0.188890945538789E+02    0.295069342075854E-01    0.295069342075854E-01
    0.188940946458156E+02    0.294704319328790E-01    0.294704319328790E-01
    0.188990947377524E+02    0.294339831236512E-01    0.294339831236512E-01
    0.189040948296892E+02    0.293975876683671E-01    0.293975876683671E-01
    0.189090949216260E+02    0.293612454616371E-01    0.293612454616371E-01
    0.189140950135628E+02    0.293249563911468E-01    0.293249563911468E-01
    0.189190951054996E+02    0.292887203458501E-01    0.292887203458501E-01
    0.189240951974364E+02    0.292525372108719E-01    0.292525372108719E-01
    0.189290952893732E+02    0.292164068708057E-01    0.292164068708057E-01
    0.189340953813099E+02    0.291803292116949E-01    0.291803292116949E-01
    0.189390954732467E+02    0.291443041163399E-01    0.291443041163399E-01
    0.189440955651835E+02    0.291083314676726E-01    0.291083314676726E-01
    0.189490956571203E+02    0.290724111477281E-01    0.290724111477281E-01
    0.189540957490571E+02    0.290365430409435E-01    0.290365430409435E-01
    0.189590958409939E+02    0.290007270262751E-01    0.290007270262751E-01
    0.189640959329307E+02    0.289649629950691E-01    0.289649629950691E-01
    0.189690960248675E+02    0.289292509006937E-01    0.289292509006937E-01
    0.189740961168042E+02    0.288935904329916E-01    0.288935904329916E-01
    0.189790962087410E+02    0.288579822594635E-01    0.288579822594635E-01
    0.189840963006778E+02    0.288224244654565E-01    0.288224244654565E-01
    0.189890963926146E+02    0.287869186284302E-01    0.287869186284302E-01
    0.189940964845514E+02    0.287514641140246E-01    0.287514641140246E-01
    0.189990965764882E+02    0.287160607991971E-01    0.287160607991971E-01
    0.190040966684250E+02    0.286807085907427E-01    0.286807085907427E-01
    0.190090967603617E+02    0.286454073813826E-01    0.286454073813826E-01
    0.190140968522985E+02    0.286101570730393E-01    0.286101570730393E-01
    0.190190969442353E+02    0.285749575676879E-01    0.285749575676879E-01
    0.190240970361721E+02    0.285398087714507E-01    0.285398087714507E-01
    0.190290971281089E+02    0.285047105911023E-01    0.285047105911023E-01
    0.190340972200457E+02    0.284696629383218E-01    0.284696629383218E-01
    0.190390973119825E+02    0.284346657241999E-01    0.284346657241999E-01
    0.190440974039193E+02    0.283997188641927E-01    0.283997188641927E-01
    0.190490974958560E+02    0.283648222756869E-01    0.283648222756869E-01
    0.190540975877928E+02    0.283299758770492E-01    0.283299758770492E-01
    0.190590976797296E+02    0.282951795909754E-01    0.282951795909754E-01
    0.190640977716664E+02    0.282604333401530E-01    0.282604333401530E-01
    0.190690978636032E+02    0.282257370495047E-01    0.282257370495047E-01
    0.190740979555400E+02    0.281910906467139E-01    0.281910906467139E-01
    0.190790980474768E+02    0.281564940601526E-01    0.281564940601526E-01
    0.190840981394136E+02    0.281219472197459E-01    0.281219472197459E-01
    0.190890982313503E+02    0.280874500563084E-01    0.280874500563084E-01
    0.190940983232871E+02    0.280530025028722E-01    0.280530025028722E-01
    0.190990984152239E+02    0.280186044921461E-01    0.280186044921461E-01
    0.191040985071607E+02    0.279842559578211E-01    0.279842559578211E-01
    0.191090985990975E+02    0.279499568352127E-01    0.279499568352127E-01
    0.191140986910343E+02    0.279157070588221E-01    0.279157070588221E-01
    0.191190987829711E+02    0.278815065634748E-01    0.278815065634748E-01
    0.191240988749078E+02    0.278473552844471E-01    0.278473552844471E-01
    0.191290989668446E+02    0.278132531565420E-01    0.278132531565420E-01
    0.191340990587814E+02    0.277792001146358E-01    0.277792001146358E-01
    0.191390991507182E+02    0.277451960922181E-01    0.277451960922181E-01
    0.191440992426550E+02    0.277112410238279E-01    0.277112410238279E-01
    0.191490993345918E+02    0.276773348415113E-01    0.276773348415113E-01
    0.191540994265286E+02    0.276434774775548E-01    0.276434774775548E-01
    0.191590995184654E+02    0.276096688626547E-01    0.276096688626547E-01
    0.191640996104021E+02    0.275759089265917E-01    0.275759089265917E-01
    0.191690997023389E+02    0.275421975982006E-01    0.275421975982006E-01
    0.191740997942757E+02    0.275085348054251E-01    0.275085348054251E-01
    0.191790998862125E+02    0.274749204739024E-01    0.274749204739024E-01
    0.191840999781493E+02    0.274413545285526E-01    0.274413545285526E-01
    0.191891000700861E+02    0.274078368929821E-01    0.274078368929821E-01
    0.191941001620229E+02    0.273743674893890E-01    0.273743674893890E-01
    0.191991002539597E+02    0.273409462384687E-01    0.273409462384687E-01
    0.192041003458964E+02    0.273075730593368E-01    0.273075730593368E-01
    0.192091004378332E+02    0.272742478700091E-01    0.272742478700091E-01
    0.192141005297700E+02    0.272409705879280E-01    0.272409705879280E-01
    0.192191006217068E+02    0.272077411281249E-01    0.272077411281249E-01
    0.192241007136436E+02    0.271745594048882E-01    0.271745594048882E-01
    0.192291008055804E+02    0.271414253314182E-01    0.271414253314182E-01
    0.192341008975172E+02    0.271083388206572E-01    0.271083388206572E-01
    0.192391009894540E+02    0.270752997692009E-01    0.270752997692009E-01
    0.192441010813907E+02    0.270423081320759E-01    0.270423081320759E-01
    0.192491011733275E+02    0.270093637831856E-01    0.270093637831856E-01
    0.192541012652643E+02    0.269764719255718E-01    0.269764719255718E-01
    0.192591013572011E+02    0.269436165171276E-01    0.269436165171276E-01
    0.192641014491379E+02    0.269108135000059E-01    0.269108135000059E-01
    0.192691015410747E+02    0.268780574005260E-01    0.268780574005260E-01
    0.192741016330115E+02    0.268453481331500E-01    0.268453481331500E-01
    0.192791017249482E+02    0.268126856074518E-01    0.268126856074518E-01
    0.192841018168850E+02    0.267800697310850E-01    0.267800697310850E-01
    0.192891019088218E+02    0.267475004128637E-01    0.267475004128637E-01
    0.192941020007586E+02    0.267149775622230E-01    0.267149775622230E-01
    0.192991020926954E+02    0.266825010846045E-01    0.266825010846045E-01
    0.193041021846322E+02    0.266500708932761E-01    0.266500708932761E-01
    0.193091022765690E+02    0.266176868961838E-01    0.266176868961838E-01
    0.193141023685058E+02    0.265853490044544E-01    0.265853490044544E-01
    0.193191024604425E+02    0.265530571303626E-01    0.265530571303626E-01
    0.193241025523793E+02    0.265208111828175E-01    0.265208111828175E-01
    0.193291026443161E+02    0.264886110721780E-01    0.264886110721780E-01
    0.193341027362529E+02    0.264564566516600E-01    0.264564566516600E-01
    0.193391028281897E+02    0.264243481349325E-01    0.264243481349325E-01
    0.193441029201265E+02    0.263922851181134E-01    0.263922851181134E-01
    0.193491030120633E+02    0.263602675078847E-01    0.263602675078847E-01
    0.193541031040001E+02    0.263282952665251E-01    0.263282952665251E-01
    0.193591031959368E+02    0.262963685588020E-01    0.262963685588020E-01
    0.193641032878736E+02    0.262644870469342E-01    0.262644870469342E-01
    0.193691033798104E+02    0.262326507276432E-01    0.262326507276432E-01
    0.193741034717472E+02    0.262008595271448E-01    0.262008595271448E-01
    0.193791035636840E+02    0.261691133702910E-01    0.261691133702910E-01
    0.193841036556208E+02    0.261374121840511E-01    0.261374121840511E-01
    0.193891037475576E+02    0.261057558959764E-01    0.261057558959764E-01
    0.193941038394943E+02    0.260741444346580E-01    0.260741444346580E-01
    0.193991039314311E+02    0.260425777298306E-01    0.260425777298306E-01
    0.194041040233679E+02    0.260110557124632E-01    0.260110557124632E-01
    0.194091041153047E+02    0.259795783134324E-01    0.259795783134324E-01
    0.194141042072415E+02    0.259481454651741E-01    0.259481454651741E-01
    0.194191042991783E+02    0.259167571020534E-01    0.259167571020534E-01
    0.194241043911151E+02    0.258854131551979E-01    0.258854131551979E-01
    0.194291044830519E+02    0.258541135622249E-01    0.258541135622249E-01
    0.194341045749886E+02    0.258228582551703E-01    0.258228582551703E-01
    0.194391046669254E+02    0.257916471704163E-01    0.257916471704163E-01
    0.194441047588622E+02    0.257604802432169E-01    0.257604802432169E-01
    0.194491048507990E+02    0.257293574090569E-01    0.257293574090569E-01
    0.194541049427358E+02    0.256982786043771E-01    0.256982786043771E-01
    0.194591050346726E+02    0.256672437648788E-01    0.256672437648788E-01
    0.194641051266094E+02    0.256362528264864E-01    0.256362528264864E-01
    0.194691052185462E+02    0.256053057253861E-01    0.256053057253861E-01
    0.194741053104829E+02    0.255744023966847E-01    0.255744023966847E-01
    0.194791054024197E+02    0.255435427762200E-01    0.255435427762200E-01
    0.194841054943565E+02    0.255127267994055E-01    0.255127267994055E-01
    0.194891055862933E+02    0.254819544011556E-01    0.254819544011556E-01
    0.194941056782301E+02    0.254512255151090E-01    0.254512255151090E-01
    0.194991057701669E+02    0.254205400755779E-01    0.254205400755779E-01
    0.195041058621037E+02    0.253898980165275E-01    0.253898980165275E-01
    0.195091059540405E+02    0.253592992706837E-01    0.253592992706837E-01
    0.195141060459772E+02    0.253287437702003E-01    0.253287437702003E-01
    0.195191061379140E+02    0.252982314472114E-01    0.252982314472114E-01
    0.195241062298508E+02    0.252677622326271E-01    0.252677622326271E-01
    0.195291063217876E+02    0.252373360573157E-01    0.252373360573157E-01
    0.195341064137244E+02    0.252069528513016E-01    0.252069528513016E-01
    0.195391065056612E+02    0.251766125440662E-01    0.251766125440662E-01
    0.195441065975980E+02    0.251463150640486E-01    0.251463150640486E-01
    0.195491066895347E+02    0.251160603397048E-01    0.251160603397048E-01
    0.195541067814715E+02    0.250858482992070E-01    0.250858482992070E-01
    0.195591068734083E+02    0.250556788690224E-01    0.250556788690224E-01
    0.195641069653451E+02    0.250255519761638E-01    0.250255519761638E-01
    0.195691070572819E+02    0.249954675466970E-01    0.249954675466970E-01
    0.195741071492187E+02    0.249654255067237E-01    0.249654255067237E-01
    0.195791072411555E+02    0.249354257814345E-01    0.249354257814345E-01
    0.195841073330923E+02    0.249054682957733E-01    0.249054682957733E-01
    0.195891074250290E+02    0.248755529751481E-01    0.248755529751481E-01
    0.195941075169658E+02    0.248456797437221E-01    0.248456797437221E-01
    0.195991076089026E+02    0.248158485257588E-01    0.248158485257588E-01
    0.196041077008394E+02    0.247860592456414E-01    0.247860592456414E-01
    0.196091077927762E+02    0.247563118273206E-01    0.247563118273206E-01
    0.196141078847130E+02    0.247266061946196E-01    0.247266061946196E-01
    0.196191079766498E+02    0.246969422705847E-01    0.246969422705847E-01
    0.196241080685866E+02    0.246673199753416E-01    0.246673199753416E-01
    0.196291081605233E+02    0.246377392146535E-01    0.246377392146535E-01
    0.196341082524601E+02    0.246081994045935E-01    0.246081994045935E-01
    0.196391083443969E+02    0.245787023664766E-01    0.245787023664766E-01
    0.196441084363337E+02    0.245492458157745E-01    0.245492458157745E-01
    0.196491085282705E+02    0.245198305734525E-01    0.245198305734525E-01
    0.196541086202073E+02    0.244904565304039E-01    0.244904565304039E-01
    0.196591087121441E+02    0.244611236074004E-01    0.244611236074004E-01
    0.196641088040808E+02    0.244318317284966E-01    0.244318317284966E-01
    0.196691088960176E+02    0.244025808239038E-01    0.244025808239038E-01
    0.196741089879544E+02    0.243733708186799E-01    0.243733708186799E-01
    0.196791090798912E+02    0.243442016435992E-01    0.243442016435992E-01
    0.196841091718280E+02    0.243150732269261E-01    0.243150732269261E-01
    0.196891092637648E+02    0.242859854994045E-01    0.242859854994045E-01
    0.196941093557016E+02    0.242569383916099E-01    0.242569383916099E-01
    0.196991094476384E+02    0.242279318350292E-01    0.242279318350292E-01
    0.197041095395751E+02    0.241989657597297E-01    0.241989657597297E-01
    0.197091096315119E+02    0.241700400936897E-01    0.241700400936897E-01
    0.197141097234487E+02    0.241411547198934E-01    0.241411547198934E-01
    0.197191098153855E+02    0.241123098364244E-01    0.241123098364244E-01
    0.197241099073223E+02    0.240835051902340E-01    0.240835051902340E-01
    0.197291099992591E+02    0.240547404330264E-01    0.240547404330264E-01
    0.197341100911959E+02    0.240260160226880E-01    0.240260160226880E-01
    0.197391101831327E+02    0.239973313157399E-01    0.239973313157399E-01
    0.197441102750694E+02    0.239686867613577E-01    0.239686867613577E-01
    0.197491103670062E+02    0.239400821065677E-01    0.239400821065677E-01
    0.197541104589430E+02    0.239115172918940E-01    0.239115172918940E-01
    0.197591105508798E+02    0.238829922561310E-01    0.238829922561310E-01
    0.197641106428166E+02    0.238545069378555E-01    0.238545069378555E-01
    0.197691107347534E+02    0.238260612764701E-01    0.238260612764701E-01
    0.197741108266902E+02    0.237976552116445E-01    0.237976552116445E-01
    0.197791109186270E+02    0.237692886822492E-01    0.237692886822492E-01
    0.197841110105637E+02    0.237409616287652E-01    0.237409616287652E-01
    0.197891111025005E+02    0.237126739912703E-01    0.237126739912703E-01
    0.197941111944373E+02    0.236844257097305E-01    0.236844257097305E-01
    0.197991112863741E+02    0.236562167246390E-01    0.236562167246390E-01
    0.198041113783109E+02    0.236280469764077E-01    0.236280469764077E-01
    0.198091114702477E+02    0.235999164053617E-01    0.235999164053617E-01
    0.198141115621845E+02    0.235718249519289E-01    0.235718249519289E-01
    0.198191116541212E+02    0.235437725566879E-01    0.235437725566879E-01
    0.198241117460580E+02    0.235157591595232E-01    0.235157591595232E-01
    0.198291118379948E+02    0.234877847009316E-01    0.234877847009316E-01
    0.198341119299316E+02    0.234598491209248E-01    0.234598491209248E-01
    0.198391120218684E+02    0.234319523594757E-01    0.234319523594757E-01
    0.198441121138052E+02    0.234040943561853E-01    0.234040943561853E-01
    0.198491122057420E+02    0.233762750505739E-01    0.233762750505739E-01
    0.198541122976788E+02    0.233484943822007E-01    0.233484943822007E-01
    0.198591123896155E+02    0.233207522897568E-01    0.233207522897568E-01
    0.198641124815523E+02    0.232930487126806E-01    0.232930487126806E-01
    0.198691125734891E+02    0.232653835891690E-01    0.232653835891690E-01
    0.198741126654259E+02    0.232377568577692E-01    0.232377568577692E-01
    0.198791127573627E+02    0.232101684566806E-01    0.232101684566806E-01
    0.198841128492995E+02    0.231826183237108E-01    0.231826183237108E-01
    0.198891129412363E+02    0.231551063966717E-01    0.231551063966717E-01
    0.198941130331730E+02    0.231276326129071E-01    0.231276326129071E-01
    0.198991131251098E+02    0.231001969098998E-01    0.231001969098998E-01
    0.199041132170466E+02    0.230727992243883E-01    0.230727992243883E-01
    0.199091133089834E+02    0.230454394934840E-01    0.230454394934840E-01
    0.199141134009202E+02    0.230181176539142E-01    0.230181176539142E-01
    0.199191134928570E+02    0.229908336420580E-01    0.229908336420580E-01
    0.199241135847938E+02    0.229635873945358E-01    0.229635873945358E-01
    0.199291136767306E+02    0.229363788476299E-01    0.229363788476299E-01
    0.199341137686673E+02    0.229092079376584E-01    0.229092079376584E-01
    0.199391138606041E+02    0.228820746008080E-01    0.228820746008080E-01
    0.199441139525409E+02    0.228549787725253E-01    0.228549787725253E-01
    0.199491140444777E+02    0.228279203912242E-01    0.228279203912242E-01
    0.199541141364145E+02    0.228008993910866E-01    0.228008993910866E-01
    0.199591142283513E+02    0.227739157089531E-01    0.227739157089531E-01
    0.199641143202881E+02    0.227469692813168E-01    0.227469692813168E-01
    0.199691144122249E+02    0.227200600446213E-01    0.227200600446213E-01
    0.199741145041616E+02    0.226931879361203E-01    0.226931879361203E-01
    0.199791145960984E+02    0.226663528917774E-01    0.226663528917774E-01
    0.199841146880352E+02    0.226395548490195E-01    0.226395548490195E-01
    0.199891147799720E+02    0.226127937449508E-01    0.226127937449508E-01
    0.199941148719088E+02    0.225860695174298E-01    0.225860695174298E-01
    0.199991149638456E+02    0.225593821039466E-01    0.225593821039466E-01
    0.200041150557824E+02    0.225327314429544E-01    0.225327314429544E-01
    0.200091151477192E+02    0.225061174723315E-01    0.225061174723315E-01
    0.200141152396559E+02    0.224795401356276E-01    0.224795401356276E-01
    0.200191153315927E+02    0.224529993887448E-01    0.224529993887448E-01
    0.200241154235295E+02    0.224264950346298E-01    0.224264950346298E-01
    0.200291155154663E+02    0.224000272412992E-01    0.224000272412992E-01
    0.200341156074031E+02    0.223735958118488E-01    0.223735958118488E-01
    0.200391156993399E+02    0.223472007070351E-01    0.223472007070351E-01
    0.200441157912767E+02    0.223208418672220E-01    0.223208418672220E-01
    0.200491158832134E+02    0.222945192364759E-01    0.222945192364759E-01
    0.200541159751502E+02    0.222682327555842E-01    0.222682327555842E-01
    0.200591160670870E+02    0.222419823665662E-01    0.222419823665662E-01
    0.200641161590238E+02    0.222157680116140E-01    0.222157680116140E-01
    0.200691162509606E+02    0.221895896333220E-01    0.221895896333220E-01
    0.200741163428974E+02    0.221634471743498E-01    0.221634471743498E-01
    0.200791164348342E+02    0.221373405783099E-01    0.221373405783099E-01
    0.200841165267710E+02    0.221112697887818E-01    0.221112697887818E-01
    0.200891166187077E+02    0.220852347504402E-01    0.220852347504402E-01
    0.200941167106445E+02    0.220592354104885E-01    0.220592354104885E-01
    0.200991168025813E+02    0.220332717413441E-01    0.220332717413441E-01
    0.201041168945181E+02    0.220073433400530E-01    0.220073433400530E-01
    0.201091169864549E+02    0.219814492731209E-01    0.219814492731209E-01
    0.201141170783917E+02    0.219555938930649E-01    0.219555938930649E-01
    0.201191171703285E+02    0.219297721677961E-01    0.219297721677961E-01
    0.201241172622653E+02    0.219039857854416E-01    0.219039857854416E-01
    0.201291173542020E+02    0.218782347540650E-01    0.218782347540650E-01
    0.201341174461388E+02    0.218525189728733E-01    0.218525189728733E-01
    0.201391175380756E+02    0.218268383918086E-01    0.218268383918086E-01
    0.201441176300124E+02    0.218011929570576E-01    0.218011929570576E-01
    0.201491177219492E+02    0.217755826148922E-01    0.217755826148922E-01
    0.201541178138860E+02    0.217500073110931E-01    0.217500073110931E-01
    0.201591179058228E+02    0.217244669921776E-01    0.217244669921776E-01
    0.201641179977596E+02    0.216989616036278E-01    0.216989616036278E-01
    0.201691180896963E+02    0.216734910922081E-01    0.216734910922081E-01
    0.201741181816331E+02    0.216480554038362E-01    0.216480554038362E-01
    0.201791182735699E+02    0.216226544847338E-01    0.216226544847338E-01
    0.201841183655067E+02    0.215972882807052E-01    0.215972882807052E-01
    0.201891184574435E+02    0.215719567383623E-01    0.215719567383623E-01
    0.201941185493803E+02    0.215466598033675E-01    0.215466598033675E-01
    0.201991186413171E+02    0.215213974219774E-01    0.215213974219774E-01
    0.202041187332538E+02    0.214961695394912E-01    0.214961695394912E-01
    0.202091188251906E+02    0.214709761024756E-01    0.214709761024756E-01
    0.202141189171274E+02    0.214458170559129E-01    0.214458170559129E-01
    0.202191190090642E+02    0.214206923465053E-01    0.214206923465053E-01
    0.202241191010010E+02    0.213956019190194E-01    0.213956019190194E-01
    0.202291191929378E+02    0.213705457192981E-01    0.213705457192981E-01
    0.202341192848746E+02    0.213455236927274E-01    0.213455236927274E-01
    0.202391193768114E+02    0.213205357847652E-01    0.213205357847652E-01
    0.202441194687481E+02    0.212955819406789E-01    0.212955819406789E-01
    0.202491195606849E+02    0.212706621057092E-01    0.212706621057092E-01
    0.202541196526217E+02    0.212457762249967E-01    0.212457762249967E-01
    0.202591197445585E+02    0.212209242439722E-01    0.212209242439722E-01
    0.202641198364953E+02    0.211961061074567E-01    0.211961061074567E-01
    0.202691199284321E+02    0.211713217607075E-01    0.211713217607075E-01
    0.202741200203689E+02    0.211465711487664E-01    0.211465711487664E-01
    0.202791201123057E+02    0.211218542167146E-01    0.211218542167146E-01
    0.202841202042424E+02    0.210971709096939E-01    0.210971709096939E-01
    0.202891202961792E+02    0.210725211727113E-01    0.210725211727113E-01
    0.202941203881160E+02    0.210479049510150E-01    0.210479049510150E-01
    0.202991204800528E+02    0.210233221897551E-01    0.210233221897551E-01
    0.203041205719896E+02    0.209987728342761E-01    0.209987728342761E-01
    0.203091206639264E+02    0.209742568299132E-01    0.209742568299132E-01
    0.203141207558632E+02    0.209497741219081E-01    0.209497741219081E-01
    0.203191208478000E+02    0.209253246560734E-01    0.209253246560734E-01
    0.203241209397367E+02    0.209009083778839E-01    0.209009083778839E-01
    0.203291210316735E+02    0.208765252331280E-01    0.208765252331280E-01
    0.203341211236103E+02    0.208521751680830E-01    0.208521751680830E-01
    0.203391212155471E+02    0.208278581283802E-01    0.208278581283802E-01
    0.203441213074839E+02    0.208035740605628E-01    0.208035740605628E-01
    0.203491213994207E+02    0.207793229109196E-01    0.207793229109196E-01
    0.203541214913575E+02    0.207551046262088E-01    0.207551046262088E-01
    0.203591215832942E+02    0.207309191531504E-01    0.207309191531504E-01
    0.203641216752310E+02    0.207067664374124E-01    0.207067664374124E-01
    0.203691217671678E+02    0.206826464306176E-01    0.206826464306176E-01
    0.203741218591046E+02    0.206585590758214E-01    0.206585590758214E-01
    0.203791219510414E+02    0.206345043224939E-01    0.206345043224939E-01
    0.203841220429782E+02    0.206104821181323E-01    0.206104821181323E-01
    0.203891221349150E+02    0.205864924113555E-01    0.205864924113555E-01
    0.203941222268518E+02    0.205625351513153E-01    0.205625351513153E-01
    0.203991223187885E+02    0.205386102872985E-01    0.205386102872985E-01
    0.204041224107253E+02    0.205147177714057E-01    0.205147177714057E-01
    0.204091225026621E+02    0.204908575677784E-01    0.204908575677784E-01
    0.204141225945989E+02    0.204670310540504E-01    0.204670310540504E-01
    0.204191226865357E+02    0.204432336274777E-01    0.204432336274777E-01
    0.204241227784725E+02    0.204194700016026E-01    0.204194700016026E-01
    0.204291228704093E+02    0.203957384395027E-01    0.203957384395027E-01
    0.204341229623460E+02    0.203720389110943E-01    0.203720389110943E-01
    0.204391230542828E+02    0.203483713704783E-01    0.203483713704783E-01
    0.204441231462196E+02    0.203247357694475E-01    0.203247357694475E-01
    0.204491232381564E+02    0.203011320589114E-01    0.203011320589114E-01
    0.204541233300932E+02    0.202775601900887E-01    0.202775601900887E-01
    0.204591234220300E+02    0.202540201142490E-01    0.202540201142490E-01
    0.204641235139668E+02    0.202305117823454E-01    0.202305117823454E-01
    0.204691236059036E+02    0.202070351460394E-01    0.202070351460394E-01
    0.204741236978403E+02    0.201835901565978E-01    0.201835901565978E-01
    0.204791237897771E+02    0.201601767658779E-01    0.201601767658779E-01
    0.204841238817139E+02    0.201367949259902E-01    0.201367949259902E-01
    0.204891239736507E+02    0.201134445891128E-01    0.201134445891128E-01
    0.204941240655875E+02    0.200901256570198E-01    0.200901256570198E-01
    0.204991241575243E+02    0.200668383446097E-01    0.200668383446097E-01
    0.205041242494611E+02    0.200435818813758E-01    0.200435818813758E-01
    0.205091243413979E+02    0.200203571549043E-01    0.200203571549043E-01
    0.205141244333346E+02    0.199971654378093E-01    0.199971654378093E-01
    0.205191245252714E+02    0.199740013882519E-01    0.199740013882519E-01
    0.205241246172082E+02    0.199508701918200E-01    0.199508701918200E-01
    0.205291247091450E+02    0.199277701267491E-01    0.199277701267491E-01
    0.205341248010818E+02    0.199047011324874E-01    0.199047011324874E-01
    0.205391248930186E+02    0.198816631618533E-01    0.198816631618533E-01
    0.205441249849554E+02    0.198586561654015E-01    0.198586561654015E-01
    0.205491250768921E+02    0.198356800949623E-01    0.198356800949623E-01
    0.205541251688289E+02    0.198127349024492E-01    0.198127349024492E-01
    0.205591252607657E+02    0.197898205400390E-01    0.197898205400390E-01
    0.205641253527025E+02    0.197669369597367E-01    0.197669369597367E-01
    0.205691254446393E+02    0.197440841137833E-01    0.197440841137833E-01
    0.205741255365761E+02    0.197212619540375E-01    0.197212619540375E-01
    0.205791256285129E+02    0.196984704323512E-01    0.196984704323512E-01
    0.205841257204497E+02    0.196757095014229E-01    0.196757095014229E-01
    0.205891258123864E+02    0.196529791128023E-01    0.196529791128023E-01
    0.205941259043232E+02    0.196302792186687E-01    0.196302792186687E-01
    0.205991259962600E+02    0.196076097709217E-01    0.196076097709217E-01
    0.206041260881968E+02    0.195849707218367E-01    0.195849707218367E-01
    0.206091261801336E+02    0.195623620230665E-01    0.195623620230665E-01
    0.206141262720704E+02    0.195397836271230E-01    0.195397836271230E-01
    0.206191263640072E+02    0.195172354856468E-01    0.195172354856468E-01
    0.206241264559440E+02    0.194947175508988E-01    0.194947175508988E-01
    0.206291265478807E+02    0.194722297748818E-01    0.194722297748818E-01
    0.206341266398175E+02    0.194497721097750E-01    0.194497721097750E-01
    0.206391267317543E+02    0.194273445078778E-01    0.194273445078778E-01
    0.206441268236911E+02    0.194049469212727E-01    0.194049469212727E-01
    0.206491269156279E+02    0.193825793020937E-01    0.193825793020937E-01
    0.206541270075647E+02    0.193602416029737E-01    0.193602416029737E-01
    0.206591270995015E+02    0.193379337761310E-01    0.193379337761310E-01
    0.206641271914383E+02    0.193156557741445E-01    0.193156557741445E-01
    0.206691272833750E+02    0.192934075495666E-01    0.192934075495666E-01
    0.206741273753118E+02    0.192711890550389E-01    0.192711890550389E-01
    0.206791274672486E+02    0.192490002432229E-01    0.192490002432229E-01
    0.206841275591854E+02    0.192268410673468E-01    0.192268410673468E-01
    0.206891276511222E+02    0.192047114806059E-01    0.192047114806059E-01
    0.206941277430590E+02    0.191826114347504E-01    0.191826114347504E-01
    0.206991278349958E+02    0.191605408844013E-01    0.191605408844013E-01
    0.207041279269325E+02    0.191384997827001E-01    0.191384997827001E-01
    0.207091280188693E+02    0.191164880809666E-01    0.191164880809666E-01
    0.207141281108061E+02    0.190945057389991E-01    0.190945057389991E-01
    0.207191282027429E+02    0.190725527046267E-01    0.190725527046267E-01
    0.207241282946797E+02    0.190506289336875E-01    0.190506289336875E-01
    0.207291283866165E+02    0.190287343805157E-01    0.190287343805157E-01
    0.207341284785533E+02    0.190068689992962E-01    0.190068689992962E-01
    0.207391285704901E+02    0.189850327445043E-01    0.189850327445043E-01
    0.207441286624268E+02    0.189632255708810E-01    0.189632255708810E-01
    0.207491287543636E+02    0.189414474330675E-01    0.189414474330675E-01
    0.207541288463004E+02    0.189196982861095E-01    0.189196982861095E-01
    0.207591289382372E+02    0.188979780850562E-01    0.188979780850562E-01
    0.207641290301740E+02    0.188762867851078E-01    0.188762867851078E-01
    0.207691291221108E+02    0.188546243414692E-01    0.188546243414692E-01
    0.207741292140476E+02    0.188329907101992E-01    0.188329907101992E-01
    0.207791293059844E+02    0.188113858472479E-01    0.188113858472479E-01
    0.207841293979211E+02    0.187898097074889E-01    0.187898097074889E-01
    0.207891294898579E+02    0.187682622467846E-01    0.187682622467846E-01
    0.207941295817947E+02    0.187467434209214E-01    0.187467434209214E-01
    0.207991296737315E+02    0.187252531849429E-01    0.187252531849429E-01
    0.208041297656683E+02    0.187037914895154E-01    0.187037914895154E-01
    0.208091298576051E+02    0.186823582617818E-01    0.186823582617818E-01
    0.208141299495419E+02    0.186609540122417E-01    0.186609540122417E-01
    0.208191300414787E+02    0.186395774170372E-01    0.186395774170372E-01
    0.208241301334154E+02    0.186182294722445E-01    0.186182294722445E-01
    0.208291302253522E+02    0.185969098782731E-01    0.185969098782731E-01
    0.208341303172890E+02    0.185756185801636E-01    0.185756185801636E-01
    0.208391304092258E+02    0.185543555314475E-01    0.185543555314475E-01
    0.208441305011626E+02    0.185331206888161E-01    0.185331206888161E-01
    0.208491305930994E+02    0.185119140092350E-01    0.185119140092350E-01
    0.208541306850362E+02    0.184907354496634E-01    0.184907354496634E-01
    0.208591307769729E+02    0.184695849676654E-01    0.184695849676654E-01
    0.208641308689097E+02    0.184484625203274E-01    0.184484625203274E-01
    0.208691309608465E+02    0.184273680656589E-01    0.184273680656589E-01
    0.208741310527833E+02    0.184063015607860E-01    0.184063015607860E-01
    0.208791311447201E+02    0.183852629628806E-01    0.183852629628806E-01
    0.208841312366569E+02    0.183642522244294E-01    0.183642522244294E-01
    0.208891313285937E+02    0.183432692988634E-01    0.183432692988634E-01
    0.208941314205305E+02    0.183223143678293E-01    0.183223143678293E-01
    0.208991315124672E+02    0.183013870148713E-01    0.183013870148713E-01
    0.209041316044040E+02    0.182804871002898E-01    0.182804871002898E-01
    0.209091316963408E+02    0.182596151073081E-01    0.182596151073081E-01
    0.209141317882776E+02    0.182387705511715E-01    0.182387705511715E-01
    0.209191318802144E+02    0.182179537741262E-01    0.182179537741262E-01
    0.209241319721512E+02    0.181971644568520E-01    0.181971644568520E-01
    0.209291320640880E+02    0.181764026194915E-01    0.181764026194915E-01
    0.209341321560248E+02    0.181556682236899E-01    0.181556682236899E-01
    0.209391322479615E+02    0.181349612279419E-01    0.181349612279419E-01
    0.209441323398983E+02    0.181142815915455E-01    0.181142815915455E-01
    0.209491324318351E+02    0.180936292717758E-01    0.180936292717758E-01
    0.209541325237719E+02    0.180730042261879E-01    0.180730042261879E-01
    0.209591326157087E+02    0.180524064133648E-01    0.180524064133648E-01
    0.209641327076455E+02    0.180318357912878E-01    0.180318357912878E-01
    0.209691327995823E+02    0.180112923179377E-01    0.180112923179377E-01
    0.209741328915190E+02    0.179907759505841E-01    0.179907759505841E-01
    0.209791329834558E+02    0.179702866477086E-01    0.179702866477086E-01
    0.209841330753926E+02    0.179498243674621E-01    0.179498243674621E-01
    0.209891331673294E+02    0.179293890674882E-01    0.179293890674882E-01
    0.209941332592662E+02    0.179089807058367E-01    0.179089807058367E-01
    0.209991333512030E+02    0.178885992407636E-01    0.178885992407636E-01
    0.210041334431398E+02    0.178682446301289E-01    0.178682446301289E-01
    0.210091335350766E+02    0.178479168327998E-01    0.178479168327998E-01
    0.210141336270133E+02    0.178276158090566E-01    0.178276158090566E-01
    0.210191337189501E+02    0.178073415089043E-01    0.178073415089043E-01
    0.210241338108869E+02    0.177870938995108E-01    0.177870938995108E-01
    0.210291339028237E+02    0.177668729362467E-01    0.177668729362467E-01
    0.210341339947605E+02    0.177466785778054E-01    0.177466785778054E-01
    0.210391340866973E+02    0.177265107825226E-01    0.177265107825226E-01
    0.210441341786341E+02    0.177063695095042E-01    0.177063695095042E-01
    0.210491342705709E+02    0.176862547171713E-01    0.176862547171713E-01
    0.210541343625076E+02    0.176661663646694E-01    0.176661663646694E-01
    0.210591344544444E+02    0.176461044106424E-01    0.176461044106424E-01
    0.210641345463812E+02    0.176260688148961E-01    0.176260688148961E-01
    0.210691346383180E+02    0.176060595361168E-01    0.176060595361168E-01
    0.210741347302548E+02    0.175860765335025E-01    0.175860765335025E-01
    0.210791348221916E+02    0.175661197669546E-01    0.175661197669546E-01
    0.210841349141284E+02    0.175461891959001E-01    0.175461891959001E-01
    0.210891350060651E+02    0.175262847800315E-01    0.175262847800315E-01
    0.210941350980019E+02    0.175064064791531E-01    0.175064064791531E-01
    0.210991351899387E+02    0.174865542532584E-01    0.174865542532584E-01
    0.211041352818755E+02    0.174667280626156E-01    0.174667280626156E-01
    0.211091353738123E+02    0.174469278673165E-01    0.174469278673165E-01
    0.211141354657491E+02    0.174271536277423E-01    0.174271536277423E-01
    0.211191355576859E+02    0.174074053045560E-01    0.174074053045560E-01
    0.211241356496227E+02    0.173876828583022E-01    0.173876828583022E-01
    0.211291357415594E+02    0.173679862495191E-01    0.173679862495191E-01
    0.211341358334962E+02    0.173483154396253E-01    0.173483154396253E-01
    0.211391359254330E+02    0.173286703890715E-01    0.173286703890715E-01
    0.211441360173698E+02    0.173090510595217E-01    0.173090510595217E-01
    0.211491361093066E+02    0.172894574120196E-01    0.172894574120196E-01
    0.211541362012434E+02    0.172698894081422E-01    0.172698894081422E-01
    0.211591362931802E+02    0.172503470088962E-01    0.172503470088962E-01
    0.211641363851170E+02    0.172308301770574E-01    0.172308301770574E-01
    0.211691364770537E+02    0.172113388733955E-01    0.172113388733955E-01
    0.211741365689905E+02    0.171918730597100E-01    0.171918730597100E-01
    0.211791366609273E+02    0.171724326983782E-01    0.171724326983782E-01
    0.211841367528641E+02    0.171530177518516E-01    0.171530177518516E-01
    0.211891368448009E+02    0.171336281814942E-01    0.171336281814942E-01
    0.211941369367377E+02    0.171142639501209E-01    0.171142639501209E-01
    0.211991370286745E+02    0.170949250199328E-01    0.170949250199328E-01
    0.212041371206113E+02    0.170756113533513E-01    0.170756113533513E-01
    0.212091372125480E+02    0.170563229135697E-01    0.170563229135697E-01
    0.212141373044848E+02    0.170370596661883E-01    0.170370596661883E-01
    0.212191373964216E+02    0.170178215347302E-01    0.170178215347302E-01
    0.212241374883584E+02    0.169986085640386E-01    0.169986085640386E-01
    0.212291375802952E+02    0.169794206549358E-01    0.169794206549358E-01
    0.212341376722320E+02    0.169602577838981E-01    0.169602577838981E-01
    0.212391377641688E+02    0.169411199144512E-01    0.169411199144512E-01
    0.212441378561055E+02    0.169220070098993E-01    0.169220070098993E-01
    0.212491379480423E+02    0.169029190331364E-01    0.169029190331364E-01
    0.212541380399791E+02    0.168838559468759E-01    0.168838559468759E-01
    0.212591381319159E+02    0.168648177143596E-01    0.168648177143596E-01
    0.212641382238527E+02    0.168458042983118E-01    0.168458042983118E-01
    0.212691383157895E+02    0.168268156619946E-01    0.168268156619946E-01
    0.212741384077263E+02    0.168078517679417E-01    0.168078517679417E-01
    0.212791384996631E+02    0.167889125792616E-01    0.167889125792616E-01
    0.212841385915998E+02    0.167699980583813E-01    0.167699980583813E-01
    0.212891386835366E+02    0.167511081666857E-01    0.167511081666857E-01
    0.212941387754734E+02    0.167322428470837E-01    0.167322428470837E-01
    0.212991388674102E+02    0.167134022578371E-01    0.167134022578371E-01
    0.213041389593470E+02    0.166945864841284E-01    0.166945864841284E-01
    0.213091390512838E+02    0.166757941230052E-01    0.166757941230052E-01
    0.213141391432206E+02    0.166570268320319E-01    0.166570268320319E-01
    0.213191392351574E+02    0.166382841547022E-01    0.166382841547022E-01
    0.213241393270941E+02    0.166195655641996E-01    0.166195655641996E-01
    0.213291394190309E+02    0.166008713882712E-01    0.166008713882712E-01
    0.213341395109677E+02    0.165822015184705E-01    0.165822015184705E-01
    0.213391396029045E+02    0.165635559135184E-01    0.165635559135184E-01
    0.213441396948413E+02    0.165449345346001E-01    0.165449345346001E-01
    0.213491397867781E+02    0.165263373447210E-01    0.165263373447210E-01
    0.213541398787149E+02    0.165077643064317E-01    0.165077643064317E-01
    0.213591399706517E+02    0.164892153836974E-01    0.164892153836974E-01
    0.213641400625884E+02    0.164706905389896E-01    0.164706905389896E-01
    0.213691401545252E+02    0.164521897357839E-01    0.164521897357839E-01
    0.213741402464620E+02    0.164337129373364E-01    0.164337129373364E-01
    0.213791403383988E+02    0.164152601067270E-01    0.164152601067270E-01
    0.213841404303356E+02    0.163968312075612E-01    0.163968312075612E-01
    0.213891405222724E+02    0.163784262033743E-01    0.163784262033743E-01
    0.213941406142092E+02    0.163600450568550E-01    0.163600450568550E-01
    0.213991407061459E+02    0.163416877326264E-01    0.163416877326264E-01
    0.214041407980827E+02    0.163233541935958E-01    0.163233541935958E-01
    0.214091408900195E+02    0.163050444034638E-01    0.163050444034638E-01
    0.214141409819563E+02    0.162867583258598E-01    0.162867583258598E-01
    0.214191410738931E+02    0.162684959248732E-01    0.162684959248732E-01
    0.214241411658299E+02    0.162502571641771E-01    0.162502571641771E-01
    0.214291412577667E+02    0.162320420079026E-01    0.162320420079026E-01
    0.214341413497035E+02    0.162138504197406E-01    0.162138504197406E-01
    0.214391414416403E+02    0.161956823644806E-01    0.161956823644806E-01
    0.214441415335770E+02    0.161775378054187E-01    0.161775378054187E-01
    0.214491416255138E+02    0.161594167074190E-01    0.161594167074190E-01
    0.214541417174506E+02    0.161413190349187E-01    0.161413190349187E-01
    0.214591418093874E+02    0.161232447522019E-01    0.161232447522019E-01
    0.214641419013242E+02    0.161051938242056E-01    0.161051938242056E-01
    0.214691419932610E+02    0.160871662153208E-01    0.160871662153208E-01
    0.214741420851978E+02    0.160691618907917E-01    0.160691618907917E-01
    0.214791421771346E+02    0.160511808152242E-01    0.160511808152242E-01
    0.214841422690714E+02    0.160332229537960E-01    0.160332229537960E-01
    0.214891423610081E+02    0.160152882717452E-01    0.160152882717452E-01
    0.214941424529449E+02    0.159973767344214E-01    0.159973767344214E-01
    0.214991425448817E+02    0.159794883071828E-01    0.159794883071828E-01
    0.215041426368185E+02    0.159616229553404E-01    0.159616229553404E-01
    0.215091427287553E+02    0.159437806448330E-01    0.159437806448330E-01
    0.215141428206921E+02    0.159259613414028E-01    0.159259613414028E-01
    0.215191429126289E+02    0.159081650109959E-01    0.159081650109959E-01
    0.215241430045657E+02    0.158903916190098E-01    0.158903916190098E-01
    0.215291430965025E+02    0.158726411320366E-01    0.158726411320366E-01
    0.215341431884392E+02    0.158549135162549E-01    0.158549135162549E-01
    0.215391432803760E+02    0.158372087379869E-01    0.158372087379869E-01
    0.215441433723128E+02    0.158195267634524E-01    0.158195267634524E-01
    0.215491434642496E+02    0.158018675592671E-01    0.158018675592671E-01
    0.215541435561864E+02    0.157842310920706E-01    0.157842310920706E-01
    0.215591436481232E+02    0.157666173283286E-01    0.157666173283286E-01
    0.215641437400600E+02    0.157490262353458E-01    0.157490262353458E-01
    0.215691438319968E+02    0.157314577789066E-01    0.157314577789066E-01
    0.215741439239335E+02    0.157139119273664E-01    0.157139119273664E-01
    0.215791440158703E+02    0.156963886466246E-01    0.156963886466246E-01
    0.215841441078071E+02    0.156788879043768E-01    0.156788879043768E-01
    0.215891441997439E+02    0.156614096678181E-01    0.156614096678181E-01
    0.215941442916807E+02    0.156439539055022E-01    0.156439539055022E-01
    0.215991443836175E+02    0.156265205799187E-01    0.156265205799187E-01
    0.216041444755543E+02    0.156091096638304E-01    0.156091096638304E-01
    0.216091445674911E+02    0.155917211235476E-01    0.155917211235476E-01
    0.216141446594279E+02    0.155743549262953E-01    0.155743549262953E-01
    0.216191447513646E+02    0.155570110433909E-01    0.155570110433909E-01
    0.216241448433014E+02    0.155396894561659E-01    0.155396894561659E-01
    0.216291449352382E+02    0.155223896502354E-01    0.155223896502354E-01
    0.216341450271750E+02    0.155051128359444E-01    0.155051128359444E-01
    0.216391451191118E+02    0.154878578769595E-01    0.154878578769595E-01
    0.216441452110486E+02    0.154706250530324E-01    0.154706250530324E-01
    0.216491453029854E+02    0.154534143410193E-01    0.154534143410193E-01
    0.216541453949222E+02    0.154362257085972E-01    0.154362257085972E-01
    0.216591454868590E+02    0.154190591291612E-01    0.154190591291612E-01
    0.216641455787957E+02    0.154019145653912E-01    0.154019145653912E-01
    0.216691456707325E+02    0.153847919871861E-01    0.153847919871861E-01
    0.216741457626693E+02    0.153676913625624E-01    0.153676913625624E-01
    0.216791458546061E+02    0.153506126586679E-01    0.153506126586679E-01
    0.216841459465429E+02    0.153335558437155E-01    0.153335558437155E-01
    0.216891460384797E+02    0.153165208855600E-01    0.153165208855600E-01
    0.216941461304165E+02    0.152995077504110E-01    0.152995077504110E-01
    0.216991462223533E+02    0.152825164068351E-01    0.152825164068351E-01
    0.217041463142900E+02    0.152655468077884E-01    0.152655468077884E-01
    0.217091464062268E+02    0.152485990567585E-01    0.152485990567585E-01
    0.217141464981636E+02    0.152316730082889E-01    0.152316730082889E-01
    0.217191465901004E+02    0.152147682980312E-01    0.152147682980312E-01
    0.217241466820372E+02    0.151978854637135E-01    0.151978854637135E-01
    0.217291467739740E+02    0.151810239912145E-01    0.151810239912145E-01
    0.217341468659108E+02    0.151641844422450E-01    0.151641844422450E-01
    0.217391469578476E+02    0.151473662901832E-01    0.151473662901832E-01
    0.217441470497844E+02    0.151305696312989E-01    0.151305696312989E-01
    0.217491471417211E+02    0.151137944397502E-01    0.151137944397502E-01
    0.217541472336579E+02    0.150970406848553E-01    0.150970406848553E-01
    0.217591473255947E+02    0.150803083345837E-01    0.150803083345837E-01
    0.217641474175315E+02    0.150635973573111E-01    0.150635973573111E-01
    0.217691475094683E+02    0.150469077218180E-01    0.150469077218180E-01
    0.217741476014051E+02    0.150302393952482E-01    0.150302393952482E-01
    0.217791476933419E+02    0.150135923458413E-01    0.150135923458413E-01
    0.217841477852787E+02    0.149969665418747E-01    0.149969665418747E-01
    0.217891478772155E+02    0.149803619517402E-01    0.149803619517402E-01
    0.217941479691522E+02    0.149637785427452E-01    0.149637785427452E-01
    0.217991480610890E+02    0.149472162837277E-01    0.149472162837277E-01
    0.218041481530258E+02    0.149306751429743E-01    0.149306751429743E-01
    0.218091482449626E+02    0.149141550884101E-01    0.149141550884101E-01
    0.218141483368994E+02    0.148976560884693E-01    0.148976560884693E-01
    0.218191484288362E+02    0.148811781118726E-01    0.148811781118726E-01
    0.218241485207730E+02    0.148647211270955E-01    0.148647211270955E-01
    0.218291486127098E+02    0.148482851021874E-01    0.148482851021874E-01
    0.218341487046466E+02    0.148318700064461E-01    0.148318700064461E-01
    0.218391487965833E+02    0.148154758085579E-01    0.148154758085579E-01
    0.218441488885201E+02    0.147991024770294E-01    0.147991024770294E-01
    0.218491489804569E+02    0.147827499807489E-01    0.147827499807489E-01
    0.218541490723937E+02    0.147664182888850E-01    0.147664182888850E-01
    0.218591491643305E+02    0.147501073707183E-01    0.147501073707183E-01
    0.218641492562673E+02    0.147338171959131E-01    0.147338171959131E-01
    0.218691493482041E+02    0.147175477311405E-01    0.147175477311405E-01
    0.218741494401409E+02    0.147012989486400E-01    0.147012989486400E-01
    0.218791495320776E+02    0.146850708167075E-01    0.146850708167075E-01
    0.218841496240144E+02    0.146688633052490E-01    0.146688633052490E-01
    0.218891497159512E+02    0.146526763834407E-01    0.146526763834407E-01
    0.218941498078880E+02    0.146365100216346E-01    0.146365100216346E-01
    0.218991498998248E+02    0.146203641892152E-01    0.146203641892152E-01
    0.219041499917616E+02    0.146042388563289E-01    0.146042388563289E-01
    0.219091500836984E+02    0.145881339932587E-01    0.145881339932587E-01
    0.219141501756352E+02    0.145720495687926E-01    0.145720495687926E-01
    0.219191502675720E+02    0.145559855556117E-01    0.145559855556117E-01
    0.219241503595087E+02    0.145399419221441E-01    0.145399419221441E-01
    0.219291504514455E+02    0.145239186390982E-01    0.145239186390982E-01
    0.219341505433823E+02    0.145079156779887E-01    0.145079156779887E-01
    0.219391506353191E+02    0.144919330115809E-01    0.144919330115809E-01
    0.219441507272559E+02    0.144759706008982E-01    0.144759706008982E-01
    0.219491508191927E+02    0.144600284265135E-01    0.144600284265135E-01
    0.219541509111295E+02    0.144441064575861E-01    0.144441064575861E-01
    0.219591510030663E+02    0.144282046631727E-01    0.144282046631727E-01
    0.219641510950031E+02    0.144123230148762E-01    0.144123230148762E-01
    0.219691511869398E+02    0.143964614839445E-01    0.143964614839445E-01
    0.219741512788766E+02    0.143806200416394E-01    0.143806200416394E-01
    0.219791513708134E+02    0.143647986589894E-01    0.143647986589894E-01
    0.219841514627502E+02    0.143489973072485E-01    0.143489973072485E-01
    0.219891515546870E+02    0.143332159578090E-01    0.143332159578090E-01
    0.219941516466238E+02    0.143174545827689E-01    0.143174545827689E-01
    0.219991517385606E+02    0.143017131504124E-01    0.143017131504124E-01
    0.220041518304974E+02    0.142859916387843E-01    0.142859916387843E-01
    0.220091519224341E+02    0.142702900134982E-01    0.142702900134982E-01
    0.220141520143709E+02    0.142546082483482E-01    0.142546082483482E-01
    0.220191521063077E+02    0.142389463148893E-01    0.142389463148893E-01
    0.220241521982445E+02    0.142233041843553E-01    0.142233041843553E-01
    0.220291522901813E+02    0.142076818290535E-01    0.142076818290535E-01
    0.220341523821181E+02    0.141920792192798E-01    0.141920792192798E-01
    0.220391524740549E+02    0.141764963258554E-01    0.141764963258554E-01
    0.220441525659917E+02    0.141609330879946E-01    0.141609330879946E-01
    0.220491526579285E+02    0.141453896123609E-01    0.141453896123609E-01
    0.220541527498652E+02    0.141298657016607E-01    0.141298657016607E-01
    0.220591528418020E+02    0.141143614025350E-01    0.141143614025350E-01
    0.220641529337388E+02    0.140988766826366E-01    0.140988766826366E-01
    0.220691530256756E+02    0.140834115120458E-01    0.140834115120458E-01
    0.220741531176124E+02    0.140679658634169E-01    0.140679658634169E-01
    0.220791532095492E+02    0.140525397081074E-01    0.140525397081074E-01
    0.220841533014860E+02    0.140371330183323E-01    0.140371330183323E-01
    0.220891533934228E+02    0.140217457657114E-01    0.140217457657114E-01
    0.220941534853596E+02    0.140063779220666E-01    0.140063779220666E-01
    0.220991535772963E+02    0.139910294593775E-01    0.139910294593775E-01
    0.221041536692331E+02    0.139757003497458E-01    0.139757003497458E-01
    0.221091537611699E+02    0.139603905650048E-01    0.139603905650048E-01
    0.221141538531067E+02    0.139451000781991E-01    0.139451000781991E-01
    0.221191539450435E+02    0.139298288657307E-01    0.139298288657307E-01
    0.221241540369803E+02    0.139145767716078E-01    0.139145767716078E-01
    0.221291541289171E+02    0.138993440390570E-01    0.138993440390570E-01
    0.221341542208539E+02    0.138841305707937E-01    0.138841305707937E-01
    0.221391543127907E+02    0.138689361136681E-01    0.138689361136681E-01
    0.221441544047274E+02    0.138537608081695E-01    0.138537608081695E-01
    0.221491544966642E+02    0.138386046094414E-01    0.138386046094414E-01
    0.221541545886010E+02    0.138234674819377E-01    0.138234674819377E-01
    0.221591546805378E+02    0.138083493986747E-01    0.138083493986747E-01
    0.221641547724746E+02    0.137932503322252E-01    0.137932503322252E-01
    0.221691548644114E+02    0.137781702538829E-01    0.137781702538829E-01
    0.221741549563482E+02    0.137631091355719E-01    0.137631091355719E-01
    0.221791550482850E+02    0.137480669506101E-01    0.137480669506101E-01
    0.221841551402218E+02    0.137330436675809E-01    0.137330436675809E-01
    0.221891552321585E+02    0.137180392620762E-01    0.137180392620762E-01
    0.221941553240953E+02    0.137030537049707E-01    0.137030537049707E-01
    0.221991554160321E+02    0.136880869691827E-01    0.136880869691827E-01
    0.222041555079689E+02    0.136731390257453E-01    0.136731390257453E-01
    0.222091555999057E+02    0.136582098478543E-01    0.136582098478543E-01
    0.222141556918425E+02    0.136432994073173E-01    0.136432994073173E-01
    0.222191557837793E+02    0.136284076766973E-01    0.136284076766973E-01
    0.222241558757161E+02    0.136135346283055E-01    0.136135346283055E-01
    0.222291559676528E+02    0.135986802349980E-01    0.135986802349980E-01
    0.222341560595896E+02    0.135838444689581E-01    0.135838444689581E-01
    0.222391561515264E+02    0.135690273026776E-01    0.135690273026776E-01
    0.222441562434632E+02    0.135542287091588E-01    0.135542287091588E-01
    0.222491563354000E+02    0.135394486609613E-01    0.135394486609613E-01
    0.222541564273368E+02    0.135246871309894E-01    0.135246871309894E-01
    0.222591565192736E+02    0.135099440920253E-01    0.135099440920253E-01
    0.222641566112104E+02    0.134952195169041E-01    0.134952195169041E-01
    0.222691567031472E+02    0.134805133790297E-01    0.134805133790297E-01
    0.222741567950839E+02    0.134658256511527E-01    0.134658256511527E-01
    0.222791568870207E+02    0.134511563067199E-01    0.134511563067199E-01
    0.222841569789575E+02    0.134365053187591E-01    0.134365053187591E-01
    0.222891570708943E+02    0.134218726608337E-01    0.134218726608337E-01
    0.222941571628311E+02    0.134072583060695E-01    0.134072583060695E-01
    0.222991572547679E+02    0.133926622284222E-01    0.133926622284222E-01
    0.223041573467047E+02    0.133780844012377E-01    0.133780844012377E-01
    0.223091574386415E+02    0.133635247981010E-01    0.133635247981010E-01
    0.223141575305783E+02    0.133489833932432E-01    0.133489833932432E-01
    0.223191576225150E+02    0.133344601599654E-01    0.133344601599654E-01
    0.223241577144518E+02    0.133199550725680E-01    0.133199550725680E-01
    0.223291578063886E+02    0.133054681050269E-01    0.133054681050269E-01
    0.223341578983254E+02    0.132909992314107E-01    0.132909992314107E-01
    0.223391579902622E+02    0.132765484258229E-01    0.132765484258229E-01
    0.223441580821990E+02    0.132621156627574E-01    0.132621156627574E-01
    0.223491581741358E+02    0.132477009165146E-01    0.132477009165146E-01
    0.223541582660726E+02    0.132333041613190E-01    0.132333041613190E-01
    0.223591583580093E+02    0.132189253720006E-01    0.132189253720006E-01
    0.223641584499461E+02    0.132045645235878E-01    0.132045645235878E-01
    0.223691585418829E+02    0.131902215887552E-01    0.131902215887552E-01
    0.223741586338197E+02    0.131758965444178E-01    0.131758965444178E-01
    0.223791587257565E+02    0.131615893647050E-01    0.131615893647050E-01
    0.223841588176933E+02    0.131473000239842E-01    0.131473000239842E-01
    0.223891589096301E+02    0.131330284978759E-01    0.131330284978759E-01
    0.223941590015669E+02    0.131187747610032E-01    0.131187747610032E-01
    0.223991590935037E+02    0.131045387881870E-01    0.131045387881870E-01
    0.224041591854404E+02    0.130903205551407E-01    0.130903205551407E-01
    0.224091592773772E+02    0.130761200362927E-01    0.130761200362927E-01
    0.224141593693140E+02    0.130619372075098E-01    0.130619372075098E-01
    0.224191594612508E+02    0.130477720434712E-01    0.130477720434712E-01
    0.224241595531876E+02    0.130336245199096E-01    0.130336245199096E-01
    0.224291596451244E+02    0.130194946118933E-01    0.130194946118933E-01
    0.224341597370612E+02    0.130053822948271E-01    0.130053822948271E-01
    0.224391598289980E+02    0.129912875441281E-01    0.129912875441281E-01
    0.224441599209348E+02    0.129772103353388E-01    0.129772103353388E-01
    0.224491600128715E+02    0.129631506446172E-01    0.129631506446172E-01
    0.224541601048083E+02    0.129491084473519E-01    0.129491084473519E-01
    0.224591601967451E+02    0.129350837217360E-01    0.129350837217360E-01
    0.224641602886819E+02    0.129210764560010E-01    0.129210764560010E-01
    0.224691603806187E+02    0.129070864111699E-01    0.129070864111699E-01
    0.224741604725555E+02    0.128931140448590E-01    0.128931140448590E-01
    0.224791605644923E+02    0.128791589510381E-01    0.128791589510381E-01
    0.224841606564291E+02    0.128652211953802E-01    0.128652211953802E-01
    0.224891607483659E+02    0.128513007591121E-01    0.128513007591121E-01
    0.224941608403026E+02    0.128373976185700E-01    0.128373976185700E-01
    0.224991609322394E+02    0.128235117496252E-01    0.128235117496252E-01
    0.225041610241762E+02    0.128096431281574E-01    0.128096431281574E-01
    0.225091611161130E+02    0.127957917297972E-01    0.127957917297972E-01
    0.225141612080498E+02    0.127819575303121E-01    0.127819575303121E-01
    0.225191612999866E+02    0.127681405047271E-01    0.127681405047271E-01
    0.225241613919234E+02    0.127543406286568E-01    0.127543406286568E-01
    0.225291614838602E+02    0.127405578779335E-01    0.127405578779335E-01
    0.225341615757969E+02    0.127267922260004E-01    0.127267922260004E-01
    0.225391616677337E+02    0.127130436444049E-01    0.127130436444049E-01
    0.225441617596705E+02    0.126993120253664E-01    0.126993120253664E-01
    0.225491618516073E+02    0.126855977014825E-01    0.126855977014825E-01
    0.225541619435441E+02    0.126719000377797E-01    0.126719000377797E-01
    0.225591620354809E+02    0.126582196558637E-01    0.126582196558637E-01
    0.225641621274177E+02    0.126445560930553E-01    0.126445560930553E-01
    0.225691622193545E+02    0.126309095218223E-01    0.126309095218223E-01
    0.225741623112913E+02    0.126172797762912E-01    0.126172797762912E-01
    0.225791624032280E+02    0.126036669358292E-01    0.126036669358292E-01
    0.225841624951648E+02    0.125900709543546E-01    0.125900709543546E-01
    0.225891625871016E+02    0.125764918067204E-01    0.125764918067204E-01
    0.225941626790384E+02    0.125629294675487E-01    0.125629294675487E-01
    0.225991627709752E+02    0.125493839125672E-01    0.125493839125672E-01
    0.226041628629120E+02    0.125358551176219E-01    0.125358551176219E-01
    0.226091629548488E+02    0.125223430580405E-01    0.125223430580405E-01
    0.226141630467856E+02    0.125088477100549E-01    0.125088477100549E-01
    0.226191631387224E+02    0.124953690487746E-01    0.124953690487746E-01
    0.226241632306591E+02    0.124819070504621E-01    0.124819070504621E-01
    0.226291633225959E+02    0.124684616901993E-01    0.124684616901993E-01
    0.226341634145327E+02    0.124550329457781E-01    0.124550329457781E-01
    0.226391635064695E+02    0.124416207911391E-01    0.124416207911391E-01
    0.226441635984063E+02    0.124282252029671E-01    0.124282252029671E-01
    0.226491636903431E+02    0.124148461573299E-01    0.124148461573299E-01
    0.226541637822799E+02    0.124014836302225E-01    0.124014836302225E-01
    0.226591638742167E+02    0.123881375977300E-01    0.123881375977300E-01
    0.226641639661534E+02    0.123748080361127E-01    0.123748080361127E-01
    0.226691640580902E+02    0.123614949214231E-01    0.123614949214231E-01
    0.226741641500270E+02    0.123481982301922E-01    0.123481982301922E-01
    0.226791642419638E+02    0.123349179386182E-01    0.123349179386182E-01
    0.226841643339006E+02    0.123216540228815E-01    0.123216540228815E-01
    0.226891644258374E+02    0.123084064600490E-01    0.123084064600490E-01
    0.226941645177742E+02    0.122951752263501E-01    0.122951752263501E-01
    0.226991646097110E+02    0.122819602988871E-01    0.122819602988871E-01
    0.227041647016478E+02    0.122687616515474E-01    0.122687616515474E-01
    0.227091647935845E+02    0.122555792646812E-01    0.122555792646812E-01
    0.227141648855213E+02    0.122424131134921E-01    0.122424131134921E-01
    0.227191649774581E+02    0.122292631751303E-01    0.122292631751303E-01
    0.227241650693949E+02    0.122161294268418E-01    0.122161294268418E-01
    0.227291651613317E+02    0.122030118448850E-01    0.122030118448850E-01
    0.227341652532685E+02    0.121899104070001E-01    0.121899104070001E-01
    0.227391653452053E+02    0.121768250888782E-01    0.121768250888782E-01
    0.227441654371421E+02    0.121637558714268E-01    0.121637558714268E-01
    0.227491655290789E+02    0.121507027284872E-01    0.121507027284872E-01
    0.227541656210156E+02    0.121376656385071E-01    0.121376656385071E-01
    0.227591657129524E+02    0.121246445790582E-01    0.121246445790582E-01
    0.227641658048892E+02    0.121116395276695E-01    0.121116395276695E-01
    0.227691658968260E+02    0.120986504618101E-01    0.120986504618101E-01
    0.227741659887628E+02    0.120856773593205E-01    0.120856773593205E-01
    0.227791660806996E+02    0.120727201979550E-01    0.120727201979550E-01
    0.227841661726364E+02    0.120597789555388E-01    0.120597789555388E-01
    0.227891662645732E+02    0.120468536099132E-01    0.120468536099132E-01
    0.227941663565100E+02    0.120339441389262E-01    0.120339441389262E-01
    0.227991664484467E+02    0.120210505209047E-01    0.120210505209047E-01
    0.228041665403835E+02    0.120081727334752E-01    0.120081727334752E-01
    0.228091666323203E+02    0.119953107549901E-01    0.119953107549901E-01
    0.228141667242571E+02    0.119824645637764E-01    0.119824645637764E-01
    0.228191668161939E+02    0.119696341379050E-01    0.119696341379050E-01
    0.228241669081307E+02    0.119568194556859E-01    0.119568194556859E-01
    0.228291670000675E+02    0.119440204952959E-01    0.119440204952959E-01
    0.228341670920043E+02    0.119312372280181E-01    0.119312372280181E-01
    0.228391671839410E+02    0.119184696542884E-01    0.119184696542884E-01
    0.228441672758778E+02    0.119057177305432E-01    0.119057177305432E-01
    0.228491673678146E+02    0.118929814425874E-01    0.118929814425874E-01
    0.228541674597514E+02    0.118802607688010E-01    0.118802607688010E-01
    0.228591675516882E+02    0.118675556881322E-01    0.118675556881322E-01
    0.228641676436250E+02    0.118548661791577E-01    0.118548661791577E-01
    0.228691677355618E+02    0.118421922201939E-01    0.118421922201939E-01
    0.228741678274986E+02    0.118295337907292E-01    0.118295337907292E-01
    0.228791679194354E+02    0.118168908700659E-01    0.118168908700659E-01
    0.228841680113721E+02    0.118042634355222E-01    0.118042634355222E-01
    0.228891681033089E+02    0.117916514745887E-01    0.117916514745887E-01
    0.228941681952457E+02    0.117790550018975E-01    0.117790550018975E-01
    0.228991682871825E+02    0.117664737204785E-01    0.117664737204785E-01
    0.229041683791193E+02    0.117539080715493E-01    0.117539080715493E-01
    0.229091684710561E+02    0.117413577559394E-01    0.117413577559394E-01
    0.229141685629929E+02    0.117288227921688E-01    0.117288227921688E-01
    0.229191686549297E+02    0.117163031631343E-01    0.117163031631343E-01
    0.229241687468665E+02    0.117037988488666E-01    0.117037988488666E-01
    0.229291688388032E+02    0.116913098289531E-01    0.116913098289531E-01
    0.229341689307400E+02    0.116788360818530E-01    0.116788360818530E-01
    0.229391690226768E+02    0.116663775869730E-01    0.116663775869730E-01
    0.229441691146136E+02    0.116539343226469E-01    0.116539343226469E-01
    0.229491692065504E+02    0.116415062676598E-01    0.116415062676598E-01
    0.229541692984872E+02    0.116290934010794E-01    0.116290934010794E-01
    0.229591693904240E+02    0.116166957006609E-01    0.116166957006609E-01
    0.229641694823608E+02    0.116043131441284E-01    0.116043131441284E-01
    0.229691695742975E+02    0.115919457025632E-01    0.115919457025632E-01
    0.229741696662343E+02    0.115795935560990E-01    0.115795935560990E-01
    0.229791697581711E+02    0.115672561945815E-01    0.115672561945815E-01
    0.229841698501079E+02    0.115549339679425E-01    0.115549339679425E-01
    0.229891699420447E+02    0.115426268373837E-01    0.115426268373837E-01
    0.229941700339815E+02    0.115303347015813E-01    0.115303347015813E-01
    0.229991701259183E+02    0.115180576129626E-01    0.115180576129626E-01
    0.230041702178551E+02    0.115057954581969E-01    0.115057954581969E-01
    0.230091703097919E+02    0.114935482607767E-01    0.114935482607767E-01
    0.230141704017286E+02    0.114813160009165E-01    0.114813160009165E-01
    0.230191704936654E+02    0.114690986542123E-01    0.114690986542123E-01
    0.230241705856022E+02    0.114568961991684E-01    0.114568961991684E-01
    0.230291706775390E+02    0.114447086146287E-01    0.114447086146287E-01
    0.230341707694758E+02    0.114325358793522E-01    0.114325358793522E-01
    0.230391708614126E+02    0.114203779723568E-01    0.114203779723568E-01
    0.230441709533494E+02    0.114082348723058E-01    0.114082348723058E-01
    0.230491710452862E+02    0.113961065583876E-01    0.113961065583876E-01
    0.230541711372230E+02    0.113839930092504E-01    0.113839930092504E-01
    0.230591712291597E+02    0.113718942038984E-01    0.113718942038984E-01
    0.230641713210965E+02    0.113598101215548E-01    0.113598101215548E-01
    0.230691714130333E+02    0.113477407418552E-01    0.113477407418552E-01
    0.230741715049701E+02    0.113356860410346E-01    0.113356860410346E-01
    0.230791715969069E+02    0.113236460019796E-01    0.113236460019796E-01
    0.230841716888437E+02    0.113116206016409E-01    0.113116206016409E-01
    0.230891717807805E+02    0.112996098191558E-01    0.112996098191558E-01
    0.230941718727173E+02    0.112876136352079E-01    0.112876136352079E-01
    0.230991719646541E+02    0.112756320276983E-01    0.112756320276983E-01
    0.231041720565908E+02    0.112636649763197E-01    0.112636649763197E-01
    0.231091721485276E+02    0.112517124606214E-01    0.112517124606214E-01
    0.231141722404644E+02    0.112397744596618E-01    0.112397744596618E-01
    0.231191723324012E+02    0.112278509534636E-01    0.112278509534636E-01
    0.231241724243380E+02    0.112159419208252E-01    0.112159419208252E-01
    0.231291725162748E+02    0.112040473418138E-01    0.112040473418138E-01
    0.231341726082116E+02    0.111921671974642E-01    0.111921671974642E-01
    0.231391727001484E+02    0.111803014632865E-01    0.111803014632865E-01
    0.231441727920851E+02    0.111684501229730E-01    0.111684501229730E-01
    0.231491728840219E+02    0.111566131552020E-01    0.111566131552020E-01
    0.231541729759587E+02    0.111447905397674E-01    0.111447905397674E-01
    0.231591730678955E+02    0.111329822565194E-01    0.111329822565194E-01
    0.231641731598323E+02    0.111211882856602E-01    0.111211882856602E-01
    0.231691732517691E+02    0.111094086071797E-01    0.111094086071797E-01
    0.231741733437059E+02    0.110976432011569E-01    0.110976432011569E-01
    0.231791734356427E+02    0.110858920478019E-01    0.110858920478019E-01
    0.231841735275795E+02    0.110741551274564E-01    0.110741551274564E-01
    0.231891736195162E+02    0.110624324203769E-01    0.110624324203769E-01
    0.231941737114530E+02    0.110507239070258E-01    0.110507239070258E-01
    0.231991738033898E+02    0.110390295678026E-01    0.110390295678026E-01
    0.232041738953266E+02    0.110273493809590E-01    0.110273493809590E-01
    0.232091739872634E+02    0.110156833339254E-01    0.110156833339254E-01
    0.232141740792002E+02    0.110040314003851E-01    0.110040314003851E-01
    0.232191741711370E+02    0.109923935636242E-01    0.109923935636242E-01
    0.232241742630738E+02    0.109807698040635E-01    0.109807698040635E-01
    0.232291743550106E+02    0.109691601027533E-01    0.109691601027533E-01
    0.232341744469473E+02    0.109575644402848E-01    0.109575644402848E-01
    0.232391745388841E+02    0.109459827978630E-01    0.109459827978630E-01
    0.232441746308209E+02    0.109344151562840E-01    0.109344151562840E-01
    0.232491747227577E+02    0.109228614964961E-01    0.109228614964961E-01
    0.232541748146945E+02    0.109113217999909E-01    0.109113217999909E-01
    0.232591749066313E+02    0.108997960474826E-01    0.108997960474826E-01
    0.232641749985681E+02    0.108882842201600E-01    0.108882842201600E-01
    0.232691750905049E+02    0.108767862995117E-01    0.108767862995117E-01
    0.232741751824416E+02    0.108653022664752E-01    0.108653022664752E-01
    0.232791752743784E+02    0.108538321023482E-01    0.108538321023482E-01
    0.232841753663152E+02    0.108423757886775E-01    0.108423757886775E-01
    0.232891754582520E+02    0.108309333065758E-01    0.108309333065758E-01
    0.232941755501888E+02    0.108195046375421E-01    0.108195046375421E-01
    0.232991756421256E+02    0.108080897631777E-01    0.108080897631777E-01
    0.233041757340624E+02    0.107966886648138E-01    0.107966886648138E-01
    0.233091758259992E+02    0.107853013241769E-01    0.107853013241769E-01
    0.233141759179360E+02    0.107739277229305E-01    0.107739277229305E-01
    0.233191760098727E+02    0.107625678439285E-01    0.107625678439285E-01
    0.233241761018095E+02    0.107512216721986E-01    0.107512216721986E-01
    0.233291761937463E+02    0.107398892302693E-01    0.107398892302693E-01
    0.233341762856831E+02    0.107285702494228E-01    0.107285702494228E-01
    0.233391763776199E+02    0.107172651043663E-01    0.107172651043663E-01
    0.233441764695567E+02    0.107059735539088E-01    0.107059735539088E-01
    0.233491765614935E+02    0.106946956088169E-01    0.106946956088169E-01
    0.233541766534303E+02    0.106834312505737E-01    0.106834312505737E-01
    0.233591767453671E+02    0.106721804653009E-01    0.106721804653009E-01
    0.233641768373038E+02    0.106609432335979E-01    0.106609432335979E-01
    0.233691769292406E+02    0.106497195374986E-01    0.106497195374986E-01
    0.233741770211774E+02    0.106385093586270E-01    0.106385093586270E-01
    0.233791771131142E+02    0.106273126785969E-01    0.106273126785969E-01
    0.233841772050510E+02    0.106161294788025E-01    0.106161294788025E-01
    0.233891772969878E+02    0.106049597426458E-01    0.106049597426458E-01
    0.233941773889246E+02    0.105938034507932E-01    0.105938034507932E-01
    0.233991774808614E+02    0.105826605880028E-01    0.105826605880028E-01
    0.234041775727982E+02    0.105715311498152E-01    0.105715311498152E-01
    0.234091776647349E+02    0.105604149853659E-01    0.105604149853659E-01
    0.234141777566717E+02    0.105493123829167E-01    0.105493123829167E-01
    0.234191778486085E+02    0.105382228860373E-01    0.105382228860373E-01
    0.234241779405453E+02    0.105271469223351E-01    0.105271469223351E-01
    0.234291780324821E+02    0.105160842899300E-01    0.105160842899300E-01
    0.234341781244189E+02    0.105050347521618E-01    0.105050347521618E-01
    0.234391782163557E+02    0.104939986466305E-01    0.104939986466305E-01
    0.234441783082925E+02    0.104829757785010E-01    0.104829757785010E-01
    0.234491784002293E+02    0.104719661473182E-01    0.104719661473182E-01
    0.234541784921660E+02    0.104609697367377E-01    0.104609697367377E-01
    0.234591785841028E+02    0.104499865289939E-01    0.104499865289939E-01
    0.234641786760396E+02    0.104390165059104E-01    0.104390165059104E-01
    0.234691787679764E+02    0.104280596499677E-01    0.104280596499677E-01
    0.234741788599132E+02    0.104171159420927E-01    0.104171159420927E-01
    0.234791789518500E+02    0.104061853633483E-01    0.104061853633483E-01
    0.234841790437868E+02    0.103952678975076E-01    0.103952678975076E-01
    0.234891791357236E+02    0.103843635245534E-01    0.103843635245534E-01
    0.234941792276603E+02    0.103734722266305E-01    0.103734722266305E-01
    0.234991793195971E+02    0.103625939853860E-01    0.103625939853860E-01
    0.235041794115339E+02    0.103517287826981E-01    0.103517287826981E-01
    0.235091795034707E+02    0.103408766002028E-01    0.103408766002028E-01
    0.235141795954075E+02    0.103300374197891E-01    0.103300374197891E-01
    0.235191796873443E+02    0.103192112230533E-01    0.103192112230533E-01
    0.235241797792811E+02    0.103083979919401E-01    0.103083979919401E-01
    0.235291798712179E+02    0.102975977083328E-01    0.102975977083328E-01
    0.235341799631547E+02    0.102868103541548E-01    0.102868103541548E-01
    0.235391800550914E+02    0.102760359112979E-01    0.102760359112979E-01
    0.235441801470282E+02    0.102652743616990E-01    0.102652743616990E-01
    0.235491802389650E+02    0.102545256873684E-01    0.102545256873684E-01
    0.235541803309018E+02    0.102437898705315E-01    0.102437898705315E-01
    0.235591804228386E+02    0.102330668929785E-01    0.102330668929785E-01
    0.235641805147754E+02    0.102223567380038E-01    0.102223567380038E-01
    0.235691806067122E+02    0.102116593849436E-01    0.102116593849436E-01
    0.235741806986490E+02    0.102009748187327E-01    0.102009748187327E-01
    0.235791807905858E+02    0.101903030209479E-01    0.101903030209479E-01
    0.235841808825225E+02    0.101796439737673E-01    0.101796439737673E-01
    0.235891809744593E+02    0.101689976596061E-01    0.101689976596061E-01
    0.235941810663961E+02    0.101583640609472E-01    0.101583640609472E-01
    0.235991811583329E+02    0.101477431601859E-01    0.101477431601859E-01
    0.236041812502697E+02    0.101371349400862E-01    0.101371349400862E-01
    0.236091813422065E+02    0.101265393828881E-01    0.101265393828881E-01
    0.236141814341433E+02    0.101159564717675E-01    0.101159564717675E-01
    0.236191815260801E+02    0.101053861890776E-01    0.101053861890776E-01
    0.236241816180168E+02    0.100948285175894E-01    0.100948285175894E-01
    0.236291817099536E+02    0.100842834403066E-01    0.100842834403066E-01
    0.236341818018904E+02    0.100737509399302E-01    0.100737509399302E-01
    0.236391818938272E+02    0.100632309995937E-01    0.100632309995937E-01
    0.236441819857640E+02    0.100527236021426E-01    0.100527236021426E-01
    0.236491820777008E+02    0.100422287305847E-01    0.100422287305847E-01
    0.236541821696376E+02    0.100317463686353E-01    0.100317463686353E-01
    0.236591822615744E+02    0.100212764982578E-01    0.100212764982578E-01
    0.236641823535112E+02    0.100108191035458E-01    0.100108191035458E-01
    0.236691824454479E+02    0.100003741657828E-01    0.100003741657828E-01
    0.236741825373847E+02    0.998994167376349E-02    0.998994167376349E-02
    0.236791826293215E+02    0.997952160540158E-02    0.997952160540158E-02
    0.236841827212583E+02    0.996911394538744E-02    0.996911394538744E-02
    0.236891828131951E+02    0.995871867836035E-02    0.995871867836035E-02
    0.236941829051319E+02    0.994833578659210E-02    0.994833578659210E-02
    0.236991829970687E+02    0.993796525436697E-02    0.993796525436697E-02
    0.237041830890055E+02    0.992760706495010E-02    0.992760706495010E-02
    0.237091831809423E+02    0.991726120195388E-02    0.991726120195388E-02
    0.237141832728790E+02    0.990692764926041E-02    0.990692764926041E-02
    0.237191833648158E+02    0.989660639051594E-02    0.989660639051594E-02
    0.237241834567526E+02    0.988629740922493E-02    0.988629740922493E-02
    0.237291835486894E+02    0.987600068951004E-02    0.987600068951004E-02
    0.237341836406262E+02    0.986571621486192E-02    0.986571621486192E-02
    0.237391837325630E+02    0.985544396935930E-02    0.985544396935930E-02
    0.237441838244998E+02    0.984518393693754E-02    0.984518393693754E-02
    0.237491839164366E+02    0.983493610172191E-02    0.983493610172191E-02
    0.237541840083734E+02    0.982470044801291E-02    0.982470044801291E-02
    0.237591841003101E+02    0.981447696085414E-02    0.981447696085414E-02
    0.237641841922469E+02    0.980426562805435E-02    0.980426562805435E-02
    0.237691842841837E+02    0.979406646629314E-02    0.979406646629314E-02
    0.237741843761205E+02    0.978387918163407E-02    0.978387918163407E-02
    0.237791844680573E+02    0.977370426446175E-02    0.977370426446175E-02
    0.237841845599941E+02    0.976354136676213E-02    0.976354136676213E-02
    0.237891846519309E+02    0.975339052906144E-02    0.975339052906144E-02
    0.237941847438677E+02    0.974325174094334E-02    0.974325174094334E-02
    0.237991848358044E+02    0.973312498775681E-02    0.973312498775681E-02
    0.238041849277412E+02    0.972301025420751E-02    0.972301025420751E-02
    0.238091850196780E+02    0.971290752409015E-02    0.971290752409015E-02
    0.238141851116148E+02    0.970281678191662E-02    0.970281678191662E-02
    0.238191852035516E+02    0.969273801144476E-02    0.969273801144476E-02
    0.238241852954884E+02    0.968267119683711E-02    0.968267119683711E-02
    0.238291853874252E+02    0.967261632204314E-02    0.967261632204314E-02
    0.238341854793620E+02    0.966257337088041E-02    0.966257337088041E-02
    0.238391855712988E+02    0.965254232746789E-02    0.965254232746789E-02
    0.238441856632355E+02    0.964252317487392E-02    0.964252317487392E-02
    0.238491857551723E+02    0.963251588870865E-02    0.963251588870865E-02
    0.238541858471091E+02    0.962252044081884E-02    0.962252044081884E-02
    0.238591859390459E+02    0.961253699442146E-02    0.961253699442146E-02
    0.238641860309827E+02    0.960256521173499E-02    0.960256521173499E-02
    0.238691861229195E+02    0.959260529306642E-02    0.959260529306642E-02
    0.238741862148563E+02    0.958265710122697E-02    0.958265710122697E-02
    0.238791863067931E+02    0.957272076095715E-02    0.957272076095715E-02
    0.238841863987299E+02    0.956279617271030E-02    0.956279617271030E-02
    0.238891864906666E+02    0.955288333060365E-02    0.955288333060365E-02
    0.238941865826034E+02    0.954298221990460E-02    0.954298221990460E-02
    0.238991866745402E+02    0.953309282499915E-02    0.953309282499915E-02
    0.239041867664770E+02    0.952321512963157E-02    0.952321512963157E-02
    0.239091868584138E+02    0.951334911799603E-02    0.951334911799603E-02
    0.239141869503506E+02    0.950349477425564E-02    0.950349477425564E-02
    0.239191870422874E+02    0.949365208216314E-02    0.949365208216314E-02
    0.239241871342242E+02    0.948382102573712E-02    0.948382102573712E-02
    0.239291872261609E+02    0.947400158913963E-02    0.947400158913963E-02
    0.239341873180977E+02    0.946419375645832E-02    0.946419375645832E-02
    0.239391874100345E+02    0.945439751155184E-02    0.945439751155184E-02
    0.239441875019713E+02    0.944461283835770E-02    0.944461283835770E-02
    0.239491875939081E+02    0.943483972121234E-02    0.943483972121234E-02
    0.239541876858449E+02    0.942507814396353E-02    0.942507814396353E-02
    0.239591877777817E+02    0.941532809094728E-02    0.941532809094728E-02
    0.239641878697185E+02    0.940558954608236E-02    0.940558954608236E-02
    0.239691879616553E+02    0.939586249368296E-02    0.939586249368296E-02
    0.239741880535920E+02    0.938614691772323E-02    0.938614691772323E-02
    0.239791881455288E+02    0.937644280259498E-02    0.937644280259498E-02
    0.239841882374656E+02    0.936675013236368E-02    0.936675013236368E-02
    0.239891883294024E+02    0.935706889138309E-02    0.935706889138309E-02
    0.239941884213392E+02    0.934739906384094E-02    0.934739906384094E-02
    0.239991885132760E+02    0.933774063424118E-02    0.933774063424118E-02
    0.240041886052128E+02    0.932809358681344E-02    0.932809358681344E-02
    0.240091886971496E+02    0.931845790592826E-02    0.931845790592826E-02
    0.240141887890864E+02    0.930883357604831E-02    0.930883357604831E-02
    0.240191888810231E+02    0.929922058165965E-02    0.929922058165965E-02
    0.240241889729599E+02    0.928961890727029E-02    0.928961890727029E-02
    0.240291890648967E+02    0.928002853734451E-02    0.928002853734451E-02
    0.240341891568335E+02    0.927044945667514E-02    0.927044945667514E-02
    0.240391892487703E+02    0.926088164970303E-02    0.926088164970303E-02
    0.240441893407071E+02    0.925132510124649E-02    0.925132510124649E-02
    0.240491894326439E+02    0.924177979600682E-02    0.924177979600682E-02
    0.240541895245807E+02    0.923224571867657E-02    0.923224571867657E-02
    0.240591896165175E+02    0.922272285425644E-02    0.922272285425644E-02
    0.240641897084542E+02    0.921321118745812E-02    0.921321118745812E-02
    0.240691898003910E+02    0.920371070333137E-02    0.920371070333137E-02
    0.240741898923278E+02    0.919422138670684E-02    0.919422138670684E-02
    0.240791899842646E+02    0.918474322270717E-02    0.918474322270717E-02
    0.240841900762014E+02    0.917527619645233E-02    0.917527619645233E-02
    0.240891901681382E+02    0.916582029295777E-02    0.916582029295777E-02
    0.240941902600750E+02    0.915637549745763E-02    0.915637549745763E-02
    0.240991903520118E+02    0.914694179517803E-02    0.914694179517803E-02
    0.241041904439485E+02    0.913751917128232E-02    0.913751917128232E-02
    0.241091905358853E+02    0.912810761128005E-02    0.912810761128005E-02
    0.241141906278221E+02    0.911870710035337E-02    0.911870710035337E-02
    0.241191907197589E+02    0.910931762395807E-02    0.910931762395807E-02
    0.241241908116957E+02    0.909993916764922E-02    0.909993916764922E-02
    0.241291909036325E+02    0.909057171674069E-02    0.909057171674069E-02
    0.241341909955693E+02    0.908121525665011E-02    0.908121525665011E-02
    0.241391910875061E+02    0.907186977370522E-02    0.907186977370522E-02
    0.241441911794429E+02    0.906253525257920E-02    0.906253525257920E-02
    0.241491912713796E+02    0.905321167964843E-02    0.905321167964843E-02
    0.241541913633164E+02    0.904389904014393E-02    0.904389904014393E-02
    0.241591914552532E+02    0.903459732010191E-02    0.903459732010191E-02
    0.241641915471900E+02    0.902530650515310E-02    0.902530650515310E-02
    0.241691916391268E+02    0.901602658107855E-02    0.901602658107855E-02
    0.241741917310636E+02    0.900675753396533E-02    0.900675753396533E-02
    0.241791918230004E+02    0.899749934949978E-02    0.899749934949978E-02
    0.241841919149372E+02    0.898825201375706E-02    0.898825201375706E-02
    0.241891920068740E+02    0.897901551248046E-02    0.897901551248046E-02
    0.241941920988107E+02    0.896978983228662E-02    0.896978983228662E-02
    0.241991921907475E+02    0.896057495865901E-02    0.896057495865901E-02
    0.242041922826843E+02    0.895137088041506E-02    0.895137088041506E-02
    0.242091923746211E+02    0.894217758274735E-02    0.894217758274735E-02
    0.242141924665579E+02    0.893299506746322E-02    0.893299506746322E-02
    0.242191925584947E+02    0.892382265151770E-02    0.892382265151770E-02
    0.242241926504315E+02    0.891466213194168E-02    0.891466213194168E-02
    0.242291927423683E+02    0.890551181897097E-02    0.890551181897097E-02
    0.242341928343050E+02    0.889637220390298E-02    0.889637220390298E-02
    0.242391929262418E+02    0.888724327955642E-02    0.888724327955642E-02
    0.242441930181786E+02    0.887812503436428E-02    0.887812503436428E-02
    0.242491931101154E+02    0.886901745474014E-02    0.886901745474014E-02
    0.242541932020522E+02    0.885992052823861E-02    0.885992052823861E-02
    0.242591932939890E+02    0.885083424033657E-02    0.885083424033657E-02
    0.242641933859258E+02    0.884175857738440E-02    0.884175857738440E-02
    0.242691934778626E+02    0.883269352572671E-02    0.883269352572671E-02
    0.242741935697994E+02    0.882363907175313E-02    0.882363907175313E-02
    0.242791936617361E+02    0.881459520138520E-02    0.881459520138520E-02
    0.242841937536729E+02    0.880556190122051E-02    0.880556190122051E-02
    0.242891938456097E+02    0.879653915800704E-02    0.879653915800704E-02
    0.242941939375465E+02    0.878752697007095E-02    0.878752697007095E-02
    0.242991940294833E+02    0.877852531606797E-02    0.877852531606797E-02
    0.243041941214201E+02    0.876953391504304E-02    0.876953391504304E-02
    0.243091942133569E+02    0.876055341221618E-02    0.876055341221618E-02
    0.243141943052937E+02    0.875158326722861E-02    0.875158326722861E-02
    0.243191943972305E+02    0.874262341746506E-02    0.874262341746506E-02
    0.243241944891672E+02    0.873367426980788E-02    0.873367426980788E-02
    0.243291945811040E+02    0.872473547813225E-02    0.872473547813225E-02
    0.243341946730408E+02    0.871580711045803E-02    0.871580711045803E-02
    0.243391947649776E+02    0.870688915699176E-02    0.870688915699176E-02
    0.243441948569144E+02    0.869798160521660E-02    0.869798160521660E-02
    0.243491949488512E+02    0.868908444132623E-02    0.868908444132623E-02
    0.243541950407880E+02    0.868019765102220E-02    0.868019765102220E-02
    0.243591951327248E+02    0.867132122337992E-02    0.867132122337992E-02
    0.243641952246616E+02    0.866245514096594E-02    0.866245514096594E-02
    0.243691953165983E+02    0.865359939144258E-02    0.865359939144258E-02
    0.243741954085351E+02    0.864475396071563E-02    0.864475396071563E-02
    0.243791955004719E+02    0.863591883494368E-02    0.863591883494368E-02
    0.243841955924087E+02    0.862709400014941E-02    0.862709400014941E-02
    0.243891956843455E+02    0.861827944249473E-02    0.861827944249473E-02
    0.243941957762823E+02    0.860947514800741E-02    0.860947514800741E-02
    0.243991958682191E+02    0.860068110292478E-02    0.860068110292478E-02
    0.244041959601559E+02    0.859189729318046E-02    0.859189729318046E-02
    0.244091960520926E+02    0.858312370509998E-02    0.858312370509998E-02
    0.244141961440294E+02    0.857436032469166E-02    0.857436032469166E-02
    0.244191962359662E+02    0.856560713820677E-02    0.856560713820677E-02
    0.244241963279030E+02    0.855686413178513E-02    0.855686413178513E-02
    0.244291964198398E+02    0.854813129162995E-02    0.854813129162995E-02
    0.244341965117766E+02    0.853940860394200E-02    0.853940860394200E-02
    0.244391966037134E+02    0.853069605495937E-02    0.853069605495937E-02
    0.244441966956502E+02    0.852199363099167E-02    0.852199363099167E-02
    0.244491967875870E+02    0.851330131825962E-02    0.851330131825962E-02
    0.244541968795237E+02    0.850461910313113E-02    0.850461910313113E-02
    0.244591969714605E+02    0.849594697202398E-02    0.849594697202398E-02
    0.244641970633973E+02    0.848728491091658E-02    0.848728491091658E-02
    0.244691971553341E+02    0.847863290672759E-02    0.847863290672759E-02
    0.244741972472709E+02    0.846999094567676E-02    0.846999094567676E-02
    0.244791973392077E+02    0.846135901418549E-02    0.846135901418549E-02
    0.244841974311445E+02    0.845273709882106E-02    0.845273709882106E-02
    0.244891975230813E+02    0.844412518612910E-02    0.844412518612910E-02
    0.244941976150181E+02    0.843552326272421E-02    0.843552326272421E-02
    0.244991977069548E+02    0.842693131504855E-02    0.842693131504855E-02
    0.245041977988916E+02    0.841834932999315E-02    0.841834932999315E-02
    0.245091978908284E+02    0.840977729413159E-02    0.840977729413159E-02
    0.245141979827652E+02    0.840121519426791E-02    0.840121519426791E-02
    0.245191980747020E+02    0.839266301700824E-02    0.839266301700824E-02
    0.245241981666388E+02    0.838412074939732E-02    0.838412074939732E-02
    0.245291982585756E+02    0.837558837823557E-02    0.837558837823557E-02
    0.245341983505124E+02    0.836706589037486E-02    0.836706589037486E-02
    0.245391984424491E+02    0.835855327282935E-02    0.835855327282935E-02
    0.245441985343859E+02    0.835005051247571E-02    0.835005051247571E-02
    0.245491986263227E+02    0.834155759654725E-02    0.834155759654725E-02
    0.245541987182595E+02    0.833307451063233E-02    0.833307451063233E-02
    0.245591988101963E+02    0.832460124565482E-02    0.832460124565482E-02
    0.245641989021331E+02    0.831613778511522E-02    0.831613778511522E-02
    0.245691989940699E+02    0.830768411773662E-02    0.830768411773662E-02
    0.245741990860067E+02    0.829924023035486E-02    0.829924023035486E-02
    0.245791991779435E+02    0.829080611033250E-02    0.829080611033250E-02
    0.245841992698802E+02    0.828238174510709E-02    0.828238174510709E-02
    0.245891993618170E+02    0.827396712187519E-02    0.827396712187519E-02
    0.245941994537538E+02    0.826556222840341E-02    0.826556222840341E-02
    0.245991995456906E+02    0.825716705173790E-02    0.825716705173790E-02
    0.246041996376274E+02    0.824878157954088E-02    0.824878157954088E-02
    0.246091997295642E+02    0.824040579930941E-02    0.824040579930941E-02
    0.246141998215010E+02    0.823203969871076E-02    0.823203969871076E-02
    0.246191999134378E+02    0.822368326516066E-02    0.822368326516066E-02
    0.246242000053746E+02    0.821533648630811E-02    0.821533648630811E-02
    0.246292000973113E+02    0.820699934992689E-02    0.820699934992689E-02
    0.246342001892481E+02    0.819867184361464E-02    0.819867184361464E-02
    0.246392002811849E+02    0.819035395509581E-02    0.819035395509581E-02
    0.246442003731217E+02    0.818204567227695E-02    0.818204567227695E-02
    0.246492004650585E+02    0.817374698288617E-02    0.817374698288617E-02
    0.246542005569953E+02    0.816545787497572E-02    0.816545787497572E-02
    0.246592006489321E+02    0.815717833705212E-02    0.815717833705212E-02
    0.246642007408689E+02    0.814890835938450E-02    0.814890835938450E-02
    0.246692008328057E+02    0.814064795405479E-02    0.814064795405479E-02
    0.246742009247424E+02    0.813239695477203E-02    0.813239695477203E-02
    0.246792010166792E+02    0.812415559450342E-02    0.812415559450342E-02
    0.246842011086160E+02    0.811592372091285E-02    0.811592372091285E-02
    0.246892012005528E+02    0.810770133980969E-02    0.810770133980969E-02
    0.246942012924896E+02    0.809948844141424E-02    0.809948844141424E-02
    0.246992013844264E+02    0.809128501407874E-02    0.809128501407874E-02
    0.247042014763632E+02    0.808309104588975E-02    0.808309104588975E-02
    0.247092015683000E+02    0.807490652518567E-02    0.807490652518567E-02
    0.247142016602367E+02    0.806673143950342E-02    0.806673143950342E-02
    0.247192017521735E+02    0.805856577752667E-02    0.805856577752667E-02
    0.247242018441103E+02    0.805040952518071E-02    0.805040952518071E-02
    0.247292019360471E+02    0.804226267206052E-02    0.804226267206052E-02
    0.247342020279839E+02    0.803412520463854E-02    0.803412520463854E-02
    0.247392021199207E+02    0.802599710710404E-02    0.802599710710404E-02
    0.247442022118575E+02    0.801787829838582E-02    0.801787829838582E-02
    0.247492023037943E+02    0.800976906162945E-02    0.800976906162945E-02
    0.247542023957311E+02    0.800166906611137E-02    0.800166906611137E-02
    0.247592024876678E+02    0.799357824698653E-02    0.799357824698653E-02
    0.247642025796046E+02    0.798549685117766E-02    0.798549685117766E-02
    0.247692026715414E+02    0.797742467003577E-02    0.797742467003577E-02
    0.247742027634782E+02    0.796936203706651E-02    0.796936203706651E-02
    0.247792028554150E+02    0.796130848403646E-02    0.796130848403646E-02
    0.247842029473518E+02    0.795326421937055E-02    0.795326421937055E-02
    0.247892030392886E+02    0.794522921213018E-02    0.794522921213018E-02
    0.247942031312254E+02    0.793720344881444E-02    0.793720344881444E-02
    0.247992032231622E+02    0.792918691615583E-02    0.792918691615583E-02
    0.248042033150989E+02    0.792117960497020E-02    0.792117960497020E-02
    0.248092034070357E+02    0.791318149311115E-02    0.791318149311115E-02
    0.248142034989725E+02    0.790519257841972E-02    0.790519257841972E-02
    0.248192035909093E+02    0.789721284510598E-02    0.789721284510598E-02
    0.248242036828461E+02    0.788924228151757E-02    0.788924228151757E-02
    0.248292037747829E+02    0.788128087501627E-02    0.788128087501627E-02
    0.248342038667197E+02    0.787332861366613E-02    0.787332861366613E-02
    0.248392039586565E+02    0.786538548538343E-02    0.786538548538343E-02
    0.248442040505933E+02    0.785745147793001E-02    0.785745147793001E-02
    0.248492041425300E+02    0.784952657926376E-02    0.784952657926376E-02
    0.248542042344668E+02    0.784161077721367E-02    0.784161077721367E-02
    0.248592043264036E+02    0.783370405963257E-02    0.783370405963257E-02
    0.248642044183404E+02    0.782580641456969E-02    0.782580641456969E-02
    0.248692045102772E+02    0.781791782980982E-02    0.781791782980982E-02
    0.248742046022140E+02    0.781003829329326E-02    0.781003829329326E-02
    0.248792046941508E+02    0.780216779297390E-02    0.780216779297390E-02
    0.248842047860876E+02    0.779430631677720E-02    0.779430631677720E-02
    0.248892048780243E+02    0.778645385261664E-02    0.778645385261664E-02
    0.248942049699611E+02    0.777861038851482E-02    0.777861038851482E-02
    0.248992050618979E+02    0.777077591241031E-02    0.777077591241031E-02
    0.249042051538347E+02    0.776295041234157E-02    0.776295041234157E-02
    0.249092052457715E+02    0.775513387631568E-02    0.775513387631568E-02
    0.249142053377083E+02    0.774732629241069E-02    0.774732629241069E-02
    0.249192054296451E+02    0.773952764868131E-02    0.773952764868131E-02
    0.249242055215819E+02    0.773173793318673E-02    0.773173793318673E-02
    0.249292056135187E+02    0.772395713406861E-02    0.772395713406861E-02
    0.249342057054554E+02    0.771618523943563E-02    0.771618523943563E-02
    0.249392057973922E+02    0.770842223751337E-02    0.770842223751337E-02
    0.249442058893290E+02    0.770066811644682E-02    0.770066811644682E-02
    0.249492059812658E+02    0.769292286446832E-02    0.769292286446832E-02
    0.249542060732026E+02    0.768518646989849E-02    0.768518646989849E-02
    0.249592061651394E+02    0.767745892098107E-02    0.767745892098107E-02
    0.249642062570762E+02    0.766974020601664E-02    0.766974020601664E-02
    0.249692063490130E+02    0.766203031340670E-02    0.766203031340670E-02
    0.249742064409498E+02    0.765432923150642E-02    0.765432923150642E-02
    0.249792065328865E+02    0.764663694874486E-02    0.764663694874486E-02
    0.249842066248233E+02    0.763895345361208E-02    0.763895345361208E-02
    0.249892067167601E+02    0.763127873459167E-02    0.763127873459167E-02
    0.249942068086969E+02    0.762361278021583E-02    0.762361278021583E-02
    0.249992069006337E+02    0.761595557903115E-02    0.761595557903115E-02
    0.250042069925705E+02    0.760830711971401E-02    0.760830711971401E-02
    0.250092070845073E+02    0.760066739084899E-02    0.760066739084899E-02
    0.250142071764441E+02    0.759303638114528E-02    0.759303638114528E-02
    0.250192072683808E+02    0.758541407931873E-02    0.758541407931873E-02
    0.250242073603176E+02    0.757780047416002E-02    0.757780047416002E-02
    0.250292074522544E+02    0.757019555439749E-02    0.757019555439749E-02
    0.250342075441912E+02    0.756259930891318E-02    0.756259930891318E-02
    0.250392076361280E+02    0.755501172658589E-02    0.755501172658589E-02
    0.250442077280648E+02    0.754743279633091E-02    0.754743279633091E-02
    0.250492078200016E+02    0.753986250705715E-02    0.753986250705715E-02
    0.250542079119384E+02    0.753230084774899E-02    0.753230084774899E-02
    0.250592080038752E+02    0.752474780744080E-02    0.752474780744080E-02
    0.250642080958119E+02    0.751720337517913E-02    0.751720337517913E-02
    0.250692081877487E+02    0.750966754011147E-02    0.750966754011147E-02
    0.250742082796855E+02    0.750214029131314E-02    0.750214029131314E-02
    0.250792083716223E+02    0.749462161779595E-02    0.749462161779595E-02
    0.250842084635591E+02    0.748711150892724E-02    0.748711150892724E-02
    0.250892085554959E+02    0.747960995398573E-02    0.747960995398573E-02
    0.250942086474327E+02    0.747211694221891E-02    0.747211694221891E-02
    0.250992087393695E+02    0.746463246277581E-02    0.746463246277581E-02
    0.251042088313063E+02    0.745715650531166E-02    0.745715650531166E-02
    0.251092089232430E+02    0.744968905949587E-02    0.744968905949587E-02
    0.251142090151798E+02    0.744223011538035E-02    0.744223011538035E-02
    0.251192091071166E+02    0.743477966454846E-02    0.743477966454846E-02
    0.251242091990534E+02    0.742733770613724E-02    0.742733770613724E-02
    0.251292092909902E+02    0.741990444760774E-02    0.741990444760774E-02
    0.251342093829270E+02    0.741247902247100E-02    0.741247902247100E-02
    0.251392094748638E+02    0.740506245343376E-02    0.740506245343376E-02
    0.251442095668006E+02    0.739765429349655E-02    0.739765429349655E-02
    0.251492096587374E+02    0.739025455352743E-02    0.739025455352743E-02
    0.251542097506741E+02    0.738286322679495E-02    0.738286322679495E-02
    0.251592098426109E+02    0.737548030370357E-02    0.737548030370357E-02
    0.251642099345477E+02    0.736810577428036E-02    0.736810577428036E-02
    0.251692100264845E+02    0.736073962822824E-02    0.736073962822824E-02
    0.251742101184213E+02    0.735338185523121E-02    0.735338185523121E-02
    0.251792102103581E+02    0.734603244484364E-02    0.734603244484364E-02
    0.251842103022949E+02    0.733869138674498E-02    0.733869138674498E-02
    0.251892103942317E+02    0.733135867070540E-02    0.733135867070540E-02
    0.251942104861684E+02    0.732403428697842E-02    0.732403428697842E-02
    0.251992105781052E+02    0.731671822933152E-02    0.731671822933152E-02
    0.252042106700420E+02    0.730941040654752E-02    0.730941040654752E-02
    0.252092107619788E+02    0.730211100355553E-02    0.730211100355553E-02
    0.252142108539156E+02    0.729481972066408E-02    0.729481972066408E-02
    0.252192109458524E+02    0.728753692514091E-02    0.728753692514091E-02
    0.252242110377892E+02    0.728026229973730E-02    0.728026229973730E-02
    0.252292111297260E+02    0.727299406131058E-02    0.727299406131058E-02
    0.252342112216628E+02    0.726573787319776E-02    0.726573787319776E-02
    0.252392113135995E+02    0.725848798372741E-02    0.725848798372741E-02
    0.252442114055363E+02    0.725124632813330E-02    0.725124632813330E-02
    0.252492114974731E+02    0.724401288985871E-02    0.724401288985871E-02
    0.252542115894099E+02    0.723678765750750E-02    0.723678765750750E-02
    0.252592116813467E+02    0.722957061989971E-02    0.722957061989971E-02
    0.252642117732835E+02    0.722236176648627E-02    0.722236176648627E-02
    0.252692118652203E+02    0.721516108657835E-02    0.721516108657835E-02
    0.252742119571571E+02    0.720796856969612E-02    0.720796856969612E-02
    0.252792120490939E+02    0.720078420520326E-02    0.720078420520326E-02
    0.252842121410306E+02    0.719360798251950E-02    0.719360798251950E-02
    0.252892122329674E+02    0.718643989114318E-02    0.718643989114318E-02
    0.252942123249042E+02    0.717927992046118E-02    0.717927992046118E-02
    0.252992124168410E+02    0.717212805997879E-02    0.717212805997879E-02
    0.253042125087778E+02    0.716498429902089E-02    0.716498429902089E-02
    0.253092126007146E+02    0.715784862716574E-02    0.715784862716574E-02
    0.253142126926514E+02    0.715072103381573E-02    0.715072103381573E-02
    0.253192127845882E+02    0.714360150843131E-02    0.714360150843131E-02
    0.253242128765249E+02    0.713649004027207E-02    0.713649004027207E-02
    0.253292129684617E+02    0.712938661903616E-02    0.712938661903616E-02
    0.253342130603985E+02    0.712229123410275E-02    0.712229123410275E-02
    0.253392131523353E+02    0.711520387493040E-02    0.711520387493040E-02
    0.253442132442721E+02    0.710812453098808E-02    0.710812453098808E-02
    0.253492133362089E+02    0.710105319174807E-02    0.710105319174807E-02
    0.253542134281457E+02    0.709398984669048E-02    0.709398984669048E-02
    0.253592135200825E+02    0.708693448538513E-02    0.708693448538513E-02
    0.253642136120193E+02    0.707988709725847E-02    0.707988709725847E-02
    0.253692137039560E+02    0.707284767189360E-02    0.707284767189360E-02
    0.253742137958928E+02    0.706581619880956E-02    0.706581619880956E-02
    0.253792138878296E+02    0.705879266754920E-02    0.705879266754920E-02
    0.253842139797664E+02    0.705177706770922E-02    0.705177706770922E-02
    0.253892140717032E+02    0.704476938888300E-02    0.704476938888300E-02
    0.253942141636400E+02    0.703776962068205E-02    0.703776962068205E-02
    0.253992142555768E+02    0.703077775271000E-02    0.703077775271000E-02
    0.254042143475136E+02    0.702379377463304E-02    0.702379377463304E-02
    0.254092144394504E+02    0.701681767613406E-02    0.701681767613406E-02
    0.254142145313871E+02    0.700984944691541E-02    0.700984944691541E-02
    0.254192146233239E+02    0.700288907665725E-02    0.700288907665725E-02
    0.254242147152607E+02    0.699593655517792E-02    0.699593655517792E-02
    0.254292148071975E+02    0.698899187219599E-02    0.698899187219599E-02
    0.254342148991343E+02    0.698205501753929E-02    0.698205501753929E-02
    0.254392149910711E+02    0.697512598102914E-02    0.697512598102914E-02
    0.254442150830079E+02    0.696820475253617E-02    0.696820475253617E-02
    0.254492151749447E+02    0.696129132194563E-02    0.696129132194563E-02
    0.254542152668815E+02    0.695438567917449E-02    0.695438567917449E-02
    0.254592153588182E+02    0.694748781414463E-02    0.694748781414463E-02
    0.254642154507550E+02    0.694059771689445E-02    0.694059771689445E-02
    0.254692155426918E+02    0.693371537739761E-02    0.693371537739761E-02
    0.254742156346286E+02    0.692684078569284E-02    0.692684078569284E-02
    0.254792157265654E+02    0.691997393188562E-02    0.691997393188562E-02
    0.254842158185022E+02    0.691311480603085E-02    0.691311480603085E-02
    0.254892159104390E+02    0.690626339837447E-02    0.690626339837447E-02
    0.254942160023758E+02    0.689941969901216E-02    0.689941969901216E-02
    0.254992160943125E+02    0.689258369814210E-02    0.689258369814210E-02
    0.255042161862493E+02    0.688575538603818E-02    0.688575538603818E-02
    0.255092162781861E+02    0.687893475295197E-02    0.687893475295197E-02
    0.255142163701229E+02    0.687212178919785E-02    0.687212178919785E-02
    0.255192164620597E+02    0.686531648506374E-02    0.686531648506374E-02
    0.255242165539965E+02    0.685851883106504E-02    0.685851883106504E-02
    0.255292166459333E+02    0.685172881742509E-02    0.685172881742509E-02
    0.255342167378701E+02    0.684494643458047E-02    0.684494643458047E-02
    0.255392168298069E+02    0.683817167312061E-02    0.683817167312061E-02
    0.255442169217436E+02    0.683140452344068E-02    0.683140452344068E-02
    0.255492170136804E+02    0.682464497605386E-02    0.682464497605386E-02
    0.255542171056172E+02    0.681789302159621E-02    0.681789302159621E-02
    0.255592171975540E+02    0.681114865051382E-02    0.681114865051382E-02
    0.255642172894908E+02    0.680441185363969E-02    0.680441185363969E-02
    0.255692173814276E+02    0.679768262155118E-02    0.679768262155118E-02
    0.255742174733644E+02    0.679096094517085E-02    0.679096094517085E-02
    0.255792175653012E+02    0.678424681559541E-02    0.678424681559541E-02
    0.255842176572380E+02    0.677754022486768E-02    0.677754022486768E-02
    0.255892177491747E+02    0.677084117007304E-02    0.677084117007304E-02
    0.255942178411115E+02    0.676414986312920E-02    0.676414986312920E-02
    0.255992179330483E+02    0.675746551226457E-02    0.675746551226457E-02
    0.256042180249851E+02    0.675078898921230E-02    0.675078898921230E-02
    0.256092181169219E+02    0.674411994279445E-02    0.674411994279445E-02
    0.256142182088587E+02    0.673745837425717E-02    0.673745837425717E-02
    0.256192183007955E+02    0.673080427619387E-02    0.673080427619387E-02
    0.256242183927323E+02    0.672415764008628E-02    0.672415764008628E-02
    0.256292184846690E+02    0.671751845703919E-02    0.671751845703919E-02
    0.256342185766058E+02    0.671088671792408E-02    0.671088671792408E-02
    0.256392186685426E+02    0.670426241370542E-02    0.670426241370542E-02
    0.256442187604794E+02    0.669764553550091E-02    0.669764553550091E-02
    0.256492188524162E+02    0.669103607415139E-02    0.669103607415139E-02
    0.256542189443530E+02    0.668443402110354E-02    0.668443402110354E-02
    0.256592190362898E+02    0.667783936880359E-02    0.667783936880359E-02
    0.256642191282266E+02    0.667125212081015E-02    0.667125212081015E-02
    0.256692192201634E+02    0.666467216050198E-02    0.666467216050198E-02
    0.256742193121001E+02    0.665809967848805E-02    0.665809967848805E-02
    0.256792194040369E+02    0.665153449645434E-02    0.665153449645434E-02
    0.256842194959737E+02    0.664497671381268E-02    0.664497671381268E-02
    0.256892195879105E+02    0.663842625714420E-02    0.663842625714420E-02
    0.256942196798473E+02    0.663188313998110E-02    0.663188313998110E-02
    0.256992197717841E+02    0.662534733485703E-02    0.662534733485703E-02
    0.257042198637209E+02    0.661881885080981E-02    0.661881885080981E-02
    0.257092199556577E+02    0.661229767347846E-02    0.661229767347846E-02
    0.257142200475945E+02    0.660578379373779E-02    0.660578379373779E-02
    0.257192201395312E+02    0.659927720217353E-02    0.659927720217353E-02
    0.257242202314680E+02    0.659277788997184E-02    0.659277788997184E-02
    0.257292203234048E+02    0.658628584769773E-02    0.658628584769773E-02
    0.257342204153416E+02    0.657980106639920E-02    0.657980106639920E-02
    0.257392205072784E+02    0.657332353688948E-02    0.657332353688948E-02
    0.257442205992152E+02    0.656685324990735E-02    0.656685324990735E-02
    0.257492206911520E+02    0.656039019624366E-02    0.656039019624366E-02
    0.257542207830888E+02    0.655393436677213E-02    0.655393436677213E-02
    0.257592208750256E+02    0.654748575234085E-02    0.654748575234085E-02
    0.257642209669623E+02    0.654104434371501E-02    0.654104434371501E-02
    0.257692210588991E+02    0.653461013172910E-02    0.653461013172910E-02
    0.257742211508359E+02    0.652818310718970E-02    0.652818310718970E-02
    0.257792212427727E+02    0.652176326083058E-02    0.652176326083058E-02
    0.257842213347095E+02    0.651535058356128E-02    0.651535058356128E-02
    0.257892214266463E+02    0.650894506615883E-02    0.650894506615883E-02
    0.257942215185831E+02    0.650254669941161E-02    0.650254669941161E-02
    0.257992216105199E+02    0.649615547411435E-02    0.649615547411435E-02
    0.258042217024566E+02    0.648977138113789E-02    0.648977138113789E-02
    0.258092217943934E+02    0.648339441125065E-02    0.648339441125065E-02
    0.258142218863302E+02    0.647702455531913E-02    0.647702455531913E-02
    0.258192219782670E+02    0.647066180418341E-02    0.647066180418341E-02
    0.258242220702038E+02    0.646430614868491E-02    0.646430614868491E-02
    0.258292221621406E+02    0.645795757936443E-02    0.645795757936443E-02
    0.258342222540774E+02    0.645161608751676E-02    0.645161608751676E-02
    0.258392223460142E+02    0.644528166377581E-02    0.644528166377581E-02
    0.258442224379510E+02    0.643895429907573E-02    0.643895429907573E-02
    0.258492225298877E+02    0.643263398426273E-02    0.643263398426273E-02
    0.258542226218245E+02    0.642632071025295E-02    0.642632071025295E-02
    0.258592227137613E+02    0.642001446795893E-02    0.642001446795893E-02
    0.258642228056981E+02    0.641371524825452E-02    0.641371524825452E-02
    0.258692228976349E+02    0.640742304212561E-02    0.640742304212561E-02
    0.258742229895717E+02    0.640113784053393E-02    0.640113784053393E-02
    0.258792230815085E+02    0.639485963440294E-02    0.639485963440294E-02
    0.258842231734453E+02    0.638858841476701E-02    0.638858841476701E-02
    0.258892232653821E+02    0.638232417261093E-02    0.638232417261093E-02
    0.258942233573188E+02    0.637606689899950E-02    0.637606689899950E-02
    0.258992234492556E+02    0.636981658497285E-02    0.636981658497285E-02
    0.259042235411924E+02    0.636357322152728E-02    0.636357322152728E-02
    0.259092236331292E+02    0.635733679987938E-02    0.635733679987938E-02
    0.259142237250660E+02    0.635110731104799E-02    0.635110731104799E-02
    0.259192238170028E+02    0.634488474627033E-02    0.634488474627033E-02
    0.259242239089396E+02    0.633866909662863E-02    0.633866909662863E-02
    0.259292240008764E+02    0.633246035333294E-02    0.633246035333294E-02
    0.259342240928131E+02    0.632625850764681E-02    0.632625850764681E-02
    0.259392241847499E+02    0.632006355073828E-02    0.632006355073828E-02
    0.259442242766867E+02    0.631387547395963E-02    0.631387547395963E-02
    0.259492243686235E+02    0.630769426858423E-02    0.630769426858423E-02
    0.259542244605603E+02    0.630151992583094E-02    0.630151992583094E-02
    0.259592245524971E+02    0.629535243723015E-02    0.629535243723015E-02
    0.259642246444339E+02    0.628919179404074E-02    0.628919179404074E-02
    0.259692247363707E+02    0.628303798761812E-02    0.628303798761812E-02
    0.259742248283075E+02    0.627689100952220E-02    0.627689100952220E-02
    0.259792249202442E+02    0.627075085116195E-02    0.627075085116195E-02
    0.259842250121810E+02    0.626461750399067E-02    0.626461750399067E-02
    0.259892251041178E+02    0.625849095950038E-02    0.625849095950038E-02
    0.259942251960546E+02    0.625237120938668E-02    0.625237120938668E-02
    0.259992252879914E+02    0.624625824502225E-02    0.624625824502225E-02
    0.260042253799282E+02    0.624015205799526E-02    0.624015205799526E-02
    0.260092254718650E+02    0.623405264018982E-02    0.623405264018982E-02
    0.260142255638018E+02    0.622795998286054E-02    0.622795998286054E-02
    0.260192256557386E+02    0.622187407806318E-02    0.622187407806318E-02
    0.260242257476753E+02    0.621579491720242E-02    0.621579491720242E-02
    0.260292258396121E+02    0.620972249199828E-02    0.620972249199828E-02
    0.260342259315489E+02    0.620365679441308E-02    0.620365679441308E-02
    0.260392260234857E+02    0.619759781597517E-02    0.619759781597517E-02
    0.260442261154225E+02    0.619154554856539E-02    0.619154554856539E-02
    0.260492262073593E+02    0.618549998410510E-02    0.618549998410510E-02
    0.260542262992961E+02    0.617946111438286E-02    0.617946111438286E-02
    0.260592263912329E+02    0.617342893174082E-02    0.617342893174082E-02
    0.260642264831697E+02    0.616740343572433E-02    0.616740343572433E-02
    0.260692265751064E+02    0.616138458496111E-02    0.616138458496111E-02
    0.260742266670432E+02    0.615537241399424E-02    0.615537241399424E-02
    0.260792267589800E+02    0.614936689530380E-02    0.614936689530380E-02
    0.260842268509168E+02    0.614336802220568E-02    0.614336802220568E-02
    0.260892269428536E+02    0.613737578673508E-02    0.613737578673508E-02
    0.260942270347904E+02    0.613139017829533E-02    0.613139017829533E-02
    0.260992271267272E+02    0.612541119675231E-02    0.612541119675231E-02
    0.261042272186640E+02    0.611943882626100E-02    0.611943882626100E-02
    0.261092273106008E+02    0.611347306127747E-02    0.611347306127747E-02
    0.261142274025375E+02    0.610751389395379E-02    0.610751389395379E-02
    0.261192274944743E+02    0.610156131625080E-02    0.610156131625080E-02
    0.261242275864111E+02    0.609561532050481E-02    0.609561532050481E-02
    0.261292276783479E+02    0.608967589911192E-02    0.608967589911192E-02
    0.261342277702847E+02    0.608374304899809E-02    0.608374304899809E-02
    0.261392278622215E+02    0.607781672329853E-02    0.607781672329853E-02
    0.261442279541583E+02    0.607189698148269E-02    0.607189698148269E-02
    0.261492280460951E+02    0.606598379008112E-02    0.606598379008112E-02
    0.261542281380318E+02    0.606007710941791E-02    0.606007710941791E-02
    0.261592282299686E+02    0.605417696875164E-02    0.605417696875164E-02
    0.261642283219054E+02    0.604828412891247E-02    0.604828412891247E-02
    0.261692284138422E+02    0.604239617083957E-02    0.604239617083957E-02
    0.261742285057790E+02    0.603651556001021E-02    0.603651556001021E-02
    0.261792285977158E+02    0.603064143555265E-02    0.603064143555265E-02
    0.261842286896526E+02    0.602477379487391E-02    0.602477379487391E-02
    0.261892287815894E+02    0.601891263207004E-02    0.601891263207004E-02
    0.261942288735262E+02    0.601305793623944E-02    0.601305793623944E-02
    0.261992289654629E+02    0.600720970297253E-02    0.600720970297253E-02
    0.262042290573997E+02    0.600136792310537E-02    0.600136792310537E-02
    0.262092291493365E+02    0.599553258871937E-02    0.599553258871937E-02
    0.262142292412733E+02    0.598970369191656E-02    0.598970369191656E-02
    0.262192293332101E+02    0.598388122462361E-02    0.598388122462361E-02
    0.262242294251469E+02    0.597806517860216E-02    0.597806517860216E-02
    0.262292295170837E+02    0.597225554644739E-02    0.597225554644739E-02
    0.262342296090205E+02    0.596645231958225E-02    0.596645231958225E-02
    0.262392297009573E+02    0.596065549032921E-02    0.596065549032921E-02
    0.262442297928940E+02    0.595486505062643E-02    0.595486505062643E-02
    0.262492298848308E+02    0.594908099233589E-02    0.594908099233589E-02
    0.262542299767676E+02    0.594330330752137E-02    0.594330330752137E-02
    0.262592300687044E+02    0.593753198815028E-02    0.593753198815028E-02
    0.262642301606412E+02    0.593176702629780E-02    0.593176702629780E-02
    0.262692302525780E+02    0.592600841390119E-02    0.592600841390119E-02
    0.262742303445148E+02    0.592025614286572E-02    0.592025614286572E-02
    0.262792304364516E+02    0.591451020525618E-02    0.591451020525618E-02
    0.262842305283883E+02    0.590877059312355E-02    0.590877059312355E-02
    0.262892306203251E+02    0.590303729836065E-02    0.590303729836065E-02
    0.262942307122619E+02    0.589731031294617E-02    0.589731031294617E-02
    0.262992308041987E+02    0.589158962907200E-02    0.589158962907200E-02
    0.263042308961355E+02    0.588587523868364E-02    0.588587523868364E-02
    0.263092309880723E+02    0.588016713357120E-02    0.588016713357120E-02
    0.263142310800091E+02    0.587446530607651E-02    0.587446530607651E-02
    0.263192311719459E+02    0.586876974804082E-02    0.586876974804082E-02
    0.263242312638827E+02    0.586308045159311E-02    0.586308045159311E-02
    0.263292313558194E+02    0.585739740880585E-02    0.585739740880585E-02
    0.263342314477562E+02    0.585172061165343E-02    0.585172061165343E-02
    0.263392315396930E+02    0.584605005228130E-02    0.584605005228130E-02
    0.263442316316298E+02    0.584038572276557E-02    0.584038572276557E-02
    0.263492317235666E+02    0.583472761523765E-02    0.583472761523765E-02
    0.263542318155034E+02    0.582907572170257E-02    0.582907572170257E-02
    0.263592319074402E+02    0.582343003443058E-02    0.582343003443058E-02
    0.263642319993770E+02    0.581779054549354E-02    0.581779054549354E-02
    0.263692320913138E+02    0.581215724702849E-02    0.581215724702849E-02
    0.263742321832505E+02    0.580653013128797E-02    0.580653013128797E-02
    0.263792322751873E+02    0.580090919044644E-02    0.580090919044644E-02
    0.263842323671241E+02    0.579529441663583E-02    0.579529441663583E-02
    0.263892324590609E+02    0.578968580220789E-02    0.578968580220789E-02
    0.263942325509977E+02    0.578408333929343E-02    0.578408333929343E-02
    0.263992326429345E+02    0.577848702029327E-02    0.577848702029327E-02
    0.264042327348713E+02    0.577289683736994E-02    0.577289683736994E-02
    0.264092328268081E+02    0.576731278287447E-02    0.576731278287447E-02
    0.264142329187449E+02    0.576173484919564E-02    0.576173484919564E-02
    0.264192330106816E+02    0.575616302861399E-02    0.575616302861399E-02
    0.264242331026184E+02    0.575059731360200E-02    0.575059731360200E-02
    0.264292331945552E+02    0.574503769644727E-02    0.574503769644727E-02
    0.264342332864920E+02    0.573948416960803E-02    0.573948416960803E-02
    0.264392333784288E+02    0.573393672548256E-02    0.573393672548256E-02
    0.264442334703656E+02    0.572839535661741E-02    0.572839535661741E-02
    0.264492335623024E+02    0.572286005541709E-02    0.572286005541709E-02
    0.264542336542392E+02    0.571733081451314E-02    0.571733081451314E-02
    0.264592337461759E+02    0.571180762686633E-02    0.571180762686633E-02
    0.264642338381127E+02    0.570629048335806E-02    0.570629048335806E-02
    0.264692339300495E+02    0.570077937832316E-02    0.570077937832316E-02
    0.264742340219863E+02    0.569527430377601E-02    0.569527430377601E-02
    0.264792341139231E+02    0.568977525225923E-02    0.568977525225923E-02
    0.264842342058599E+02    0.568428221652521E-02    0.568428221652521E-02
    0.264892342977967E+02    0.567879518912258E-02    0.567879518912258E-02
    0.264942343897335E+02    0.567331416291095E-02    0.567331416291095E-02
    0.264992344816703E+02    0.566783913043702E-02    0.566783913043702E-02
    0.265042345736070E+02    0.566237008439066E-02    0.566237008439066E-02
    0.265092346655438E+02    0.565690701782136E-02    0.565690701782136E-02
    0.265142347574806E+02    0.565144992322114E-02    0.565144992322114E-02
    0.265192348494174E+02    0.564599879404292E-02    0.564599879404292E-02
    0.265242349413542E+02    0.564055362329386E-02    0.564055362329386E-02
    0.265292350332910E+02    0.563511440353187E-02    0.563511440353187E-02
    0.265342351252278E+02    0.562968113162740E-02    0.562968113162740E-02
    0.265392352171646E+02    0.562425382293081E-02    0.562425382293081E-02
    0.265442353091014E+02    0.561883227943793E-02    0.561883227943793E-02
    0.265492354010381E+02    0.561341683787291E-02    0.561341683787291E-02
    0.265542354929749E+02    0.560800726819686E-02    0.560800726819686E-02
    0.265592355849117E+02    0.560260360088841E-02    0.560260360088841E-02
    0.265642356768485E+02    0.559720583217169E-02    0.559720583217169E-02
    0.265692357687853E+02    0.559181395601069E-02    0.559181395601069E-02
    0.265742358607221E+02    0.558642796545132E-02    0.558642796545132E-02
    0.265792359526589E+02    0.558104785409149E-02    0.558104785409149E-02
    0.265842360445957E+02    0.557567361477928E-02    0.557567361477928E-02
    0.265892361365324E+02    0.557030523978832E-02    0.557030523978832E-02
    0.265942362284692E+02    0.556494272323637E-02    0.556494272323637E-02
    0.265992363204060E+02    0.555958605756338E-02    0.555958605756338E-02
    0.266042364123428E+02    0.555423523609705E-02    0.555423523609705E-02
    0.266092365042796E+02    0.554889025156555E-02    0.554889025156555E-02
    0.266142365962164E+02    0.554355109898399E-02    0.554355109898399E-02
    0.266192366881532E+02    0.553821777120846E-02    0.553821777120846E-02
    0.266242367800900E+02    0.553289430905064E-02    0.553289430905064E-02
    0.266292368720268E+02    0.552756852619478E-02    0.552756852619478E-02
    0.266342369639635E+02    0.552225262644866E-02    0.552225262644866E-02
    0.266392370559003E+02    0.551694252460617E-02    0.551694252460617E-02
    0.266442371478371E+02    0.551163818665806E-02    0.551163818665806E-02
    0.266492372397739E+02    0.550633964760102E-02    0.550633964760102E-02
    0.266542373317107E+02    0.550104687986215E-02    0.550104687986215E-02
    0.266592374236475E+02    0.549575987864542E-02    0.549575987864542E-02
    0.266642375155843E+02    0.549047863666681E-02    0.549047863666681E-02
    0.266692376075211E+02    0.548520314762684E-02    0.548520314762684E-02
    0.266742376994579E+02    0.547993340416241E-02    0.547993340416241E-02
    0.266792377913946E+02    0.547466939990110E-02    0.547466939990110E-02
    0.266842378833314E+02    0.546941112699734E-02    0.546941112699734E-02
    0.266892379752682E+02    0.546415857917080E-02    0.546415857917080E-02
    0.266942380672050E+02    0.545891174905679E-02    0.545891174905679E-02
    0.266992381591418E+02    0.545367062983106E-02    0.545367062983106E-02
    0.267042382510786E+02    0.544843521433699E-02    0.544843521433699E-02
    0.267092383430154E+02    0.544320549563038E-02    0.544320549563038E-02
    0.267142384349522E+02    0.543798146672754E-02    0.543798146672754E-02
    0.267192385268890E+02    0.543276312081621E-02    0.543276312081621E-02
    0.267242386188257E+02    0.542755045045291E-02    0.542755045045291E-02
    0.267292387107625E+02    0.542234344913349E-02    0.542234344913349E-02
    0.267342388026993E+02    0.541714210943593E-02    0.541714210943593E-02
    0.267392388946361E+02    0.541194642460433E-02    0.541194642460433E-02
    0.267442389865729E+02    0.540675638741708E-02    0.540675638741708E-02
    0.267492390785097E+02    0.540157199133609E-02    0.540157199133609E-02
    0.267542391704465E+02    0.539639322893049E-02    0.539639322893049E-02
    0.267592392623833E+02    0.539122009326586E-02    0.539122009326586E-02
    0.267642393543200E+02    0.538605257761405E-02    0.538605257761405E-02
    0.267692394462568E+02    0.538089067466896E-02    0.538089067466896E-02
    0.267742395381936E+02    0.537573437763749E-02    0.537573437763749E-02
    0.267792396301304E+02    0.537058367944097E-02    0.537058367944097E-02
    0.267842397220672E+02    0.536543857294782E-02    0.536543857294782E-02
    0.267892398140040E+02    0.536029905199996E-02    0.536029905199996E-02
    0.267942399059408E+02    0.535516510864251E-02    0.535516510864251E-02
    0.267992399978776E+02    0.535003673639687E-02    0.535003673639687E-02
    0.268042400898144E+02    0.534491392825436E-02    0.534491392825436E-02
    0.268092401817511E+02    0.533979667727956E-02    0.533979667727956E-02
    0.268142402736879E+02    0.533468497655183E-02    0.533468497655183E-02
    0.268192403656247E+02    0.532957881294751E-02    0.532957881294751E-02
    0.268242404575615E+02    0.532447819835887E-02    0.532447819835887E-02
    0.268292405494983E+02    0.531938310690760E-02    0.531938310690760E-02
    0.268342406414351E+02    0.531429353812154E-02    0.531429353812154E-02
    0.268392407333719E+02    0.530920948523562E-02    0.530920948523562E-02
    0.268442408253087E+02    0.530413094057102E-02    0.530413094057102E-02
    0.268492409172455E+02    0.529905789925255E-02    0.529905789925255E-02
    0.268542410091822E+02    0.529399035253576E-02    0.529399035253576E-02
    0.268592411011190E+02    0.528892829432436E-02    0.528892829432436E-02
    0.268642411930558E+02    0.528387171773401E-02    0.528387171773401E-02
    0.268692412849926E+02    0.527882061598455E-02    0.527882061598455E-02
    0.268742413769294E+02    0.527377498235892E-02    0.527377498235892E-02
    0.268792414688662E+02    0.526873481004136E-02    0.526873481004136E-02
    0.268842415608030E+02    0.526370009238814E-02    0.526370009238814E-02
    0.268892416527398E+02    0.525867082251077E-02    0.525867082251077E-02
    0.268942417446765E+02    0.525364699388366E-02    0.525364699388366E-02
    0.268992418366133E+02    0.524862859969452E-02    0.524862859969452E-02
    0.269042419285501E+02    0.524361563341747E-02    0.524361563341747E-02
    0.269092420204869E+02    0.523860808821469E-02    0.523860808821469E-02
    0.269142421124237E+02    0.523360595767237E-02    0.523360595767237E-02
    0.269192422043605E+02    0.522860923487063E-02    0.522860923487063E-02
    0.269242422962973E+02    0.522361791349629E-02    0.522361791349629E-02
    0.269292423882341E+02    0.521863198672136E-02    0.521863198672136E-02
    0.269342424801709E+02    0.521365144830498E-02    0.521365144830498E-02
    0.269392425721076E+02    0.520867629130558E-02    0.520867629130558E-02
    0.269442426640444E+02    0.520370650949119E-02    0.520370650949119E-02
    0.269492427559812E+02    0.519874209694939E-02    0.519874209694939E-02
    0.269542428479180E+02    0.519378304591477E-02    0.519378304591477E-02
    0.269592429398548E+02    0.518882935059885E-02    0.518882935059885E-02
    0.269642430317916E+02    0.518388100451303E-02    0.518388100451303E-02
    0.269692431237284E+02    0.517893800110408E-02    0.517893800110408E-02
    0.269742432156652E+02    0.517400033403096E-02    0.517400033403096E-02
    0.269792433076020E+02    0.516906799687068E-02    0.516906799687068E-02
    0.269842433995387E+02    0.516414098321345E-02    0.516414098321345E-02
    0.269892434914755E+02    0.515921928692484E-02    0.515921928692484E-02
    0.269942435834123E+02    0.515430290133561E-02    0.515430290133561E-02
    0.269992436753491E+02    0.514939181996817E-02    0.514939181996817E-02
    0.270042437672859E+02    0.514448603733280E-02    0.514448603733280E-02
    0.270092438592227E+02    0.513958554632920E-02    0.513958554632920E-02
    0.270142439511595E+02    0.513469034117128E-02    0.513469034117128E-02
    0.270192440430963E+02    0.512980041674933E-02    0.512980041674933E-02
    0.270242441350331E+02    0.512491581105442E-02    0.512491581105442E-02
    0.270292442269698E+02    0.512003636549502E-02    0.512003636549502E-02
    0.270342443189066E+02    0.511516224173222E-02    0.511516224173222E-02
    0.270392444108434E+02    0.511029336993889E-02    0.511029336993889E-02
    0.270442445027802E+02    0.510542974559841E-02    0.510542974559841E-02
    0.270492445947170E+02    0.510057136273221E-02    0.510057136273221E-02
    0.270542446866538E+02    0.509571821544546E-02    0.509571821544546E-02
    0.270592447785906E+02    0.509087029698217E-02    0.509087029698217E-02
    0.270642448705274E+02    0.508602760128472E-02    0.508602760128472E-02
    0.270692449624641E+02    0.508119012302850E-02    0.508119012302850E-02
    0.270742450544009E+02    0.507635785499243E-02    0.507635785499243E-02
    0.270792451463377E+02    0.507153079145584E-02    0.507153079145584E-02
    0.270842452382745E+02    0.506670892607474E-02    0.506670892607474E-02
    0.270892453302113E+02    0.506189225198033E-02    0.506189225198033E-02
    0.270942454221481E+02    0.505708073451203E-02    0.505708073451203E-02
    0.270992455140849E+02    0.505227446365960E-02    0.505227446365960E-02
    0.271042456060217E+02    0.504747333505298E-02    0.504747333505298E-02
    0.271092456979585E+02    0.504267735329613E-02    0.504267735329613E-02
    0.271142457898952E+02    0.503788655382726E-02    0.503788655382726E-02
    0.271192458818320E+02    0.503310091140465E-02    0.503310091140465E-02
    0.271242459737688E+02    0.502832033553371E-02    0.502832033553371E-02
    0.271292460657056E+02    0.502354502883563E-02    0.502354502883563E-02
    0.271342461576424E+02    0.501877481061640E-02    0.501877481061640E-02
    0.271392462495792E+02    0.501400972073403E-02    0.501400972073403E-02
    0.271442463415160E+02    0.500924975406377E-02    0.500924975406377E-02
    0.271492464334528E+02    0.500449490505852E-02    0.500449490505852E-02
    0.271542465253896E+02    0.499974516796290E-02    0.499974516796290E-02
    0.271592466173263E+02    0.499500053659710E-02    0.499500053659710E-02
    0.271642467092631E+02    0.499026100362816E-02    0.499026100362816E-02
    0.271692468011999E+02    0.498552656662473E-02    0.498552656662473E-02
    0.271742468931367E+02    0.498079721562806E-02    0.498079721562806E-02
    0.271792469850735E+02    0.497607294610070E-02    0.497607294610070E-02
    0.271842470770103E+02    0.497135375118938E-02    0.497135375118938E-02
    0.271892471689471E+02    0.496663962552097E-02    0.496663962552097E-02
    0.271942472608839E+02    0.496193056271547E-02    0.496193056271547E-02
    0.271992473528206E+02    0.495722655635261E-02    0.495722655635261E-02
    0.272042474447574E+02    0.495252760059519E-02    0.495252760059519E-02
    0.272092475366942E+02    0.494783368883216E-02    0.494783368883216E-02
    0.272142476286310E+02    0.494314481579358E-02    0.494314481579358E-02
    0.272192477205678E+02    0.493846097481510E-02    0.493846097481510E-02
    0.272242478125046E+02    0.493378215924681E-02    0.493378215924681E-02
    0.272292479044414E+02    0.492910836378240E-02    0.492910836378240E-02
    0.272342479963782E+02    0.492443958217335E-02    0.492443958217335E-02
    0.272392480883150E+02    0.491977580798985E-02    0.491977580798985E-02
    0.272442481802517E+02    0.491511703480567E-02    0.491511703480567E-02
    0.272492482721885E+02    0.491046325704533E-02    0.491046325704533E-02
    0.272542483641253E+02    0.490581446886625E-02    0.490581446886625E-02
    0.272592484560621E+02    0.490117066377126E-02    0.490117066377126E-02
    0.272642485479989E+02    0.489653183561801E-02    0.489653183561801E-02
    0.272692486399357E+02    0.489189797761182E-02    0.489189797761182E-02
    0.272742487318725E+02    0.488726908497866E-02    0.488726908497866E-02
    0.272792488238093E+02    0.488264515128056E-02    0.488264515128056E-02
    0.272842489157461E+02    0.487802616975462E-02    0.487802616975462E-02
    0.272892490076828E+02    0.487341213461233E-02    0.487341213461233E-02
    0.272942490996196E+02    0.486880304039599E-02    0.486880304039599E-02
    0.272992491915564E+02    0.486419888057722E-02    0.486419888057722E-02
    0.273042492834932E+02    0.485959964890574E-02    0.485959964890574E-02
    0.273092493754300E+02    0.485500533945741E-02    0.485500533945741E-02
    0.273142494673668E+02    0.485041594667386E-02    0.485041594667386E-02
    0.273192495593036E+02    0.484583146422161E-02    0.484583146422161E-02
    0.273242496512404E+02    0.484125188616207E-02    0.484125188616207E-02
    0.273292497431772E+02    0.483667720648427E-02    0.483667720648427E-02
    0.273342498351139E+02    0.483210741902137E-02    0.483210741902137E-02
    0.273392499270507E+02    0.482754251796807E-02    0.482754251796807E-02
    0.273442500189875E+02    0.482298249744796E-02    0.482298249744796E-02
    0.273492501109243E+02    0.481842735099690E-02    0.481842735099690E-02
    0.273542502028611E+02    0.481387707386439E-02    0.481387707386439E-02
    0.273592502947979E+02    0.480933165886311E-02    0.480933165886311E-02
    0.273642503867347E+02    0.480479110093977E-02    0.480479110093977E-02
    0.273692504786715E+02    0.480025539401594E-02    0.480025539401594E-02
    0.273742505706083E+02    0.479572453179758E-02    0.479572453179758E-02
    0.273792506625450E+02    0.479119850898292E-02    0.479119850898292E-02
    0.273842507544818E+02    0.478667731992314E-02    0.478667731992314E-02
    0.273892508464186E+02    0.478216095762070E-02    0.478216095762070E-02
    0.273942509383554E+02    0.477764941775956E-02    0.477764941775956E-02
    0.273992510302922E+02    0.477314269353948E-02    0.477314269353948E-02
    0.274042511222290E+02    0.476864077995369E-02    0.476864077995369E-02
    0.274092512141658E+02    0.476414366975289E-02    0.476414366975289E-02
    0.274142513061026E+02    0.475965135865666E-02    0.475965135865666E-02
    0.274192513980393E+02    0.475516384124750E-02    0.475516384124750E-02
    0.274242514899761E+02    0.475068111124355E-02    0.475068111124355E-02
    0.274292515819129E+02    0.474620315435176E-02    0.474620315435176E-02
    0.274342516738497E+02    0.474172998866566E-02    0.474172998866566E-02
    0.274392517657865E+02    0.473726158450117E-02    0.473726158450117E-02
    0.274442518577233E+02    0.473279794577004E-02    0.473279794577004E-02
    0.274492519496601E+02    0.472833906336043E-02    0.472833906336043E-02
    0.274542520415969E+02    0.472388493894234E-02    0.472388493894234E-02
    0.274592521335337E+02    0.471943555991152E-02    0.471943555991152E-02
    0.274642522254704E+02    0.471499092287808E-02    0.471499092287808E-02
    0.274692523174072E+02    0.471055102215298E-02    0.471055102215298E-02
    0.274742524093440E+02    0.470611585223623E-02    0.470611585223623E-02
    0.274792525012808E+02    0.470168540762148E-02    0.470168540762148E-02
    0.274842525932176E+02    0.469725968238897E-02    0.469725968238897E-02
    0.274892526851544E+02    0.469283867126592E-02    0.469283867126592E-02
    0.274942527770912E+02    0.468842236876995E-02    0.468842236876995E-02
    0.274992528690280E+02    0.468401076900592E-02    0.468401076900592E-02
    0.275042529609648E+02    0.467960386592246E-02    0.467960386592246E-02
    0.275092530529015E+02    0.467520165038274E-02    0.467520165038274E-02
    0.275142531448383E+02    0.467080418880186E-02    0.467080418880186E-02
    0.275192532367751E+02    0.466641130449548E-02    0.466641130449548E-02
    0.275242533287119E+02    0.466202313481657E-02    0.466202313481657E-02
    0.275292534206487E+02    0.465763963734225E-02    0.465763963734225E-02
    0.275342535125855E+02    0.465326080515148E-02    0.465326080515148E-02
    0.275392536045223E+02    0.464888663237106E-02    0.464888663237106E-02
    0.275442536964591E+02    0.464451711337083E-02    0.464451711337083E-02
    0.275492537883958E+02    0.464015224289264E-02    0.464015224289264E-02
    0.275542538803326E+02    0.463579201502245E-02    0.463579201502245E-02
    0.275592539722694E+02    0.463143642446897E-02    0.463143642446897E-02
    0.275642540642062E+02    0.462708546606514E-02    0.462708546606514E-02
    0.275692541561430E+02    0.462273913377916E-02    0.462273913377916E-02
    0.275742542480798E+02    0.461839742253415E-02    0.461839742253415E-02
    0.275792543400166E+02    0.461406032638242E-02    0.461406032638242E-02
    0.275842544319534E+02    0.460972784483393E-02    0.460972784483393E-02
    0.275892545238902E+02    0.460539996282962E-02    0.460539996282962E-02
    0.275942546158269E+02    0.460107669564400E-02    0.460107669564400E-02
    0.275992547077637E+02    0.459675799180070E-02    0.459675799180070E-02
    0.276042547997005E+02    0.459244389277679E-02    0.459244389277679E-02
    0.276092548916373E+02    0.458813437488744E-02    0.458813437488744E-02
    0.276142549835741E+02    0.458382944282868E-02    0.458382944282868E-02
    0.276192550755109E+02    0.457952907442536E-02    0.457952907442536E-02
    0.276242551674477E+02    0.457523327458356E-02    0.457523327458356E-02
    0.276292552593845E+02    0.457094203609536E-02    0.457094203609536E-02
    0.276342553513213E+02    0.456665535379133E-02    0.456665535379133E-02
    0.276392554432580E+02    0.456237322195995E-02    0.456237322195995E-02
    0.276442555351948E+02    0.455809563561981E-02    0.455809563561981E-02
    0.276492556271316E+02    0.455382258776638E-02    0.455382258776638E-02
    0.276542557190684E+02    0.454955407520857E-02    0.454955407520857E-02
    0.276592558110052E+02    0.454529009050641E-02    0.454529009050641E-02
    0.276642559029420E+02    0.454103062962884E-02    0.454103062962884E-02
    0.276692559948788E+02    0.453677568658118E-02    0.453677568658118E-02
    0.276742560868156E+02    0.453252525613398E-02    0.453252525613398E-02
    0.276792561787524E+02    0.452827933288457E-02    0.452827933288457E-02
    0.276842562706891E+02    0.452403791104577E-02    0.452403791104577E-02
    0.276892563626259E+02    0.451980098562737E-02    0.451980098562737E-02
    0.276942564545627E+02    0.451556855092922E-02    0.451556855092922E-02
    0.276992565464995E+02    0.451134060197286E-02    0.451134060197286E-02
    0.277042566384363E+02    0.450711713283738E-02    0.450711713283738E-02
    0.277092567303731E+02    0.450289813821065E-02    0.450289813821065E-02
    0.277142568223099E+02    0.449868361292864E-02    0.449868361292864E-02
    0.277192569142467E+02    0.449447355143810E-02    0.449447355143810E-02
    0.277242570061834E+02    0.449026794826295E-02    0.449026794826295E-02
    0.277292570981202E+02    0.448606679811890E-02    0.448606679811890E-02
    0.277342571900570E+02    0.448187009583351E-02    0.448187009583351E-02
    0.277392572819938E+02    0.447767783554789E-02    0.447767783554789E-02
    0.277442573739306E+02    0.447349001215334E-02    0.447349001215334E-02
    0.277492574658674E+02    0.446930662039864E-02    0.446930662039864E-02
    0.277542575578042E+02    0.446512765458924E-02    0.446512765458924E-02
    0.277592576497410E+02    0.446095310972888E-02    0.446095310972888E-02
    0.277642577416778E+02    0.445678298031482E-02    0.445678298031482E-02
    0.277692578336145E+02    0.445261726058777E-02    0.445261726058777E-02
    0.277742579255513E+02    0.444845594626834E-02    0.444845594626834E-02
    0.277792580174881E+02    0.444429903111303E-02    0.444429903111303E-02
    0.277842581094249E+02    0.444014650997302E-02    0.444014650997302E-02
    0.277892582013617E+02    0.443599837779204E-02    0.443599837779204E-02
    0.277942582932985E+02    0.443185462903062E-02    0.443185462903062E-02
    0.277992583852353E+02    0.442771525838196E-02    0.442771525838196E-02
    0.278042584771721E+02    0.442358026085573E-02    0.442358026085573E-02
    0.278092585691088E+02    0.441944963093581E-02    0.441944963093581E-02
    0.278142586610456E+02    0.441532336363262E-02    0.441532336363262E-02
    0.278192587529824E+02    0.441120145330049E-02    0.441120145330049E-02
    0.278242588449192E+02    0.440708389516206E-02    0.440708389516206E-02
    0.278292589368560E+02    0.440297068372318E-02    0.440297068372318E-02
    0.278342590287928E+02    0.439886181357455E-02    0.439886181357455E-02
    0.278392591207296E+02    0.439475728012426E-02    0.439475728012426E-02
    0.278442592126664E+02    0.439065707767927E-02    0.439065707767927E-02
    0.278492593046032E+02    0.438656120157316E-02    0.438656120157316E-02
    0.278542593965399E+02    0.438246964606156E-02    0.438246964606156E-02
    0.278592594884767E+02    0.437838240661437E-02    0.437838240661437E-02
    0.278642595804135E+02    0.437429947715099E-02    0.437429947715099E-02
    0.278692596723503E+02    0.437022085416881E-02    0.437022085416881E-02
    0.278742597642871E+02    0.436614653080347E-02    0.436614653080347E-02
    0.278792598562239E+02    0.436207650318905E-02    0.436207650318905E-02
    0.278842599481607E+02    0.435801076582168E-02    0.435801076582168E-02
    0.278892600400975E+02    0.435394931359324E-02    0.435394931359324E-02
    0.278942601320343E+02    0.434989214159943E-02    0.434989214159943E-02
    0.278992602239710E+02    0.434583924463620E-02    0.434583924463620E-02
    0.279042603159078E+02    0.434179061813267E-02    0.434179061813267E-02
    0.279092604078446E+02    0.433774625651366E-02    0.433774625651366E-02
    0.279142604997814E+02    0.433370615519221E-02    0.433370615519221E-02
    0.279192605917182E+02    0.432967030936956E-02    0.432967030936956E-02
    0.279242606836550E+02    0.432563871317327E-02    0.432563871317327E-02
    0.279292607755918E+02    0.432161136264905E-02    0.432161136264905E-02
    0.279342608675286E+02    0.431758825239019E-02    0.431758825239019E-02
    0.279392609594654E+02    0.431356937766860E-02    0.431356937766860E-02
    0.279442610514021E+02    0.430955473339817E-02    0.430955473339817E-02
    0.279492611433389E+02    0.430554431482242E-02    0.430554431482242E-02
    0.279542612352757E+02    0.430153811697851E-02    0.430153811697851E-02
    0.279592613272125E+02    0.429753613499003E-02    0.429753613499003E-02
    0.279642614191493E+02    0.429353836391898E-02    0.429353836391898E-02
    0.279692615110861E+02    0.428954479911305E-02    0.428954479911305E-02
    0.279742616030229E+02    0.428555543551628E-02    0.428555543551628E-02
    0.279792616949597E+02    0.428157026824372E-02    0.428157026824372E-02
    0.279842617868965E+02    0.427758929262664E-02    0.427758929262664E-02
    0.279892618788332E+02    0.427361250376208E-02    0.427361250376208E-02
    0.279942619707700E+02    0.426963989709538E-02    0.426963989709538E-02
    0.279992620627068E+02    0.426567146708470E-02    0.426567146708470E-02
    0.280042621546436E+02    0.426170720899915E-02    0.426170720899915E-02
    0.280092622465804E+02    0.425774712271449E-02    0.425774712271449E-02
    0.280142623385172E+02    0.425379119330352E-02    0.425379119330352E-02
    0.280192624304540E+02    0.424983942389251E-02    0.424983942389251E-02
    0.280242625223908E+02    0.424589180800997E-02    0.424589180800997E-02
    0.280292626143275E+02    0.424194833975860E-02    0.424194833975860E-02
    0.280342627062643E+02    0.423800901538386E-02    0.423800901538386E-02
    0.280392627982011E+02    0.423407383007842E-02    0.423407383007842E-02
    0.280442628901379E+02    0.423014277854299E-02    0.423014277854299E-02
    0.280492629820747E+02    0.422621585640003E-02    0.422621585640003E-02
    0.280542630740115E+02    0.422229305855471E-02    0.422229305855471E-02
    0.280592631659483E+02    0.421837438065507E-02    0.421837438065507E-02
    0.280642632578851E+02    0.421445981759558E-02    0.421445981759558E-02
    0.280692633498219E+02    0.421054936512494E-02    0.421054936512494E-02
    0.280742634417586E+02    0.420664302003608E-02    0.420664302003608E-02
    0.280792635336954E+02    0.420274076934922E-02    0.420274076934922E-02
    0.280842636256322E+02    0.419884262345383E-02    0.419884262345383E-02
    0.280892637175690E+02    0.419494848924067E-02    0.419494848924067E-02
    0.280942638095058E+02    0.419105857175351E-02    0.419105857175351E-02
    0.280992639014426E+02    0.418717268065653E-02    0.418717268065653E-02
    0.281042639933794E+02    0.418329085605682E-02    0.418329085605682E-02
    0.281092640853162E+02    0.417941313528656E-02    0.417941313528656E-02
    0.281142641772530E+02    0.417553945281265E-02    0.417553945281265E-02
    0.281192642691897E+02    0.417166983706317E-02    0.417166983706317E-02
    0.281242643611265E+02    0.416780427923994E-02    0.416780427923994E-02
    0.281292644530633E+02    0.416394277457770E-02    0.416394277457770E-02
    0.281342645450001E+02    0.416008531809058E-02    0.416008531809058E-02
    0.281392646369369E+02    0.415623190476714E-02    0.415623190476714E-02
    0.281442647288737E+02    0.415238252979615E-02    0.415238252979615E-02
    0.281492648208105E+02    0.414853718842606E-02    0.414853718842606E-02
    0.281542649127473E+02    0.414469587589122E-02    0.414469587589122E-02
    0.281592650046841E+02    0.414085858755818E-02    0.414085858755818E-02
    0.281642650966208E+02    0.413702531854147E-02    0.413702531854147E-02
    0.281692651885576E+02    0.413319606379536E-02    0.413319606379536E-02
    0.281742652804944E+02    0.412937081885024E-02    0.412937081885024E-02
    0.281792653724312E+02    0.412554957873164E-02    0.412554957873164E-02
    0.281842654643680E+02    0.412173233858220E-02    0.412173233858220E-02
    0.281892655563048E+02    0.411791909384650E-02    0.411791909384650E-02
    0.281942656482416E+02    0.411410983978270E-02    0.411410983978270E-02
    0.281992657401784E+02    0.411030457131216E-02    0.411030457131216E-02
    0.282042658321151E+02    0.410650328372792E-02    0.410650328372792E-02
    0.282092659240519E+02    0.410270597249662E-02    0.410270597249662E-02
    0.282142660159887E+02    0.409891263253804E-02    0.409891263253804E-02
    0.282192661079255E+02    0.409512325927268E-02    0.409512325927268E-02
    0.282242661998623E+02    0.409133784783798E-02    0.409133784783798E-02
    0.282292662917991E+02    0.408755639355179E-02    0.408755639355179E-02
    0.282342663837359E+02    0.408377889162403E-02    0.408377889162403E-02
    0.282392664756727E+02    0.408000533739953E-02    0.408000533739953E-02
    0.282442665676095E+02    0.407623572580639E-02    0.407623572580639E-02
    0.282492666595462E+02    0.407247005258598E-02    0.407247005258598E-02
    0.282542667514830E+02    0.406870831265075E-02    0.406870831265075E-02
    0.282592668434198E+02    0.406495050128702E-02    0.406495050128702E-02
    0.282642669353566E+02    0.406119661418973E-02    0.406119661418973E-02
    0.282692670272934E+02    0.405744664621098E-02    0.405744664621098E-02
    0.282742671192302E+02    0.405370059287002E-02    0.405370059287002E-02
    0.282792672111670E+02    0.404995844934055E-02    0.404995844934055E-02
    0.282842673031038E+02    0.404622021119488E-02    0.404622021119488E-02
    0.282892673950405E+02    0.404248587323837E-02    0.404248587323837E-02
    0.282942674869773E+02    0.403875543135427E-02    0.403875543135427E-02
    0.282992675789141E+02    0.403502888082490E-02    0.403502888082490E-02
    0.283042676708509E+02    0.403130621747823E-02    0.403130621747823E-02
    0.283092677627877E+02    0.402758743493913E-02    0.402758743493913E-02
    0.283142678547245E+02    0.402387253046552E-02    0.402387253046552E-02
    0.283192679466613E+02    0.402016149863259E-02    0.402016149863259E-02
    0.283242680385981E+02    0.401645433517229E-02    0.401645433517229E-02
    0.283292681305349E+02    0.401275103521589E-02    0.401275103521589E-02
    0.283342682224716E+02    0.400905159466515E-02    0.400905159466515E-02
    0.283392683144084E+02    0.400535600853953E-02    0.400535600853953E-02
    0.283442684063452E+02    0.400166427292295E-02    0.400166427292295E-02
    0.283492684982820E+02    0.399797638202538E-02    0.399797638202538E-02
    0.283542685902188E+02    0.399429233238176E-02    0.399429233238176E-02
    0.283592686821556E+02    0.399061211958208E-02    0.399061211958208E-02
    0.283642687740924E+02    0.398693573874866E-02    0.398693573874866E-02
    0.283692688660292E+02    0.398326318557668E-02    0.398326318557668E-02
    0.283742689579660E+02    0.397959445382381E-02    0.397959445382381E-02
    0.283792690499027E+02    0.397592954436366E-02    0.397592954436366E-02
    0.283842691418395E+02    0.397226844758259E-02    0.397226844758259E-02
    0.283892692337763E+02    0.396861116043906E-02    0.396861116043906E-02
    0.283942693257131E+02    0.396495767925773E-02    0.396495767925773E-02
    0.283992694176499E+02    0.396130799899607E-02    0.396130799899607E-02
    0.284042695095867E+02    0.395766211569272E-02    0.395766211569272E-02
    0.284092696015235E+02    0.395402002477580E-02    0.395402002477580E-02
    0.284142696934603E+02    0.395038172200465E-02    0.395038172200465E-02
    0.284192697853971E+02    0.394674720408689E-02    0.394674720408689E-02
    0.284242698773338E+02    0.394311646376832E-02    0.394311646376832E-02
    0.284292699692706E+02    0.393948944908635E-02    0.393948944908635E-02
    0.284342700612074E+02    0.393586630572054E-02    0.393586630572054E-02
    0.284392701531442E+02    0.393224687954147E-02    0.393224687954147E-02
    0.284442702450810E+02    0.392863121529829E-02    0.392863121529829E-02
    0.284492703370178E+02    0.392501930922878E-02    0.392501930922878E-02
    0.284542704289546E+02    0.392141115671566E-02    0.392141115671566E-02
    0.284592705208914E+02    0.391780675423767E-02    0.391780675423767E-02
    0.284642706128282E+02    0.391420609689670E-02    0.391420609689670E-02
    0.284692707047649E+02    0.391060918062132E-02    0.391060918062132E-02
    0.284742707967017E+02    0.390701600142832E-02    0.390701600142832E-02
    0.284792708886385E+02    0.390342655476819E-02    0.390342655476819E-02
    0.284842709805753E+02    0.389984083669852E-02    0.389984083669852E-02
    0.284892710725121E+02    0.389625884264286E-02    0.389625884264286E-02
    0.284942711644489E+02    0.389268056865456E-02    0.389268056865456E-02
    0.284992712563857E+02    0.388910600970742E-02    0.388910600970742E-02
    0.285042713483225E+02    0.388553515940227E-02    0.388553515940227E-02
    0.285092714402592E+02    0.388196807963032E-02    0.388196807963032E-02
    0.285142715321960E+02    0.387840460144438E-02    0.387840460144438E-02
    0.285192716241328E+02    0.387484486293437E-02    0.387484486293437E-02
    0.285242717160696E+02    0.387128882129032E-02    0.387128882129032E-02
    0.285292718080064E+02    0.386773647106091E-02    0.386773647106091E-02
    0.285342718999432E+02    0.386418780770314E-02    0.386418780770314E-02
    0.285392719918800E+02    0.386064282736613E-02    0.386064282736613E-02
    0.285442720838168E+02    0.385710152466153E-02    0.385710152466153E-02
    0.285492721757536E+02    0.385356389650659E-02    0.385356389650659E-02
    0.285542722676903E+02    0.385002993842346E-02    0.385002993842346E-02
    0.285592723596271E+02    0.384649964626455E-02    0.384649964626455E-02
    0.285642724515639E+02    0.384297301573908E-02    0.384297301573908E-02
    0.285692725435007E+02    0.383945004317900E-02    0.383945004317900E-02
    0.285742726354375E+02    0.383593073213816E-02    0.383593073213816E-02
    0.285792727273743E+02    0.383241504100169E-02    0.383241504100169E-02
    0.285842728193111E+02    0.382890301133353E-02    0.382890301133353E-02
    0.285892729112479E+02    0.382539474474568E-02    0.382539474474568E-02
    0.285942730031847E+02    0.382188990170630E-02    0.382188990170630E-02
    0.285992730951214E+02    0.381838877958318E-02    0.381838877958318E-02
    0.286042731870582E+02    0.381489128367295E-02    0.381489128367295E-02
    0.286092732789950E+02    0.381139743633497E-02    0.381139743633497E-02
    0.286142733709318E+02    0.380790718601333E-02    0.380790718601333E-02
    0.286192734628686E+02    0.380442055559778E-02    0.380442055559778E-02
    0.286242735548054E+02    0.380093753724572E-02    0.380093753724572E-02
    0.286292736467422E+02    0.379745812635462E-02    0.379745812635462E-02
    0.286342737386790E+02    0.379398231843548E-02    0.379398231843548E-02
    0.286392738306158E+02    0.379051010916546E-02    0.379051010916546E-02
    0.286442739225525E+02    0.378704149440018E-02    0.378704149440018E-02
    0.286492740144893E+02    0.378357646980055E-02    0.378357646980055E-02
    0.286542741064261E+02    0.378011503138500E-02    0.378011503138500E-02
    0.286592741983629E+02    0.377665717474057E-02    0.377665717474057E-02
    0.286642742902997E+02    0.377320289518729E-02    0.377320289518729E-02
    0.286692743822365E+02    0.376975218895999E-02    0.376975218895999E-02
    0.286742744741733E+02    0.376630505230434E-02    0.376630505230434E-02
    0.286792745661101E+02    0.376286148042000E-02    0.376286148042000E-02
    0.286842746580468E+02    0.375942146865035E-02    0.375942146865035E-02
    0.286892747499836E+02    0.375598501343368E-02    0.375598501343368E-02
    0.286942748419204E+02    0.375255210986373E-02    0.375255210986373E-02
    0.286992749338572E+02    0.374912275483506E-02    0.374912275483506E-02
    0.287042750257940E+02    0.374569694323584E-02    0.374569694323584E-02
    0.287092751177308E+02    0.374227467080012E-02    0.374227467080012E-02
    0.287142752096676E+02    0.373885593375886E-02    0.373885593375886E-02
    0.287192753016044E+02    0.373544072641810E-02    0.373544072641810E-02
    0.287242753935412E+02    0.373202904799063E-02    0.373202904799063E-02
    0.287292754854779E+02    0.372862089086253E-02    0.372862089086253E-02
    0.287342755774147E+02    0.372521625214354E-02    0.372521625214354E-02
    0.287392756693515E+02    0.372181512749307E-02    0.372181512749307E-02
    0.287442757612883E+02    0.371841751258752E-02    0.371841751258752E-02
    0.287492758532251E+02    0.371502340340718E-02    0.371502340340718E-02
    0.287542759451619E+02    0.371163279575202E-02    0.371163279575202E-02
    0.287592760370987E+02    0.370824568532645E-02    0.370824568532645E-02
    0.287642761290355E+02    0.370486206845969E-02    0.370486206845969E-02
    0.287692762209722E+02    0.370148193976203E-02    0.370148193976203E-02
    0.287742763129090E+02    0.369810529617827E-02    0.369810529617827E-02
    0.287792764048458E+02    0.369473213337332E-02    0.369473213337332E-02
    0.287842764967826E+02    0.369136244699643E-02    0.369136244699643E-02
    0.287892765887194E+02    0.368799623304755E-02    0.368799623304755E-02
    0.287942766806562E+02    0.368463348728961E-02    0.368463348728961E-02
    0.287992767725930E+02    0.368127420574284E-02    0.368127420574284E-02
    0.288042768645298E+02    0.367791838432375E-02    0.367791838432375E-02
    0.288092769564666E+02    0.367456601884518E-02    0.367456601884518E-02
    0.288142770484033E+02    0.367121710531440E-02    0.367121710531440E-02
    0.288192771403401E+02    0.366787163966816E-02    0.366787163966816E-02
    0.288242772322769E+02    0.366452961787329E-02    0.366452961787329E-02
    0.288292773242137E+02    0.366119103575656E-02    0.366119103575656E-02
    0.288342774161505E+02    0.365785588952366E-02    0.365785588952366E-02
    0.288392775080873E+02    0.365452417494751E-02    0.365452417494751E-02
    0.288442776000241E+02    0.365119588838267E-02    0.365119588838267E-02
    0.288492776919609E+02    0.364787102561028E-02    0.364787102561028E-02
    0.288542777838977E+02    0.364454958263712E-02    0.364454958263712E-02
    0.288592778758344E+02    0.364123155559673E-02    0.364123155559673E-02
    0.288642779677712E+02    0.363791694059806E-02    0.363791694059806E-02
    0.288692780597080E+02    0.363460573364305E-02    0.363460573364305E-02
    0.288742781516448E+02    0.363129793076473E-02    0.363129793076473E-02
    0.288792782435816E+02    0.362799352842084E-02    0.362799352842084E-02
    0.288842783355184E+02    0.362469252234953E-02    0.362469252234953E-02
    0.288892784274552E+02    0.362139490884718E-02    0.362139490884718E-02
    0.288942785193920E+02    0.361810068404698E-02    0.361810068404698E-02
    0.288992786113288E+02    0.361480984420835E-02    0.361480984420835E-02
    0.289042787032655E+02    0.361152238535727E-02    0.361152238535727E-02
    0.289092787952023E+02    0.360823830379856E-02    0.360823830379856E-02
    0.289142788871391E+02    0.360495759571711E-02    0.360495759571711E-02
    0.289192789790759E+02    0.360168025739680E-02    0.360168025739680E-02
    0.289242790710127E+02    0.359840628500724E-02    0.359840628500724E-02
    0.289292791629495E+02    0.359513567470844E-02    0.359513567470844E-02
    0.289342792548863E+02    0.359186842273842E-02    0.359186842273842E-02
    0.289392793468231E+02    0.358860452566742E-02    0.358860452566742E-02
    0.289442794387598E+02    0.358534397952343E-02    0.358534397952343E-02
    0.289492795306966E+02    0.358208678056872E-02    0.358208678056872E-02
    0.289542796226334E+02    0.357883292520622E-02    0.357883292520622E-02
    0.289592797145702E+02    0.357558240974655E-02    0.357558240974655E-02
    0.289642798065070E+02    0.357233523042736E-02    0.357233523042736E-02
    0.289692798984438E+02    0.356909138361012E-02    0.356909138361012E-02
    0.289742799903806E+02    0.356585086572314E-02    0.356585086572314E-02
    0.289792800823174E+02    0.356261367297233E-02    0.356261367297233E-02
    0.289842801742542E+02    0.355937980182630E-02    0.355937980182630E-02
    0.289892802661909E+02    0.355614924865632E-02    0.355614924865632E-02
    0.289942803581277E+02    0.355292200983206E-02    0.355292200983206E-02
    0.289992804500645E+02    0.354969808241898E-02    0.354969808241898E-02
    0.290042805420013E+02    0.354647746304387E-02    0.354647746304387E-02
    0.290092806339381E+02    0.354326015229783E-02    0.354326015229783E-02
    0.290142807258749E+02    0.354004624129519E-02    0.354004624129519E-02
    0.290192808178117E+02    0.353683536547322E-02    0.353683536547322E-02
    0.290242809097485E+02    0.353362794766231E-02    0.353362794766231E-02
    0.290292810016853E+02    0.353042380864149E-02    0.353042380864149E-02
    0.290342810936220E+02    0.352722295231340E-02    0.352722295231340E-02
    0.290392811855588E+02    0.352402537628361E-02    0.352402537628361E-02
    0.290442812774956E+02    0.352083107722335E-02    0.352083107722335E-02
    0.290492813694324E+02    0.351764005137949E-02    0.351764005137949E-02
    0.290542814613692E+02    0.351445229492370E-02    0.351445229492370E-02
    0.290592815533060E+02    0.351126780349801E-02    0.351126780349801E-02
    0.290642816452428E+02    0.350808657222277E-02    0.350808657222277E-02
    0.290692817371796E+02    0.350490859408839E-02    0.350490859408839E-02
    0.290742818291164E+02    0.350173385338022E-02    0.350173385338022E-02
    0.290792819210531E+02    0.349856222958290E-02    0.349856222958290E-02
    0.290842820129899E+02    0.349539440532771E-02    0.349539440532771E-02
    0.290892821049267E+02    0.349222927992858E-02    0.349222927992858E-02
    0.290942821968635E+02    0.348906635206762E-02    0.348906635206762E-02
    0.290992822888003E+02    0.348590930311667E-02    0.348590930311667E-02
    0.291042823807371E+02    0.348275397522007E-02    0.348275397522007E-02
    0.291092824726739E+02    0.347960193126118E-02    0.347960193126118E-02
    0.291142825646107E+02    0.347645312731409E-02    0.347645312731409E-02
    0.291192826565475E+02    0.347330755130953E-02    0.347330755130953E-02
    0.291242827484842E+02    0.347016519737177E-02    0.347016519737177E-02
    0.291292828404210E+02    0.346702606060734E-02    0.346702606060734E-02
    0.291342829323578E+02    0.346389013680463E-02    0.346389013680463E-02
    0.291392830242946E+02    0.346075742175220E-02    0.346075742175220E-02
    0.291442831162314E+02    0.345762790946524E-02    0.345762790946524E-02
    0.291492832081682E+02    0.345450160319265E-02    0.345450160319265E-02
    0.291542833001050E+02    0.345137849151632E-02    0.345137849151632E-02
    0.291592833920418E+02    0.344825857337323E-02    0.344825857337323E-02
    0.291642834839785E+02    0.344514184498864E-02    0.344514184498864E-02
    0.291692835759153E+02    0.344202830253114E-02    0.344202830253114E-02
    0.291742836678521E+02    0.343891794236063E-02    0.343891794236063E-02
    0.291792837597889E+02    0.343581076055220E-02    0.343581076055220E-02
    0.291842838517257E+02    0.343270675346609E-02    0.343270675346609E-02
    0.291892839436625E+02    0.342960591729539E-02    0.342960591729539E-02
    0.291942840355993E+02    0.342650824826222E-02    0.342650824826222E-02
    0.291992841275361E+02    0.342341374270756E-02    0.342341374270756E-02
    0.292042842194729E+02    0.342032239673056E-02    0.342032239673056E-02
    0.292092843114096E+02    0.341723420671840E-02    0.341723420671840E-02
    0.292142844033464E+02    0.341414916885761E-02    0.341414916885761E-02
    0.292192844952832E+02    0.341106727940337E-02    0.341106727940337E-02
    0.292242845872200E+02    0.340798853450470E-02    0.340798853450470E-02
    0.292292846791568E+02    0.340491293065018E-02    0.340491293065018E-02
    0.292342847710936E+02    0.340184046385719E-02    0.340184046385719E-02
    0.292392848630304E+02    0.339877113055215E-02    0.339877113055215E-02
    0.292442849549672E+02    0.339570492686183E-02    0.339570492686183E-02
    0.292492850469039E+02    0.339264184918640E-02    0.339264184918640E-02
    0.292542851388407E+02    0.338958189370137E-02    0.338958189370137E-02
    0.292592852307775E+02    0.338652505675710E-02    0.338652505675710E-02
    0.292642853227143E+02    0.338347133458994E-02    0.338347133458994E-02
    0.292692854146511E+02    0.338042072353069E-02    0.338042072353069E-02
    0.292742855065879E+02    0.337737321986126E-02    0.337737321986126E-02
    0.292792855985247E+02    0.337432881989685E-02    0.337432881989685E-02
    0.292842856904615E+02    0.337128751991867E-02    0.337128751991867E-02
    0.292892857823983E+02    0.336824931634049E-02    0.336824931634049E-02
    0.292942858743350E+02    0.336521420539971E-02    0.336521420539971E-02
    0.292992859662718E+02    0.336218218354378E-02    0.336218218354378E-02
    0.293042860582086E+02    0.335915324702525E-02    0.335915324702525E-02
    0.293092861501454E+02    0.335612739227907E-02    0.335612739227907E-02
    0.293142862420822E+02    0.335310461570879E-02    0.335310461570879E-02
    0.293192863340190E+02    0.335008491366068E-02    0.335008491366068E-02
    0.293242864259558E+02    0.334706828254292E-02    0.334706828254292E-02
    0.293292865178926E+02    0.334405471877035E-02    0.334405471877035E-02
    0.293342866098294E+02    0.334104421876891E-02    0.334104421876891E-02
    0.293392867017661E+02    0.333803677904341E-02    0.333803677904341E-02
    0.293442867937029E+02    0.333503239598762E-02    0.333503239598762E-02
    0.293492868856397E+02    0.333203106610553E-02    0.333203106610553E-02
    0.293542869775765E+02    0.332903278587957E-02    0.332903278587957E-02
    0.293592870695133E+02    0.332603755178665E-02    0.332603755178665E-02
    0.293642871614501E+02    0.332304536036020E-02    0.332304536036020E-02
    0.293692872533869E+02    0.332005620812969E-02    0.332005620812969E-02
    0.293742873453237E+02    0.331707009166423E-02    0.331707009166423E-02
    0.293792874372605E+02    0.331408700746334E-02    0.331408700746334E-02
    0.293842875291972E+02    0.331110695213094E-02    0.331110695213094E-02
    0.293892876211340E+02    0.330812992230690E-02    0.330812992230690E-02
    0.293942877130708E+02    0.330515591449795E-02    0.330515591449795E-02
    0.293992878050076E+02    0.330218492535675E-02    0.330218492535675E-02
    0.294042878969444E+02    0.329921695148984E-02    0.329921695148984E-02
    0.294092879888812E+02    0.329625198960969E-02    0.329625198960969E-02
    0.294142880808180E+02    0.329329003631863E-02    0.329329003631863E-02
    0.294192881727548E+02    0.329033108830705E-02    0.329033108830705E-02
    0.294242882646915E+02    0.328737514223528E-02    0.328737514223528E-02
    0.294292883566283E+02    0.328442219479576E-02    0.328442219479576E-02
    0.294342884485651E+02    0.328147224273377E-02    0.328147224273377E-02
    0.294392885405019E+02    0.327852528270243E-02    0.327852528270243E-02
    0.294442886324387E+02    0.327558131152046E-02    0.327558131152046E-02
    0.294492887243755E+02    0.327264032587051E-02    0.327264032587051E-02
    0.294542888163123E+02    0.326970232248127E-02    0.326970232248127E-02
    0.294592889082491E+02    0.326676729812152E-02    0.326676729812152E-02
    0.294642890001859E+02    0.326383524955624E-02    0.326383524955624E-02
    0.294692890921226E+02    0.326090617359675E-02    0.326090617359675E-02
    0.294742891840594E+02    0.325798006695848E-02    0.325798006695848E-02
    0.294792892759962E+02    0.325505692643580E-02    0.325505692643580E-02
    0.294842893679330E+02    0.325213674880316E-02    0.325213674880316E-02
    0.294892894598698E+02    0.324921953078211E-02    0.324921953078211E-02
    0.294942895518066E+02    0.324630526914503E-02    0.324630526914503E-02
    0.294992896437434E+02    0.324339396054563E-02    0.324339396054563E-02
    0.295042897356802E+02    0.324048560150832E-02    0.324048560150832E-02
    0.295092898276169E+02    0.323758018834118E-02    0.323758018834118E-02
    0.295142899195537E+02    0.323467771625704E-02    0.323467771625704E-02
    0.295192900114905E+02    0.323177817733795E-02    0.323177817733795E-02
    0.295242901034273E+02    0.322888153402483E-02    0.322888153402483E-02
    0.295292901953641E+02    0.322598817283570E-02    0.322598817283570E-02
    0.295342902873009E+02    0.322309730255801E-02    0.322309730255801E-02
    0.295392903792377E+02    0.322020948871450E-02    0.322020948871450E-02
    0.295442904711745E+02    0.321732461235904E-02    0.321732461235904E-02
    0.295492905631113E+02    0.321444266170049E-02    0.321444266170049E-02
    0.295542906550480E+02    0.321156363144383E-02    0.321156363144383E-02
    0.295592907469848E+02    0.320868751768939E-02    0.320868751768939E-02
    0.295642908389216E+02    0.320581431697915E-02    0.320581431697915E-02
    0.295692909308584E+02    0.320294402611092E-02    0.320294402611092E-02
    0.295742910227952E+02    0.320007664218330E-02    0.320007664218330E-02
    0.295792911147320E+02    0.319721216294018E-02    0.319721216294018E-02
    0.295842912066688E+02    0.319435058864709E-02    0.319435058864709E-02
    0.295892912986056E+02    0.319149193922549E-02    0.319149193922549E-02
    0.295942913905424E+02    0.318863585029828E-02    0.318863585029828E-02
    0.295992914824791E+02    0.318578310939504E-02    0.318578310939504E-02
    0.296042915744159E+02    0.318293305847952E-02    0.318293305847952E-02
    0.296092916663527E+02    0.318008607452738E-02    0.318008607452738E-02
    0.296142917582895E+02    0.317724176030695E-02    0.317724176030695E-02
    0.296192918502263E+02    0.317440033443651E-02    0.317440033443651E-02
    0.296242919421631E+02    0.317156141184911E-02    0.317156141184911E-02
    0.296292920340999E+02    0.316872646382562E-02    0.316872646382562E-02
    0.296342921260367E+02    0.316589361025239E-02    0.316589361025239E-02
    0.296392922179735E+02    0.316306368776944E-02    0.316306368776944E-02
    0.296442923099102E+02    0.316023664000411E-02    0.316023664000411E-02
    0.296492924018470E+02    0.315741245514576E-02    0.315741245514576E-02
    0.296542924937838E+02    0.315459112735262E-02    0.315459112735262E-02
    0.296592925857206E+02    0.315177265235769E-02    0.315177265235769E-02
    0.296642926776574E+02    0.314895702604381E-02    0.314895702604381E-02
    0.296692927695942E+02    0.314614424511742E-02    0.314614424511742E-02
    0.296742928615310E+02    0.314333430608258E-02    0.314333430608258E-02
    0.296792929534678E+02    0.314052720548852E-02    0.314052720548852E-02
    0.296842930454046E+02    0.313772294003712E-02    0.313772294003712E-02
    0.296892931373413E+02    0.313492150638068E-02    0.313492150638068E-02
    0.296942932292781E+02    0.313212290110189E-02    0.313212290110189E-02
    0.296992933212149E+02    0.312932712099640E-02    0.312932712099640E-02
    0.297042934131517E+02    0.312653416262809E-02    0.312653416262809E-02
    0.297092935050885E+02    0.312374402269135E-02    0.312374402269135E-02
    0.297142935970253E+02    0.312095669789750E-02    0.312095669789750E-02
    0.297192936889621E+02    0.311817218491645E-02    0.311817218491645E-02
    0.297242937808989E+02    0.311539048040057E-02    0.311539048040057E-02
    0.297292938728356E+02    0.311261158106870E-02    0.311261158106870E-02
    0.297342939647724E+02    0.310983548354798E-02    0.310983548354798E-02
    0.297392940567092E+02    0.310706218455752E-02    0.310706218455752E-02
    0.297442941486460E+02    0.310429168076987E-02    0.310429168076987E-02
    0.297492942405828E+02    0.310152396885160E-02    0.310152396885160E-02
    0.297542943325196E+02    0.309875904551380E-02    0.309875904551380E-02
    0.297592944244564E+02    0.309599690742960E-02    0.309599690742960E-02
    0.297642945163932E+02    0.309323755131042E-02    0.309323755131042E-02
    0.297692946083300E+02    0.309048097383500E-02    0.309048097383500E-02
    0.297742947002667E+02    0.308772717172626E-02    0.308772717172626E-02
    0.297792947922035E+02    0.308497614168071E-02    0.308497614168071E-02
    0.297842948841403E+02    0.308222788042292E-02    0.308222788042292E-02
    0.297892949760771E+02    0.307948238465029E-02    0.307948238465029E-02
    0.297942950680139E+02    0.307673965112183E-02    0.307673965112183E-02
    0.297992951599507E+02    0.307399967656220E-02    0.307399967656220E-02
    0.298042952518875E+02    0.307126245773295E-02    0.307126245773295E-02
    0.298092953438243E+02    0.306852799136576E-02    0.306852799136576E-02
    0.298142954357611E+02    0.306579627423394E-02    0.306579627423394E-02
    0.298192955276978E+02    0.306306730311323E-02    0.306306730311323E-02
    0.298242956196346E+02    0.306034107479537E-02    0.306034107479537E-02
    0.298292957115714E+02    0.305761758605771E-02    0.305761758605771E-02
    0.298342958035082E+02    0.305489683373754E-02    0.305489683373754E-02
    0.298392958954450E+02    0.305217881462515E-02    0.305217881462515E-02
    0.298442959873818E+02    0.304946352557889E-02    0.304946352557889E-02
    0.298492960793186E+02    0.304675096342433E-02    0.304675096342433E-02
    0.298542961712554E+02    0.304404112502656E-02    0.304404112502656E-02
    0.298592962631922E+02    0.304133400725252E-02    0.304133400725252E-02
    0.298642963551289E+02    0.303862960699481E-02    0.303862960699481E-02
    0.298692964470657E+02    0.303592792115636E-02    0.303592792115636E-02
    0.298742965390025E+02    0.303322894662327E-02    0.303322894662327E-02
    0.298792966309393E+02    0.303053268035676E-02    0.303053268035676E-02
    0.298842967228761E+02    0.302783911927091E-02    0.302783911927091E-02
    0.298892968148129E+02    0.302514826034143E-02    0.302514826034143E-02
    0.298942969067497E+02    0.302246010053863E-02    0.302246010053863E-02
    0.298992969986865E+02    0.301977463680648E-02    0.301977463680648E-02
    0.299042970906232E+02    0.301709186621013E-02    0.301709186621013E-02
    0.299092971825600E+02    0.301441178570069E-02    0.301441178570069E-02
    0.299142972744968E+02    0.301173439225642E-02    0.301173439225642E-02
    0.299192973664336E+02    0.300905968315510E-02    0.300905968315510E-02
    0.299242974583704E+02    0.300638765521667E-02    0.300638765521667E-02
    0.299292975503072E+02    0.300371830559757E-02    0.300371830559757E-02
    0.299342976422440E+02    0.300105163134095E-02    0.300105163134095E-02
    0.299392977341808E+02    0.299838762958140E-02    0.299838762958140E-02
    0.299442978261176E+02    0.299572629742502E-02    0.299572629742502E-02
    0.299492979180543E+02    0.299306763205190E-02    0.299306763205190E-02
    0.299542980099911E+02    0.299041163039909E-02    0.299041163039909E-02
    0.299592981019279E+02    0.298775828982083E-02    0.298775828982083E-02
    0.299642981938647E+02    0.298510760737911E-02    0.298510760737911E-02
    0.299692982858015E+02    0.298245958039636E-02    0.298245958039636E-02
    0.299742983777383E+02    0.297981420584090E-02    0.297981420584090E-02
    0.299792984696751E+02    0.297717148105389E-02    0.297717148105389E-02
    0.299842985616119E+02    0.297453140324206E-02    0.297453140324206E-02
    0.299892986535487E+02    0.297189396964151E-02    0.297189396964151E-02
    0.299942987454854E+02    0.296925917739662E-02    0.296925917739662E-02
    0.299992988374222E+02    0.296662702313379E-02    0.296662702313379E-02
    0.300042989293590E+02    0.296399750678414E-02    0.296399750678414E-02
    0.300092990212958E+02    0.296137062300926E-02    0.296137062300926E-02
    0.300142991132326E+02    0.295874637026334E-02    0.295874637026334E-02
    0.300192992051694E+02    0.295612474634679E-02    0.295612474634679E-02
    0.300242992971062E+02    0.295350574948622E-02    0.295350574948622E-02
    0.300292993890430E+02    0.295088937914284E-02    0.295088937914284E-02
    0.300342994809798E+02    0.294827563846465E-02    0.294827563846465E-02
    0.300392995729165E+02    0.294566454784556E-02    0.294566454784556E-02
    0.300442996648533E+02    0.294305636783299E-02    0.294305636783299E-02
    0.300492997567901E+02    0.294044964837001E-02    0.294044964837001E-02
    0.300542998487269E+02    0.293784652230161E-02    0.293784652230161E-02
    0.300592999406637E+02    0.293524585675410E-02    0.293524585675410E-02
    0.300643000326005E+02    0.293264776890304E-02    0.293264776890304E-02
    0.300693001245373E+02    0.293005227211639E-02    0.293005227211639E-02
    0.300743002164741E+02    0.292745936819462E-02    0.292745936819462E-02
    0.300793003084109E+02    0.292486905600243E-02    0.292486905600243E-02
    0.300843004003476E+02    0.292228133349199E-02    0.292228133349199E-02
    0.300893004922844E+02    0.291969619796165E-02    0.291969619796165E-02
    0.300943005842212E+02    0.291711364607588E-02    0.291711364607588E-02
    0.300993006761580E+02    0.291453367303634E-02    0.291453367303634E-02
    0.301043007680948E+02    0.291195626690040E-02    0.291195626690040E-02
    0.301093008600316E+02    0.290938127964032E-02    0.290938127964032E-02
    0.301143009519684E+02    0.290680935855475E-02    0.290680935855475E-02
    0.301193010439052E+02    0.290423964611711E-02    0.290423964611711E-02
    0.301243011358419E+02    0.290167249111030E-02    0.290167249111030E-02
    0.301293012277787E+02    0.289910801744524E-02    0.289910801744524E-02
    0.301343013197155E+02    0.289654604210755E-02    0.289654604210755E-02
    0.301393014116523E+02    0.289398661297551E-02    0.289398661297551E-02
    0.301443015035891E+02    0.289143030701196E-02    0.289143030701196E-02
    0.301493015955259E+02    0.288887557334438E-02    0.288887557334438E-02
    0.301543016874627E+02    0.288632381842285E-02    0.288632381842285E-02
    0.301593017793995E+02    0.288377462610094E-02    0.288377462610094E-02
    0.301643018713363E+02    0.288122798410050E-02    0.288122798410050E-02
    0.301693019632730E+02    0.287868388746837E-02    0.287868388746837E-02
    0.301743020552098E+02    0.287614235553837E-02    0.287614235553837E-02
    0.301793021471466E+02    0.287360331591810E-02    0.287360331591810E-02
    0.301843022390834E+02    0.287106683517792E-02    0.287106683517792E-02
    0.301893023310202E+02    0.286853288679940E-02    0.286853288679940E-02
    0.301943024229570E+02    0.286600146818512E-02    0.286600146818512E-02
    0.301993025148938E+02    0.286347257610073E-02    0.286347257610073E-02
    0.302043026068306E+02    0.286094620776698E-02    0.286094620776698E-02
    0.302093026987673E+02    0.285842236018068E-02    0.285842236018068E-02
    0.302143027907041E+02    0.285590103045902E-02    0.285590103045902E-02
    0.302193028826409E+02    0.285338221569329E-02    0.285338221569329E-02
    0.302243029745777E+02    0.285086591291270E-02    0.285086591291270E-02
    0.302293030665145E+02    0.284835211913670E-02    0.284835211913670E-02
    0.302343031584513E+02    0.284584083157261E-02    0.284584083157261E-02
    0.302393032503881E+02    0.284333204722386E-02    0.284333204722386E-02
    0.302443033423249E+02    0.284082576307915E-02    0.284082576307915E-02
    0.302493034342617E+02    0.283832197623538E-02    0.283832197623538E-02
    0.302543035261984E+02    0.283582068379200E-02    0.283582068379200E-02
    0.302593036181352E+02    0.283332188280557E-02    0.283332188280557E-02
    0.302643037100720E+02    0.283082557029160E-02    0.283082557029160E-02
    0.302693038020088E+02    0.282833174335115E-02    0.282833174335115E-02
    0.302743038939456E+02    0.282584039903382E-02    0.282584039903382E-02
    0.302793039858824E+02    0.282335153443994E-02    0.282335153443994E-02
    0.302843040778192E+02    0.282086514660719E-02    0.282086514660719E-02
    0.302893041697560E+02    0.281838123260497E-02    0.281838123260497E-02
    0.302943042616928E+02    0.281589978950147E-02    0.281589978950147E-02
    0.302993043536295E+02    0.281342081441609E-02    0.281342081441609E-02
    0.303043044455663E+02    0.281094430441980E-02    0.281094430441980E-02
    0.303093045375031E+02    0.280847025661694E-02    0.280847025661694E-02
    0.303143046294399E+02    0.280599866807813E-02    0.280599866807813E-02
    0.303193047213767E+02    0.280352953591899E-02    0.280352953591899E-02
    0.303243048133135E+02    0.280106285727568E-02    0.280106285727568E-02
    0.303293049052503E+02    0.279859862927195E-02    0.279859862927195E-02
    0.303343049971871E+02    0.279613684901404E-02    0.279613684901404E-02
    0.303393050891239E+02    0.279367751364557E-02    0.279367751364557E-02
    0.303443051810606E+02    0.279122062041899E-02    0.279122062041899E-02
    0.303493052729974E+02    0.278876616625381E-02    0.278876616625381E-02
    0.303543053649342E+02    0.278631414858835E-02    0.278631414858835E-02
    0.303593054568710E+02    0.278386456446788E-02    0.278386456446788E-02
    0.303643055488078E+02    0.278141741115503E-02    0.278141741115503E-02
    0.303693056407446E+02    0.277897268579586E-02    0.277897268579586E-02
    0.303743057326814E+02    0.277653038565755E-02    0.277653038565755E-02
    0.303793058246182E+02    0.277409050794471E-02    0.277409050794471E-02
    0.303843059165549E+02    0.277165304991176E-02    0.277165304991176E-02
    0.303893060084917E+02    0.276921800884059E-02    0.276921800884059E-02
    0.303943061004285E+02    0.276678538198723E-02    0.276678538198723E-02
    0.303993061923653E+02    0.276435516665010E-02    0.276435516665010E-02
    0.304043062843021E+02    0.276192736009749E-02    0.276192736009749E-02
    0.304093063762389E+02    0.275950195973297E-02    0.275950195973297E-02
    0.304143064681757E+02    0.275707896276165E-02    0.275707896276165E-02
    0.304193065601125E+02    0.275465836661001E-02    0.275465836661001E-02
    0.304243066520493E+02    0.275224016862730E-02    0.275224016862730E-02
    0.304293067439860E+02    0.274982436618204E-02    0.274982436618204E-02
    0.304343068359228E+02    0.274741095663261E-02    0.274741095663261E-02
    0.304393069278596E+02    0.274499993744938E-02    0.274499993744938E-02
    0.304443070197964E+02    0.274259130601907E-02    0.274259130601907E-02
    0.304493071117332E+02    0.274018505968869E-02    0.274018505968869E-02
    0.304543072036700E+02    0.273778119602141E-02    0.273778119602141E-02
    0.304593072956068E+02    0.273537971236692E-02    0.273537971236692E-02
    0.304643073875436E+02    0.273298060627676E-02    0.273298060627676E-02
    0.304693074794803E+02    0.273058387520317E-02    0.273058387520317E-02
    0.304743075714171E+02    0.272818951665124E-02    0.272818951665124E-02
    0.304793076633539E+02    0.272579752816618E-02    0.272579752816618E-02
    0.304843077552907E+02    0.272340790711308E-02    0.272340790711308E-02
    0.304893078472275E+02    0.272102065119912E-02    0.272102065119912E-02
    0.304943079391643E+02    0.271863575789389E-02    0.271863575789389E-02
    0.304993080311011E+02    0.271625322480099E-02    0.271625322480099E-02
    0.305043081230379E+02    0.271387304944816E-02    0.271387304944816E-02
    0.305093082149747E+02    0.271149522947989E-02    0.271149522947989E-02
    0.305143083069114E+02    0.270911976246121E-02    0.270911976246121E-02
    0.305193083988482E+02    0.270674664609232E-02    0.270674664609232E-02
    0.305243084907850E+02    0.270437587804247E-02    0.270437587804247E-02
    0.305293085827218E+02    0.270200745604726E-02    0.270200745604726E-02
    0.305343086746586E+02    0.269964137788010E-02    0.269964137788010E-02
    0.305393087665954E+02    0.269727764166821E-02    0.269727764166821E-02
    0.305443088585322E+02    0.269491624558056E-02    0.269491624558056E-02
    0.305493089504690E+02    0.269255718857314E-02    0.269255718857314E-02
    0.305543090424058E+02    0.269020047118848E-02    0.269020047118848E-02
    0.305593091343425E+02    0.268784609927550E-02    0.268784609927550E-02
    0.305643092262793E+02    0.268549410393905E-02    0.268549410393905E-02
    0.305693093182161E+02    0.268314497848600E-02    0.268314497848600E-02
    0.305743094101529E+02    0.268079642672147E-02    0.268079642672147E-02
    0.305793095020897E+02    0.267845151372963E-02    0.267845151372963E-02
    0.305843095940265E+02    0.267610878149209E-02    0.267610878149209E-02
    0.305893096859633E+02    0.267376833799142E-02    0.267376833799142E-02
    0.305943097779001E+02    0.267143019909730E-02    0.267143019909730E-02
    0.305993098698369E+02    0.266909436734609E-02    0.266909436734609E-02
    0.306043099617736E+02    0.266676084251857E-02    0.266676084251857E-02
    0.306093100537104E+02    0.266442962318588E-02    0.266442962318588E-02
    0.306143101456472E+02    0.266210070741921E-02    0.266210070741921E-02
    0.306193102375840E+02    0.265977409284458E-02    0.265977409284458E-02
    0.306243103295208E+02    0.265744977649709E-02    0.265744977649709E-02
    0.306293104214576E+02    0.265512775164756E-02    0.265512775164756E-02
    0.306343105133944E+02    0.265280897415947E-02    0.265280897415947E-02
    0.306393106053312E+02    0.265049064721860E-02    0.265049064721860E-02
    0.306443106972680E+02    0.264817552803161E-02    0.264817552803161E-02
    0.306493107892047E+02    0.264586206758166E-02    0.264586206758166E-02
    0.306543108811415E+02    0.264355198059668E-02    0.264355198059668E-02
    0.306593109730783E+02    0.264124370403489E-02    0.264124370403489E-02
    0.306643110650151E+02    0.263893765453980E-02    0.263893765453980E-02
    0.306693111569519E+02    0.263663434029767E-02    0.263663434029767E-02
    0.306743112488887E+02    0.263433263428983E-02    0.263433263428983E-02
    0.306793113408255E+02    0.263203343060250E-02    0.263203343060250E-02
    0.306843114327623E+02    0.262973651309032E-02    0.262973651309032E-02
    0.306893115246990E+02    0.262744186692367E-02    0.262744186692367E-02
    0.306943116166358E+02    0.262514948976777E-02    0.262514948976777E-02
    0.306993117085726E+02    0.262285937477762E-02    0.262285937477762E-02
    0.307043118005094E+02    0.262057152155570E-02    0.262057152155570E-02
    0.307093118924462E+02    0.261828592565453E-02    0.261828592565453E-02
    0.307143119843830E+02    0.261600258523220E-02    0.261600258523220E-02
    0.307193120763198E+02    0.261372149753413E-02    0.261372149753413E-02
    0.307243121682566E+02    0.261144265984627E-02    0.261144265984627E-02
    0.307293122601934E+02    0.260916606977424E-02    0.260916606977424E-02
    0.307343123521301E+02    0.260689172456725E-02    0.260689172456725E-02
    0.307393124440669E+02    0.260461962162906E-02    0.260461962162906E-02
    0.307443125360037E+02    0.260234975882881E-02    0.260234975882881E-02
    0.307493126279405E+02    0.260008213262649E-02    0.260008213262649E-02
    0.307543127198773E+02    0.259781674125326E-02    0.259781674125326E-02
    0.307593128118141E+02    0.259555358173492E-02    0.259555358173492E-02
    0.307643129037509E+02    0.259329265159331E-02    0.259329265159331E-02
    0.307693129956877E+02    0.259103394787272E-02    0.259103394787272E-02
    0.307743130876245E+02    0.258877746888685E-02    0.258877746888685E-02
    0.307793131795612E+02    0.258652321116630E-02    0.258652321116630E-02
    0.307843132714980E+02    0.258427117226772E-02    0.258427117226772E-02
    0.307893133634348E+02    0.258202134970026E-02    0.258202134970026E-02
    0.307943134553716E+02    0.257977374073452E-02    0.257977374073452E-02
    0.307993135473084E+02    0.257752834291432E-02    0.257752834291432E-02
    0.308043136392452E+02    0.257528515357969E-02    0.257528515357969E-02
    0.308093137311820E+02    0.257304416937948E-02    0.257304416937948E-02
    0.308143138231188E+02    0.257080538979486E-02    0.257080538979486E-02
    0.308193139150556E+02    0.256856881017217E-02    0.256856881017217E-02
    0.308243140069923E+02    0.256633442863626E-02    0.256633442863626E-02
    0.308293140989291E+02    0.256410224261451E-02    0.256410224261451E-02
    0.308343141908659E+02    0.256187224946650E-02    0.256187224946650E-02
    0.308393142828027E+02    0.255964444660835E-02    0.255964444660835E-02
    0.308443143747395E+02    0.255741883151081E-02    0.255741883151081E-02
    0.308493144666763E+02    0.255519540183869E-02    0.255519540183869E-02
    0.308543145586131E+02    0.255297415429459E-02    0.255297415429459E-02
    0.308593146505499E+02    0.255075508705312E-02    0.255075508705312E-02
    0.308643147424866E+02    0.254853819738562E-02    0.254853819738562E-02
    0.308693148344234E+02    0.254632348271152E-02    0.254632348271152E-02
    0.308743149263602E+02    0.254411094050230E-02    0.254411094050230E-02
    0.308793150182970E+02    0.254190056826772E-02    0.254190056826772E-02
    0.308843151102338E+02    0.253969236355652E-02    0.253969236355652E-02
    0.308893152021706E+02    0.253748632378945E-02    0.253748632378945E-02
    0.308943152941074E+02    0.253528244657968E-02    0.253528244657968E-02
    0.308993153860442E+02    0.253308072940478E-02    0.253308072940478E-02
    0.309043154779810E+02    0.253088116991574E-02    0.253088116991574E-02
    0.309093155699177E+02    0.252868376551163E-02    0.252868376551163E-02
    0.309143156618545E+02    0.252648851383085E-02    0.252648851383085E-02
    0.309193157537913E+02    0.252429541250125E-02    0.252429541250125E-02
    0.309243158457281E+02    0.252210445918816E-02    0.252210445918816E-02
    0.309293159376649E+02    0.251991565138233E-02    0.251991565138233E-02
    0.309343160296017E+02    0.251772898674760E-02    0.251772898674760E-02
    0.309393161215385E+02    0.251554446296217E-02    0.251554446296217E-02
    0.309443162134753E+02    0.251336207766488E-02    0.251336207766488E-02
    0.309493163054120E+02    0.251118182854371E-02    0.251118182854371E-02
    0.309543163973488E+02    0.250900371329377E-02    0.250900371329377E-02
    0.309593164892856E+02    0.250682772957416E-02    0.250682772957416E-02
    0.309643165812224E+02    0.250465387509783E-02    0.250465387509783E-02
    0.309693166731592E+02    0.250248214762388E-02    0.250248214762388E-02
    0.309743167650960E+02    0.250031254489446E-02    0.250031254489446E-02
    0.309793168570328E+02    0.249814506459961E-02    0.249814506459961E-02
    0.309843169489696E+02    0.249597970463162E-02    0.249597970463162E-02
    0.309893170409064E+02    0.249381646431112E-02    0.249381646431112E-02
    0.309943171328432E+02    0.249165533653666E-02    0.249165533653666E-02
    0.309993172247799E+02    0.248949632403183E-02    0.248949632403183E-02
    0.310043173167167E+02    0.248733942299207E-02    0.248733942299207E-02
    0.310093174086535E+02    0.248518463127571E-02    0.248518463127571E-02
    0.310143175005903E+02    0.248303194656379E-02    0.248303194656379E-02
    0.310193175925271E+02    0.248088136689148E-02    0.248088136689148E-02
    0.310243176844639E+02    0.247873289003264E-02    0.247873289003264E-02
    0.310293177764007E+02    0.247658651378973E-02    0.247658651378973E-02
    0.310343178683375E+02    0.247444223648203E-02    0.247444223648203E-02
    0.310393179602742E+02    0.247230005497350E-02    0.247230005497350E-02
    0.310443180522110E+02    0.247015996823193E-02    0.247015996823193E-02
    0.310493181441478E+02    0.246802197371424E-02    0.246802197371424E-02
    0.310543182360846E+02    0.246588606932304E-02    0.246588606932304E-02
    0.310593183280214E+02    0.246375225296957E-02    0.246375225296957E-02
    0.310643184199582E+02    0.246162052267758E-02    0.246162052267758E-02
    0.310693185118950E+02    0.245949087627166E-02    0.245949087627166E-02
    0.310743186038318E+02    0.245736331192772E-02    0.245736331192772E-02
    0.310793186957686E+02    0.245523782740361E-02    0.245523782740361E-02
    0.310843187877053E+02    0.245311442097726E-02    0.245311442097726E-02
    0.310893188796421E+02    0.245099309107643E-02    0.245099309107643E-02
    0.310943189715789E+02    0.244887383781737E-02    0.244887383781737E-02
    0.310993190635157E+02    0.244675668219266E-02    0.244675668219266E-02
    0.311043191554525E+02    0.244464149276607E-02    0.244464149276607E-02
    0.311093192473893E+02    0.244252845976671E-02    0.244252845976671E-02
    0.311143193393261E+02    0.244041747862459E-02    0.244041747862459E-02
    0.311193194312629E+02    0.243830855841414E-02    0.243830855841414E-02
    0.311243195231997E+02    0.243620169847059E-02    0.243620169847059E-02
    0.311293196151364E+02    0.243409689719021E-02    0.243409689719021E-02
    0.311343197070732E+02    0.243199415255757E-02    0.243199415255757E-02
    0.311393197990100E+02    0.242989346269717E-02    0.242989346269717E-02
    0.311443198909468E+02    0.242779482548130E-02    0.242779482548130E-02
    0.311493199828836E+02    0.242569823903086E-02    0.242569823903086E-02
    0.311543200748204E+02    0.242360370119516E-02    0.242360370119516E-02
    0.311593201667572E+02    0.242151121073689E-02    0.242151121073689E-02
    0.311643202586940E+02    0.241942074563647E-02    0.241942074563647E-02
    0.311693203506307E+02    0.241733235689326E-02    0.241733235689326E-02
    0.311743204425675E+02    0.241524600135813E-02    0.241524600135813E-02
    0.311793205345043E+02    0.241316148980359E-02    0.241316148980359E-02
    0.311843206264411E+02    0.241107933981124E-02    0.241107933981124E-02
    0.311893207183779E+02    0.240899908078822E-02    0.240899908078822E-02
    0.311943208103147E+02    0.240692082989234E-02    0.240692082989234E-02
    0.311993209022515E+02    0.240484492236058E-02    0.240484492236058E-02
    0.312043209941883E+02    0.240277054662245E-02    0.240277054662245E-02
    0.312093210861251E+02    0.240069838510803E-02    0.240069838510803E-02
    0.312143211780618E+02    0.239862825607995E-02    0.239862825607995E-02
    0.312193212699986E+02    0.239656015030418E-02    0.239656015030418E-02
    0.312243213619354E+02    0.239449406363265E-02    0.239449406363265E-02
    0.312293214538722E+02    0.239242999236747E-02    0.239242999236747E-02
    0.312343215458090E+02    0.239036793802213E-02    0.239036793802213E-02
    0.312393216377458E+02    0.238830789353915E-02    0.238830789353915E-02
    0.312443217296826E+02    0.238624985853712E-02    0.238624985853712E-02
    0.312493218216194E+02    0.238419383069595E-02    0.238419383069595E-02
    0.312543219135562E+02    0.238213980765491E-02    0.238213980765491E-02
    0.312593220054929E+02    0.238008778684538E-02    0.238008778684538E-02
    0.312643220974297E+02    0.237803776626286E-02    0.237803776626286E-02
    0.312693221893665E+02    0.237598974363530E-02    0.237598974363530E-02
    0.312743222813033E+02    0.237394371655664E-02    0.237394371655664E-02
    0.312793223732401E+02    0.237189968275314E-02    0.237189968275314E-02
    0.312843224651769E+02    0.236985763979704E-02    0.236985763979704E-02
    0.312893225571137E+02    0.236781758552574E-02    0.236781758552574E-02
    0.312943226490505E+02    0.236577951764603E-02    0.236577951764603E-02
    0.312993227409873E+02    0.236374343360356E-02    0.236374343360356E-02
    0.313043228329240E+02    0.236170933135782E-02    0.236170933135782E-02
    0.313093229248608E+02    0.235967720843445E-02    0.235967720843445E-02
    0.313143230167976E+02    0.235764706251843E-02    0.235764706251843E-02
    0.313193231087344E+02    0.235561889134902E-02    0.235561889134902E-02
    0.313243232006712E+02    0.235359269248978E-02    0.235359269248978E-02
    0.313293232926080E+02    0.235156846366468E-02    0.235156846366468E-02
    0.313343233845448E+02    0.234954620249829E-02    0.234954620249829E-02
    0.313393234764816E+02    0.234752590672431E-02    0.234752590672431E-02
    0.313443235684183E+02    0.234550757414760E-02    0.234550757414760E-02
    0.313493236603551E+02    0.234349120201951E-02    0.234349120201951E-02
    0.313543237522919E+02    0.234147678854803E-02    0.234147678854803E-02
    0.313593238442287E+02    0.233946433108593E-02    0.233946433108593E-02
    0.313643239361655E+02    0.233745382735837E-02    0.233745382735837E-02
    0.313693240281023E+02    0.233544527519477E-02    0.233544527519477E-02
    0.313743241200391E+02    0.233343867219788E-02    0.233343867219788E-02
    0.313793242119759E+02    0.233143401604613E-02    0.233143401604613E-02
    0.313843243039127E+02    0.232943130448802E-02    0.232943130448802E-02
    0.313893243958494E+02    0.232743053537262E-02    0.232743053537262E-02
    0.313943244877862E+02    0.232543170620678E-02    0.232543170620678E-02
    0.313993245797230E+02    0.232343481488028E-02    0.232343481488028E-02
    0.314043246716598E+02    0.232143985907535E-02    0.232143985907535E-02
    0.314093247635966E+02    0.231944683661445E-02    0.231944683661445E-02
    0.314143248555334E+02    0.231745574525797E-02    0.231745574525797E-02
    0.314193249474702E+02    0.231546658279327E-02    0.231546658279327E-02
    0.314243250394070E+02    0.231347934690290E-02    0.231347934690290E-02
    0.314293251313437E+02    0.231149403566444E-02    0.231149403566444E-02
    0.314343252232805E+02    0.230951064682413E-02    0.230951064682413E-02
    0.314393253152173E+02    0.230752917784817E-02    0.230752917784817E-02
    0.314443254071541E+02    0.230554962666505E-02    0.230554962666505E-02
    0.314493254990909E+02    0.230357199168393E-02    0.230357199168393E-02
    0.314543255910277E+02    0.230159627016970E-02    0.230159627016970E-02
    0.314593256829645E+02    0.229962246027987E-02    0.229962246027987E-02
    0.314643257749013E+02    0.229765055984302E-02    0.229765055984302E-02
    0.314693258668381E+02    0.229568056708918E-02    0.229568056708918E-02
    0.314743259587748E+02    0.229371247938899E-02    0.229371247938899E-02
    0.314793260507116E+02    0.229174629490206E-02    0.229174629490206E-02
    0.314843261426484E+02    0.228978201203342E-02    0.228978201203342E-02
    0.314893262345852E+02    0.228781962812353E-02    0.228781962812353E-02
    0.314943263265220E+02    0.228585914145487E-02    0.228585914145487E-02
    0.314993264184588E+02    0.228390054995138E-02    0.228390054995138E-02
    0.315043265103956E+02    0.228194385161873E-02    0.228194385161873E-02
    0.315093266023324E+02    0.227998904453288E-02    0.227998904453288E-02
    0.315143266942692E+02    0.227803612674591E-02    0.227803612674591E-02
    0.315193267862059E+02    0.227608509622406E-02    0.227608509622406E-02
    0.315243268781427E+02    0.227413595116936E-02    0.227413595116936E-02
    0.315293269700795E+02    0.227218868956406E-02    0.227218868956406E-02
    0.315343270620163E+02    0.227024330949625E-02    0.227024330949625E-02
    0.315393271539531E+02    0.226829980899251E-02    0.226829980899251E-02
    0.315443272458899E+02    0.226635818650533E-02    0.226635818650533E-02
    0.315493273378267E+02    0.226441843987349E-02    0.226441843987349E-02
    0.315543274297635E+02    0.226248056721692E-02    0.226248056721692E-02
    0.315593275217003E+02    0.226054456669870E-02    0.226054456669870E-02
    0.315643276136370E+02    0.225861043664905E-02    0.225861043664905E-02
    0.315693277055738E+02    0.225667817506070E-02    0.225667817506070E-02
    0.315743277975106E+02    0.225474778018598E-02    0.225474778018598E-02
    0.315793278894474E+02    0.225281925021076E-02    0.225281925021076E-02
    0.315843279813842E+02    0.225089258329479E-02    0.225089258329479E-02
    0.315893280733210E+02    0.224896777768768E-02    0.224896777768768E-02
    0.315943281652578E+02    0.224704483152599E-02    0.224704483152599E-02
    0.315993282571946E+02    0.224512374308729E-02    0.224512374308729E-02
    0.316043283491314E+02    0.224320451066103E-02    0.224320451066103E-02
    0.316093284410681E+02    0.224128713247007E-02    0.224128713247007E-02
    0.316143285330049E+02    0.223937160690678E-02    0.223937160690678E-02
    0.316193286249417E+02    0.223745793245252E-02    0.223745793245252E-02
    0.316243287168785E+02    0.223554610805572E-02    0.223554610805572E-02
    0.316293288088153E+02    0.223363613431527E-02    0.223363613431527E-02
    0.316343289007521E+02    0.223172802627859E-02    0.223172802627859E-02
    0.316393289926889E+02    0.222982158459109E-02    0.222982158459109E-02
    0.316443290846257E+02    0.222791721257763E-02    0.222791721257763E-02
    0.316493291765624E+02    0.222601461225246E-02    0.222601461225246E-02
    0.316543292684992E+02    0.222411384318422E-02    0.222411384318422E-02
    0.316593293604360E+02    0.222221490874409E-02    0.222221490874409E-02
    0.316643294523728E+02    0.222031780764528E-02    0.222031780764528E-02
    0.316693295443096E+02    0.221842253865734E-02    0.221842253865734E-02
    0.316743296362464E+02    0.221652910010517E-02    0.221652910010517E-02
    0.316793297281832E+02    0.221463749008599E-02    0.221463749008599E-02
    0.316843298201200E+02    0.221274770692311E-02    0.221274770692311E-02
    0.316893299120568E+02    0.221085974817241E-02    0.221085974817241E-02
    0.316943300039935E+02    0.220897361015407E-02    0.220897361015407E-02
    0.316993300959303E+02    0.220708969073458E-02    0.220708969073458E-02
    0.317043301878671E+02    0.220520681860668E-02    0.220520681860668E-02
    0.317093302798039E+02    0.220332613661328E-02    0.220332613661328E-02
    0.317143303717407E+02    0.220144716897993E-02    0.220144716897993E-02
    0.317193304636775E+02    0.219957024809257E-02    0.219957024809257E-02
    0.317243305556143E+02    0.219769500985214E-02    0.219769500985214E-02
    0.317293306475511E+02    0.219582158239196E-02    0.219582158239196E-02
    0.317343307394879E+02    0.219394985940953E-02    0.219394985940953E-02
    0.317393308314246E+02    0.219208018305201E-02    0.219208018305201E-02
    0.317443309233614E+02    0.219021217550056E-02    0.219021217550056E-02
    0.317493310152982E+02    0.218834597482656E-02    0.218834597482656E-02
    0.317543311072350E+02    0.218648157602757E-02    0.218648157602757E-02
    0.317593311991718E+02    0.218461897649460E-02    0.218461897649460E-02
    0.317643312911086E+02    0.218275817661814E-02    0.218275817661814E-02
    0.317693313830454E+02    0.218089916707064E-02    0.218089916707064E-02
    0.317743314749822E+02    0.217904195279712E-02    0.217904195279712E-02
    0.317793315669190E+02    0.217718652977238E-02    0.217718652977238E-02
    0.317843316588557E+02    0.217533289564631E-02    0.217533289564631E-02
    0.317893317507925E+02    0.217348104875021E-02    0.217348104875021E-02
    0.317943318427293E+02    0.217163098659863E-02    0.217163098659863E-02
    0.317993319346661E+02    0.216978270764899E-02    0.216978270764899E-02
    0.318043320266029E+02    0.216793620948790E-02    0.216793620948790E-02
    0.318093321185397E+02    0.216609149029219E-02    0.216609149029219E-02
    0.318143322104765E+02    0.216424854793522E-02    0.216424854793522E-02
    0.318193323024133E+02    0.216240738046599E-02    0.216240738046599E-02
    0.318243323943500E+02    0.216056798566635E-02    0.216056798566635E-02
    0.318293324862868E+02    0.215873036148680E-02    0.215873036148680E-02
    0.318343325782236E+02    0.215689450605578E-02    0.215689450605578E-02
    0.318393326701604E+02    0.215506041701446E-02    0.215506041701446E-02
    0.318443327620972E+02    0.215322809249187E-02    0.215322809249187E-02
    0.318493328540340E+02    0.215139753021394E-02    0.215139753021394E-02
    0.318543329459708E+02    0.214956872850601E-02    0.214956872850601E-02
    0.318593330379076E+02    0.214774168485852E-02    0.214774168485852E-02
    0.318643331298444E+02    0.214591639730881E-02    0.214591639730881E-02
    0.318693332217811E+02    0.214409286376763E-02    0.214409286376763E-02
    0.318743333137179E+02    0.214227108223100E-02    0.214227108223100E-02
    0.318793334056547E+02    0.214045105038328E-02    0.214045105038328E-02
    0.318843334975915E+02    0.213863276656389E-02    0.213863276656389E-02
    0.318893335895283E+02    0.213681622834111E-02    0.213681622834111E-02
    0.318943336814651E+02    0.213500143368463E-02    0.213500143368463E-02
    0.318993337734019E+02    0.213318838053909E-02    0.213318838053909E-02
    0.319043338653387E+02    0.213137706691727E-02    0.213137706691727E-02
    0.319093339572754E+02    0.212956749062557E-02    0.212956749062557E-02
    0.319143340492122E+02    0.212775964972574E-02    0.212775964972574E-02
    0.319193341411490E+02    0.212595354201594E-02    0.212595354201594E-02
    0.319243342330858E+02    0.212414916561059E-02    0.212414916561059E-02
    0.319293343250226E+02    0.212234651842607E-02    0.212234651842607E-02
    0.319343344169594E+02    0.212054559836371E-02    0.212054559836371E-02
    0.319393345088962E+02    0.211874640344657E-02    0.211874640344657E-02
    0.319443346008330E+02    0.211694893160533E-02    0.211694893160533E-02
    0.319493346927698E+02    0.211515318131069E-02    0.211515318131069E-02
    0.319543347847065E+02    0.211335914937210E-02    0.211335914937210E-02
    0.319593348766433E+02    0.211156683496435E-02    0.211156683496435E-02
    0.319643349685801E+02    0.210977623572096E-02    0.210977623572096E-02
    0.319693350605169E+02    0.210798734972414E-02    0.210798734972414E-02
    0.319743351524537E+02    0.210620017501693E-02    0.210620017501693E-02
    0.319793352443905E+02    0.210441470956937E-02    0.210441470956937E-02
    0.319843353363273E+02    0.210263095159946E-02    0.210263095159946E-02
    0.319893354282641E+02    0.210084889943043E-02    0.210084889943043E-02
    0.319943355202009E+02    0.209906855026628E-02    0.209906855026628E-02
    0.319993356121376E+02    0.209728990321119E-02    0.209728990321119E-02
    0.320043357040744E+02    0.209551295604591E-02    0.209551295604591E-02
    0.320093357960112E+02    0.209373770702590E-02    0.209373770702590E-02
    0.320143358879480E+02    0.209196415394965E-02    0.209196415394965E-02
    0.320193359798848E+02    0.209019229536132E-02    0.209019229536132E-02
    0.320243360718216E+02    0.208842212940846E-02    0.208842212940846E-02
    0.320293361637584E+02    0.208665365416973E-02    0.208665365416973E-02
    0.320343362556952E+02    0.208488686786923E-02    0.208488686786923E-02
    0.320393363476320E+02    0.208312176902421E-02    0.208312176902421E-02
    0.320443364395687E+02    0.208135835562163E-02    0.208135835562163E-02
    0.320493365315055E+02    0.207959662601132E-02    0.207959662601132E-02
    0.320543366234423E+02    0.207783657843721E-02    0.207783657843721E-02
    0.320593367153791E+02    0.207607821116642E-02    0.207607821116642E-02
    0.320643368073159E+02    0.207432152256086E-02    0.207432152256086E-02
    0.320693368992527E+02    0.207256651090873E-02    0.207256651090873E-02
    0.320743369911895E+02    0.207081317462262E-02    0.207081317462262E-02
    0.320793370831263E+02    0.206906151194530E-02    0.206906151194530E-02
    0.320843371750630E+02    0.206731152128278E-02    0.206731152128278E-02
    0.320893372669998E+02    0.206556320101914E-02    0.206556320101914E-02
    0.320943373589366E+02    0.206381654955765E-02    0.206381654955765E-02
    0.320993374508734E+02    0.206207156514208E-02    0.206207156514208E-02
    0.321043375428102E+02    0.206032824634982E-02    0.206032824634982E-02
    0.321093376347470E+02    0.205858659142646E-02    0.205858659142646E-02
    0.321143377266838E+02    0.205684659892317E-02    0.205684659892317E-02
    0.321193378186206E+02    0.205510826712992E-02    0.205510826712992E-02
    0.321243379105574E+02    0.205337159461105E-02    0.205337159461105E-02
    0.321293380024941E+02    0.205163658016681E-02    0.205163658016681E-02
    0.321343380944309E+02    0.204990322073285E-02    0.204990322073285E-02
    0.321393381863677E+02    0.204817151612744E-02    0.204817151612744E-02
    0.321443382783045E+02    0.204644146441318E-02    0.204644146441318E-02
    0.321493383702413E+02    0.204471306384076E-02    0.204471306384076E-02
    0.321543384621781E+02    0.204298631250648E-02    0.204298631250648E-02
    0.321593385541149E+02    0.204126120852082E-02    0.204126120852082E-02
    0.321643386460517E+02    0.203953774923358E-02    0.203953774923358E-02
    0.321693387379885E+02    0.203781593004382E-02    0.203781593004382E-02
    0.321743388299252E+02    0.203609573581452E-02    0.203609573581452E-02
    0.321793389218620E+02    0.203437685711899E-02    0.203437685711899E-02
    0.321843390137988E+02    0.203266049353673E-02    0.203266049353673E-02
    0.321893391057356E+02    0.203094519960733E-02    0.203094519960733E-02
    0.321943391976724E+02    0.202923158040658E-02    0.202923158040658E-02
    0.321993392896092E+02    0.202751960522470E-02    0.202751960522470E-02
    0.322043393815460E+02    0.202580926753189E-02    0.202580926753189E-02
    0.322093394734828E+02    0.202410056422546E-02    0.202410056422546E-02
    0.322143395654196E+02    0.202239349298034E-02    0.202239349298034E-02
    0.322193396573563E+02    0.202068805159711E-02    0.202068805159711E-02
    0.322243397492931E+02    0.201898423769528E-02    0.201898423769528E-02
    0.322293398412299E+02    0.201728204820802E-02    0.201728204820802E-02
    0.322343399331667E+02    0.201558147522723E-02    0.201558147522723E-02
    0.322393400251035E+02    0.201388242492056E-02    0.201388242492056E-02
    0.322443401170403E+02    0.201218530397043E-02    0.201218530397043E-02
    0.322493402089771E+02    0.201048956423417E-02    0.201048956423417E-02
    0.322543403009139E+02    0.200879537593476E-02    0.200879537593476E-02
    0.322593403928507E+02    0.200710321955732E-02    0.200710321955732E-02
    0.322643404847874E+02    0.200541230188910E-02    0.200541230188910E-02
    0.322693405767242E+02    0.200372307885439E-02    0.200372307885439E-02
    0.322743406686610E+02    0.200203555760326E-02    0.200203555760326E-02
    0.322793407605978E+02    0.200034922085487E-02    0.200034922085487E-02
    0.322843408525346E+02    0.199866494762910E-02    0.199866494762910E-02
    0.322893409444714E+02    0.199698218445672E-02    0.199698218445672E-02
    0.322943410364082E+02    0.199530101373066E-02    0.199530101373066E-02
    0.322993411283450E+02    0.199362144356264E-02    0.199362144356264E-02
    0.323043412202817E+02    0.199194347428664E-02    0.199194347428664E-02
    0.323093413122185E+02    0.199026710619510E-02    0.199026710619510E-02
    0.323143414041553E+02    0.198859233359445E-02    0.198859233359445E-02
    0.323193414960921E+02    0.198691915950731E-02    0.198691915950731E-02
    0.323243415880289E+02    0.198524758060420E-02    0.198524758060420E-02
    0.323293416799657E+02    0.198357759543175E-02    0.198357759543175E-02
    0.323343417719025E+02    0.198190920200709E-02    0.198190920200709E-02
    0.323393418638393E+02    0.198024239866667E-02    0.198024239866667E-02
    0.323443419557761E+02    0.197857718363240E-02    0.197857718363240E-02
    0.323493420477128E+02    0.197691355508866E-02    0.197691355508866E-02
    0.323543421396496E+02    0.197525151129172E-02    0.197525151129172E-02
    0.323593422315864E+02    0.197359105033383E-02    0.197359105033383E-02
    0.323643423235232E+02    0.197193217048223E-02    0.197193217048223E-02
    0.323693424154600E+02    0.197027486948274E-02    0.197027486948274E-02
    0.323743425073968E+02    0.196861914673357E-02    0.196861914673357E-02
    0.323793425993336E+02    0.196696499902878E-02    0.196696499902878E-02
    0.323843426912704E+02    0.196531242522796E-02    0.196531242522796E-02
    0.323893427832071E+02    0.196366142319019E-02    0.196366142319019E-02
    0.323943428751439E+02    0.196201199115763E-02    0.196201199115763E-02
    0.323993429670807E+02    0.196036412727304E-02    0.196036412727304E-02
    0.324043430590175E+02    0.195871782963323E-02    0.195871782963323E-02
    0.324093431509543E+02    0.195707309634952E-02    0.195707309634952E-02
    0.324143432428911E+02    0.195542992569092E-02    0.195542992569092E-02
    0.324193433348279E+02    0.195378831566815E-02    0.195378831566815E-02
    0.324243434267647E+02    0.195214826439909E-02    0.195214826439909E-02
    0.324293435187015E+02    0.195050977009540E-02    0.195050977009540E-02
    0.324343436106382E+02    0.194887283080578E-02    0.194887283080578E-02
    0.324393437025750E+02    0.194723744464563E-02    0.194723744464563E-02
    0.324443437945118E+02    0.194560360982153E-02    0.194560360982153E-02
    0.324493438864486E+02    0.194397132445998E-02    0.194397132445998E-02
    0.324543439783854E+02    0.194234058666299E-02    0.194234058666299E-02
    0.324593440703222E+02    0.194071139458541E-02    0.194071139458541E-02
    0.324643441622590E+02    0.193908374640745E-02    0.193908374640745E-02
    0.324693442541958E+02    0.193745764026501E-02    0.193745764026501E-02
    0.324743443461326E+02    0.193583307451816E-02    0.193583307451816E-02
    0.324793444380693E+02    0.193421004671313E-02    0.193421004671313E-02
    0.324843445300061E+02    0.193258855566704E-02    0.193258855566704E-02
    0.324893446219429E+02    0.193096859938456E-02    0.193096859938456E-02
    0.324943447138797E+02    0.192935017614138E-02    0.192935017614138E-02
    0.324993448058165E+02    0.192773328378551E-02    0.192773328378551E-02
    0.325043448977533E+02    0.192611792079468E-02    0.192611792079468E-02
    0.325093449896901E+02    0.192450408561562E-02    0.192450408561562E-02
    0.325143450816269E+02    0.192289177620060E-02    0.192289177620060E-02
    0.325193451735637E+02    0.192128099081152E-02    0.192128099081152E-02
    0.325243452655004E+02    0.191967172781011E-02    0.191967172781011E-02
    0.325293453574372E+02    0.191806398552278E-02    0.191806398552278E-02
    0.325343454493740E+02    0.191645776200222E-02    0.191645776200222E-02
    0.325393455413108E+02    0.191485305578544E-02    0.191485305578544E-02
    0.325443456332476E+02    0.191324986508910E-02    0.191324986508910E-02
    0.325493457251844E+02    0.191164818827285E-02    0.191164818827285E-02
    0.325543458171212E+02    0.191004802368215E-02    0.191004802368215E-02
    0.325593459090580E+02    0.190844936968642E-02    0.190844936968642E-02
    0.325643460009947E+02    0.190685222465674E-02    0.190685222465674E-02
    0.325693460929315E+02    0.190525658698562E-02    0.190525658698562E-02
    0.325743461848683E+02    0.190366245502698E-02    0.190366245502698E-02
    0.325793462768051E+02    0.190206982732234E-02    0.190206982732234E-02
    0.325843463687419E+02    0.190047870219248E-02    0.190047870219248E-02
    0.325893464606787E+02    0.189888907809616E-02    0.189888907809616E-02
    0.325943465526155E+02    0.189730095358713E-02    0.189730095358713E-02
    0.325993466445523E+02    0.189571432708092E-02    0.189571432708092E-02
    0.326043467364891E+02    0.189412919705532E-02    0.189412919705532E-02
    0.326093468284258E+02    0.189254556203883E-02    0.189254556203883E-02
    0.326143469203626E+02    0.189096342058386E-02    0.189096342058386E-02
    0.326193470122994E+02    0.188938277117848E-02    0.188938277117848E-02
    0.326243471042362E+02    0.188780361236660E-02    0.188780361236660E-02
    0.326293471961730E+02    0.188622594271867E-02    0.188622594271867E-02
    0.326343472881098E+02    0.188464976086284E-02    0.188464976086284E-02
    0.326393473800466E+02    0.188307506527093E-02    0.188307506527093E-02
    0.326443474719834E+02    0.188150185462194E-02    0.188150185462194E-02
    0.326493475639202E+02    0.187993012750536E-02    0.187993012750536E-02
    0.326543476558569E+02    0.187835988244313E-02    0.187835988244313E-02
    0.326593477477937E+02    0.187679111821367E-02    0.187679111821367E-02
    0.326643478397305E+02    0.187522383333624E-02    0.187522383333624E-02
    0.326693479316673E+02    0.187365802634361E-02    0.187365802634361E-02
    0.326743480236041E+02    0.187209369592257E-02    0.187209369592257E-02
    0.326793481155409E+02    0.187053084092891E-02    0.187053084092891E-02
    0.326843482074777E+02    0.186896945978169E-02    0.186896945978169E-02
    0.326893482994145E+02    0.186740955184465E-02    0.186740955184465E-02
    0.326943483913512E+02    0.186585111285410E-02    0.186585111285410E-02
    0.326993484832880E+02    0.186429414426238E-02    0.186429414426238E-02
    0.327043485752248E+02    0.186273864332399E-02    0.186273864332399E-02
    0.327093486671616E+02    0.186118460782075E-02    0.186118460782075E-02
    0.327143487590984E+02    0.185963203426734E-02    0.185963203426734E-02
    0.327193488510352E+02    0.185808091445291E-02    0.185808091445291E-02
    0.327243489429720E+02    0.185653120897098E-02    0.185653120897098E-02
    0.327293490349088E+02    0.185498410591898E-02    0.185498410591898E-02
    0.327343491268456E+02    0.185343656097326E-02    0.185343656097326E-02
    0.327393492187824E+02    0.185189126047015E-02    0.185189126047015E-02
    0.327443493107191E+02    0.185034744942085E-02    0.185034744942085E-02
    0.327493494026559E+02    0.184880510395075E-02    0.184880510395075E-02
    0.327543494945927E+02    0.184726421766107E-02    0.184726421766107E-02
    0.327593495865295E+02    0.184572478751518E-02    0.184572478751518E-02
    0.327643496784663E+02    0.184418681151683E-02    0.184418681151683E-02
    0.327693497704031E+02    0.184265028785554E-02    0.184265028785554E-02
    0.327743498623399E+02    0.184111521515048E-02    0.184111521515048E-02
    0.327793499542767E+02    0.183958159191001E-02    0.183958159191001E-02
    0.327843500462134E+02    0.183804941932182E-02    0.183804941932182E-02
    0.327893501381502E+02    0.183651865254470E-02    0.183651865254470E-02
    0.327943502300870E+02    0.183498938059104E-02    0.183498938059104E-02
    0.327993503220238E+02    0.183346151281671E-02    0.183346151281671E-02
    0.328043504139606E+02    0.183193258879089E-02    0.183193258879089E-02
    0.328093505058974E+02    0.183041031317941E-02    0.183041031317941E-02
    0.328143505978342E+02    0.182888677646643E-02    0.182888677646643E-02
    0.328193506897710E+02    0.182736472994826E-02    0.182736472994826E-02
    0.328243507817078E+02    0.182584460973023E-02    0.182584460973023E-02
    0.328293508736445E+02    0.182432463282987E-02    0.182432463282987E-02
    0.328343509655813E+02    0.182280693448152E-02    0.182280693448152E-02
    0.328393510575181E+02    0.182129061392791E-02    0.182129061392791E-02
    0.328443511494549E+02    0.181977571292814E-02    0.181977571292814E-02
    0.328493512413917E+02    0.181826223701114E-02    0.181826223701114E-02
    0.328543513333285E+02    0.181675018621093E-02    0.181675018621093E-02
    0.328593514252653E+02    0.181523956289910E-02    0.181523956289910E-02
    0.328643515172021E+02    0.181373036235724E-02    0.181373036235724E-02
    0.328693516091388E+02    0.181222258483567E-02    0.181222258483567E-02
    0.328743517010756E+02    0.181071622878614E-02    0.181071622878614E-02
    0.328793517930124E+02    0.180921129277396E-02    0.180921129277396E-02
    0.328843518849492E+02    0.180770777530677E-02    0.180770777530677E-02
    0.328893519768860E+02    0.180620567491036E-02    0.180620567491036E-02
    0.328943520688228E+02    0.180470498990183E-02    0.180470498990183E-02
    0.328993521607596E+02    0.180320571878424E-02    0.180320571878424E-02
    0.329043522526964E+02    0.180170786004937E-02    0.180170786004937E-02
    0.329093523446332E+02    0.180021141194308E-02    0.180021141194308E-02
    0.329143524365699E+02    0.179871637294918E-02    0.179871637294918E-02
    0.329193525285067E+02    0.179722274147159E-02    0.179722274147159E-02
    0.329243526204435E+02    0.179573051582428E-02    0.179573051582428E-02
    0.329293527123803E+02    0.179423969442235E-02    0.179423969442235E-02
    0.329343528043171E+02    0.179275027567554E-02    0.179275027567554E-02
    0.329393528962539E+02    0.179126225767953E-02    0.179126225767953E-02
    0.329443529881907E+02    0.178977563909433E-02    0.178977563909433E-02
    0.329493530801275E+02    0.178829041808230E-02    0.178829041808230E-02
    0.329543531720643E+02    0.178680659304782E-02    0.178680659304782E-02
    0.329593532640010E+02    0.178532416230114E-02    0.178532416230114E-02
    0.329643533559378E+02    0.178384312418504E-02    0.178384312418504E-02
    0.329693534478746E+02    0.178236347700669E-02    0.178236347700669E-02
    0.329743535398114E+02    0.178088521908479E-02    0.178088521908479E-02
    0.329793536317482E+02    0.177940834878030E-02    0.177940834878030E-02
    0.329843537236850E+02    0.177793286439196E-02    0.177793286439196E-02
    0.329893538156218E+02    0.177645876424427E-02    0.177645876424427E-02
    0.329943539075586E+02    0.177498604664027E-02    0.177498604664027E-02
    0.329993539994954E+02    0.177351470992956E-02    0.177351470992956E-02
    0.330043540914321E+02    0.177204475245385E-02    0.177204475245385E-02
    0.330093541833689E+02    0.177057617252973E-02    0.177057617252973E-02
    0.330143542753057E+02    0.176910896847861E-02    0.176910896847861E-02
    0.330193543672425E+02    0.176764313886647E-02    0.176764313886647E-02
    0.330243544591793E+02    0.176617868146946E-02    0.176617868146946E-02
    0.330293545511161E+02    0.176471559518399E-02    0.176471559518399E-02
    0.330343546430529E+02    0.176325387817693E-02    0.176325387817693E-02
    0.330393547349897E+02    0.176179352885597E-02    0.176179352885597E-02
    0.330443548269265E+02    0.176033454554381E-02    0.176033454554381E-02
    0.330493549188632E+02    0.175887692667436E-02    0.175887692667436E-02
    0.330543550108000E+02    0.175742067060933E-02    0.175742067060933E-02
    0.330593551027368E+02    0.175596577577969E-02    0.175596577577969E-02
    0.330643551946736E+02    0.175451224057228E-02    0.175451224057228E-02
    0.330693552866104E+02    0.175306006341868E-02    0.175306006341868E-02
    0.330743553785472E+02    0.175160924277690E-02    0.175160924277690E-02
    0.330793554704840E+02    0.175015977705705E-02    0.175015977705705E-02
    0.330843555624208E+02    0.174871166476420E-02    0.174871166476420E-02
    0.330893556543575E+02    0.174726490433931E-02    0.174726490433931E-02
    0.330943557462943E+02    0.174581949429429E-02    0.174581949429429E-02
    0.330993558382311E+02    0.174437543311717E-02    0.174437543311717E-02
    0.331043559301679E+02    0.174293271931904E-02    0.174293271931904E-02
    0.331093560221047E+02    0.174149135140263E-02    0.174149135140263E-02
    0.331143561140415E+02    0.174005132795657E-02    0.174005132795657E-02
    0.331193562059783E+02    0.173861264752283E-02    0.173861264752283E-02
    0.331243562979151E+02    0.173717530869941E-02    0.173717530869941E-02
    0.331293563898518E+02    0.173573931000571E-02    0.173573931000571E-02
    0.331343564817886E+02    0.173430465007221E-02    0.173430465007221E-02
    0.331393565737254E+02    0.173287132753208E-02    0.173287132753208E-02
    0.331443566656622E+02    0.173143934099199E-02    0.173143934099199E-02
    0.331493567575990E+02    0.173000868910652E-02    0.173000868910652E-02
    0.331543568495358E+02    0.172857937054848E-02    0.172857937054848E-02
    0.331593569414726E+02    0.172715138392987E-02    0.172715138392987E-02
    0.331643570334094E+02    0.172572472800351E-02    0.172572472800351E-02
    0.331693571253462E+02    0.172429940137549E-02    0.172429940137549E-02
    0.331743572172830E+02    0.172287540291316E-02    0.172287540291316E-02
    0.331793573092197E+02    0.172145273123169E-02    0.172145273123169E-02
    0.331843574011565E+02    0.172003138508191E-02    0.172003138508191E-02
    0.331893574930933E+02    0.171861136320740E-02    0.171861136320740E-02
    0.331943575850301E+02    0.171719266440269E-02    0.171719266440269E-02
    0.331993576769669E+02    0.171577528742994E-02    0.171577528742994E-02
    0.332043577689037E+02    0.171435923106276E-02    0.171435923106276E-02
    0.332093578608405E+02    0.171294449410022E-02    0.171294449410022E-02
    0.332143579527773E+02    0.171153107536762E-02    0.171153107536762E-02
    0.332193580447140E+02    0.171011897365897E-02    0.171011897365897E-02
    0.332243581366508E+02    0.170870818778952E-02    0.170870818778952E-02
    0.332293582285876E+02    0.170729871660748E-02    0.170729871660748E-02
    0.332343583205244E+02    0.170589055895707E-02    0.170589055895707E-02
    0.332393584124612E+02    0.170448371369071E-02    0.170448371369071E-02
    0.332443585043980E+02    0.170307817962448E-02    0.170307817962448E-02
    0.332493585963348E+02    0.170167395565061E-02    0.170167395565061E-02
    0.332543586882716E+02    0.170027104061253E-02    0.170027104061253E-02
    0.332593587802084E+02    0.169886943340792E-02    0.169886943340792E-02
    0.332643588721451E+02    0.169746913291289E-02    0.169746913291289E-02
    0.332693589640819E+02    0.169607013801711E-02    0.169607013801711E-02
    0.332743590560187E+02    0.169467244777328E-02    0.169467244777328E-02
    0.332793591479555E+02    0.169327606202130E-02    0.169327606202130E-02
    0.332843592398923E+02    0.169188096400021E-02    0.169188096400021E-02
    0.332893593318291E+02    0.169048718751038E-02    0.169048718751038E-02
    0.332943594237659E+02    0.168909470382950E-02    0.168909470382950E-02
    0.332993595157027E+02    0.168770351830412E-02    0.168770351830412E-02
    0.333043596076395E+02    0.168631363011593E-02    0.168631363011593E-02
    0.333093596995762E+02    0.168492503815449E-02    0.168492503815449E-02
    0.333143597915130E+02    0.168353774115955E-02    0.168353774115955E-02
    0.333193598834498E+02    0.168215173783609E-02    0.168215173783609E-02
    0.333243599753866E+02    0.168076702660754E-02    0.168076702660754E-02
    0.333293600673234E+02    0.167938360540322E-02    0.167938360540322E-02
    0.333343601592602E+02    0.167800146998847E-02    0.167800146998847E-02
    0.333393602511970E+02    0.167662059091078E-02    0.167662059091078E-02
    0.333443603431338E+02    0.167524113068586E-02    0.167524113068586E-02
    0.333493604350705E+02    0.167386282553296E-02    0.167386282553296E-02
    0.333543605270073E+02    0.167248578189886E-02    0.167248578189886E-02
    0.333593606189441E+02    0.167111063309230E-02    0.167111063309230E-02
    0.333643607108809E+02    0.166973585688325E-02    0.166973585688325E-02
    0.333693608028177E+02    0.166836268327352E-02    0.166836268327352E-02
    0.333743608947545E+02    0.166699077603098E-02    0.166699077603098E-02
    0.333793609866913E+02    0.166561579547943E-02    0.166561579547943E-02
    0.333843610786281E+02    0.166425115258822E-02    0.166425115258822E-02
    0.333893611705649E+02    0.166288308806031E-02    0.166288308806031E-02
    0.333943612625016E+02    0.166151634046691E-02    0.166151634046691E-02
    0.333993613544384E+02    0.166015087828731E-02    0.166015087828731E-02
    0.334043614463752E+02    0.165878669426114E-02    0.165878669426114E-02
    0.334093615383120E+02    0.165742374352880E-02    0.165742374352880E-02
    0.334143616302488E+02    0.165606214807715E-02    0.165606214807715E-02
    0.334193617221856E+02    0.165470178223282E-02    0.165470178223282E-02
    0.334243618141224E+02    0.165334268557747E-02    0.165334268557747E-02
    0.334293619060592E+02    0.165198485665478E-02    0.165198485665478E-02
    0.334343619979960E+02    0.165062829399929E-02    0.165062829399929E-02
    0.334393620899327E+02    0.164927299619353E-02    0.164927299619353E-02
    0.334443621818695E+02    0.164791896180669E-02    0.164791896180669E-02
    0.334493622738063E+02    0.164656618946312E-02    0.164656618946312E-02
    0.334543623657431E+02    0.164521467768076E-02    0.164521467768076E-02
    0.334593624576799E+02    0.164386442509704E-02    0.164386442509704E-02
    0.334643625496167E+02    0.164251543025055E-02    0.164251543025055E-02
    0.334693626415535E+02    0.164116769173715E-02    0.164116769173715E-02
    0.334743627334903E+02    0.163982120808985E-02    0.163982120808985E-02
    0.334793628254271E+02    0.163847597789616E-02    0.163847597789616E-02
    0.334843629173638E+02    0.163713199969048E-02    0.163713199969048E-02
    0.334893630093006E+02    0.163578927206143E-02    0.163578927206143E-02
    0.334943631012374E+02    0.163444779340123E-02    0.163444779340123E-02
    0.334993631931742E+02    0.163310756238822E-02    0.163310756238822E-02
    0.335043632851110E+02    0.163176857750542E-02    0.163176857750542E-02
    0.335093633770478E+02    0.163043083726869E-02    0.163043083726869E-02
    0.335143634689846E+02    0.162909434019369E-02    0.162909434019369E-02
    0.335193635609214E+02    0.162775908479858E-02    0.162775908479858E-02
    0.335243636528581E+02    0.162642506958974E-02    0.162642506958974E-02
    0.335293637447949E+02    0.162509229306941E-02    0.162509229306941E-02
    0.335343638367317E+02    0.162376075375013E-02    0.162376075375013E-02
    0.335393639286685E+02    0.162243045013981E-02    0.162243045013981E-02
    0.335443640206053E+02    0.162110138075773E-02    0.162110138075773E-02
    0.335493641125421E+02    0.161977354404654E-02    0.161977354404654E-02
    0.335543642044789E+02    0.161844693856303E-02    0.161844693856303E-02
    0.335593642964157E+02    0.161712156281299E-02    0.161712156281299E-02
    0.335643643883525E+02    0.161579741528880E-02    0.161579741528880E-02
    0.335693644802892E+02    0.161447449450606E-02    0.161447449450606E-02
    0.335743645722260E+02    0.161315279897304E-02    0.161315279897304E-02
    0.335793646641628E+02    0.161183232721238E-02    0.161183232721238E-02
    0.335843647560996E+02    0.161051307775720E-02    0.161051307775720E-02
    0.335893648480364E+02    0.160919504911329E-02    0.160919504911329E-02
    0.335943649399732E+02    0.160787823983786E-02    0.160787823983786E-02
    0.335993650319100E+02    0.160656264846736E-02    0.160656264846736E-02
    0.336043651238468E+02    0.160524827353476E-02    0.160524827353476E-02
    0.336093652157835E+02    0.160393511361908E-02    0.160393511361908E-02
    0.336143653077203E+02    0.160262316726705E-02    0.160262316726705E-02
    0.336193653996571E+02    0.160131243307799E-02    0.160131243307799E-02
    0.336243654915939E+02    0.160000290960624E-02    0.160000290960624E-02
    0.336293655835307E+02    0.159869459545584E-02    0.159869459545584E-02
    0.336343656754675E+02    0.159738748924686E-02    0.159738748924686E-02
    0.336393657674043E+02    0.159608158958198E-02    0.159608158958198E-02
    0.336443658593411E+02    0.159477689507706E-02    0.159477689507706E-02
    0.336493659512779E+02    0.159347340438401E-02    0.159347340438401E-02
    0.336543660432147E+02    0.159217111616400E-02    0.159217111616400E-02
    0.336593661351514E+02    0.159087002905244E-02    0.159087002905244E-02
    0.336643662270882E+02    0.158957014175991E-02    0.158957014175991E-02
    0.336693663190250E+02    0.158827145295834E-02    0.158827145295834E-02
    0.336743664109618E+02    0.158697396135324E-02    0.158697396135324E-02
    0.336793665028986E+02    0.158567766565346E-02    0.158567766565346E-02
    0.336843665948354E+02    0.158438256461038E-02    0.158438256461038E-02
    0.336893666867722E+02    0.158308865693210E-02    0.158308865693210E-02
    0.336943667787090E+02    0.158179594142009E-02    0.158179594142009E-02
    0.336993668706457E+02    0.158050441680381E-02    0.158050441680381E-02
    0.337043669625825E+02    0.157921408191712E-02    0.157921408191712E-02
    0.337093670545193E+02    0.157792493547520E-02    0.157792493547520E-02
    0.337143671464561E+02    0.157663697639348E-02    0.157663697639348E-02
    0.337193672383929E+02    0.157535020356214E-02    0.157535020356214E-02
    0.337243673303297E+02    0.157406461543069E-02    0.157406461543069E-02
    0.337293674222665E+02    0.157278021126644E-02    0.157278021126644E-02
    0.337343675142033E+02    0.157149698979993E-02    0.157149698979993E-02
    0.337393676061401E+02    0.157021494993313E-02    0.157021494993313E-02
    0.337443676980768E+02    0.156893409050038E-02    0.156893409050038E-02
    0.337493677900136E+02    0.156765441044324E-02    0.156765441044324E-02
    0.337543678819504E+02    0.156637590866225E-02    0.156637590866225E-02
    0.337593679738872E+02    0.156509858411480E-02    0.156509858411480E-02
    0.337643680658240E+02    0.156382243572214E-02    0.156382243572214E-02
    0.337693681577608E+02    0.156254746242035E-02    0.156254746242035E-02
    0.337743682496976E+02    0.156127366318936E-02    0.156127366318936E-02
    0.337793683416344E+02    0.156000103696825E-02    0.156000103696825E-02
    0.337843684335712E+02    0.155872958280446E-02    0.155872958280446E-02
    0.337893685255079E+02    0.155745929961086E-02    0.155745929961086E-02
    0.337943686174447E+02    0.155619018649029E-02    0.155619018649029E-02
    0.337993687093815E+02    0.155492224238127E-02    0.155492224238127E-02
    0.338043688013183E+02    0.155365546647920E-02    0.155365546647920E-02
    0.338093688932551E+02    0.155238985770939E-02    0.155238985770939E-02
    0.338143689851919E+02    0.155112541529185E-02    0.155112541529185E-02
    0.338193690771287E+02    0.154986213845010E-02    0.154986213845010E-02
    0.338243691690655E+02    0.154860002676668E-02    0.154860002676668E-02
    0.338293692610022E+02    0.154733908040091E-02    0.154733908040091E-02
    0.338343693529390E+02    0.154607930219477E-02    0.154607930219477E-02
    0.338393694448758E+02    0.154482071269159E-02    0.154482071269159E-02
    0.338443695368126E+02    0.154356275898582E-02    0.154356275898582E-02
    0.338493696287494E+02    0.154230680730645E-02    0.154230680730645E-02
    0.338543697206862E+02    0.154105168087038E-02    0.154105168087038E-02
    0.338593698126230E+02    0.153979769443046E-02    0.153979769443046E-02
    0.338643699045598E+02    0.153854486181978E-02    0.153854486181978E-02
    0.338693699964966E+02    0.153729318162357E-02    0.153729318162357E-02
    0.338743700884333E+02    0.153604265453203E-02    0.153604265453203E-02
    0.338793701803701E+02    0.153479328001671E-02    0.153479328001671E-02
    0.338843702723069E+02    0.153354505708108E-02    0.153354505708108E-02
    0.338893703642437E+02    0.153229798433314E-02    0.153229798433314E-02
    0.338943704561805E+02    0.153105205969244E-02    0.153105205969244E-02
    0.338993705481173E+02    0.152980726243924E-02    0.152980726243924E-02
    0.339043706400541E+02    0.152856368304082E-02    0.152856368304082E-02
    0.339093707319909E+02    0.152732119528793E-02    0.152732119528793E-02
    0.339143708239277E+02    0.152607985276188E-02    0.152607985276188E-02
    0.339193709158644E+02    0.152483972939974E-02    0.152483972939974E-02
    0.339243710078012E+02    0.152360064314217E-02    0.152360064314217E-02
    0.339293710997380E+02    0.152236273049676E-02    0.152236273049676E-02
    0.339343711916748E+02    0.152112594142286E-02    0.152112594142286E-02
    0.339393712836116E+02    0.151988923709347E-02    0.151988923709347E-02
    0.339443713755484E+02    0.151865599570479E-02    0.151865599570479E-02
    0.339493714674852E+02    0.151742262149485E-02    0.151742262149485E-02
    0.339543715594220E+02    0.151619041165433E-02    0.151619041165433E-02
    0.339593716513588E+02    0.151495934507081E-02    0.151495934507081E-02
    0.339643717432955E+02    0.151372941663447E-02    0.151372941663447E-02
    0.339693718352323E+02    0.151250062298045E-02    0.151250062298045E-02
    0.339743719271691E+02    0.151127296529053E-02    0.151127296529053E-02
    0.339793720191059E+02    0.151004643936645E-02    0.151004643936645E-02
    0.339843721110427E+02    0.150882104475254E-02    0.150882104475254E-02
    0.339893722029795E+02    0.150759678025627E-02    0.150759678025627E-02
    0.339943722949163E+02    0.150637364463978E-02    0.150637364463978E-02
    0.339993723868531E+02    0.150515163658304E-02    0.150515163658304E-02
    0.340043724787898E+02    0.150393075499988E-02    0.150393075499988E-02
    0.340093725707266E+02    0.150271099862780E-02    0.150271099862780E-02
    0.340143726626634E+02    0.150149236614643E-02    0.150149236614643E-02
    0.340193727546002E+02    0.150027485640266E-02    0.150027485640266E-02
    0.340243728465370E+02    0.149905846811081E-02    0.149905846811081E-02
    0.340293729384738E+02    0.149784320003191E-02    0.149784320003191E-02
    0.340343730304106E+02    0.149662905091743E-02    0.149662905091743E-02
    0.340393731223474E+02    0.149541601956422E-02    0.149541601956422E-02
    0.340443732142842E+02    0.149420410453082E-02    0.149420410453082E-02
    0.340493733062209E+02    0.149299330463945E-02    0.149299330463945E-02
    0.340543733981577E+02    0.149178361862705E-02    0.149178361862705E-02
    0.340593734900945E+02    0.149057504514571E-02    0.149057504514571E-02
    0.340643735820313E+02    0.148936758291738E-02    0.148936758291738E-02
    0.340693736739681E+02    0.148816123062243E-02    0.148816123062243E-02
    0.340743737659049E+02    0.148695598696528E-02    0.148695598696528E-02
    0.340793738578417E+02    0.148575185064691E-02    0.148575185064691E-02
    0.340843739497785E+02    0.148454882031530E-02    0.148454882031530E-02
    0.340893740417152E+02    0.148334689461663E-02    0.148334689461663E-02
[truncated: 208,013 more chars]
