# Supplementary material for: Multi-photon above threshold ionization of multi-electron atoms and molecules using the R-matrix approach
Source: Sci Rep. 2021 Jun 3;11:11686. doi: 10.1038/s41598-021-89733-z (PMC8175388; doi:10.1038/s41598-021-89733-z)
Supplement: Supplementary file 1 — Supplementary Information. [file 41598_2021_89733_MOESM1_ESM.zip › H2-SE-gen-2photo-beta-2.txt]

    0.777889027033727E+01    0.000000000000000E+00   -0.153827334030393E+00
    0.778389036227406E+01    0.000000000000000E+00   -0.136757315602030E+00
    0.778889045421085E+01    0.000000000000000E+00   -0.122136300965512E+00
    0.779389054614763E+01    0.000000000000000E+00   -0.108810127714886E+00
    0.779889063808442E+01    0.000000000000000E+00   -0.963303716137250E-01
    0.780389073002121E+01    0.000000000000000E+00   -0.844662544195187E-01
    0.780889082195800E+01    0.000000000000000E+00   -0.730800854429890E-01
    0.781389091389478E+01    0.000000000000000E+00   -0.620816691498805E-01
    0.781889100583157E+01    0.000000000000000E+00   -0.514079915931305E-01
    0.782389109776836E+01    0.000000000000000E+00   -0.410129108615209E-01
    0.782889118970515E+01    0.000000000000000E+00   -0.308614289894104E-01
    0.783389128164193E+01    0.000000000000000E+00   -0.209262567403123E-01
    0.783889137357872E+01    0.000000000000000E+00   -0.111856321651706E-01
    0.784389146551551E+01    0.000000000000000E+00   -0.162186376537819E-02
    0.784889155745230E+01    0.000000000000000E+00    0.777967952673456E-02
    0.785389164938908E+01    0.000000000000000E+00    0.170312875103769E-01
    0.785889174132587E+01    0.000000000000000E+00    0.261434295846349E-01
    0.786389183326266E+01    0.000000000000000E+00    0.351251348756258E-01
    0.786889192519945E+01    0.000000000000000E+00    0.439842752985221E-01
    0.787389201713623E+01    0.000000000000000E+00    0.527277714672216E-01
    0.787889210907302E+01    0.000000000000000E+00    0.613617528597684E-01
    0.788389220100981E+01    0.000000000000000E+00    0.698916778880212E-01
    0.788889229294660E+01    0.000000000000000E+00    0.783224315687569E-01
    0.789389238488338E+01    0.000000000000000E+00    0.866584036256475E-01
    0.789889247682017E+01    0.000000000000000E+00    0.949035545059160E-01
    0.790389256875696E+01    0.000000000000000E+00    0.103061471558983E+00
    0.790889266069375E+01    0.000000000000000E+00    0.111135417520089E+00
    0.791389275263053E+01    0.000000000000000E+00    0.119128372599219E+00
    0.791889284456732E+01    0.000000000000000E+00    0.127043071068842E+00
    0.792389293650411E+01    0.000000000000000E+00    0.134882035074782E+00
    0.792889302844090E+01    0.000000000000000E+00    0.142647592520427E+00
    0.793389312037768E+01    0.000000000000000E+00    0.150341919281415E+00
    0.793889321231447E+01    0.000000000000000E+00    0.157967041294760E+00
    0.794389330425126E+01    0.000000000000000E+00    0.165524858666792E+00
    0.794889339618805E+01    0.000000000000000E+00    0.173017160924302E+00
    0.795389348812483E+01    0.000000000000000E+00    0.180445633193683E+00
    0.795889358006162E+01    0.000000000000000E+00    0.187811867287573E+00
    0.796389367199841E+01    0.000000000000000E+00    0.195117366939386E+00
    0.796889376393520E+01    0.000000000000000E+00    0.202363552593829E+00
    0.797389385587199E+01    0.000000000000000E+00    0.209551765356824E+00
    0.797889394780877E+01    0.000000000000000E+00    0.216683270804814E+00
    0.798389403974556E+01    0.000000000000000E+00    0.223759263131041E+00
    0.798889413168235E+01    0.000000000000000E+00    0.230780869964961E+00
    0.799389422361913E+01    0.000000000000000E+00    0.237749159130279E+00
    0.799889431555592E+01    0.000000000000000E+00    0.244665139759027E+00
    0.800389440749271E+01    0.000000000000000E+00    0.251529778623534E+00
    0.800889449942950E+01    0.000000000000000E+00    0.258343997529279E+00
    0.801389459136628E+01    0.000000000000000E+00    0.265108682061845E+00
    0.801889468330307E+01    0.000000000000000E+00    0.271824693839667E+00
    0.802389477523986E+01    0.000000000000000E+00    0.278492857015904E+00
    0.802889486717665E+01    0.000000000000000E+00    0.285113978453727E+00
    0.803389495911343E+01    0.000000000000000E+00    0.291688838923054E+00
    0.803889505105022E+01    0.000000000000000E+00    0.298218194810897E+00
    0.804389514298701E+01    0.000000000000000E+00    0.304702776963605E+00
    0.804889523492380E+01    0.000000000000000E+00    0.311143289282642E+00
    0.805389532686059E+01    0.000000000000000E+00    0.317540407530886E+00
    0.805889541879737E+01    0.000000000000000E+00    0.323894778752393E+00
    0.806389551073416E+01    0.000000000000000E+00    0.330207021584538E+00
    0.806889560267095E+01    0.000000000000000E+00    0.336477727569155E+00
    0.807389569460774E+01    0.000000000000000E+00    0.342707463736938E+00
    0.807889578654452E+01    0.000000000000000E+00    0.348896774590110E+00
    0.808389587848131E+01    0.000000000000000E+00    0.355046187199404E+00
    0.808889597041810E+01    0.000000000000000E+00    0.361156213473128E+00
    0.809389606235488E+01    0.000000000000000E+00    0.367227354380790E+00
    0.809889615429167E+01    0.000000000000000E+00    0.373260099147234E+00
    0.810389624622846E+01    0.000000000000000E+00    0.379254934162515E+00
    0.810889633816525E+01    0.000000000000000E+00    0.385212335793258E+00
    0.811389643010203E+01    0.000000000000000E+00    0.391132774439169E+00
    0.811889652203882E+01    0.000000000000000E+00    0.397016712491123E+00
    0.812389661397561E+01    0.000000000000000E+00    0.402864602772376E+00
    0.812889670591240E+01    0.000000000000000E+00    0.408676886730450E+00
    0.813389679784918E+01    0.000000000000000E+00    0.414453992721105E+00
    0.813889688978597E+01    0.000000000000000E+00    0.420196334670935E+00
    0.814389698172276E+01    0.000000000000000E+00    0.425904311340495E+00
    0.814889707365955E+01    0.000000000000000E+00    0.431578306317536E+00
    0.815389716559633E+01    0.000000000000000E+00    0.437218688870190E+00
    0.815889725753312E+01    0.000000000000000E+00    0.442825814736722E+00
    0.816389734946991E+01    0.000000000000000E+00    0.448400029390930E+00
    0.816889744140670E+01    0.000000000000000E+00    0.453941668861316E+00
    0.817389753334348E+01    0.000000000000000E+00    0.459451062731392E+00
    0.817889762528027E+01    0.000000000000000E+00    0.464928536098255E+00
    0.818389771721706E+01    0.000000000000000E+00    0.470374410523846E+00
    0.818889780915385E+01    0.000000000000000E+00    0.475789007190984E+00
    0.819389790109063E+01    0.000000000000000E+00    0.481172644403485E+00
    0.819889799302742E+01    0.000000000000000E+00    0.486525639481326E+00
    0.820389808496421E+01    0.000000000000000E+00    0.491848307283988E+00
    0.820889817690100E+01    0.000000000000000E+00    0.497140959085329E+00
    0.821389826883778E+01    0.000000000000000E+00    0.502403901147413E+00
    0.821889836077457E+01    0.000000000000000E+00    0.507637433252297E+00
    0.822389845271136E+01    0.000000000000000E+00    0.512841847387165E+00
    0.822889854464815E+01    0.000000000000000E+00    0.518017426750063E+00
    0.823389863658493E+01    0.000000000000000E+00    0.523164445196010E+00
    0.823889872852172E+01    0.000000000000000E+00    0.528283167182513E+00
    0.824389882045851E+01    0.000000000000000E+00    0.533373848205586E+00
    0.824889891239530E+01    0.000000000000000E+00    0.538436736041071E+00
    0.825389900433208E+01    0.000000000000000E+00    0.543472071072588E+00
    0.825889909626887E+01    0.000000000000000E+00    0.548480088948823E+00
    0.826389918820566E+01    0.000000000000000E+00    0.553461021367682E+00
    0.826889928014245E+01    0.000000000000000E+00    0.558415097703637E+00
    0.827389937207923E+01    0.000000000000000E+00    0.563342546112886E+00
    0.827889946401602E+01    0.000000000000000E+00    0.568243594900835E+00
    0.828389955595281E+01    0.000000000000000E+00    0.573118471744889E+00
    0.828889964788960E+01    0.000000000000000E+00    0.577967405109338E+00
    0.829389973982638E+01    0.000000000000000E+00    0.582790623042324E+00
    0.829889983176317E+01    0.000000000000000E+00    0.587588352657167E+00
    0.830389992369996E+01    0.000000000000000E+00    0.592360819164875E+00
    0.830890001563675E+01    0.000000000000000E+00    0.597108244791433E+00
    0.831390010757353E+01    0.000000000000000E+00    0.601830847699982E+00
    0.831890019951032E+01    0.000000000000000E+00    0.606528841034417E+00
    0.832390029144711E+01    0.000000000000000E+00    0.611202432184709E+00
    0.832890038338390E+01    0.000000000000000E+00    0.615851822348052E+00
    0.833390047532068E+01    0.000000000000000E+00    0.620477206419152E+00
    0.833890056725747E+01    0.000000000000000E+00    0.625078773898757E+00
    0.834390065919426E+01    0.000000000000000E+00    0.629656706115529E+00
    0.834890075113105E+01    0.000000000000000E+00    0.634211183632893E+00
    0.835390084306783E+01    0.000000000000000E+00    0.638742380628238E+00
    0.835890093500462E+01    0.000000000000000E+00    0.643250469059258E+00
    0.836390102694141E+01    0.000000000000000E+00    0.647735619857488E+00
    0.836890111887820E+01    0.000000000000000E+00    0.652198002194642E+00
    0.837390121081499E+01    0.000000000000000E+00    0.656637785837863E+00
    0.837890130275177E+01    0.000000000000000E+00    0.661055140915188E+00
    0.838390139468856E+01    0.000000000000000E+00    0.665450238028269E+00
    0.838890148662535E+01    0.000000000000000E+00    0.669823248470602E+00
    0.839390157856213E+01    0.000000000000000E+00    0.674174343721483E+00
    0.839890167049892E+01    0.000000000000000E+00    0.678503694940281E+00
    0.840390176243571E+01    0.000000000000000E+00    0.682811472265159E+00
    0.840890185437250E+01    0.000000000000000E+00    0.687097844034049E+00
    0.841390194630928E+01    0.000000000000000E+00    0.691362976004726E+00
    0.841890203824607E+01    0.000000000000000E+00    0.695607030647381E+00
    0.842390213018286E+01    0.000000000000000E+00    0.699830166574122E+00
    0.842890222211965E+01    0.000000000000000E+00    0.704032538154370E+00
    0.843390231405643E+01    0.000000000000000E+00    0.708214295345871E+00
    0.843890240599322E+01    0.000000000000000E+00    0.712375583735169E+00
    0.844390249793001E+01    0.000000000000000E+00    0.716516545154883E+00
    0.844890258986680E+01    0.000000000000000E+00    0.720637316928079E+00
    0.845390268180359E+01    0.000000000000000E+00    0.724738034461694E+00
    0.845890277374037E+01    0.000000000000000E+00    0.728818830290286E+00
    0.846390286567716E+01    0.000000000000000E+00    0.732879835490112E+00
    0.846890295761395E+01    0.000000000000000E+00    0.736921180277521E+00
    0.847390304955073E+01    0.000000000000000E+00    0.740942994621878E+00
    0.847890314148752E+01    0.000000000000000E+00    0.744945408758839E+00
    0.848390323342431E+01    0.000000000000000E+00    0.748928553143246E+00
    0.848890332536110E+01    0.000000000000000E+00    0.752892559675514E+00
    0.849390341729788E+01    0.000000000000000E+00    0.756837560106447E+00
    0.849890350923467E+01    0.000000000000000E+00    0.760763686914897E+00
    0.850390360117146E+01    0.000000000000000E+00    0.764671072562358E+00
    0.850890369310825E+01    0.000000000000000E+00    0.768559849042869E+00
    0.851390378504503E+01    0.000000000000000E+00    0.772430147337340E+00
    0.851890387698182E+01    0.000000000000000E+00    0.776282096849849E+00
    0.852390396891861E+01    0.000000000000000E+00    0.780115824874744E+00
    0.852890406085540E+01    0.000000000000000E+00    0.783931456138964E+00
    0.853390415279218E+01    0.000000000000000E+00    0.787729112454717E+00
    0.853890424472897E+01    0.000000000000000E+00    0.791508912508521E+00
    0.854390433666576E+01    0.000000000000000E+00    0.795270971801043E+00
    0.854890442860255E+01    0.000000000000000E+00    0.799015402664893E+00
    0.855390452053933E+01    0.000000000000000E+00    0.802742314799858E+00
    0.855890461247612E+01    0.000000000000000E+00    0.806451815102218E+00
    0.856390470441291E+01    0.000000000000000E+00    0.810144008545119E+00
    0.856890479634970E+01    0.000000000000000E+00    0.813818998507859E+00
    0.857390488828648E+01    0.000000000000000E+00    0.817476887307767E+00
    0.857890498022327E+01    0.000000000000000E+00    0.821117776695196E+00
    0.858390507216006E+01    0.000000000000000E+00    0.824741768290920E+00
    0.858890516409685E+01    0.000000000000000E+00    0.828348963932583E+00
    0.859390525603363E+01    0.000000000000000E+00    0.831939465619048E+00
    0.859890534797042E+01    0.000000000000000E+00    0.835513377279733E+00
    0.860390543990721E+01    0.000000000000000E+00    0.839070801260109E+00
    0.860890553184400E+01    0.000000000000000E+00    0.842611841901413E+00
    0.861390562378078E+01    0.000000000000000E+00    0.846136603338285E+00
    0.861890571571757E+01    0.000000000000000E+00    0.849645189616619E+00
    0.862390580765436E+01    0.000000000000000E+00    0.853137704310515E+00
    0.862890589959115E+01    0.000000000000000E+00    0.856614250118626E+00
    0.863390599152793E+01    0.000000000000000E+00    0.860074928463207E+00
    0.863890608346472E+01    0.000000000000000E+00    0.863519839121612E+00
    0.864390617540151E+01    0.000000000000000E+00    0.866949079917250E+00
    0.864890626733830E+01    0.000000000000000E+00    0.870362746489705E+00
    0.865390635927508E+01    0.000000000000000E+00    0.873760932160360E+00
    0.865890645121187E+01    0.000000000000000E+00    0.877143727901354E+00
    0.866390654314866E+01    0.000000000000000E+00    0.880511242236625E+00
    0.866890663508545E+01    0.000000000000000E+00    0.883863502197296E+00
    0.867390672702223E+01    0.000000000000000E+00    0.887200652059547E+00
    0.867890681895902E+01    0.000000000000000E+00    0.890522755092000E+00
    0.868390691089581E+01    0.000000000000000E+00    0.893829893236934E+00
    0.868890700283260E+01    0.000000000000000E+00    0.897122147589832E+00
    0.869390709476938E+01    0.000000000000000E+00    0.900399598763110E+00
    0.869890718670617E+01    0.000000000000000E+00    0.903662327212602E+00
    0.870390727864296E+01    0.000000000000000E+00    0.906910413511875E+00
    0.870890737057975E+01    0.000000000000000E+00    0.910143938557877E+00
    0.871390746251654E+01    0.000000000000000E+00    0.913362983647359E+00
    0.871890755445332E+01    0.000000000000000E+00    0.916567630744315E+00
    0.872390764639011E+01    0.000000000000000E+00    0.919757962004145E+00
    0.872890773832690E+01    0.000000000000000E+00    0.922934060061717E+00
    0.873390783026369E+01    0.000000000000000E+00    0.926096007645273E+00
    0.873890792220047E+01    0.000000000000000E+00    0.929243887368492E+00
    0.874390801413726E+01    0.000000000000000E+00    0.932377781452340E+00
    0.874890810607405E+01    0.000000000000000E+00    0.935497771432027E+00
    0.875390819801084E+01    0.000000000000000E+00    0.938603937868609E+00
    0.875890828994762E+01    0.000000000000000E+00    0.941696360085165E+00
    0.876390838188441E+01    0.000000000000000E+00    0.944775115943812E+00
    0.876890847382120E+01    0.000000000000000E+00    0.947840281677563E+00
    0.877390856575798E+01    0.000000000000000E+00    0.950891931786644E+00
    0.877890865769477E+01    0.000000000000000E+00    0.953930139005802E+00
    0.878390874963156E+01    0.000000000000000E+00    0.956954974353013E+00
    0.878890884156835E+01    0.000000000000000E+00    0.959966507285945E+00
    0.879390893350514E+01    0.000000000000000E+00    0.962964805384342E+00
    0.879890902544192E+01    0.000000000000000E+00    0.965949935671347E+00
    0.880390911737871E+01    0.000000000000000E+00    0.968921963676486E+00
    0.880890920931550E+01    0.000000000000000E+00    0.971880954301824E+00
    0.881390930125229E+01    0.000000000000000E+00    0.974826971967255E+00
    0.881890939318908E+01    0.000000000000000E+00    0.977760080859369E+00
    0.882390948512586E+01    0.000000000000000E+00    0.980680345152913E+00
    0.882890957706265E+01    0.000000000000000E+00    0.983587829191648E+00
    0.883390966899944E+01    0.000000000000000E+00    0.986482597625115E+00
    0.883890976093623E+01    0.000000000000000E+00    0.989364716478144E+00
    0.884390985287301E+01    0.000000000000000E+00    0.992234247951873E+00
    0.884890994480980E+01    0.000000000000000E+00    0.995091261101966E+00
    0.885391003674659E+01    0.000000000000000E+00    0.997935820751981E+00
    0.885891012868338E+01    0.000000000000000E+00    0.100076799299869E+01
    0.886391022062016E+01    0.000000000000000E+00    0.100358784385289E+01
    0.886891031255695E+01    0.000000000000000E+00    0.100639543904387E+01
    0.887391040449374E+01    0.000000000000000E+00    0.100919084380649E+01
    0.887891049643052E+01    0.000000000000000E+00    0.101197412266983E+01
    0.888391058836731E+01    0.000000000000000E+00    0.101474533926077E+01
    0.888891068030410E+01    0.000000000000000E+00    0.101750455613313E+01
    0.889391077224089E+01    0.000000000000000E+00    0.102025183463395E+01
    0.889891086417768E+01    0.000000000000000E+00    0.102298723481192E+01
    0.890391095611446E+01    0.000000000000000E+00    0.102571081537436E+01
    0.890891104805125E+01    0.000000000000000E+00    0.102842263369743E+01
    0.891391113998804E+01    0.000000000000000E+00    0.103112274580538E+01
    0.891891123192483E+01    0.000000000000000E+00    0.103381120672079E+01
    0.892391132386162E+01    0.000000000000000E+00    0.103648807021343E+01
    0.892891141579840E+01    0.000000000000000E+00    0.103915338926289E+01
    0.893391150773519E+01    0.000000000000000E+00    0.104180721613506E+01
    0.893891159967198E+01    0.000000000000000E+00    0.104444960257965E+01
    0.894391169160876E+01    0.000000000000000E+00    0.104708060005219E+01
    0.894891178354555E+01    0.000000000000000E+00    0.104970025983375E+01
    0.895391187548234E+01    0.000000000000000E+00    0.105230863324729E+01
    0.895891196741913E+01    0.000000000000000E+00    0.105490577175479E+01
    0.896391205935591E+01    0.000000000000000E+00    0.105749172705385E+01
    0.896891215129270E+01    0.000000000000000E+00    0.106006655107276E+01
    0.897391224322949E+01    0.000000000000000E+00    0.106263029646717E+01
    0.897891233516628E+01    0.000000000000000E+00    0.106518301526083E+01
    0.898391242710306E+01    0.000000000000000E+00    0.106772476051859E+01
    0.898891251903985E+01    0.000000000000000E+00    0.107025558508305E+01
    0.899391261097664E+01    0.000000000000000E+00    0.107277554180251E+01
    0.899891270291343E+01    0.000000000000000E+00    0.107528468335957E+01
    0.900391279485022E+01    0.000000000000000E+00    0.107778306211247E+01
    0.900891288678700E+01    0.000000000000000E+00    0.108027072993690E+01
    0.901391297872379E+01    0.000000000000000E+00    0.108274773807536E+01
    0.901891307066058E+01    0.000000000000000E+00    0.108521413700164E+01
    0.902391316259737E+01    0.000000000000000E+00    0.108766997630805E+01
    0.902891325453415E+01    0.000000000000000E+00    0.109011530462026E+01
    0.903391334647094E+01    0.000000000000000E+00    0.109255016954371E+01
    0.903891343840773E+01    0.000000000000000E+00    0.109497461764435E+01
    0.904391353034451E+01    0.000000000000000E+00    0.109738869444950E+01
    0.904891362228130E+01    0.000000000000000E+00    0.109979244463157E+01
    0.905391371421809E+01    0.000000000000000E+00    0.110218591169875E+01
    0.905891380615488E+01    0.000000000000000E+00    0.110456913863870E+01
    0.906391389809167E+01    0.000000000000000E+00    0.110694216764905E+01
    0.906891399002846E+01    0.000000000000000E+00    0.110930504041504E+01
    0.907391408196524E+01    0.000000000000000E+00    0.111165779823448E+01
    0.907891417390203E+01    0.000000000000000E+00    0.111400048215857E+01
    0.908391426583882E+01    0.000000000000000E+00    0.111633313312419E+01
    0.908891435777560E+01    0.000000000000000E+00    0.111865579207160E+01
    0.909391444971239E+01    0.000000000000000E+00    0.112096850004164E+01
    0.909891454164918E+01    0.000000000000000E+00    0.112327129824932E+01
    0.910391463358597E+01    0.000000000000000E+00    0.112556422812961E+01
    0.910891472552275E+01    0.000000000000000E+00    0.112784733187297E+01
    0.911391481745954E+01    0.000000000000000E+00    0.113012064974676E+01
    0.911891490939633E+01    0.000000000000000E+00    0.113238422547520E+01
    0.912391500133312E+01    0.000000000000000E+00    0.113463810067123E+01
    0.912891509326990E+01    0.000000000000000E+00    0.113688231754762E+01
    0.913391518520669E+01    0.000000000000000E+00    0.113911691823963E+01
    0.913891527714348E+01    0.000000000000000E+00    0.114134194469414E+01
    0.914391536908027E+01    0.000000000000000E+00    0.114355743855222E+01
    0.914891546101706E+01    0.000000000000000E+00    0.114576344103298E+01
    0.915391555295384E+01    0.000000000000000E+00    0.114795999282521E+01
    0.915891564489063E+01    0.000000000000000E+00    0.115014713398973E+01
    0.916391573682742E+01    0.000000000000000E+00    0.115232490388124E+01
    0.916891582876421E+01    0.000000000000000E+00    0.115449334108876E+01
    0.917391592070099E+01    0.000000000000000E+00    0.115665248340070E+01
    0.917891601263778E+01    0.000000000000000E+00    0.115880236779292E+01
    0.918391610457457E+01    0.000000000000000E+00    0.116094303042666E+01
    0.918891619651136E+01    0.000000000000000E+00    0.116307450624109E+01
    0.919391628844814E+01    0.000000000000000E+00    0.116519683148035E+01
    0.919891638038493E+01    0.000000000000000E+00    0.116731003866008E+01
    0.920391647232172E+01    0.000000000000000E+00    0.116941416186457E+01
    0.920891656425851E+01    0.000000000000000E+00    0.117150923420855E+01
    0.921391665619529E+01    0.000000000000000E+00    0.117359528847933E+01
    0.921891674813208E+01    0.000000000000000E+00    0.117567235724166E+01
    0.922391684006887E+01    0.000000000000000E+00    0.117774047293866E+01
    0.922891693200566E+01    0.000000000000000E+00    0.117979966798381E+01
    0.923391702394244E+01    0.000000000000000E+00    0.118184997483865E+01
    0.923891711587923E+01    0.000000000000000E+00    0.118389142607501E+01
    0.924391720781602E+01    0.000000000000000E+00    0.118592405441673E+01
    0.924891729975281E+01    0.000000000000000E+00    0.118794789275345E+01
    0.925391739168959E+01    0.000000000000000E+00    0.118996297456231E+01
    0.925891748362638E+01    0.000000000000000E+00    0.119196933204289E+01
    0.926391757556317E+01    0.000000000000000E+00    0.119396699947729E+01
    0.926891766749996E+01    0.000000000000000E+00    0.119595601002040E+01
    0.927391775943675E+01    0.000000000000000E+00    0.119793639707944E+01
    0.927891785137353E+01    0.000000000000000E+00    0.119990819398243E+01
    0.928391794331032E+01    0.000000000000000E+00    0.120187143388750E+01
    0.928891803524711E+01    0.000000000000000E+00    0.120382614969349E+01
    0.929391812718390E+01    0.000000000000000E+00    0.120577237395276E+01
    0.929891821912068E+01    0.000000000000000E+00    0.120771013878982E+01
    0.930391831105747E+01    0.000000000000000E+00    0.120963947582977E+01
    0.930891840299426E+01    0.000000000000000E+00    0.121156041613534E+01
    0.931391849493105E+01    0.000000000000000E+00    0.121347299016827E+01
    0.931891858686783E+01    0.000000000000000E+00    0.121537722775446E+01
    0.932391867880462E+01    0.000000000000000E+00    0.121727315807572E+01
    0.932891877074141E+01    0.000000000000000E+00    0.121916080966883E+01
    0.933391886267820E+01    0.000000000000000E+00    0.122104021055262E+01
    0.933891895461498E+01    0.000000000000000E+00    0.122291138791954E+01
    0.934391904655177E+01    0.000000000000000E+00    0.122477436873801E+01
    0.934891913848856E+01    0.000000000000000E+00    0.122662917936656E+01
    0.935391923042535E+01    0.000000000000000E+00    0.122847584581431E+01
    0.935891932236213E+01    0.000000000000000E+00    0.123031439378986E+01
    0.936391941429892E+01    0.000000000000000E+00    0.123214484878110E+01
    0.936891950623571E+01    0.000000000000000E+00    0.123396723613383E+01
    0.937391959817250E+01    0.000000000000000E+00    0.123578158112479E+01
    0.937891969010929E+01    0.000000000000000E+00    0.123758790902993E+01
    0.938391978204607E+01    0.000000000000000E+00    0.123938624516568E+01
    0.938891987398286E+01    0.000000000000000E+00    0.124117661495574E+01
    0.939391996591965E+01    0.000000000000000E+00    0.124295904393519E+01
    0.939892005785643E+01    0.000000000000000E+00    0.124473355777433E+01
    0.940392014979322E+01    0.000000000000000E+00    0.124650018206587E+01
    0.940892024173001E+01    0.000000000000000E+00    0.124825894334460E+01
    0.941392033366680E+01    0.000000000000000E+00    0.125000986698691E+01
    0.941892042560359E+01    0.000000000000000E+00    0.125175297923305E+01
    0.942392051754037E+01    0.000000000000000E+00    0.125348830610361E+01
    0.942892060947716E+01    0.000000000000000E+00    0.125521587354416E+01
    0.943392070141395E+01    0.000000000000000E+00    0.125693570736007E+01
    0.943892079335074E+01    0.000000000000000E+00    0.125864783314899E+01
    0.944392088528752E+01    0.000000000000000E+00    0.126035227623455E+01
    0.944892097722431E+01    0.000000000000000E+00    0.126204906160356E+01
    0.945392106916110E+01    0.000000000000000E+00    0.126373821384961E+01
    0.945892116109789E+01    0.000000000000000E+00    0.126541975712520E+01
    0.946392125303467E+01    0.000000000000000E+00    0.126709371510407E+01
    0.946892134497146E+01    0.000000000000000E+00    0.126876011095568E+01
    0.947392143690825E+01    0.000000000000000E+00    0.127041896733177E+01
    0.947892152884504E+01    0.000000000000000E+00    0.127207030636465E+01
    0.948392162078182E+01    0.000000000000000E+00    0.127371414975171E+01
    0.948892171271861E+01    0.000000000000000E+00    0.127535051845533E+01
    0.949392180465540E+01    0.000000000000000E+00    0.127697943336888E+01
    0.949892189659219E+01    0.000000000000000E+00    0.127860091472929E+01
    0.950392198852897E+01    0.000000000000000E+00    0.128021498250017E+01
    0.950892208046576E+01    0.000000000000000E+00    0.128182165635259E+01
    0.951392217240255E+01    0.000000000000000E+00    0.128342095572853E+01
    0.951892226433934E+01    0.000000000000000E+00    0.128501289990273E+01
    0.952392235627612E+01    0.000000000000000E+00    0.128659750804081E+01
    0.952892244821291E+01    0.000000000000000E+00    0.128817479925412E+01
    0.953392254014970E+01    0.000000000000000E+00    0.128974479264952E+01
    0.953892263208649E+01    0.000000000000000E+00    0.129130750736599E+01
    0.954392272402327E+01    0.000000000000000E+00    0.129286296260985E+01
    0.954892281596006E+01    0.000000000000000E+00    0.129441117767242E+01
    0.955392290789685E+01    0.000000000000000E+00    0.129595217193943E+01
    0.955892299983364E+01    0.000000000000000E+00    0.129748596487926E+01
    0.956392309177042E+01    0.000000000000000E+00    0.129901257611206E+01
    0.956892318370721E+01    0.000000000000000E+00    0.130053202517176E+01
    0.957392327564400E+01    0.000000000000000E+00    0.130204433174542E+01
    0.957892336758078E+01    0.000000000000000E+00    0.130354951545924E+01
    0.958392345951757E+01    0.000000000000000E+00    0.130504759588420E+01
    0.958892355145436E+01    0.000000000000000E+00    0.130653859248288E+01
    0.959392364339115E+01    0.000000000000000E+00    0.130802252455749E+01
    0.959892373532793E+01    0.000000000000000E+00    0.130949941119867E+01
    0.960392382726472E+01    0.000000000000000E+00    0.131096927123569E+01
    0.960892391920151E+01    0.000000000000000E+00    0.131243212319073E+01
    0.961392401113830E+01    0.000000000000000E+00    0.131388798523885E+01
    0.961892410307508E+01    0.000000000000000E+00    0.131533687517483E+01
    0.962392419501187E+01    0.000000000000000E+00    0.131677881038842E+01
    0.962892428694866E+01    0.000000000000000E+00    0.131821380784798E+01
    0.963392437888545E+01    0.000000000000000E+00    0.131964188409372E+01
    0.963892447082223E+01    0.000000000000000E+00    0.132106305522368E+01
    0.964392456275902E+01    0.000000000000000E+00    0.132247733702641E+01
    0.964892465469581E+01    0.000000000000000E+00    0.132388474472852E+01
    0.965392474663260E+01    0.000000000000000E+00    0.132528529330050E+01
    0.965892483856938E+01    0.000000000000000E+00    0.132667899738606E+01
    0.966392493050617E+01    0.000000000000000E+00    0.132806587132792E+01
    0.966892502244296E+01    0.000000000000000E+00    0.132944592923008E+01
    0.967392511437975E+01    0.000000000000000E+00    0.133081918500329E+01
    0.967892520631653E+01    0.000000000000000E+00    0.133218565241139E+01
    0.968392529825332E+01    0.000000000000000E+00    0.133354534511642E+01
    0.968892539019011E+01    0.000000000000000E+00    0.133489827672290E+01
    0.969392548212689E+01    0.000000000000000E+00    0.133624446080548E+01
    0.969892557406368E+01    0.000000000000000E+00    0.133758391095867E+01
    0.970392566600047E+01    0.000000000000000E+00    0.133891664080483E+01
    0.970892575793726E+01    0.000000000000000E+00    0.134024266401873E+01
    0.971392584987404E+01    0.000000000000000E+00    0.134156199433575E+01
    0.971892594181083E+01    0.000000000000000E+00    0.134287464555073E+01
    0.972392603374762E+01    0.000000000000000E+00    0.134418063156537E+01
    0.972892612568441E+01    0.000000000000000E+00    0.134547996612483E+01
    0.973392621762119E+01    0.000000000000000E+00    0.134677266326522E+01
    0.973892630955798E+01    0.000000000000000E+00    0.134805873683723E+01
    0.974392640149477E+01    0.000000000000000E+00    0.134933820068485E+01
    0.974892649343156E+01    0.000000000000000E+00    0.135061106856949E+01
    0.975392658536834E+01    0.000000000000000E+00    0.135187735412998E+01
    0.975892667730513E+01    0.000000000000000E+00    0.135313707084227E+01
    0.976392676924192E+01    0.000000000000000E+00    0.135439023197973E+01
    0.976892686117871E+01    0.000000000000000E+00    0.135563685057546E+01
    0.977392695311549E+01    0.000000000000000E+00    0.135687693938798E+01
    0.977892704505228E+01    0.000000000000000E+00    0.135811051087137E+01
    0.978392713698907E+01    0.000000000000000E+00    0.135933757715091E+01
    0.978892722892586E+01    0.000000000000000E+00    0.136055815000502E+01
    0.979392732086264E+01    0.000000000000000E+00    0.136177224085381E+01
    0.979892741279943E+01    0.000000000000000E+00    0.136297986075464E+01
    0.980392750473622E+01    0.000000000000000E+00    0.136418102047229E+01
    0.980892759667300E+01    0.000000000000000E+00    0.136537573015956E+01
    0.981392768860979E+01    0.000000000000000E+00    0.136656400003721E+01
    0.981892778054658E+01    0.000000000000000E+00    0.136774583973099E+01
    0.982392787248337E+01    0.000000000000000E+00    0.136892125866930E+01
    0.982892796442015E+01    0.000000000000000E+00    0.137009026602161E+01
    0.983392805635694E+01    0.000000000000000E+00    0.137125287073961E+01
    0.983892814829373E+01    0.000000000000000E+00    0.137240908159191E+01
    0.984392824023052E+01    0.000000000000000E+00    0.137355890720120E+01
    0.984892833216730E+01    0.000000000000000E+00    0.137470235607839E+01
    0.985392842410409E+01    0.000000000000000E+00    0.137583943665926E+01
    0.985892851604088E+01    0.000000000000000E+00    0.137697015732435E+01
    0.986392860797767E+01    0.000000000000000E+00    0.137809452644134E+01
    0.986892869991445E+01    0.000000000000000E+00    0.137921255237268E+01
    0.987392879185124E+01    0.000000000000000E+00    0.138032424349697E+01
    0.987892888378803E+01    0.000000000000000E+00    0.138142960821716E+01
    0.988392897572482E+01    0.000000000000000E+00    0.138252865496498E+01
    0.988892906766160E+01    0.000000000000000E+00    0.138362139219857E+01
    0.989392915959839E+01    0.000000000000000E+00    0.138470782837603E+01
    0.989892925153518E+01    0.000000000000000E+00    0.138578797200696E+01
    0.990392934347197E+01    0.000000000000000E+00    0.138686183152428E+01
    0.990892943540875E+01    0.000000000000000E+00    0.138792941535189E+01
    0.991392952734554E+01    0.000000000000000E+00    0.138899073183980E+01
    0.991892961928233E+01    0.000000000000000E+00    0.139004578923983E+01
    0.992392971121912E+01    0.000000000000000E+00    0.139109459567419E+01
    0.992892980315590E+01    0.000000000000000E+00    0.139213715910416E+01
    0.993392989509269E+01    0.000000000000000E+00    0.139317348729881E+01
    0.993892998702948E+01    0.000000000000000E+00    0.139420358780530E+01
    0.994393007896626E+01    0.000000000000000E+00    0.139522746792234E+01
    0.994893017090305E+01    0.000000000000000E+00    0.139624513467642E+01
    0.995393026283984E+01    0.000000000000000E+00    0.139725659480254E+01
    0.995893035477663E+01    0.000000000000000E+00    0.139826185472957E+01
    0.996393044671342E+01    0.000000000000000E+00    0.139926092057066E+01
    0.996893053865020E+01    0.000000000000000E+00    0.140025379811930E+01
    0.997393063058699E+01    0.000000000000000E+00    0.140124049287579E+01
    0.997893072252378E+01    0.000000000000000E+00    0.140222100993127E+01
    0.998393081446056E+01    0.000000000000000E+00    0.140319535419411E+01
    0.998893090639735E+01    0.000000000000000E+00    0.140416353025311E+01
    0.999393099833414E+01    0.000000000000000E+00    0.140512554240419E+01
    0.999893109027093E+01    0.000000000000000E+00    0.140608139471753E+01
    0.100039311822077E+02    0.000000000000000E+00    0.140703109104689E+01
    0.100089312741445E+02    0.000000000000000E+00    0.140797463505736E+01
    0.100139313660813E+02    0.000000000000000E+00    0.140891203025347E+01
    0.100189314580181E+02    0.000000000000000E+00    0.140984328000649E+01
    0.100239315499549E+02    0.000000000000000E+00    0.141076838758133E+01
    0.100289316418917E+02    0.000000000000000E+00    0.141168735616218E+01
    0.100339317338284E+02    0.000000000000000E+00    0.141260018887445E+01
    0.100389318257652E+02    0.000000000000000E+00    0.141350688879696E+01
    0.100439319177020E+02    0.000000000000000E+00    0.141440745899229E+01
    0.100489320096388E+02    0.000000000000000E+00    0.141530190250128E+01
    0.100539321015756E+02    0.000000000000000E+00    0.141619022235685E+01
    0.100589321935124E+02    0.000000000000000E+00    0.141707242158399E+01
    0.100639322854492E+02    0.000000000000000E+00    0.141794850319662E+01
    0.100689323773860E+02    0.000000000000000E+00    0.141881847017073E+01
    0.100739324693227E+02    0.000000000000000E+00    0.141968232550745E+01
    0.100789325612595E+02    0.000000000000000E+00    0.142054007208747E+01
    0.100839326531963E+02    0.000000000000000E+00    0.142139171276443E+01
    0.100889327451331E+02    0.000000000000000E+00    0.142223725029495E+01
    0.100939328370699E+02    0.000000000000000E+00    0.142307668732214E+01
    0.100989329290067E+02    0.000000000000000E+00    0.142391002635060E+01
    0.101039330209435E+02    0.000000000000000E+00    0.142473726972128E+01
    0.101089331128802E+02    0.000000000000000E+00    0.142555841958629E+01
    0.101139332048170E+02    0.000000000000000E+00    0.142637347788494E+01
    0.101189332967538E+02    0.000000000000000E+00    0.142718244632180E+01
    0.101239333886906E+02    0.000000000000000E+00    0.142798532634695E+01
    0.101289334806274E+02    0.000000000000000E+00    0.142878211913943E+01
    0.101339335725642E+02    0.000000000000000E+00    0.142957282559411E+01
    0.101389336645010E+02    0.000000000000000E+00    0.143035744631231E+01
    0.101439337564378E+02    0.000000000000000E+00    0.143113598159633E+01
    0.101489338483745E+02    0.000000000000000E+00    0.143190843145119E+01
    0.101539339403113E+02    0.000000000000000E+00    0.143267479558225E+01
    0.101589340322481E+02    0.000000000000000E+00    0.143343507340574E+01
    0.101639341241849E+02    0.000000000000000E+00    0.143418926404789E+01
    0.101689342161217E+02    0.000000000000000E+00    0.143493736638672E+01
    0.101739343080585E+02    0.000000000000000E+00    0.143567937904140E+01
    0.101789343999953E+02    0.000000000000000E+00    0.143641530039973E+01
    0.101839344919321E+02    0.000000000000000E+00    0.143714512864150E+01
    0.101889345838688E+02    0.000000000000000E+00    0.143786886175614E+01
    0.101939346758056E+02    0.000000000000000E+00    0.143858649756640E+01
    0.101989347677424E+02    0.000000000000000E+00    0.143929803370933E+01
    0.102039348596792E+02    0.000000000000000E+00    0.144000346785483E+01
    0.102089349516160E+02    0.000000000000000E+00    0.144070279732768E+01
    0.102139350435528E+02    0.000000000000000E+00    0.144139601952285E+01
    0.102189351354896E+02    0.000000000000000E+00    0.144208313171856E+01
    0.102239352274264E+02    0.000000000000000E+00    0.144276413112805E+01
    0.102289353193631E+02    0.000000000000000E+00    0.144343901490723E+01
    0.102339354112999E+02    0.000000000000000E+00    0.144410778015876E+01
    0.102389355032367E+02    0.000000000000000E+00    0.144477042393243E+01
    0.102439355951735E+02    0.000000000000000E+00    0.144542694322238E+01
    0.102489356871103E+02    0.000000000000000E+00    0.144607733497246E+01
    0.102539357790471E+02    0.000000000000000E+00    0.144672159600020E+01
    0.102589358709839E+02    0.000000000000000E+00    0.144735972312326E+01
    0.102639359629207E+02    0.000000000000000E+00    0.144799171299816E+01
    0.102689360548574E+02    0.000000000000000E+00    0.144861756217938E+01
    0.102739361467942E+02    0.000000000000000E+00    0.144923726708336E+01
    0.102789362387310E+02    0.000000000000000E+00    0.144985082396849E+01
    0.102839363306678E+02    0.000000000000000E+00    0.145045822891433E+01
    0.102889364226046E+02    0.000000000000000E+00    0.145105947780078E+01
    0.102939365145414E+02    0.000000000000000E+00    0.145165456628803E+01
    0.102989366064782E+02    0.000000000000000E+00    0.145224348979765E+01
    0.103039366984150E+02    0.000000000000000E+00    0.145282624349530E+01
    0.103089367903517E+02    0.000000000000000E+00    0.145340282227560E+01
    0.103139368822885E+02    0.000000000000000E+00    0.145397322074950E+01
    0.103189369742253E+02    0.000000000000000E+00    0.145453743323449E+01
    0.103239370661621E+02    0.000000000000000E+00    0.145509545374740E+01
    0.103289371580989E+02    0.000000000000000E+00    0.145564727600045E+01
    0.103339372500357E+02    0.000000000000000E+00    0.145619289342878E+01
    0.103389373419725E+02    0.000000000000000E+00    0.145673229907959E+01
    0.103439374339093E+02    0.000000000000000E+00    0.145726548580030E+01
    0.103489375258460E+02    0.000000000000000E+00    0.145779244611471E+01
    0.103539376177828E+02    0.000000000000000E+00    0.145831317226215E+01
    0.103589377097196E+02    0.000000000000000E+00    0.145882765622153E+01
    0.103639378016564E+02    0.000000000000000E+00    0.145933588972239E+01
    0.103689378935932E+02    0.000000000000000E+00    0.145983786425970E+01
    0.103739379855300E+02    0.000000000000000E+00    0.146033357111007E+01
    0.103789380774668E+02    0.000000000000000E+00    0.146082300134882E+01
    0.103839381694036E+02    0.000000000000000E+00    0.146130614586749E+01
    0.103889382613403E+02    0.000000000000000E+00    0.146178299538515E+01
    0.103939383532771E+02    0.000000000000000E+00    0.146225354046866E+01
    0.103989384452139E+02    0.000000000000000E+00    0.146271777154148E+01
    0.104039385371507E+02    0.000000000000000E+00    0.146317567889570E+01
    0.104089386290875E+02    0.000000000000000E+00    0.146362725270036E+01
    0.104139387210243E+02    0.000000000000000E+00    0.146407248300735E+01
    0.104189388129611E+02    0.000000000000000E+00    0.146451135975466E+01
    0.104239389048979E+02    0.000000000000000E+00    0.146494387276675E+01
    0.104289389968346E+02    0.000000000000000E+00    0.146537001175193E+01
    0.104339390887714E+02    0.000000000000000E+00    0.146578976629717E+01
    0.104389391807082E+02    0.000000000000000E+00    0.146620312586278E+01
    0.104439392726450E+02    0.000000000000000E+00    0.146661007976358E+01
    0.104489393645818E+02    0.000000000000000E+00    0.146701061716906E+01
    0.104539394565186E+02    0.000000000000000E+00    0.146740472707968E+01
    0.104589395484554E+02    0.000000000000000E+00    0.146779239831449E+01
    0.104639396403922E+02    0.000000000000000E+00    0.146817361949366E+01
    0.104689397323289E+02    0.000000000000000E+00    0.146854837902130E+01
    0.104739398242657E+02    0.000000000000000E+00    0.146891666506747E+01
    0.104789399162025E+02    0.000000000000000E+00    0.146927846555071E+01
    0.104839400081393E+02    0.000000000000000E+00    0.146963376812111E+01
    0.104889401000761E+02    0.000000000000000E+00    0.146998256014455E+01
    0.104939401920129E+02    0.000000000000000E+00    0.147032482868788E+01
    0.104989402839497E+02    0.000000000000000E+00    0.147066056050644E+01
    0.105039403758865E+02    0.000000000000000E+00    0.147098974203309E+01
    0.105089404678232E+02    0.000000000000000E+00    0.147131235936956E+01
    0.105139405597600E+02    0.000000000000000E+00    0.147162839828046E+01
    0.105189406516968E+02    0.000000000000000E+00    0.147193784419341E+01
    0.105239407436336E+02    0.000000000000000E+00    0.147224068216855E+01
    0.105289408355704E+02    0.000000000000000E+00    0.147253689697691E+01
    0.105339409275072E+02    0.000000000000000E+00    0.147282647299540E+01
    0.105389410194440E+02    0.000000000000000E+00    0.147310939429985E+01
    0.105439411113808E+02    0.000000000000000E+00    0.147338564463187E+01
    0.105489412033175E+02    0.000000000000000E+00    0.147365520741734E+01
    0.105539412952543E+02    0.000000000000000E+00    0.147391806577612E+01
    0.105589413871911E+02    0.000000000000000E+00    0.147417420253350E+01
    0.105639414791279E+02    0.000000000000000E+00    0.147442360023206E+01
    0.105689415710647E+02    0.000000000000000E+00    0.147466624115075E+01
    0.105739416630015E+02    0.000000000000000E+00    0.147490210728119E+01
    0.105789417549383E+02    0.000000000000000E+00    0.147513118041414E+01
    0.105839418468751E+02    0.000000000000000E+00    0.147535344207232E+01
    0.105889419388118E+02    0.000000000000000E+00    0.147556887356094E+01
    0.105939420307486E+02    0.000000000000000E+00    0.147577745596699E+01
    0.105989421226854E+02    0.000000000000000E+00    0.147597917016573E+01
    0.106039422146222E+02    0.000000000000000E+00    0.147617399682528E+01
    0.106089423065590E+02    0.000000000000000E+00    0.147636191640889E+01
    0.106139423984958E+02    0.000000000000000E+00    0.147654290917525E+01
    0.106189424904326E+02    0.000000000000000E+00    0.147671695517641E+01
    0.106239425823694E+02    0.000000000000000E+00    0.147688403425328E+01
    0.106289426743061E+02    0.000000000000000E+00    0.147704412602579E+01
    0.106339427662429E+02    0.000000000000000E+00    0.147719720991035E+01
    0.106389428581797E+02    0.000000000000000E+00    0.147734326504440E+01
    0.106439429501165E+02    0.000000000000000E+00    0.147748227035353E+01
    0.106489430420533E+02    0.000000000000000E+00    0.147761420448903E+01
    0.106539431339901E+02    0.000000000000000E+00    0.147773904582714E+01
    0.106589432259269E+02    0.000000000000000E+00    0.147785677245253E+01
    0.106639433178636E+02    0.000000000000000E+00    0.147796736214271E+01
    0.106689434098004E+02    0.000000000000000E+00    0.147807079235189E+01
    0.106739435017372E+02    0.000000000000000E+00    0.147816704019507E+01
    0.106789435936740E+02    0.000000000000000E+00    0.147825608243272E+01
    0.106839436856108E+02    0.000000000000000E+00    0.147833789545610E+01
    0.106889437775476E+02    0.000000000000000E+00    0.147841245527373E+01
    0.106939438694844E+02    0.000000000000000E+00    0.147847973749926E+01
    0.106989439614212E+02    0.000000000000000E+00    0.147853971734056E+01
    0.107039440533579E+02    0.000000000000000E+00    0.147859236959081E+01
    0.107089441452947E+02    0.000000000000000E+00    0.147863766862110E+01
    0.107139442372315E+02    0.000000000000000E+00    0.147867558830448E+01
    0.107189443291683E+02    0.000000000000000E+00    0.147870610236327E+01
    0.107239444211051E+02    0.000000000000000E+00    0.147872918368758E+01
    0.107289445130419E+02    0.000000000000000E+00    0.147874480496606E+01
    0.107339446049787E+02    0.000000000000000E+00    0.147875293843402E+01
    0.107389446969155E+02    0.000000000000000E+00    0.147875355588340E+01
    0.107439447888522E+02    0.000000000000000E+00    0.147874662868593E+01
    0.107489448807890E+02    0.000000000000000E+00    0.147873212779822E+01
    0.107539449727258E+02    0.000000000000000E+00    0.147871002376879E+01
    0.107589450646626E+02    0.000000000000000E+00    0.147868028674550E+01
    0.107639451565994E+02    0.000000000000000E+00    0.147864288647466E+01
    0.107689452485362E+02    0.000000000000000E+00    0.147859779235172E+01
    0.107739453404730E+02    0.000000000000000E+00    0.147854497334617E+01
    0.107789454324098E+02    0.000000000000000E+00    0.147848439808919E+01
    0.107839455243465E+02    0.000000000000000E+00    0.147841603484136E+01
    0.107889456162833E+02    0.000000000000000E+00    0.147833985150497E+01
    0.107939457082201E+02    0.000000000000000E+00    0.147825581562861E+01
    0.107989458001569E+02    0.000000000000000E+00    0.147816389440966E+01
    0.108039458920937E+02    0.000000000000000E+00    0.147806405469553E+01
    0.108089459840305E+02    0.000000000000000E+00    0.147795626298281E+01
    0.108139460759673E+02    0.000000000000000E+00    0.147784048541509E+01
    0.108189461679041E+02    0.000000000000000E+00    0.147771668777848E+01
    0.108239462598408E+02    0.000000000000000E+00    0.147758483549605E+01
    0.108289463517776E+02    0.000000000000000E+00    0.147744489362284E+01
    0.108339464437144E+02    0.000000000000000E+00    0.147729682681590E+01
    0.108389465356512E+02    0.000000000000000E+00    0.147714059937253E+01
    0.108439466275880E+02    0.000000000000000E+00    0.147697617516052E+01
    0.108489467195248E+02    0.000000000000000E+00    0.147680351763870E+01
    0.108539468114616E+02    0.000000000000000E+00    0.147662258983367E+01
    0.108589469033984E+02    0.000000000000000E+00    0.147643335432489E+01
    0.108639469953351E+02    0.000000000000000E+00    0.147623577322920E+01
    0.108689470872719E+02    0.000000000000000E+00    0.147602980818478E+01
    0.108739471792087E+02    0.000000000000000E+00    0.147581542033534E+01
    0.108789472711455E+02    0.000000000000000E+00    0.147559257031458E+01
    0.108839473630823E+02    0.000000000000000E+00    0.147536121823100E+01
    0.108889474550191E+02    0.000000000000000E+00    0.147512132365374E+01
    0.108939475469559E+02    0.000000000000000E+00    0.147487284559889E+01
    0.108989476388927E+02    0.000000000000000E+00    0.147461574251746E+01
    0.109039477308294E+02    0.000000000000000E+00    0.147434997228447E+01
    0.109089478227662E+02    0.000000000000000E+00    0.147407549218877E+01
    0.109139479147030E+02    0.000000000000000E+00    0.147379225895251E+01
    0.109189480066398E+02    0.000000000000000E+00    0.147350022857413E+01
    0.109239480985766E+02    0.000000000000000E+00    0.147319935665762E+01
    0.109289481905134E+02    0.000000000000000E+00    0.147288959802135E+01
    0.109339482824502E+02    0.000000000000000E+00    0.147257090694249E+01
    0.109389483743870E+02    0.000000000000000E+00    0.147224323707227E+01
    0.109439484663237E+02    0.000000000000000E+00    0.147190654144938E+01
    0.109489485582605E+02    0.000000000000000E+00    0.147156077250028E+01
    0.109539486501973E+02    0.000000000000000E+00    0.147120588204114E+01
    0.109589487421341E+02    0.000000000000000E+00    0.147084182128024E+01
    0.109639488340709E+02    0.000000000000000E+00    0.147046854083314E+01
    0.109689489260077E+02    0.000000000000000E+00    0.147008599066582E+01
    0.109739490179445E+02    0.000000000000000E+00    0.146969412021672E+01
    0.109789491098813E+02    0.000000000000000E+00    0.146929287828158E+01
    0.109839492018180E+02    0.000000000000000E+00    0.146888221307425E+01
    0.109889492937548E+02    0.000000000000000E+00    0.146846207221692E+01
    0.109939493856916E+02    0.000000000000000E+00    0.146803240274085E+01
    0.109989494776284E+02    0.000000000000000E+00    0.146759315108580E+01
    0.110039495695652E+02    0.000000000000000E+00    0.146714426309998E+01
    0.110089496615020E+02    0.000000000000000E+00    0.146668568403471E+01
    0.110139497534388E+02    0.000000000000000E+00    0.146621735854266E+01
    0.110189498453756E+02    0.000000000000000E+00    0.146573923067103E+01
    0.110239499373123E+02    0.000000000000000E+00    0.146525124385457E+01
    0.110289500292491E+02    0.000000000000000E+00    0.146475334090687E+01
    0.110339501211859E+02    0.000000000000000E+00    0.146424546400969E+01
    0.110389502131227E+02    0.000000000000000E+00    0.146372755470594E+01
    0.110439503050595E+02    0.000000000000000E+00    0.146319955387417E+01
    0.110489503969963E+02    0.000000000000000E+00    0.146266140173093E+01
    0.110539504889331E+02    0.000000000000000E+00    0.146211303780466E+01
    0.110589505808699E+02    0.000000000000000E+00    0.146155440092282E+01
    0.110639506728066E+02    0.000000000000000E+00    0.146098542919483E+01
    0.110689507647434E+02    0.000000000000000E+00    0.146040605999489E+01
    0.110739508566802E+02    0.000000000000000E+00    0.145981622994398E+01
    0.110789509486170E+02    0.000000000000000E+00    0.145921587489212E+01
    0.110839510405538E+02    0.000000000000000E+00    0.145860492990059E+01
    0.110889511324906E+02    0.000000000000000E+00    0.145798332922424E+01
    0.110939512244274E+02    0.000000000000000E+00    0.145735100629444E+01
    0.110989513163642E+02    0.000000000000000E+00    0.145670789370252E+01
    0.111039514083009E+02    0.000000000000000E+00    0.145605392318389E+01
    0.111089515002377E+02    0.000000000000000E+00    0.145538902560383E+01
    0.111139515921745E+02    0.000000000000000E+00    0.145471313093980E+01
    0.111189516841113E+02    0.000000000000000E+00    0.145402616827229E+01
    0.111239517760481E+02    0.000000000000000E+00    0.145332806580915E+01
    0.111289518679849E+02    0.000000000000000E+00    0.145261875072484E+01
    0.111339519599217E+02    0.000000000000000E+00    0.145189814941840E+01
    0.111389520518585E+02    0.000000000000000E+00    0.145116618724455E+01
    0.111439521437952E+02    0.000000000000000E+00    0.145042278864937E+01
    0.111489522357320E+02    0.000000000000000E+00    0.144966787712398E+01
    0.111539523276688E+02    0.000000000000000E+00    0.144890137520319E+01
    0.111589524196056E+02    0.000000000000000E+00    0.144812320446132E+01
    0.111639525115424E+02    0.000000000000000E+00    0.144733328550817E+01
    0.111689526034792E+02    0.000000000000000E+00    0.144653153798432E+01
    0.111739526954160E+02    0.000000000000000E+00    0.144571788056855E+01
    0.111789527873528E+02    0.000000000000000E+00    0.144489223094982E+01
    0.111839528792895E+02    0.000000000000000E+00    0.144405450585399E+01
    0.111889529712263E+02    0.000000000000000E+00    0.144320462102315E+01
    0.111939530631631E+02    0.000000000000000E+00    0.144234249121680E+01
    0.111989531550999E+02    0.000000000000000E+00    0.144146803020768E+01
    0.112039532470367E+02    0.000000000000000E+00    0.144058115077704E+01
    0.112089533389735E+02    0.000000000000000E+00    0.143968176470916E+01
    0.112139534309103E+02    0.000000000000000E+00    0.143876978278490E+01
    0.112189535228471E+02    0.000000000000000E+00    0.143784511477413E+01
    0.112239536147838E+02    0.000000000000000E+00    0.143690766942699E+01
    0.112289537067206E+02    0.000000000000000E+00    0.143595735446404E+01
    0.112339537986574E+02    0.000000000000000E+00    0.143499407656507E+01
    0.112389538905942E+02    0.000000000000000E+00    0.143401774135668E+01
    0.112439539825310E+02    0.000000000000000E+00    0.143302825339903E+01
    0.112489540744678E+02    0.000000000000000E+00    0.143202551616047E+01
    0.112539541664046E+02    0.000000000000000E+00    0.143100943204222E+01
    0.112589542583414E+02    0.000000000000000E+00    0.142997990229184E+01
    0.112639543502781E+02    0.000000000000000E+00    0.142893682704499E+01
    0.112689544422149E+02    0.000000000000000E+00    0.142788010528114E+01
    0.112739545341517E+02    0.000000000000000E+00    0.142680963480767E+01
    0.112789546260885E+02    0.000000000000000E+00    0.142572531223961E+01
    0.112839547180253E+02    0.000000000000000E+00    0.142462703297902E+01
    0.112889548099621E+02    0.000000000000000E+00    0.142351469119396E+01
    0.112939549018989E+02    0.000000000000000E+00    0.142238817979736E+01
    0.112989549938357E+02    0.000000000000000E+00    0.142124739042612E+01
    0.113039550857724E+02    0.000000000000000E+00    0.142009221342013E+01
    0.113089551777092E+02    0.000000000000000E+00    0.141892253780201E+01
    0.113139552696460E+02    0.000000000000000E+00    0.141773825125720E+01
    0.113189553615828E+02    0.000000000000000E+00    0.141653924011470E+01
    0.113239554535196E+02    0.000000000000000E+00    0.141532538932895E+01
    0.113289555454564E+02    0.000000000000000E+00    0.141409658246399E+01
    0.113339556373932E+02    0.000000000000000E+00    0.141285270166550E+01
    0.113389557293300E+02    0.000000000000000E+00    0.141159362763679E+01
    0.113439558212667E+02    0.000000000000000E+00    0.141031923972509E+01
    0.113489559132035E+02    0.000000000000000E+00    0.140902941572679E+01
    0.113539560051403E+02    0.000000000000000E+00    0.140772403201693E+01
    0.113589560970771E+02    0.000000000000000E+00    0.140640296348872E+01
    0.113639561890139E+02    0.000000000000000E+00    0.140506608354795E+01
    0.113689562809507E+02    0.000000000000000E+00    0.140371326410376E+01
    0.113739563728875E+02    0.000000000000000E+00    0.140234437556003E+01
    0.113789564648243E+02    0.000000000000000E+00    0.140095928680751E+01
    0.113839565567611E+02    0.000000000000000E+00    0.139955786521845E+01
    0.113889566486978E+02    0.000000000000000E+00    0.139813997663444E+01
    0.113939567406346E+02    0.000000000000000E+00    0.139670548536841E+01
    0.113989568325714E+02    0.000000000000000E+00    0.139525425419285E+01
    0.114039569245082E+02    0.000000000000000E+00    0.139378614433615E+01
    0.114089570164450E+02    0.000000000000000E+00    0.139230101547687E+01
    0.114139571083818E+02    0.000000000000000E+00    0.139079872573803E+01
    0.114189572003186E+02    0.000000000000000E+00    0.138927913168134E+01
    0.114239572922554E+02    0.000000000000000E+00    0.138774208830099E+01
    0.114289573841921E+02    0.000000000000000E+00    0.138618744901722E+01
    0.114339574761289E+02    0.000000000000000E+00    0.138461506566931E+01
    0.114389575680657E+02    0.000000000000000E+00    0.138302478850814E+01
    0.114439576600025E+02    0.000000000000000E+00    0.138141646618809E+01
    0.114489577519393E+02    0.000000000000000E+00    0.137978994575849E+01
    0.114539578438761E+02    0.000000000000000E+00    0.137814507265423E+01
    0.114589579358129E+02    0.000000000000000E+00    0.137648169068586E+01
    0.114639580277497E+02    0.000000000000000E+00    0.137479964202516E+01
    0.114689581196864E+02    0.000000000000000E+00    0.137309876722891E+01
    0.114739582116232E+02    0.000000000000000E+00    0.137137890513422E+01
    0.114789583035600E+02    0.000000000000000E+00    0.136963989296760E+01
    0.114839583954968E+02    0.000000000000000E+00    0.136788156625383E+01
    0.114889584874336E+02    0.000000000000000E+00    0.136610375882795E+01
    0.114939585793704E+02    0.000000000000000E+00    0.136430630282185E+01
    0.114989586713072E+02    0.000000000000000E+00    0.136248902865270E+01
    0.115039587632440E+02    0.000000000000000E+00    0.136065176501171E+01
    0.115089588551807E+02    0.000000000000000E+00    0.135879433885373E+01
    0.115139589471175E+02    0.000000000000000E+00    0.135691657538737E+01
    0.115189590390543E+02    0.000000000000000E+00    0.135501829806618E+01
    0.115239591309911E+02    0.000000000000000E+00    0.135309932858100E+01
    0.115289592229279E+02    0.000000000000000E+00    0.135115948685342E+01
    0.115339593148647E+02    0.000000000000000E+00    0.134919859103100E+01
    0.115389594068015E+02    0.000000000000000E+00    0.134721645748380E+01
    0.115439594987383E+02    0.000000000000000E+00    0.134521290080315E+01
    0.115489595906750E+02    0.000000000000000E+00    0.134318773380282E+01
    0.115539596826118E+02    0.000000000000000E+00    0.134114076748699E+01
    0.115589597745486E+02    0.000000000000000E+00    0.133907181117573E+01
    0.115639598664854E+02    0.000000000000000E+00    0.133698067237782E+01
    0.115689599584222E+02    0.000000000000000E+00    0.133486715678404E+01
    0.115739600503590E+02    0.000000000000000E+00    0.133273106842283E+01
    0.115789601422958E+02    0.000000000000000E+00    0.133057220957094E+01
    0.115839602342326E+02    0.000000000000000E+00    0.132839038079411E+01
    0.115889603261694E+02    0.000000000000000E+00    0.132618538096718E+01
    0.115939604181061E+02    0.000000000000000E+00    0.132395700729660E+01
    0.115989605100429E+02    0.000000000000000E+00    0.132170505534700E+01
    0.116039606019797E+02    0.000000000000000E+00    0.131942931906442E+01
    0.116089606939165E+02    0.000000000000000E+00    0.131712959081675E+01
    0.116139607858533E+02    0.000000000000000E+00    0.131480566141584E+01
    0.116189608777901E+02    0.000000000000000E+00    0.131245732016073E+01
    0.116239609697269E+02    0.000000000000000E+00    0.131008435487423E+01
    0.116289610616637E+02    0.000000000000000E+00    0.130768655194419E+01
    0.116339611536004E+02    0.000000000000000E+00    0.130526369636749E+01
    0.116389612455372E+02    0.000000000000000E+00    0.130281557179642E+01
    0.116439613374740E+02    0.000000000000000E+00    0.130034196058758E+01
    0.116489614294108E+02    0.000000000000000E+00    0.129784264385341E+01
    0.116539615213476E+02    0.000000000000000E+00    0.129531740151590E+01
    0.116589616132844E+02    0.000000000000000E+00    0.129276601236313E+01
    0.116639617052212E+02    0.000000000000000E+00    0.129018825410797E+01
    0.116689617971580E+02    0.000000000000000E+00    0.128758390344939E+01
    0.116739618890947E+02    0.000000000000000E+00    0.128495273613610E+01
    0.116789619810315E+02    0.000000000000000E+00    0.128229452703261E+01
    0.116839620729683E+02    0.000000000000000E+00    0.127960905018673E+01
    0.116889621649051E+02    0.000000000000000E+00    0.127689607886745E+01
    0.116939622568419E+02    0.000000000000000E+00    0.127415538585357E+01
    0.116989623487787E+02    0.000000000000000E+00    0.127138674300975E+01
    0.117039624407155E+02    0.000000000000000E+00    0.126858992193464E+01
    0.117089625326523E+02    0.000000000000000E+00    0.126576469371318E+01
    0.117139626245890E+02    0.000000000000000E+00    0.126291082908159E+01
    0.117189627165258E+02    0.000000000000000E+00    0.126002809851029E+01
    0.117239628084626E+02    0.000000000000000E+00    0.125711627229129E+01
    0.117289629003994E+02    0.000000000000000E+00    0.125417512062803E+01
    0.117339629923362E+02    0.000000000000000E+00    0.125120441372679E+01
    0.117389630842730E+02    0.000000000000000E+00    0.124820392188984E+01
    0.117439631762098E+02    0.000000000000000E+00    0.124517341561005E+01
    0.117489632681466E+02    0.000000000000000E+00    0.124211266566574E+01
    0.117539633600833E+02    0.000000000000000E+00    0.123902144321590E+01
    0.117589634520201E+02    0.000000000000000E+00    0.123589951989524E+01
    0.117639635439569E+02    0.000000000000000E+00    0.123274666790765E+01
    0.117689636358937E+02    0.000000000000000E+00    0.122956266011737E+01
    0.117739637278305E+02    0.000000000000000E+00    0.122634727013362E+01
    0.117789638197673E+02    0.000000000000000E+00    0.122310027248426E+01
    0.117839639117041E+02    0.000000000000000E+00    0.121982144233654E+01
    0.117889640036409E+02    0.000000000000000E+00    0.121651055618618E+01
    0.117939640955777E+02    0.000000000000000E+00    0.121316739136275E+01
    0.117989641875144E+02    0.000000000000000E+00    0.120979172632855E+01
    0.118039642794512E+02    0.000000000000000E+00    0.120638334066288E+01
    0.118089643713880E+02    0.000000000000000E+00    0.120294201507706E+01
    0.118139644633248E+02    0.000000000000000E+00    0.119946753140593E+01
    0.118189645552616E+02    0.000000000000000E+00    0.119595967257362E+01
    0.118239646471984E+02    0.000000000000000E+00    0.119241822252834E+01
    0.118289647391352E+02    0.000000000000000E+00    0.118884296614181E+01
    0.118339648310720E+02    0.000000000000000E+00    0.118523368906504E+01
    0.118389649230087E+02    0.000000000000000E+00    0.118159017753712E+01
    0.118439650149455E+02    0.000000000000000E+00    0.117791221813651E+01
    0.118489651068823E+02    0.000000000000000E+00    0.117419959746681E+01
    0.118539651988191E+02    0.000000000000000E+00    0.117045210176772E+01
    0.118589652907559E+02    0.000000000000000E+00    0.116666951643969E+01
    0.118639653826927E+02    0.000000000000000E+00    0.116285162546983E+01
    0.118689654746295E+02    0.000000000000000E+00    0.115899821074521E+01
    0.118739655665663E+02    0.000000000000000E+00    0.115510905123754E+01
    0.118789656585030E+02    0.000000000000000E+00    0.115118392204165E+01
    0.118839657504398E+02    0.000000000000000E+00    0.114722259324907E+01
    0.118889658423766E+02    0.000000000000000E+00    0.114322482863036E+01
    0.118939659343134E+02    0.000000000000000E+00    0.113919038410826E+01
    0.118989660262502E+02    0.000000000000000E+00    0.113511900598667E+01
    0.119039661181870E+02    0.000000000000000E+00    0.113101042890908E+01
    0.119089662101238E+02    0.000000000000000E+00    0.112686437350842E+01
    0.119139663020606E+02    0.000000000000000E+00    0.112268054371012E+01
    0.119189663939973E+02    0.000000000000000E+00    0.111845862357442E+01
    0.119239664859341E+02    0.000000000000000E+00    0.111419827427002E+01
    0.119289665778709E+02    0.000000000000000E+00    0.110989912888660E+01
    0.119339666698077E+02    0.000000000000000E+00    0.110556078923983E+01
    0.119389667617445E+02    0.000000000000000E+00    0.110118281989059E+01
    0.119439668536813E+02    0.000000000000000E+00    0.109676474248844E+01
    0.119489669456181E+02    0.000000000000000E+00    0.109230602913282E+01
    0.119539670375549E+02    0.000000000000000E+00    0.108780609488899E+01
    0.119589671294916E+02    0.000000000000000E+00    0.108326428935400E+01
    0.119639672214284E+02    0.000000000000000E+00    0.107867988716984E+01
    0.119689673133652E+02    0.000000000000000E+00    0.107405207737044E+01
    0.119739674053020E+02    0.000000000000000E+00    0.106937995144042E+01
    0.119789674972388E+02    0.000000000000000E+00    0.106466248995492E+01
    0.119839675891756E+02    0.000000000000000E+00    0.105989854766252E+01
    0.119889676811124E+02    0.000000000000000E+00    0.105508683686205E+01
    0.119939677730492E+02    0.000000000000000E+00    0.105022590892240E+01
    0.119989678649859E+02    0.000000000000000E+00    0.104531413378449E+01
    0.120039679569227E+02    0.000000000000000E+00    0.104034967729088E+01
    0.120089680488595E+02    0.000000000000000E+00    0.103533047632259E+01
    0.120139681407963E+02    0.000000000000000E+00    0.103025421068626E+01
    0.120189682327331E+02    0.000000000000000E+00    0.102511827373432E+01
    0.120239683246699E+02    0.000000000000000E+00    0.101991973951088E+01
    0.120289684166067E+02    0.000000000000000E+00    0.101465532622381E+01
    0.120339685085435E+02    0.000000000000000E+00    0.100932135822275E+01
    0.120389686004803E+02    0.000000000000000E+00    0.100391372431444E+01
    0.120439686924170E+02    0.000000000000000E+00    0.998427833402943E+00
    0.120489687843538E+02    0.000000000000000E+00    0.992858567477679E+00
    0.120539688762906E+02    0.000000000000000E+00    0.987200232231487E+00
    0.120589689682274E+02    0.000000000000000E+00    0.981446505752598E+00
    0.120639690601642E+02    0.000000000000000E+00    0.975590385860881E+00
    0.120689691521010E+02    0.000000000000000E+00    0.969624136989329E+00
    0.120739692440378E+02    0.000000000000000E+00    0.963539237582204E+00
    0.120789693359746E+02    0.000000000000000E+00    0.957326329441263E+00
    0.120839694279113E+02    0.000000000000000E+00    0.950975170671547E+00
    0.120889695198481E+02    0.000000000000000E+00    0.944474594276498E+00
    0.120939696117849E+02    0.000000000000000E+00    0.937812474835239E+00
    0.120989697037217E+02    0.000000000000000E+00    0.930975706097027E+00
    0.121039697956585E+02    0.000000000000000E+00    0.923950192735568E+00
    0.121089698875953E+02    0.000000000000000E+00    0.916720859881084E+00
    0.121139699795321E+02    0.000000000000000E+00    0.909271684372125E+00
    0.121189700714689E+02    0.000000000000000E+00    0.901585751891599E+00
    0.121239701634056E+02    0.000000000000000E+00    0.893645344229810E+00
    0.121289702553424E+02    0.000000000000000E+00    0.885432060791698E+00
    0.121339703472792E+02    0.000000000000000E+00    0.876926978081380E+00
    0.121389704392160E+02    0.000000000000000E+00    0.868110850188398E+00
    0.121439705311528E+02    0.000000000000000E+00    0.858964352218598E+00
    0.121489706230896E+02    0.000000000000000E+00    0.849468367117002E+00
    0.121539707150264E+02    0.000000000000000E+00    0.839604314392782E+00
    0.121589708069632E+02    0.000000000000000E+00    0.829354517167393E+00
    0.121639708988999E+02    0.000000000000000E+00    0.818702600134304E+00
    0.121689709908367E+02    0.000000000000000E+00    0.807633911111175E+00
    0.121739710827735E+02    0.000000000000000E+00    0.796135951342639E+00
    0.121789711747103E+02    0.000000000000000E+00    0.784198801510423E+00
    0.121839712666471E+02    0.000000000000000E+00    0.771815525315510E+00
    0.121889713585839E+02    0.000000000000000E+00    0.758982532056678E+00
    0.121939714505207E+02    0.000000000000000E+00    0.745699878966157E+00
    0.121989715424575E+02    0.000000000000000E+00    0.731971494864367E+00
    0.122039716343942E+02    0.000000000000000E+00    0.717805308905703E+00
    0.122089717263310E+02    0.000000000000000E+00    0.703213271777823E+00
    0.122139718182678E+02    0.000000000000000E+00    0.688211261593347E+00
    0.122189719102046E+02    0.000000000000000E+00    0.672818872528440E+00
    0.122239720021414E+02    0.000000000000000E+00    0.657059090630204E+00
    0.122289720940782E+02    0.000000000000000E+00    0.640957867564383E+00
    0.122339721860150E+02    0.000000000000000E+00    0.624543608892176E+00
    0.122389722779518E+02    0.000000000000000E+00    0.607846598201939E+00
    0.122439723698886E+02    0.000000000000000E+00    0.590898381494953E+00
    0.122489724618253E+02    0.000000000000000E+00    0.573731138690892E+00
    0.122539725537621E+02    0.000000000000000E+00    0.556377066101652E+00
    0.122589726456989E+02    0.000000000000000E+00    0.538867796087973E+00
    0.122639727376357E+02    0.000000000000000E+00    0.521233872337364E+00
    0.122689728295725E+02    0.000000000000000E+00    0.503504297187641E+00
    0.122739729215093E+02    0.000000000000000E+00    0.485706161866398E+00
    0.122789730134461E+02    0.000000000000000E+00    0.467864365168694E+00
    0.122839731053829E+02    0.000000000000000E+00    0.450001421419386E+00
    0.122889731973196E+02    0.000000000000000E+00    0.432137354312016E+00
    0.122939732892564E+02    0.000000000000000E+00    0.414289669813587E+00
    0.122989733811932E+02    0.000000000000000E+00    0.396473398906549E+00
    0.123039734731300E+02    0.000000000000000E+00    0.378701199246837E+00
    0.123089735650668E+02    0.000000000000000E+00    0.360983504427292E+00
    0.123139736570036E+02    0.000000000000000E+00    0.343328709264447E+00
    0.123189737489404E+02    0.000000000000000E+00    0.325743380386635E+00
    0.123239738408772E+02    0.000000000000000E+00    0.308232482338123E+00
    0.123289739328139E+02    0.000000000000000E+00    0.290799610735923E+00
    0.123339740247507E+02    0.000000000000000E+00    0.273447225422817E+00
    0.123389741166875E+02    0.000000000000000E+00    0.256176877990671E+00
    0.123439742086243E+02    0.000000000000000E+00    0.238989429401816E+00
    0.123489743005611E+02    0.000000000000000E+00    0.221885254662790E+00
    0.123539743924979E+02    0.000000000000000E+00    0.204864432579619E+00
    0.123589744844347E+02    0.000000000000000E+00    0.187926919512992E+00
    0.123639745763715E+02    0.000000000000000E+00    0.171072706785945E+00
    0.123689746683082E+02    0.000000000000000E+00    0.154301961947030E+00
    0.123739747602450E+02    0.000000000000000E+00    0.137615154517210E+00
    0.123789748521818E+02    0.000000000000000E+00    0.121013167131876E+00
    0.123839749441186E+02    0.000000000000000E+00    0.104497393166595E+00
    0.123889750360554E+02    0.000000000000000E+00    0.880698220450821E-01
    0.123939751279922E+02    0.000000000000000E+00    0.717331134292969E-01
    0.123989752199290E+02    0.000000000000000E+00    0.554906627200365E-01
    0.124039753118658E+02    0.000000000000000E+00    0.393466511195762E-01
    0.124089754038025E+02    0.000000000000000E+00    0.233061037309823E-01
    0.124139754957393E+02    0.000000000000000E+00    0.737492083562572E-02
    0.124189755876761E+02    0.000000000000000E+00   -0.844008243448385E-02
    0.124239756796129E+02    0.000000000000000E+00   -0.241311470668524E-01
    0.124289757715497E+02    0.000000000000000E+00   -0.396895449439372E-01
    0.124339758634865E+02    0.000000000000000E+00   -0.551055577465139E-01
    0.124389759554233E+02    0.000000000000000E+00   -0.703684596118710E-01
    0.124439760473601E+02    0.000000000000000E+00   -0.854665032652749E-01
    0.124489761392968E+02    0.000000000000000E+00   -0.100386909444351E+00
    0.124539762312336E+02    0.000000000000000E+00   -0.115115859513079E+00
    0.124589763231704E+02    0.000000000000000E+00   -0.129638491245380E+00
    0.124639764151072E+02    0.000000000000000E+00   -0.143938897833921E+00
    0.124689765070440E+02    0.000000000000000E+00   -0.158000130233450E+00
    0.124739765989808E+02    0.000000000000000E+00   -0.171804203017018E+00
    0.124789766909176E+02    0.000000000000000E+00   -0.185332103965056E+00
    0.124839767828544E+02    0.000000000000000E+00   -0.198563807666771E+00
    0.124889768747912E+02    0.000000000000000E+00   -0.211478293340546E+00
    0.124939769667279E+02    0.000000000000000E+00   -0.224053567650114E+00
    0.124989770586647E+02    0.000000000000000E+00   -0.236266691359751E+00
    0.125039771506015E+02    0.000000000000000E+00   -0.248093813657570E+00
    0.125089772425383E+02    0.000000000000000E+00   -0.259510209447188E+00
    0.125139773344751E+02    0.000000000000000E+00   -0.270490324698085E+00
    0.125189774264119E+02    0.000000000000000E+00   -0.281007827568350E+00
    0.125239775183487E+02    0.000000000000000E+00   -0.291035666485995E+00
    0.125289776102855E+02    0.000000000000000E+00   -0.300546135417812E+00
    0.125339777022222E+02    0.000000000000000E+00   -0.309510946621589E+00
    0.125389777941590E+02    0.000000000000000E+00   -0.317901311145297E+00
    0.125439778860958E+02    0.000000000000000E+00   -0.325688027259884E+00
    0.125489779780326E+02    0.000000000000000E+00   -0.332841576997066E+00
    0.125539780699694E+02    0.000000000000000E+00   -0.339332230823819E+00
    0.125589781619062E+02    0.000000000000000E+00   -0.345130160463085E+00
    0.125639782538430E+02    0.000000000000000E+00   -0.350205559739346E+00
    0.125689783457798E+02    0.000000000000000E+00   -0.354528773243469E+00
    0.125739784377165E+02    0.000000000000000E+00   -0.358070432487600E+00
    0.125789785296533E+02    0.000000000000000E+00   -0.360801599110893E+00
    0.125839786215901E+02    0.000000000000000E+00   -0.362693914572350E+00
    0.125889787135269E+02    0.000000000000000E+00   -0.363719755614902E+00
    0.125939788054637E+02    0.000000000000000E+00   -0.363852394696970E+00
    0.125989788974005E+02    0.000000000000000E+00   -0.363066164399651E+00
    0.126039789893373E+02    0.000000000000000E+00   -0.361336624721106E+00
    0.126089790812741E+02    0.000000000000000E+00   -0.358640732030770E+00
    0.126139791732108E+02    0.000000000000000E+00   -0.354957008332618E+00
    0.126189792651476E+02    0.000000000000000E+00   -0.350265709376192E+00
    0.126239793570844E+02    0.000000000000000E+00   -0.344548990058566E+00
    0.126289794490212E+02    0.000000000000000E+00   -0.337791065479056E+00
    0.126339795409580E+02    0.000000000000000E+00   -0.329978365934371E+00
    0.126389796328948E+02    0.000000000000000E+00   -0.321099684147351E+00
    0.126439797248316E+02    0.000000000000000E+00   -0.311146312931273E+00
    0.126489798167684E+02    0.000000000000000E+00   -0.300112171413559E+00
    0.126539799087051E+02    0.000000000000000E+00   -0.287993918963321E+00
    0.126589800006419E+02    0.000000000000000E+00   -0.274791053199342E+00
    0.126639800925787E+02    0.000000000000000E+00   -0.260505993213528E+00
    0.126689801845155E+02    0.000000000000000E+00   -0.245144144518475E+00
    0.126739802764523E+02    0.000000000000000E+00   -0.228713945444557E+00
    0.126789803683891E+02    0.000000000000000E+00   -0.211226893752076E+00
    0.126839804603259E+02    0.000000000000000E+00   -0.192697552645465E+00
    0.126889805522627E+02    0.000000000000000E+00   -0.173143535614662E+00
    0.126939806441995E+02    0.000000000000000E+00   -0.152585469779178E+00
    0.126989807361362E+02    0.000000000000000E+00   -0.131046937683761E+00
    0.127039808280730E+02    0.000000000000000E+00   -0.108554397767226E+00
    0.127089809200098E+02    0.000000000000000E+00   -0.851370840069622E-01
    0.127139810119466E+02    0.000000000000000E+00   -0.608268855160374E-01
    0.127189811038834E+02    0.000000000000000E+00   -0.356582071354701E-01
    0.127239811958202E+02    0.000000000000000E+00   -0.966781231562433E-02
    0.127289812877570E+02    0.000000000000000E+00    0.171053501896477E-01
    0.127339813796938E+02    0.000000000000000E+00    0.446203340733147E-01
    0.127389814716305E+02    0.000000000000000E+00    0.728343958215116E-01
    0.127439815635673E+02    0.000000000000000E+00    0.101703205517148E+00
    0.127489816555041E+02    0.000000000000000E+00    0.131181065929674E+00
    0.127539817474409E+02    0.000000000000000E+00    0.161221137923856E+00
    0.127589818393777E+02    0.000000000000000E+00    0.191775669498046E+00
    0.127639819313145E+02    0.000000000000000E+00    0.222796226551111E+00
    0.127689820232513E+02    0.000000000000000E+00    0.254233922995911E+00
    0.127739821151881E+02    0.000000000000000E+00    0.286039648116975E+00
    0.127789822071248E+02    0.000000000000000E+00    0.318164289133883E+00
    0.127839822990616E+02    0.000000000000000E+00    0.350558947066291E+00
    0.127889823909984E+02    0.000000000000000E+00    0.383175144179577E+00
    0.127939824829352E+02    0.000000000000000E+00    0.415965021381042E+00
    0.127989825748720E+02    0.000000000000000E+00    0.448881524306761E+00
    0.128039826668088E+02    0.000000000000000E+00    0.481878576822015E+00
    0.128089827587456E+02    0.000000000000000E+00    0.514911241046407E+00
    0.128139828506824E+02    0.000000000000000E+00    0.547935863138360E+00
    0.128189829426191E+02    0.000000000000000E+00    0.580910204308597E+00
    0.128239830345559E+02    0.000000000000000E+00    0.613793556733046E+00
    0.128289831264927E+02    0.000000000000000E+00    0.646546844230963E+00
    0.128339832184295E+02    0.000000000000000E+00    0.679132707753685E+00
    0.128389833103663E+02    0.000000000000000E+00    0.711515575901240E+00
    0.128439834023031E+02    0.000000000000000E+00    0.743661720831230E+00
    0.128489834942399E+02    0.000000000000000E+00    0.775539300061518E+00
    0.128539835861767E+02    0.000000000000000E+00    0.807118384782440E+00
    0.128589836781134E+02    0.000000000000000E+00    0.838370975392512E+00
    0.128639837700502E+02    0.000000000000000E+00    0.869271005045302E+00
    0.128689838619870E+02    0.000000000000000E+00    0.899794332072985E+00
    0.128739839539238E+02    0.000000000000000E+00    0.929918722162548E+00
    0.128789840458606E+02    0.000000000000000E+00    0.959623821229626E+00
    0.128839841377974E+02    0.000000000000000E+00    0.988891119914257E+00
    0.128889842297342E+02    0.000000000000000E+00    0.101770391064032E+01
    0.128939843216710E+02    0.000000000000000E+00    0.104604723816045E+01
    0.128989844136078E+02    0.000000000000000E+00    0.107390784445202E+01
    0.129039845055445E+02    0.000000000000000E+00    0.110127410929116E+01
    0.129089845974813E+02    0.000000000000000E+00    0.112813598545970E+01
    0.129139846894181E+02    0.000000000000000E+00    0.115448493337339E+01
    0.129189847813549E+02    0.000000000000000E+00    0.118031385084999E+01
    0.129239848732917E+02    0.000000000000000E+00    0.120561700251847E+01
    0.129289849652285E+02    0.000000000000000E+00    0.123038994780816E+01
    0.129339850571653E+02    0.000000000000000E+00    0.125462946847384E+01
    0.129389851491021E+02    0.000000000000000E+00    0.127833349615141E+01
    0.129439852410388E+02    0.000000000000000E+00    0.130150104041092E+01
    0.129489853329756E+02    0.000000000000000E+00    0.132413211771639E+01
    0.129539854249124E+02    0.000000000000000E+00    0.134622768166044E+01
    0.129589855168492E+02    0.000000000000000E+00    0.136778955476886E+01
    0.129639856087860E+02    0.000000000000000E+00    0.138882036216610E+01
    0.129689857007228E+02    0.000000000000000E+00    0.140932346728823E+01
    0.129739857926596E+02    0.000000000000000E+00    0.142930290989587E+01
    0.129789858845964E+02    0.000000000000000E+00    0.144876334636658E+01
    0.129839859765331E+02    0.000000000000000E+00    0.146770999262779E+01
    0.129889860684699E+02    0.000000000000000E+00    0.148614856955303E+01
    0.129939861604067E+02    0.000000000000000E+00    0.150408525134414E+01
    0.129989862523435E+02    0.000000000000000E+00    0.152152661535278E+01
    0.130039863442803E+02    0.000000000000000E+00    0.153847959666527E+01
    0.130089864362171E+02    0.000000000000000E+00    0.155495144337895E+01
    0.130139865281539E+02    0.000000000000000E+00    0.157094967542423E+01
    0.130189866200907E+02    0.000000000000000E+00    0.158648204577391E+01
    0.130239867120274E+02    0.000000000000000E+00    0.160155650414144E+01
    0.130289868039642E+02    0.000000000000000E+00    0.161618116311731E+01
    0.130339868959010E+02    0.000000000000000E+00    0.163036426666159E+01
    0.130389869878378E+02    0.000000000000000E+00    0.164411416086650E+01
    0.130439870797746E+02    0.000000000000000E+00    0.165743926690574E+01
    0.130489871717114E+02    0.000000000000000E+00    0.167034805607136E+01
    0.130539872636482E+02    0.000000000000000E+00    0.168284902680759E+01
    0.130589873555850E+02    0.000000000000000E+00    0.169495068364371E+01
    0.130639874475217E+02    0.000000000000000E+00    0.170666151792982E+01
    0.130689875394585E+02    0.000000000000000E+00    0.171798999027900E+01
    0.130739876313953E+02    0.000000000000000E+00    0.172894451461951E+01
    0.130789877233321E+02    0.000000000000000E+00    0.173953344376525E+01
    0.130839878152689E+02    0.000000000000000E+00    0.174976505641081E+01
    0.130889879072057E+02    0.000000000000000E+00    0.175964754546378E+01
    0.130939879991425E+02    0.000000000000000E+00    0.176918900762599E+01
    0.130989880910793E+02    0.000000000000000E+00    0.177839743414192E+01
    0.131039881830160E+02    0.000000000000000E+00    0.178728070263335E+01
    0.131089882749528E+02    0.000000000000000E+00    0.179584656994358E+01
    0.131139883668896E+02    0.000000000000000E+00    0.180410266591841E+01
    0.131189884588264E+02    0.000000000000000E+00    0.181205648805272E+01
    0.131239885507632E+02    0.000000000000000E+00    0.181971539693797E+01
    0.131289886427000E+02    0.000000000000000E+00    0.182708661244689E+01
    0.131339887346368E+02    0.000000000000000E+00    0.183417721059547E+01
    0.131389888265736E+02    0.000000000000000E+00    0.184099412102738E+01
    0.131439889185104E+02    0.000000000000000E+00    0.184754412506753E+01
    0.131489890104471E+02    0.000000000000000E+00    0.185383385429454E+01
    0.131539891023839E+02    0.000000000000000E+00    0.185986978958978E+01
    0.131589891943207E+02    0.000000000000000E+00    0.186565826064217E+01
    0.131639892862575E+02    0.000000000000000E+00    0.187120544545997E+01
    0.131689893781943E+02    0.000000000000000E+00    0.187651737168081E+01
    0.131739894701311E+02    0.000000000000000E+00    0.188159991552899E+01
    0.131789895620679E+02    0.000000000000000E+00    0.188645880378578E+01
    0.131839896540047E+02    0.000000000000000E+00    0.189109961445761E+01
    0.131889897459414E+02    0.000000000000000E+00    0.189552777810823E+01
    0.131939898378782E+02    0.000000000000000E+00    0.189974857935134E+01
    0.131989899298150E+02    0.000000000000000E+00    0.190376715851630E+01
    0.132039900217518E+02    0.000000000000000E+00    0.190758851346611E+01
    0.132089901136886E+02    0.000000000000000E+00    0.191121750154640E+01
    0.132139902056254E+02    0.000000000000000E+00    0.191465884164816E+01
    0.132189902975622E+02    0.000000000000000E+00    0.191791711636556E+01
    0.132239903894990E+02    0.000000000000000E+00    0.192099677423475E+01
    0.132289904814357E+02    0.000000000000000E+00    0.192390213203800E+01
    0.132339905733725E+02    0.000000000000000E+00    0.192663737715921E+01
    0.132389906653093E+02    0.000000000000000E+00    0.192920656998269E+01
    0.132439907572461E+02    0.000000000000000E+00    0.193161364631766E+01
    0.132489908491829E+02    0.000000000000000E+00    0.193386241985933E+01
    0.132539909411197E+02    0.000000000000000E+00    0.193595658456232E+01
    0.132589910330565E+02    0.000000000000000E+00    0.193789971731332E+01
    0.132639911249933E+02    0.000000000000000E+00    0.193969528007928E+01
    0.132689912169300E+02    0.000000000000000E+00    0.194134662261921E+01
    0.132739913088668E+02    0.000000000000000E+00    0.194285698476286E+01
    0.132789914008036E+02    0.000000000000000E+00    0.194422949885984E+01
    0.132839914927404E+02    0.000000000000000E+00    0.194546719214910E+01
    0.132889915846772E+02    0.000000000000000E+00    0.194657298910277E+01
    0.132939916766140E+02    0.000000000000000E+00    0.194754971373486E+01
    0.132989917685508E+02    0.000000000000000E+00    0.194840009188724E+01
    0.133039918604876E+02    0.000000000000000E+00    0.194912675337804E+01
    0.133089919524243E+02    0.000000000000000E+00    0.194973223434741E+01
    0.133139920443611E+02    0.000000000000000E+00    0.195021897923508E+01
    0.133189921362979E+02    0.000000000000000E+00    0.195058934295181E+01
    0.133239922282347E+02    0.000000000000000E+00    0.195084559290419E+01
    0.133289923201715E+02    0.000000000000000E+00    0.195098991098537E+01
    0.133339924121083E+02    0.000000000000000E+00    0.195102439551310E+01
    0.133389925040451E+02    0.000000000000000E+00    0.195095106311535E+01
    0.133439925959819E+02    0.000000000000000E+00    0.195077185056161E+01
    0.133489926879186E+02    0.000000000000000E+00    0.195048861654205E+01
    0.133539927798554E+02    0.000000000000000E+00    0.195010314338876E+01
    0.133589928717922E+02    0.000000000000000E+00    0.194961713874489E+01
    0.133639929637290E+02    0.000000000000000E+00    0.194903223717759E+01
    0.133689930556658E+02    0.000000000000000E+00    0.194835000173594E+01
    0.133739931476026E+02    0.000000000000000E+00    0.194757192545366E+01
    0.133789932395394E+02    0.000000000000000E+00    0.194669943279690E+01
    0.133839933314762E+02    0.000000000000000E+00    0.194573388105364E+01
    0.133889934234130E+02    0.000000000000000E+00    0.194467656168901E+01
    0.133939935153497E+02    0.000000000000000E+00    0.194352870159456E+01
    0.133989936072865E+02    0.000000000000000E+00    0.194229146435225E+01
    0.134039936992233E+02    0.000000000000000E+00    0.194096595139306E+01
    0.134089937911601E+02    0.000000000000000E+00    0.193955320312182E+01
    0.134139938830969E+02    0.000000000000000E+00    0.193805419998744E+01
    0.134189939750337E+02    0.000000000000000E+00    0.193646986349861E+01
    0.134239940669705E+02    0.000000000000000E+00    0.193480105718505E+01
    0.134289941589073E+02    0.000000000000000E+00    0.193304858753484E+01
    0.134339942508440E+02    0.000000000000000E+00    0.193121320476357E+01
    0.134389943427808E+02    0.000000000000000E+00    0.192929560377822E+01
    0.134439944347176E+02    0.000000000000000E+00    0.192729642479698E+01
    0.134489945266544E+02    0.000000000000000E+00    0.192521625411974E+01
    0.134539946185912E+02    0.000000000000000E+00    0.192305562477157E+01
    0.134589947105280E+02    0.000000000000000E+00    0.192081501710126E+01
    0.134639948024648E+02    0.000000000000000E+00    0.191849485939071E+01
    0.134689948944016E+02    0.000000000000000E+00    0.191609552825762E+01
    0.134739949863383E+02    0.000000000000000E+00    0.191361734921852E+01
    0.134789950782751E+02    0.000000000000000E+00    0.191106059705276E+01
    0.134839951702119E+02    0.000000000000000E+00    0.190842549614420E+01
    0.134889952621487E+02    0.000000000000000E+00    0.190571222085079E+01
    0.134939953540855E+02    0.000000000000000E+00    0.190292089571039E+01
    0.134989954460223E+02    0.000000000000000E+00    0.190005159568461E+01
    0.135039955379591E+02    0.000000000000000E+00    0.189710434631891E+01
    0.135089956298959E+02    0.000000000000000E+00    0.189407912386049E+01
    0.135139957218326E+02    0.000000000000000E+00    0.189097585531821E+01
    0.135189958137694E+02    0.000000000000000E+00    0.188779441851312E+01
    0.135239959057062E+02    0.000000000000000E+00    0.188453464199804E+01
    0.135289959976430E+02    0.000000000000000E+00    0.188119630513567E+01
    0.135339960895798E+02    0.000000000000000E+00    0.187777913761090E+01
    0.135389961815166E+02    0.000000000000000E+00    0.187428281969028E+01
    0.135439962734534E+02    0.000000000000000E+00    0.187070698174373E+01
    0.135489963653902E+02    0.000000000000000E+00    0.186705120403152E+01
    0.135539964573269E+02    0.000000000000000E+00    0.186331501638000E+01
    0.135589965492637E+02    0.000000000000000E+00    0.185949789780826E+01
    0.135639966412005E+02    0.000000000000000E+00    0.185559927610519E+01
    0.135689967331373E+02    0.000000000000000E+00    0.185161852735320E+01
    0.135739968250741E+02    0.000000000000000E+00    0.184755497540955E+01
    0.135789969170109E+02    0.000000000000000E+00    0.184340789132452E+01
    0.135839970089477E+02    0.000000000000000E+00    0.183917649271861E+01
    0.135889971008845E+02    0.000000000000000E+00    0.183485994310378E+01
    0.135939971928213E+02    0.000000000000000E+00    0.183045735115464E+01
    0.135989972847580E+02    0.000000000000000E+00    0.182596776992758E+01
    0.136039973766948E+02    0.000000000000000E+00    0.182139019602883E+01
    0.136089974686316E+02    0.000000000000000E+00    0.181672356873112E+01
    0.136139975605684E+02    0.000000000000000E+00    0.181196676903880E+01
    0.136189976525052E+02    0.000000000000000E+00    0.180711861870283E+01
    0.136239977444420E+02    0.000000000000000E+00    0.180217787918492E+01
    0.136289978363788E+02    0.000000000000000E+00    0.179714325057220E+01
    0.136339979283156E+02    0.000000000000000E+00    0.179201337044376E+01
    0.136389980202523E+02    0.000000000000000E+00    0.178678681268895E+01
    0.136439981121891E+02    0.000000000000000E+00    0.178146208628047E+01
    0.136489982041259E+02    0.000000000000000E+00    0.177603763400297E+01
    0.136539982960627E+02    0.000000000000000E+00    0.177051183114035E+01
    0.136589983879995E+02    0.000000000000000E+00    0.176488298412380E+01
    0.136639984799363E+02    0.000000000000000E+00    0.175914932914462E+01
    0.136689985718731E+02    0.000000000000000E+00    0.175330903073526E+01
    0.136739986638099E+02    0.000000000000000E+00    0.174736018032392E+01
    0.136789987557466E+02    0.000000000000000E+00    0.174130079476781E+01
    0.136839988476834E+02    0.000000000000000E+00    0.173512881487231E+01
    0.136889989396202E+02    0.000000000000000E+00    0.172884210390352E+01
    0.136939990315570E+02    0.000000000000000E+00    0.172243844610316E+01
    0.136989991234938E+02    0.000000000000000E+00    0.171591554524113E+01
    0.137039992154306E+02    0.000000000000000E+00    0.170927102298482E+01
    0.137089993073674E+02    0.000000000000000E+00    0.170250241796310E+01
    0.137139993993042E+02    0.000000000000000E+00    0.169560718382779E+01
    0.137189994912409E+02    0.000000000000000E+00    0.168858268834969E+01
    0.137239995831777E+02    0.000000000000000E+00    0.168142621213237E+01
    0.137289996751145E+02    0.000000000000000E+00    0.167413494756141E+01
    0.137339997670513E+02    0.000000000000000E+00    0.166670599789858E+01
    0.137389998589881E+02    0.000000000000000E+00    0.165913637656060E+01
    0.137439999509249E+02    0.000000000000000E+00    0.165142300662080E+01
    0.137490000428617E+02    0.000000000000000E+00    0.164356272057801E+01
    0.137540001347985E+02    0.000000000000000E+00    0.163555226044299E+01
    0.137590002267352E+02    0.000000000000000E+00    0.162738827820067E+01
    0.137640003186720E+02    0.000000000000000E+00    0.161906733671397E+01
    0.137690004106088E+02    0.000000000000000E+00    0.161058591114591E+01
    0.137740005025456E+02    0.000000000000000E+00    0.160194039098606E+01
    0.137790005944824E+02    0.000000000000000E+00    0.159312708278148E+01
    0.137840006864192E+02    0.000000000000000E+00    0.158414221368410E+01
    0.137890007783560E+02    0.000000000000000E+00    0.157498193596340E+01
    0.137940008702928E+02    0.000000000000000E+00    0.156564233254849E+01
    0.137990009622296E+02    0.000000000000000E+00    0.155611942396347E+01
    0.138040010541663E+02    0.000000000000000E+00    0.154640917657396E+01
    0.138090011461031E+02    0.000000000000000E+00    0.153650751263210E+01
    0.138140012380399E+02    0.000000000000000E+00    0.152641032217575E+01
    0.138190013299767E+02    0.000000000000000E+00    0.151611347718168E+01
    0.138240014219135E+02    0.000000000000000E+00    0.150561284824727E+01
    0.138290015138503E+02    0.000000000000000E+00    0.149490432418216E+01
    0.138340016057871E+02    0.000000000000000E+00    0.148398383492508E+01
    0.138390016977239E+02    0.000000000000000E+00    0.147284737825897E+01
    0.138440017896606E+02    0.000000000000000E+00    0.146149105083811E+01
    0.138490018815974E+02    0.000000000000000E+00    0.144991108416222E+01
    0.138540019735342E+02    0.000000000000000E+00    0.143810388609459E+01
    0.138590020654710E+02    0.000000000000000E+00    0.142606608871432E+01
    0.138640021574078E+02    0.000000000000000E+00    0.141379460327199E+01
    0.138690022493446E+02    0.000000000000000E+00    0.140128668312645E+01
    0.138740023412814E+02    0.000000000000000E+00    0.138853999558453E+01
    0.138790024332182E+02    0.000000000000000E+00    0.137555270360217E+01
    0.138840025251549E+02    0.000000000000000E+00    0.136232355830406E+01
    0.138890026170917E+02    0.000000000000000E+00    0.134885200322384E+01
    0.138940027090285E+02    0.000000000000000E+00    0.133513829101085E+01
    0.138990028009653E+02    0.000000000000000E+00    0.132118361308331E+01
    0.139040028929021E+02    0.000000000000000E+00    0.130699024219725E+01
    0.139090029848389E+02    0.000000000000000E+00    0.129256168712657E+01
    0.139140030767757E+02    0.000000000000000E+00    0.127790285740123E+01
    0.139190031687125E+02    0.000000000000000E+00    0.126302023416039E+01
    0.139240032606492E+02    0.000000000000000E+00    0.124792204033030E+01
    0.139290033525860E+02    0.000000000000000E+00    0.123261839910603E+01
    0.139340034445228E+02    0.000000000000000E+00    0.121712146347908E+01
    0.139390035364596E+02    0.000000000000000E+00    0.120144549042097E+01
    0.139440036283964E+02    0.000000000000000E+00    0.118560682002225E+01
    0.139490037203332E+02    0.000000000000000E+00    0.116962370059461E+01
    0.139540038122700E+02    0.000000000000000E+00    0.115351587289690E+01
    0.139590039042068E+02    0.000000000000000E+00    0.113730378669555E+01
    0.139640039961435E+02    0.000000000000000E+00    0.112100726596977E+01
    0.139690040880803E+02    0.000000000000000E+00    0.110464335884647E+01
    0.139740041800171E+02    0.000000000000000E+00    0.108822299691183E+01
    0.139790042719539E+02    0.000000000000000E+00    0.107174593685262E+01
    0.139840043638907E+02    0.000000000000000E+00    0.105519326094083E+01
    0.139890044558275E+02    0.000000000000000E+00    0.103851645836790E+01
    0.139940045477643E+02    0.000000000000000E+00    0.102162185154889E+01
    0.139990046397011E+02    0.000000000000000E+00    0.100434887099990E+01
    0.140040047316379E+02    0.000000000000000E+00    0.986440648637465E+00
    0.140090048235746E+02    0.000000000000000E+00    0.967505843392689E+00
    0.140140049155114E+02    0.000000000000000E+00    0.946972146958104E+00
    0.140190050074482E+02    0.000000000000000E+00    0.924035432826105E+00
    0.140240050993850E+02    0.000000000000000E+00    0.897615135613420E+00
    0.140290051913218E+02    0.000000000000000E+00    0.866336863877143E+00
    0.140340052832586E+02    0.000000000000000E+00    0.828575964859526E+00
    0.140390053751954E+02    0.000000000000000E+00    0.782604130761682E+00
    0.140440054671322E+02    0.000000000000000E+00    0.726871058264238E+00
    0.140490055590689E+02    0.000000000000000E+00    0.660407436436586E+00
    0.140540056510057E+02    0.000000000000000E+00    0.583252290139988E+00
    0.140590057429425E+02    0.000000000000000E+00    0.496726734978782E+00
    0.140640058348793E+02    0.000000000000000E+00    0.403376428032384E+00
    0.140690059268161E+02    0.000000000000000E+00    0.306536418552015E+00
    0.140740060187529E+02    0.000000000000000E+00    0.209671012692454E+00
    0.140790061106897E+02    0.000000000000000E+00    0.115756789197996E+00
    0.140840062026265E+02    0.000000000000000E+00    0.269210182976691E-01
    0.140890062945632E+02    0.000000000000000E+00   -0.556146971424066E-01
    0.140940063865000E+02    0.000000000000000E+00   -0.131372471337122E+00
    0.140990064784368E+02    0.000000000000000E+00   -0.200367391695586E+00
    0.141040065703736E+02    0.000000000000000E+00   -0.262867002478935E+00
    0.141090066623104E+02    0.000000000000000E+00   -0.319208340821073E+00
    0.141140067542472E+02    0.000000000000000E+00   -0.369680523692343E+00
    0.141190068461840E+02    0.000000000000000E+00   -0.414461583324362E+00
    0.141240069381208E+02    0.000000000000000E+00   -0.453593415397367E+00
    0.141290070300575E+02    0.000000000000000E+00   -0.486980853226897E+00
    0.141340071219943E+02    0.000000000000000E+00   -0.514405004982473E+00
    0.141390072139311E+02    0.000000000000000E+00   -0.535544747806595E+00
    0.141440073058679E+02    0.000000000000000E+00   -0.550002952343830E+00
    0.141490073978047E+02    0.000000000000000E+00   -0.557335633176537E+00
    0.141540074897415E+02    0.000000000000000E+00   -0.557083029949392E+00
    0.141590075816783E+02    0.000000000000000E+00   -0.548801879215021E+00
    0.141640076736151E+02    0.000000000000000E+00   -0.532098049624459E+00
    0.141690077655518E+02    0.000000000000000E+00   -0.506658446627583E+00
    0.141740078574886E+02    0.000000000000000E+00   -0.472280777610458E+00
    0.141790079494254E+02    0.000000000000000E+00   -0.428899512613358E+00
    0.141840080413622E+02    0.000000000000000E+00   -0.376606268207596E+00
    0.141890081332990E+02    0.000000000000000E+00   -0.315662946749776E+00
    0.141940082252358E+02    0.000000000000000E+00   -0.246506309626800E+00
    0.141990083171726E+02    0.000000000000000E+00   -0.169743237646657E+00
    0.142040084091094E+02    0.000000000000000E+00   -0.861366751234996E-01
    0.142090085010461E+02    0.000000000000000E+00    0.341693142343449E-02
    0.142140085929829E+02    0.000000000000000E+00    0.979171228147384E-01
    0.142190086849197E+02    0.000000000000000E+00    0.196293666097102E+00
    0.142240087768565E+02    0.000000000000000E+00    0.297443015371298E+00
    0.142290088687933E+02    0.000000000000000E+00    0.400264414838061E+00
    0.142340089607301E+02    0.000000000000000E+00    0.503693298293460E+00
    0.142390090526669E+02    0.000000000000000E+00    0.606730102729918E+00
    0.142440091446037E+02    0.000000000000000E+00    0.708463218914450E+00
    0.142490092365405E+02    0.000000000000000E+00    0.808085451152414E+00
    0.142540093284772E+02    0.000000000000000E+00    0.904903963801357E+00
    0.142590094204140E+02    0.000000000000000E+00    0.998344188776200E+00
    0.142640095123508E+02    0.000000000000000E+00    0.108794852102445E+01
    0.142690096042876E+02    0.000000000000000E+00    0.117337083018262E+01
    0.142740096962244E+02    0.000000000000000E+00    0.125436788301719E+01
    0.142790097881612E+02    0.000000000000000E+00    0.133078872623206E+01
    0.142840098800980E+02    0.000000000000000E+00    0.140256296472172E+01
    0.142890099720348E+02    0.000000000000000E+00    0.146968870896506E+01
    0.142940100639715E+02    0.000000000000000E+00    0.153222079220839E+01
    0.142990101559083E+02    0.000000000000000E+00    0.159025968908571E+01
    0.143040102478451E+02    0.000000000000000E+00    0.164394141679679E+01
    0.143090103397819E+02    0.000000000000000E+00    0.169342857464553E+01
    0.143140104317187E+02    0.000000000000000E+00    0.173890257929394E+01
    0.143190105236555E+02    0.000000000000000E+00    0.178055708060199E+01
    0.143240106155923E+02    0.000000000000000E+00    0.181859249313088E+01
    0.143290107075291E+02    0.000000000000000E+00    0.185321154734918E+01
    0.143340107994658E+02    0.000000000000000E+00    0.188461574820903E+01
    0.143390108914026E+02    0.000000000000000E+00    0.191300262321780E+01
    0.143440109833394E+02    0.000000000000000E+00    0.193856364416756E+01
    0.143490110752762E+02    0.000000000000000E+00    0.196148271366713E+01
    0.143540111672130E+02    0.000000000000000E+00    0.198193511746243E+01
    0.143590112591498E+02    0.000000000000000E+00    0.200008685474776E+01
    0.143640113510866E+02    0.000000000000000E+00    0.201609427033071E+01
    0.143690114430234E+02    0.000000000000000E+00    0.203010392344987E+01
    0.143740115349601E+02    0.000000000000000E+00    0.204225263881188E+01
    0.143790116268969E+02    0.000000000000000E+00    0.205266769432253E+01
    0.143840117188337E+02    0.000000000000000E+00    0.206146710855556E+01
    0.143890118107705E+02    0.000000000000000E+00    0.206875999790698E+01
    0.143940119027073E+02    0.000000000000000E+00    0.207464697948485E+01
    0.143990119946441E+02    0.000000000000000E+00    0.207922060082623E+01
    0.144040120865809E+02    0.000000000000000E+00    0.208256578172983E+01
    0.144090121785177E+02    0.000000000000000E+00    0.208476025693013E+01
    0.144140122704544E+02    0.000000000000000E+00    0.208587501112808E+01
    0.144190123623912E+02    0.000000000000000E+00    0.208597470013974E+01
    0.144240124543280E+02    0.000000000000000E+00    0.208511805370537E+01
    0.144290125462648E+02    0.000000000000000E+00    0.208335825690916E+01
    0.144340126382016E+02    0.000000000000000E+00    0.208074330825296E+01
    0.144390127301384E+02    0.000000000000000E+00    0.207731635326565E+01
    0.144440128220752E+02    0.000000000000000E+00    0.207311599316792E+01
    0.144490129140120E+02    0.000000000000000E+00    0.206817656857924E+01
    0.144540130059488E+02    0.000000000000000E+00    0.206252841859652E+01
    0.144590130978855E+02    0.000000000000000E+00    0.205619811580732E+01
    0.144640131898223E+02    0.000000000000000E+00    0.204920867796124E+01
    0.144690132817591E+02    0.000000000000000E+00    0.204157975711155E+01
    0.144740133736959E+02    0.000000000000000E+00    0.203332780709340E+01
    0.144790134656327E+02    0.000000000000000E+00    0.202446623021165E+01
    0.144840135575695E+02    0.000000000000000E+00    0.201500550400585E+01
    0.144890136495063E+02    0.000000000000000E+00    0.200495328893017E+01
    0.144940137414431E+02    0.000000000000000E+00    0.199431451775663E+01
    0.144990138333798E+02    0.000000000000000E+00    0.198309146747328E+01
    0.145040139253166E+02    0.000000000000000E+00    0.197128381442531E+01
    0.145090140172534E+02    0.000000000000000E+00    0.195888867343269E+01
    0.145140141091902E+02    0.000000000000000E+00    0.194590062163247E+01
    0.145190142011270E+02    0.000000000000000E+00    0.193231170783441E+01
    0.145240142930638E+02    0.000000000000000E+00    0.191811144827178E+01
    0.145290143850006E+02    0.000000000000000E+00    0.190328680977977E+01
    0.145340144769374E+02    0.000000000000000E+00    0.188782218167002E+01
    0.145390145688741E+02    0.000000000000000E+00    0.187169933791545E+01
    0.145440146608109E+02    0.000000000000000E+00    0.185489739175794E+01
    0.145490147527477E+02    0.000000000000000E+00    0.183739274553952E+01
    0.145540148446845E+02    0.000000000000000E+00    0.181915903951355E+01
    0.145590149366213E+02    0.000000000000000E+00    0.180016710476339E+01
    0.145640150285581E+02    0.000000000000000E+00    0.178038492692570E+01
    0.145690151204949E+02    0.000000000000000E+00    0.175977763029882E+01
    0.145740152124317E+02    0.000000000000000E+00    0.173830749462357E+01
    0.145790153043684E+02    0.000000000000000E+00    0.171593402175625E+01
    0.145840153963052E+02    0.000000000000000E+00    0.169261407522702E+01
    0.145890154882420E+02    0.000000000000000E+00    0.166830212388528E+01
    0.145940155801788E+02    0.000000000000000E+00    0.164295063180894E+01
    0.145990156721156E+02    0.000000000000000E+00    0.161651065146390E+01
    0.146040157640524E+02    0.000000000000000E+00    0.158893269699604E+01
    0.146090158559892E+02    0.000000000000000E+00    0.156016800112230E+01
    0.146140159479260E+02    0.000000000000000E+00    0.153017029422454E+01
    0.146190160398627E+02    0.000000000000000E+00    0.149889828983927E+01
    0.146240161317995E+02    0.000000000000000E+00    0.146631911790945E+01
    0.146290162237363E+02    0.000000000000000E+00    0.143241301425989E+01
    0.146340163156731E+02    0.000000000000000E+00    0.139717964242971E+01
    0.146390164076099E+02    0.000000000000000E+00    0.136064646366543E+01
    0.146440164995467E+02    0.000000000000000E+00    0.132287950795055E+01
    0.146490165914835E+02    0.000000000000000E+00    0.128399655064405E+01
    0.146540166834202E+02    0.000000000000000E+00    0.124418162996059E+01
    0.146590167753570E+02    0.000000000000000E+00    0.120369702702823E+01
    0.146640168672938E+02    0.000000000000000E+00    0.116288189068705E+01
    0.146690169592306E+02    0.000000000000000E+00    0.112211018995290E+01
    0.146740170511674E+02    0.000000000000000E+00    0.108164281910118E+01
    0.146790171431042E+02    0.000000000000000E+00    0.104122734766288E+01
    0.146840172350410E+02    0.000000000000000E+00    0.999153358670740E+00
    0.146890173269778E+02    0.000000000000000E+00    0.950401953385598E+00
    0.146940174189145E+02    0.000000000000000E+00    0.887796490858352E+00
    0.146990175108513E+02    0.000000000000000E+00    0.765588802057641E+00
    0.147040176027881E+02    0.000000000000000E+00    0.594498795157503E+00
    0.147090176947249E+02    0.000000000000000E+00    0.360782649828860E+00
    0.147140177866617E+02    0.000000000000000E+00    0.106004707573044E+00
    0.147190178785985E+02    0.000000000000000E+00   -0.122915368370564E+00
    0.147240179705353E+02    0.000000000000000E+00   -0.305262577256097E+00
    0.147290180624721E+02    0.000000000000000E+00   -0.441731983317664E+00
    0.147340181544088E+02    0.000000000000000E+00   -0.537955561609030E+00
    0.147390182463456E+02    0.000000000000000E+00   -0.596637839480108E+00
    0.147440183382824E+02    0.000000000000000E+00   -0.616779693968883E+00
    0.147490184302192E+02    0.000000000000000E+00   -0.595375179134403E+00
    0.147540185221560E+02    0.000000000000000E+00   -0.529554804571816E+00
    0.147590186140928E+02    0.000000000000000E+00   -0.418518616924954E+00
    0.147640187060296E+02    0.000000000000000E+00   -0.264888051894443E+00
    0.147690187979663E+02    0.000000000000000E+00   -0.751516647847233E-01
    0.147740188899031E+02    0.000000000000000E+00    0.140932705327767E+00
    0.147790189818399E+02    0.000000000000000E+00    0.371775821179619E+00
    0.147840190737767E+02    0.000000000000000E+00    0.605732825494308E+00
    0.147890191657135E+02    0.000000000000000E+00    0.832652256485918E+00
    0.147940192576503E+02    0.000000000000000E+00    0.104482619351659E+01
    0.147990193495871E+02    0.000000000000000E+00    0.123726647784369E+01
    0.148040194415239E+02    0.000000000000000E+00    0.140746077336507E+01
    0.148090195334606E+02    0.000000000000000E+00    0.155484815076463E+01
    0.148140196253974E+02    0.000000000000000E+00    0.168022456560806E+01
    0.148190197173342E+02    0.000000000000000E+00    0.178521040896567E+01
    0.148240198092710E+02    0.000000000000000E+00    0.187183698421935E+01
    0.148290199012078E+02    0.000000000000000E+00    0.194225817980290E+01
    0.148340199931446E+02    0.000000000000000E+00    0.199856837698085E+01
    0.148390200850814E+02    0.000000000000000E+00    0.204269991709662E+01
    0.148440201770182E+02    0.000000000000000E+00    0.207637502124786E+01
    0.148490202689549E+02    0.000000000000000E+00    0.210109219187744E+01
    0.148540203608917E+02    0.000000000000000E+00    0.211813272396863E+01
    0.148590204528285E+02    0.000000000000000E+00    0.212857769797534E+01
    0.148640205447653E+02    0.000000000000000E+00    0.213332938158273E+01
    0.148690206367021E+02    0.000000000000000E+00    0.213313343423992E+01
    0.148740207286389E+02    0.000000000000000E+00    0.212859992542231E+01
    0.148790208205757E+02    0.000000000000000E+00    0.212022218856275E+01
    0.148840209125125E+02    0.000000000000000E+00    0.210839313462777E+01
    0.148890210044492E+02    0.000000000000000E+00    0.209341898784611E+01
    0.148940210963860E+02    0.000000000000000E+00    0.207553058109545E+01
    0.148990211883228E+02    0.000000000000000E+00    0.205489242610943E+01
    0.149040212802596E+02    0.000000000000000E+00    0.203160979676931E+01
    0.149090213721964E+02    0.000000000000000E+00    0.200573405976338E+01
    0.149140214641332E+02    0.000000000000000E+00    0.197726647420811E+01
    0.149190215560700E+02    0.000000000000000E+00    0.194616067439838E+01
    0.149240216480067E+02    0.000000000000000E+00    0.191232406122164E+01
    0.149290217399435E+02    0.000000000000000E+00    0.187561837548953E+01
    0.149340218318803E+02    0.000000000000000E+00    0.183585983772308E+01
    0.149390219238171E+02    0.000000000000000E+00    0.179281946008450E+01
    0.149440220157539E+02    0.000000000000000E+00    0.174622454842392E+01
    0.149490221076907E+02    0.000000000000000E+00    0.169576316055599E+01
    0.149540221996275E+02    0.000000000000000E+00    0.164109462840778E+01
    0.149590222915643E+02    0.000000000000000E+00    0.158187164176682E+01
    0.149640223835010E+02    0.000000000000000E+00    0.151778359496759E+01
    0.149690224754378E+02    0.000000000000000E+00    0.144863804096689E+01
    0.149740225673746E+02    0.000000000000000E+00    0.137450798457441E+01
    0.149790226593114E+02    0.000000000000000E+00    0.129598312264863E+01
    0.149840227512482E+02    0.000000000000000E+00    0.121453805294901E+01
    0.149890228431850E+02    0.000000000000000E+00    0.113277324853414E+01
    0.149940229351218E+02    0.000000000000000E+00    0.105279837963634E+01
    0.149990230270586E+02    0.000000000000000E+00    0.964402344769098E+00
    0.150040231189953E+02    0.000000000000000E+00    0.781361758044468E+00
    0.150090232109321E+02    0.000000000000000E+00    0.388062345674777E+00
    0.150140233028689E+02    0.000000000000000E+00   -0.111415578810291E+00
    0.150190233948057E+02    0.000000000000000E+00   -0.449456554992269E+00
    0.150240234867425E+02    0.000000000000000E+00   -0.615043303442692E+00
    0.150290235786793E+02    0.000000000000000E+00   -0.630016969467199E+00
    0.150340236706161E+02    0.000000000000000E+00   -0.485093042435746E+00
    0.150390237625529E+02    0.000000000000000E+00   -0.185269591278494E+00
    0.150440238544896E+02    0.000000000000000E+00    0.223209560485957E+00
    0.150490239464264E+02    0.000000000000000E+00    0.666247036334918E+00
    0.150540240383632E+02    0.000000000000000E+00    0.107674932995151E+01
    0.150590241303000E+02    0.000000000000000E+00    0.141692746239870E+01
    0.150640242222368E+02    0.000000000000000E+00    0.167744694661791E+01
    0.150690243141736E+02    0.000000000000000E+00    0.186564576274726E+01
    0.150740244061104E+02    0.000000000000000E+00    0.199488249256779E+01
    0.150790244980471E+02    0.000000000000000E+00    0.207859366181048E+01
    0.150840245899839E+02    0.000000000000000E+00    0.212799169512837E+01
    0.150890246819207E+02    0.000000000000000E+00    0.215164521082944E+01
    0.150940247738575E+02    0.000000000000000E+00    0.215578926211576E+01
    0.150990248657943E+02    0.000000000000000E+00    0.214481057278055E+01
    0.151040249577311E+02    0.000000000000000E+00    0.212169385220187E+01
    0.151090250496679E+02    0.000000000000000E+00    0.208836989553276E+01
    0.151140251416047E+02    0.000000000000000E+00    0.204596491129985E+01
    0.151190252335414E+02    0.000000000000000E+00    0.199496783353671E+01
    0.151240253254782E+02    0.000000000000000E+00    0.193533459016481E+01
    0.151290254174150E+02    0.000000000000000E+00    0.186654732215162E+01
    0.151340255093518E+02    0.000000000000000E+00    0.178764913199632E+01
    0.151390256012886E+02    0.000000000000000E+00    0.169728950104798E+01
    0.151440256932254E+02    0.000000000000000E+00    0.159386175039994E+01
    0.151490257851622E+02    0.000000000000000E+00    0.147594519850716E+01
    0.151540258770990E+02    0.000000000000000E+00    0.134361583697026E+01
    0.151590259690357E+02    0.000000000000000E+00    0.120189084744746E+01
    0.151640260609725E+02    0.000000000000000E+00    0.106520282710815E+01
    0.151690261529093E+02    0.000000000000000E+00    0.957094897860832E+00
    0.151740262448461E+02    0.000000000000000E+00    0.141212574886220E+00
    0.151790263367829E+02    0.000000000000000E+00   -0.577402324181493E+00
    0.151840264287197E+02    0.000000000000000E+00   -0.344116936217824E+00
    0.151890265206565E+02    0.000000000000000E+00    0.709608502490998E+00
    0.151940266125932E+02    0.000000000000000E+00    0.170889467521159E+01
    0.151990267045300E+02    0.000000000000000E+00    0.207875424330203E+01
    0.152040267964668E+02    0.000000000000000E+00    0.199506032681021E+01
    0.152090268884036E+02    0.000000000000000E+00    0.168535487104449E+01
    0.152140269803404E+02    0.000000000000000E+00    0.125823685807832E+01
    0.152190270722772E+02    0.000000000000000E+00    0.765984861242231E+00
    0.152240271642140E+02    0.000000000000000E+00    0.255682416733084E+00
    0.152290272561508E+02    0.000000000000000E+00   -0.208848981783956E+00
    0.152340273480875E+02    0.000000000000000E+00   -0.553090900908972E+00
    0.152390274400243E+02    0.000000000000000E+00   -0.721996552075648E+00
    0.152440275319611E+02    0.000000000000000E+00   -0.709167870216596E+00
    0.152490276238979E+02    0.000000000000000E+00   -0.555534943547392E+00
    0.152540277158347E+02    0.000000000000000E+00   -0.320853758981865E+00
    0.152590278077715E+02    0.000000000000000E+00   -0.555098547951091E-01
    0.152640278997083E+02    0.000000000000000E+00    0.214499055121894E+00
    0.152690279916451E+02    0.000000000000000E+00    0.490381636544785E+00
    0.152740280835818E+02    0.000000000000000E+00    0.610371034832110E+00
    0.152790281755186E+02    0.000000000000000E+00    0.770456890034149E+00
    0.152840282674554E+02    0.000000000000000E+00    0.921552467893849E+00
    0.152890283593922E+02    0.000000000000000E+00    0.105248757549633E+01
    0.152940284513290E+02    0.000000000000000E+00    0.116635351823222E+01
    0.152990285432658E+02    0.000000000000000E+00    0.126663493518776E+01
    0.153040286352026E+02    0.000000000000000E+00    0.135633704111376E+01
    0.153090287271393E+02    0.000000000000000E+00    0.143796986221682E+01
    0.153140288190761E+02    0.000000000000000E+00    0.151366564865123E+01
    0.153190289110129E+02    0.000000000000000E+00    0.158534650232385E+01
    0.153240290029497E+02    0.000000000000000E+00    0.165462678762746E+01
    0.153290290948865E+02    0.000000000000000E+00    0.171379974450485E+01
    0.153340291868233E+02    0.000000000000000E+00    0.154497170103496E+01
    0.153390292787601E+02    0.000000000000000E+00    0.169938023986644E+01
    0.153440293706969E+02    0.000000000000000E+00    0.180343163963946E+01
    0.153490294626336E+02    0.000000000000000E+00    0.187001192521505E+01
    0.153540295545704E+02    0.000000000000000E+00    0.192556422015286E+01
    0.153590296465072E+02    0.000000000000000E+00    0.197527792746687E+01
    0.153640297384440E+02    0.000000000000000E+00    0.201908367016982E+01
    0.153690298303808E+02    0.000000000000000E+00    0.203992080228732E+01
    0.153740299223176E+02    0.000000000000000E+00    0.172391779563652E+01
    0.153790300142544E+02    0.000000000000000E+00    0.194473912211519E+01
    0.153840301061912E+02    0.000000000000000E+00    0.207788582511414E+01
    0.153890301981279E+02    0.000000000000000E+00    0.212902253022451E+01
    0.153940302900647E+02    0.000000000000000E+00    0.216000864532275E+01
    0.153990303820015E+02    0.000000000000000E+00    0.218051783936554E+01
    0.154040304739383E+02    0.000000000000000E+00    0.219272146107018E+01
    0.154090305658751E+02    0.000000000000000E+00    0.219670473863636E+01
    0.154140306578119E+02    0.000000000000000E+00    0.219136340875709E+01
    0.154190307497487E+02    0.000000000000000E+00    0.217382607726547E+01
    0.154240308416855E+02    0.000000000000000E+00    0.213696434907508E+01
    0.154290309336222E+02    0.000000000000000E+00    0.200754164230549E+01
    0.154340310255590E+02    0.000000000000000E+00    0.157209626921550E+01
    0.154390311174958E+02    0.000000000000000E+00    0.157485625333893E+01
    0.154440312094326E+02    0.000000000000000E+00    0.174375778222803E+01
    0.154490313013694E+02    0.000000000000000E+00    0.171716532847226E+01
    0.154540313933062E+02    0.000000000000000E+00    0.162217801132877E+01
    0.154590314852430E+02    0.000000000000000E+00    0.148693674783000E+01
    0.154640315771797E+02    0.000000000000000E+00    0.131881093624710E+01
    0.154690316691165E+02    0.000000000000000E+00    0.112103472620286E+01
    0.154740317610533E+02    0.000000000000000E+00    0.897109570791355E+00
    0.154790318529901E+02    0.000000000000000E+00    0.652630711718616E+00
    0.154840319449269E+02    0.000000000000000E+00    0.396225480446325E+00
    0.154890320368637E+02    0.000000000000000E+00    0.139847075498133E+00
    0.154940321288005E+02    0.000000000000000E+00   -0.101298733073927E+00
    0.154990322207373E+02    0.000000000000000E+00   -0.304808800488515E+00
    0.155040323126740E+02    0.000000000000000E+00   -0.572604800873333E+00
    0.155090324046108E+02    0.000000000000000E+00   -0.633969458766572E+00
    0.155140324965476E+02    0.000000000000000E+00   -0.648687590884835E+00
    0.155190325884844E+02    0.000000000000000E+00   -0.505556332141083E+00
    0.155240326804212E+02    0.000000000000000E+00   -0.615963875121733E+00
    0.155290327723580E+02    0.000000000000000E+00   -0.600829217880794E+00
    0.155340328642948E+02    0.000000000000000E+00   -0.519910769603978E+00
    0.155390329562316E+02    0.000000000000000E+00   -0.407960408609182E+00
    0.155440330481683E+02    0.000000000000000E+00   -0.278480302936147E+00
    0.155490331401051E+02    0.000000000000000E+00    0.248014140512348E+01
    0.155540332320419E+02    0.000000000000000E+00    0.138813190766330E+01
    0.155590333239787E+02    0.000000000000000E+00    0.114032933069572E+01
    0.155640334159155E+02    0.000000000000000E+00    0.107588947377306E+01
    0.155690335078523E+02    0.000000000000000E+00    0.108128447814673E+01
    0.155740335997891E+02    0.000000000000000E+00    0.111946649649394E+01
    0.155790336917259E+02    0.000000000000000E+00    0.117433474892143E+01
    0.155840337836626E+02    0.000000000000000E+00    0.123775630371514E+01
    0.155890338755994E+02    0.000000000000000E+00    0.130518917960554E+01
    0.155940339675362E+02    0.000000000000000E+00    0.137397742636057E+01
    0.155990340594730E+02    0.000000000000000E+00    0.144257903292325E+01
    0.156040341514098E+02    0.000000000000000E+00    0.151008424215052E+01
    0.156090342433466E+02    0.000000000000000E+00    0.157594925396820E+01
    0.156140343352834E+02    0.000000000000000E+00    0.163986040912564E+01
    0.156190344272201E+02    0.000000000000000E+00    0.170165733705596E+01
    0.156240345191569E+02    0.000000000000000E+00    0.176128192755874E+01
    0.156290346110937E+02    0.000000000000000E+00    0.181874114107092E+01
    0.156340347030305E+02    0.000000000000000E+00    0.187407924248044E+01
    0.156390347949673E+02    0.000000000000000E+00    0.192735732556848E+01
    0.156440348869041E+02    0.000000000000000E+00    0.197863872832742E+01
    0.156490349788409E+02    0.000000000000000E+00    0.202797926251776E+01
    0.156540350707777E+02    0.000000000000000E+00    0.207542136615199E+01
    0.156590351627144E+02    0.000000000000000E+00    0.212099139189868E+01
    0.156640352546512E+02    0.000000000000000E+00    0.216469928764652E+01
    0.156690353465880E+02    0.000000000000000E+00    0.220653992675329E+01
    0.156740354385248E+02    0.000000000000000E+00    0.224649532502518E+01
    0.156790355304616E+02    0.000000000000000E+00    0.228453695692928E+01
    0.156840356223984E+02    0.000000000000000E+00    0.232062736731599E+01
    0.156890357143352E+02    0.000000000000000E+00    0.235472027310538E+01
    0.156940358062720E+02    0.000000000000000E+00    0.238675836288664E+01
    0.156990358982087E+02    0.000000000000000E+00    0.241666803036473E+01
    0.157040359901455E+02    0.000000000000000E+00    0.244435032300944E+01
    0.157090360820823E+02    0.000000000000000E+00    0.246966746438213E+01
    0.157140361740191E+02    0.000000000000000E+00    0.249242445207941E+01
    0.157190362659559E+02    0.000000000000000E+00    0.251234550782168E+01
    0.157240363578927E+02    0.000000000000000E+00    0.252904566506742E+01
    0.157290364498295E+02    0.000000000000000E+00    0.254199866592447E+01
    0.157340365417662E+02    0.000000000000000E+00    0.255050377151621E+01
    0.157390366337030E+02    0.000000000000000E+00    0.255365621553735E+01
    0.157440367256398E+02    0.000000000000000E+00    0.255032887219192E+01
    0.157490368175766E+02    0.000000000000000E+00    0.253917599938453E+01
    0.157540369095134E+02    0.000000000000000E+00    0.251867287617860E+01
    0.157590370014502E+02    0.000000000000000E+00    0.248720632307039E+01
    0.157640370933870E+02    0.000000000000000E+00    0.244322842973957E+01
    0.157690371853238E+02    0.000000000000000E+00    0.238547731760789E+01
    0.157740372772605E+02    0.000000000000000E+00    0.231325377693584E+01
    0.157790373691973E+02    0.000000000000000E+00    0.222672337876719E+01
    0.157840374611341E+02    0.000000000000000E+00    0.212719592738215E+01
    0.157890375530709E+02    0.000000000000000E+00    0.201732541175640E+01
    0.157940376450077E+02    0.000000000000000E+00    0.190117902912165E+01
    0.157990377369445E+02    0.000000000000000E+00    0.178414176753927E+01
    0.158040378288813E+02    0.000000000000000E+00    0.167264511585821E+01
    0.158090379208180E+02    0.000000000000000E+00    0.157372551191654E+01
    0.158140380127548E+02    0.000000000000000E+00    0.149442856567804E+01
    0.158190381046916E+02    0.000000000000000E+00    0.144108848809460E+01
    0.158240381966284E+02    0.000000000000000E+00    0.141854264687913E+01
    0.158290382885652E+02    0.000000000000000E+00    0.142939235477733E+01
    0.158340383805020E+02    0.000000000000000E+00    0.147347250377078E+01
    0.158390384724388E+02    0.000000000000000E+00    0.154770283021391E+01
    0.158440385643756E+02    0.000000000000000E+00    0.164642607053398E+01
    0.158490386563123E+02    0.000000000000000E+00    0.176219882586720E+01
    0.158540387482491E+02    0.000000000000000E+00    0.188685006667354E+01
    0.158590388401859E+02    0.000000000000000E+00    0.201254022881195E+01
    0.158640389321227E+02    0.000000000000000E+00    0.213258229703730E+01
    0.158690390240595E+02    0.000000000000000E+00    0.224189916220239E+01
    0.158740391159963E+02    0.000000000000000E+00    0.233712157716231E+01
    0.158790392079331E+02    0.000000000000000E+00    0.241642022103742E+01
    0.158840392998699E+02    0.000000000000000E+00    0.247919451406885E+01
    0.158890393918066E+02    0.000000000000000E+00    0.252572419762843E+01
    0.158940394837434E+02    0.000000000000000E+00    0.255685323964079E+01
    0.158990395756802E+02    0.000000000000000E+00    0.257373989031875E+01
    0.159040396676170E+02    0.000000000000000E+00    0.257768125119326E+01
    0.159090397595538E+02    0.000000000000000E+00    0.257000683081166E+01
    0.159140398514906E+02    0.000000000000000E+00    0.255203045412470E+01
    0.159190399434274E+02    0.000000000000000E+00    0.252504999845787E+01
    0.159240400353642E+02    0.000000000000000E+00    0.249038673466054E+01
    0.159290401273009E+02    0.000000000000000E+00    0.244945832501511E+01
    0.159340402192377E+02    0.000000000000000E+00    0.240387992964004E+01
    0.159390403111745E+02    0.000000000000000E+00    0.235558454753234E+01
    0.159440404031113E+02    0.000000000000000E+00    0.230694470100868E+01
    0.159490404950481E+02    0.000000000000000E+00    0.226086159809545E+01
    0.159540405869849E+02    0.000000000000000E+00    0.222076684555147E+01
    0.159590406789217E+02    0.000000000000000E+00    0.219046482511197E+01
    0.159640407708584E+02    0.000000000000000E+00    0.217375093077858E+01
    0.159690408627952E+02    0.000000000000000E+00    0.217379776585500E+01
    0.159740409547320E+02    0.000000000000000E+00    0.219241709195904E+01
    0.159790410466688E+02    0.000000000000000E+00    0.222943753272663E+01
    0.159840411386056E+02    0.000000000000000E+00    0.228248718468413E+01
    0.159890412305424E+02    0.000000000000000E+00    0.234734899409623E+01
    0.159940413224792E+02    0.000000000000000E+00    0.241879921551596E+01
    0.159990414144160E+02    0.000000000000000E+00    0.249161373628125E+01
    0.160040415063527E+02    0.000000000000000E+00    0.256139066811821E+01
    0.160090415982895E+02    0.000000000000000E+00    0.262498842443553E+01
    0.160140416902263E+02    0.000000000000000E+00    0.268058053320344E+01
    0.160190417821631E+02    0.000000000000000E+00    0.272745556901728E+01
    0.160240418740999E+02    0.000000000000000E+00    0.276571283677518E+01
    0.160290419660367E+02    0.000000000000000E+00    0.279596279678846E+01
    0.160340420579735E+02    0.000000000000000E+00    0.281908613446868E+01
    0.160390421499103E+02    0.000000000000000E+00    0.283606440819334E+01
    0.160440422418470E+02    0.000000000000000E+00    0.284787366310758E+01
    0.160490423337838E+02    0.000000000000000E+00    0.285542515454309E+01
    0.160540424257206E+02    0.000000000000000E+00    0.285953770662715E+01
    0.160590425176574E+02    0.000000000000000E+00    0.286092949870287E+01
    0.160640426095942E+02    0.000000000000000E+00    0.286022071690867E+01
    0.160690427015310E+02    0.000000000000000E+00    0.285794153450102E+01
    0.160740427934678E+02    0.000000000000000E+00    0.285454207944093E+01
    0.160790428854046E+02    0.000000000000000E+00    0.285040251167597E+01
    0.160840429773413E+02    0.000000000000000E+00    0.284584225860076E+01
    0.160890430692781E+02    0.000000000000000E+00    0.284112801040431E+01
    0.160940431612149E+02    0.000000000000000E+00    0.283648039551481E+01
    0.160990432531517E+02    0.000000000000000E+00    0.283207943260948E+01
    0.161040433450885E+02    0.000000000000000E+00    0.282806892686540E+01
    0.161090434370253E+02    0.000000000000000E+00    0.282456004830317E+01
    0.161140435289621E+02    0.000000000000000E+00    0.282163427572364E+01
    0.161190436208989E+02    0.000000000000000E+00    0.281934594088740E+01
    0.161240437128356E+02    0.000000000000000E+00    0.281772453901164E+01
    0.161290438047724E+02    0.000000000000000E+00    0.281677695997674E+01
    0.161340438967092E+02    0.000000000000000E+00    0.281648975429215E+01
    0.161390439886460E+02    0.000000000000000E+00    0.281683151033464E+01
    0.161440440805828E+02    0.000000000000000E+00    0.281775538024530E+01
    0.161490441725196E+02    0.000000000000000E+00    0.281920175458132E+01
    0.161540442644564E+02    0.000000000000000E+00    0.282110105495827E+01
    0.161590443563931E+02    0.000000000000000E+00    0.282337658521579E+01
    0.161640444483299E+02    0.000000000000000E+00    0.282594736619302E+01
    0.161690445402667E+02    0.000000000000000E+00    0.282873086868465E+01
    0.161740446322035E+02    0.000000000000000E+00    0.283164556007367E+01
    0.161790447241403E+02    0.000000000000000E+00    0.283461318809108E+01
    0.161840448160771E+02    0.000000000000000E+00    0.283756074099958E+01
    0.161890449080139E+02    0.000000000000000E+00    0.284042203839737E+01
    0.161940449999507E+02    0.000000000000000E+00    0.284313893837971E+01
    0.161990450918874E+02    0.000000000000000E+00    0.284566214987370E+01
    0.162040451838242E+02    0.000000000000000E+00    0.284795167567969E+01
    0.162090452757610E+02    0.000000000000000E+00    0.284997691550473E+01
    0.162140453676978E+02    0.000000000000000E+00    0.285171647164588E+01
    0.162190454596346E+02    0.000000000000000E+00    0.285315770809205E+01
    0.162240455515714E+02    0.000000000000000E+00    0.285429611454389E+01
    0.162290456435082E+02    0.000000000000000E+00    0.285513452657420E+01
    0.162340457354449E+02    0.000000000000000E+00    0.285568224957263E+01
    0.162390458273817E+02    0.000000000000000E+00    0.285595412866769E+01
    0.162440459193185E+02    0.000000000000000E+00    0.285596960049452E+01
    0.162490460112553E+02    0.000000000000000E+00    0.285575175635984E+01
    0.162540461031921E+02    0.000000000000000E+00    0.285532643943392E+01
    0.162590461951289E+02    0.000000000000000E+00    0.285472139318930E+01
    0.162640462870657E+02    0.000000000000000E+00    0.285396547296290E+01
    0.162690463790025E+02    0.000000000000000E+00    0.285308792842752E+01
    0.162740464709392E+02    0.000000000000000E+00    0.285211776130952E+01
    0.162790465628760E+02    0.000000000000000E+00    0.285108316026243E+01
    0.162840466548128E+02    0.000000000000000E+00    0.285001101286641E+01
    0.162890467467496E+02    0.000000000000000E+00    0.284892649348162E+01
    0.162940468386864E+02    0.000000000000000E+00    0.284785272482903E+01
    0.162990469306232E+02    0.000000000000000E+00    0.284681051055224E+01
    0.163040470225600E+02    0.000000000000000E+00    0.284581813575467E+01
    0.163090471144968E+02    0.000000000000000E+00    0.284489123216428E+01
    0.163140472064335E+02    0.000000000000000E+00    0.284404270425698E+01
    0.163190472983703E+02    0.000000000000000E+00    0.284328271267818E+01
    0.163240473903071E+02    0.000000000000000E+00    0.284261871062195E+01
    0.163290474822439E+02    0.000000000000000E+00    0.284205552883789E+01
    0.163340475741807E+02    0.000000000000000E+00    0.284159550431783E+01
    0.163390476661175E+02    0.000000000000000E+00    0.284123864739371E+01
    0.163440477580543E+02    0.000000000000000E+00    0.284098284165127E+01
    0.163490478499910E+02    0.000000000000000E+00    0.284082407058073E+01
    0.163540479419278E+02    0.000000000000000E+00    0.284075666485253E+01
    0.163590480338646E+02    0.000000000000000E+00    0.284077356366544E+01
    0.163640481258014E+02    0.000000000000000E+00    0.284086658413626E+01
    0.163690482177382E+02    0.000000000000000E+00    0.284102669194517E+01
    0.163740483096750E+02    0.000000000000000E+00    0.284124426801020E+01
    0.163790484016118E+02    0.000000000000000E+00    0.284150936508304E+01
    0.163840484935486E+02    0.000000000000000E+00    0.284181194978406E+01
    0.163890485854853E+02    0.000000000000000E+00    0.284214212568620E+01
    0.163940486774221E+02    0.000000000000000E+00    0.284249033406832E+01
    0.163990487693589E+02    0.000000000000000E+00    0.284284752964771E+01
    0.164040488612957E+02    0.000000000000000E+00    0.284320532967168E+01
    0.164090489532325E+02    0.000000000000000E+00    0.284355613513312E+01
    0.164140490451693E+02    0.000000000000000E+00    0.284389322401521E+01
    0.164190491371061E+02    0.000000000000000E+00    0.284421081746973E+01
    0.164240492290429E+02    0.000000000000000E+00    0.284450411918206E+01
    0.164290493209796E+02    0.000000000000000E+00    0.284476933027189E+01
    0.164340494129164E+02    0.000000000000000E+00    0.284500364181419E+01
    0.164390495048532E+02    0.000000000000000E+00    0.284520520675335E+01
    0.164440495967900E+02    0.000000000000000E+00    0.284537309447961E+01
    0.164490496887268E+02    0.000000000000000E+00    0.284550723023841E+01
    0.164540497806636E+02    0.000000000000000E+00    0.284560832249117E+01
    0.164590498726004E+02    0.000000000000000E+00    0.284567778075539E+01
    0.164640499645372E+02    0.000000000000000E+00    0.284571762650944E+01
    0.164690500564739E+02    0.000000000000000E+00    0.284573039961316E+01
    0.164740501484107E+02    0.000000000000000E+00    0.284571906303088E+01
    0.164790502403475E+02    0.000000000000000E+00    0.284568690642148E+01
    0.164840503322843E+02    0.000000000000000E+00    0.284563745288736E+01
    0.164890504242211E+02    0.000000000000000E+00    0.284557436809994E+01
    0.164940505161579E+02    0.000000000000000E+00    0.284550137468949E+01
    0.164990506080947E+02    0.000000000000000E+00    0.284542217249053E+01
    0.165040507000314E+02    0.000000000000000E+00    0.284534036572428E+01
    0.165090507919682E+02    0.000000000000000E+00    0.284525939929675E+01
    0.165140508839050E+02    0.000000000000000E+00    0.284518249482319E+01
    0.165190509758418E+02    0.000000000000000E+00    0.284511261644276E+01
    0.165240510677786E+02    0.000000000000000E+00    0.284505241671333E+01
    0.165290511597154E+02    0.000000000000000E+00    0.284500421376670E+01
    0.165340512516522E+02    0.000000000000000E+00    0.284496996625347E+01
    0.165390513435890E+02    0.000000000000000E+00    0.284495126064432E+01
    0.165440514355257E+02    0.000000000000000E+00    0.284494930486964E+01
    0.165490515274625E+02    0.000000000000000E+00    0.284496493000944E+01
    0.165540516193993E+02    0.000000000000000E+00    0.284499859882565E+01
    0.165590517113361E+02    0.000000000000000E+00    0.284505042056561E+01
    0.165640518032729E+02    0.000000000000000E+00    0.284512017131007E+01
    0.165690518952097E+02    0.000000000000000E+00    0.284520731909474E+01
    0.165740519871465E+02    0.000000000000000E+00    0.284531105302919E+01
    0.165790520790833E+02    0.000000000000000E+00    0.284543031558499E+01
    0.165840521710200E+02    0.000000000000000E+00    0.284556383726023E+01
    0.165890522629568E+02    0.000000000000000E+00    0.284571017280543E+01
    0.165940523548936E+02    0.000000000000000E+00    0.284586773824890E+01
    0.165990524468304E+02    0.000000000000000E+00    0.284603484798370E+01
    0.166040525387672E+02    0.000000000000000E+00    0.284620975123604E+01
    0.166090526307040E+02    0.000000000000000E+00    0.284639066727666E+01
    0.166140527226408E+02    0.000000000000000E+00    0.284657581885248E+01
    0.166190528145776E+02    0.000000000000000E+00    0.284676346329502E+01
    0.166240529065143E+02    0.000000000000000E+00    0.284695192096547E+01
    0.166290529984511E+02    0.000000000000000E+00    0.284713960065458E+01
    0.166340530903879E+02    0.000000000000000E+00    0.284732502169692E+01
    0.166390531823247E+02    0.000000000000000E+00    0.284750683268573E+01
    0.166440532742615E+02    0.000000000000000E+00    0.284768382659346E+01
    0.166490533661983E+02    0.000000000000000E+00    0.284785495236093E+01
    0.166540534581351E+02    0.000000000000000E+00    0.284801932297292E+01
    0.166590535500718E+02    0.000000000000000E+00    0.284817622010108E+01
    0.166640536420086E+02    0.000000000000000E+00    0.284832509552708E+01
    0.166690537339454E+02    0.000000000000000E+00    0.284846556945996E+01
    0.166740538258822E+02    0.000000000000000E+00    0.284859742613560E+01
    0.166790539178190E+02    0.000000000000000E+00    0.284872060679381E+01
    0.166840540097558E+02    0.000000000000000E+00    0.284883520049011E+01
    0.166890541016926E+02    0.000000000000000E+00    0.284894143294821E+01
    0.166940541936294E+02    0.000000000000000E+00    0.284903965384475E+01
    0.166990542855661E+02    0.000000000000000E+00    0.284913032287285E+01
    0.167040543775029E+02    0.000000000000000E+00    0.284921399468663E+01
    0.167090544694397E+02    0.000000000000000E+00    0.284929130348325E+01
    0.167140545613765E+02    0.000000000000000E+00    0.284936294703505E+01
    0.167190546533133E+02    0.000000000000000E+00    0.284942967081246E+01
    0.167240547452501E+02    0.000000000000000E+00    0.284949225229018E+01
    0.167290548371869E+02    0.000000000000000E+00    0.284955148573933E+01
    0.167340549291237E+02    0.000000000000000E+00    0.284960816771856E+01
    0.167390550210604E+02    0.000000000000000E+00    0.284966308343544E+01
    0.167440551129972E+02    0.000000000000000E+00    0.284971699415943E+01
    0.167490552049340E+02    0.000000000000000E+00    0.284977062589469E+01
    0.167540552968708E+02    0.000000000000000E+00    0.284982465958746E+01
    0.167590553888076E+02    0.000000000000000E+00    0.284987971859935E+01
    0.167640554807444E+02    0.000000000000000E+00    0.284993637351508E+01
    0.167690555726812E+02    0.000000000000000E+00    0.284999511852513E+01
    0.167740556646179E+02    0.000000000000000E+00    0.285005638050716E+01
    0.167790557565547E+02    0.000000000000000E+00    0.285012051127279E+01
    0.167840558484915E+02    0.000000000000000E+00    0.285018778663988E+01
    0.167890559404283E+02    0.000000000000000E+00    0.285025840622698E+01
    0.167940560323651E+02    0.000000000000000E+00    0.285033249461652E+01
    0.167990561243019E+02    0.000000000000000E+00    0.285041010352728E+01
    0.168040562162387E+02    0.000000000000000E+00    0.285049121527267E+01
    0.168090563081755E+02    0.000000000000000E+00    0.285057574691411E+01
    0.168140564001122E+02    0.000000000000000E+00    0.285066355536583E+01
    0.168190564920490E+02    0.000000000000000E+00    0.285075444324647E+01
    0.168240565839858E+02    0.000000000000000E+00    0.285084816497539E+01
    0.168290566759226E+02    0.000000000000000E+00    0.285094443392834E+01
    0.168340567678594E+02    0.000000000000000E+00    0.285104292904801E+01
    0.168390568597962E+02    0.000000000000000E+00    0.285114330219613E+01
    0.168440569517330E+02    0.000000000000000E+00    0.285124518661118E+01
    0.168490570436698E+02    0.000000000000000E+00    0.285134819867944E+01
    0.168540571356065E+02    0.000000000000000E+00    0.285145195557989E+01
    0.168590572275433E+02    0.000000000000000E+00    0.285155606994877E+01
    0.168640573194801E+02    0.000000000000000E+00    0.285166016417719E+01
    0.168690574114169E+02    0.000000000000000E+00    0.285176387278202E+01
    0.168740575033537E+02    0.000000000000000E+00    0.285186684879156E+01
    0.168790575952905E+02    0.000000000000000E+00    0.285196876815411E+01
    0.168840576872273E+02    0.000000000000000E+00    0.285206933385236E+01
    0.168890577791640E+02    0.000000000000000E+00    0.285216827935215E+01
    0.168940578711008E+02    0.000000000000000E+00    0.285226537122168E+01
    0.168990579630376E+02    0.000000000000000E+00    0.285236041182626E+01
    0.169040580549744E+02    0.000000000000000E+00    0.285245323949479E+01
    0.169090581469112E+02    0.000000000000000E+00    0.285254373061223E+01
    0.169140582388480E+02    0.000000000000000E+00    0.285263179906407E+01
    0.169190583307848E+02    0.000000000000000E+00    0.285271739591615E+01
    0.169240584227216E+02    0.000000000000000E+00    0.285280050844314E+01
    0.169290585146583E+02    0.000000000000000E+00    0.285288115858564E+01
    0.169340586065951E+02    0.000000000000000E+00    0.285295940097881E+01
    0.169390586985319E+02    0.000000000000000E+00    0.285303532058800E+01
    0.169440587904687E+02    0.000000000000000E+00    0.285310902998808E+01
    0.169490588824055E+02    0.000000000000000E+00    0.285318066639081E+01
    0.169540589743423E+02    0.000000000000000E+00    0.285325038836952E+01
    0.169590590662791E+02    0.000000000000000E+00    0.285331837254123E+01
    0.169640591582159E+02    0.000000000000000E+00    0.285338481002940E+01
    0.169690592501526E+02    0.000000000000000E+00    0.285344990297675E+01
    0.169740593420894E+02    0.000000000000000E+00    0.285351386100442E+01
    0.169790594340262E+02    0.000000000000000E+00    0.285357689777516E+01
    0.169840595259630E+02    0.000000000000000E+00    0.285363922762180E+01
    0.169890596178998E+02    0.000000000000000E+00    0.285370106241541E+01
    0.169940597098366E+02    0.000000000000000E+00    0.285376260852012E+01
    0.169990598017734E+02    0.000000000000000E+00    0.285382406406753E+01
    0.170040598937101E+02    0.000000000000000E+00    0.285388561641097E+01
    0.170090599856469E+02    0.000000000000000E+00    0.285394743996739E+01
    0.170140600775837E+02    0.000000000000000E+00    0.285400969419679E+01
    0.170190601695205E+02    0.000000000000000E+00    0.285407252217030E+01
    0.170240602614573E+02    0.000000000000000E+00    0.285413604898827E+01
    0.170290603533941E+02    0.000000000000000E+00    0.285420038108448E+01
    0.170340604453309E+02    0.000000000000000E+00    0.285426560548442E+01
    0.170390605372677E+02    0.000000000000000E+00    0.285433178942836E+01
    0.170440606292044E+02    0.000000000000000E+00    0.285439898040297E+01
    0.170490607211412E+02    0.000000000000000E+00    0.285446720638737E+01
    0.170540608130780E+02    0.000000000000000E+00    0.285453647636232E+01
    0.170590609050148E+02    0.000000000000000E+00    0.285460678113511E+01
    0.170640609969516E+02    0.000000000000000E+00    0.285467809431391E+01
    0.170690610888884E+02    0.000000000000000E+00    0.285475037352758E+01
    0.170740611808252E+02    0.000000000000000E+00    0.285482356181909E+01
    0.170790612727620E+02    0.000000000000000E+00    0.285489758916768E+01
    0.170840613646987E+02    0.000000000000000E+00    0.285497237414314E+01
    0.170890614566355E+02    0.000000000000000E+00    0.285504782571590E+01
    0.170940615485723E+02    0.000000000000000E+00    0.285512384635822E+01
    0.170990616405091E+02    0.000000000000000E+00    0.285520032340409E+01
    0.171040617324459E+02    0.000000000000000E+00    0.285527715797269E+01
    0.171090618243827E+02    0.000000000000000E+00    0.285535423297353E+01
    0.171140619163195E+02    0.000000000000000E+00    0.285543143628871E+01
    0.171190620082563E+02    0.000000000000000E+00    0.285550865637926E+01
    0.171240621001930E+02    0.000000000000000E+00    0.285558578419327E+01
    0.171290621921298E+02    0.000000000000000E+00    0.285566271468406E+01
    0.171340622840666E+02    0.000000000000000E+00    0.285573934819060E+01
    0.171390623760034E+02    0.000000000000000E+00    0.285581559160923E+01
    0.171440624679402E+02    0.000000000000000E+00    0.285589135950491E+01
    0.171490625598770E+02    0.000000000000000E+00    0.285596657498885E+01
    0.171540626518138E+02    0.000000000000000E+00    0.285604117046919E+01
    0.171590627437505E+02    0.000000000000000E+00    0.285611508822960E+01
    0.171640628356873E+02    0.000000000000000E+00    0.285618828084339E+01
    0.171690629276241E+02    0.000000000000000E+00    0.285626071140858E+01
    0.171740630195609E+02    0.000000000000000E+00    0.285633235356682E+01
    0.171790631114977E+02    0.000000000000000E+00    0.285640318932863E+01
    0.171840632034345E+02    0.000000000000000E+00    0.285647322207736E+01
    0.171890632953713E+02    0.000000000000000E+00    0.285654244599887E+01
    0.171940633873081E+02    0.000000000000000E+00    0.285661087528562E+01
    0.171990634792448E+02    0.000000000000000E+00    0.285667854863500E+01
    0.172040635711816E+02    0.000000000000000E+00    0.285674547945605E+01
    0.172090636631184E+02    0.000000000000000E+00    0.285681171385881E+01
    0.172140637550552E+02    0.000000000000000E+00    0.285687729723276E+01
    0.172190638469920E+02    0.000000000000000E+00    0.285694228094423E+01
    0.172240639389288E+02    0.000000000000000E+00    0.285700672122604E+01
    0.172290640308656E+02    0.000000000000000E+00    0.285707067821475E+01
    0.172340641228024E+02    0.000000000000000E+00    0.285713421454630E+01
    0.172390642147391E+02    0.000000000000000E+00    0.285719739600710E+01
    0.172440643066759E+02    0.000000000000000E+00    0.285726028777584E+01
    0.172490643986127E+02    0.000000000000000E+00    0.285732295592510E+01
    0.172540644905495E+02    0.000000000000000E+00    0.285738546548561E+01
    0.172590645824863E+02    0.000000000000000E+00    0.285744787974590E+01
    0.172640646744231E+02    0.000000000000000E+00    0.285751025947866E+01
    0.172690647663599E+02    0.000000000000000E+00    0.285757266221050E+01
    0.172740648582967E+02    0.000000000000000E+00    0.285763514157265E+01
    0.172790649502334E+02    0.000000000000000E+00    0.285769774672928E+01
    0.172840650421702E+02    0.000000000000000E+00    0.285776052188287E+01
    0.172890651341070E+02    0.000000000000000E+00    0.285782350587498E+01
    0.172940652260438E+02    0.000000000000000E+00    0.285788673187011E+01
    0.172990653179806E+02    0.000000000000000E+00    0.285795022712765E+01
    0.173040654099174E+02    0.000000000000000E+00    0.285801401286592E+01
    0.173090655018542E+02    0.000000000000000E+00    0.285807810419828E+01
    0.173140655937909E+02    0.000000000000000E+00    0.285814251017411E+01
    0.173190656857277E+02    0.000000000000000E+00    0.285820723387899E+01
    0.173240657776645E+02    0.000000000000000E+00    0.285827227262908E+01
    0.173290658696013E+02    0.000000000000000E+00    0.285833761820777E+01
    0.173340659615381E+02    0.000000000000000E+00    0.285840325718860E+01
    0.173390660534749E+02    0.000000000000000E+00    0.285846917133625E+01
    0.173440661454117E+02    0.000000000000000E+00    0.285853533795967E+01
    0.173490662373485E+02    0.000000000000000E+00    0.285860173044370E+01
    0.173540663292852E+02    0.000000000000000E+00    0.285866831870934E+01
    0.173590664212220E+02    0.000000000000000E+00    0.285873506973987E+01
    0.173640665131588E+02    0.000000000000000E+00    0.285880194812955E+01
    0.173690666050956E+02    0.000000000000000E+00    0.285886891663544E+01
    0.173740666970324E+02    0.000000000000000E+00    0.285893593672664E+01
    0.173790667889692E+02    0.000000000000000E+00    0.285900296912165E+01
    0.173840668809060E+02    0.000000000000000E+00    0.285906997435629E+01
    0.173890669728427E+02    0.000000000000000E+00    0.285913691327807E+01
    0.173940670647795E+02    0.000000000000000E+00    0.285920374754718E+01
    0.173990671567163E+02    0.000000000000000E+00    0.285927043998957E+01
    0.174040672486531E+02    0.000000000000000E+00    0.285933695566474E+01
    0.174090673405899E+02    0.000000000000000E+00    0.285940326094506E+01
    0.174140674325267E+02    0.000000000000000E+00    0.285946932520415E+01
    0.174190675244635E+02    0.000000000000000E+00    0.285953512044025E+01
    0.174240676164003E+02    0.000000000000000E+00    0.285960062170354E+01
    0.174290677083370E+02    0.000000000000000E+00    0.285966580724511E+01
    0.174340678002738E+02    0.000000000000000E+00    0.285973065865850E+01
    0.174390678922106E+02    0.000000000000000E+00    0.285979516030921E+01
    0.174440679841474E+02    0.000000000000000E+00    0.285985930499720E+01
    0.174490680760842E+02    0.000000000000000E+00    0.285992307973507E+01
    0.174540681680210E+02    0.000000000000000E+00    0.285998648295258E+01
    0.174590682599578E+02    0.000000000000000E+00    0.286004951390543E+01
    0.174640683518946E+02    0.000000000000000E+00    0.286011217537708E+01
    0.174690684438313E+02    0.000000000000000E+00    0.286017447333017E+01
    0.174740685357681E+02    0.000000000000000E+00    0.286023641684066E+01
    0.174790686277049E+02    0.000000000000000E+00    0.286029801772428E+01
    0.174840687196417E+02    0.000000000000000E+00    0.286035929043566E+01
    0.174890688115785E+02    0.000000000000000E+00    0.286042025154261E+01
    0.174940689035153E+02    0.000000000000000E+00    0.286048091983442E+01
    0.174990689954521E+02    0.000000000000000E+00    0.286054131564891E+01
    0.175040690873889E+02    0.000000000000000E+00    0.286060146071766E+01
    0.175090691793256E+02    0.000000000000000E+00    0.286066137784472E+01
    0.175140692712624E+02    0.000000000000000E+00    0.286072109055103E+01
    0.175190693631992E+02    0.000000000000000E+00    0.286078062288268E+01
    0.175240694551360E+02    0.000000000000000E+00    0.286084001481245E+01
    0.175290695470728E+02    0.000000000000000E+00    0.286089923368137E+01
    0.175340696390096E+02    0.000000000000000E+00    0.286095837490042E+01
    0.175390697309464E+02    0.000000000000000E+00    0.286101742124228E+01
    0.175440698228831E+02    0.000000000000000E+00    0.286107640186725E+01
    0.175490699148199E+02    0.000000000000000E+00    0.286113533751370E+01
    0.175540700067567E+02    0.000000000000000E+00    0.286119424656238E+01
    0.175590700986935E+02    0.000000000000000E+00    0.286125314607714E+01
    0.175640701906303E+02    0.000000000000000E+00    0.286131205123630E+01
    0.175690702825671E+02    0.000000000000000E+00    0.286137097533118E+01
    0.175740703745039E+02    0.000000000000000E+00    0.286142992955865E+01
    0.175790704664407E+02    0.000000000000000E+00    0.286148892289964E+01
    0.175840705583774E+02    0.000000000000000E+00    0.286154796247680E+01
    0.175890706503142E+02    0.000000000000000E+00    0.286160705283661E+01
    0.175940707422510E+02    0.000000000000000E+00    0.286166619657882E+01
    0.175990708341878E+02    0.000000000000000E+00    0.286172539407114E+01
    0.176040709261246E+02    0.000000000000000E+00    0.286178464363168E+01
    0.176090710180614E+02    0.000000000000000E+00    0.286184394173804E+01
    0.176140711099982E+02    0.000000000000000E+00    0.286190328270073E+01
    0.176190712019350E+02    0.000000000000000E+00    0.286196265926840E+01
    0.176240712938717E+02    0.000000000000000E+00    0.286202206255017E+01
    0.176290713858085E+02    0.000000000000000E+00    0.286208148218300E+01
    0.176340714777453E+02    0.000000000000000E+00    0.286214090652966E+01
    0.176390715696821E+02    0.000000000000000E+00    0.286220032283522E+01
    0.176440716616189E+02    0.000000000000000E+00    0.286225971751472E+01
    0.176490717535557E+02    0.000000000000000E+00    0.286231907614076E+01
    0.176540718454925E+02    0.000000000000000E+00    0.286237838385894E+01
    0.176590719374293E+02    0.000000000000000E+00    0.286243762545410E+01
    0.176640720293660E+02    0.000000000000000E+00    0.286249678558011E+01
    0.176690721213028E+02    0.000000000000000E+00    0.286255584895213E+01
    0.176740722132396E+02    0.000000000000000E+00    0.286261480052574E+01
    0.176790723051764E+02    0.000000000000000E+00    0.286267362566609E+01
    0.176840723971132E+02    0.000000000000000E+00    0.286273231028324E+01
    0.176890724890500E+02    0.000000000000000E+00    0.286279084111530E+01
    0.176940725809868E+02    0.000000000000000E+00    0.286284920561886E+01
    0.176990726729235E+02    0.000000000000000E+00    0.286290739234510E+01
    0.177040727648603E+02    0.000000000000000E+00    0.286296539087032E+01
    0.177090728567971E+02    0.000000000000000E+00    0.286302319203081E+01
    0.177140729487339E+02    0.000000000000000E+00    0.286308078784543E+01
    0.177190730406707E+02    0.000000000000000E+00    0.286313817167098E+01
    0.177240731326075E+02    0.000000000000000E+00    0.286319533825770E+01
    0.177290732245443E+02    0.000000000000000E+00    0.286325228382698E+01
    0.177340733164811E+02    0.000000000000000E+00    0.286330900556425E+01
    0.177390734084178E+02    0.000000000000000E+00    0.286336550250949E+01
    0.177440735003546E+02    0.000000000000000E+00    0.286342177490621E+01
    0.177490735922914E+02    0.000000000000000E+00    0.286347782419892E+01
    0.177540736842282E+02    0.000000000000000E+00    0.286353365313278E+01
    0.177590737761650E+02    0.000000000000000E+00    0.286358926568185E+01
    0.177640738681018E+02    0.000000000000000E+00    0.286364466684985E+01
    0.177690739600386E+02    0.000000000000000E+00    0.286369986268538E+01
    0.177740740519754E+02    0.000000000000000E+00    0.286375486009899E+01
    0.177790741439121E+02    0.000000000000000E+00    0.286380966683990E+01
    0.177840742358489E+02    0.000000000000000E+00    0.286386429109165E+01
    0.177890743277857E+02    0.000000000000000E+00    0.286391873946807E+01
    0.177940744197225E+02    0.000000000000000E+00    0.286397303583317E+01
    0.177990745116593E+02    0.000000000000000E+00    0.286402716795130E+01
    0.178040746035961E+02    0.000000000000000E+00    0.286408115800543E+01
    0.178090746955329E+02    0.000000000000000E+00    0.286413501466266E+01
    0.178140747874697E+02    0.000000000000000E+00    0.286418874781539E+01
    0.178190748794064E+02    0.000000000000000E+00    0.286424236739736E+01
    0.178240749713432E+02    0.000000000000000E+00    0.286429588301705E+01
    0.178290750632800E+02    0.000000000000000E+00    0.286434930402577E+01
    0.178340751552168E+02    0.000000000000000E+00    0.286440263929557E+01
    0.178390752471536E+02    0.000000000000000E+00    0.286445589714109E+01
    0.178440753390904E+02    0.000000000000000E+00    0.286450908530235E+01
    0.178490754310272E+02    0.000000000000000E+00    0.286456221081664E+01
    0.178540755229639E+02    0.000000000000000E+00    0.286461527988844E+01
    0.178590756149007E+02    0.000000000000000E+00    0.286466829807466E+01
    0.178640757068375E+02    0.000000000000000E+00    0.286472126999861E+01
    0.178690757987743E+02    0.000000000000000E+00    0.286477419934720E+01
    0.178740758907111E+02    0.000000000000000E+00    0.286482708632875E+01
    0.178790759826479E+02    0.000000000000000E+00    0.286487994256845E+01
    0.178840760745847E+02    0.000000000000000E+00    0.286493275821168E+01
    0.178890761665215E+02    0.000000000000000E+00    0.286498553763648E+01
    0.178940762584582E+02    0.000000000000000E+00    0.286503828153538E+01
    0.178990763503950E+02    0.000000000000000E+00    0.286509098648510E+01
    0.179040764423318E+02    0.000000000000000E+00    0.286514365123378E+01
    0.179090765342686E+02    0.000000000000000E+00    0.286519627281815E+01
    0.179140766262054E+02    0.000000000000000E+00    0.286524884763936E+01
    0.179190767181422E+02    0.000000000000000E+00    0.286530137152237E+01
    0.179240768100790E+02    0.000000000000000E+00    0.286535383972459E+01
    0.179290769020157E+02    0.000000000000000E+00    0.286540624710083E+01
    0.179340769939525E+02    0.000000000000000E+00    0.286545858783789E+01
    0.179390770858893E+02    0.000000000000000E+00    0.286551085614926E+01
    0.179440771778261E+02    0.000000000000000E+00    0.286556304588931E+01
    0.179490772697629E+02    0.000000000000000E+00    0.286561515058788E+01
    0.179540773616997E+02    0.000000000000000E+00    0.286566716381415E+01
    0.179590774536365E+02    0.000000000000000E+00    0.286571907909945E+01
    0.179640775455733E+02    0.000000000000000E+00    0.286577089002009E+01
    0.179690776375100E+02    0.000000000000000E+00    0.286582259028212E+01
    0.179740777294468E+02    0.000000000000000E+00    0.286587417379058E+01
    0.179790778213836E+02    0.000000000000000E+00    0.286592563471644E+01
    0.179840779133204E+02    0.000000000000000E+00    0.286597696754056E+01
    0.179890780052572E+02    0.000000000000000E+00    0.286602816713021E+01
    0.179940780971940E+02    0.000000000000000E+00    0.286607922877166E+01
    0.179990781891308E+02    0.000000000000000E+00    0.286613014821135E+01
    0.180040782810676E+02    0.000000000000000E+00    0.286618092171591E+01
    0.180090783730043E+02    0.000000000000000E+00    0.286623154606623E+01
    0.180140784649411E+02    0.000000000000000E+00    0.286628201861527E+01
    0.180190785568779E+02    0.000000000000000E+00    0.286633233727365E+01
    0.180240786488147E+02    0.000000000000000E+00    0.286638250055968E+01
    0.180290787407515E+02    0.000000000000000E+00    0.286643250753808E+01
    0.180340788326883E+02    0.000000000000000E+00    0.286648235789144E+01
    0.180390789246251E+02    0.000000000000000E+00    0.286653205185769E+01
    0.180440790165619E+02    0.000000000000000E+00    0.286658159023778E+01
    0.180490791084986E+02    0.000000000000000E+00    0.286663097436433E+01
    0.180540792004354E+02    0.000000000000000E+00    0.286668020607841E+01
    0.180590792923722E+02    0.000000000000000E+00    0.286672928769976E+01
    0.180640793843090E+02    0.000000000000000E+00    0.286677822199054E+01
    0.180690794762458E+02    0.000000000000000E+00    0.286682701211352E+01
    0.180740795681826E+02    0.000000000000000E+00    0.286687566159164E+01
    0.180790796601194E+02    0.000000000000000E+00    0.286692417427434E+01
    0.180840797520561E+02    0.000000000000000E+00    0.286697255425553E+01
    0.180890798439929E+02    0.000000000000000E+00    0.286702080584851E+01
    0.180940799359297E+02    0.000000000000000E+00    0.286706893354819E+01
    0.180990800278665E+02    0.000000000000000E+00    0.286711694195193E+01
    0.181040801198033E+02    0.000000000000000E+00    0.286716483572896E+01
    0.181090802117401E+02    0.000000000000000E+00    0.286721261956400E+01
    0.181140803036769E+02    0.000000000000000E+00    0.286726029810419E+01
    0.181190803956137E+02    0.000000000000000E+00    0.286730787591972E+01
    0.181240804875504E+02    0.000000000000000E+00    0.286735535741305E+01
    0.181290805794872E+02    0.000000000000000E+00    0.286740274688352E+01
    0.181340806714240E+02    0.000000000000000E+00    0.286745004834703E+01
    0.181390807633608E+02    0.000000000000000E+00    0.286749726551945E+01
    0.181440808552976E+02    0.000000000000000E+00    0.286754440126073E+01
    0.181490809472344E+02    0.000000000000000E+00    0.286759146973129E+01
    0.181540810391712E+02    0.000000000000000E+00    0.286763844939605E+01
    0.181590811311080E+02    0.000000000000000E+00    0.286768536211252E+01
    0.181640812230447E+02    0.000000000000000E+00    0.286773220549825E+01
    0.181690813149815E+02    0.000000000000000E+00    0.286777898111423E+01
    0.181740814069183E+02    0.000000000000000E+00    0.286782569032193E+01
    0.181790814988551E+02    0.000000000000000E+00    0.286787233412586E+01
    0.181840815907919E+02    0.000000000000000E+00    0.286791891315642E+01
    0.181890816827287E+02    0.000000000000000E+00    0.286796542765769E+01
    0.181940817746655E+02    0.000000000000000E+00    0.286801187751383E+01
    0.181990818666022E+02    0.000000000000000E+00    0.286805826222453E+01
    0.182040819585390E+02    0.000000000000000E+00    0.286810458095217E+01
    0.182090820504758E+02    0.000000000000000E+00    0.286815083254224E+01
    0.182140821424126E+02    0.000000000000000E+00    0.286819701552632E+01
    0.182190822343494E+02    0.000000000000000E+00    0.286824312819029E+01
    0.182240823262862E+02    0.000000000000000E+00    0.286828916862633E+01
    0.182290824182230E+02    0.000000000000000E+00    0.286833513577454E+01
    0.182340825101598E+02    0.000000000000000E+00    0.286838102134463E+01
    0.182390826020965E+02    0.000000000000000E+00    0.286842682945229E+01
    0.182440826940333E+02    0.000000000000000E+00    0.286847255716561E+01
    0.182490827859701E+02    0.000000000000000E+00    0.286851819598060E+01
    0.182540828779069E+02    0.000000000000000E+00    0.286856375033498E+01
    0.182590829698437E+02    0.000000000000000E+00    0.286860921265081E+01
    0.182640830617805E+02    0.000000000000000E+00    0.286865458095518E+01
    0.182690831537173E+02    0.000000000000000E+00    0.286869985236051E+01
    0.182740832456541E+02    0.000000000000000E+00    0.286874502418338E+01
    0.182790833375908E+02    0.000000000000000E+00    0.286879009367462E+01
    0.182840834295276E+02    0.000000000000000E+00    0.286883505848376E+01
    0.182890835214644E+02    0.000000000000000E+00    0.286887991548137E+01
    0.182940836134012E+02    0.000000000000000E+00    0.286892466307927E+01
    0.182990837053380E+02    0.000000000000000E+00    0.286896929897893E+01
    0.183040837972748E+02    0.000000000000000E+00    0.286901382131189E+01
    0.183090838892116E+02    0.000000000000000E+00    0.286905822843581E+01
    0.183140839811484E+02    0.000000000000000E+00    0.286910251895056E+01
    0.183190840730851E+02    0.000000000000000E+00    0.286914669170848E+01
    0.183240841650219E+02    0.000000000000000E+00    0.286919074581988E+01
    0.183290842569587E+02    0.000000000000000E+00    0.286923468065392E+01
    0.183340843488955E+02    0.000000000000000E+00    0.286927849584982E+01
    0.183390844408323E+02    0.000000000000000E+00    0.286932219131095E+01
    0.183440845327691E+02    0.000000000000000E+00    0.286936576719383E+01
    0.183490846247059E+02    0.000000000000000E+00    0.286940922391723E+01
    0.183540847166426E+02    0.000000000000000E+00    0.286945256214462E+01
    0.183590848085794E+02    0.000000000000000E+00    0.286949578276805E+01
    0.183640849005162E+02    0.000000000000000E+00    0.286953888690759E+01
    0.183690849924530E+02    0.000000000000000E+00    0.286958187589226E+01
    0.183740850843898E+02    0.000000000000000E+00    0.286962475122981E+01
    0.183790851763266E+02    0.000000000000000E+00    0.286966751461744E+01
    0.183840852682634E+02    0.000000000000000E+00    0.286971016789407E+01
    0.183890853602002E+02    0.000000000000000E+00    0.286975271303188E+01
    0.183940854521369E+02    0.000000000000000E+00    0.286979515211006E+01
    0.183990855440737E+02    0.000000000000000E+00    0.286983748730456E+01
    0.184040856360105E+02    0.000000000000000E+00    0.286987972085882E+01
    0.184090857279473E+02    0.000000000000000E+00    0.286992185505869E+01
    0.184140858198841E+02    0.000000000000000E+00    0.286996389220177E+01
    0.184190859118209E+02    0.000000000000000E+00    0.287000583459870E+01
    0.184240860037577E+02    0.000000000000000E+00    0.287004768453279E+01
    0.184290860956945E+02    0.000000000000000E+00    0.287008944424091E+01
    0.184340861876312E+02    0.000000000000000E+00    0.287013111590824E+01
    0.184390862795680E+02    0.000000000000000E+00    0.287017270162710E+01
    0.184440863715048E+02    0.000000000000000E+00    0.287021420340271E+01
    0.184490864634416E+02    0.000000000000000E+00    0.287025562311451E+01
    0.184540865553784E+02    0.000000000000000E+00    0.287029696251604E+01
    0.184590866473152E+02    0.000000000000000E+00    0.287033822322797E+01
    0.184640867392520E+02    0.000000000000000E+00    0.287037940669742E+01
    0.184690868311887E+02    0.000000000000000E+00    0.287042051423054E+01
    0.184740869231255E+02    0.000000000000000E+00    0.287046154695722E+01
    0.184790870150623E+02    0.000000000000000E+00    0.287050250582633E+01
    0.184840871069991E+02    0.000000000000000E+00    0.287054339162986E+01
    0.184890871989359E+02    0.000000000000000E+00    0.287058420486676E+01
    0.184940872908727E+02    0.000000000000000E+00    0.287062494605718E+01
    0.184990873828095E+02    0.000000000000000E+00    0.287066561538438E+01
    0.185040874747463E+02    0.000000000000000E+00    0.287070621297097E+01
    0.185090875666830E+02    0.000000000000000E+00    0.287074673936525E+01
    0.185140876586198E+02    0.000000000000000E+00    0.287078719101298E+01
    0.185190877505566E+02    0.000000000000000E+00    0.287082757192328E+01
    0.185240878424934E+02    0.000000000000000E+00    0.287086787929294E+01
    0.185290879344302E+02    0.000000000000000E+00    0.287090811264486E+01
    0.185340880263670E+02    0.000000000000000E+00    0.287094827111615E+01
    0.185390881183038E+02    0.000000000000000E+00    0.287098835374772E+01
    0.185440882102406E+02    0.000000000000000E+00    0.287102835946003E+01
    0.185490883021773E+02    0.000000000000000E+00    0.287106828713732E+01
    0.185540883941141E+02    0.000000000000000E+00    0.287110813550788E+01
    0.185590884860509E+02    0.000000000000000E+00    0.287114790332809E+01
    0.185640885779877E+02    0.000000000000000E+00    0.287118758926090E+01
    0.185690886699245E+02    0.000000000000000E+00    0.287122719195951E+01
    0.185740887618613E+02    0.000000000000000E+00    0.287126671007970E+01
    0.185790888537981E+02    0.000000000000000E+00    0.287130614228412E+01
    0.185840889457349E+02    0.000000000000000E+00    0.287134548727313E+01
    0.185890890376716E+02    0.000000000000000E+00    0.287138474405597E+01
    0.185940891296084E+02    0.000000000000000E+00    0.287142390270596E+01
    0.185990892215452E+02    0.000000000000000E+00    0.287146296044922E+01
    0.186040893134820E+02    0.000000000000000E+00    0.287150196935804E+01
    0.186090894054188E+02    0.000000000000000E+00    0.287154086019153E+01
    0.186140894973556E+02    0.000000000000000E+00    0.287157965436641E+01
    0.186190895892924E+02    0.000000000000000E+00    0.287161835544764E+01
    0.186240896812291E+02    0.000000000000000E+00    0.287165696069344E+01
    0.186290897731659E+02    0.000000000000000E+00    0.287169546947239E+01
    0.186340898651027E+02    0.000000000000000E+00    0.287173388137059E+01
    0.186390899570395E+02    0.000000000000000E+00    0.287177219595742E+01
    0.186440900489763E+02    0.000000000000000E+00    0.287181041294832E+01
    0.186490901409131E+02    0.000000000000000E+00    0.287184853240924E+01
    0.186540902328499E+02    0.000000000000000E+00    0.287188655385713E+01
    0.186590903247867E+02    0.000000000000000E+00    0.287192447777007E+01
    0.186640904167234E+02    0.000000000000000E+00    0.287196230427729E+01
    0.186690905086602E+02    0.000000000000000E+00    0.287200003369112E+01
    0.186740906005970E+02    0.000000000000000E+00    0.287203766650089E+01
    0.186790906925338E+02    0.000000000000000E+00    0.287207520326526E+01
    0.186840907844706E+02    0.000000000000000E+00    0.287211264464159E+01
    0.186890908764074E+02    0.000000000000000E+00    0.287214999140188E+01
    0.186940909683442E+02    0.000000000000000E+00    0.287218724439184E+01
    0.186990910602810E+02    0.000000000000000E+00    0.287222440453548E+01
    0.187040911522177E+02    0.000000000000000E+00    0.287226147283270E+01
    0.187090912441545E+02    0.000000000000000E+00    0.287229845034679E+01
    0.187140913360913E+02    0.000000000000000E+00    0.287233533816147E+01
    0.187190914280281E+02    0.000000000000000E+00    0.287237213744614E+01
    0.187240915199649E+02    0.000000000000000E+00    0.287240884936561E+01
    0.187290916119017E+02    0.000000000000000E+00    0.287244547511163E+01
    0.187340917038385E+02    0.000000000000000E+00    0.287248201588970E+01
    0.187390917957752E+02    0.000000000000000E+00    0.287251847289885E+01
    0.187440918877120E+02    0.000000000000000E+00    0.287255484733436E+01
    0.187490919796488E+02    0.000000000000000E+00    0.287259114034759E+01
    0.187540920715856E+02    0.000000000000000E+00    0.287262735308673E+01
    0.187590921635224E+02    0.000000000000000E+00    0.287266348658404E+01
    0.187640922554592E+02    0.000000000000000E+00    0.287269954209147E+01
    0.187690923473960E+02    0.000000000000000E+00    0.287273552039888E+01
    0.187740924393328E+02    0.000000000000000E+00    0.287277142250855E+01
    0.187790925312695E+02    0.000000000000000E+00    0.287280724929928E+01
    0.187840926232063E+02    0.000000000000000E+00    0.287284300155425E+01
    0.187890927151431E+02    0.000000000000000E+00    0.287287867998610E+01
    0.187940928070799E+02    0.000000000000000E+00    0.287291428524278E+01
    0.187990928990167E+02    0.000000000000000E+00    0.287294981786752E+01
    0.188040929909535E+02    0.000000000000000E+00    0.287298527832662E+01
    0.188090930828903E+02    0.000000000000000E+00    0.287302066699077E+01
    0.188140931748271E+02    0.000000000000000E+00    0.287305598414918E+01
    0.188190932667638E+02    0.000000000000000E+00    0.287309123002045E+01
    0.188240933587006E+02    0.000000000000000E+00    0.287312640469782E+01
    0.188290934506374E+02    0.000000000000000E+00    0.287316150821868E+01
    0.188340935425742E+02    0.000000000000000E+00    0.287319654052604E+01
    0.188390936345110E+02    0.000000000000000E+00    0.287323150150300E+01
    0.188440937264478E+02    0.000000000000000E+00    0.287326639093224E+01
    0.188490938183846E+02    0.000000000000000E+00    0.287330120855779E+01
    0.188540939103213E+02    0.000000000000000E+00    0.287333595401924E+01
    0.188590940022581E+02    0.000000000000000E+00    0.287337062696760E+01
    0.188640940941949E+02    0.000000000000000E+00    0.287340522691542E+01
    0.188690941861317E+02    0.000000000000000E+00    0.287343975356151E+01
    0.188740942780685E+02    0.000000000000000E+00    0.287347420633669E+01
    0.188790943700053E+02    0.000000000000000E+00    0.287350860380743E+01
    0.188840944619421E+02    0.000000000000000E+00    0.287354288406768E+01
    0.188890945538789E+02    0.000000000000000E+00    0.287357711137890E+01
    0.188940946458156E+02    0.000000000000000E+00    0.287361126177550E+01
    0.188990947377524E+02    0.000000000000000E+00    0.287364533501630E+01
    0.189040948296892E+02    0.000000000000000E+00    0.287367933040317E+01
    0.189090949216260E+02    0.000000000000000E+00    0.287371324747823E+01
    0.189140950135628E+02    0.000000000000000E+00    0.287374708557644E+01
    0.189190951054996E+02    0.000000000000000E+00    0.287378084415324E+01
    0.189240951974364E+02    0.000000000000000E+00    0.287381452261762E+01
    0.189290952893732E+02    0.000000000000000E+00    0.287384812048346E+01
    0.189340953813099E+02    0.000000000000000E+00    0.287388163723368E+01
    0.189390954732467E+02    0.000000000000000E+00    0.287391507245349E+01
    0.189440955651835E+02    0.000000000000000E+00    0.287394842572436E+01
    0.189490956571203E+02    0.000000000000000E+00    0.287398169672409E+01
    0.189540957490571E+02    0.000000000000000E+00    0.287401488511574E+01
    0.189590958409939E+02    0.000000000000000E+00    0.287404799054276E+01
    0.189640959329307E+02    0.000000000000000E+00    0.287408101333350E+01
    0.189690960248675E+02    0.000000000000000E+00    0.287411395566423E+01
    0.189740961168042E+02    0.000000000000000E+00    0.287414681050589E+01
    0.189790962087410E+02    0.000000000000000E+00    0.287417958308831E+01
    0.189840963006778E+02    0.000000000000000E+00    0.287421227398987E+01
    0.189890963926146E+02    0.000000000000000E+00    0.287424488145512E+01
    0.189940964845514E+02    0.000000000000000E+00    0.287427740617902E+01
    0.189990965764882E+02    0.000000000000000E+00    0.287430984851946E+01
    0.190040966684250E+02    0.000000000000000E+00    0.287434220867787E+01
    0.190090967603617E+02    0.000000000000000E+00    0.287437448703650E+01
    0.190140968522985E+02    0.000000000000000E+00    0.287440668401278E+01
    0.190190969442353E+02    0.000000000000000E+00    0.287443880004376E+01
    0.190240970361721E+02    0.000000000000000E+00    0.287447083564516E+01
    0.190290971281089E+02    0.000000000000000E+00    0.287450279132306E+01
    0.190340972200457E+02    0.000000000000000E+00    0.287453466766925E+01
    0.190390973119825E+02    0.000000000000000E+00    0.287456646526641E+01
    0.190440974039193E+02    0.000000000000000E+00    0.287459818472994E+01
    0.190490974958560E+02    0.000000000000000E+00    0.287462982670512E+01
    0.190540975877928E+02    0.000000000000000E+00    0.287466139183865E+01
    0.190590976797296E+02    0.000000000000000E+00    0.287469288080204E+01
    0.190640977716664E+02    0.000000000000000E+00    0.287472429424786E+01
    0.190690978636032E+02    0.000000000000000E+00    0.287475563285170E+01
    0.190740979555400E+02    0.000000000000000E+00    0.287478689727478E+01
    0.190790980474768E+02    0.000000000000000E+00    0.287481808816866E+01
    0.190840981394136E+02    0.000000000000000E+00    0.287484920617088E+01
    0.190890982313503E+02    0.000000000000000E+00    0.287488025189576E+01
    0.190940983232871E+02    0.000000000000000E+00    0.287491122593932E+01
    0.190990984152239E+02    0.000000000000000E+00    0.287494212887571E+01
    0.191040985071607E+02    0.000000000000000E+00    0.287497296123815E+01
    0.191090985990975E+02    0.000000000000000E+00    0.287500372354988E+01
    0.191140986910343E+02    0.000000000000000E+00    0.287503441626881E+01
    0.191190987829711E+02    0.000000000000000E+00    0.287506503983425E+01
    0.191240988749078E+02    0.000000000000000E+00    0.287509559464069E+01
    0.191290989668446E+02    0.000000000000000E+00    0.287512608104173E+01
    0.191340990587814E+02    0.000000000000000E+00    0.287515649934952E+01
    0.191390991507182E+02    0.000000000000000E+00    0.287518684982493E+01
    0.191440992426550E+02    0.000000000000000E+00    0.287521713269595E+01
    0.191490993345918E+02    0.000000000000000E+00    0.287524734814204E+01
    0.191540994265286E+02    0.000000000000000E+00    0.287527749629980E+01
    0.191590995184654E+02    0.000000000000000E+00    0.287530757726002E+01
    0.191640996104021E+02    0.000000000000000E+00    0.287533759105997E+01
    0.191690997023389E+02    0.000000000000000E+00    0.287536753772221E+01
    0.191740997942757E+02    0.000000000000000E+00    0.287539741722578E+01
    0.191790998862125E+02    0.000000000000000E+00    0.287542722948889E+01
    0.191840999781493E+02    0.000000000000000E+00    0.287545697440687E+01
    0.191891000700861E+02    0.000000000000000E+00    0.287548665185822E+01
    0.191941001620229E+02    0.000000000000000E+00    0.287551626167505E+01
    0.191991002539597E+02    0.000000000000000E+00    0.287554580367020E+01
    0.192041003458964E+02    0.000000000000000E+00    0.287557527761387E+01
    0.192091004378332E+02    0.000000000000000E+00    0.287560468328630E+01
    0.192141005297700E+02    0.000000000000000E+00    0.287563402043994E+01
    0.192191006217068E+02    0.000000000000000E+00    0.287566328881225E+01
    0.192241007136436E+02    0.000000000000000E+00    0.287569248811220E+01
    0.192291008055804E+02    0.000000000000000E+00    0.287572161807732E+01
    0.192341008975172E+02    0.000000000000000E+00    0.287575067841141E+01
    0.192391009894540E+02    0.000000000000000E+00    0.287577966801440E+01
    0.192441010813907E+02    0.000000000000000E+00    0.287580858912878E+01
    0.192491011733275E+02    0.000000000000000E+00    0.287583743909741E+01
    0.192541012652643E+02    0.000000000000000E+00    0.287586630519768E+01
    0.192591013572011E+02    0.000000000000000E+00    0.287589492517933E+01
    0.192641014491379E+02    0.000000000000000E+00    0.287592356221501E+01
    0.192691015410747E+02    0.000000000000000E+00    0.287595212764669E+01
    0.192741016330115E+02    0.000000000000000E+00    0.287598062140456E+01
    0.192791017249482E+02    0.000000000000000E+00    0.287600904334785E+01
    0.192841018168850E+02    0.000000000000000E+00    0.287603739331430E+01
    0.192891019088218E+02    0.000000000000000E+00    0.287606567119759E+01
    0.192941020007586E+02    0.000000000000000E+00    0.287609387699109E+01
    0.192991020926954E+02    0.000000000000000E+00    0.287612201039914E+01
    0.193041021846322E+02    0.000000000000000E+00    0.287615007160111E+01
    0.193091022765690E+02    0.000000000000000E+00    0.287617806053206E+01
    0.193141023685058E+02    0.000000000000000E+00    0.287620597719610E+01
    0.193191024604425E+02    0.000000000000000E+00    0.287623382172536E+01
    0.193241025523793E+02    0.000000000000000E+00    0.287626159414284E+01
    0.193291026443161E+02    0.000000000000000E+00    0.287628929461899E+01
    0.193341027362529E+02    0.000000000000000E+00    0.287631692364432E+01
    0.193391028281897E+02    0.000000000000000E+00    0.287634447959378E+01
    0.193441029201265E+02    0.000000000000000E+00    0.287637196545019E+01
    0.193491030120633E+02    0.000000000000000E+00    0.287639937970659E+01
    0.193541031040001E+02    0.000000000000000E+00    0.287642672362856E+01
    0.193591031959368E+02    0.000000000000000E+00    0.287645399588323E+01
    0.193641032878736E+02    0.000000000000000E+00    0.287648119821792E+01
    0.193691033798104E+02    0.000000000000000E+00    0.287650833053340E+01
    0.193741034717472E+02    0.000000000000000E+00    0.287653539317239E+01
    0.193791035636840E+02    0.000000000000000E+00    0.287656238648251E+01
    0.193841036556208E+02    0.000000000000000E+00    0.287658931083726E+01
    0.193891037475576E+02    0.000000000000000E+00    0.287661616661788E+01
    0.193941038394943E+02    0.000000000000000E+00    0.287664295421239E+01
    0.193991039314311E+02    0.000000000000000E+00    0.287666967401784E+01
    0.194041040233679E+02    0.000000000000000E+00    0.287669632643498E+01
    0.194091041153047E+02    0.000000000000000E+00    0.287672291185319E+01
    0.194141042072415E+02    0.000000000000000E+00    0.287674943069299E+01
    0.194191042991783E+02    0.000000000000000E+00    0.287677588329981E+01
    0.194241043911151E+02    0.000000000000000E+00    0.287680227009086E+01
    0.194291044830519E+02    0.000000000000000E+00    0.287682859147517E+01
    0.194341045749886E+02    0.000000000000000E+00    0.287685484777697E+01
    0.194391046669254E+02    0.000000000000000E+00    0.287688103936459E+01
    0.194441047588622E+02    0.000000000000000E+00    0.287690716658336E+01
    0.194491048507990E+02    0.000000000000000E+00    0.287693322974793E+01
    0.194541049427358E+02    0.000000000000000E+00    0.287695922917857E+01
    0.194591050346726E+02    0.000000000000000E+00    0.287698516515441E+01
    0.194641051266094E+02    0.000000000000000E+00    0.287701103795034E+01
    0.194691052185462E+02    0.000000000000000E+00    0.287703684781825E+01
    0.194741053104829E+02    0.000000000000000E+00    0.287706259496766E+01
    0.194791054024197E+02    0.000000000000000E+00    0.287708827961228E+01
    0.194841054943565E+02    0.000000000000000E+00    0.287711390194797E+01
    0.194891055862933E+02    0.000000000000000E+00    0.287713946211473E+01
    0.194941056782301E+02    0.000000000000000E+00    0.287716496024363E+01
    0.194991057701669E+02    0.000000000000000E+00    0.287719039645975E+01
    0.195041058621037E+02    0.000000000000000E+00    0.287721577084524E+01
    0.195091059540405E+02    0.000000000000000E+00    0.287724108347138E+01
    0.195141060459772E+02    0.000000000000000E+00    0.287726633437809E+01
    0.195191061379140E+02    0.000000000000000E+00    0.287729152359487E+01
    0.195241062298508E+02    0.000000000000000E+00    0.287731665112304E+01
    0.195291063217876E+02    0.000000000000000E+00    0.287734171694626E+01
    0.195341064137244E+02    0.000000000000000E+00    0.287736672104528E+01
    0.195391065056612E+02    0.000000000000000E+00    0.287739166337181E+01
    0.195441065975980E+02    0.000000000000000E+00    0.287741654384832E+01
    0.195491066895347E+02    0.000000000000000E+00    0.287744136241053E+01
    0.195541067814715E+02    0.000000000000000E+00    0.287746611898840E+01
    0.195591068734083E+02    0.000000000000000E+00    0.287749081345831E+01
    0.195641069653451E+02    0.000000000000000E+00    0.287751544573658E+01
    0.195691070572819E+02    0.000000000000000E+00    0.287754001570589E+01
    0.195741071492187E+02    0.000000000000000E+00    0.287756452324861E+01
    0.195791072411555E+02    0.000000000000000E+00    0.287758896825211E+01
    0.195841073330923E+02    0.000000000000000E+00    0.287761335058370E+01
    0.195891074250290E+02    0.000000000000000E+00    0.287763767015144E+01
    0.195941075169658E+02    0.000000000000000E+00    0.287766192682503E+01
    0.195991076089026E+02    0.000000000000000E+00    0.287768612048244E+01
    0.196041077008394E+02    0.000000000000000E+00    0.287771025101706E+01
    0.196091077927762E+02    0.000000000000000E+00    0.287773431832376E+01
    0.196141078847130E+02    0.000000000000000E+00    0.287775832229357E+01
    0.196191079766498E+02    0.000000000000000E+00    0.287778226279799E+01
    0.196241080685866E+02    0.000000000000000E+00    0.287780613961882E+01
    0.196291081605233E+02    0.000000000000000E+00    0.287782995205394E+01
    0.196341082524601E+02    0.000000000000000E+00    0.287785368305505E+01
    0.196391083443969E+02    0.000000000000000E+00    0.287787739607795E+01
    0.196441084363337E+02    0.000000000000000E+00    0.287790101708689E+01
    0.196491085282705E+02    0.000000000000000E+00    0.287792457604678E+01
    0.196541086202073E+02    0.000000000000000E+00    0.287794807178092E+01
    0.196591087121441E+02    0.000000000000000E+00    0.287797150414043E+01
    0.196641088040808E+02    0.000000000000000E+00    0.287799487311634E+01
    0.196691088960176E+02    0.000000000000000E+00    0.287801817869777E+01
    0.196741089879544E+02    0.000000000000000E+00    0.287804142102899E+01
    0.196791090798912E+02    0.000000000000000E+00    0.287806460015244E+01
    0.196841091718280E+02    0.000000000000000E+00    0.287808771621109E+01
    0.196891092637648E+02    0.000000000000000E+00    0.287811076933032E+01
    0.196941093557016E+02    0.000000000000000E+00    0.287813375966674E+01
    0.196991094476384E+02    0.000000000000000E+00    0.287815668738158E+01
    0.197041095395751E+02    0.000000000000000E+00    0.287817955267585E+01
    0.197091096315119E+02    0.000000000000000E+00    0.287820235580651E+01
    0.197141097234487E+02    0.000000000000000E+00    0.287822509766464E+01
    0.197191098153855E+02    0.000000000000000E+00    0.287824777462938E+01
    0.197241099073223E+02    0.000000000000000E+00    0.287827039170252E+01
    0.197291099992591E+02    0.000000000000000E+00    0.287829294840062E+01
    0.197341100911959E+02    0.000000000000000E+00    0.287831544229695E+01
    0.197391101831327E+02    0.000000000000000E+00    0.287833787766190E+01
    0.197441102750694E+02    0.000000000000000E+00    0.287836025102307E+01
    0.197491103670062E+02    0.000000000000000E+00    0.287838256402067E+01
    0.197541104589430E+02    0.000000000000000E+00    0.287840481689168E+01
    0.197591105508798E+02    0.000000000000000E+00    0.287842700990439E+01
    0.197641106428166E+02    0.000000000000000E+00    0.287844914331757E+01
    0.197691107347534E+02    0.000000000000000E+00    0.287847121747626E+01
    0.197741108266902E+02    0.000000000000000E+00    0.287849323225478E+01
    0.197791109186270E+02    0.000000000000000E+00    0.287851518843666E+01
    0.197841110105637E+02    0.000000000000000E+00    0.287853708600760E+01
    0.197891111025005E+02    0.000000000000000E+00    0.287855892523824E+01
    0.197941111944373E+02    0.000000000000000E+00    0.287858070636351E+01
    0.197991112863741E+02    0.000000000000000E+00    0.287860242961140E+01
    0.198041113783109E+02    0.000000000000000E+00    0.287862409520720E+01
    0.198091114702477E+02    0.000000000000000E+00    0.287864570335798E+01
    0.198141115621845E+02    0.000000000000000E+00    0.287866725426266E+01
    0.198191116541212E+02    0.000000000000000E+00    0.287868874811678E+01
    0.198241117460580E+02    0.000000000000000E+00    0.287871018508011E+01
    0.198291118379948E+02    0.000000000000000E+00    0.287873156533471E+01
    0.198341119299316E+02    0.000000000000000E+00    0.287875288902380E+01
    0.198391120218684E+02    0.000000000000000E+00    0.287877415629003E+01
    0.198441121138052E+02    0.000000000000000E+00    0.287879536725814E+01
    0.198491122057420E+02    0.000000000000000E+00    0.287881652204159E+01
    0.198541122976788E+02    0.000000000000000E+00    0.287883762074166E+01
    0.198591123896155E+02    0.000000000000000E+00    0.287885866344345E+01
    0.198641124815523E+02    0.000000000000000E+00    0.287887965022954E+01
    0.198691125734891E+02    0.000000000000000E+00    0.287890058115592E+01
    0.198741126654259E+02    0.000000000000000E+00    0.287892145627404E+01
    0.198791127573627E+02    0.000000000000000E+00    0.287894227562722E+01
    0.198841128492995E+02    0.000000000000000E+00    0.287896303923738E+01
    0.198891129412363E+02    0.000000000000000E+00    0.287898374712955E+01
    0.198941130331730E+02    0.000000000000000E+00    0.287900439930426E+01
    0.198991131251098E+02    0.000000000000000E+00    0.287902499577968E+01
    0.199041132170466E+02    0.000000000000000E+00    0.287904553652177E+01
    0.199091133089834E+02    0.000000000000000E+00    0.287906602153207E+01
    0.199141134009202E+02    0.000000000000000E+00    0.287908645079241E+01
    0.199191134928570E+02    0.000000000000000E+00    0.287910682426148E+01
    0.199241135847938E+02    0.000000000000000E+00    0.287912714192062E+01
    0.199291136767306E+02    0.000000000000000E+00    0.287914740372635E+01
    0.199341137686673E+02    0.000000000000000E+00    0.287916760964862E+01
    0.199391138606041E+02    0.000000000000000E+00    0.287918775964263E+01
    0.199441139525409E+02    0.000000000000000E+00    0.287920785355736E+01
    0.199491140444777E+02    0.000000000000000E+00    0.287922789168970E+01
    0.199541141364145E+02    0.000000000000000E+00    0.287924787366574E+01
    0.199591142283513E+02    0.000000000000000E+00    0.287926779956418E+01
    0.199641143202881E+02    0.000000000000000E+00    0.287928766934536E+01
    0.199691144122249E+02    0.000000000000000E+00    0.287930748297295E+01
    0.199741145041616E+02    0.000000000000000E+00    0.287932724047412E+01
    0.199791145960984E+02    0.000000000000000E+00    0.287934694181236E+01
    0.199841146880352E+02    0.000000000000000E+00    0.287936658692072E+01
    0.199891147799720E+02    0.000000000000000E+00    0.287938617585339E+01
    0.199941148719088E+02    0.000000000000000E+00    0.287940570859458E+01
    0.199991149638456E+02    0.000000000000000E+00    0.287942518515130E+01
    0.200041150557824E+02    0.000000000000000E+00    0.287944460557362E+01
    0.200091151477192E+02    0.000000000000000E+00    0.287946397082864E+01
    0.200141152396559E+02    0.000000000000000E+00    0.287948327829795E+01
    0.200191153315927E+02    0.000000000000000E+00    0.287950253168808E+01
    0.200241154235295E+02    0.000000000000000E+00    0.287952172376671E+01
    0.200291155154663E+02    0.000000000000000E+00    0.287954086522750E+01
    0.200341156074031E+02    0.000000000000000E+00    0.287955994977783E+01
    0.200391156993399E+02    0.000000000000000E+00    0.287957897837771E+01
    0.200441157912767E+02    0.000000000000000E+00    0.287959795129010E+01
    0.200491158832134E+02    0.000000000000000E+00    0.287961686858895E+01
    0.200541159751502E+02    0.000000000000000E+00    0.287963573042380E+01
    0.200591160670870E+02    0.000000000000000E+00    0.287965453691350E+01
    0.200641161590238E+02    0.000000000000000E+00    0.287967328819291E+01
    0.200691162509606E+02    0.000000000000000E+00    0.287969198439914E+01
    0.200741163428974E+02    0.000000000000000E+00    0.287971062568594E+01
    0.200791164348342E+02    0.000000000000000E+00    0.287972921219542E+01
    0.200841165267710E+02    0.000000000000000E+00    0.287974774408369E+01
    0.200891166187077E+02    0.000000000000000E+00    0.287976622149784E+01
    0.200941167106445E+02    0.000000000000000E+00    0.287978464452944E+01
    0.200991168025813E+02    0.000000000000000E+00    0.287980301278026E+01
    0.201041168945181E+02    0.000000000000000E+00    0.287982133308994E+01
    0.201091169864549E+02    0.000000000000000E+00    0.287983960712708E+01
    0.201141170783917E+02    0.000000000000000E+00    0.287985779854794E+01
    0.201191171703285E+02    0.000000000000000E+00    0.287987595324652E+01
    0.201241172622653E+02    0.000000000000000E+00    0.287989405497291E+01
    0.201291173542020E+02    0.000000000000000E+00    0.287991210335888E+01
    0.201341174461388E+02    0.000000000000000E+00    0.287993009900227E+01
    0.201391175380756E+02    0.000000000000000E+00    0.287994804204144E+01
    0.201441176300124E+02    0.000000000000000E+00    0.287996593265755E+01
    0.201491177219492E+02    0.000000000000000E+00    0.287998377103743E+01
    0.201541178138860E+02    0.000000000000000E+00    0.288000155736445E+01
    0.201591179058228E+02    0.000000000000000E+00    0.288001929161378E+01
    0.201641179977596E+02    0.000000000000000E+00    0.288003697440690E+01
    0.201691180896963E+02    0.000000000000000E+00    0.288005460554567E+01
    0.201741181816331E+02    0.000000000000000E+00    0.288007218527448E+01
    0.201791182735699E+02    0.000000000000000E+00    0.288008971375000E+01
    0.201841183655067E+02    0.000000000000000E+00    0.288010719111917E+01
    0.201891184574435E+02    0.000000000000000E+00    0.288012461752008E+01
    0.201941185493803E+02    0.000000000000000E+00    0.288014199308426E+01
    0.201991186413171E+02    0.000000000000000E+00    0.288015931793509E+01
    0.202041187332538E+02    0.000000000000000E+00    0.288017659218679E+01
    0.202091188251906E+02    0.000000000000000E+00    0.288019381594989E+01
    0.202141189171274E+02    0.000000000000000E+00    0.288021098932445E+01
    0.202191190090642E+02    0.000000000000000E+00    0.288022811240130E+01
    0.202241191010010E+02    0.000000000000000E+00    0.288024518526643E+01
    0.202291191929378E+02    0.000000000000000E+00    0.288026220799444E+01
    0.202341192848746E+02    0.000000000000000E+00    0.288027918065528E+01
    0.202391193768114E+02    0.000000000000000E+00    0.288029610330875E+01
    0.202441194687481E+02    0.000000000000000E+00    0.288031297600842E+01
    0.202491195606849E+02    0.000000000000000E+00    0.288032979880583E+01
    0.202541196526217E+02    0.000000000000000E+00    0.288034657173449E+01
    0.202591197445585E+02    0.000000000000000E+00    0.288036329483009E+01
    0.202641198364953E+02    0.000000000000000E+00    0.288037996811869E+01
    0.202691199284321E+02    0.000000000000000E+00    0.288039659162878E+01
    0.202741200203689E+02    0.000000000000000E+00    0.288041316537127E+01
    0.202791201123057E+02    0.000000000000000E+00    0.288042968935934E+01
    0.202841202042424E+02    0.000000000000000E+00    0.288044616360825E+01
    0.202891202961792E+02    0.000000000000000E+00    0.288046258810608E+01
    0.202941203881160E+02    0.000000000000000E+00    0.288047896287657E+01
    0.202991204800528E+02    0.000000000000000E+00    0.288049528790923E+01
    0.203041205719896E+02    0.000000000000000E+00    0.288051156320118E+01
    0.203091206639264E+02    0.000000000000000E+00    0.288052778877006E+01
    0.203141207558632E+02    0.000000000000000E+00    0.288054396455085E+01
    0.203191208478000E+02    0.000000000000000E+00    0.288056009060758E+01
    0.203241209397367E+02    0.000000000000000E+00    0.288057616690212E+01
    0.203291210316735E+02    0.000000000000000E+00    0.288059219345163E+01
    0.203341211236103E+02    0.000000000000000E+00    0.288060817024058E+01
    0.203391212155471E+02    0.000000000000000E+00    0.288062409727874E+01
    0.203441213074839E+02    0.000000000000000E+00    0.288063997457706E+01
    0.203491213994207E+02    0.000000000000000E+00    0.288065580211630E+01
    0.203541214913575E+02    0.000000000000000E+00    0.288067157996315E+01
    0.203591215832942E+02    0.000000000000000E+00    0.288068730807760E+01
    0.203641216752310E+02    0.000000000000000E+00    0.288070298648532E+01
    0.203691217671678E+02    0.000000000000000E+00    0.288071861527691E+01
    0.203741218591046E+02    0.000000000000000E+00    0.288073419442612E+01
    0.203791219510414E+02    0.000000000000000E+00    0.288074972398168E+01
    0.203841220429782E+02    0.000000000000000E+00    0.288076520400693E+01
    0.203891221349150E+02    0.000000000000000E+00    0.288078063455784E+01
    0.203941222268518E+02    0.000000000000000E+00    0.288079601570497E+01
    0.203991223187885E+02    0.000000000000000E+00    0.288081134758988E+01
    0.204041224107253E+02    0.000000000000000E+00    0.288082663048641E+01
    0.204091225026621E+02    0.000000000000000E+00    0.288084186544538E+01
    0.204141225945989E+02    0.000000000000000E+00    0.288085713761127E+01
    0.204191226865357E+02    0.000000000000000E+00    0.288087217535169E+01
    0.204241227784725E+02    0.000000000000000E+00    0.288088726327011E+01
    0.204291228704093E+02    0.000000000000000E+00    0.288090230073646E+01
    0.204341229623460E+02    0.000000000000000E+00    0.288091728901971E+01
    0.204391230542828E+02    0.000000000000000E+00    0.288093222844889E+01
    0.204441231462196E+02    0.000000000000000E+00    0.288094711921019E+01
    0.204491232381564E+02    0.000000000000000E+00    0.288096196145936E+01
    0.204541233300932E+02    0.000000000000000E+00    0.288097675532205E+01
    0.204591234220300E+02    0.000000000000000E+00    0.288099150094146E+01
    0.204641235139668E+02    0.000000000000000E+00    0.288100619844872E+01
    0.204691236059036E+02    0.000000000000000E+00    0.288102084797682E+01
    0.204741236978403E+02    0.000000000000000E+00    0.288103544966654E+01
    0.204791237897771E+02    0.000000000000000E+00    0.288105000365645E+01
    0.204841238817139E+02    0.000000000000000E+00    0.288106451008482E+01
    0.204891239736507E+02    0.000000000000000E+00    0.288107896910385E+01
    0.204941240655875E+02    0.000000000000000E+00    0.288109338219203E+01
    0.204991241575243E+02    0.000000000000000E+00    0.288110774364835E+01
    0.205041242494611E+02    0.000000000000000E+00    0.288112206594294E+01
    0.205091243413979E+02    0.000000000000000E+00    0.288113633549789E+01
    0.205141244333346E+02    0.000000000000000E+00    0.288115054110166E+01
    0.205191245252714E+02    0.000000000000000E+00    0.288116473587160E+01
    0.205241246172082E+02    0.000000000000000E+00    0.288117886728616E+01
    0.205291247091450E+02    0.000000000000000E+00    0.288119295229790E+01
    0.205341248010818E+02    0.000000000000000E+00    0.288120699114907E+01
    0.205391248930186E+02    0.000000000000000E+00    0.288122098400364E+01
    0.205441249849554E+02    0.000000000000000E+00    0.288123493100035E+01
    0.205491250768921E+02    0.000000000000000E+00    0.288124883238637E+01
    0.205541251688289E+02    0.000000000000000E+00    0.288126268786214E+01
    0.205591252607657E+02    0.000000000000000E+00    0.288127649801218E+01
    0.205641253527025E+02    0.000000000000000E+00    0.288129026278058E+01
    0.205691254446393E+02    0.000000000000000E+00    0.288130398227801E+01
    0.205741255365761E+02    0.000000000000000E+00    0.288131765660850E+01
    0.205791256285129E+02    0.000000000000000E+00    0.288133128587366E+01
    0.205841257204497E+02    0.000000000000000E+00    0.288134487016768E+01
    0.205891258123864E+02    0.000000000000000E+00    0.288135840957986E+01
    0.205941259043232E+02    0.000000000000000E+00    0.288137190419301E+01
    0.205991259962600E+02    0.000000000000000E+00    0.288138535408588E+01
    0.206041260881968E+02    0.000000000000000E+00    0.288139875933120E+01
    0.206091261801336E+02    0.000000000000000E+00    0.288141211999834E+01
    0.206141262720704E+02    0.000000000000000E+00    0.288142543614653E+01
    0.206191263640072E+02    0.000000000000000E+00    0.288143870783658E+01
    0.206241264559440E+02    0.000000000000000E+00    0.288145193511789E+01
    0.206291265478807E+02    0.000000000000000E+00    0.288146511803753E+01
    0.206341266398175E+02    0.000000000000000E+00    0.288147825664531E+01
    0.206391267317543E+02    0.000000000000000E+00    0.288149135097204E+01
    0.206441268236911E+02    0.000000000000000E+00    0.288150440105307E+01
    0.206491269156279E+02    0.000000000000000E+00    0.288151740691890E+01
    0.206541270075647E+02    0.000000000000000E+00    0.288153036860203E+01
    0.206591270995015E+02    0.000000000000000E+00    0.288154328612385E+01
    0.206641271914383E+02    0.000000000000000E+00    0.288155615950363E+01
    0.206691272833750E+02    0.000000000000000E+00    0.288156898875944E+01
    0.206741273753118E+02    0.000000000000000E+00    0.288158177390731E+01
    0.206791274672486E+02    0.000000000000000E+00    0.288159451496801E+01
    0.206841275591854E+02    0.000000000000000E+00    0.288160721194282E+01
    0.206891276511222E+02    0.000000000000000E+00    0.288161986485419E+01
    0.206941277430590E+02    0.000000000000000E+00    0.288163247371244E+01
    0.206991278349958E+02    0.000000000000000E+00    0.288164503852675E+01
    0.207041279269325E+02    0.000000000000000E+00    0.288165755931176E+01
    0.207091280188693E+02    0.000000000000000E+00    0.288167003635080E+01
    0.207141281108061E+02    0.000000000000000E+00    0.288168246883817E+01
    0.207191282027429E+02    0.000000000000000E+00    0.288169485761108E+01
    0.207241282946797E+02    0.000000000000000E+00    0.288170720240593E+01
    0.207291283866165E+02    0.000000000000000E+00    0.288171950324482E+01
    0.207341284785533E+02    0.000000000000000E+00    0.288173176014942E+01
    0.207391285704901E+02    0.000000000000000E+00    0.288174397313953E+01
    0.207441286624268E+02    0.000000000000000E+00    0.288175614224560E+01
    0.207491287543636E+02    0.000000000000000E+00    0.288176826749413E+01
    0.207541288463004E+02    0.000000000000000E+00    0.288178034891761E+01
    0.207591289382372E+02    0.000000000000000E+00    0.288179238654946E+01
    0.207641290301740E+02    0.000000000000000E+00    0.288180438043026E+01
    0.207691291221108E+02    0.000000000000000E+00    0.288181633057647E+01
    0.207741292140476E+02    0.000000000000000E+00    0.288182823710328E+01
    0.207791293059844E+02    0.000000000000000E+00    0.288184009999170E+01
    0.207841293979211E+02    0.000000000000000E+00    0.288185191929605E+01
    0.207891294898579E+02    0.000000000000000E+00    0.288186369507109E+01
    0.207941295817947E+02    0.000000000000000E+00    0.288187542732123E+01
    0.207991296737315E+02    0.000000000000000E+00    0.288188711600857E+01
    0.208041297656683E+02    0.000000000000000E+00    0.288189876083033E+01
    0.208091298576051E+02    0.000000000000000E+00    0.288191035958618E+01
    0.208141299495419E+02    0.000000000000000E+00    0.288192195380697E+01
    0.208191300414787E+02    0.000000000000000E+00    0.288193344781679E+01
    0.208241301334154E+02    0.000000000000000E+00    0.288194491940466E+01
    0.208291302253522E+02    0.000000000000000E+00    0.288195634949198E+01
    0.208341303172890E+02    0.000000000000000E+00    0.288196773722736E+01
    0.208391304092258E+02    0.000000000000000E+00    0.288197908249582E+01
    0.208441305011626E+02    0.000000000000000E+00    0.288199038531376E+01
    0.208491305930994E+02    0.000000000000000E+00    0.288200164576238E+01
    0.208541306850362E+02    0.000000000000000E+00    0.288201286392976E+01
    0.208591307769729E+02    0.000000000000000E+00    0.288202403992043E+01
    0.208641308689097E+02    0.000000000000000E+00    0.288203517383505E+01
    0.208691309608465E+02    0.000000000000000E+00    0.288204626580078E+01
    0.208741310527833E+02    0.000000000000000E+00    0.288205731592874E+01
    0.208791311447201E+02    0.000000000000000E+00    0.288206832435344E+01
    0.208841312366569E+02    0.000000000000000E+00    0.288207929124198E+01
    0.208891313285937E+02    0.000000000000000E+00    0.288209021723286E+01
    0.208941314205305E+02    0.000000000000000E+00    0.288210109529056E+01
    0.208991315124672E+02    0.000000000000000E+00    0.288211193857410E+01
    0.209041316044040E+02    0.000000000000000E+00    0.288212274423134E+01
    0.209091316963408E+02    0.000000000000000E+00    0.288213350402560E+01
    0.209141317882776E+02    0.000000000000000E+00    0.288214422501686E+01
    0.209191318802144E+02    0.000000000000000E+00    0.288215490277828E+01
    0.209241319721512E+02    0.000000000000000E+00    0.288216554062199E+01
    0.209291320640880E+02    0.000000000000000E+00    0.288217613794408E+01
    0.209341321560248E+02    0.000000000000000E+00    0.288218669480911E+01
    0.209391322479615E+02    0.000000000000000E+00    0.288219721129339E+01
    0.209441323398983E+02    0.000000000000000E+00    0.288220768750924E+01
    0.209491324318351E+02    0.000000000000000E+00    0.288221812317527E+01
    0.209541325237719E+02    0.000000000000000E+00    0.288222851939676E+01
    0.209591326157087E+02    0.000000000000000E+00    0.288223887532639E+01
    0.209641327076455E+02    0.000000000000000E+00    0.288224919133150E+01
    0.209691327995823E+02    0.000000000000000E+00    0.288225946749951E+01
    0.209741328915190E+02    0.000000000000000E+00    0.288226970390817E+01
    0.209791329834558E+02    0.000000000000000E+00    0.288227990063296E+01
    0.209841330753926E+02    0.000000000000000E+00    0.288229005774863E+01
    0.209891331673294E+02    0.000000000000000E+00    0.288230017531822E+01
    0.209941332592662E+02    0.000000000000000E+00    0.288231025340754E+01
    0.209991333512030E+02    0.000000000000000E+00    0.288232029207292E+01
    0.210041334431398E+02    0.000000000000000E+00    0.288233029137250E+01
    0.210091335350766E+02    0.000000000000000E+00    0.288234025135443E+01
    0.210141336270133E+02    0.000000000000000E+00    0.288235017205267E+01
    0.210191337189501E+02    0.000000000000000E+00    0.288236005356100E+01
    0.210241338108869E+02    0.000000000000000E+00    0.288236989587112E+01
    0.210291339028237E+02    0.000000000000000E+00    0.288237969903529E+01
    0.210341339947605E+02    0.000000000000000E+00    0.288238946308967E+01
    0.210391340866973E+02    0.000000000000000E+00    0.288239918806679E+01
    0.210441341786341E+02    0.000000000000000E+00    0.288240887399485E+01
    0.210491342705709E+02    0.000000000000000E+00    0.288241852089962E+01
    0.210541343625076E+02    0.000000000000000E+00    0.288242812880848E+01
    0.210591344544444E+02    0.000000000000000E+00    0.288243769774260E+01
    0.210641345463812E+02    0.000000000000000E+00    0.288244722772634E+01
    0.210691346383180E+02    0.000000000000000E+00    0.288245671878019E+01
    0.210741347302548E+02    0.000000000000000E+00    0.288246617091368E+01
    0.210791348221916E+02    0.000000000000000E+00    0.288247558415477E+01
    0.210841349141284E+02    0.000000000000000E+00    0.288248495851854E+01
    0.210891350060651E+02    0.000000000000000E+00    0.288249429402121E+01
    0.210941350980019E+02    0.000000000000000E+00    0.288250359068442E+01
    0.210991351899387E+02    0.000000000000000E+00    0.288251284852265E+01
    0.211041352818755E+02    0.000000000000000E+00    0.288252206755205E+01
    0.211091353738123E+02    0.000000000000000E+00    0.288253124779572E+01
    0.211141354657491E+02    0.000000000000000E+00    0.288254038927829E+01
    0.211191355576859E+02    0.000000000000000E+00    0.288254949201571E+01
    0.211241356496227E+02    0.000000000000000E+00    0.288255855603418E+01
    0.211291357415594E+02    0.000000000000000E+00    0.288256758135857E+01
    0.211341358334962E+02    0.000000000000000E+00    0.288257656802190E+01
    0.211391359254330E+02    0.000000000000000E+00    0.288258551604453E+01
    0.211441360173698E+02    0.000000000000000E+00    0.288259442546545E+01
    0.211491361093066E+02    0.000000000000000E+00    0.288260329632584E+01
    0.211541362012434E+02    0.000000000000000E+00    0.288261212865298E+01
    0.211591362931802E+02    0.000000000000000E+00    0.288262092249102E+01
    0.211641363851170E+02    0.000000000000000E+00    0.288262967789221E+01
    0.211691364770537E+02    0.000000000000000E+00    0.288263839489453E+01
    0.211741365689905E+02    0.000000000000000E+00    0.288264707355249E+01
    0.211791366609273E+02    0.000000000000000E+00    0.288265571391915E+01
    0.211841367528641E+02    0.000000000000000E+00    0.288266431605744E+01
    0.211891368448009E+02    0.000000000000000E+00    0.288267288002117E+01
    0.211941369367377E+02    0.000000000000000E+00    0.288268140588060E+01
    0.211991370286745E+02    0.000000000000000E+00    0.288268989370713E+01
    0.212041371206113E+02    0.000000000000000E+00    0.288269834357952E+01
    0.212091372125480E+02    0.000000000000000E+00    0.288270675561302E+01
    0.212141373044848E+02    0.000000000000000E+00    0.288271513013002E+01
    0.212191373964216E+02    0.000000000000000E+00    0.288272346376657E+01
    0.212241374883584E+02    0.000000000000000E+00    0.288273176402386E+01
    0.212291375802952E+02    0.000000000000000E+00    0.288274002530852E+01
    0.212341376722320E+02    0.000000000000000E+00    0.288274824899032E+01
    0.212391377641688E+02    0.000000000000000E+00    0.288275643523043E+01
    0.212441378561055E+02    0.000000000000000E+00    0.288276458414455E+01
    0.212491379480423E+02    0.000000000000000E+00    0.288277269582813E+01
    0.212541380399791E+02    0.000000000000000E+00    0.288278077037792E+01
    0.212591381319159E+02    0.000000000000000E+00    0.288278880789575E+01
    0.212641382238527E+02    0.000000000000000E+00    0.288279680847661E+01
    0.212691383157895E+02    0.000000000000000E+00    0.288280477222464E+01
    0.212741384077263E+02    0.000000000000000E+00    0.288281269923460E+01
    0.212791384996631E+02    0.000000000000000E+00    0.288282058961626E+01
    0.212841385915998E+02    0.000000000000000E+00    0.288282844348899E+01
    0.212891386835366E+02    0.000000000000000E+00    0.288283626103699E+01
    0.212941387754734E+02    0.000000000000000E+00    0.288284404311776E+01
    0.212991388674102E+02    0.000000000000000E+00    0.288285178283184E+01
    0.213041389593470E+02    0.000000000000000E+00    0.288285948204673E+01
    0.213091390512838E+02    0.000000000000000E+00    0.288286716899003E+01
    0.213141391432206E+02    0.000000000000000E+00    0.288287480545446E+01
    0.213191392351574E+02    0.000000000000000E+00    0.288288240349504E+01
    0.213241393270941E+02    0.000000000000000E+00    0.288288996963090E+01
    0.213291394190309E+02    0.000000000000000E+00    0.288289749904424E+01
    0.213341395109677E+02    0.000000000000000E+00    0.288290499276295E+01
    0.213391396029045E+02    0.000000000000000E+00    0.288291245094962E+01
    0.213441396948413E+02    0.000000000000000E+00    0.288291987369604E+01
    0.213491397867781E+02    0.000000000000000E+00    0.288292726110372E+01
    0.213541398787149E+02    0.000000000000000E+00    0.288293461290694E+01
    0.213591399706517E+02    0.000000000000000E+00    0.288294193006326E+01
    0.213641400625884E+02    0.000000000000000E+00    0.288294921185797E+01
    0.213691401545252E+02    0.000000000000000E+00    0.288295645858687E+01
    0.213741402464620E+02    0.000000000000000E+00    0.288296367032148E+01
    0.213791403383988E+02    0.000000000000000E+00    0.288297084712593E+01
    0.213841404303356E+02    0.000000000000000E+00    0.288297798906198E+01
    0.213891405222724E+02    0.000000000000000E+00    0.288298509618498E+01
    0.213941406142092E+02    0.000000000000000E+00    0.288299216855357E+01
    0.213991407061459E+02    0.000000000000000E+00    0.288299920621113E+01
    0.214041407980827E+02    0.000000000000000E+00    0.288300620920765E+01
    0.214091408900195E+02    0.000000000000000E+00    0.288301317759067E+01
    0.214141409819563E+02    0.000000000000000E+00    0.288302011140049E+01
    0.214191410738931E+02    0.000000000000000E+00    0.288302701067698E+01
    0.214241411658299E+02    0.000000000000000E+00    0.288303387545962E+01
    0.214291412577667E+02    0.000000000000000E+00    0.288304070577174E+01
    0.214341413497035E+02    0.000000000000000E+00    0.288304750165821E+01
    0.214391414416403E+02    0.000000000000000E+00    0.288305426314087E+01
    0.214441415335770E+02    0.000000000000000E+00    0.288306099025568E+01
    0.214491416255138E+02    0.000000000000000E+00    0.288306768302016E+01
    0.214541417174506E+02    0.000000000000000E+00    0.288307434146527E+01
    0.214591418093874E+02    0.000000000000000E+00    0.288308096560982E+01
    0.214641419013242E+02    0.000000000000000E+00    0.288308755547824E+01
    0.214691419932610E+02    0.000000000000000E+00    0.288309411108797E+01
    0.214741420851978E+02    0.000000000000000E+00    0.288310063246616E+01
    0.214791421771346E+02    0.000000000000000E+00    0.288310711962292E+01
    0.214841422690714E+02    0.000000000000000E+00    0.288311357258447E+01
    0.214891423610081E+02    0.000000000000000E+00    0.288311999136928E+01
    0.214941424529449E+02    0.000000000000000E+00    0.288312637599350E+01
    0.214991425448817E+02    0.000000000000000E+00    0.288313272648174E+01
    0.215041426368185E+02    0.000000000000000E+00    0.288313904284641E+01
    0.215091427287553E+02    0.000000000000000E+00    0.288314532511593E+01
    0.215141428206921E+02    0.000000000000000E+00    0.288315157331049E+01
    0.215191429126289E+02    0.000000000000000E+00    0.288315778745289E+01
    0.215241430045657E+02    0.000000000000000E+00    0.288316396756292E+01
    0.215291430965025E+02    0.000000000000000E+00    0.288317011366968E+01
    0.215341431884392E+02    0.000000000000000E+00    0.288317622580179E+01
    0.215391432803760E+02    0.000000000000000E+00    0.288318230399170E+01
    0.215441433723128E+02    0.000000000000000E+00    0.288318834826528E+01
    0.215491434642496E+02    0.000000000000000E+00    0.288319435865833E+01
    0.215541435561864E+02    0.000000000000000E+00    0.288320033520625E+01
    0.215591436481232E+02    0.000000000000000E+00    0.288320627794692E+01
    0.215641437400600E+02    0.000000000000000E+00    0.288321218692622E+01
    0.215691438319968E+02    0.000000000000000E+00    0.288321806217738E+01
    0.215741439239335E+02    0.000000000000000E+00    0.288322390375824E+01
    0.215791440158703E+02    0.000000000000000E+00    0.288322971170971E+01
    0.215841441078071E+02    0.000000000000000E+00    0.288323548609038E+01
    0.215891441997439E+02    0.000000000000000E+00    0.288324122695721E+01
    0.215941442916807E+02    0.000000000000000E+00    0.288324693439274E+01
    0.215991443836175E+02    0.000000000000000E+00    0.288325260838571E+01
    0.216041444755543E+02    0.000000000000000E+00    0.288325824910527E+01
    0.216091445674911E+02    0.000000000000000E+00    0.288326385662270E+01
    0.216141446594279E+02    0.000000000000000E+00    0.288326943109045E+01
    0.216191447513646E+02    0.000000000000000E+00    0.288327497288151E+01
    0.216241448433014E+02    0.000000000000000E+00    0.288328048366691E+01
    0.216291449352382E+02    0.000000000000000E+00    0.288328591051376E+01
    0.216341450271750E+02    0.000000000000000E+00    0.288329139005825E+01
    0.216391451191118E+02    0.000000000000000E+00    0.288329680110481E+01
    0.216441452110486E+02    0.000000000000000E+00    0.288330217800428E+01
    0.216491453029854E+02    0.000000000000000E+00    0.288330752182389E+01
    0.216541453949222E+02    0.000000000000000E+00    0.288331283286753E+01
    0.216591454868590E+02    0.000000000000000E+00    0.288331811127136E+01
    0.216641455787957E+02    0.000000000000000E+00    0.288332335715535E+01
    0.216691456707325E+02    0.000000000000000E+00    0.288332857062975E+01
    0.216741457626693E+02    0.000000000000000E+00    0.288333375178543E+01
    0.216791458546061E+02    0.000000000000000E+00    0.288333890071307E+01
    0.216841459465429E+02    0.000000000000000E+00    0.288334401749513E+01
    0.216891460384797E+02    0.000000000000000E+00    0.288334910224452E+01
    0.216941461304165E+02    0.000000000000000E+00    0.288335415503431E+01
    0.216991462223533E+02    0.000000000000000E+00    0.288335917603455E+01
    0.217041463142900E+02    0.000000000000000E+00    0.288336416589875E+01
    0.217091464062268E+02    0.000000000000000E+00    0.288336911913634E+01
    0.217141464981636E+02    0.000000000000000E+00    0.288337404237883E+01
    0.217191465901004E+02    0.000000000000000E+00    0.288337894255190E+01
    0.217241466820372E+02    0.000000000000000E+00    0.288338380382590E+01
    0.217291467739740E+02    0.000000000000000E+00    0.288338863892178E+01
    0.217341468659108E+02    0.000000000000000E+00    0.288339343655617E+01
    0.217391469578476E+02    0.000000000000000E+00    0.288339820505098E+01
    0.217441470497844E+02    0.000000000000000E+00    0.288340294251512E+01
    0.217491471417211E+02    0.000000000000000E+00    0.288340764891791E+01
    0.217541472336579E+02    0.000000000000000E+00    0.288341232431124E+01
    0.217591473255947E+02    0.000000000000000E+00    0.288341696876911E+01
    0.217641474175315E+02    0.000000000000000E+00    0.288342158202834E+01
    0.217691475094683E+02    0.000000000000000E+00    0.288342616491876E+01
    0.217741476014051E+02    0.000000000000000E+00    0.288343071685943E+01
    0.217791476933419E+02    0.000000000000000E+00    0.288343523807082E+01
    0.217841477852787E+02    0.000000000000000E+00    0.288343972861338E+01
    0.217891478772155E+02    0.000000000000000E+00    0.288344418854359E+01
    0.217941479691522E+02    0.000000000000000E+00    0.288344861790640E+01
    0.217991480610890E+02    0.000000000000000E+00    0.288345301675623E+01
    0.218041481530258E+02    0.000000000000000E+00    0.288345738513470E+01
    0.218091482449626E+02    0.000000000000000E+00    0.288346172308331E+01
    0.218141483368994E+02    0.000000000000000E+00    0.288346603064433E+01
    0.218191484288362E+02    0.000000000000000E+00    0.288347030785520E+01
    0.218241485207730E+02    0.000000000000000E+00    0.288347455475201E+01
    0.218291486127098E+02    0.000000000000000E+00    0.288347877136933E+01
    0.218341487046466E+02    0.000000000000000E+00    0.288348295773482E+01
    0.218391487965833E+02    0.000000000000000E+00    0.288348711388101E+01
    0.218441488885201E+02    0.000000000000000E+00    0.288349123983734E+01
    0.218491489804569E+02    0.000000000000000E+00    0.288349533562622E+01
    0.218541490723937E+02    0.000000000000000E+00    0.288349940127543E+01
    0.218591491643305E+02    0.000000000000000E+00    0.288350343680980E+01
    0.218641492562673E+02    0.000000000000000E+00    0.288350744227067E+01
    0.218691493482041E+02    0.000000000000000E+00    0.288351141761519E+01
    0.218741494401409E+02    0.000000000000000E+00    0.288351536293002E+01
    0.218791495320776E+02    0.000000000000000E+00    0.288351927820783E+01
    0.218841496240144E+02    0.000000000000000E+00    0.288352316347646E+01
    0.218891497159512E+02    0.000000000000000E+00    0.288352701874696E+01
    0.218941498078880E+02    0.000000000000000E+00    0.288353084404315E+01
    0.218991498998248E+02    0.000000000000000E+00    0.288353463938362E+01
    0.219041499917616E+02    0.000000000000000E+00    0.288353840478501E+01
    0.219091500836984E+02    0.000000000000000E+00    0.288354214026408E+01
    0.219141501756352E+02    0.000000000000000E+00    0.288354584584411E+01
    0.219191502675720E+02    0.000000000000000E+00    0.288354952155289E+01
    0.219241503595087E+02    0.000000000000000E+00    0.288355316739955E+01
    0.219291504514455E+02    0.000000000000000E+00    0.288355678341008E+01
    0.219341505433823E+02    0.000000000000000E+00    0.288356036961246E+01
    0.219391506353191E+02    0.000000000000000E+00    0.288356392607553E+01
    0.219441507272559E+02    0.000000000000000E+00    0.288356745266989E+01
    0.219491508191927E+02    0.000000000000000E+00    0.288357094958479E+01
    0.219541509111295E+02    0.000000000000000E+00    0.288357441679755E+01
    0.219591510030663E+02    0.000000000000000E+00    0.288357785433386E+01
    0.219641510950031E+02    0.000000000000000E+00    0.288358126223063E+01
    0.219691511869398E+02    0.000000000000000E+00    0.288358464051972E+01
    0.219741512788766E+02    0.000000000000000E+00    0.288358798924056E+01
    0.219791513708134E+02    0.000000000000000E+00    0.288359130842848E+01
    0.219841514627502E+02    0.000000000000000E+00    0.288359459812484E+01
    0.219891515546870E+02    0.000000000000000E+00    0.288359785837143E+01
    0.219941516466238E+02    0.000000000000000E+00    0.288360108921711E+01
    0.219991517385606E+02    0.000000000000000E+00    0.288360429067089E+01
    0.220041518304974E+02    0.000000000000000E+00    0.288360746287385E+01
    0.220091519224341E+02    0.000000000000000E+00    0.288361060578253E+01
    0.220141520143709E+02    0.000000000000000E+00    0.288361371948714E+01
    0.220191521063077E+02    0.000000000000000E+00    0.288361680403380E+01
    0.220241521982445E+02    0.000000000000000E+00    0.288361985946339E+01
    0.220291522901813E+02    0.000000000000000E+00    0.288362288583080E+01
    0.220341523821181E+02    0.000000000000000E+00    0.288362588313347E+01
    0.220391524740549E+02    0.000000000000000E+00    0.288362885122285E+01
    0.220441525659917E+02    0.000000000000000E+00    0.288363178608451E+01
    0.220491526579285E+02    0.000000000000000E+00    0.288363470474358E+01
    0.220541527498652E+02    0.000000000000000E+00    0.288363758601147E+01
    0.220591528418020E+02    0.000000000000000E+00    0.288364043934248E+01
    0.220641529337388E+02    0.000000000000000E+00    0.288364326425160E+01
    0.220691530256756E+02    0.000000000000000E+00    0.288364606068196E+01
    0.220741531176124E+02    0.000000000000000E+00    0.288364882871483E+01
    0.220791532095492E+02    0.000000000000000E+00    0.288365156839924E+01
    0.220841533014860E+02    0.000000000000000E+00    0.288365427980453E+01
    0.220891533934228E+02    0.000000000000000E+00    0.288365696299627E+01
    0.220941534853596E+02    0.000000000000000E+00    0.288365961804023E+01
    0.220991535772963E+02    0.000000000000000E+00    0.288366224501028E+01
    0.221041536692331E+02    0.000000000000000E+00    0.288366484397481E+01
    0.221091537611699E+02    0.000000000000000E+00    0.288366741499494E+01
    0.221141538531067E+02    0.000000000000000E+00    0.288366995811556E+01
    0.221191539450435E+02    0.000000000000000E+00    0.288367247311143E+01
    0.221241540369803E+02    0.000000000000000E+00    0.288367496613718E+01
    0.221291541289171E+02    0.000000000000000E+00    0.288367742393681E+01
    0.221341542208539E+02    0.000000000000000E+00    0.288367985273938E+01
    0.221391543127907E+02    0.000000000000000E+00    0.288368225864750E+01
    0.221441544047274E+02    0.000000000000000E+00    0.288368463637863E+01
    0.221491544966642E+02    0.000000000000000E+00    0.288368698658470E+01
    0.221541545886010E+02    0.000000000000000E+00    0.288368930948673E+01
    0.221591546805378E+02    0.000000000000000E+00    0.288369160510727E+01
    0.221641547724746E+02    0.000000000000000E+00    0.288369387356111E+01
    0.221691548644114E+02    0.000000000000000E+00    0.288369611487533E+01
    0.221741549563482E+02    0.000000000000000E+00    0.288369832911871E+01
    0.221791550482850E+02    0.000000000000000E+00    0.288370051664238E+01
    0.221841551402218E+02    0.000000000000000E+00    0.288370267658519E+01
    0.221891552321585E+02    0.000000000000000E+00    0.288370480993578E+01
    0.221941553240953E+02    0.000000000000000E+00    0.288370691643264E+01
    0.221991554160321E+02    0.000000000000000E+00    0.288370899610678E+01
    0.222041555079689E+02    0.000000000000000E+00    0.288371104901389E+01
    0.222091555999057E+02    0.000000000000000E+00    0.288371307519528E+01
    0.222141556918425E+02    0.000000000000000E+00    0.288371507469329E+01
    0.222191557837793E+02    0.000000000000000E+00    0.288371704747126E+01
    0.222241558757161E+02    0.000000000000000E+00    0.288371899379609E+01
    0.222291559676528E+02    0.000000000000000E+00    0.288372091347151E+01
    0.222341560595896E+02    0.000000000000000E+00    0.288372280660950E+01
    0.222391561515264E+02    0.000000000000000E+00    0.288372467324357E+01
    0.222441562434632E+02    0.000000000000000E+00    0.288372651340070E+01
    0.222491563354000E+02    0.000000000000000E+00    0.288372832711255E+01
    0.222541564273368E+02    0.000000000000000E+00    0.288373011440206E+01
    0.222591565192736E+02    0.000000000000000E+00    0.288373187529825E+01
    0.222641566112104E+02    0.000000000000000E+00    0.288373360982366E+01
    0.222691567031472E+02    0.000000000000000E+00    0.288373531800327E+01
    0.222741567950839E+02    0.000000000000000E+00    0.288373699985777E+01
    0.222791568870207E+02    0.000000000000000E+00    0.288373865540465E+01
    0.222841569789575E+02    0.000000000000000E+00    0.288374028466923E+01
    0.222891570708943E+02    0.000000000000000E+00    0.288374188767212E+01
    0.222941571628311E+02    0.000000000000000E+00    0.288374346442124E+01
    0.222991572547679E+02    0.000000000000000E+00    0.288374501495029E+01
    0.223041573467047E+02    0.000000000000000E+00    0.288374653926640E+01
    0.223091574386415E+02    0.000000000000000E+00    0.288374803738962E+01
    0.223141575305783E+02    0.000000000000000E+00    0.288374950934297E+01
    0.223191576225150E+02    0.000000000000000E+00    0.288375095513474E+01
    0.223241577144518E+02    0.000000000000000E+00    0.288375237479113E+01
    0.223291578063886E+02    0.000000000000000E+00    0.288375376832930E+01
    0.223341578983254E+02    0.000000000000000E+00    0.288375513576889E+01
    0.223391579902622E+02    0.000000000000000E+00    0.288375647712402E+01
    0.223441580821990E+02    0.000000000000000E+00    0.288375779242375E+01
    0.223491581741358E+02    0.000000000000000E+00    0.288375908168254E+01
    0.223541582660726E+02    0.000000000000000E+00    0.288376034492709E+01
    0.223591583580093E+02    0.000000000000000E+00    0.288376158218005E+01
    0.223641584499461E+02    0.000000000000000E+00    0.288376279347772E+01
    0.223691585418829E+02    0.000000000000000E+00    0.288376397881079E+01
    0.223741586338197E+02    0.000000000000000E+00    0.288376513824009E+01
    0.223791587257565E+02    0.000000000000000E+00    0.288376627178789E+01
    0.223841588176933E+02    0.000000000000000E+00    0.288376737948018E+01
    0.223891589096301E+02    0.000000000000000E+00    0.288376846135008E+01
    0.223941590015669E+02    0.000000000000000E+00    0.288376951743366E+01
    0.223991590935037E+02    0.000000000000000E+00    0.288377054776127E+01
    0.224041591854404E+02    0.000000000000000E+00    0.288377155237785E+01
    0.224091592773772E+02    0.000000000000000E+00    0.288377253131386E+01
    0.224141593693140E+02    0.000000000000000E+00    0.288377348462011E+01
    0.224191594612508E+02    0.000000000000000E+00    0.288377441233378E+01
    0.224241595531876E+02    0.000000000000000E+00    0.288377531450254E+01
    0.224291596451244E+02    0.000000000000000E+00    0.288377619117559E+01
    0.224341597370612E+02    0.000000000000000E+00    0.288377704240411E+01
    0.224391598289980E+02    0.000000000000000E+00    0.288377786824423E+01
    0.224441599209348E+02    0.000000000000000E+00    0.288377866876763E+01
    0.224491600128715E+02    0.000000000000000E+00    0.288377944406917E+01
    0.224541601048083E+02    0.000000000000000E+00    0.288378019427741E+01
    0.224591601967451E+02    0.000000000000000E+00    0.288378091975724E+01
    0.224641602886819E+02    0.000000000000000E+00    0.288378162238335E+01
    0.224691603806187E+02    0.000000000000000E+00    0.288378227258546E+01
    0.224741604725555E+02    0.000000000000000E+00    0.288378293691162E+01
    0.224791605644923E+02    0.000000000000000E+00    0.288378356281917E+01
    0.224841606564291E+02    0.000000000000000E+00    0.288378416282813E+01
    0.224891607483659E+02    0.000000000000000E+00    0.288378473770664E+01
    0.224941608403026E+02    0.000000000000000E+00    0.288378528767357E+01
    0.224991609322394E+02    0.000000000000000E+00    0.288378581283585E+01
    0.225041610241762E+02    0.000000000000000E+00    0.288378631329687E+01
    0.225091611161130E+02    0.000000000000000E+00    0.288378678912890E+01
    0.225141612080498E+02    0.000000000000000E+00    0.288378724040793E+01
    0.225191612999866E+02    0.000000000000000E+00    0.288378766719772E+01
    0.225241613919234E+02    0.000000000000000E+00    0.288378806956704E+01
    0.225291614838602E+02    0.000000000000000E+00    0.288378844761879E+01
    0.225341615757969E+02    0.000000000000000E+00    0.288378880146120E+01
    0.225391616677337E+02    0.000000000000000E+00    0.288378913137768E+01
    0.225441617596705E+02    0.000000000000000E+00    0.288378944178865E+01
    0.225491618516073E+02    0.000000000000000E+00    0.288378971430112E+01
    0.225541619435441E+02    0.000000000000000E+00    0.288378997764882E+01
    0.225591620354809E+02    0.000000000000000E+00    0.288379020644685E+01
    0.225641621274177E+02    0.000000000000000E+00    0.288379041572077E+01
    0.225691622193545E+02    0.000000000000000E+00    0.288379060000956E+01
    0.225741623112913E+02    0.000000000000000E+00    0.288379076187978E+01
    0.225791624032280E+02    0.000000000000000E+00    0.288379089955710E+01
    0.225841624951648E+02    0.000000000000000E+00    0.288379101345623E+01
    0.225891625871016E+02    0.000000000000000E+00    0.288379110366987E+01
    0.225941626790384E+02    0.000000000000000E+00    0.288379117023814E+01
    0.225991627709752E+02    0.000000000000000E+00    0.288379121321829E+01
    0.226041628629120E+02    0.000000000000000E+00    0.288379123263781E+01
    0.226091629548488E+02    0.000000000000000E+00    0.288379122866717E+01
    0.226141630467856E+02    0.000000000000000E+00    0.288379120119673E+01
    0.226191631387224E+02    0.000000000000000E+00    0.288379115032304E+01
    0.226241632306591E+02    0.000000000000000E+00    0.288379107608600E+01
    0.226291633225959E+02    0.000000000000000E+00    0.288379097853687E+01
    0.226341634145327E+02    0.000000000000000E+00    0.288379085768887E+01
    0.226391635064695E+02    0.000000000000000E+00    0.288379071359661E+01
    0.226441635984063E+02    0.000000000000000E+00    0.288379054628812E+01
    0.226491636903431E+02    0.000000000000000E+00    0.288379035579704E+01
    0.226541637822799E+02    0.000000000000000E+00    0.288379014215487E+01
    0.226591638742167E+02    0.000000000000000E+00    0.288378990538713E+01
    0.226641639661534E+02    0.000000000000000E+00    0.288378964552639E+01
    0.226691640580902E+02    0.000000000000000E+00    0.288378936259602E+01
    0.226741641500270E+02    0.000000000000000E+00    0.288378905662296E+01
    0.226791642419638E+02    0.000000000000000E+00    0.288378872762818E+01
    0.226841643339006E+02    0.000000000000000E+00    0.288378837563941E+01
    0.226891644258374E+02    0.000000000000000E+00    0.288378800067888E+01
    0.226941645177742E+02    0.000000000000000E+00    0.288378760276707E+01
    0.226991646097110E+02    0.000000000000000E+00    0.288378718192802E+01
    0.227041647016478E+02    0.000000000000000E+00    0.288378673814708E+01
    0.227091647935845E+02    0.000000000000000E+00    0.288378627149014E+01
    0.227141648855213E+02    0.000000000000000E+00    0.288378578195414E+01
    0.227191649774581E+02    0.000000000000000E+00    0.288378526956079E+01
    0.227241650693949E+02    0.000000000000000E+00    0.288378473432936E+01
    0.227291651613317E+02    0.000000000000000E+00    0.288378417627265E+01
    0.227341652532685E+02    0.000000000000000E+00    0.288378359540973E+01
    0.227391653452053E+02    0.000000000000000E+00    0.288378299172965E+01
    0.227441654371421E+02    0.000000000000000E+00    0.288378236533664E+01
    0.227491655290789E+02    0.000000000000000E+00    0.288378171616421E+01
    0.227541656210156E+02    0.000000000000000E+00    0.288378104425271E+01
    0.227591657129524E+02    0.000000000000000E+00    0.288378034962605E+01
    0.227641658048892E+02    0.000000000000000E+00    0.288377963230097E+01
    0.227691658968260E+02    0.000000000000000E+00    0.288377889229859E+01
    0.227741659887628E+02    0.000000000000000E+00    0.288377812964213E+01
    0.227791660806996E+02    0.000000000000000E+00    0.288377734434461E+01
    0.227841661726364E+02    0.000000000000000E+00    0.288377653643918E+01
    0.227891662645732E+02    0.000000000000000E+00    0.288377570593884E+01
    0.227941663565100E+02    0.000000000000000E+00    0.288377485287445E+01
    0.227991664484467E+02    0.000000000000000E+00    0.288377397726881E+01
    0.228041665403835E+02    0.000000000000000E+00    0.288377307914752E+01
    0.228091666323203E+02    0.000000000000000E+00    0.288377215854221E+01
    0.228141667242571E+02    0.000000000000000E+00    0.288377121548103E+01
    0.228191668161939E+02    0.000000000000000E+00    0.288377024999032E+01
    0.228241669081307E+02    0.000000000000000E+00    0.288376926210769E+01
    0.228291670000675E+02    0.000000000000000E+00    0.288376825186257E+01
    0.228341670920043E+02    0.000000000000000E+00    0.288376721923167E+01
    0.228391671839410E+02    0.000000000000000E+00    0.288376616443292E+01
    0.228441672758778E+02    0.000000000000000E+00    0.288376508732366E+01
    0.228491673678146E+02    0.000000000000000E+00    0.288376398800475E+01
    0.228541674597514E+02    0.000000000000000E+00    0.288376286651748E+01
    0.228591675516882E+02    0.000000000000000E+00    0.288376172291153E+01
    0.228641676436250E+02    0.000000000000000E+00    0.288376055724224E+01
    0.228691677355618E+02    0.000000000000000E+00    0.288375936955605E+01
    0.228741678274986E+02    0.000000000000000E+00    0.288375815994181E+01
    0.228791679194354E+02    0.000000000000000E+00    0.288375692850807E+01
    0.228841680113721E+02    0.000000000000000E+00    0.288375567546363E+01
    0.228891681033089E+02    0.000000000000000E+00    0.288375440150137E+01
    0.228941681952457E+02    0.000000000000000E+00    0.288375311225983E+01
    0.228991682871825E+02    0.000000000000000E+00    0.288375176791808E+01
    0.229041683791193E+02    0.000000000000000E+00    0.288375043552189E+01
    0.229091684710561E+02    0.000000000000000E+00    0.288374907459085E+01
    0.229141685629929E+02    0.000000000000000E+00    0.288374769107537E+01
    0.229191686549297E+02    0.000000000000000E+00    0.288374628567155E+01
    0.229241687468665E+02    0.000000000000000E+00    0.288374485860243E+01
    0.229291688388032E+02    0.000000000000000E+00    0.288374340999870E+01
    0.229341689307400E+02    0.000000000000000E+00    0.288374193993062E+01
    0.229391690226768E+02    0.000000000000000E+00    0.288374044848667E+01
    0.229441691146136E+02    0.000000000000000E+00    0.288373893571774E+01
    0.229491692065504E+02    0.000000000000000E+00    0.288373740168684E+01
    0.229541692984872E+02    0.000000000000000E+00    0.288373584647945E+01
    0.229591693904240E+02    0.000000000000000E+00    0.288373427014913E+01
    0.229641694823608E+02    0.000000000000000E+00    0.288373267283876E+01
    0.229691695742975E+02    0.000000000000000E+00    0.288373105504668E+01
    0.229741696662343E+02    0.000000000000000E+00    0.288372940574525E+01
    0.229791697581711E+02    0.000000000000000E+00    0.288372775196306E+01
    0.229841698501079E+02    0.000000000000000E+00    0.288372607233178E+01
    0.229891699420447E+02    0.000000000000000E+00    0.288372436975045E+01
    0.229941700339815E+02    0.000000000000000E+00    0.288372264696717E+01
    0.229991701259183E+02    0.000000000000000E+00    0.288372090251131E+01
    0.230041702178551E+02    0.000000000000000E+00    0.288371913817280E+01
    0.230091703097919E+02    0.000000000000000E+00    0.288371735306419E+01
    0.230141704017286E+02    0.000000000000000E+00    0.288371554730778E+01
    0.230191704936654E+02    0.000000000000000E+00    0.288371372097629E+01
    0.230241705856022E+02    0.000000000000000E+00    0.288371187411289E+01
    0.230291706775390E+02    0.000000000000000E+00    0.288371000679934E+01
    0.230341707694758E+02    0.000000000000000E+00    0.288370811889936E+01
    0.230391708614126E+02    0.000000000000000E+00    0.288370621070791E+01
    0.230441709533494E+02    0.000000000000000E+00    0.288370428212435E+01
    0.230491710452862E+02    0.000000000000000E+00    0.288370233320042E+01
    0.230541711372230E+02    0.000000000000000E+00    0.288370036397425E+01
    0.230591712291597E+02    0.000000000000000E+00    0.288369837447890E+01
    0.230641713210965E+02    0.000000000000000E+00    0.288369636474751E+01
    0.230691714130333E+02    0.000000000000000E+00    0.288369433480069E+01
    0.230741715049701E+02    0.000000000000000E+00    0.288369228469788E+01
    0.230791715969069E+02    0.000000000000000E+00    0.288369021443047E+01
    0.230841716888437E+02    0.000000000000000E+00    0.288368812404576E+01
    0.230891717807805E+02    0.000000000000000E+00    0.288368601356850E+01
    0.230941718727173E+02    0.000000000000000E+00    0.288368388301226E+01
    0.230991719646541E+02    0.000000000000000E+00    0.288368173241375E+01
    0.231041720565908E+02    0.000000000000000E+00    0.288367956179117E+01
    0.231091721485276E+02    0.000000000000000E+00    0.288367737116618E+01
    0.231141722404644E+02    0.000000000000000E+00    0.288367516055834E+01
    0.231191723324012E+02    0.000000000000000E+00    0.288367292999222E+01
    0.231241724243380E+02    0.000000000000000E+00    0.288367067947939E+01
    0.231291725162748E+02    0.000000000000000E+00    0.288366840904291E+01
    0.231341726082116E+02    0.000000000000000E+00    0.288366611873902E+01
    0.231391727001484E+02    0.000000000000000E+00    0.288366380847972E+01
    0.231441727920851E+02    0.000000000000000E+00    0.288366147838282E+01
    0.231491728840219E+02    0.000000000000000E+00    0.288365912843418E+01
    0.231541729759587E+02    0.000000000000000E+00    0.288365675865240E+01
    0.231591730678955E+02    0.000000000000000E+00    0.288365436904798E+01
    0.231641731598323E+02    0.000000000000000E+00    0.288365195964526E+01
    0.231691732517691E+02    0.000000000000000E+00    0.288364953045509E+01
    0.231741733437059E+02    0.000000000000000E+00    0.288364708149788E+01
    0.231791734356427E+02    0.000000000000000E+00    0.288364461278897E+01
    0.231841735275795E+02    0.000000000000000E+00    0.288364212434660E+01
    0.231891736195162E+02    0.000000000000000E+00    0.288363961618728E+01
    0.231941737114530E+02    0.000000000000000E+00    0.288363708833041E+01
    0.231991738033898E+02    0.000000000000000E+00    0.288363454079501E+01
    0.232041738953266E+02    0.000000000000000E+00    0.288363197354948E+01
    0.232091739872634E+02    0.000000000000000E+00    0.288362938676312E+01
    0.232141740792002E+02    0.000000000000000E+00    0.288362678031168E+01
    0.232191741711370E+02    0.000000000000000E+00    0.288362415426030E+01
    0.232241742630738E+02    0.000000000000000E+00    0.288362150863170E+01
    0.232291743550106E+02    0.000000000000000E+00    0.288361884345630E+01
    0.232341744469473E+02    0.000000000000000E+00    0.288361615874992E+01
    0.232391745388841E+02    0.000000000000000E+00    0.288361345454410E+01
    0.232441746308209E+02    0.000000000000000E+00    0.288361073085836E+01
    0.232491747227577E+02    0.000000000000000E+00    0.288360798772359E+01
    0.232541748146945E+02    0.000000000000000E+00    0.288360522517045E+01
    0.232591749066313E+02    0.000000000000000E+00    0.288360244322683E+01
    0.232641749985681E+02    0.000000000000000E+00    0.288359964192023E+01
    0.232691750905049E+02    0.000000000000000E+00    0.288359682128763E+01
    0.232741751824416E+02    0.000000000000000E+00    0.288359398135883E+01
    0.232791752743784E+02    0.000000000000000E+00    0.288359112216947E+01
    0.232841753663152E+02    0.000000000000000E+00    0.288358824375585E+01
    0.232891754582520E+02    0.000000000000000E+00    0.288358534615547E+01
    0.232941755501888E+02    0.000000000000000E+00    0.288358242941244E+01
    0.232991756421256E+02    0.000000000000000E+00    0.288357949357051E+01
    0.233041757340624E+02    0.000000000000000E+00    0.288357653868180E+01
    0.233091758259992E+02    0.000000000000000E+00    0.288357356481176E+01
    0.233141759179360E+02    0.000000000000000E+00    0.288357057205723E+01
    0.233191760098727E+02    0.000000000000000E+00    0.288356756061284E+01
    0.233241761018095E+02    0.000000000000000E+00    0.288356453108996E+01
    0.233291761937463E+02    0.000000000000000E+00    0.288356148927668E+01
    0.233341762856831E+02    0.000000000000000E+00    0.288355839948697E+01
    0.233391763776199E+02    0.000000000000000E+00    0.288355531803948E+01
    0.233441764695567E+02    0.000000000000000E+00    0.288355221308165E+01
    0.233491765614935E+02    0.000000000000000E+00    0.288354908870593E+01
    0.233541766534303E+02    0.000000000000000E+00    0.288354594534169E+01
    0.233591767453671E+02    0.000000000000000E+00    0.288354278326975E+01
    0.233641768373038E+02    0.000000000000000E+00    0.288353960255144E+01
    0.233691769292406E+02    0.000000000000000E+00    0.288353640325870E+01
    0.233741770211774E+02    0.000000000000000E+00    0.288353318544882E+01
    0.233791771131142E+02    0.000000000000000E+00    0.288352994915781E+01
    0.233841772050510E+02    0.000000000000000E+00    0.288352669443490E+01
    0.233891772969878E+02    0.000000000000000E+00    0.288352342131767E+01
    0.233941773889246E+02    0.000000000000000E+00    0.288352012980642E+01
    0.233991774808614E+02    0.000000000000000E+00    0.288351681983248E+01
    0.234041775727982E+02    0.000000000000000E+00    0.288351349064785E+01
    0.234091776647349E+02    0.000000000000000E+00    0.288351014993761E+01
    0.234141777566717E+02    0.000000000000000E+00    0.288350678117682E+01
    0.234191778486085E+02    0.000000000000000E+00    0.288350340369510E+01
    0.234241779405453E+02    0.000000000000000E+00    0.288350000145432E+01
    0.234291780324821E+02    0.000000000000000E+00    0.288349658147648E+01
    0.234341781244189E+02    0.000000000000000E+00    0.288349314755905E+01
    0.234391782163557E+02    0.000000000000000E+00    0.288348969272210E+01
    0.234441783082925E+02    0.000000000000000E+00    0.288348622041771E+01
    0.234491784002293E+02    0.000000000000000E+00    0.288348273034492E+01
    0.234541784921660E+02    0.000000000000000E+00    0.288347922249972E+01
    0.234591785841028E+02    0.000000000000000E+00    0.288347569686359E+01
    0.234641786760396E+02    0.000000000000000E+00    0.288347215336909E+01
    0.234691787679764E+02    0.000000000000000E+00    0.288346859252142E+01
    0.234741788599132E+02    0.000000000000000E+00    0.288346501375593E+01
    0.234791789518500E+02    0.000000000000000E+00    0.288346141733063E+01
    0.234841790437868E+02    0.000000000000000E+00    0.288345780334514E+01
    0.234891791357236E+02    0.000000000000000E+00    0.288345417174024E+01
    0.234941792276603E+02    0.000000000000000E+00    0.288345052257597E+01
    0.234991793195971E+02    0.000000000000000E+00    0.288344685587481E+01
    0.235041794115339E+02    0.000000000000000E+00    0.288344317166268E+01
    0.235091795034707E+02    0.000000000000000E+00    0.288343946996540E+01
    0.235141795954075E+02    0.000000000000000E+00    0.288343575080876E+01
    0.235191796873443E+02    0.000000000000000E+00    0.288343201421503E+01
    0.235241797792811E+02    0.000000000000000E+00    0.288342826020626E+01
    0.235291798712179E+02    0.000000000000000E+00    0.288342448880522E+01
    0.235341799631547E+02    0.000000000000000E+00    0.288342070003347E+01
    0.235391800550914E+02    0.000000000000000E+00    0.288341689391001E+01
    0.235441801470282E+02    0.000000000000000E+00    0.288341307045565E+01
    0.235491802389650E+02    0.000000000000000E+00    0.288340922968754E+01
    0.235541803309018E+02    0.000000000000000E+00    0.288340537162541E+01
    0.235591804228386E+02    0.000000000000000E+00    0.288340149628822E+01
    0.235641805147754E+02    0.000000000000000E+00    0.288339760368517E+01
    0.235691806067122E+02    0.000000000000000E+00    0.288339369385264E+01
    0.235741806986490E+02    0.000000000000000E+00    0.288338976679005E+01
    0.235791807905858E+02    0.000000000000000E+00    0.288338582251919E+01
    0.235841808825225E+02    0.000000000000000E+00    0.288338186105479E+01
    0.235891809744593E+02    0.000000000000000E+00    0.288337788241597E+01
    0.235941810663961E+02    0.000000000000000E+00    0.288337388661534E+01
    0.235991811583329E+02    0.000000000000000E+00    0.288336987367167E+01
    0.236041812502697E+02    0.000000000000000E+00    0.288336584359993E+01
    0.236091813422065E+02    0.000000000000000E+00    0.288336179641139E+01
    0.236141814341433E+02    0.000000000000000E+00    0.288335773213820E+01
    0.236191815260801E+02    0.000000000000000E+00    0.288335365077915E+01
    0.236241816180168E+02    0.000000000000000E+00    0.288334955236062E+01
    0.236291817099536E+02    0.000000000000000E+00    0.288334543689594E+01
    0.236341818018904E+02    0.000000000000000E+00    0.288334130440930E+01
    0.236391818938272E+02    0.000000000000000E+00    0.288333715490954E+01
    0.236441819857640E+02    0.000000000000000E+00    0.288333298842162E+01
    0.236491820777008E+02    0.000000000000000E+00    0.288332880496273E+01
    0.236541821696376E+02    0.000000000000000E+00    0.288332460455794E+01
    0.236591822615744E+02    0.000000000000000E+00    0.288332038721738E+01
    0.236641823535112E+02    0.000000000000000E+00    0.288331615297438E+01
    0.236691824454479E+02    0.000000000000000E+00    0.288331190180366E+01
    0.236741825373847E+02    0.000000000000000E+00    0.288330763384721E+01
    0.236791826293215E+02    0.000000000000000E+00    0.288330334901456E+01
    0.236841827212583E+02    0.000000000000000E+00    0.288329904736196E+01
    0.236891828131951E+02    0.000000000000000E+00    0.288329472893023E+01
    0.236941829051319E+02    0.000000000000000E+00    0.288329039372744E+01
    0.236991829970687E+02    0.000000000000000E+00    0.288328604179144E+01
    0.237041830890055E+02    0.000000000000000E+00    0.288328167314929E+01
    0.237091831809423E+02    0.000000000000000E+00    0.288327728782553E+01
    0.237141832728790E+02    0.000000000000000E+00    0.288327288585387E+01
    0.237191833648158E+02    0.000000000000000E+00    0.288326846727043E+01
    0.237241834567526E+02    0.000000000000000E+00    0.288326403210212E+01
    0.237291835486894E+02    0.000000000000000E+00    0.288325958038773E+01
    0.237341836406262E+02    0.000000000000000E+00    0.288325511216172E+01
    0.237391837325630E+02    0.000000000000000E+00    0.288325062746834E+01
    0.237441838244998E+02    0.000000000000000E+00    0.288324612635952E+01
    0.237491839164366E+02    0.000000000000000E+00    0.288324160889497E+01
    0.237541840083734E+02    0.000000000000000E+00    0.288323707517567E+01
    0.237591841003101E+02    0.000000000000000E+00    0.288323252539525E+01
    0.237641841922469E+02    0.000000000000000E+00    0.288322796015670E+01
    0.237691842841837E+02    0.000000000000000E+00    0.288322338393415E+01
    0.237741843761205E+02    0.000000000000000E+00    0.288321875845853E+01
    0.237791844680573E+02    0.000000000000000E+00    0.288321415372832E+01
    0.237841845599941E+02    0.000000000000000E+00    0.288320952387497E+01
    0.237891846519309E+02    0.000000000000000E+00    0.288320487679250E+01
    0.237941847438677E+02    0.000000000000000E+00    0.288320021326294E+01
    0.237991848358044E+02    0.000000000000000E+00    0.288319553351405E+01
    0.238041849277412E+02    0.000000000000000E+00    0.288319083766294E+01
    0.238091850196780E+02    0.000000000000000E+00    0.288318612577408E+01
    0.238141851116148E+02    0.000000000000000E+00    0.288318139791086E+01
    0.238191852035516E+02    0.000000000000000E+00    0.288317665411423E+01
    0.238241852954884E+02    0.000000000000000E+00    0.288317189443300E+01
    0.238291853874252E+02    0.000000000000000E+00    0.288316711891019E+01
    0.238341854793620E+02    0.000000000000000E+00    0.288316232758635E+01
    0.238391855712988E+02    0.000000000000000E+00    0.288315752051466E+01
    0.238441856632355E+02    0.000000000000000E+00    0.288315269770087E+01
    0.238491857551723E+02    0.000000000000000E+00    0.288314785967157E+01
    0.238541858471091E+02    0.000000000000000E+00    0.288314300652404E+01
    0.238591859390459E+02    0.000000000000000E+00    0.288313813275059E+01
    0.238641860309827E+02    0.000000000000000E+00    0.288313324868012E+01
    0.238691861229195E+02    0.000000000000000E+00    0.288312834759303E+01
    0.238741862148563E+02    0.000000000000000E+00    0.288312343230643E+01
    0.238791863067931E+02    0.000000000000000E+00    0.288311850008313E+01
    0.238841863987299E+02    0.000000000000000E+00    0.288311355264049E+01
    0.238891864906666E+02    0.000000000000000E+00    0.288310858980246E+01
    0.238941865826034E+02    0.000000000000000E+00    0.288310361158088E+01
    0.238991866745402E+02    0.000000000000000E+00    0.288309861800584E+01
    0.239041867664770E+02    0.000000000000000E+00    0.288309360916794E+01
    0.239091868584138E+02    0.000000000000000E+00    0.288308858481671E+01
    0.239141869503506E+02    0.000000000000000E+00    0.288308354532619E+01
    0.239191870422874E+02    0.000000000000000E+00    0.288307849057654E+01
    0.239241871342242E+02    0.000000000000000E+00    0.288307342059893E+01
    0.239291872261609E+02    0.000000000000000E+00    0.288306833541704E+01
    0.239341873180977E+02    0.000000000000000E+00    0.288306323506358E+01
    0.239391874100345E+02    0.000000000000000E+00    0.288305811955332E+01
    0.239441875019713E+02    0.000000000000000E+00    0.288305298891213E+01
    0.239491875939081E+02    0.000000000000000E+00    0.288304784316025E+01
    0.239541876858449E+02    0.000000000000000E+00    0.288304268232024E+01
    0.239591877777817E+02    0.000000000000000E+00    0.288303750641280E+01
    0.239641878697185E+02    0.000000000000000E+00    0.288303231545646E+01
    0.239691879616553E+02    0.000000000000000E+00    0.288302710947109E+01
    0.239741880535920E+02    0.000000000000000E+00    0.288302188847419E+01
    0.239791881455288E+02    0.000000000000000E+00    0.288301665248506E+01
    0.239841882374656E+02    0.000000000000000E+00    0.288301140151981E+01
    0.239891883294024E+02    0.000000000000000E+00    0.288300613559617E+01
    0.239941884213392E+02    0.000000000000000E+00    0.288300085473138E+01
    0.239991885132760E+02    0.000000000000000E+00    0.288299555893982E+01
    0.240041886052128E+02    0.000000000000000E+00    0.288299024823887E+01
    0.240091886971496E+02    0.000000000000000E+00    0.288298492264193E+01
    0.240141887890864E+02    0.000000000000000E+00    0.288297958216731E+01
    0.240191888810231E+02    0.000000000000000E+00    0.288297422682810E+01
    0.240241889729599E+02    0.000000000000000E+00    0.288296885663869E+01
    0.240291890648967E+02    0.000000000000000E+00    0.288296347161672E+01
    0.240341891568335E+02    0.000000000000000E+00    0.288295807177436E+01
    0.240391892487703E+02    0.000000000000000E+00    0.288295265712789E+01
    0.240441893407071E+02    0.000000000000000E+00    0.288294722769360E+01
    0.240491894326439E+02    0.000000000000000E+00    0.288294178348391E+01
    0.240541895245807E+02    0.000000000000000E+00    0.288293632451714E+01
    0.240591896165175E+02    0.000000000000000E+00    0.288293085080477E+01
    0.240641897084542E+02    0.000000000000000E+00    0.288292536237173E+01
    0.240691898003910E+02    0.000000000000000E+00    0.288291985922595E+01
    0.240741898923278E+02    0.000000000000000E+00    0.288291434138097E+01
    0.240791899842646E+02    0.000000000000000E+00    0.288290880886500E+01
    0.240841900762014E+02    0.000000000000000E+00    0.288290326169118E+01
    0.240891901681382E+02    0.000000000000000E+00    0.288289769987348E+01
    0.240941902600750E+02    0.000000000000000E+00    0.288289212343359E+01
    0.240991903520118E+02    0.000000000000000E+00    0.288288653239192E+01
    0.241041904439485E+02    0.000000000000000E+00    0.288288092676221E+01
    0.241091905358853E+02    0.000000000000000E+00    0.288287530657365E+01
    0.241141906278221E+02    0.000000000000000E+00    0.288286967184432E+01
    0.241191907197589E+02    0.000000000000000E+00    0.288286402258952E+01
    0.241241908116957E+02    0.000000000000000E+00    0.288285835883271E+01
    0.241291909036325E+02    0.000000000000000E+00    0.288285268061495E+01
    0.241341909955693E+02    0.000000000000000E+00    0.288284698796676E+01
    0.241391910875061E+02    0.000000000000000E+00    0.288284128083456E+01
    0.241441911794429E+02    0.000000000000000E+00    0.288283555934115E+01
    0.241491912713796E+02    0.000000000000000E+00    0.288282982345297E+01
    0.241541913633164E+02    0.000000000000000E+00    0.288282407322983E+01
    0.241591914552532E+02    0.000000000000000E+00    0.288281830868376E+01
    0.241641915471900E+02    0.000000000000000E+00    0.288281252984250E+01
    0.241691916391268E+02    0.000000000000000E+00    0.288280673674593E+01
    0.241741917310636E+02    0.000000000000000E+00    0.288280092940923E+01
    0.241791918230004E+02    0.000000000000000E+00    0.288279510788269E+01
    0.241841919149372E+02    0.000000000000000E+00    0.288278927219166E+01
    0.241891920068740E+02    0.000000000000000E+00    0.288278342239336E+01
    0.241941920988107E+02    0.000000000000000E+00    0.288277755851598E+01
    0.241991921907475E+02    0.000000000000000E+00    0.288277168067016E+01
    0.242041922826843E+02    0.000000000000000E+00    0.288276578893156E+01
    0.242091923746211E+02    0.000000000000000E+00    0.288275988376746E+01
    0.242141924665579E+02    0.000000000000000E+00    0.288275396689270E+01
    0.242191925584947E+02    0.000000000000000E+00    0.288274795014618E+01
    0.242241926504315E+02    0.000000000000000E+00    0.288274207244846E+01
    0.242291927423683E+02    0.000000000000000E+00    0.288273611307806E+01
    0.242341928343050E+02    0.000000000000000E+00    0.288273013807896E+01
    0.242391929262418E+02    0.000000000000000E+00    0.288272414878788E+01
    0.242441930181786E+02    0.000000000000000E+00    0.288271814550973E+01
    0.242491931101154E+02    0.000000000000000E+00    0.288271212835110E+01
    0.242541932020522E+02    0.000000000000000E+00    0.288270609742788E+01
    0.242591932939890E+02    0.000000000000000E+00    0.288270005274847E+01
    0.242641933859258E+02    0.000000000000000E+00    0.288269399437337E+01
    0.242691934778626E+02    0.000000000000000E+00    0.288268792233842E+01
    0.242741935697994E+02    0.000000000000000E+00    0.288268183666478E+01
    0.242791936617361E+02    0.000000000000000E+00    0.288267573740016E+01
    0.242841937536729E+02    0.000000000000000E+00    0.288266962456502E+01
    0.242891938456097E+02    0.000000000000000E+00    0.288266349819269E+01
    0.242941939375465E+02    0.000000000000000E+00    0.288265735769395E+01
    0.242991940294833E+02    0.000000000000000E+00    0.288265120397778E+01
    0.243041941214201E+02    0.000000000000000E+00    0.288264504398155E+01
    0.243091942133569E+02    0.000000000000000E+00    0.288263885945603E+01
    0.243141943052937E+02    0.000000000000000E+00    0.288263266522514E+01
    0.243191943972305E+02    0.000000000000000E+00    0.288262646134127E+01
    0.243241944891672E+02    0.000000000000000E+00    0.288262023921199E+01
    0.243291945811040E+02    0.000000000000000E+00    0.288261400560641E+01
    0.243341946730408E+02    0.000000000000000E+00    0.288260775883955E+01
    0.243391947649776E+02    0.000000000000000E+00    0.288260149889686E+01
    0.243441948569144E+02    0.000000000000000E+00    0.288259522576622E+01
    0.243491949488512E+02    0.000000000000000E+00    0.288258893944546E+01
    0.243541950407880E+02    0.000000000000000E+00    0.288258263991883E+01
    0.243591951327248E+02    0.000000000000000E+00    0.288257632737951E+01
    0.243641952246616E+02    0.000000000000000E+00    0.288257000166068E+01
    0.243691953165983E+02    0.000000000000000E+00    0.288256366284674E+01
    0.243741954085351E+02    0.000000000000000E+00    0.288255731095626E+01
    0.243791955004719E+02    0.000000000000000E+00    0.288255094600855E+01
    0.243841955924087E+02    0.000000000000000E+00    0.288254456802073E+01
    0.243891956843455E+02    0.000000000000000E+00    0.288253817701503E+01
    0.243941957762823E+02    0.000000000000000E+00    0.288253177300831E+01
    0.243991958682191E+02    0.000000000000000E+00    0.288252535601424E+01
    0.244041959601559E+02    0.000000000000000E+00    0.288251892605533E+01
    0.244091960520926E+02    0.000000000000000E+00    0.288251248314370E+01
    0.244141961440294E+02    0.000000000000000E+00    0.288250602729656E+01
    0.244191962359662E+02    0.000000000000000E+00    0.288249955852968E+01
    0.244241963279030E+02    0.000000000000000E+00    0.288249307685720E+01
    0.244291964198398E+02    0.000000000000000E+00    0.288248658229319E+01
    0.244341965117766E+02    0.000000000000000E+00    0.288248007485358E+01
    0.244391966037134E+02    0.000000000000000E+00    0.288247355454986E+01
    0.244441966956502E+02    0.000000000000000E+00    0.288246702139801E+01
    0.244491967875870E+02    0.000000000000000E+00    0.288246047541059E+01
    0.244541968795237E+02    0.000000000000000E+00    0.288245391659903E+01
    0.244591969714605E+02    0.000000000000000E+00    0.288244734498096E+01
    0.244641970633973E+02    0.000000000000000E+00    0.288244076056385E+01
    0.244691971553341E+02    0.000000000000000E+00    0.288243416336407E+01
    0.244741972472709E+02    0.000000000000000E+00    0.288242755339424E+01
    0.244791973392077E+02    0.000000000000000E+00    0.288242093066806E+01
    0.244841974311445E+02    0.000000000000000E+00    0.288241429519192E+01
    0.244891975230813E+02    0.000000000000000E+00    0.288240764699277E+01
    0.244941976150181E+02    0.000000000000000E+00    0.288240098607228E+01
    0.244991977069548E+02    0.000000000000000E+00    0.288239431244639E+01
    0.245041977988916E+02    0.000000000000000E+00    0.288238762613427E+01
    0.245091978908284E+02    0.000000000000000E+00    0.288238092714181E+01
    0.245141979827652E+02    0.000000000000000E+00    0.288237421548751E+01
    0.245191980747020E+02    0.000000000000000E+00    0.288236749119094E+01
    0.245241981666388E+02    0.000000000000000E+00    0.288236075426175E+01
    0.245291982585756E+02    0.000000000000000E+00    0.288235400471999E+01
    0.245341983505124E+02    0.000000000000000E+00    0.288234724257461E+01
    0.245391984424491E+02    0.000000000000000E+00    0.288234046784834E+01
    0.245441985343859E+02    0.000000000000000E+00    0.288233368055584E+01
    0.245491986263227E+02    0.000000000000000E+00    0.288232688072130E+01
    0.245541987182595E+02    0.000000000000000E+00    0.288232006832162E+01
    0.245591988101963E+02    0.000000000000000E+00    0.288231324346737E+01
    0.245641989021331E+02    0.000000000000000E+00    0.288230640609603E+01
    0.245691989940699E+02    0.000000000000000E+00    0.288229955626120E+01
    0.245741990860067E+02    0.000000000000000E+00    0.288229269395362E+01
    0.245791991779435E+02    0.000000000000000E+00    0.288228581924744E+01
    0.245841992698802E+02    0.000000000000000E+00    0.288227893211702E+01
    0.245891993618170E+02    0.000000000000000E+00    0.288227203260048E+01
    0.245941994537538E+02    0.000000000000000E+00    0.288226512072641E+01
    0.245991995456906E+02    0.000000000000000E+00    0.288225819651439E+01
    0.246041996376274E+02    0.000000000000000E+00    0.288225125998173E+01
    0.246091997295642E+02    0.000000000000000E+00    0.288224431116361E+01
    0.246141998215010E+02    0.000000000000000E+00    0.288223735007126E+01
    0.246191999134378E+02    0.000000000000000E+00    0.288223037676141E+01
    0.246242000053746E+02    0.000000000000000E+00    0.288222339123148E+01
    0.246292000973113E+02    0.000000000000000E+00    0.288221639351748E+01
    0.246342001892481E+02    0.000000000000000E+00    0.288220938365477E+01
    0.246392002811849E+02    0.000000000000000E+00    0.288220236167800E+01
    0.246442003731217E+02    0.000000000000000E+00    0.288219532759690E+01
    0.246492004650585E+02    0.000000000000000E+00    0.288218828148245E+01
    0.246542005569953E+02    0.000000000000000E+00    0.288218122338055E+01
    0.246592006489321E+02    0.000000000000000E+00    0.288217415340732E+01
    0.246642007408689E+02    0.000000000000000E+00    0.288216707188859E+01
    0.246692008328057E+02    0.000000000000000E+00    0.288215998184287E+01
    0.246742009247424E+02    0.000000000000000E+00    0.288215286437325E+01
    0.246792010166792E+02    0.000000000000000E+00    0.288214574958754E+01
    0.246842011086160E+02    0.000000000000000E+00    0.288213862031493E+01
    0.246892012005528E+02    0.000000000000000E+00    0.288213147879732E+01
    0.246942012924896E+02    0.000000000000000E+00    0.288212432531318E+01
    0.246992013844264E+02    0.000000000000000E+00    0.288211715997669E+01
    0.247042014763632E+02    0.000000000000000E+00    0.288210998285613E+01
    0.247092015683000E+02    0.000000000000000E+00    0.288210279397428E+01
    0.247142016602367E+02    0.000000000000000E+00    0.288209559338494E+01
    0.247192017521735E+02    0.000000000000000E+00    0.288208838109675E+01
    0.247242018441103E+02    0.000000000000000E+00    0.288208115721329E+01
    0.247292019360471E+02    0.000000000000000E+00    0.288207392171212E+01
    0.247342020279839E+02    0.000000000000000E+00    0.288206667469732E+01
    0.247392021199207E+02    0.000000000000000E+00    0.288205941639989E+01
    0.247442022118575E+02    0.000000000000000E+00    0.288205215057518E+01
    0.247492023037943E+02    0.000000000000000E+00    0.288204486136567E+01
    0.247542023957311E+02    0.000000000000000E+00    0.288203756771697E+01
    0.247592024876678E+02    0.000000000000000E+00    0.288203026547529E+01
    0.247642025796046E+02    0.000000000000000E+00    0.288202294931271E+01
    0.247692026715414E+02    0.000000000000000E+00    0.288201562350838E+01
    0.247742027634782E+02    0.000000000000000E+00    0.288200828103956E+01
    0.247792028554150E+02    0.000000000000000E+00    0.288200093123661E+01
    0.247842029473518E+02    0.000000000000000E+00    0.288199356966414E+01
    0.247892030392886E+02    0.000000000000000E+00    0.288198619662578E+01
    0.247942031312254E+02    0.000000000000000E+00    0.288197881227606E+01
    0.247992032231622E+02    0.000000000000000E+00    0.288197141664537E+01
    0.248042033150989E+02    0.000000000000000E+00    0.288196401885442E+01
    0.248092034070357E+02    0.000000000000000E+00    0.288195659137220E+01
    0.248142034989725E+02    0.000000000000000E+00    0.288194916198834E+01
    0.248192035909093E+02    0.000000000000000E+00    0.288194172135149E+01
    0.248242036828461E+02    0.000000000000000E+00    0.288193426952105E+01
    0.248292037747829E+02    0.000000000000000E+00    0.288192680650045E+01
    0.248342038667197E+02    0.000000000000000E+00    0.288191933231332E+01
    0.248392039586565E+02    0.000000000000000E+00    0.288191184697989E+01
    0.248442040505933E+02    0.000000000000000E+00    0.288190435051160E+01
    0.248492041425300E+02    0.000000000000000E+00    0.288189684292383E+01
    0.248542042344668E+02    0.000000000000000E+00    0.288188932422952E+01
    0.248592043264036E+02    0.000000000000000E+00    0.288188179444558E+01
    0.248642044183404E+02    0.000000000000000E+00    0.288187425358169E+01
    0.248692045102772E+02    0.000000000000000E+00    0.288186670165345E+01
    0.248742046022140E+02    0.000000000000000E+00    0.288185913867374E+01
    0.248792046941508E+02    0.000000000000000E+00    0.288185156464941E+01
    0.248842047860876E+02    0.000000000000000E+00    0.288184397959691E+01
    0.248892048780243E+02    0.000000000000000E+00    0.288183638352771E+01
    0.248942049699611E+02    0.000000000000000E+00    0.288182877644941E+01
    0.248992050618979E+02    0.000000000000000E+00    0.288182115837683E+01
    0.249042051538347E+02    0.000000000000000E+00    0.288181352932022E+01
    0.249092052457715E+02    0.000000000000000E+00    0.288180588928855E+01
    0.249142053377083E+02    0.000000000000000E+00    0.288179823829403E+01
    0.249192054296451E+02    0.000000000000000E+00    0.288179057634551E+01
    0.249242055215819E+02    0.000000000000000E+00    0.288178290345745E+01
    0.249292056135187E+02    0.000000000000000E+00    0.288177521963623E+01
    0.249342057054554E+02    0.000000000000000E+00    0.288176752489661E+01
    0.249392057973922E+02    0.000000000000000E+00    0.288175981924642E+01
    0.249442058893290E+02    0.000000000000000E+00    0.288175210269946E+01
    0.249492059812658E+02    0.000000000000000E+00    0.288174437526679E+01
    0.249542060732026E+02    0.000000000000000E+00    0.288173663695611E+01
    0.249592061651394E+02    0.000000000000000E+00    0.288172888778444E+01
    0.249642062570762E+02    0.000000000000000E+00    0.288172112776338E+01
    0.249692063490130E+02    0.000000000000000E+00    0.288171335689831E+01
    0.249742064409498E+02    0.000000000000000E+00    0.288170557521435E+01
    0.249792065328865E+02    0.000000000000000E+00    0.288169778271707E+01
    0.249842066248233E+02    0.000000000000000E+00    0.288168997942033E+01
    0.249892067167601E+02    0.000000000000000E+00    0.288168216534160E+01
    0.249942068086969E+02    0.000000000000000E+00    0.288167434048800E+01
    0.249992069006337E+02    0.000000000000000E+00    0.288166650488500E+01
    0.250042069925705E+02    0.000000000000000E+00    0.288165865854199E+01
    0.250092070845073E+02    0.000000000000000E+00    0.288165080148449E+01
    0.250142071764441E+02    0.000000000000000E+00    0.288164293371143E+01
    0.250192072683808E+02    0.000000000000000E+00    0.288163505525517E+01
    0.250242073603176E+02    0.000000000000000E+00    0.288162716612558E+01
    0.250292074522544E+02    0.000000000000000E+00    0.288161926634640E+01
    0.250342075441912E+02    0.000000000000000E+00    0.288161135593314E+01
    0.250392076361280E+02    0.000000000000000E+00    0.288160343490909E+01
    0.250442077280648E+02    0.000000000000000E+00    0.288159550329304E+01
    0.250492078200016E+02    0.000000000000000E+00    0.288158756110213E+01
    0.250542079119384E+02    0.000000000000000E+00    0.288157960836435E+01
    0.250592080038752E+02    0.000000000000000E+00    0.288157164508915E+01
    0.250642080958119E+02    0.000000000000000E+00    0.288156367131502E+01
    0.250692081877487E+02    0.000000000000000E+00    0.288155568705870E+01
    0.250742082796855E+02    0.000000000000000E+00    0.288154769233388E+01
    0.250792083716223E+02    0.000000000000000E+00    0.288153968719146E+01
    0.250842084635591E+02    0.000000000000000E+00    0.288153167163343E+01
    0.250892085554959E+02    0.000000000000000E+00    0.288152364570311E+01
    0.250942086474327E+02    0.000000000000000E+00    0.288151560932005E+01
    0.250992087393695E+02    0.000000000000000E+00    0.288150756282391E+01
    0.251042088313063E+02    0.000000000000000E+00    0.288149950596482E+01
    0.251092089232430E+02    0.000000000000000E+00    0.288149143890269E+01
    0.251142090151798E+02    0.000000000000000E+00    0.288148336174973E+01
    0.251192091071166E+02    0.000000000000000E+00    0.288147527478122E+01
    0.251242091990534E+02    0.000000000000000E+00    0.288146717912216E+01
    0.251292092909902E+02    0.000000000000000E+00    0.288145909900923E+01
    0.251342093829270E+02    0.000000000000000E+00    0.288145093934024E+01
    0.251392094748638E+02    0.000000000000000E+00    0.288144281502473E+01
    0.251442095668006E+02    0.000000000000000E+00    0.288143467754891E+01
    0.251492096587374E+02    0.000000000000000E+00    0.288142652934217E+01
    0.251542097506741E+02    0.000000000000000E+00    0.288141837080854E+01
    0.251592098426109E+02    0.000000000000000E+00    0.288141020212569E+01
    0.251642099345477E+02    0.000000000000000E+00    0.288140202336017E+01
    0.251692100264845E+02    0.000000000000000E+00    0.288139383456468E+01
    0.251742101184213E+02    0.000000000000000E+00    0.288138563577017E+01
    0.251792102103581E+02    0.000000000000000E+00    0.288137742701533E+01
    0.251842103022949E+02    0.000000000000000E+00    0.288136920831983E+01
    0.251892103942317E+02    0.000000000000000E+00    0.288136097969965E+01
    0.251942104861684E+02    0.000000000000000E+00    0.288135274114831E+01
    0.251992105781052E+02    0.000000000000000E+00    0.288134449247996E+01
    0.252042106700420E+02    0.000000000000000E+00    0.288133623787392E+01
    0.252092107619788E+02    0.000000000000000E+00    0.288132796749035E+01
    0.252142108539156E+02    0.000000000000000E+00    0.288131969116447E+01
    0.252192109458524E+02    0.000000000000000E+00    0.288131140245866E+01
    0.252242110377892E+02    0.000000000000000E+00    0.288130310538301E+01
    0.252292111297260E+02    0.000000000000000E+00    0.288129483655604E+01
    0.252342112216628E+02    0.000000000000000E+00    0.288128648082236E+01
    0.252392113135995E+02    0.000000000000000E+00    0.288127815474586E+01
    0.252442114055363E+02    0.000000000000000E+00    0.288126981886434E+01
    0.252492114974731E+02    0.000000000000000E+00    0.288126147329172E+01
    0.252542115894099E+02    0.000000000000000E+00    0.288125311811548E+01
    0.252592116813467E+02    0.000000000000000E+00    0.288124475334560E+01
    0.252642117732835E+02    0.000000000000000E+00    0.288123637845600E+01
    0.252692118652203E+02    0.000000000000000E+00    0.288122799485356E+01
    0.252742119571571E+02    0.000000000000000E+00    0.288121960133459E+01
    0.252792120490939E+02    0.000000000000000E+00    0.288121119825785E+01
    0.252842121410306E+02    0.000000000000000E+00    0.288120278564810E+01
    0.252892122329674E+02    0.000000000000000E+00    0.288119436352303E+01
    0.252942123249042E+02    0.000000000000000E+00    0.288118593189666E+01
    0.252992124168410E+02    0.000000000000000E+00    0.288117749078155E+01
    0.253042125087778E+02    0.000000000000000E+00    0.288116904018333E+01
    0.253092126007146E+02    0.000000000000000E+00    0.288116058012741E+01
    0.253142126926514E+02    0.000000000000000E+00    0.288115211061404E+01
    0.253192127845882E+02    0.000000000000000E+00    0.288114363166630E+01
    0.253242128765249E+02    0.000000000000000E+00    0.288113514326932E+01
    0.253292129684617E+02    0.000000000000000E+00    0.288112664545648E+01
    0.253342130603985E+02    0.000000000000000E+00    0.288111813823513E+01
    0.253392131523353E+02    0.000000000000000E+00    0.288110962161019E+01
    0.253442132442721E+02    0.000000000000000E+00    0.288110109559361E+01
    0.253492133362089E+02    0.000000000000000E+00    0.288109256019127E+01
    0.253542134281457E+02    0.000000000000000E+00    0.288108401541259E+01
    0.253592135200825E+02    0.000000000000000E+00    0.288107546126985E+01
    0.253642136120193E+02    0.000000000000000E+00    0.288106689776553E+01
    0.253692137039560E+02    0.000000000000000E+00    0.288105832492111E+01
    0.253742137958928E+02    0.000000000000000E+00    0.288104974273070E+01
    0.253792138878296E+02    0.000000000000000E+00    0.288104115120951E+01
    0.253842139797664E+02    0.000000000000000E+00    0.288103255036552E+01
    0.253892140717032E+02    0.000000000000000E+00    0.288102394020845E+01
    0.253942141636400E+02    0.000000000000000E+00    0.288101532074393E+01
    0.253992142555768E+02    0.000000000000000E+00    0.288100669198481E+01
    0.254042143475136E+02    0.000000000000000E+00    0.288099805393795E+01
    0.254092144394504E+02    0.000000000000000E+00    0.288098940661349E+01
    0.254142145313871E+02    0.000000000000000E+00    0.288098075002395E+01
    0.254192146233239E+02    0.000000000000000E+00    0.288097208417053E+01
    0.254242147152607E+02    0.000000000000000E+00    0.288096340907245E+01
    0.254292148071975E+02    0.000000000000000E+00    0.288095472473565E+01
    0.254342148991343E+02    0.000000000000000E+00    0.288094603117301E+01
    0.254392149910711E+02    0.000000000000000E+00    0.288093732839496E+01
    0.254442150830079E+02    0.000000000000000E+00    0.288092861641223E+01
    0.254492151749447E+02    0.000000000000000E+00    0.288091989523862E+01
    0.254542152668815E+02    0.000000000000000E+00    0.288091116488668E+01
    0.254592153588182E+02    0.000000000000000E+00    0.288090242536387E+01
    0.254642154507550E+02    0.000000000000000E+00    0.288089367669403E+01
    0.254692155426918E+02    0.000000000000000E+00    0.288088491888141E+01
    0.254742156346286E+02    0.000000000000000E+00    0.288087615194531E+01
    0.254792157265654E+02    0.000000000000000E+00    0.288086737590136E+01
    0.254842158185022E+02    0.000000000000000E+00    0.288085859074933E+01
    0.254892159104390E+02    0.000000000000000E+00    0.288084979653821E+01
    0.254942160023758E+02    0.000000000000000E+00    0.288084099326037E+01
    0.254992160943125E+02    0.000000000000000E+00    0.288083218093023E+01
    0.255042161862493E+02    0.000000000000000E+00    0.288082335957577E+01
    0.255092162781861E+02    0.000000000000000E+00    0.288081452921597E+01
    0.255142163701229E+02    0.000000000000000E+00    0.288080568986102E+01
    0.255192164620597E+02    0.000000000000000E+00    0.288079684153010E+01
    0.255242165539965E+02    0.000000000000000E+00    0.288078798426983E+01
    0.255292166459333E+02    0.000000000000000E+00    0.288077911804078E+01
    0.255342167378701E+02    0.000000000000000E+00    0.288077024292557E+01
    0.255392168298069E+02    0.000000000000000E+00    0.288076135890066E+01
    0.255442169217436E+02    0.000000000000000E+00    0.288075246601091E+01
    0.255492170136804E+02    0.000000000000000E+00    0.288074356427888E+01
    0.255542171056172E+02    0.000000000000000E+00    0.288073465372835E+01
    0.255592171975540E+02    0.000000000000000E+00    0.288072573437582E+01
    0.255642172894908E+02    0.000000000000000E+00    0.288071680625008E+01
    0.255692173814276E+02    0.000000000000000E+00    0.288070786938783E+01
    0.255742174733644E+02    0.000000000000000E+00    0.288069892383806E+01
    0.255792175653012E+02    0.000000000000000E+00    0.288068996965083E+01
    0.255842176572380E+02    0.000000000000000E+00    0.288068100699454E+01
    0.255892177491747E+02    0.000000000000000E+00    0.288067203649485E+01
    0.255942178411115E+02    0.000000000000000E+00    0.288066307915015E+01
    0.255992179330483E+02    0.000000000000000E+00    0.288065406072159E+01
    0.256042180249851E+02    0.000000000000000E+00    0.288064506489181E+01
    0.256092181169219E+02    0.000000000000000E+00    0.288063605918290E+01
    0.256142182088587E+02    0.000000000000000E+00    0.288062704463588E+01
    0.256192183007955E+02    0.000000000000000E+00    0.288061802142405E+01
    0.256242183927323E+02    0.000000000000000E+00    0.288060898964877E+01
    0.256292184846690E+02    0.000000000000000E+00    0.288059994933694E+01
    0.256342185766058E+02    0.000000000000000E+00    0.288059090054481E+01
    0.256392186685426E+02    0.000000000000000E+00    0.288058184328416E+01
    0.256442187604794E+02    0.000000000000000E+00    0.288057277756848E+01
    0.256492188524162E+02    0.000000000000000E+00    0.288056370343168E+01
    0.256542189443530E+02    0.000000000000000E+00    0.288055462086647E+01
    0.256592190362898E+02    0.000000000000000E+00    0.288054552982709E+01
    0.256642191282266E+02    0.000000000000000E+00    0.288053642981653E+01
    0.256692192201634E+02    0.000000000000000E+00    0.288052732543411E+01
    0.256742193121001E+02    0.000000000000000E+00    0.288051820833335E+01
    0.256792194040369E+02    0.000000000000000E+00    0.288050908397476E+01
    0.256842194959737E+02    0.000000000000000E+00    0.288049995151979E+01
    0.256892195879105E+02    0.000000000000000E+00    0.288049081089291E+01
    0.256942196798473E+02    0.000000000000000E+00    0.288048166182548E+01
    0.256992197717841E+02    0.000000000000000E+00    0.288047250484939E+01
    0.257042198637209E+02    0.000000000000000E+00    0.288046333957164E+01
    0.257092199556577E+02    0.000000000000000E+00    0.288045416612152E+01
    0.257142200475945E+02    0.000000000000000E+00    0.288044498449065E+01
    0.257192201395312E+02    0.000000000000000E+00    0.288043579474508E+01
    0.257242202314680E+02    0.000000000000000E+00    0.288042659687655E+01
    0.257292203234048E+02    0.000000000000000E+00    0.288041739091347E+01
    0.257342204153416E+02    0.000000000000000E+00    0.288040817671444E+01
    0.257392205072784E+02    0.000000000000000E+00    0.288039895449732E+01
    0.257442205992152E+02    0.000000000000000E+00    0.288038972421298E+01
    0.257492206911520E+02    0.000000000000000E+00    0.288038048585176E+01
    0.257542207830888E+02    0.000000000000000E+00    0.288037123943347E+01
    0.257592208750256E+02    0.000000000000000E+00    0.288036198497681E+01
    0.257642209669623E+02    0.000000000000000E+00    0.288035272248269E+01
    0.257692210588991E+02    0.000000000000000E+00    0.288034345196634E+01
    0.257742211508359E+02    0.000000000000000E+00    0.288033417343732E+01
    0.257792212427727E+02    0.000000000000000E+00    0.288032488690231E+01
    0.257842213347095E+02    0.000000000000000E+00    0.288031559237315E+01
    0.257892214266463E+02    0.000000000000000E+00    0.288030628985846E+01
    0.257942215185831E+02    0.000000000000000E+00    0.288029697936745E+01
    0.257992216105199E+02    0.000000000000000E+00    0.288028766090209E+01
    0.258042217024566E+02    0.000000000000000E+00    0.288027833448101E+01
    0.258092217943934E+02    0.000000000000000E+00    0.288026900010306E+01
    0.258142218863302E+02    0.000000000000000E+00    0.288025965778084E+01
    0.258192219782670E+02    0.000000000000000E+00    0.288025030752204E+01
    0.258242220702038E+02    0.000000000000000E+00    0.288024094933524E+01
    0.258292221621406E+02    0.000000000000000E+00    0.288023158320666E+01
    0.258342222540774E+02    0.000000000000000E+00    0.288022220917037E+01
    0.258392223460142E+02    0.000000000000000E+00    0.288021282722655E+01
    0.258442224379510E+02    0.000000000000000E+00    0.288020343737630E+01
    0.258492225298877E+02    0.000000000000000E+00    0.288019403963185E+01
    0.258542226218245E+02    0.000000000000000E+00    0.288018463399579E+01
    0.258592227137613E+02    0.000000000000000E+00    0.288017522048111E+01
    0.258642228056981E+02    0.000000000000000E+00    0.288016579909159E+01
    0.258692228976349E+02    0.000000000000000E+00    0.288015636982911E+01
    0.258742229895717E+02    0.000000000000000E+00    0.288014693271102E+01
    0.258792230815085E+02    0.000000000000000E+00    0.288013748773770E+01
    0.258842231734453E+02    0.000000000000000E+00    0.288012803492130E+01
    0.258892232653821E+02    0.000000000000000E+00    0.288011857426711E+01
    0.258942233573188E+02    0.000000000000000E+00    0.288010910578847E+01
    0.258992234492556E+02    0.000000000000000E+00    0.288009962949298E+01
    0.259042235411924E+02    0.000000000000000E+00    0.288009014538218E+01
    0.259092236331292E+02    0.000000000000000E+00    0.288008065347468E+01
    0.259142237250660E+02    0.000000000000000E+00    0.288007115377393E+01
    0.259192238170028E+02    0.000000000000000E+00    0.288006164629757E+01
    0.259242239089396E+02    0.000000000000000E+00    0.288005213104797E+01
    0.259292240008764E+02    0.000000000000000E+00    0.288004260804113E+01
    0.259342240928131E+02    0.000000000000000E+00    0.288003307728932E+01
    0.259392241847499E+02    0.000000000000000E+00    0.288002353879774E+01
    0.259442242766867E+02    0.000000000000000E+00    0.288001399258694E+01
    0.259492243686235E+02    0.000000000000000E+00    0.288000443866788E+01
    0.259542244605603E+02    0.000000000000000E+00    0.287999487704550E+01
    0.259592245524971E+02    0.000000000000000E+00    0.287998530774825E+01
    0.259642246444339E+02    0.000000000000000E+00    0.287997573077949E+01
    0.259692247363707E+02    0.000000000000000E+00    0.287996614614560E+01
    0.259742248283075E+02    0.000000000000000E+00    0.287995655388510E+01
    0.259792249202442E+02    0.000000000000000E+00    0.287994695399911E+01
    0.259842250121810E+02    0.000000000000000E+00    0.287993734649684E+01
    0.259892251041178E+02    0.000000000000000E+00    0.287992773140278E+01
    0.259942251960546E+02    0.000000000000000E+00    0.287991810874611E+01
    0.259992252879914E+02    0.000000000000000E+00    0.287990847851501E+01
    0.260042253799282E+02    0.000000000000000E+00    0.287989884075545E+01
    0.260092254718650E+02    0.000000000000000E+00    0.287988919546912E+01
    0.260142255638018E+02    0.000000000000000E+00    0.287987954267252E+01
    0.260192256557386E+02    0.000000000000000E+00    0.287986988238421E+01
    0.260242257476753E+02    0.000000000000000E+00    0.287986021463210E+01
    0.260292258396121E+02    0.000000000000000E+00    0.287985053942634E+01
    0.260342259315489E+02    0.000000000000000E+00    0.287984085680213E+01
    0.260392260234857E+02    0.000000000000000E+00    0.287983116676186E+01
    0.260442261154225E+02    0.000000000000000E+00    0.287982146932887E+01
    0.260492262073593E+02    0.000000000000000E+00    0.287981176453594E+01
    0.260542262992961E+02    0.000000000000000E+00    0.287980205239981E+01
    0.260592263912329E+02    0.000000000000000E+00    0.287979233296732E+01
    0.260642264831697E+02    0.000000000000000E+00    0.287978260677924E+01
    0.260692265751064E+02    0.000000000000000E+00    0.287977287164833E+01
    0.260742266670432E+02    0.000000000000000E+00    0.287976313042048E+01
    0.260792267589800E+02    0.000000000000000E+00    0.287975338181622E+01
    0.260842268509168E+02    0.000000000000000E+00    0.287974362598004E+01
    0.260892269428536E+02    0.000000000000000E+00    0.287973386293049E+01
    0.260942270347904E+02    0.000000000000000E+00    0.287972409280250E+01
    0.260992271267272E+02    0.000000000000000E+00    0.287971431521177E+01
    0.261042272186640E+02    0.000000000000000E+00    0.287970453060908E+01
    0.261092273106008E+02    0.000000000000000E+00    0.287969473887291E+01
    0.261142274025375E+02    0.000000000000000E+00    0.287968494001403E+01
    0.261192274944743E+02    0.000000000000000E+00    0.287967513405723E+01
    0.261242275864111E+02    0.000000000000000E+00    0.287966532100352E+01
    0.261292276783479E+02    0.000000000000000E+00    0.287965550087477E+01
    0.261342277702847E+02    0.000000000000000E+00    0.287964567353752E+01
    0.261392278622215E+02    0.000000000000000E+00    0.287963584005166E+01
    0.261442279541583E+02    0.000000000000000E+00    0.287962599856236E+01
    0.261492280460951E+02    0.000000000000000E+00    0.287961615067039E+01
    0.261542281380318E+02    0.000000000000000E+00    0.287960629524795E+01
    0.261592282299686E+02    0.000000000000000E+00    0.287959643295674E+01
    0.261642283219054E+02    0.000000000000000E+00    0.287958654931157E+01
    0.261692284138422E+02    0.000000000000000E+00    0.287957668872614E+01
    0.261742285057790E+02    0.000000000000000E+00    0.287956680564857E+01
    0.261792285977158E+02    0.000000000000000E+00    0.287955691582329E+01
    0.261842286896526E+02    0.000000000000000E+00    0.287954701914659E+01
    0.261892287815894E+02    0.000000000000000E+00    0.287953711552736E+01
    0.261942288735262E+02    0.000000000000000E+00    0.287952720528161E+01
    0.261992289654629E+02    0.000000000000000E+00    0.287951728782259E+01
    0.262042290573997E+02    0.000000000000000E+00    0.287950736387085E+01
    0.262092291493365E+02    0.000000000000000E+00    0.287949743300354E+01
    0.262142292412733E+02    0.000000000000000E+00    0.287948749532642E+01
    0.262192293332101E+02    0.000000000000000E+00    0.287947755084969E+01
    0.262242294251469E+02    0.000000000000000E+00    0.287946759955790E+01
    0.262292295170837E+02    0.000000000000000E+00    0.287945764152430E+01
    0.262342296090205E+02    0.000000000000000E+00    0.287944767670277E+01
    0.262392297009573E+02    0.000000000000000E+00    0.287943770512613E+01
    0.262442297928940E+02    0.000000000000000E+00    0.287942772680914E+01
    0.262492298848308E+02    0.000000000000000E+00    0.287941774173991E+01
    0.262542299767676E+02    0.000000000000000E+00    0.287940774994003E+01
    0.262592300687044E+02    0.000000000000000E+00    0.287939775141696E+01
    0.262642301606412E+02    0.000000000000000E+00    0.287938774617625E+01
    0.262692302525780E+02    0.000000000000000E+00    0.287937773422778E+01
    0.262742303445148E+02    0.000000000000000E+00    0.287936771557553E+01
    0.262792304364516E+02    0.000000000000000E+00    0.287935769022072E+01
    0.262842305283883E+02    0.000000000000000E+00    0.287934765818805E+01
    0.262892306203251E+02    0.000000000000000E+00    0.287933761947038E+01
    0.262942307122619E+02    0.000000000000000E+00    0.287932757406839E+01
    0.262992308041987E+02    0.000000000000000E+00    0.287931752200437E+01
    0.263042308961355E+02    0.000000000000000E+00    0.287930746328005E+01
    0.263092309880723E+02    0.000000000000000E+00    0.287929739788686E+01
    0.263142310800091E+02    0.000000000000000E+00    0.287928732585058E+01
    0.263192311719459E+02    0.000000000000000E+00    0.287927724716215E+01
    0.263242312638827E+02    0.000000000000000E+00    0.287926716184342E+01
    0.263292313558194E+02    0.000000000000000E+00    0.287925706988492E+01
    0.263342314477562E+02    0.000000000000000E+00    0.287924697130152E+01
    0.263392315396930E+02    0.000000000000000E+00    0.287923686609735E+01
    0.263442316316298E+02    0.000000000000000E+00    0.287922675427689E+01
    0.263492317235666E+02    0.000000000000000E+00    0.287921663585263E+01
    0.263542318155034E+02    0.000000000000000E+00    0.287920651082331E+01
    0.263592319074402E+02    0.000000000000000E+00    0.287919637920071E+01
    0.263642319993770E+02    0.000000000000000E+00    0.287918624099252E+01
    0.263692320913138E+02    0.000000000000000E+00    0.287917609619962E+01
    0.263742321832505E+02    0.000000000000000E+00    0.287916594483749E+01
    0.263792322751873E+02    0.000000000000000E+00    0.287915578691129E+01
    0.263842323671241E+02    0.000000000000000E+00    0.287914562242654E+01
    0.263892324590609E+02    0.000000000000000E+00    0.287913545139118E+01
    0.263942325509977E+02    0.000000000000000E+00    0.287912527381558E+01
    0.263992326429345E+02    0.000000000000000E+00    0.287911508971527E+01
    0.264042327348713E+02    0.000000000000000E+00    0.287910489909090E+01
    0.264092328268081E+02    0.000000000000000E+00    0.287909470194661E+01
    0.264142329187449E+02    0.000000000000000E+00    0.287908449830692E+01
    0.264192330106816E+02    0.000000000000000E+00    0.287907428817062E+01
    0.264242331026184E+02    0.000000000000000E+00    0.287906407155832E+01
    0.264292331945552E+02    0.000000000000000E+00    0.287905384847054E+01
    0.264342332864920E+02    0.000000000000000E+00    0.287904361892923E+01
    0.264392333784288E+02    0.000000000000000E+00    0.287903338292889E+01
    0.264442334703656E+02    0.000000000000000E+00    0.287902314050083E+01
    0.264492335623024E+02    0.000000000000000E+00    0.287901289164650E+01
    0.264542336542392E+02    0.000000000000000E+00    0.287900263638630E+01
    0.264592337461759E+02    0.000000000000000E+00    0.287899237485164E+01
    0.264642338381127E+02    0.000000000000000E+00    0.287898210668459E+01
    0.264692339300495E+02    0.000000000000000E+00    0.287897183226943E+01
    0.264742340219863E+02    0.000000000000000E+00    0.287896155150434E+01
    0.264792341139231E+02    0.000000000000000E+00    0.287895126438532E+01
    0.264842342058599E+02    0.000000000000000E+00    0.287894097095274E+01
    0.264892342977967E+02    0.000000000000000E+00    0.287893067120035E+01
    0.264942343897335E+02    0.000000000000000E+00    0.287892036515919E+01
    0.264992344816703E+02    0.000000000000000E+00    0.287891005283629E+01
    0.265042345736070E+02    0.000000000000000E+00    0.287889973424095E+01
    0.265092346655438E+02    0.000000000000000E+00    0.287888940940538E+01
    0.265142347574806E+02    0.000000000000000E+00    0.287887907835012E+01
    0.265192348494174E+02    0.000000000000000E+00    0.287886874107217E+01
    0.265242349413542E+02    0.000000000000000E+00    0.287885839760057E+01
    0.265292350332910E+02    0.000000000000000E+00    0.287884804803098E+01
    0.265342351252278E+02    0.000000000000000E+00    0.287883769239779E+01
    0.265392352171646E+02    0.000000000000000E+00    0.287882733144401E+01
    0.265442353091014E+02    0.000000000000000E+00    0.287881695936332E+01
    0.265492354010381E+02    0.000000000000000E+00    0.287880658666488E+01
    0.265542354929749E+02    0.000000000000000E+00    0.287879620654822E+01
    0.265592355849117E+02    0.000000000000000E+00    0.287878582020595E+01
    0.265642356768485E+02    0.000000000000000E+00    0.287877542773426E+01
    0.265692357687853E+02    0.000000000000000E+00    0.287876502918404E+01
    0.265742358607221E+02    0.000000000000000E+00    0.287875462458270E+01
    0.265792359526589E+02    0.000000000000000E+00    0.287874421396670E+01
    0.265842360445957E+02    0.000000000000000E+00    0.287873379735275E+01
    0.265892361365324E+02    0.000000000000000E+00    0.287872337471925E+01
    0.265942362284692E+02    0.000000000000000E+00    0.287871294612778E+01
    0.265992363204060E+02    0.000000000000000E+00    0.287870251155883E+01
    0.266042364123428E+02    0.000000000000000E+00    0.287869207110881E+01
    0.266092365042796E+02    0.000000000000000E+00    0.287868162471802E+01
    0.266142365962164E+02    0.000000000000000E+00    0.287867117250963E+01
    0.266192366881532E+02    0.000000000000000E+00    0.287866071460941E+01
    0.266242367800900E+02    0.000000000000000E+00    0.287865052658694E+01
    0.266292368720268E+02    0.000000000000000E+00    0.287863977905882E+01
    0.266342369639635E+02    0.000000000000000E+00    0.287862930355833E+01
    0.266392370559003E+02    0.000000000000000E+00    0.287861882185874E+01
    0.266442371478371E+02    0.000000000000000E+00    0.287860833463903E+01
    0.266492372397739E+02    0.000000000000000E+00    0.287859784130408E+01
    0.266542373317107E+02    0.000000000000000E+00    0.287858734218948E+01
    0.266592374236475E+02    0.000000000000000E+00    0.287857683728504E+01
    0.266642375155843E+02    0.000000000000000E+00    0.287856632659015E+01
    0.266692376075211E+02    0.000000000000000E+00    0.287855581010629E+01
    0.266742376994579E+02    0.000000000000000E+00    0.287854528820862E+01
    0.266792377913946E+02    0.000000000000000E+00    0.287853476009462E+01
    0.266842378833314E+02    0.000000000000000E+00    0.287852422640188E+01
    0.266892379752682E+02    0.000000000000000E+00    0.287851368700225E+01
    0.266942380672050E+02    0.000000000000000E+00    0.287850314190536E+01
    0.266992381591418E+02    0.000000000000000E+00    0.287849259110009E+01
    0.267042382510786E+02    0.000000000000000E+00    0.287848203460802E+01
    0.267092383430154E+02    0.000000000000000E+00    0.287847147243436E+01
    0.267142384349522E+02    0.000000000000000E+00    0.287846090459506E+01
    0.267192385268890E+02    0.000000000000000E+00    0.287845033109716E+01
    0.267242386188257E+02    0.000000000000000E+00    0.287843975192964E+01
    0.267292387107625E+02    0.000000000000000E+00    0.287842916713200E+01
    0.267342388026993E+02    0.000000000000000E+00    0.287841857668562E+01
    0.267392388946361E+02    0.000000000000000E+00    0.287840798061520E+01
    0.267442389865729E+02    0.000000000000000E+00    0.287839737893922E+01
    0.267492390785097E+02    0.000000000000000E+00    0.287838677161166E+01
    0.267542391704465E+02    0.000000000000000E+00    0.287837615869386E+01
    0.267592392623833E+02    0.000000000000000E+00    0.287836554017463E+01
    0.267642393543200E+02    0.000000000000000E+00    0.287835491606068E+01
    0.267692394462568E+02    0.000000000000000E+00    0.287834428636646E+01
    0.267742395381936E+02    0.000000000000000E+00    0.287833365108758E+01
    0.267792396301304E+02    0.000000000000000E+00    0.287832301023083E+01
    0.267842397220672E+02    0.000000000000000E+00    0.287831236380997E+01
    0.267892398140040E+02    0.000000000000000E+00    0.287830171182670E+01
    0.267942399059408E+02    0.000000000000000E+00    0.287829105428389E+01
    0.267992399978776E+02    0.000000000000000E+00    0.287828039119553E+01
    0.268042400898144E+02    0.000000000000000E+00    0.287826972256621E+01
    0.268092401817511E+02    0.000000000000000E+00    0.287825904839906E+01
    0.268142402736879E+02    0.000000000000000E+00    0.287824836869912E+01
    0.268192403656247E+02    0.000000000000000E+00    0.287823768314298E+01
    0.268242404575615E+02    0.000000000000000E+00    0.287822699274576E+01
    0.268292405494983E+02    0.000000000000000E+00    0.287821629649447E+01
    0.268342406414351E+02    0.000000000000000E+00    0.287820559473954E+01
    0.268392407333719E+02    0.000000000000000E+00    0.287819488749089E+01
    0.268442408253087E+02    0.000000000000000E+00    0.287818417471870E+01
    0.268492409172455E+02    0.000000000000000E+00    0.287817345652561E+01
    0.268542410091822E+02    0.000000000000000E+00    0.287816273281981E+01
    0.268592411011190E+02    0.000000000000000E+00    0.287815200364983E+01
    0.268642411930558E+02    0.000000000000000E+00    0.287814126901610E+01
    0.268692412849926E+02    0.000000000000000E+00    0.287813052892752E+01
    0.268742413769294E+02    0.000000000000000E+00    0.287811978339186E+01
    0.268792414688662E+02    0.000000000000000E+00    0.287810903242436E+01
    0.268842415608030E+02    0.000000000000000E+00    0.287809827602189E+01
    0.268892416527398E+02    0.000000000000000E+00    0.287808751418856E+01
    0.268942417446765E+02    0.000000000000000E+00    0.287807674695204E+01
    0.268992418366133E+02    0.000000000000000E+00    0.287806597430250E+01
    0.269042419285501E+02    0.000000000000000E+00    0.287805519626952E+01
    0.269092420204869E+02    0.000000000000000E+00    0.287804441283984E+01
    0.269142421124237E+02    0.000000000000000E+00    0.287803362404038E+01
    0.269192422043605E+02    0.000000000000000E+00    0.287802282986155E+01
    0.269242422962973E+02    0.000000000000000E+00    0.287801203032912E+01
    0.269292423882341E+02    0.000000000000000E+00    0.287800122542904E+01
    0.269342424801709E+02    0.000000000000000E+00    0.287799041520822E+01
    0.269392425721076E+02    0.000000000000000E+00    0.287797959963331E+01
    0.269442426640444E+02    0.000000000000000E+00    0.287796877874795E+01
    0.269492427559812E+02    0.000000000000000E+00    0.287795795268882E+01
    0.269542428479180E+02    0.000000000000000E+00    0.287794712122636E+01
    0.269592429398548E+02    0.000000000000000E+00    0.287793628446392E+01
    0.269642430317916E+02    0.000000000000000E+00    0.287792544244964E+01
    0.269692431237284E+02    0.000000000000000E+00    0.287791459517866E+01
    0.269742432156652E+02    0.000000000000000E+00    0.287790374264846E+01
    0.269792433076020E+02    0.000000000000000E+00    0.287789288488415E+01
    0.269842433995387E+02    0.000000000000000E+00    0.287788202189840E+01
    0.269892434914755E+02    0.000000000000000E+00    0.287787115369005E+01
    0.269942435834123E+02    0.000000000000000E+00    0.287786028028838E+01
    0.269992436753491E+02    0.000000000000000E+00    0.287784940171536E+01
    0.270042437672859E+02    0.000000000000000E+00    0.287783851793399E+01
    0.270092438592227E+02    0.000000000000000E+00    0.287782762899032E+01
    0.270142439511595E+02    0.000000000000000E+00    0.287781673486260E+01
    0.270192440430963E+02    0.000000000000000E+00    0.287780583555313E+01
    0.270242441350331E+02    0.000000000000000E+00    0.287779492877917E+01
    0.270292442269698E+02    0.000000000000000E+00    0.287778402228959E+01
    0.270342443189066E+02    0.000000000000000E+00    0.287777310756663E+01
    0.270392444108434E+02    0.000000000000000E+00    0.287776218787253E+01
    0.270442445027802E+02    0.000000000000000E+00    0.287775126314620E+01
    0.270492445947170E+02    0.000000000000000E+00    0.287774033335391E+01
    0.270542446866538E+02    0.000000000000000E+00    0.287772939854658E+01
    0.270592447785906E+02    0.000000000000000E+00    0.287771845863306E+01
    0.270642448705274E+02    0.000000000000000E+00    0.287770751366936E+01
    0.270692449624641E+02    0.000000000000000E+00    0.287769656380147E+01
    0.270742450544009E+02    0.000000000000000E+00    0.287768560889427E+01
    0.270792451463377E+02    0.000000000000000E+00    0.287767464897137E+01
    0.270842452382745E+02    0.000000000000000E+00    0.287766368405428E+01
    0.270892453302113E+02    0.000000000000000E+00    0.287765271407038E+01
    0.270942454221481E+02    0.000000000000000E+00    0.287764173364616E+01
    0.270992455140849E+02    0.000000000000000E+00    0.287763076070001E+01
    0.271042456060217E+02    0.000000000000000E+00    0.287761977708254E+01
    0.271092456979585E+02    0.000000000000000E+00    0.287760878414460E+01
    0.271142457898952E+02    0.000000000000000E+00    0.287759779048569E+01
    0.271192458818320E+02    0.000000000000000E+00    0.287758679123844E+01
    0.271242459737688E+02    0.000000000000000E+00    0.287757578729920E+01
    0.271292460657056E+02    0.000000000000000E+00    0.287756477796379E+01
    0.271342461576424E+02    0.000000000000000E+00    0.287755376394770E+01
    0.271392462495792E+02    0.000000000000000E+00    0.287754274506743E+01
    0.271442463415160E+02    0.000000000000000E+00    0.287753172134792E+01
    0.271492464334528E+02    0.000000000000000E+00    0.287752069278214E+01
    0.271542465253896E+02    0.000000000000000E+00    0.287750965945988E+01
    0.271592466173263E+02    0.000000000000000E+00    0.287749862109546E+01
    0.271642467092631E+02    0.000000000000000E+00    0.287748757815860E+01
    0.271692468011999E+02    0.000000000000000E+00    0.287747653029752E+01
    0.271742468931367E+02    0.000000000000000E+00    0.287746547769139E+01
    0.271792469850735E+02    0.000000000000000E+00    0.287745442031560E+01
    0.271842470770103E+02    0.000000000000000E+00    0.287744335814943E+01
    0.271892471689471E+02    0.000000000000000E+00    0.287743229122813E+01
    0.271942472608839E+02    0.000000000000000E+00    0.287742121956632E+01
    0.271992473528206E+02    0.000000000000000E+00    0.287741014314506E+01
    0.272042474447574E+02    0.000000000000000E+00    0.287739906199689E+01
    0.272092475366942E+02    0.000000000000000E+00    0.287738797609835E+01
    0.272142476286310E+02    0.000000000000000E+00    0.287737688550614E+01
    0.272192477205678E+02    0.000000000000000E+00    0.287736579019963E+01
    0.272242478125046E+02    0.000000000000000E+00    0.287735469017216E+01
    0.272292479044414E+02    0.000000000000000E+00    0.287734358545348E+01
    0.272342479963782E+02    0.000000000000000E+00    0.287733247607027E+01
    0.272392480883150E+02    0.000000000000000E+00    0.287732136199135E+01
    0.272442481802517E+02    0.000000000000000E+00    0.287731024322109E+01
    0.272492482721885E+02    0.000000000000000E+00    0.287729911978936E+01
    0.272542483641253E+02    0.000000000000000E+00    0.287728799172335E+01
    0.272592484560621E+02    0.000000000000000E+00    0.287727685900497E+01
    0.272642485479989E+02    0.000000000000000E+00    0.287726572165861E+01
    0.272692486399357E+02    0.000000000000000E+00    0.287725457962895E+01
    0.272742487318725E+02    0.000000000000000E+00    0.287724343300541E+01
    0.272792488238093E+02    0.000000000000000E+00    0.287723228178030E+01
    0.272842489157461E+02    0.000000000000000E+00    0.287722112591676E+01
    0.272892490076828E+02    0.000000000000000E+00    0.287720996544255E+01
    0.272942490996196E+02    0.000000000000000E+00    0.287719880039887E+01
    0.272992491915564E+02    0.000000000000000E+00    0.287718763076248E+01
    0.273042492834932E+02    0.000000000000000E+00    0.287717645653415E+01
    0.273092493754300E+02    0.000000000000000E+00    0.287716527772315E+01
    0.273142494673668E+02    0.000000000000000E+00    0.287715409436969E+01
    0.273192495593036E+02    0.000000000000000E+00    0.287714290645611E+01
    0.273242496512404E+02    0.000000000000000E+00    0.287713171400057E+01
    0.273292497431772E+02    0.000000000000000E+00    0.287712051700417E+01
    0.273342498351139E+02    0.000000000000000E+00    0.287710931546761E+01
    0.273392499270507E+02    0.000000000000000E+00    0.287709810941012E+01
    0.273442500189875E+02    0.000000000000000E+00    0.287708689883788E+01
    0.273492501109243E+02    0.000000000000000E+00    0.287707568373354E+01
    0.273542502028611E+02    0.000000000000000E+00    0.287706446416998E+01
    0.273592502947979E+02    0.000000000000000E+00    0.287705324008616E+01
    0.273642503867347E+02    0.000000000000000E+00    0.287704201153399E+01
    0.273692504786715E+02    0.000000000000000E+00    0.287703077850990E+01
    0.273742505706083E+02    0.000000000000000E+00    0.287701954100654E+01
    0.273792506625450E+02    0.000000000000000E+00    0.287700829905541E+01
    0.273842507544818E+02    0.000000000000000E+00    0.287699705267723E+01
    0.273892508464186E+02    0.000000000000000E+00    0.287698580182246E+01
    0.273942509383554E+02    0.000000000000000E+00    0.287697454656121E+01
    0.273992510302922E+02    0.000000000000000E+00    0.287696328687951E+01
    0.274042511222290E+02    0.000000000000000E+00    0.287695202279995E+01
    0.274092512141658E+02    0.000000000000000E+00    0.287694075427368E+01
    0.274142513061026E+02    0.000000000000000E+00    0.287692948137570E+01
    0.274192513980393E+02    0.000000000000000E+00    0.287691820411735E+01
    0.274242514899761E+02    0.000000000000000E+00    0.287690692249352E+01
    0.274292515819129E+02    0.000000000000000E+00    0.287689563618842E+01
    0.274342516738497E+02    0.000000000000000E+00    0.287688434609199E+01
    0.274392517657865E+02    0.000000000000000E+00    0.287687305132854E+01
    0.274442518577233E+02    0.000000000000000E+00    0.287686175228076E+01
    0.274492519496601E+02    0.000000000000000E+00    0.287685044848547E+01
    0.274542520415969E+02    0.000000000000000E+00    0.287683914113297E+01
    0.274592521335337E+02    0.000000000000000E+00    0.287682782912630E+01
    0.274642522254704E+02    0.000000000000000E+00    0.287681651279321E+01
    0.274692523174072E+02    0.000000000000000E+00    0.287680519218199E+01
    0.274742524093440E+02    0.000000000000000E+00    0.287679386728920E+01
    0.274792525012808E+02    0.000000000000000E+00    0.287678253814071E+01
    0.274842525932176E+02    0.000000000000000E+00    0.287677120471507E+01
    0.274892526851544E+02    0.000000000000000E+00    0.287675986707889E+01
    0.274942527770912E+02    0.000000000000000E+00    0.287674852522683E+01
    0.274992528690280E+02    0.000000000000000E+00    0.287673717925512E+01
    0.275042529609648E+02    0.000000000000000E+00    0.287672582934376E+01
    0.275092530529015E+02    0.000000000000000E+00    0.287671447658912E+01
    0.275142531448383E+02    0.000000000000000E+00    0.287670309829408E+01
    0.275192532367751E+02    0.000000000000000E+00    0.287669174852562E+01
    0.275242533287119E+02    0.000000000000000E+00    0.287668038230151E+01
    0.275292534206487E+02    0.000000000000000E+00    0.287666901117150E+01
    0.275342535125855E+02    0.000000000000000E+00    0.287665763565400E+01
    0.275392536045223E+02    0.000000000000000E+00    0.287664625587176E+01
    0.275442536964591E+02    0.000000000000000E+00    0.287663487187037E+01
    0.275492537883958E+02    0.000000000000000E+00    0.287662348371414E+01
    0.275542538803326E+02    0.000000000000000E+00    0.287661209133320E+01
    0.275592539722694E+02    0.000000000000000E+00    0.287660069479353E+01
    0.275642540642062E+02    0.000000000000000E+00    0.287658929411295E+01
    0.275692541561430E+02    0.000000000000000E+00    0.287657788929592E+01
    0.275742542480798E+02    0.000000000000000E+00    0.287656648038935E+01
    0.275792543400166E+02    0.000000000000000E+00    0.287655506769377E+01
    0.275842544319534E+02    0.000000000000000E+00    0.287654364798453E+01
    0.275892545238902E+02    0.000000000000000E+00    0.287653222683174E+01
    0.275942546158269E+02    0.000000000000000E+00    0.287652076964842E+01
    0.275992547077637E+02    0.000000000000000E+00    0.287650937589567E+01
    0.276042547997005E+02    0.000000000000000E+00    0.287649794130795E+01
    0.276092548916373E+02    0.000000000000000E+00    0.287648650320287E+01
    0.276142549835741E+02    0.000000000000000E+00    0.287647506174389E+01
    0.276192550755109E+02    0.000000000000000E+00    0.287646361571245E+01
    0.276242551674477E+02    0.000000000000000E+00    0.287645216576314E+01
    0.276292552593845E+02    0.000000000000000E+00    0.287644071178453E+01
    0.276342553513213E+02    0.000000000000000E+00    0.287642925377767E+01
    0.276392554432580E+02    0.000000000000000E+00    0.287641779174981E+01
    0.276442555351948E+02    0.000000000000000E+00    0.287640632521780E+01
    0.276492556271316E+02    0.000000000000000E+00    0.287639485554095E+01
    0.276542557190684E+02    0.000000000000000E+00    0.287638338152821E+01
    0.276592558110052E+02    0.000000000000000E+00    0.287637190331126E+01
    0.276642559029420E+02    0.000000000000000E+00    0.287636042117313E+01
    0.276692559948788E+02    0.000000000000000E+00    0.287634893504161E+01
    0.276742560868156E+02    0.000000000000000E+00    0.287633744491429E+01
    0.276792561787524E+02    0.000000000000000E+00    0.287632595080762E+01
    0.276842562706891E+02    0.000000000000000E+00    0.287631445270464E+01
    0.276892563626259E+02    0.000000000000000E+00    0.287630295064147E+01
    0.276942564545627E+02    0.000000000000000E+00    0.287629144461555E+01
    0.276992565464995E+02    0.000000000000000E+00    0.287627993462046E+01
    0.277042566384363E+02    0.000000000000000E+00    0.287626842067992E+01
    0.277092567303731E+02    0.000000000000000E+00    0.287625690278924E+01
    0.277142568223099E+02    0.000000000000000E+00    0.287624538098569E+01
    0.277192569142467E+02    0.000000000000000E+00    0.287623385524043E+01
    0.277242570061834E+02    0.000000000000000E+00    0.287622232557752E+01
    0.277292570981202E+02    0.000000000000000E+00    0.287621079200767E+01
    0.277342571900570E+02    0.000000000000000E+00    0.287619925452895E+01
    0.277392572819938E+02    0.000000000000000E+00    0.287618771316214E+01
    0.277442573739306E+02    0.000000000000000E+00    0.287617616790882E+01
    0.277492574658674E+02    0.000000000000000E+00    0.287616461878201E+01
    0.277542575578042E+02    0.000000000000000E+00    0.287615306578099E+01
    0.277592576497410E+02    0.000000000000000E+00    0.287614150893438E+01
    0.277642577416778E+02    0.000000000000000E+00    0.287612994823979E+01
    0.277692578336145E+02    0.000000000000000E+00    0.287611838368158E+01
    0.277742579255513E+02    0.000000000000000E+00    0.287610681533614E+01
    0.277792580174881E+02    0.000000000000000E+00    0.287609524314964E+01
    0.277842581094249E+02    0.000000000000000E+00    0.287608366715390E+01
    0.277892582013617E+02    0.000000000000000E+00    0.287607208736445E+01
    0.277942582932985E+02    0.000000000000000E+00    0.287606050378170E+01
    0.277992583852353E+02    0.000000000000000E+00    0.287604891641501E+01
    0.278042584771721E+02    0.000000000000000E+00    0.287603732528951E+01
    0.278092585691088E+02    0.000000000000000E+00    0.287602573039957E+01
    0.278142586610456E+02    0.000000000000000E+00    0.287601413177470E+01
    0.278192587529824E+02    0.000000000000000E+00    0.287600252939934E+01
    0.278242588449192E+02    0.000000000000000E+00    0.287599092331268E+01
    0.278292589368560E+02    0.000000000000000E+00    0.287597931350708E+01
    0.278342590287928E+02    0.000000000000000E+00    0.287596769998468E+01
    0.278392591207296E+02    0.000000000000000E+00    0.287595608278383E+01
    0.278442592126664E+02    0.000000000000000E+00    0.287594446189412E+01
    0.278492593046032E+02    0.000000000000000E+00    0.287593283734627E+01
    0.278542593965399E+02    0.000000000000000E+00    0.287592120912515E+01
    0.278592594884767E+02    0.000000000000000E+00    0.287590957727172E+01
    0.278642595804135E+02    0.000000000000000E+00    0.287589794174598E+01
    0.278692596723503E+02    0.000000000000000E+00    0.287588630264312E+01
    0.278742597642871E+02    0.000000000000000E+00    0.287587465987414E+01
    0.278792598562239E+02    0.000000000000000E+00    0.287586301352268E+01
    0.278842599481607E+02    0.000000000000000E+00    0.287585136357851E+01
    0.278892600400975E+02    0.000000000000000E+00    0.287583971003764E+01
    0.278942601320343E+02    0.000000000000000E+00    0.287582805292765E+01
    0.278992602239710E+02    0.000000000000000E+00    0.287581639224004E+01
    0.279042603159078E+02    0.000000000000000E+00    0.287580472801303E+01
    0.279092604078446E+02    0.000000000000000E+00    0.287579306022652E+01
    0.279142604997814E+02    0.000000000000000E+00    0.287578138890844E+01
    0.279192605917182E+02    0.000000000000000E+00    0.287576971409820E+01
    0.279242606836550E+02    0.000000000000000E+00    0.287575803569615E+01
    0.279292607755918E+02    0.000000000000000E+00    0.287574635382318E+01
    0.279342608675286E+02    0.000000000000000E+00    0.287573466844166E+01
    0.279392609594654E+02    0.000000000000000E+00    0.287572297957683E+01
    0.279442610514021E+02    0.000000000000000E+00    0.287571128721603E+01
    0.279492611433389E+02    0.000000000000000E+00    0.287569959137530E+01
    0.279542612352757E+02    0.000000000000000E+00    0.287568789206673E+01
    0.279592613272125E+02    0.000000000000000E+00    0.287567618929624E+01
    0.279642614191493E+02    0.000000000000000E+00    0.287566448305148E+01
    0.279692615110861E+02    0.000000000000000E+00    0.287565277336000E+01
    0.279742616030229E+02    0.000000000000000E+00    0.287564106021067E+01
    0.279792616949597E+02    0.000000000000000E+00    0.287562934359859E+01
    0.279842617868965E+02    0.000000000000000E+00    0.287561762352692E+01
    0.279892618788332E+02    0.000000000000000E+00    0.287560589996518E+01
    0.279942619707700E+02    0.000000000000000E+00    0.287559417286878E+01
    0.279992620627068E+02    0.000000000000000E+00    0.287558244198738E+01
    0.280042621546436E+02    0.000000000000000E+00    0.287557070588182E+01
    0.280092622465804E+02    0.000000000000000E+00    0.287555898498950E+01
    0.280142623385172E+02    0.000000000000000E+00    0.287554723515478E+01
    0.280192624304540E+02    0.000000000000000E+00    0.287553549022387E+01
    0.280242625223908E+02    0.000000000000000E+00    0.287552374255751E+01
    0.280292626143275E+02    0.000000000000000E+00    0.287551199170700E+01
    0.280342627062643E+02    0.000000000000000E+00    0.287550023754234E+01
    0.280392627982011E+02    0.000000000000000E+00    0.287548848003519E+01
    0.280442628901379E+02    0.000000000000000E+00    0.287547671915105E+01
    0.280492629820747E+02    0.000000000000000E+00    0.287546495492188E+01
    0.280542630740115E+02    0.000000000000000E+00    0.287545318729353E+01
    0.280592631659483E+02    0.000000000000000E+00    0.287544141627474E+01
    0.280642632578851E+02    0.000000000000000E+00    0.287542964186087E+01
    0.280692633498219E+02    0.000000000000000E+00    0.287541786397992E+01
    0.280742634417586E+02    0.000000000000000E+00    0.287540608220990E+01
    0.280792635336954E+02    0.000000000000000E+00    0.287539429858681E+01
    0.280842636256322E+02    0.000000000000000E+00    0.287538250935015E+01
    0.280892637175690E+02    0.000000000000000E+00    0.287537073591621E+01
    0.280942638095058E+02    0.000000000000000E+00    0.287535892762656E+01
    0.280992639014426E+02    0.000000000000000E+00    0.287534712905892E+01
    0.281042639933794E+02    0.000000000000000E+00    0.287533532859711E+01
    0.281092640853162E+02    0.000000000000000E+00    0.287532352115098E+01
    0.281142641772530E+02    0.000000000000000E+00    0.287531171369906E+01
    0.281192642691897E+02    0.000000000000000E+00    0.287529990241789E+01
    0.281242643611265E+02    0.000000000000000E+00    0.287528808767865E+01
    0.281292644530633E+02    0.000000000000000E+00    0.287527626956382E+01
    0.281342645450001E+02    0.000000000000000E+00    0.287526444810089E+01
    0.281392646369369E+02    0.000000000000000E+00    0.287525262331179E+01
    0.281442647288737E+02    0.000000000000000E+00    0.287524079508493E+01
    0.281492648208105E+02    0.000000000000000E+00    0.287522896353642E+01
    0.281542649127473E+02    0.000000000000000E+00    0.287521712863815E+01
    0.281592650046841E+02    0.000000000000000E+00    0.287520529040325E+01
    0.281642650966208E+02    0.000000000000000E+00    0.287519344880880E+01
    0.281692651885576E+02    0.000000000000000E+00    0.287518160386990E+01
    0.281742652804944E+02    0.000000000000000E+00    0.287516975559652E+01
    0.281792653724312E+02    0.000000000000000E+00    0.287515790398641E+01
    0.281842654643680E+02    0.000000000000000E+00    0.287514604903977E+01
    0.281892655563048E+02    0.000000000000000E+00    0.287513419076245E+01
    0.281942656482416E+02    0.000000000000000E+00    0.287512232917129E+01
    0.281992657401784E+02    0.000000000000000E+00    0.287511046425873E+01
    0.282042658321151E+02    0.000000000000000E+00    0.287509859603113E+01
    0.282092659240519E+02    0.000000000000000E+00    0.287508672450360E+01
    0.282142660159887E+02    0.000000000000000E+00    0.287507484966986E+01
    0.282192661079255E+02    0.000000000000000E+00    0.287506297155049E+01
    0.282242661998623E+02    0.000000000000000E+00    0.287505109013930E+01
    0.282292662917991E+02    0.000000000000000E+00    0.287503920545704E+01
    0.282342663837359E+02    0.000000000000000E+00    0.287502731750255E+01
    0.282392664756727E+02    0.000000000000000E+00    0.287501542629332E+01
    0.282442665676095E+02    0.000000000000000E+00    0.287500353182305E+01
    0.282492666595462E+02    0.000000000000000E+00    0.287499163411961E+01
    0.282542667514830E+02    0.000000000000000E+00    0.287497973318100E+01
    0.282592668434198E+02    0.000000000000000E+00    0.287496782901935E+01
    0.282642669353566E+02    0.000000000000000E+00    0.287495592165146E+01
    0.282692670272934E+02    0.000000000000000E+00    0.287494401108633E+01
    0.282742671192302E+02    0.000000000000000E+00    0.287493209733040E+01
    0.282792672111670E+02    0.000000000000000E+00    0.287492018039676E+01
    0.282842673031038E+02    0.000000000000000E+00    0.287490826031089E+01
    0.282892673950405E+02    0.000000000000000E+00    0.287489633705384E+01
    0.282942674869773E+02    0.000000000000000E+00    0.287488441067437E+01
    0.282992675789141E+02    0.000000000000000E+00    0.287487248115941E+01
    0.283042676708509E+02    0.000000000000000E+00    0.287486054857659E+01
    0.283092677627877E+02    0.000000000000000E+00    0.287484861282233E+01
    0.283142678547245E+02    0.000000000000000E+00    0.287483667402588E+01
    0.283192679466613E+02    0.000000000000000E+00    0.287482473214982E+01
    0.283242680385981E+02    0.000000000000000E+00    0.287481278722786E+01
    0.283292681305349E+02    0.000000000000000E+00    0.287480083925578E+01
    0.283342682224716E+02    0.000000000000000E+00    0.287478888827316E+01
    0.283392683144084E+02    0.000000000000000E+00    0.287477693427198E+01
    0.283442684063452E+02    0.000000000000000E+00    0.287476497729744E+01
    0.283492684982820E+02    0.000000000000000E+00    0.287475301729997E+01
    0.283542685902188E+02    0.000000000000000E+00    0.287474105434760E+01
    0.283592686821556E+02    0.000000000000000E+00    0.287472908845743E+01
    0.283642687740924E+02    0.000000000000000E+00    0.287471711962165E+01
    0.283692688660292E+02    0.000000000000000E+00    0.287470514786578E+01
    0.283742689579660E+02    0.000000000000000E+00    0.287469317310933E+01
    0.283792690499027E+02    0.000000000000000E+00    0.287468119564407E+01
    0.283842691418395E+02    0.000000000000000E+00    0.287466921520945E+01
    0.283892692337763E+02    0.000000000000000E+00    0.287465723189648E+01
    0.283942693257131E+02    0.000000000000000E+00    0.287464524574460E+01
    0.283992694176499E+02    0.000000000000000E+00    0.287463325674625E+01
    0.284042695095867E+02    0.000000000000000E+00    0.287462126492823E+01
    0.284092696015235E+02    0.000000000000000E+00    0.287460927029026E+01
    0.284142696934603E+02    0.000000000000000E+00    0.287459727284993E+01
    0.284192697853971E+02    0.000000000000000E+00    0.287458527266236E+01
    0.284242698773338E+02    0.000000000000000E+00    0.287457326961756E+01
    0.284292699692706E+02    0.000000000000000E+00    0.287456126196887E+01
    0.284342700612074E+02    0.000000000000000E+00    0.287454925528832E+01
    0.284392701531442E+02    0.000000000000000E+00    0.287453724402504E+01
    0.284442702450810E+02    0.000000000000000E+00    0.287452523000331E+01
    0.284492703370178E+02    0.000000000000000E+00    0.287451321325312E+01
    0.284542704289546E+02    0.000000000000000E+00    0.287450119376864E+01
    0.284592705208914E+02    0.000000000000000E+00    0.287448917158145E+01
    0.284642706128282E+02    0.000000000000000E+00    0.287447714667219E+01
    0.284692707047649E+02    0.000000000000000E+00    0.287446511904794E+01
    0.284742707967017E+02    0.000000000000000E+00    0.287445308872214E+01
    0.284792708886385E+02    0.000000000000000E+00    0.287444105567594E+01
    0.284842709805753E+02    0.000000000000000E+00    0.287442901991306E+01
    0.284892710725121E+02    0.000000000000000E+00    0.287441698138388E+01
    0.284942711644489E+02    0.000000000000000E+00    0.287440494002574E+01
    0.284992712563857E+02    0.000000000000000E+00    0.287439289556421E+01
    0.285042713483225E+02    0.000000000000000E+00    0.287438084652875E+01
    0.285092714402592E+02    0.000000000000000E+00    0.287436883194591E+01
    0.285142715321960E+02    0.000000000000000E+00    0.287435675475210E+01
    0.285192716241328E+02    0.000000000000000E+00    0.287434469869985E+01
    0.285242717160696E+02    0.000000000000000E+00    0.287433264109117E+01
    0.285292718080064E+02    0.000000000000000E+00    0.287432058112649E+01
    0.285342718999432E+02    0.000000000000000E+00    0.287430851862746E+01
    0.285392719918800E+02    0.000000000000000E+00    0.287429645353199E+01
    0.285442720838168E+02    0.000000000000000E+00    0.287428438579505E+01
    0.285492721757536E+02    0.000000000000000E+00    0.287427231540752E+01
    0.285542722676903E+02    0.000000000000000E+00    0.287426024237138E+01
    0.285592723596271E+02    0.000000000000000E+00    0.287424816665030E+01
    0.285642724515639E+02    0.000000000000000E+00    0.287423608822831E+01
    0.285692725435007E+02    0.000000000000000E+00    0.287422400701697E+01
    0.285742726354375E+02    0.000000000000000E+00    0.287421192164768E+01
    0.285792727273743E+02    0.000000000000000E+00    0.287419983876140E+01
    0.285842728193111E+02    0.000000000000000E+00    0.287418774995619E+01
    0.285892729112479E+02    0.000000000000000E+00    0.287417564267665E+01
    0.285942730031847E+02    0.000000000000000E+00    0.287416356033852E+01
    0.285992730951214E+02    0.000000000000000E+00    0.287415146376130E+01
    0.286042731870582E+02    0.000000000000000E+00    0.287413936440576E+01
    0.286092732789950E+02    0.000000000000000E+00    0.287412726057485E+01
    0.286142733709318E+02    0.000000000000000E+00    0.287411515558436E+01
    0.286192734628686E+02    0.000000000000000E+00    0.287410304753383E+01
    0.286242735548054E+02    0.000000000000000E+00    0.287409093666872E+01
    0.286292736467422E+02    0.000000000000000E+00    0.287407882304703E+01
    0.286342737386790E+02    0.000000000000000E+00    0.287406670665782E+01
    0.286392738306158E+02    0.000000000000000E+00    0.287405458752422E+01
    0.286442739225525E+02    0.000000000000000E+00    0.287404246557748E+01
    0.286492740144893E+02    0.000000000000000E+00    0.287403034089085E+01
    0.286542741064261E+02    0.000000000000000E+00    0.287401821343446E+01
    0.286592741983629E+02    0.000000000000000E+00    0.287400608319742E+01
    0.286642742902997E+02    0.000000000000000E+00    0.287399395018505E+01
    0.286692743822365E+02    0.000000000000000E+00    0.287398181439473E+01
    0.286742744741733E+02    0.000000000000000E+00    0.287396967581144E+01
    0.286792745661101E+02    0.000000000000000E+00    0.287395753444493E+01
    0.286842746580468E+02    0.000000000000000E+00    0.287394539029976E+01
    0.286892747499836E+02    0.000000000000000E+00    0.287393324336825E+01
    0.286942748419204E+02    0.000000000000000E+00    0.287392109363776E+01
    0.286992749338572E+02    0.000000000000000E+00    0.287390894114309E+01
    0.287042750257940E+02    0.000000000000000E+00    0.287389678585940E+01
    0.287092751177308E+02    0.000000000000000E+00    0.287388462778524E+01
    0.287142752096676E+02    0.000000000000000E+00    0.287387246693647E+01
    0.287192753016044E+02    0.000000000000000E+00    0.287386030332942E+01
    0.287242753935412E+02    0.000000000000000E+00    0.287384813691156E+01
    0.287292754854779E+02    0.000000000000000E+00    0.287383596774288E+01
    0.287342755774147E+02    0.000000000000000E+00    0.287382379581492E+01
    0.287392756693515E+02    0.000000000000000E+00    0.287381162113124E+01
    0.287442757612883E+02    0.000000000000000E+00    0.287379944369757E+01
    0.287492758532251E+02    0.000000000000000E+00    0.287378726352276E+01
    0.287542759451619E+02    0.000000000000000E+00    0.287377508061697E+01
    0.287592760370987E+02    0.000000000000000E+00    0.287376289498600E+01
    0.287642761290355E+02    0.000000000000000E+00    0.287375070666307E+01
    0.287692762209722E+02    0.000000000000000E+00    0.287373851559633E+01
    0.287742763129090E+02    0.000000000000000E+00    0.287372632185725E+01
    0.287792764048458E+02    0.000000000000000E+00    0.287371412544344E+01
    0.287842764967826E+02    0.000000000000000E+00    0.287370192636149E+01
    0.287892765887194E+02    0.000000000000000E+00    0.287368972462494E+01
    0.287942766806562E+02    0.000000000000000E+00    0.287367752025251E+01
    0.287992767725930E+02    0.000000000000000E+00    0.287366531325440E+01
    0.288042768645298E+02    0.000000000000000E+00    0.287365310364886E+01
    0.288092769564666E+02    0.000000000000000E+00    0.287364089144939E+01
    0.288142770484033E+02    0.000000000000000E+00    0.287362867667519E+01
    0.288192771403401E+02    0.000000000000000E+00    0.287361645934121E+01
    0.288242772322769E+02    0.000000000000000E+00    0.287360423946585E+01
    0.288292773242137E+02    0.000000000000000E+00    0.287359201706360E+01
    0.288342774161505E+02    0.000000000000000E+00    0.287357979215366E+01
    0.288392775080873E+02    0.000000000000000E+00    0.287356756476347E+01
    0.288442776000241E+02    0.000000000000000E+00    0.287355533489628E+01
    0.288492776919609E+02    0.000000000000000E+00    0.287354310258683E+01
    0.288542777838977E+02    0.000000000000000E+00    0.287353086784414E+01
    0.288592778758344E+02    0.000000000000000E+00    0.287351863068728E+01
    0.288642779677712E+02    0.000000000000000E+00    0.287350639114293E+01
    0.288692780597080E+02    0.000000000000000E+00    0.287349414922410E+01
    0.288742781516448E+02    0.000000000000000E+00    0.287348190494494E+01
    0.288792782435816E+02    0.000000000000000E+00    0.287346965834425E+01
    0.288842783355184E+02    0.000000000000000E+00    0.287345740942263E+01
    0.288892784274552E+02    0.000000000000000E+00    0.287344515820698E+01
    0.288942785193920E+02    0.000000000000000E+00    0.287343290471470E+01
    0.288992786113288E+02    0.000000000000000E+00    0.287342064896613E+01
    0.289042787032655E+02    0.000000000000000E+00    0.287340839097883E+01
    0.289092787952023E+02    0.000000000000000E+00    0.287339613076679E+01
    0.289142788871391E+02    0.000000000000000E+00    0.287338386835515E+01
    0.289192789790759E+02    0.000000000000000E+00    0.287337160375739E+01
    0.289242790710127E+02    0.000000000000000E+00    0.287335933698799E+01
    0.289292791629495E+02    0.000000000000000E+00    0.287334706807502E+01
    0.289342792548863E+02    0.000000000000000E+00    0.287333479701499E+01
    0.289392793468231E+02    0.000000000000000E+00    0.287332252383921E+01
    0.289442794387598E+02    0.000000000000000E+00    0.287331024855992E+01
    0.289492795306966E+02    0.000000000000000E+00    0.287329797118457E+01
    0.289542796226334E+02    0.000000000000000E+00    0.287328569173467E+01
    0.289592797145702E+02    0.000000000000000E+00    0.287327341021945E+01
    0.289642798065070E+02    0.000000000000000E+00    0.287326112665611E+01
    0.289692798984438E+02    0.000000000000000E+00    0.287324884105781E+01
    0.289742799903806E+02    0.000000000000000E+00    0.287323655344126E+01
    0.289792800823174E+02    0.000000000000000E+00    0.287322426382121E+01
    0.289842801742542E+02    0.000000000000000E+00    0.287321197222159E+01
    0.289892802661909E+02    0.000000000000000E+00    0.287319967867365E+01
    0.289942803581277E+02    0.000000000000000E+00    0.287318738323256E+01
    0.289992804500645E+02    0.000000000000000E+00    0.287317508601907E+01
    0.290042805420013E+02    0.000000000000000E+00    0.287316278734436E+01
    0.290092806339381E+02    0.000000000000000E+00    0.287315048860906E+01
    0.290142807258749E+02    0.000000000000000E+00    0.287313822467222E+01
    0.290192808178117E+02    0.000000000000000E+00    0.287312586320527E+01
    0.290242809097485E+02    0.000000000000000E+00    0.287311356050715E+01
    0.290292810016853E+02    0.000000000000000E+00    0.287310125227674E+01
    0.290342810936220E+02    0.000000000000000E+00    0.287308894130480E+01
    0.290392811855588E+02    0.000000000000000E+00    0.287307662807871E+01
    0.290442812774956E+02    0.000000000000000E+00    0.287306431276473E+01
    0.290492813694324E+02    0.000000000000000E+00    0.287305199545059E+01
    0.290542814613692E+02    0.000000000000000E+00    0.287303967620764E+01
    0.290592815533060E+02    0.000000000000000E+00    0.287302735513120E+01
    0.290642816452428E+02    0.000000000000000E+00    0.287301503240621E+01
    0.290692817371796E+02    0.000000000000000E+00    0.287300270850050E+01
    0.290742818291164E+02    0.000000000000000E+00    0.287299038510825E+01
    0.290792819210531E+02    0.000000000000000E+00    0.287297807926458E+01
    0.290842820129899E+02    0.000000000000000E+00    0.287296568974303E+01
    0.290892821049267E+02    0.000000000000000E+00    0.287295337582066E+01
    0.290942821968635E+02    0.000000000000000E+00    0.287294113197190E+01
    0.290992822888003E+02    0.000000000000000E+00    0.287292868686768E+01
    0.291042823807371E+02    0.000000000000000E+00    0.287291635285539E+01
    0.291092824726739E+02    0.000000000000000E+00    0.287290401254765E+01
    0.291142825646107E+02    0.000000000000000E+00    0.287289166902576E+01
    0.291192826565475E+02    0.000000000000000E+00    0.287287932294414E+01
    0.291242827484842E+02    0.000000000000000E+00    0.287286697445623E+01
    0.291292828404210E+02    0.000000000000000E+00    0.287285462365335E+01
    0.291342829323578E+02    0.000000000000000E+00    0.287284227057393E+01
    0.291392830242946E+02    0.000000000000000E+00    0.287282991516438E+01
    0.291442831162314E+02    0.000000000000000E+00    0.287281755353910E+01
    0.291492832081682E+02    0.000000000000000E+00    0.287280519813139E+01
    0.291542833001050E+02    0.000000000000000E+00    0.287279283609185E+01
    0.291592833920418E+02    0.000000000000000E+00    0.287278047177982E+01
    0.291642834839785E+02    0.000000000000000E+00    0.287276810522313E+01
    0.291692835759153E+02    0.000000000000000E+00    0.287275573640392E+01
    0.291742836678521E+02    0.000000000000000E+00    0.287274336531297E+01
    0.291792837597889E+02    0.000000000000000E+00    0.287273099194036E+01
    0.291842838517257E+02    0.000000000000000E+00    0.287271861627748E+01
    0.291892839436625E+02    0.000000000000000E+00    0.287270623832154E+01
    0.291942840355993E+02    0.000000000000000E+00    0.287269385805849E+01
    0.291992841275361E+02    0.000000000000000E+00    0.287268147548757E+01
    0.292042842194729E+02    0.000000000000000E+00    0.287266909059450E+01
    0.292092843114096E+02    0.000000000000000E+00    0.287265670338782E+01
    0.292142844033464E+02    0.000000000000000E+00    0.287264431385095E+01
    0.292192844952832E+02    0.000000000000000E+00    0.287263192198668E+01
    0.292242845872200E+02    0.000000000000000E+00    0.287261952778760E+01
    0.292292846791568E+02    0.000000000000000E+00    0.287260713125512E+01
    0.292342847710936E+02    0.000000000000000E+00    0.287259473238735E+01
    0.292392848630304E+02    0.000000000000000E+00    0.287258233118503E+01
    0.292442849549672E+02    0.000000000000000E+00    0.287256992764598E+01
    0.292492850469039E+02    0.000000000000000E+00    0.287255752177443E+01
    0.292542851388407E+02    0.000000000000000E+00    0.287254511357535E+01
    0.292592852307775E+02    0.000000000000000E+00    0.287253270304987E+01
    0.292642853227143E+02    0.000000000000000E+00    0.287252029020238E+01
    0.292692854146511E+02    0.000000000000000E+00    0.287250787504141E+01
    0.292742855065879E+02    0.000000000000000E+00    0.287249545757442E+01
    0.292792855985247E+02    0.000000000000000E+00    0.287248303780305E+01
    0.292842856904615E+02    0.000000000000000E+00    0.287247061574986E+01
    0.292892857823983E+02    0.000000000000000E+00    0.287245819141176E+01
    0.292942858743350E+02    0.000000000000000E+00    0.287244576480714E+01
    0.292992859662718E+02    0.000000000000000E+00    0.287243333594570E+01
    0.293042860582086E+02    0.000000000000000E+00    0.287242090484232E+01
    0.293092861501454E+02    0.000000000000000E+00    0.287240847151139E+01
    0.293142862420822E+02    0.000000000000000E+00    0.287239603596667E+01
    0.293192863340190E+02    0.000000000000000E+00    0.287238359822315E+01
    0.293242864259558E+02    0.000000000000000E+00    0.287237115830299E+01
    0.293292865178926E+02    0.000000000000000E+00    0.287235871622047E+01
    0.293342866098294E+02    0.000000000000000E+00    0.287234627199261E+01
    0.293392867017661E+02    0.000000000000000E+00    0.287233382564055E+01
    0.293442867937029E+02    0.000000000000000E+00    0.287232137718560E+01
    0.293492868856397E+02    0.000000000000000E+00    0.287230892664862E+01
    0.293542869775765E+02    0.000000000000000E+00    0.287229647404897E+01
    0.293592870695133E+02    0.000000000000000E+00    0.287228401940790E+01
    0.293642871614501E+02    0.000000000000000E+00    0.287227156274792E+01
    0.293692872533869E+02    0.000000000000000E+00    0.287225910409674E+01
    0.293742873453237E+02    0.000000000000000E+00    0.287224664347508E+01
    0.293792874372605E+02    0.000000000000000E+00    0.287223418089882E+01
    0.293842875291972E+02    0.000000000000000E+00    0.287222171640116E+01
    0.293892876211340E+02    0.000000000000000E+00    0.287220925000329E+01
    0.293942877130708E+02    0.000000000000000E+00    0.287219678172204E+01
    0.293992878050076E+02    0.000000000000000E+00    0.287218431159171E+01
    0.294042878969444E+02    0.000000000000000E+00    0.287217183962406E+01
    0.294092879888812E+02    0.000000000000000E+00    0.287215936586197E+01
    0.294142880808180E+02    0.000000000000000E+00    0.287214689030580E+01
    0.294192881727548E+02    0.000000000000000E+00    0.287213441299831E+01
    0.294242882646915E+02    0.000000000000000E+00    0.287212193394220E+01
    0.294292883566283E+02    0.000000000000000E+00    0.287210945318378E+01
    0.294342884485651E+02    0.000000000000000E+00    0.287209697072260E+01
    0.294392885405019E+02    0.000000000000000E+00    0.287208448659193E+01
    0.294442886324387E+02    0.000000000000000E+00    0.287207200080959E+01
    0.294492887243755E+02    0.000000000000000E+00    0.287205951339235E+01
    0.294542888163123E+02    0.000000000000000E+00    0.287204702436140E+01
    0.294592889082491E+02    0.000000000000000E+00    0.287203453373162E+01
    0.294642890001859E+02    0.000000000000000E+00    0.287202204153273E+01
    0.294692890921226E+02    0.000000000000000E+00    0.287200954773904E+01
    0.294742891840594E+02    0.000000000000000E+00    0.287199705242166E+01
    0.294792892759962E+02    0.000000000000000E+00    0.287198455553174E+01
    0.294842893679330E+02    0.000000000000000E+00    0.287197205710430E+01
    0.294892894598698E+02    0.000000000000000E+00    0.287195955714191E+01
    0.294942895518066E+02    0.000000000000000E+00    0.287194705561861E+01
    0.294992896437434E+02    0.000000000000000E+00    0.287193455251043E+01
    0.295042897356802E+02    0.000000000000000E+00    0.287192204775473E+01
    0.295092898276169E+02    0.000000000000000E+00    0.287190954118117E+01
    0.295142899195537E+02    0.000000000000000E+00    0.287189703244333E+01
    0.295192900114905E+02    0.000000000000000E+00    0.287188452018208E+01
    0.295242901034273E+02    0.000000000000000E+00    0.287187199515774E+01
    0.295292901953641E+02    0.000000000000000E+00    0.287185956250846E+01
    0.295342902873009E+02    0.000000000000000E+00    0.287184700960153E+01
    0.295392903792377E+02    0.000000000000000E+00    0.287183448987736E+01
    0.295442904711745E+02    0.000000000000000E+00    0.287182197209813E+01
    0.295492905631113E+02    0.000000000000000E+00    0.287180945392312E+01
    0.295542906550480E+02    0.000000000000000E+00    0.287179693476761E+01
    0.295592907469848E+02    0.000000000000000E+00    0.287178441440073E+01
    0.295642908389216E+02    0.000000000000000E+00    0.287177189271573E+01
    0.295692909308584E+02    0.000000000000000E+00    0.287175936963340E+01
    0.295742910227952E+02    0.000000000000000E+00    0.287174684506454E+01
    0.295792911147320E+02    0.000000000000000E+00    0.287173431885576E+01
    0.295842912066688E+02    0.000000000000000E+00    0.287172179055677E+01
    0.295892912986056E+02    0.000000000000000E+00    0.287170925737292E+01
    0.295942913905424E+02    0.000000000000000E+00    0.287169676178299E+01
    0.295992914824791E+02    0.000000000000000E+00    0.287168421012274E+01
    0.296042915744159E+02    0.000000000000000E+00    0.287167167647926E+01
    0.296092916663527E+02    0.000000000000000E+00    0.287165913775136E+01
    0.296142917582895E+02    0.000000000000000E+00    0.287164660354736E+01
    0.296192918502263E+02    0.000000000000000E+00    0.287163406843155E+01
    0.296242919421631E+02    0.000000000000000E+00    0.287162155223633E+01
    0.296292920340999E+02    0.000000000000000E+00    0.287160897430888E+01
    0.296342921260367E+02    0.000000000000000E+00    0.287159643703812E+01
    0.296392922179735E+02    0.000000000000000E+00    0.287158389455268E+01
    0.296442923099102E+02    0.000000000000000E+00    0.287157134971535E+01
    0.296492924018470E+02    0.000000000000000E+00    0.287155880295317E+01
    0.296542924937838E+02    0.000000000000000E+00    0.287154625431103E+01
    0.296592925857206E+02    0.000000000000000E+00    0.287153370346851E+01
    0.296642926776574E+02    0.000000000000000E+00    0.287152115237621E+01
    0.296692927695942E+02    0.000000000000000E+00    0.287150859867511E+01
    0.296742928615310E+02    0.000000000000000E+00    0.287149604322780E+01
    0.296792929534678E+02    0.000000000000000E+00    0.287148348602595E+01
    0.296842930454046E+02    0.000000000000000E+00    0.287147092705520E+01
    0.296892931373413E+02    0.000000000000000E+00    0.287145836630887E+01
    0.296942932292781E+02    0.000000000000000E+00    0.287144580375365E+01
    0.296992933212149E+02    0.000000000000000E+00    0.287143323939497E+01
    0.297042934131517E+02    0.000000000000000E+00    0.287142067320663E+01
    0.297092935050885E+02    0.000000000000000E+00    0.287140810516760E+01
    0.297142935970253E+02    0.000000000000000E+00    0.287139553527526E+01
    0.297192936889621E+02    0.000000000000000E+00    0.287138296351051E+01
    0.297242937808989E+02    0.000000000000000E+00    0.287137038985983E+01
    0.297292938728356E+02    0.000000000000000E+00    0.287135781431682E+01
    0.297342939647724E+02    0.000000000000000E+00    0.287134523686493E+01
    0.297392940567092E+02    0.000000000000000E+00    0.287133265749841E+01
    0.297442941486460E+02    0.000000000000000E+00    0.287132007620348E+01
    0.297492942405828E+02    0.000000000000000E+00    0.287130749297732E+01
    0.297542943325196E+02    0.000000000000000E+00    0.287129490780708E+01
    0.297592944244564E+02    0.000000000000000E+00    0.287128232069037E+01
    0.297642945163932E+02    0.000000000000000E+00    0.287126973162243E+01
    0.297692946083300E+02    0.000000000000000E+00    0.287125714059955E+01
    0.297742947002667E+02    0.000000000000000E+00    0.287124454762084E+01
    0.297792947922035E+02    0.000000000000000E+00    0.287123195268418E+01
    0.297842948841403E+02    0.000000000000000E+00    0.287121935578985E+01
    0.297892949760771E+02    0.000000000000000E+00    0.287120675694031E+01
    0.297942950680139E+02    0.000000000000000E+00    0.287119415613502E+01
    0.297992951599507E+02    0.000000000000000E+00    0.287118155338563E+01
    0.298042952518875E+02    0.000000000000000E+00    0.287116894869233E+01
    0.298092953438243E+02    0.000000000000000E+00    0.287115634206672E+01
    0.298142954357611E+02    0.000000000000000E+00    0.287114373351251E+01
    0.298192955276978E+02    0.000000000000000E+00    0.287113112304196E+01
    0.298242956196346E+02    0.000000000000000E+00    0.287111851066718E+01
    0.298292957115714E+02    0.000000000000000E+00    0.287110589639418E+01
    0.298342958035082E+02    0.000000000000000E+00    0.287109328024549E+01
    0.298392958954450E+02    0.000000000000000E+00    0.287108066223230E+01
    0.298442959873818E+02    0.000000000000000E+00    0.287106804237181E+01
    0.298492960793186E+02    0.000000000000000E+00    0.287105542067945E+01
    0.298542961712554E+02    0.000000000000000E+00    0.287104279717469E+01
    0.298592962631922E+02    0.000000000000000E+00    0.287103017187292E+01
    0.298642963551289E+02    0.000000000000000E+00    0.287101754480365E+01
    0.298692964470657E+02    0.000000000000000E+00    0.287100491598402E+01
    0.298742965390025E+02    0.000000000000000E+00    0.287099228543331E+01
    0.298792966309393E+02    0.000000000000000E+00    0.287097965317849E+01
    0.298842967228761E+02    0.000000000000000E+00    0.287096701924166E+01
    0.298892968148129E+02    0.000000000000000E+00    0.287095438364950E+01
    0.298942969067497E+02    0.000000000000000E+00    0.287094174643568E+01
    0.298992969986865E+02    0.000000000000000E+00    0.287092910760904E+01
    0.299042970906232E+02    0.000000000000000E+00    0.287091646721190E+01
    0.299092971825600E+02    0.000000000000000E+00    0.287090382525424E+01
    0.299142972744968E+02    0.000000000000000E+00    0.287089118170631E+01
    0.299192973664336E+02    0.000000000000000E+00    0.287087853681671E+01
    0.299242974583704E+02    0.000000000000000E+00    0.287086589038247E+01
    0.299292975503072E+02    0.000000000000000E+00    0.287085324251825E+01
    0.299342976422440E+02    0.000000000000000E+00    0.287084059323869E+01
    0.299392977341808E+02    0.000000000000000E+00    0.287082794257681E+01
    0.299442978261176E+02    0.000000000000000E+00    0.287081529056718E+01
    0.299492979180543E+02    0.000000000000000E+00    0.287080263729552E+01
    0.299542980099911E+02    0.000000000000000E+00    0.287078998261239E+01
    0.299592981019279E+02    0.000000000000000E+00    0.287077732671296E+01
    0.299642981938647E+02    0.000000000000000E+00    0.287076466960258E+01
    0.299692982858015E+02    0.000000000000000E+00    0.287075201126228E+01
    0.299742983777383E+02    0.000000000000000E+00    0.287073935173443E+01
    0.299792984696751E+02    0.000000000000000E+00    0.287072669106125E+01
    0.299842985616119E+02    0.000000000000000E+00    0.287071402927697E+01
    0.299892986535487E+02    0.000000000000000E+00    0.287070136639737E+01
    0.299942987454854E+02    0.000000000000000E+00    0.287068870246870E+01
    0.299992988374222E+02    0.000000000000000E+00    0.287067603762734E+01
    0.300042989293590E+02    0.000000000000000E+00    0.287066337157182E+01
    0.300092990212958E+02    0.000000000000000E+00    0.287065070471496E+01
    0.300142991132326E+02    0.000000000000000E+00    0.287063803699618E+01
    0.300192992051694E+02    0.000000000000000E+00    0.287062536855734E+01
    0.300242992971062E+02    0.000000000000000E+00    0.287061269958558E+01
    0.300292993890430E+02    0.000000000000000E+00    0.287060003051266E+01
    0.300342994809798E+02    0.000000000000000E+00    0.287058736244428E+01
    0.300392995729165E+02    0.000000000000000E+00    0.287057469969007E+01
    0.300442996648533E+02    0.000000000000000E+00    0.287056209120732E+01
    0.300492997567901E+02    0.000000000000000E+00    0.287054926803647E+01
    0.300542998487269E+02    0.000000000000000E+00    0.287053662705551E+01
    0.300592999406637E+02    0.000000000000000E+00    0.287052395825988E+01
    0.300643000326005E+02    0.000000000000000E+00    0.287051128396421E+01
    0.300693001245373E+02    0.000000000000000E+00    0.287049860717078E+01
    0.300743002164741E+02    0.000000000000000E+00    0.287048592872557E+01
    0.300793003084109E+02    0.000000000000000E+00    0.287047324898509E+01
    0.300843004003476E+02    0.000000000000000E+00    0.287046056810814E+01
    0.300893004922844E+02    0.000000000000000E+00    0.287044788621842E+01
    0.300943005842212E+02    0.000000000000000E+00    0.287043520343719E+01
    0.300993006761580E+02    0.000000000000000E+00    0.287042251989018E+01
    0.301043007680948E+02    0.000000000000000E+00    0.287040983636602E+01
    0.301093008600316E+02    0.000000000000000E+00    0.287039716344228E+01
    0.301143009519684E+02    0.000000000000000E+00    0.287038445330543E+01
    0.301193010439052E+02    0.000000000000000E+00    0.287037176875383E+01
    0.301243011358419E+02    0.000000000000000E+00    0.287035907871508E+01
    0.301293012277787E+02    0.000000000000000E+00    0.287034639163036E+01
    0.301343013197155E+02    0.000000000000000E+00    0.287033370098087E+01
    0.301393014116523E+02    0.000000000000000E+00    0.287032101019001E+01
    0.301443015035891E+02    0.000000000000000E+00    0.287030829042718E+01
    0.301493015955259E+02    0.000000000000000E+00    0.287029561822539E+01
    0.301543016874627E+02    0.000000000000000E+00    0.287028292383182E+01
    0.301593017793995E+02    0.000000000000000E+00    0.287027022771619E+01
    0.301643018713363E+02    0.000000000000000E+00    0.287025753028964E+01
    0.301693019632730E+02    0.000000000000000E+00    0.287024483163884E+01
    0.301743020552098E+02    0.000000000000000E+00    0.287023227335869E+01
    0.301793021471466E+02    0.000000000000000E+00    0.287021943104771E+01
    0.301843022390834E+02    0.000000000000000E+00    0.287020672847472E+01
    0.301893023310202E+02    0.000000000000000E+00    0.287019402492965E+01
    0.301943024229570E+02    0.000000000000000E+00    0.287018132010633E+01
    0.301993025148938E+02    0.000000000000000E+00    0.287016861403008E+01
    0.302043026068306E+02    0.000000000000000E+00    0.287015590666099E+01
    0.302093026987673E+02    0.000000000000000E+00    0.287014319796517E+01
    0.302143027907041E+02    0.000000000000000E+00    0.287013048792774E+01
    0.302193028826409E+02    0.000000000000000E+00    0.287011777653186E+01
    0.302243029745777E+02    0.000000000000000E+00    0.287010506373949E+01
    0.302293030665145E+02    0.000000000000000E+00    0.287009234953590E+01
    0.302343031584513E+02    0.000000000000000E+00    0.287007963392572E+01
    0.302393032503881E+02    0.000000000000000E+00    0.287006691686385E+01
    0.302443033423249E+02    0.000000000000000E+00    0.287005419832413E+01
    0.302493034342617E+02    0.000000000000000E+00    0.287004147829690E+01
    0.302543035261984E+02    0.000000000000000E+00    0.287002875676442E+01
    0.302593036181352E+02    0.000000000000000E+00    0.287001603371154E+01
    0.302643037100720E+02    0.000000000000000E+00    0.287000330912500E+01
    0.302693038020088E+02    0.000000000000000E+00    0.286999058298264E+01
    0.302743038939456E+02    0.000000000000000E+00    0.286997785527030E+01
    0.302793039858824E+02    0.000000000000000E+00    0.286996512597629E+01
    0.302843040778192E+02    0.000000000000000E+00    0.286995239508942E+01
    0.302893041697560E+02    0.000000000000000E+00    0.286993966260199E+01
    0.302943042616928E+02    0.000000000000000E+00    0.286992692849412E+01
    0.302993043536295E+02    0.000000000000000E+00    0.286991419277053E+01
    0.303043044455663E+02    0.000000000000000E+00    0.286990145541831E+01
    0.303093045375031E+02    0.000000000000000E+00    0.286988871643824E+01
    0.303143046294399E+02    0.000000000000000E+00    0.286987597581721E+01
    0.303193047213767E+02    0.000000000000000E+00    0.286986323355228E+01
    0.303243048133135E+02    0.000000000000000E+00    0.286985048965250E+01
    0.303293049052503E+02    0.000000000000000E+00    0.286983774411553E+01
    0.303343049971871E+02    0.000000000000000E+00    0.286982499693868E+01
    0.303393050891239E+02    0.000000000000000E+00    0.286981224812962E+01
    0.303443051810606E+02    0.000000000000000E+00    0.286979949770456E+01
    0.303493052729974E+02    0.000000000000000E+00    0.286978674563162E+01
    0.303543053649342E+02    0.000000000000000E+00    0.286977399197871E+01
    0.303593054568710E+02    0.000000000000000E+00    0.286976123670944E+01
    0.303643055488078E+02    0.000000000000000E+00    0.286974847985697E+01
    0.303693056407446E+02    0.000000000000000E+00    0.286973572142194E+01
    0.303743057326814E+02    0.000000000000000E+00    0.286972296143362E+01
    0.303793058246182E+02    0.000000000000000E+00    0.286971019989613E+01
    0.303843059165549E+02    0.000000000000000E+00    0.286969743682575E+01
    0.303893060084917E+02    0.000000000000000E+00    0.286968467225019E+01
    0.303943061004285E+02    0.000000000000000E+00    0.286967190618560E+01
    0.303993061923653E+02    0.000000000000000E+00    0.286965913865634E+01
    0.304043062843021E+02    0.000000000000000E+00    0.286964636967395E+01
    0.304093063762389E+02    0.000000000000000E+00    0.286963359928066E+01
    0.304143064681757E+02    0.000000000000000E+00    0.286962082747673E+01
    0.304193065601125E+02    0.000000000000000E+00    0.286960805431116E+01
    0.304243066520493E+02    0.000000000000000E+00    0.286959527979001E+01
    0.304293067439860E+02    0.000000000000000E+00    0.286958250395952E+01
    0.304343068359228E+02    0.000000000000000E+00    0.286956972682208E+01
    0.304393069278596E+02    0.000000000000000E+00    0.286955694845069E+01
    0.304443070197964E+02    0.000000000000000E+00    0.286954416884509E+01
    0.304493071117332E+02    0.000000000000000E+00    0.286953138802180E+01
    0.304543072036700E+02    0.000000000000000E+00    0.286951860604954E+01
    0.304593072956068E+02    0.000000000000000E+00    0.286950582290928E+01
    0.304643073875436E+02    0.000000000000000E+00    0.286949303866745E+01
    0.304693074794803E+02    0.000000000000000E+00    0.286948025335982E+01
    0.304743075714171E+02    0.000000000000000E+00    0.286946746699732E+01
    0.304793076633539E+02    0.000000000000000E+00    0.286945467963620E+01
    0.304843077552907E+02    0.000000000000000E+00    0.286944189126242E+01
    0.304893078472275E+02    0.000000000000000E+00    0.286942910195258E+01
    0.304943079391643E+02    0.000000000000000E+00    0.286941631172423E+01
    0.304993080311011E+02    0.000000000000000E+00    0.286940352059859E+01
    0.305043081230379E+02    0.000000000000000E+00    0.286939072861874E+01
    0.305093082149747E+02    0.000000000000000E+00    0.286937793581681E+01
    0.305143083069114E+02    0.000000000000000E+00    0.286936514221584E+01
    0.305193083988482E+02    0.000000000000000E+00    0.286935234785122E+01
    0.305243084907850E+02    0.000000000000000E+00    0.286933955275373E+01
    0.305293085827218E+02    0.000000000000000E+00    0.286932675698384E+01
    0.305343086746586E+02    0.000000000000000E+00    0.286931396052336E+01
    0.305393087665954E+02    0.000000000000000E+00    0.286930116349642E+01
    0.305443088585322E+02    0.000000000000000E+00    0.286928836592351E+01
    0.305493089504690E+02    0.000000000000000E+00    0.286927556791722E+01
    0.305543090424058E+02    0.000000000000000E+00    0.286926276973404E+01
    0.305593091343425E+02    0.000000000000000E+00    0.286924997191855E+01
    0.305643092262793E+02    0.000000000000000E+00    0.286923717678892E+01
    0.305693093182161E+02    0.000000000000000E+00    0.286922441817906E+01
    0.305743094101529E+02    0.000000000000000E+00    0.286921153958054E+01
    0.305793095020897E+02    0.000000000000000E+00    0.286919875028237E+01
    0.305843095940265E+02    0.000000000000000E+00    0.286918595112642E+01
    0.305893096859633E+02    0.000000000000000E+00    0.286917314949524E+01
    0.305943097779001E+02    0.000000000000000E+00    0.286916034673355E+01
    0.305993098698369E+02    0.000000000000000E+00    0.286914754305311E+01
    0.306043099617736E+02    0.000000000000000E+00    0.286913473876510E+01
    0.306093100537104E+02    0.000000000000000E+00    0.286912193389227E+01
    0.306143101456472E+02    0.000000000000000E+00    0.286910912845169E+01
    0.306193102375840E+02    0.000000000000000E+00    0.286909632252789E+01
    0.306243103295208E+02    0.000000000000000E+00    0.286908351608313E+01
    0.306293104214576E+02    0.000000000000000E+00    0.286907070905457E+01
    0.306343105133944E+02    0.000000000000000E+00    0.286905793939777E+01
    0.306393106053312E+02    0.000000000000000E+00    0.286904509720461E+01
    0.306443106972680E+02    0.000000000000000E+00    0.286903229382096E+01
    0.306493107892047E+02    0.000000000000000E+00    0.286901937932008E+01
    0.306543108811415E+02    0.000000000000000E+00    0.286900665516566E+01
    0.306593109730783E+02    0.000000000000000E+00    0.286899384934079E+01
    0.306643110650151E+02    0.000000000000000E+00    0.286898104174642E+01
    0.306693111569519E+02    0.000000000000000E+00    0.286896821536975E+01
    0.306743112488887E+02    0.000000000000000E+00    0.286895541323754E+01
    0.306793113408255E+02    0.000000000000000E+00    0.286894260163423E+01
    0.306843114327623E+02    0.000000000000000E+00    0.286892978871368E+01
    0.306893115246990E+02    0.000000000000000E+00    0.286891697505756E+01
    0.306943116166358E+02    0.000000000000000E+00    0.286890416080042E+01
    0.306993117085726E+02    0.000000000000000E+00    0.286889134309242E+01
    0.307043118005094E+02    0.000000000000000E+00    0.286887852737288E+01
    0.307093118924462E+02    0.000000000000000E+00    0.286886571071238E+01
    0.307143119843830E+02    0.000000000000000E+00    0.286885289299069E+01
    0.307193120763198E+02    0.000000000000000E+00    0.286884007438917E+01
    0.307243121682566E+02    0.000000000000000E+00    0.286882725493363E+01
    0.307293122601934E+02    0.000000000000000E+00    0.286881443459002E+01
    0.307343123521301E+02    0.000000000000000E+00    0.286880161335133E+01
    0.307393124440669E+02    0.000000000000000E+00    0.286878879120757E+01
    0.307443125360037E+02    0.000000000000000E+00    0.286877596807992E+01
    0.307493126279405E+02    0.000000000000000E+00    0.286876314403939E+01
    0.307543127198773E+02    0.000000000000000E+00    0.286875031899280E+01
    0.307593128118141E+02    0.000000000000000E+00    0.286873749292834E+01
    0.307643129037509E+02    0.000000000000000E+00    0.286872466582085E+01
    0.307693129956877E+02    0.000000000000000E+00    0.286871183760714E+01
    0.307743130876245E+02    0.000000000000000E+00    0.286869900837964E+01
    0.307793131795612E+02    0.000000000000000E+00    0.286868617802720E+01
    0.307843132714980E+02    0.000000000000000E+00    0.286867334651598E+01
    0.307893133634348E+02    0.000000000000000E+00    0.286866051385399E+01
    0.307943134553716E+02    0.000000000000000E+00    0.286864768000737E+01
    0.307993135473084E+02    0.000000000000000E+00    0.286863484496717E+01
    0.308043136392452E+02    0.000000000000000E+00    0.286862200871108E+01
    0.308093137311820E+02    0.000000000000000E+00    0.286860917112863E+01
    0.308143138231188E+02    0.000000000000000E+00    0.286859633245801E+01
    0.308193139150556E+02    0.000000000000000E+00    0.286858349244180E+01
    0.308243140069923E+02    0.000000000000000E+00    0.286857065112358E+01
    0.308293140989291E+02    0.000000000000000E+00    0.286855780850981E+01
    0.308343141908659E+02    0.000000000000000E+00    0.286854496459575E+01
    0.308393142828027E+02    0.000000000000000E+00    0.286853211935091E+01
    0.308443143747395E+02    0.000000000000000E+00    0.286851927277659E+01
    0.308493144666763E+02    0.000000000000000E+00    0.286850642488851E+01
    0.308543145586131E+02    0.000000000000000E+00    0.286849357559707E+01
    0.308593146505499E+02    0.000000000000000E+00    0.286848072498232E+01
    0.308643147424866E+02    0.000000000000000E+00    0.286846787301870E+01
    0.308693148344234E+02    0.000000000000000E+00    0.286845501968889E+01
    0.308743149263602E+02    0.000000000000000E+00    0.286844216502303E+01
    0.308793150182970E+02    0.000000000000000E+00    0.286842930899064E+01
    0.308843151102338E+02    0.000000000000000E+00    0.286841645161691E+01
    0.308893152021706E+02    0.000000000000000E+00    0.286840359288868E+01
    0.308943152941074E+02    0.000000000000000E+00    0.286839073283754E+01
    0.308993153860442E+02    0.000000000000000E+00    0.286837787144758E+01
    0.309043154779810E+02    0.000000000000000E+00    0.286836500875171E+01
    0.309093155699177E+02    0.000000000000000E+00    0.286835214473818E+01
    0.309143156618545E+02    0.000000000000000E+00    0.286833927943485E+01
    0.309193157537913E+02    0.000000000000000E+00    0.286832641285144E+01
    0.309243158457281E+02    0.000000000000000E+00    0.286831354502242E+01
    0.309293159376649E+02    0.000000000000000E+00    0.286830067594204E+01
    0.309343160296017E+02    0.000000000000000E+00    0.286828780563939E+01
    0.309393161215385E+02    0.000000000000000E+00    0.286827493413707E+01
    0.309443162134753E+02    0.000000000000000E+00    0.286826206144904E+01
    0.309493163054120E+02    0.000000000000000E+00    0.286824918761243E+01
    0.309543163973488E+02    0.000000000000000E+00    0.286823631264624E+01
    0.309593164892856E+02    0.000000000000000E+00    0.286822343657254E+01
    0.309643165812224E+02    0.000000000000000E+00    0.286821055942302E+01
    0.309693166731592E+02    0.000000000000000E+00    0.286819768121170E+01
    0.309743167650960E+02    0.000000000000000E+00    0.286818480198825E+01
    0.309793168570328E+02    0.000000000000000E+00    0.286817192176601E+01
    0.309843169489696E+02    0.000000000000000E+00    0.286815904058551E+01
    0.309893170409064E+02    0.000000000000000E+00    0.286814615905983E+01
    0.309943171328432E+02    0.000000000000000E+00    0.286813327545810E+01
    0.309993172247799E+02    0.000000000000000E+00    0.286812039157363E+01
    0.310043173167167E+02    0.000000000000000E+00    0.286810750685396E+01
    0.310093174086535E+02    0.000000000000000E+00    0.286809462133524E+01
    0.310143175005903E+02    0.000000000000000E+00    0.286808173503066E+01
    0.310193175925271E+02    0.000000000000000E+00    0.286806884799211E+01
    0.310243176844639E+02    0.000000000000000E+00    0.286805596025725E+01
    0.310293177764007E+02    0.000000000000000E+00    0.286804307181300E+01
    0.310343178683375E+02    0.000000000000000E+00    0.286803018285790E+01
    0.310393179602742E+02    0.000000000000000E+00    0.286801729308946E+01
    0.310443180522110E+02    0.000000000000000E+00    0.286800440281513E+01
    0.310493181441478E+02    0.000000000000000E+00    0.286799151200996E+01
    0.310543182360846E+02    0.000000000000000E+00    0.286797862066840E+01
    0.310593183280214E+02    0.000000000000000E+00    0.286796572883189E+01
    0.310643184199582E+02    0.000000000000000E+00    0.286795283651382E+01
    0.310693185118950E+02    0.000000000000000E+00    0.286793994372722E+01
    0.310743186038318E+02    0.000000000000000E+00    0.286792705057004E+01
    0.310793186957686E+02    0.000000000000000E+00    0.286791415696400E+01
    0.310843187877053E+02    0.000000000000000E+00    0.286790126290521E+01
    0.310893188796421E+02    0.000000000000000E+00    0.286788836833693E+01
    0.310943189715789E+02    0.000000000000000E+00    0.286787547287295E+01
    0.310993190635157E+02    0.000000000000000E+00    0.286786257191810E+01
    0.311043191554525E+02    0.000000000000000E+00    0.286784969106756E+01
    0.311093192473893E+02    0.000000000000000E+00    0.286783679237560E+01
    0.311143193393261E+02    0.000000000000000E+00    0.286782389610040E+01
    0.311193194312629E+02    0.000000000000000E+00    0.286781100006751E+01
    0.311243195231997E+02    0.000000000000000E+00    0.286779810400748E+01
    0.311293196151364E+02    0.000000000000000E+00    0.286778520784129E+01
    0.311343197070732E+02    0.000000000000000E+00    0.286777231156584E+01
    0.311393197990100E+02    0.000000000000000E+00    0.286775941523945E+01
    0.311443198909468E+02    0.000000000000000E+00    0.286774651884997E+01
    0.311493199828836E+02    0.000000000000000E+00    0.286773362251623E+01
    0.311543200748204E+02    0.000000000000000E+00    0.286772072646483E+01
    0.311593201667572E+02    0.000000000000000E+00    0.286770783179736E+01
    0.311643202586940E+02    0.000000000000000E+00    0.286769490675998E+01
    0.311693203506307E+02    0.000000000000000E+00    0.286768203513304E+01
    0.311743204425675E+02    0.000000000000000E+00    0.286766914852449E+01
    0.311793205345043E+02    0.000000000000000E+00    0.286765608317813E+01
    0.311843206264411E+02    0.000000000000000E+00    0.286764331897341E+01
    0.311893207183779E+02    0.000000000000000E+00    0.286763042770963E+01
    0.311943208103147E+02    0.000000000000000E+00    0.286761753147180E+01
    0.311993209022515E+02    0.000000000000000E+00    0.286760463685219E+01
    0.312043209941883E+02    0.000000000000000E+00    0.286759173661203E+01
    0.312093210861251E+02    0.000000000000000E+00    0.286757883771411E+01
    0.312143211780618E+02    0.000000000000000E+00    0.286756593851191E+01
    0.312193212699986E+02    0.000000000000000E+00    0.286755303900297E+01
    0.312243213619354E+02    0.000000000000000E+00    0.286754013937558E+01
    0.312293214538722E+02    0.000000000000000E+00    0.286752724119536E+01
    0.312343215458090E+02    0.000000000000000E+00    0.286751433728750E+01
    0.312393216377458E+02    0.000000000000000E+00    0.286750143637486E+01
    0.312443217296826E+02    0.000000000000000E+00    0.286748853494556E+01
    0.312493218216194E+02    0.000000000000000E+00    0.286747563303485E+01
    0.312543219135562E+02    0.000000000000000E+00    0.286746273065756E+01
    0.312593220054929E+02    0.000000000000000E+00    0.286744982779806E+01
    0.312643220974297E+02    0.000000000000000E+00    0.286743692442111E+01
    0.312693221893665E+02    0.000000000000000E+00    0.286742402052802E+01
    0.312743222813033E+02    0.000000000000000E+00    0.286741111607486E+01
    0.312793223732401E+02    0.000000000000000E+00    0.286739821104530E+01
    0.312843224651769E+02    0.000000000000000E+00    0.286738530539910E+01
    0.312893225571137E+02    0.000000000000000E+00    0.286737239912053E+01
    0.312943226490505E+02    0.000000000000000E+00    0.286735949218065E+01
    0.312993227409873E+02    0.000000000000000E+00    0.286734658454607E+01
    0.313043228329240E+02    0.000000000000000E+00    0.286733367620354E+01
    0.313093229248608E+02    0.000000000000000E+00    0.286732076710881E+01
    0.313143230167976E+02    0.000000000000000E+00    0.286730785724932E+01
    0.313193231087344E+02    0.000000000000000E+00    0.286729494659370E+01
    0.313243232006712E+02    0.000000000000000E+00    0.286728203511875E+01
    0.313293232926080E+02    0.000000000000000E+00    0.286726912279158E+01
    0.313343233845448E+02    0.000000000000000E+00    0.286725620959134E+01
    0.313393234764816E+02    0.000000000000000E+00    0.286724329549360E+01
    0.313443235684183E+02    0.000000000000000E+00    0.286723038049577E+01
    0.313493236603551E+02    0.000000000000000E+00    0.286721746453081E+01
    0.313543237522919E+02    0.000000000000000E+00    0.286720454763138E+01
    0.313593238442287E+02    0.000000000000000E+00    0.286719162973953E+01
    0.313643239361655E+02    0.000000000000000E+00    0.286717871085788E+01
    0.313693240281023E+02    0.000000000000000E+00    0.286716579095762E+01
    0.313743241200391E+02    0.000000000000000E+00    0.286715287003386E+01
    0.313793242119759E+02    0.000000000000000E+00    0.286713994806118E+01
    0.313843243039127E+02    0.000000000000000E+00    0.286712702502827E+01
    0.313893243958494E+02    0.000000000000000E+00    0.286711410093980E+01
    0.313943244877862E+02    0.000000000000000E+00    0.286710117576300E+01
    0.313993245797230E+02    0.000000000000000E+00    0.286708824950892E+01
    0.314043246716598E+02    0.000000000000000E+00    0.286707532216634E+01
    0.314093247635966E+02    0.000000000000000E+00    0.286706239371829E+01
    0.314143248555334E+02    0.000000000000000E+00    0.286704946417685E+01
    0.314193249474702E+02    0.000000000000000E+00    0.286703653354270E+01
    0.314243250394070E+02    0.000000000000000E+00    0.286702360179913E+01
    0.314293251313437E+02    0.000000000000000E+00    0.286701066897650E+01
    0.314343252232805E+02    0.000000000000000E+00    0.286699773507304E+01
    0.314393253152173E+02    0.000000000000000E+00    0.286698480005228E+01
    0.314443254071541E+02    0.000000000000000E+00    0.286697186393652E+01
    0.314493254990909E+02    0.000000000000000E+00    0.286695892679230E+01
    0.314543255910277E+02    0.000000000000000E+00    0.286694598856433E+01
    0.314593256829645E+02    0.000000000000000E+00    0.286693304928821E+01
    0.314643257749013E+02    0.000000000000000E+00    0.286692010897862E+01
    0.314693258668381E+02    0.000000000000000E+00    0.286690716768060E+01
    0.314743259587748E+02    0.000000000000000E+00    0.286689422535476E+01
    0.314793260507116E+02    0.000000000000000E+00    0.286688128204134E+01
    0.314843261426484E+02    0.000000000000000E+00    0.286686833780224E+01
    0.314893262345852E+02    0.000000000000000E+00    0.286685539260293E+01
    0.314943263265220E+02    0.000000000000000E+00    0.286684244648813E+01
    0.314993264184588E+02    0.000000000000000E+00    0.286682949948199E+01
    0.315043265103956E+02    0.000000000000000E+00    0.286681655159599E+01
    0.315093266023324E+02    0.000000000000000E+00    0.286680360286628E+01
    0.315143266942692E+02    0.000000000000000E+00    0.286679065332970E+01
    0.315193267862059E+02    0.000000000000000E+00    0.286677770299737E+01
    0.315243268781427E+02    0.000000000000000E+00    0.286676475190697E+01
    0.315293269700795E+02    0.000000000000000E+00    0.286675180008213E+01
    0.315343270620163E+02    0.000000000000000E+00    0.286673884755527E+01
    0.315393271539531E+02    0.000000000000000E+00    0.286672589435298E+01
    0.315443272458899E+02    0.000000000000000E+00    0.286671294050247E+01
    0.315493273378267E+02    0.000000000000000E+00    0.286669998604210E+01
    0.315543274297635E+02    0.000000000000000E+00    0.286668703098623E+01
    0.315593275217003E+02    0.000000000000000E+00    0.286667407535628E+01
    0.315643276136370E+02    0.000000000000000E+00    0.286666111922582E+01
    0.315693277055738E+02    0.000000000000000E+00    0.286664816256230E+01
    0.315743277975106E+02    0.000000000000000E+00    0.286663520542023E+01
    0.315793278894474E+02    0.000000000000000E+00    0.286662224780353E+01
    0.315843279813842E+02    0.000000000000000E+00    0.286660928972923E+01
    0.315893280733210E+02    0.000000000000000E+00    0.286659633120169E+01
    0.315943281652578E+02    0.000000000000000E+00    0.286658337220218E+01
    0.315993282571946E+02    0.000000000000000E+00    0.286657041269190E+01
    0.316043283491314E+02    0.000000000000000E+00    0.286655745261581E+01
    0.316093284410681E+02    0.000000000000000E+00    0.286654449181164E+01
    0.316143285330049E+02    0.000000000000000E+00    0.286653152997902E+01
    0.316193286249417E+02    0.000000000000000E+00    0.286651856645157E+01
    0.316243287168785E+02    0.000000000000000E+00    0.286650559951790E+01
    0.316293288088153E+02    0.000000000000000E+00    0.286649262353451E+01
    0.316343289007521E+02    0.000000000000000E+00    0.286647959909935E+01
    0.316393289926889E+02    0.000000000000000E+00    0.286646699231439E+01
    0.316443290846257E+02    0.000000000000000E+00    0.286645384744907E+01
    0.316493291765624E+02    0.000000000000000E+00    0.286644086297271E+01
    0.316543292684992E+02    0.000000000000000E+00    0.286642789352505E+01
    0.316593293604360E+02    0.000000000000000E+00    0.286641492880422E+01
    0.316643294523728E+02    0.000000000000000E+00    0.286640196608387E+01
    0.316693295443096E+02    0.000000000000000E+00    0.286638900451580E+01
    0.316743296362464E+02    0.000000000000000E+00    0.286637604366768E+01
    0.316793297281832E+02    0.000000000000000E+00    0.286636308338058E+01
    0.316843298201200E+02    0.000000000000000E+00    0.286635012362770E+01
    0.316893299120568E+02    0.000000000000000E+00    0.286633716453577E+01
    0.316943300039935E+02    0.000000000000000E+00    0.286632420713757E+01
    0.316993300959303E+02    0.000000000000000E+00    0.286631104398995E+01
    0.317043301878671E+02    0.000000000000000E+00    0.286629828193360E+01
    0.317093302798039E+02    0.000000000000000E+00    0.286628532736172E+01
    0.317143303717407E+02    0.000000000000000E+00    0.286627244258425E+01
    0.317193304636775E+02    0.000000000000000E+00    0.286625939965725E+01
    0.317243305556143E+02    0.000000000000000E+00    0.286624644505827E+01
    0.317293306475511E+02    0.000000000000000E+00    0.286623348986839E+01
    0.317343307394879E+02    0.000000000000000E+00    0.286622058815459E+01
    0.317393308314246E+02    0.000000000000000E+00    0.286620756301911E+01
    0.317443309233614E+02    0.000000000000000E+00    0.286619460790678E+01
    0.317493310152982E+02    0.000000000000000E+00    0.286618165069692E+01
    0.317543311072350E+02    0.000000000000000E+00    0.286616869298537E+01
    0.317593311991718E+02    0.000000000000000E+00    0.286615573507947E+01
    0.317643312911086E+02    0.000000000000000E+00    0.286614277394902E+01
    0.317693313830454E+02    0.000000000000000E+00    0.286612981895190E+01
    0.317743314749822E+02    0.000000000000000E+00    0.286611686080015E+01
    0.317793315669190E+02    0.000000000000000E+00    0.286610390256264E+01
    0.317843316588557E+02    0.000000000000000E+00    0.286609094420185E+01
    0.317893317507925E+02    0.000000000000000E+00    0.286607798572100E+01
    0.317943318427293E+02    0.000000000000000E+00    0.286606502710032E+01
    0.317993319346661E+02    0.000000000000000E+00    0.286605206835757E+01
    0.318043320266029E+02    0.000000000000000E+00    0.286603910933997E+01
    0.318093321185397E+02    0.000000000000000E+00    0.286602615014916E+01
    0.318143322104765E+02    0.000000000000000E+00    0.286601319071857E+01
    0.318193323024133E+02    0.000000000000000E+00    0.286600023102552E+01
    0.318243323943500E+02    0.000000000000000E+00    0.286598727103235E+01
    0.318293324862868E+02    0.000000000000000E+00    0.286597431071586E+01
    0.318343325782236E+02    0.000000000000000E+00    0.286596135005089E+01
    0.318393326701604E+02    0.000000000000000E+00    0.286594838900123E+01
    0.318443327620972E+02    0.000000000000000E+00    0.286593542754772E+01
    0.318493328540340E+02    0.000000000000000E+00    0.286592246564293E+01
    0.318543329459708E+02    0.000000000000000E+00    0.286590950330215E+01
    0.318593330379076E+02    0.000000000000000E+00    0.286589654045594E+01
    0.318643331298444E+02    0.000000000000000E+00    0.286588357708764E+01
    0.318693332217811E+02    0.000000000000000E+00    0.286587061317157E+01
    0.318743333137179E+02    0.000000000000000E+00    0.286585764868666E+01
    0.318793334056547E+02    0.000000000000000E+00    0.286584468357204E+01
    0.318843334975915E+02    0.000000000000000E+00    0.286583171788311E+01
    0.318893335895283E+02    0.000000000000000E+00    0.286581875152464E+01
    0.318943336814651E+02    0.000000000000000E+00    0.286580578449023E+01
    0.318993337734019E+02    0.000000000000000E+00    0.286579281675893E+01
    0.319043338653387E+02    0.000000000000000E+00    0.286577984831787E+01
    0.319093339572754E+02    0.000000000000000E+00    0.286576687913600E+01
    0.319143340492122E+02    0.000000000000000E+00    0.286575390920587E+01
    0.319193341411490E+02    0.000000000000000E+00    0.286574093849273E+01
    0.319243342330858E+02    0.000000000000000E+00    0.286572796699658E+01
    0.319293343250226E+02    0.000000000000000E+00    0.286571499470390E+01
    0.319343344169594E+02    0.000000000000000E+00    0.286570202158860E+01
    0.319393345088962E+02    0.000000000000000E+00    0.286568904764955E+01
    0.319443346008330E+02    0.000000000000000E+00    0.286567607286668E+01
    0.319493346927698E+02    0.000000000000000E+00    0.286566309728224E+01
    0.319543347847065E+02    0.000000000000000E+00    0.286565012076176E+01
    0.319593348766433E+02    0.000000000000000E+00    0.286563714342724E+01
    0.319643349685801E+02    0.000000000000000E+00    0.286562416522267E+01
    0.319693350605169E+02    0.000000000000000E+00    0.286561118615924E+01
    0.319743351524537E+02    0.000000000000000E+00    0.286559820623090E+01
    0.319793352443905E+02    0.000000000000000E+00    0.286558522544042E+01
    0.319843353363273E+02    0.000000000000000E+00    0.286557224379418E+01
    0.319893354282641E+02    0.000000000000000E+00    0.286555926131880E+01
    0.319943355202009E+02    0.000000000000000E+00    0.286554627793536E+01
    0.319993356121376E+02    0.000000000000000E+00    0.286553329374953E+01
    0.320043357040744E+02    0.000000000000000E+00    0.286552030873471E+01
    0.320093357960112E+02    0.000000000000000E+00    0.286550732291980E+01
    0.320143358879480E+02    0.000000000000000E+00    0.286549433626492E+01
    0.320193359798848E+02    0.000000000000000E+00    0.286548134884145E+01
    0.320243360718216E+02    0.000000000000000E+00    0.286546836064691E+01
    0.320293361637584E+02    0.000000000000000E+00    0.286545537169067E+01
    0.320343362556952E+02    0.000000000000000E+00    0.286544238199555E+01
    0.320393363476320E+02    0.000000000000000E+00    0.286542939160563E+01
    0.320443364395687E+02    0.000000000000000E+00    0.286541640051532E+01
    0.320493365315055E+02    0.000000000000000E+00    0.286540340875607E+01
    0.320543366234423E+02    0.000000000000000E+00    0.286539041634959E+01
    0.320593367153791E+02    0.000000000000000E+00    0.286537742332090E+01
    0.320643368073159E+02    0.000000000000000E+00    0.286536442969229E+01
    0.320693368992527E+02    0.000000000000000E+00    0.286535143549341E+01
    0.320743369911895E+02    0.000000000000000E+00    0.286533844075861E+01
    0.320793370831263E+02    0.000000000000000E+00    0.286532544550324E+01
    0.320843371750630E+02    0.000000000000000E+00    0.286531244975951E+01
    0.320893372669998E+02    0.000000000000000E+00    0.286529945355708E+01
    0.320943373589366E+02    0.000000000000000E+00    0.286528645692438E+01
    0.320993374508734E+02    0.000000000000000E+00    0.286527345987481E+01
    0.321043375428102E+02    0.000000000000000E+00    0.286526046244633E+01
    0.321093376347470E+02    0.000000000000000E+00    0.286524746464632E+01
    0.321143377266838E+02    0.000000000000000E+00    0.286523446652363E+01
    0.321193378186206E+02    0.000000000000000E+00    0.286522146806218E+01
    0.321243379105574E+02    0.000000000000000E+00    0.286520846929608E+01
    0.321293380024941E+02    0.000000000000000E+00    0.286519547024184E+01
    0.321343380944309E+02    0.000000000000000E+00    0.286518247080547E+01
    0.321393381863677E+02    0.000000000000000E+00    0.286516947101867E+01
    0.321443382783045E+02    0.000000000000000E+00    0.286515647080995E+01
    0.321493383702413E+02    0.000000000000000E+00    0.286514347002677E+01
    0.321543384621781E+02    0.000000000000000E+00    0.286513046837918E+01
    0.321593385541149E+02    0.000000000000000E+00    0.286511746530133E+01
    0.321643386460517E+02    0.000000000000000E+00    0.286510445947247E+01
    0.321693387379885E+02    0.000000000000000E+00    0.286509144706855E+01
    0.321743388299252E+02    0.000000000000000E+00    0.286507841125336E+01
    0.321793389218620E+02    0.000000000000000E+00    0.286506496897722E+01
    0.321843390137988E+02    0.000000000000000E+00    0.286505261523022E+01
    0.321893391057356E+02    0.000000000000000E+00    0.286503955198883E+01
    0.321943391976724E+02    0.000000000000000E+00    0.286502653538730E+01
    0.321993392896092E+02    0.000000000000000E+00    0.286501352893867E+01
    0.322043393815460E+02    0.000000000000000E+00    0.286500052651024E+01
    0.322093394734828E+02    0.000000000000000E+00    0.286498752623049E+01
    0.322143395654196E+02    0.000000000000000E+00    0.286497452736796E+01
    0.322193396573563E+02    0.000000000000000E+00    0.286496152963078E+01
    0.322243397492931E+02    0.000000000000000E+00    0.286494853300770E+01
    0.322293398412299E+02    0.000000000000000E+00    0.286493553790935E+01
    0.322343399331667E+02    0.000000000000000E+00    0.286492254625979E+01
    0.322393400251035E+02    0.000000000000000E+00    0.286490958851190E+01
    0.322443401170403E+02    0.000000000000000E+00    0.286489652933584E+01
    0.322493402089771E+02    0.000000000000000E+00    0.286488354911173E+01
    0.322543403009139E+02    0.000000000000000E+00    0.286487058521877E+01
    0.322593403928507E+02    0.000000000000000E+00    0.286485751442983E+01
    0.322643404847874E+02    0.000000000000000E+00    0.286484454182833E+01
    0.322693405767242E+02    0.000000000000000E+00    0.286483154990511E+01
    0.322743406686610E+02    0.000000000000000E+00    0.286481854324044E+01
    0.322793407605978E+02    0.000000000000000E+00    0.286480560315208E+01
    0.322843408525346E+02    0.000000000000000E+00    0.286479259218871E+01
    0.322893409444714E+02    0.000000000000000E+00    0.286477959680741E+01
    0.322943410364082E+02    0.000000000000000E+00    0.286476660344121E+01
    0.322993411283450E+02    0.000000000000000E+00    0.286475361101621E+01
    0.323043412202817E+02    0.000000000000000E+00    0.286474061911164E+01
    0.323093413122185E+02    0.000000000000000E+00    0.286472763054748E+01
    0.323143414041553E+02    0.000000000000000E+00    0.286471463629108E+01
    0.323193414960921E+02    0.000000000000000E+00    0.286470164525080E+01
    0.323243415880289E+02    0.000000000000000E+00    0.286468865442129E+01
    0.323293416799657E+02    0.000000000000000E+00    0.286467566378980E+01
    0.323343417719025E+02    0.000000000000000E+00    0.286466267331268E+01
    0.323393418638393E+02    0.000000000000000E+00    0.286464968297054E+01
    0.323443419557761E+02    0.000000000000000E+00    0.286463669273247E+01
    0.323493420477128E+02    0.000000000000000E+00    0.286462370257417E+01
    0.323543421396496E+02    0.000000000000000E+00    0.286461071246984E+01
    0.323593422315864E+02    0.000000000000000E+00    0.286459772239138E+01
    0.323643423235232E+02    0.000000000000000E+00    0.286458473231012E+01
    0.323693424154600E+02    0.000000000000000E+00    0.286457174210650E+01
    0.323743425073968E+02    0.000000000000000E+00    0.286455875203787E+01
    0.323793425993336E+02    0.000000000000000E+00    0.286454576179112E+01
    0.323843426912704E+02    0.000000000000000E+00    0.286453277142078E+01
    0.323893427832071E+02    0.000000000000000E+00    0.286451978091408E+01
    0.323943428751439E+02    0.000000000000000E+00    0.286450679023374E+01
    0.323993429670807E+02    0.000000000000000E+00    0.286449379935197E+01
    0.324043430590175E+02    0.000000000000000E+00    0.286448080824563E+01
    0.324093431509543E+02    0.000000000000000E+00    0.286446781688284E+01
    0.324143432428911E+02    0.000000000000000E+00    0.286445482522988E+01
    0.324193433348279E+02    0.000000000000000E+00    0.286444183326779E+01
    0.324243434267647E+02    0.000000000000000E+00    0.286442884096622E+01
    0.324293435187015E+02    0.000000000000000E+00    0.286441584830055E+01
    0.324343436106382E+02    0.000000000000000E+00    0.286440285524305E+01
    0.324393437025750E+02    0.000000000000000E+00    0.286438986176726E+01
    0.324443437945118E+02    0.000000000000000E+00    0.286437686785337E+01
    0.324493438864486E+02    0.000000000000000E+00    0.286436387347753E+01
    0.324543439783854E+02    0.000000000000000E+00    0.286435087861491E+01
    0.324593440703222E+02    0.000000000000000E+00    0.286433788324872E+01
    0.324643441622590E+02    0.000000000000000E+00    0.286432488735869E+01
    0.324693442541958E+02    0.000000000000000E+00    0.286431189092298E+01
    0.324743443461326E+02    0.000000000000000E+00    0.286429889392011E+01
    0.324793444380693E+02    0.000000000000000E+00    0.286428589635416E+01
    0.324843445300061E+02    0.000000000000000E+00    0.286427289819061E+01
    0.324893446219429E+02    0.000000000000000E+00    0.286425989942411E+01
    0.324943447138797E+02    0.000000000000000E+00    0.286424690005405E+01
    0.324993448058165E+02    0.000000000000000E+00    0.286423390003464E+01
    0.325043448977533E+02    0.000000000000000E+00    0.286422089938493E+01
    0.325093449896901E+02    0.000000000000000E+00    0.286420789811622E+01
    0.325143450816269E+02    0.000000000000000E+00    0.286419489619780E+01
    0.325193451735637E+02    0.000000000000000E+00    0.286418189362262E+01
    0.325243452655004E+02    0.000000000000000E+00    0.286416889041438E+01
    0.325293453574372E+02    0.000000000000000E+00    0.286415588655097E+01
    0.325343454493740E+02    0.000000000000000E+00    0.286414288203083E+01
    0.325393455413108E+02    0.000000000000000E+00    0.286412987687500E+01
    0.325443456332476E+02    0.000000000000000E+00    0.286411687108197E+01
    0.325493457251844E+02    0.000000000000000E+00    0.286410386465574E+01
    0.325543458171212E+02    0.000000000000000E+00    0.286409085761136E+01
    0.325593459090580E+02    0.000000000000000E+00    0.286407784995213E+01
    0.325643460009947E+02    0.000000000000000E+00    0.286406484169385E+01
    0.325693460929315E+02    0.000000000000000E+00    0.286405183284924E+01
    0.325743461848683E+02    0.000000000000000E+00    0.286403882342946E+01
    0.325793462768051E+02    0.000000000000000E+00    0.286402581345729E+01
    0.325843463687419E+02    0.000000000000000E+00    0.286401280294115E+01
    0.325893464606787E+02    0.000000000000000E+00    0.286399979191739E+01
    0.325943465526155E+02    0.000000000000000E+00    0.286398678038029E+01
    0.325993466445523E+02    0.000000000000000E+00    0.286397376836796E+01
    0.326043467364891E+02    0.000000000000000E+00    0.286396075590291E+01
    0.326093468284258E+02    0.000000000000000E+00    0.286394774300270E+01
    0.326143469203626E+02    0.000000000000000E+00    0.286393472969637E+01
    0.326193470122994E+02    0.000000000000000E+00    0.286392171600954E+01
    0.326243471042362E+02    0.000000000000000E+00    0.286390870196275E+01
    0.326293471961730E+02    0.000000000000000E+00    0.286389568758700E+01
    0.326343472881098E+02    0.000000000000000E+00    0.286388267290566E+01
    0.326393473800466E+02    0.000000000000000E+00    0.286386965794293E+01
    0.326443474719834E+02    0.000000000000000E+00    0.286385664273017E+01
    0.326493475639202E+02    0.000000000000000E+00    0.286384362729016E+01
    0.326543476558569E+02    0.000000000000000E+00    0.286383061164776E+01
    0.326593477477937E+02    0.000000000000000E+00    0.286381759582976E+01
    0.326643478397305E+02    0.000000000000000E+00    0.286380457984600E+01
    0.326693479316673E+02    0.000000000000000E+00    0.286379156373235E+01
    0.326743480236041E+02    0.000000000000000E+00    0.286377854748077E+01
    0.326793481155409E+02    0.000000000000000E+00    0.286376553109478E+01
    0.326843482074777E+02    0.000000000000000E+00    0.286375251458409E+01
    0.326893482994145E+02    0.000000000000000E+00    0.286373949795670E+01
    0.326943483913512E+02    0.000000000000000E+00    0.286372648102129E+01
    0.326993484832880E+02    0.000000000000000E+00    0.286371346375068E+01
    0.327043485752248E+02    0.000000000000000E+00    0.286370044585393E+01
    0.327093486671616E+02    0.000000000000000E+00    0.286368742675161E+01
    0.327143487590984E+02    0.000000000000000E+00    0.286367440503778E+01
    0.327193488510352E+02    0.000000000000000E+00    0.286366137622778E+01
    0.327243489429720E+02    0.000000000000000E+00    0.286364831525428E+01
    0.327293490349088E+02    0.000000000000000E+00    0.286363600639514E+01
    0.327343491268456E+02    0.000000000000000E+00    0.286362244304830E+01
    0.327393492187824E+02    0.000000000000000E+00    0.286360939753278E+01
    0.327443493107191E+02    0.000000000000000E+00    0.286359637292139E+01
    0.327493494026559E+02    0.000000000000000E+00    0.286358335427242E+01
    0.327543494945927E+02    0.000000000000000E+00    0.286357033834152E+01
    0.327593495865295E+02    0.000000000000000E+00    0.286355732400315E+01
    0.327643496784663E+02    0.000000000000000E+00    0.286354431077642E+01
    0.327693497704031E+02    0.000000000000000E+00    0.286353129841295E+01
    0.327743498623399E+02    0.000000000000000E+00    0.286351828675587E+01
    0.327793499542767E+02    0.000000000000000E+00    0.286350527564751E+01
    0.327843500462134E+02    0.000000000000000E+00    0.286349226437290E+01
    0.327893501381502E+02    0.000000000000000E+00    0.286347926387979E+01
    0.327943502300870E+02    0.000000000000000E+00    0.286346625049979E+01
    0.327993503220238E+02    0.000000000000000E+00    0.286345324480093E+01
    0.328043504139606E+02    0.000000000000000E+00    0.286344052415765E+01
    0.328093505058974E+02    0.000000000000000E+00    0.286342721146428E+01
    0.328143505978342E+02    0.000000000000000E+00    0.286341420662252E+01
    0.328193506897710E+02    0.000000000000000E+00    0.286340119596046E+01
    0.328243507817078E+02    0.000000000000000E+00    0.286338812315982E+01
    0.328293508736445E+02    0.000000000000000E+00    0.286337521652246E+01
    0.328343509655813E+02    0.000000000000000E+00    0.286336220212469E+01
    0.328393510575181E+02    0.000000000000000E+00    0.286334919520556E+01
    0.328443511494549E+02    0.000000000000000E+00    0.286333619020953E+01
    0.328493512413917E+02    0.000000000000000E+00    0.286332318608115E+01
    0.328543513333285E+02    0.000000000000000E+00    0.286331018048712E+01
    0.328593514252653E+02    0.000000000000000E+00    0.286329718109887E+01
    0.328643515172021E+02    0.000000000000000E+00    0.286328417904984E+01
    0.328693516091388E+02    0.000000000000000E+00    0.286327117738746E+01
    0.328743517010756E+02    0.000000000000000E+00    0.286325817626070E+01
    0.328793517930124E+02    0.000000000000000E+00    0.286324517552712E+01
    0.328843518849492E+02    0.000000000000000E+00    0.286323217518028E+01
    0.328893519768860E+02    0.000000000000000E+00    0.286321917520181E+01
    0.328943520688228E+02    0.000000000000000E+00    0.286320617555462E+01
    0.328993521607596E+02    0.000000000000000E+00    0.286319317621528E+01
    0.329043522526964E+02    0.000000000000000E+00    0.286318017716038E+01
    0.329093523446332E+02    0.000000000000000E+00    0.286316717835511E+01
    0.329143524365699E+02    0.000000000000000E+00    0.286315417977746E+01
    0.329193525285067E+02    0.000000000000000E+00    0.286314118140160E+01
    0.329243526204435E+02    0.000000000000000E+00    0.286312818319539E+01
    0.329293527123803E+02    0.000000000000000E+00    0.286311518513407E+01
    0.329343528043171E+02    0.000000000000000E+00    0.286310218719242E+01
    0.329393528962539E+02    0.000000000000000E+00    0.286308918933305E+01
    0.329443529881907E+02    0.000000000000000E+00    0.286307619153399E+01
    0.329493530801275E+02    0.000000000000000E+00    0.286306319376816E+01
    0.329543531720643E+02    0.000000000000000E+00    0.286305019600363E+01
    0.329593532640010E+02    0.000000000000000E+00    0.286303719821551E+01
    0.329643533559378E+02    0.000000000000000E+00    0.286302420037610E+01
    0.329693534478746E+02    0.000000000000000E+00    0.286301120246424E+01
    0.329743535398114E+02    0.000000000000000E+00    0.286299820442621E+01
    0.329793536317482E+02    0.000000000000000E+00    0.286298520626359E+01
    0.329843537236850E+02    0.000000000000000E+00    0.286297220794175E+01
    0.329893538156218E+02    0.000000000000000E+00    0.286295920943502E+01
    0.329943539075586E+02    0.000000000000000E+00    0.286294621071841E+01
    0.329993539994954E+02    0.000000000000000E+00    0.286293321177090E+01
    0.330043540914321E+02    0.000000000000000E+00    0.286292021256557E+01
    0.330093541833689E+02    0.000000000000000E+00    0.286290721308318E+01
    0.330143542753057E+02    0.000000000000000E+00    0.286289421331160E+01
    0.330193543672425E+02    0.000000000000000E+00    0.286288121321763E+01
    0.330243544591793E+02    0.000000000000000E+00    0.286286821277388E+01
    0.330293545511161E+02    0.000000000000000E+00    0.286285521198039E+01
    0.330343546430529E+02    0.000000000000000E+00    0.286284221083233E+01
    0.330393547349897E+02    0.000000000000000E+00    0.286282920929375E+01
    0.330443548269265E+02    0.000000000000000E+00    0.286281620736054E+01
    0.330493549188632E+02    0.000000000000000E+00    0.286280320502078E+01
    0.330543550108000E+02    0.000000000000000E+00    0.286279020226525E+01
    0.330593551027368E+02    0.000000000000000E+00    0.286277719908121E+01
    0.330643551946736E+02    0.000000000000000E+00    0.286276419546663E+01
    0.330693552866104E+02    0.000000000000000E+00    0.286275119141574E+01
    0.330743553785472E+02    0.000000000000000E+00    0.286273818691921E+01
    0.330793554704840E+02    0.000000000000000E+00    0.286272518198399E+01
    0.330843555624208E+02    0.000000000000000E+00    0.286271217660276E+01
    0.330893556543575E+02    0.000000000000000E+00    0.286269917078192E+01
    0.330943557462943E+02    0.000000000000000E+00    0.286268616452126E+01
    0.330993558382311E+02    0.000000000000000E+00    0.286267315782229E+01
    0.331043559301679E+02    0.000000000000000E+00    0.286266015069926E+01
    0.331093560221047E+02    0.000000000000000E+00    0.286264714315281E+01
    0.331143561140415E+02    0.000000000000000E+00    0.286263413520162E+01
    0.331193562059783E+02    0.000000000000000E+00    0.286262112684686E+01
    0.331243562979151E+02    0.000000000000000E+00    0.286260811810476E+01
    0.331293563898518E+02    0.000000000000000E+00    0.286259510898836E+01
    0.331343564817886E+02    0.000000000000000E+00    0.286258209954561E+01
    0.331393565737254E+02    0.000000000000000E+00    0.286256908969485E+01
    0.331443566656622E+02    0.000000000000000E+00    0.286255607956553E+01
    0.331493567575990E+02    0.000000000000000E+00    0.286254306912160E+01
    0.331543568495358E+02    0.000000000000000E+00    0.286253005837743E+01
    0.331593569414726E+02    0.000000000000000E+00    0.286251704742614E+01
    0.331643570334094E+02    0.000000000000000E+00    0.286250403620564E+01
    0.331693571253462E+02    0.000000000000000E+00    0.286249102477514E+01
    0.331743572172830E+02    0.000000000000000E+00    0.286247801316098E+01
    0.331793573092197E+02    0.000000000000000E+00    0.286246500138198E+01
    0.331843574011565E+02    0.000000000000000E+00    0.286245198946879E+01
    0.331893574930933E+02    0.000000000000000E+00    0.286243897745234E+01
    0.331943575850301E+02    0.000000000000000E+00    0.286242596536183E+01
    0.331993576769669E+02    0.000000000000000E+00    0.286241295321605E+01
    0.332043577689037E+02    0.000000000000000E+00    0.286239994106354E+01
    0.332093578608405E+02    0.000000000000000E+00    0.286238692890227E+01
    0.332143579527773E+02    0.000000000000000E+00    0.286237391679585E+01
    0.332193580447140E+02    0.000000000000000E+00    0.286236090475731E+01
    0.332243581366508E+02    0.000000000000000E+00    0.286234789282165E+01
    0.332293582285876E+02    0.000000000000000E+00    0.286233488102817E+01
    0.332343583205244E+02    0.000000000000000E+00    0.286232186938923E+01
    0.332393584124612E+02    0.000000000000000E+00    0.286230885793917E+01
    0.332443585043980E+02    0.000000000000000E+00    0.286229584673980E+01
    0.332493585963348E+02    0.000000000000000E+00    0.286228283578181E+01
    0.332543586882716E+02    0.000000000000000E+00    0.286226982512318E+01
    0.332593587802084E+02    0.000000000000000E+00    0.286225681478684E+01
    0.332643588721451E+02    0.000000000000000E+00    0.286224380480171E+01
    0.332693589640819E+02    0.000000000000000E+00    0.286223079523917E+01
    0.332743590560187E+02    0.000000000000000E+00    0.286221778617829E+01
    0.332793591479555E+02    0.000000000000000E+00    0.286220477808093E+01
    0.332843592398923E+02    0.000000000000000E+00    0.286219176416424E+01
    0.332893593318291E+02    0.000000000000000E+00    0.286217875967679E+01
    0.332943594237659E+02    0.000000000000000E+00    0.286216575262731E+01
    0.332993595157027E+02    0.000000000000000E+00    0.286215274588869E+01
    0.333043596076395E+02    0.000000000000000E+00    0.286213973963765E+01
    0.333093596995762E+02    0.000000000000000E+00    0.286212673393299E+01
    0.333143597915130E+02    0.000000000000000E+00    0.286211372884887E+01
    0.333193598834498E+02    0.000000000000000E+00    0.286210072437739E+01
    0.333243599753866E+02    0.000000000000000E+00    0.286208772063725E+01
    0.333293600673234E+02    0.000000000000000E+00    0.286207471775696E+01
    0.333343601592602E+02    0.000000000000000E+00    0.286206171624994E+01
    0.333393602511970E+02    0.000000000000000E+00    0.286204872121195E+01
    0.333443603431338E+02    0.000000000000000E+00    0.286203570194217E+01
    0.333493604350705E+02    0.000000000000000E+00    0.286202270595585E+01
    0.333543605270073E+02    0.000000000000000E+00    0.286200970622263E+01
    0.333593606189441E+02    0.000000000000000E+00    0.286199671667448E+01
    0.333643607108809E+02    0.000000000000000E+00    0.286198371322041E+01
    0.333693608028177E+02    0.000000000000000E+00    0.286197071676109E+01
    0.333743608947545E+02    0.000000000000000E+00    0.286195772541235E+01
    0.333793609866913E+02    0.000000000000000E+00    0.286194523450314E+01
    0.333843610786281E+02    0.000000000000000E+00    0.286193170629745E+01
    0.333893611705649E+02    0.000000000000000E+00    0.286191871756357E+01
    0.333943612625016E+02    0.000000000000000E+00    0.286190572497501E+01
    0.333993613544384E+02    0.000000000000000E+00    0.286189273195884E+01
    0.334043614463752E+02    0.000000000000000E+00    0.286187973935669E+01
    0.334093615383120E+02    0.000000000000000E+00    0.286186650503130E+01
    0.334143616302488E+02    0.000000000000000E+00    0.286185375368487E+01
    0.334193617221856E+02    0.000000000000000E+00    0.286184076242310E+01
    0.334243618141224E+02    0.000000000000000E+00    0.286182777157505E+01
    0.334293619060592E+02    0.000000000000000E+00    0.286181478121485E+01
    0.334343619979960E+02    0.000000000000000E+00    0.286180179134004E+01
    0.334393620899327E+02    0.000000000000000E+00    0.286178880203072E+01
    0.334443621818695E+02    0.000000000000000E+00    0.286177581317612E+01
    0.334493622738063E+02    0.000000000000000E+00    0.286176282483003E+01
    0.334543623657431E+02    0.000000000000000E+00    0.286174983692921E+01
    0.334593624576799E+02    0.000000000000000E+00    0.286173684947964E+01
    0.334643625496167E+02    0.000000000000000E+00    0.286172386244326E+01
    0.334693626415535E+02    0.000000000000000E+00    0.286171087581465E+01
    0.334743627334903E+02    0.000000000000000E+00    0.286169788955577E+01
    0.334793628254271E+02    0.000000000000000E+00    0.286168490365669E+01
    0.334843629173638E+02    0.000000000000000E+00    0.286167191808033E+01
    0.334893630093006E+02    0.000000000000000E+00    0.286165893282306E+01
    0.334943631012374E+02    0.000000000000000E+00    0.286164594780394E+01
    0.334993631931742E+02    0.000000000000000E+00    0.286163296305721E+01
    0.335043632851110E+02    0.000000000000000E+00    0.286161997853197E+01
    0.335093633770478E+02    0.000000000000000E+00    0.286160699419687E+01
    0.335143634689846E+02    0.000000000000000E+00    0.286159401003948E+01
    0.335193635609214E+02    0.000000000000000E+00    0.286158102601882E+01
    0.335243636528581E+02    0.000000000000000E+00    0.286156804212244E+01
    0.335293637447949E+02    0.000000000000000E+00    0.286155505831099E+01
    0.335343638367317E+02    0.000000000000000E+00    0.286154207456715E+01
    0.335393639286685E+02    0.000000000000000E+00    0.286152909086637E+01
    0.335443640206053E+02    0.000000000000000E+00    0.286151610718841E+01
    0.335493641125421E+02    0.000000000000000E+00    0.286150312351234E+01
    0.335543642044789E+02    0.000000000000000E+00    0.286149013975992E+01
    0.335593642964157E+02    0.000000000000000E+00    0.286147715598371E+01
    0.335643643883525E+02    0.000000000000000E+00    0.286146417213508E+01
    0.335693644802892E+02    0.000000000000000E+00    0.286145118819307E+01
    0.335743645722260E+02    0.000000000000000E+00    0.286143820413618E+01
    0.335793646641628E+02    0.000000000000000E+00    0.286142521993540E+01
    0.335843647560996E+02    0.000000000000000E+00    0.286141223560439E+01
    0.335893648480364E+02    0.000000000000000E+00    0.286139925109873E+01
    0.335943649399732E+02    0.000000000000000E+00    0.286138626641353E+01
    0.335993650319100E+02    0.000000000000000E+00    0.286137328153959E+01
    0.336043651238468E+02    0.000000000000000E+00    0.286136029645222E+01
    0.336093652157835E+02    0.000000000000000E+00    0.286134731115855E+01
    0.336143653077203E+02    0.000000000000000E+00    0.286133432563012E+01
    0.336193653996571E+02    0.000000000000000E+00    0.286132133988595E+01
    0.336243654915939E+02    0.000000000000000E+00    0.286130835389520E+01
    0.336293655835307E+02    0.000000000000000E+00    0.286129536766004E+01
    0.336343656754675E+02    0.000000000000000E+00    0.286128238117845E+01
    0.336393657674043E+02    0.000000000000000E+00    0.286126939446072E+01
    0.336443658593411E+02    0.000000000000000E+00    0.286125640748112E+01
    0.336493659512779E+02    0.000000000000000E+00    0.286124342025858E+01
    0.336543660432147E+02    0.000000000000000E+00    0.286123043280138E+01
    0.336593661351514E+02    0.000000000000000E+00    0.286121744509411E+01
    0.336643662270882E+02    0.000000000000000E+00    0.286120445716326E+01
    0.336693663190250E+02    0.000000000000000E+00    0.286119146900817E+01
    0.336743664109618E+02    0.000000000000000E+00    0.286117848063903E+01
    0.336793665028986E+02    0.000000000000000E+00    0.286116549206210E+01
    0.336843665948354E+02    0.000000000000000E+00    0.286115250330405E+01
    0.336893666867722E+02    0.000000000000000E+00    0.286113951435966E+01
    0.336943667787090E+02    0.000000000000000E+00    0.286112652526165E+01
    0.336993668706457E+02    0.000000000000000E+00    0.286111353601239E+01
    0.337043669625825E+02    0.000000000000000E+00    0.286110054663118E+01
    0.337093670545193E+02    0.000000000000000E+00    0.286108755714739E+01
    0.337143671464561E+02    0.000000000000000E+00    0.286107456758386E+01
    0.337193672383929E+02    0.000000000000000E+00    0.286106157790082E+01
    0.337243673303297E+02    0.000000000000000E+00    0.286104858824785E+01
    0.337293674222665E+02    0.000000000000000E+00    0.286103559853642E+01
    0.337343675142033E+02    0.000000000000000E+00    0.286102260883233E+01
    0.337393676061401E+02    0.000000000000000E+00    0.286100961916858E+01
    0.337443676980768E+02    0.000000000000000E+00    0.286099662954237E+01
    0.337493677900136E+02    0.000000000000000E+00    0.286098363999824E+01
    0.337543678819504E+02    0.000000000000000E+00    0.286097065055662E+01
    0.337593679738872E+02    0.000000000000000E+00    0.286095766124912E+01
    0.337643680658240E+02    0.000000000000000E+00    0.286094467211542E+01
    0.337693681577608E+02    0.000000000000000E+00    0.286093168321782E+01
    0.337743682496976E+02    0.000000000000000E+00    0.286091869451021E+01
    0.337793683416344E+02    0.000000000000000E+00    0.286090570603909E+01
    0.337843684335712E+02    0.000000000000000E+00    0.286089271789810E+01
    0.337893685255079E+02    0.000000000000000E+00    0.286087973004002E+01
    0.337943686174447E+02    0.000000000000000E+00    0.286086674254452E+01
    0.337993687093815E+02    0.000000000000000E+00    0.286085375542475E+01
    0.338043688013183E+02    0.000000000000000E+00    0.286084076883108E+01
    0.338093688932551E+02    0.000000000000000E+00    0.286082778264824E+01
    0.338143689851919E+02    0.000000000000000E+00    0.286081479700292E+01
    0.338193690771287E+02    0.000000000000000E+00    0.286080181195129E+01
    0.338243691690655E+02    0.000000000000000E+00    0.286078882767143E+01
    0.338293692610022E+02    0.000000000000000E+00    0.286077584443646E+01
    0.338343693529390E+02    0.000000000000000E+00    0.286076286315176E+01
    0.338393694448758E+02    0.000000000000000E+00    0.286074988863999E+01
    0.338443695368126E+02    0.000000000000000E+00    0.286073679683879E+01
    0.338493696287494E+02    0.000000000000000E+00    0.286072389522544E+01
    0.338543697206862E+02    0.000000000000000E+00    0.286071091934655E+01
    0.338593698126230E+02    0.000000000000000E+00    0.286069794080043E+01
    0.338643699045598E+02    0.000000000000000E+00    0.286068496149988E+01
    0.338693699964966E+02    0.000000000000000E+00    0.286067198269964E+01
    0.338743700884333E+02    0.000000000000000E+00    0.286065900444508E+01
    0.338793701803701E+02    0.000000000000000E+00    0.286064602677079E+01
    0.338843702723069E+02    0.000000000000000E+00    0.286063304977771E+01
    0.338893703642437E+02    0.000000000000000E+00    0.286062007353444E+01
    0.338943704561805E+02    0.000000000000000E+00    0.286060709807197E+01
    0.338993705481173E+02    0.000000000000000E+00    0.286059412430140E+01
    0.339043706400541E+02    0.000000000000000E+00    0.286058114812113E+01
    0.339093707319909E+02    0.000000000000000E+00    0.286056817483242E+01
    0.339143708239277E+02    0.000000000000000E+00    0.286055520070213E+01
    0.339193709158644E+02    0.000000000000000E+00    0.286054224413881E+01
    0.339243710078012E+02    0.000000000000000E+00    0.286052926479906E+01
    0.339293710997380E+02    0.000000000000000E+00    0.286051629487013E+01
    0.339343711916748E+02    0.000000000000000E+00    0.286050332835948E+01
    0.339393712836116E+02    0.000000000000000E+00    0.286049046285190E+01
    0.339443713755484E+02    0.000000000000000E+00    0.286047737846263E+01
    0.339493714674852E+02    0.000000000000000E+00    0.286046441524408E+01
    0.339543715594220E+02    0.000000000000000E+00    0.286045145035042E+01
    0.339593716513588E+02    0.000000000000000E+00    0.286043848559101E+01
    0.339643717432955E+02    0.000000000000000E+00    0.286042552132660E+01
    0.339693718352323E+02    0.000000000000000E+00    0.286041252690883E+01
    0.339743719271691E+02    0.000000000000000E+00    0.286039959597115E+01
    0.339793720191059E+02    0.000000000000000E+00    0.286038663352694E+01
    0.339843721110427E+02    0.000000000000000E+00    0.286037367205897E+01
    0.339893722029795E+02    0.000000000000000E+00    0.286036071136037E+01
    0.339943722949163E+02    0.000000000000000E+00    0.286034775135105E+01
    0.339993723868531E+02    0.000000000000000E+00    0.286033479201451E+01
    0.340043724787898E+02    0.000000000000000E+00    0.286032183334687E+01
    0.340093725707266E+02    0.000000000000000E+00    0.286030887531555E+01
    0.340143726626634E+02    0.000000000000000E+00    0.286029591789950E+01
    0.340193727546002E+02    0.000000000000000E+00    0.286028296109222E+01
    0.340243728465370E+02    0.000000000000000E+00    0.286027000484935E+01
    0.340293729384738E+02    0.000000000000000E+00    0.286025704916592E+01
    0.340343730304106E+02    0.000000000000000E+00    0.286024409401140E+01
    0.340393731223474E+02    0.000000000000000E+00    0.286023113937448E+01
    0.340443732142842E+02    0.000000000000000E+00    0.286021818519620E+01
    0.340493733062209E+02    0.000000000000000E+00    0.286020523149049E+01
    0.340543733981577E+02    0.000000000000000E+00    0.286019227822368E+01
    0.340593734900945E+02    0.000000000000000E+00    0.286017932535413E+01
    0.340643735820313E+02    0.000000000000000E+00    0.286016637286968E+01
    0.340693736739681E+02    0.000000000000000E+00    0.286015342074302E+01
    0.340743737659049E+02    0.000000000000000E+00    0.286014046894667E+01
    0.340793738578417E+02    0.000000000000000E+00    0.286012751746650E+01
    0.340843739497785E+02    0.000000000000000E+00    0.286011456625882E+01
    0.340893740417152E+02    0.000000000000000E+00    0.286010161532320E+01
[truncated: 208,013 more chars]
