# Supplementary material for: Multi-photon above threshold ionization of multi-electron atoms and molecules using the R-matrix approach
Source: Sci Rep. 2021 Jun 3;11:11686. doi: 10.1038/s41598-021-89733-z (PMC8175388; doi:10.1038/s41598-021-89733-z)
Supplement: Supplementary file 1 — Supplementary Information. [file 41598_2021_89733_MOESM1_ESM.zip › H2-SE-gen-2photo-beta-4.txt]

    0.777889027033727E+01    0.000000000000000E+00    0.222751576242748E+01
    0.778389036227406E+01    0.000000000000000E+00    0.222838592764039E+01
    0.778889045421085E+01    0.000000000000000E+00    0.222924646577582E+01
    0.779389054614763E+01    0.000000000000000E+00    0.223010007756507E+01
    0.779889063808442E+01    0.000000000000000E+00    0.223094769983841E+01
    0.780389073002121E+01    0.000000000000000E+00    0.223178980033365E+01
    0.780889082195800E+01    0.000000000000000E+00    0.223262672085221E+01
    0.781389091389478E+01    0.000000000000000E+00    0.223345878268876E+01
    0.781889100583157E+01    0.000000000000000E+00    0.223428629484120E+01
    0.782389109776836E+01    0.000000000000000E+00    0.223510953281833E+01
    0.782889118970515E+01    0.000000000000000E+00    0.223592870897446E+01
    0.783389128164193E+01    0.000000000000000E+00    0.223674395904481E+01
    0.783889137357872E+01    0.000000000000000E+00    0.223755534567729E+01
    0.784389146551551E+01    0.000000000000000E+00    0.223836287785958E+01
    0.784889155745230E+01    0.000000000000000E+00    0.223916653847669E+01
    0.785389164938908E+01    0.000000000000000E+00    0.223996631150707E+01
    0.785889174132587E+01    0.000000000000000E+00    0.224076220209566E+01
    0.786389183326266E+01    0.000000000000000E+00    0.224155424548637E+01
    0.786889192519945E+01    0.000000000000000E+00    0.224234250657105E+01
    0.787389201713623E+01    0.000000000000000E+00    0.224312706891165E+01
    0.787889210907302E+01    0.000000000000000E+00    0.224390802230345E+01
    0.788389220100981E+01    0.000000000000000E+00    0.224468544878252E+01
    0.788889229294660E+01    0.000000000000000E+00    0.224545941347032E+01
    0.789389238488338E+01    0.000000000000000E+00    0.224622995997985E+01
    0.789889247682017E+01    0.000000000000000E+00    0.224699711159866E+01
    0.790389256875696E+01    0.000000000000000E+00    0.224776087665675E+01
    0.790889266069375E+01    0.000000000000000E+00    0.224852125617859E+01
    0.791389275263053E+01    0.000000000000000E+00    0.224927825170365E+01
    0.791889284456732E+01    0.000000000000000E+00    0.225003187151274E+01
    0.792389293650411E+01    0.000000000000000E+00    0.225078213492271E+01
    0.792889302844090E+01    0.000000000000000E+00    0.225152906945888E+01
    0.793389312037768E+01    0.000000000000000E+00    0.225227271549538E+01
    0.793889321231447E+01    0.000000000000000E+00    0.225301311631017E+01
    0.794389330425126E+01    0.000000000000000E+00    0.225375031627615E+01
    0.794889339618805E+01    0.000000000000000E+00    0.225448435788796E+01
    0.795389348812483E+01    0.000000000000000E+00    0.225521527696433E+01
    0.795889358006162E+01    0.000000000000000E+00    0.225594310262943E+01
    0.796389367199841E+01    0.000000000000000E+00    0.225666785708484E+01
    0.796889376393520E+01    0.000000000000000E+00    0.225738955703053E+01
    0.797389385587199E+01    0.000000000000000E+00    0.225810821579402E+01
    0.797889394780877E+01    0.000000000000000E+00    0.225882384568701E+01
    0.798389403974556E+01    0.000000000000000E+00    0.225953646008775E+01
    0.798889413168235E+01    0.000000000000000E+00    0.226024607492183E+01
    0.799389422361913E+01    0.000000000000000E+00    0.226095270970783E+01
    0.799889431555592E+01    0.000000000000000E+00    0.226165638604504E+01
    0.800389440749271E+01    0.000000000000000E+00    0.226235712964159E+01
    0.800889449942950E+01    0.000000000000000E+00    0.226305496679863E+01
    0.801389459136628E+01    0.000000000000000E+00    0.226374992365445E+01
    0.801889468330307E+01    0.000000000000000E+00    0.226444202864854E+01
    0.802389477523986E+01    0.000000000000000E+00    0.226513130384742E+01
    0.802889486717665E+01    0.000000000000000E+00    0.226581777279802E+01
    0.803389495911343E+01    0.000000000000000E+00    0.226650145605728E+01
    0.803889505105022E+01    0.000000000000000E+00    0.226718237239164E+01
    0.804389514298701E+01    0.000000000000000E+00    0.226786053920574E+01
    0.804889523492380E+01    0.000000000000000E+00    0.226853597307014E+01
    0.805389532686059E+01    0.000000000000000E+00    0.226920869023176E+01
    0.805889541879737E+01    0.000000000000000E+00    0.226987870702270E+01
    0.806389551073416E+01    0.000000000000000E+00    0.227054604012102E+01
    0.806889560267095E+01    0.000000000000000E+00    0.227121070662961E+01
    0.807389569460774E+01    0.000000000000000E+00    0.227187272439285E+01
    0.807889578654452E+01    0.000000000000000E+00    0.227253211080194E+01
    0.808389587848131E+01    0.000000000000000E+00    0.227318888420659E+01
    0.808889597041810E+01    0.000000000000000E+00    0.227384306258919E+01
    0.809389606235488E+01    0.000000000000000E+00    0.227449466413103E+01
    0.809889615429167E+01    0.000000000000000E+00    0.227514370552721E+01
    0.810389624622846E+01    0.000000000000000E+00    0.227579020542666E+01
    0.810889633816525E+01    0.000000000000000E+00    0.227643418069830E+01
    0.811389643010203E+01    0.000000000000000E+00    0.227707564852789E+01
    0.811889652203882E+01    0.000000000000000E+00    0.227771462597183E+01
    0.812389661397561E+01    0.000000000000000E+00    0.227835112997140E+01
    0.812889670591240E+01    0.000000000000000E+00    0.227898517731558E+01
    0.813389679784918E+01    0.000000000000000E+00    0.227961678456831E+01
    0.813889688978597E+01    0.000000000000000E+00    0.228024596796808E+01
    0.814389698172276E+01    0.000000000000000E+00    0.228087274332054E+01
    0.814889707365955E+01    0.000000000000000E+00    0.228149712590674E+01
    0.815389716559633E+01    0.000000000000000E+00    0.228211913052747E+01
    0.815889725753312E+01    0.000000000000000E+00    0.228273877102325E+01
    0.816389734946991E+01    0.000000000000000E+00    0.228335606130319E+01
    0.816889744140670E+01    0.000000000000000E+00    0.228397101450122E+01
    0.817389753334348E+01    0.000000000000000E+00    0.228458364364376E+01
    0.817889762528027E+01    0.000000000000000E+00    0.228519396177693E+01
    0.818389771721706E+01    0.000000000000000E+00    0.228580198182356E+01
    0.818889780915385E+01    0.000000000000000E+00    0.228640771778435E+01
    0.819389790109063E+01    0.000000000000000E+00    0.228701118339957E+01
    0.819889799302742E+01    0.000000000000000E+00    0.228761239323280E+01
    0.820389808496421E+01    0.000000000000000E+00    0.228821136228066E+01
    0.820889817690100E+01    0.000000000000000E+00    0.228880810588600E+01
    0.821389826883778E+01    0.000000000000000E+00    0.228940263955428E+01
    0.821889836077457E+01    0.000000000000000E+00    0.228999497872462E+01
    0.822389845271136E+01    0.000000000000000E+00    0.229058513852465E+01
    0.822889854464815E+01    0.000000000000000E+00    0.229117313354010E+01
    0.823389863658493E+01    0.000000000000000E+00    0.229175897762813E+01
    0.823889872852172E+01    0.000000000000000E+00    0.229234268379624E+01
    0.824389882045851E+01    0.000000000000000E+00    0.229292426408045E+01
    0.824889891239530E+01    0.000000000000000E+00    0.229350373015374E+01
    0.825389900433208E+01    0.000000000000000E+00    0.229408109216543E+01
    0.825889909626887E+01    0.000000000000000E+00    0.229465636043165E+01
    0.826389918820566E+01    0.000000000000000E+00    0.229522954481629E+01
    0.826889928014245E+01    0.000000000000000E+00    0.229580065521349E+01
    0.827389937207923E+01    0.000000000000000E+00    0.229636970174881E+01
    0.827889946401602E+01    0.000000000000000E+00    0.229693669525445E+01
    0.828389955595281E+01    0.000000000000000E+00    0.229750164678219E+01
    0.828889964788960E+01    0.000000000000000E+00    0.229806456838922E+01
    0.829389973982638E+01    0.000000000000000E+00    0.229862547269262E+01
    0.829889983176317E+01    0.000000000000000E+00    0.229918437286591E+01
    0.830389992369996E+01    0.000000000000000E+00    0.229974128245680E+01
    0.830890001563675E+01    0.000000000000000E+00    0.230029621515578E+01
    0.831390010757353E+01    0.000000000000000E+00    0.230084918453957E+01
    0.831890019951032E+01    0.000000000000000E+00    0.230140020381647E+01
    0.832390029144711E+01    0.000000000000000E+00    0.230194928560022E+01
    0.832890038338390E+01    0.000000000000000E+00    0.230249644173622E+01
    0.833390047532068E+01    0.000000000000000E+00    0.230304168319808E+01
    0.833890056725747E+01    0.000000000000000E+00    0.230358502023698E+01
    0.834390065919426E+01    0.000000000000000E+00    0.230412646152930E+01
    0.834890075113105E+01    0.000000000000000E+00    0.230466601616645E+01
    0.835390084306783E+01    0.000000000000000E+00    0.230520369195365E+01
    0.835890093500462E+01    0.000000000000000E+00    0.230573949660158E+01
    0.836390102694141E+01    0.000000000000000E+00    0.230627343778032E+01
    0.836890111887820E+01    0.000000000000000E+00    0.230680552335701E+01
    0.837390121081499E+01    0.000000000000000E+00    0.230733576159798E+01
    0.837890130275177E+01    0.000000000000000E+00    0.230786416138461E+01
    0.838390139468856E+01    0.000000000000000E+00    0.230839073216824E+01
    0.838890148662535E+01    0.000000000000000E+00    0.230891548414835E+01
    0.839390157856213E+01    0.000000000000000E+00    0.230943842812809E+01
    0.839890167049892E+01    0.000000000000000E+00    0.230995957541523E+01
    0.840390176243571E+01    0.000000000000000E+00    0.231047893764746E+01
    0.840890185437250E+01    0.000000000000000E+00    0.231099652658049E+01
    0.841390194630928E+01    0.000000000000000E+00    0.231151235386008E+01
    0.841890203824607E+01    0.000000000000000E+00    0.231202643079931E+01
    0.842390213018286E+01    0.000000000000000E+00    0.231253876818140E+01
    0.842890222211965E+01    0.000000000000000E+00    0.231304937610568E+01
    0.843390231405643E+01    0.000000000000000E+00    0.231355826388901E+01
    0.843890240599322E+01    0.000000000000000E+00    0.231406544001840E+01
    0.844390249793001E+01    0.000000000000000E+00    0.231457091244968E+01
    0.844890258986680E+01    0.000000000000000E+00    0.231507468770029E+01
    0.845390268180359E+01    0.000000000000000E+00    0.231557677269196E+01
    0.845890277374037E+01    0.000000000000000E+00    0.231607717345383E+01
    0.846390286567716E+01    0.000000000000000E+00    0.231657589597502E+01
    0.846890295761395E+01    0.000000000000000E+00    0.231707294630715E+01
    0.847390304955073E+01    0.000000000000000E+00    0.231756833075753E+01
    0.847890314148752E+01    0.000000000000000E+00    0.231806205606942E+01
    0.848390323342431E+01    0.000000000000000E+00    0.231855412933299E+01
    0.848890332536110E+01    0.000000000000000E+00    0.231904455867157E+01
    0.849390341729788E+01    0.000000000000000E+00    0.231953335237093E+01
    0.849890350923467E+01    0.000000000000000E+00    0.232002051945684E+01
    0.850390360117146E+01    0.000000000000000E+00    0.232050606938094E+01
    0.850890369310825E+01    0.000000000000000E+00    0.232099001189534E+01
    0.851390378504503E+01    0.000000000000000E+00    0.232147235688058E+01
    0.851890387698182E+01    0.000000000000000E+00    0.232195311415857E+01
    0.852390396891861E+01    0.000000000000000E+00    0.232243229330739E+01
    0.852890406085540E+01    0.000000000000000E+00    0.232290990349300E+01
    0.853390415279218E+01    0.000000000000000E+00    0.232338595333175E+01
    0.853890424472897E+01    0.000000000000000E+00    0.232386045079366E+01
    0.854390433666576E+01    0.000000000000000E+00    0.232433340315472E+01
    0.854890442860255E+01    0.000000000000000E+00    0.232480481703666E+01
    0.855390452053933E+01    0.000000000000000E+00    0.232527469823193E+01
    0.855890461247612E+01    0.000000000000000E+00    0.232574305229698E+01
    0.856390470441291E+01    0.000000000000000E+00    0.232620988415411E+01
    0.856890479634970E+01    0.000000000000000E+00    0.232667519852507E+01
    0.857390488828648E+01    0.000000000000000E+00    0.232713900004510E+01
    0.857890498022327E+01    0.000000000000000E+00    0.232760129342860E+01
    0.858390507216006E+01    0.000000000000000E+00    0.232806208362238E+01
    0.858890516409685E+01    0.000000000000000E+00    0.232852137593116E+01
    0.859390525603363E+01    0.000000000000000E+00    0.232897917593176E+01
    0.859890534797042E+01    0.000000000000000E+00    0.232943549051572E+01
    0.860390543990721E+01    0.000000000000000E+00    0.232989032578968E+01
    0.860890553184400E+01    0.000000000000000E+00    0.233034368926557E+01
    0.861390562378078E+01    0.000000000000000E+00    0.233079558860263E+01
    0.861890571571757E+01    0.000000000000000E+00    0.233124603175845E+01
    0.862390580765436E+01    0.000000000000000E+00    0.233169502685206E+01
    0.862890589959115E+01    0.000000000000000E+00    0.233214258201584E+01
    0.863390599152793E+01    0.000000000000000E+00    0.233258870524501E+01
    0.863890608346472E+01    0.000000000000000E+00    0.233303340425548E+01
    0.864390617540151E+01    0.000000000000000E+00    0.233347668636007E+01
    0.864890626733830E+01    0.000000000000000E+00    0.233391855837184E+01
    0.865390635927508E+01    0.000000000000000E+00    0.233435902654080E+01
    0.865890645121187E+01    0.000000000000000E+00    0.233479809652704E+01
    0.866390654314866E+01    0.000000000000000E+00    0.233523577053902E+01
    0.866890663508545E+01    0.000000000000000E+00    0.233567206177365E+01
    0.867390672702223E+01    0.000000000000000E+00    0.233610696571407E+01
    0.867890681895902E+01    0.000000000000000E+00    0.233654048899597E+01
    0.868390691089581E+01    0.000000000000000E+00    0.233697263518952E+01
    0.868890700283260E+01    0.000000000000000E+00    0.233740340777808E+01
    0.869390709476938E+01    0.000000000000000E+00    0.233783281029918E+01
    0.869890718670617E+01    0.000000000000000E+00    0.233826084646799E+01
    0.870390727864296E+01    0.000000000000000E+00    0.233868752028221E+01
    0.870890737057975E+01    0.000000000000000E+00    0.233911283610234E+01
    0.871390746251654E+01    0.000000000000000E+00    0.233953679866991E+01
    0.871890755445332E+01    0.000000000000000E+00    0.233995941326996E+01
    0.872390764639011E+01    0.000000000000000E+00    0.234038068543977E+01
    0.872890773832690E+01    0.000000000000000E+00    0.234080062118390E+01
    0.873390783026369E+01    0.000000000000000E+00    0.234121922677539E+01
    0.873890792220047E+01    0.000000000000000E+00    0.234163650868201E+01
    0.874390801413726E+01    0.000000000000000E+00    0.234205247345517E+01
    0.874890810607405E+01    0.000000000000000E+00    0.234246712761154E+01
    0.875390819801084E+01    0.000000000000000E+00    0.234288047751548E+01
    0.875890828994762E+01    0.000000000000000E+00    0.234329252927012E+01
    0.876390838188441E+01    0.000000000000000E+00    0.234370328862406E+01
    0.876890847382120E+01    0.000000000000000E+00    0.234411276089948E+01
    0.877390856575798E+01    0.000000000000000E+00    0.234452095094576E+01
    0.877890865769477E+01    0.000000000000000E+00    0.234492786312119E+01
    0.878390874963156E+01    0.000000000000000E+00    0.234533350130366E+01
    0.878890884156835E+01    0.000000000000000E+00    0.234573786921786E+01
    0.879390893350514E+01    0.000000000000000E+00    0.234614096910561E+01
    0.879890902544192E+01    0.000000000000000E+00    0.234654280449558E+01
    0.880390911737871E+01    0.000000000000000E+00    0.234694337771359E+01
    0.880890920931550E+01    0.000000000000000E+00    0.234734269121823E+01
    0.881390930125229E+01    0.000000000000000E+00    0.234774074748146E+01
    0.881890939318908E+01    0.000000000000000E+00    0.234813754908582E+01
    0.882390948512586E+01    0.000000000000000E+00    0.234853309881283E+01
    0.882890957706265E+01    0.000000000000000E+00    0.234892739971508E+01
    0.883390966899944E+01    0.000000000000000E+00    0.234932045517101E+01
    0.883890976093623E+01    0.000000000000000E+00    0.234971226959364E+01
    0.884390985287301E+01    0.000000000000000E+00    0.235010284487023E+01
    0.884890994480980E+01    0.000000000000000E+00    0.235049218766442E+01
    0.885391003674659E+01    0.000000000000000E+00    0.235088030186576E+01
    0.885891012868338E+01    0.000000000000000E+00    0.235126719238292E+01
    0.886391022062016E+01    0.000000000000000E+00    0.235165286425892E+01
    0.886891031255695E+01    0.000000000000000E+00    0.235203732258691E+01
    0.887391040449374E+01    0.000000000000000E+00    0.235242057241750E+01
    0.887891049643052E+01    0.000000000000000E+00    0.235280261866685E+01
    0.888391058836731E+01    0.000000000000000E+00    0.235318346603140E+01
    0.888891068030410E+01    0.000000000000000E+00    0.235356311891439E+01
    0.889391077224089E+01    0.000000000000000E+00    0.235394158136822E+01
    0.889891086417768E+01    0.000000000000000E+00    0.235431885705584E+01
    0.890391095611446E+01    0.000000000000000E+00    0.235469494923282E+01
    0.890891104805125E+01    0.000000000000000E+00    0.235506986074984E+01
    0.891391113998804E+01    0.000000000000000E+00    0.235544359409643E+01
    0.891891123192483E+01    0.000000000000000E+00    0.235581615137470E+01
    0.892391132386162E+01    0.000000000000000E+00    0.235618753447930E+01
    0.892891141579840E+01    0.000000000000000E+00    0.235655774505805E+01
    0.893391150773519E+01    0.000000000000000E+00    0.235692678464725E+01
    0.893891159967198E+01    0.000000000000000E+00    0.235729465474236E+01
    0.894391169160876E+01    0.000000000000000E+00    0.235766135688020E+01
    0.894891178354555E+01    0.000000000000000E+00    0.235802689271442E+01
    0.895391187548234E+01    0.000000000000000E+00    0.235839126408048E+01
    0.895891196741913E+01    0.000000000000000E+00    0.235875447304660E+01
    0.896391205935591E+01    0.000000000000000E+00    0.235911652194521E+01
    0.896891215129270E+01    0.000000000000000E+00    0.235947741335263E+01
    0.897391224322949E+01    0.000000000000000E+00    0.235983715043965E+01
    0.897891233516628E+01    0.000000000000000E+00    0.236019573597460E+01
    0.898391242710306E+01    0.000000000000000E+00    0.236055317356861E+01
    0.898891251903985E+01    0.000000000000000E+00    0.236090946676771E+01
    0.899391261097664E+01    0.000000000000000E+00    0.236126461925224E+01
    0.899891270291343E+01    0.000000000000000E+00    0.236161863474828E+01
    0.900391279485022E+01    0.000000000000000E+00    0.236197151695253E+01
    0.900891288678700E+01    0.000000000000000E+00    0.236232326945909E+01
    0.901391297872379E+01    0.000000000000000E+00    0.236267389569092E+01
    0.901891307066058E+01    0.000000000000000E+00    0.236302339883941E+01
    0.902391316259737E+01    0.000000000000000E+00    0.236337178181528E+01
    0.902891325453415E+01    0.000000000000000E+00    0.236371904721296E+01
    0.903391334647094E+01    0.000000000000000E+00    0.236406519729040E+01
    0.903891343840773E+01    0.000000000000000E+00    0.236441023396491E+01
    0.904391353034451E+01    0.000000000000000E+00    0.236475415882716E+01
    0.904891362228130E+01    0.000000000000000E+00    0.236509697318254E+01
    0.905391371421809E+01    0.000000000000000E+00    0.236543867798391E+01
    0.905891380615488E+01    0.000000000000000E+00    0.236577927412359E+01
    0.906391389809167E+01    0.000000000000000E+00    0.236611876223672E+01
    0.906891399002846E+01    0.000000000000000E+00    0.236645714289964E+01
    0.907391408196524E+01    0.000000000000000E+00    0.236679441666681E+01
    0.907891417390203E+01    0.000000000000000E+00    0.236713058413462E+01
    0.908391426583882E+01    0.000000000000000E+00    0.236746564599949E+01
    0.908891435777560E+01    0.000000000000000E+00    0.236779960310784E+01
    0.909391444971239E+01    0.000000000000000E+00    0.236813245649547E+01
    0.909891454164918E+01    0.000000000000000E+00    0.236846420741442E+01
    0.910391463358597E+01    0.000000000000000E+00    0.236879485734806E+01
    0.910891472552275E+01    0.000000000000000E+00    0.236912440842681E+01
    0.911391481745954E+01    0.000000000000000E+00    0.236945286127242E+01
    0.911891490939633E+01    0.000000000000000E+00    0.236978021932601E+01
    0.912391500133312E+01    0.000000000000000E+00    0.237010648438894E+01
    0.912891509326990E+01    0.000000000000000E+00    0.237043165882314E+01
    0.913391518520669E+01    0.000000000000000E+00    0.237075574503571E+01
    0.913891527714348E+01    0.000000000000000E+00    0.237107874542326E+01
    0.914391536908027E+01    0.000000000000000E+00    0.237140066231411E+01
    0.914891546101706E+01    0.000000000000000E+00    0.237172149791258E+01
    0.915391555295384E+01    0.000000000000000E+00    0.237204125424813E+01
    0.915891564489063E+01    0.000000000000000E+00    0.237235993313194E+01
    0.916391573682742E+01    0.000000000000000E+00    0.237267753612290E+01
    0.916891582876421E+01    0.000000000000000E+00    0.237299406450441E+01
    0.917391592070099E+01    0.000000000000000E+00    0.237330951927324E+01
    0.917891601263778E+01    0.000000000000000E+00    0.237362390114088E+01
    0.918391610457457E+01    0.000000000000000E+00    0.237393721057235E+01
    0.918891619651136E+01    0.000000000000000E+00    0.237424944598429E+01
    0.919391628844814E+01    0.000000000000000E+00    0.237456061252831E+01
    0.919891638038493E+01    0.000000000000000E+00    0.237487070484457E+01
    0.920391647232172E+01    0.000000000000000E+00    0.237517972434133E+01
    0.920891656425851E+01    0.000000000000000E+00    0.237548767061011E+01
    0.921391665619529E+01    0.000000000000000E+00    0.237579454322354E+01
    0.921891674813208E+01    0.000000000000000E+00    0.237610034178112E+01
    0.922391684006887E+01    0.000000000000000E+00    0.237640506595473E+01
    0.922891693200566E+01    0.000000000000000E+00    0.237670871552867E+01
    0.923391702394244E+01    0.000000000000000E+00    0.237701129043164E+01
    0.923891711587923E+01    0.000000000000000E+00    0.237731279075955E+01
    0.924391720781602E+01    0.000000000000000E+00    0.237761321678745E+01
    0.924891729975281E+01    0.000000000000000E+00    0.237791256896462E+01
    0.925391739168959E+01    0.000000000000000E+00    0.237821084827955E+01
    0.925891748362638E+01    0.000000000000000E+00    0.237850805460047E+01
    0.926391757556317E+01    0.000000000000000E+00    0.237880418967019E+01
    0.926891766749996E+01    0.000000000000000E+00    0.237909925426640E+01
    0.927391775943675E+01    0.000000000000000E+00    0.237939324944931E+01
    0.927891785137353E+01    0.000000000000000E+00    0.237968617629359E+01
    0.928391794331032E+01    0.000000000000000E+00    0.237997803583813E+01
    0.928891803524711E+01    0.000000000000000E+00    0.238026882903989E+01
    0.929391812718390E+01    0.000000000000000E+00    0.238055855673051E+01
    0.929891821912068E+01    0.000000000000000E+00    0.238084721957754E+01
    0.930391831105747E+01    0.000000000000000E+00    0.238113481805176E+01
    0.930891840299426E+01    0.000000000000000E+00    0.238142135240203E+01
    0.931391849493105E+01    0.000000000000000E+00    0.238170682263849E+01
    0.931891858686783E+01    0.000000000000000E+00    0.238199122852490E+01
    0.932391867880462E+01    0.000000000000000E+00    0.238227456958003E+01
    0.932891877074141E+01    0.000000000000000E+00    0.238255684508379E+01
    0.933391886267820E+01    0.000000000000000E+00    0.238283805419685E+01
    0.933891895461498E+01    0.000000000000000E+00    0.238311819555907E+01
    0.934391904655177E+01    0.000000000000000E+00    0.238339726813471E+01
    0.934891913848856E+01    0.000000000000000E+00    0.238367527044486E+01
    0.935391923042535E+01    0.000000000000000E+00    0.238395220101959E+01
    0.935891932236213E+01    0.000000000000000E+00    0.238422805834863E+01
    0.936391941429892E+01    0.000000000000000E+00    0.238450284092339E+01
    0.936891950623571E+01    0.000000000000000E+00    0.238477654727474E+01
    0.937391959817250E+01    0.000000000000000E+00    0.238504917600649E+01
    0.937891969010929E+01    0.000000000000000E+00    0.238532072582320E+01
    0.938391978204607E+01    0.000000000000000E+00    0.238559119555118E+01
    0.938891987398286E+01    0.000000000000000E+00    0.238586058415248E+01
    0.939391996591965E+01    0.000000000000000E+00    0.238612889073019E+01
    0.939892005785643E+01    0.000000000000000E+00    0.238639611452628E+01
    0.940392014979322E+01    0.000000000000000E+00    0.238666225470310E+01
    0.940892024173001E+01    0.000000000000000E+00    0.238692731136312E+01
    0.941392033366680E+01    0.000000000000000E+00    0.238719128345454E+01
    0.941892042560359E+01    0.000000000000000E+00    0.238745417080833E+01
    0.942392051754037E+01    0.000000000000000E+00    0.238771597307393E+01
    0.942892060947716E+01    0.000000000000000E+00    0.238797668988875E+01
    0.943392070141395E+01    0.000000000000000E+00    0.238823632084157E+01
    0.943892079335074E+01    0.000000000000000E+00    0.238849486543621E+01
    0.944392088528752E+01    0.000000000000000E+00    0.238875232305743E+01
    0.944892097722431E+01    0.000000000000000E+00    0.238900869294037E+01
    0.945392106916110E+01    0.000000000000000E+00    0.238926397414454E+01
    0.945892116109789E+01    0.000000000000000E+00    0.238951816553372E+01
    0.946392125303467E+01    0.000000000000000E+00    0.238977126576224E+01
    0.946892134497146E+01    0.000000000000000E+00    0.239002327326824E+01
    0.947392143690825E+01    0.000000000000000E+00    0.239027418627429E+01
    0.947892152884504E+01    0.000000000000000E+00    0.239052400279646E+01
    0.948392162078182E+01    0.000000000000000E+00    0.239077272069649E+01
    0.948892171271861E+01    0.000000000000000E+00    0.239102033737480E+01
    0.949392180465540E+01    0.000000000000000E+00    0.239126685069897E+01
    0.949892189659219E+01    0.000000000000000E+00    0.239151225781983E+01
    0.950392198852897E+01    0.000000000000000E+00    0.239175655604670E+01
    0.950892208046576E+01    0.000000000000000E+00    0.239199974260143E+01
    0.951392217240255E+01    0.000000000000000E+00    0.239224181467687E+01
    0.951892226433934E+01    0.000000000000000E+00    0.239248276946955E+01
    0.952392235627612E+01    0.000000000000000E+00    0.239272260420843E+01
    0.952892244821291E+01    0.000000000000000E+00    0.239296131617962E+01
    0.953392254014970E+01    0.000000000000000E+00    0.239319890274648E+01
    0.953892263208649E+01    0.000000000000000E+00    0.239343536136396E+01
    0.954392272402327E+01    0.000000000000000E+00    0.239367068958753E+01
    0.954892281596006E+01    0.000000000000000E+00    0.239390488507539E+01
    0.955392290789685E+01    0.000000000000000E+00    0.239413794558411E+01
    0.955892299983364E+01    0.000000000000000E+00    0.239436986894726E+01
    0.956392309177042E+01    0.000000000000000E+00    0.239460065315584E+01
    0.956892318370721E+01    0.000000000000000E+00    0.239483029608715E+01
    0.957392327564400E+01    0.000000000000000E+00    0.239505879579716E+01
    0.957892336758078E+01    0.000000000000000E+00    0.239528615029044E+01
    0.958392345951757E+01    0.000000000000000E+00    0.239551235754999E+01
    0.958892355145436E+01    0.000000000000000E+00    0.239573741550396E+01
    0.959392364339115E+01    0.000000000000000E+00    0.239596132199602E+01
    0.959892373532793E+01    0.000000000000000E+00    0.239618407475758E+01
    0.960392382726472E+01    0.000000000000000E+00    0.239640567138259E+01
    0.960892391920151E+01    0.000000000000000E+00    0.239662610930585E+01
    0.961392401113830E+01    0.000000000000000E+00    0.239684538578555E+01
    0.961892410307508E+01    0.000000000000000E+00    0.239706349789074E+01
    0.962392419501187E+01    0.000000000000000E+00    0.239728044249398E+01
    0.962892428694866E+01    0.000000000000000E+00    0.239749621626928E+01
    0.963392437888545E+01    0.000000000000000E+00    0.239771081569554E+01
    0.963892447082223E+01    0.000000000000000E+00    0.239792423707780E+01
    0.964392456275902E+01    0.000000000000000E+00    0.239813647635380E+01
    0.964892465469581E+01    0.000000000000000E+00    0.239834753003733E+01
    0.965392474663260E+01    0.000000000000000E+00    0.239855739336304E+01
    0.965892483856938E+01    0.000000000000000E+00    0.239876606229018E+01
    0.966392493050617E+01    0.000000000000000E+00    0.239897353244666E+01
    0.966892502244296E+01    0.000000000000000E+00    0.239917979940937E+01
    0.967392511437975E+01    0.000000000000000E+00    0.239938485872286E+01
    0.967892520631653E+01    0.000000000000000E+00    0.239958870592248E+01
    0.968392529825332E+01    0.000000000000000E+00    0.239979133655619E+01
    0.968892539019011E+01    0.000000000000000E+00    0.239999274620353E+01
    0.969392548212689E+01    0.000000000000000E+00    0.240019293048908E+01
    0.969892557406368E+01    0.000000000000000E+00    0.240039188509637E+01
    0.970392566600047E+01    0.000000000000000E+00    0.240058960577116E+01
    0.970892575793726E+01    0.000000000000000E+00    0.240078608832421E+01
    0.971392584987404E+01    0.000000000000000E+00    0.240098132862752E+01
    0.971892594181083E+01    0.000000000000000E+00    0.240117532260545E+01
    0.972392603374762E+01    0.000000000000000E+00    0.240136806629870E+01
    0.972892612568441E+01    0.000000000000000E+00    0.240155955549723E+01
    0.973392621762119E+01    0.000000000000000E+00    0.240174978638698E+01
    0.973892630955798E+01    0.000000000000000E+00    0.240193875489305E+01
    0.974392640149477E+01    0.000000000000000E+00    0.240212645695737E+01
    0.974892649343156E+01    0.000000000000000E+00    0.240231288845945E+01
    0.975392658536834E+01    0.000000000000000E+00    0.240249804519176E+01
    0.975892667730513E+01    0.000000000000000E+00    0.240268192283647E+01
    0.976392676924192E+01    0.000000000000000E+00    0.240286451694418E+01
    0.976892686117871E+01    0.000000000000000E+00    0.240304582291488E+01
    0.977392695311549E+01    0.000000000000000E+00    0.240322583598217E+01
    0.977892704505228E+01    0.000000000000000E+00    0.240340455120099E+01
    0.978392713698907E+01    0.000000000000000E+00    0.240358196343933E+01
    0.978892722892586E+01    0.000000000000000E+00    0.240375806737415E+01
    0.979392732086264E+01    0.000000000000000E+00    0.240393285749181E+01
    0.979892741279943E+01    0.000000000000000E+00    0.240410632809483E+01
    0.980392750473622E+01    0.000000000000000E+00    0.240427847307399E+01
    0.980892759667300E+01    0.000000000000000E+00    0.240444928679758E+01
    0.981392768860979E+01    0.000000000000000E+00    0.240461876311049E+01
    0.981892778054658E+01    0.000000000000000E+00    0.240478689523537E+01
    0.982392787248337E+01    0.000000000000000E+00    0.240495367692529E+01
    0.982892796442015E+01    0.000000000000000E+00    0.240511910163566E+01
    0.983392805635694E+01    0.000000000000000E+00    0.240528316274493E+01
    0.983892814829373E+01    0.000000000000000E+00    0.240544585357596E+01
    0.984392824023052E+01    0.000000000000000E+00    0.240560716741524E+01
    0.984892833216730E+01    0.000000000000000E+00    0.240576709753004E+01
    0.985392842410409E+01    0.000000000000000E+00    0.240592563718406E+01
    0.985892851604088E+01    0.000000000000000E+00    0.240608277964692E+01
    0.986392860797767E+01    0.000000000000000E+00    0.240623851820668E+01
    0.986892869991445E+01    0.000000000000000E+00    0.240639284617178E+01
    0.987392879185124E+01    0.000000000000000E+00    0.240654575687369E+01
    0.987892888378803E+01    0.000000000000000E+00    0.240669724366436E+01
    0.988392897572482E+01    0.000000000000000E+00    0.240684729991036E+01
    0.988892906766160E+01    0.000000000000000E+00    0.240699591898484E+01
    0.989392915959839E+01    0.000000000000000E+00    0.240714309422274E+01
    0.989892925153518E+01    0.000000000000000E+00    0.240728881902769E+01
    0.990392934347197E+01    0.000000000000000E+00    0.240743308665193E+01
    0.990892943540875E+01    0.000000000000000E+00    0.240757589034854E+01
    0.991392952734554E+01    0.000000000000000E+00    0.240771722328153E+01
    0.991892961928233E+01    0.000000000000000E+00    0.240785707851582E+01
    0.992392971121912E+01    0.000000000000000E+00    0.240799544899805E+01
    0.992892980315590E+01    0.000000000000000E+00    0.240813232753798E+01
    0.993392989509269E+01    0.000000000000000E+00    0.240826770679160E+01
    0.993892998702948E+01    0.000000000000000E+00    0.240840157924616E+01
    0.994393007896626E+01    0.000000000000000E+00    0.240853393720783E+01
    0.994893017090305E+01    0.000000000000000E+00    0.240866477279225E+01
    0.995393026283984E+01    0.000000000000000E+00    0.240879407791812E+01
    0.995893035477663E+01    0.000000000000000E+00    0.240892184430429E+01
    0.996393044671342E+01    0.000000000000000E+00    0.240904806347007E+01
    0.996893053865020E+01    0.000000000000000E+00    0.240917272674000E+01
    0.997393063058699E+01    0.000000000000000E+00    0.240929582514924E+01
    0.997893072252378E+01    0.000000000000000E+00    0.240941734900472E+01
    0.998393081446056E+01    0.000000000000000E+00    0.240953729158167E+01
    0.998893090639735E+01    0.000000000000000E+00    0.240965564083236E+01
    0.999393099833414E+01    0.000000000000000E+00    0.240977238816722E+01
    0.999893109027093E+01    0.000000000000000E+00    0.240988752394597E+01
    0.100039311822077E+02    0.000000000000000E+00    0.241000103842040E+01
    0.100089312741445E+02    0.000000000000000E+00    0.241011292174918E+01
    0.100139313660813E+02    0.000000000000000E+00    0.241022316401272E+01
    0.100189314580181E+02    0.000000000000000E+00    0.241033175522685E+01
    0.100239315499549E+02    0.000000000000000E+00    0.241043868535462E+01
    0.100289316418917E+02    0.000000000000000E+00    0.241054394431628E+01
    0.100339317338284E+02    0.000000000000000E+00    0.241064752199610E+01
    0.100389318257652E+02    0.000000000000000E+00    0.241074940824711E+01
    0.100439319177020E+02    0.000000000000000E+00    0.241084959289268E+01
    0.100489320096388E+02    0.000000000000000E+00    0.241094806572500E+01
    0.100539321015756E+02    0.000000000000000E+00    0.241104481650096E+01
    0.100589321935124E+02    0.000000000000000E+00    0.241113983493530E+01
    0.100639322854492E+02    0.000000000000000E+00    0.241123311069292E+01
    0.100689323773860E+02    0.000000000000000E+00    0.241132463331999E+01
    0.100739324693227E+02    0.000000000000000E+00    0.241141439245665E+01
    0.100789325612595E+02    0.000000000000000E+00    0.241150237743244E+01
    0.100839326531963E+02    0.000000000000000E+00    0.241158857758884E+01
    0.100889327451331E+02    0.000000000000000E+00    0.241167298211798E+01
    0.100939328370699E+02    0.000000000000000E+00    0.241175558006768E+01
    0.100989329290067E+02    0.000000000000000E+00    0.241183636032558E+01
    0.101039330209435E+02    0.000000000000000E+00    0.241191531160365E+01
    0.101089331128802E+02    0.000000000000000E+00    0.241199242242385E+01
    0.101139332048170E+02    0.000000000000000E+00    0.241206768110554E+01
    0.101189332967538E+02    0.000000000000000E+00    0.241214107575478E+01
    0.101239333886906E+02    0.000000000000000E+00    0.241221259425606E+01
    0.101289334806274E+02    0.000000000000000E+00    0.241228222426642E+01
    0.101339335725642E+02    0.000000000000000E+00    0.241234995321187E+01
    0.101389336645010E+02    0.000000000000000E+00    0.241241576828651E+01
    0.101439337564378E+02    0.000000000000000E+00    0.241247965645177E+01
    0.101489338483745E+02    0.000000000000000E+00    0.241254160431876E+01
    0.101539339403113E+02    0.000000000000000E+00    0.241260159897151E+01
    0.101589340322481E+02    0.000000000000000E+00    0.241265962582026E+01
    0.101639341241849E+02    0.000000000000000E+00    0.241271567163003E+01
    0.101689342161217E+02    0.000000000000000E+00    0.241276972211182E+01
    0.101739343080585E+02    0.000000000000000E+00    0.241282176301522E+01
    0.101789343999953E+02    0.000000000000000E+00    0.241287177991272E+01
    0.101839344919321E+02    0.000000000000000E+00    0.241291975822085E+01
    0.101889345838688E+02    0.000000000000000E+00    0.241296568321247E+01
    0.101939346758056E+02    0.000000000000000E+00    0.241300954002755E+01
    0.101989347677424E+02    0.000000000000000E+00    0.241305131367053E+01
    0.102039348596792E+02    0.000000000000000E+00    0.241309098907950E+01
    0.102089349516160E+02    0.000000000000000E+00    0.241312855100754E+01
    0.102139350435528E+02    0.000000000000000E+00    0.241316398415230E+01
    0.102189351354896E+02    0.000000000000000E+00    0.241319727309391E+01
    0.102239352274264E+02    0.000000000000000E+00    0.241322840230713E+01
    0.102289353193631E+02    0.000000000000000E+00    0.241325735615811E+01
    0.102339354112999E+02    0.000000000000000E+00    0.241328411889906E+01
    0.102389355032367E+02    0.000000000000000E+00    0.241330867466088E+01
    0.102439355951735E+02    0.000000000000000E+00    0.241333100744500E+01
    0.102489356871103E+02    0.000000000000000E+00    0.241335110124861E+01
    0.102539357790471E+02    0.000000000000000E+00    0.241336893931056E+01
    0.102589358709839E+02    0.000000000000000E+00    0.241338450565689E+01
    0.102639359629207E+02    0.000000000000000E+00    0.241339778345557E+01
    0.102689360548574E+02    0.000000000000000E+00    0.241340875585817E+01
    0.102739361467942E+02    0.000000000000000E+00    0.241341740579943E+01
    0.102789362387310E+02    0.000000000000000E+00    0.241342371598444E+01
    0.102839363306678E+02    0.000000000000000E+00    0.241342766887475E+01
    0.102889364226046E+02    0.000000000000000E+00    0.241342924667532E+01
    0.102939365145414E+02    0.000000000000000E+00    0.241342843132260E+01
    0.102989366064782E+02    0.000000000000000E+00    0.241342520447428E+01
    0.103039366984150E+02    0.000000000000000E+00    0.241341954750071E+01
    0.103089367903517E+02    0.000000000000000E+00    0.241341144147825E+01
    0.103139368822885E+02    0.000000000000000E+00    0.241340086718460E+01
    0.103189369742253E+02    0.000000000000000E+00    0.241338780509621E+01
    0.103239370661621E+02    0.000000000000000E+00    0.241337223538804E+01
    0.103289371580989E+02    0.000000000000000E+00    0.241335413793881E+01
    0.103339372500357E+02    0.000000000000000E+00    0.241333349232260E+01
    0.103389373419725E+02    0.000000000000000E+00    0.241331027767897E+01
    0.103439374339093E+02    0.000000000000000E+00    0.241328447331896E+01
    0.103489375258460E+02    0.000000000000000E+00    0.241325605771880E+01
    0.103539376177828E+02    0.000000000000000E+00    0.241322500936771E+01
    0.103589377097196E+02    0.000000000000000E+00    0.241319130644266E+01
    0.103639378016564E+02    0.000000000000000E+00    0.241315492686064E+01
    0.103689378935932E+02    0.000000000000000E+00    0.241311584828843E+01
    0.103739379855300E+02    0.000000000000000E+00    0.241307404815020E+01
    0.103789380774668E+02    0.000000000000000E+00    0.241302950363390E+01
    0.103839381694036E+02    0.000000000000000E+00    0.241298219169716E+01
    0.103889382613403E+02    0.000000000000000E+00    0.241293208906947E+01
    0.103939383532771E+02    0.000000000000000E+00    0.241287917225675E+01
    0.103989384452139E+02    0.000000000000000E+00    0.241282341754042E+01
    0.104039385371507E+02    0.000000000000000E+00    0.241276480097658E+01
    0.104089386290875E+02    0.000000000000000E+00    0.241270329839292E+01
    0.104139387210243E+02    0.000000000000000E+00    0.241263888538361E+01
    0.104189388129611E+02    0.000000000000000E+00    0.241257153730252E+01
    0.104239389048979E+02    0.000000000000000E+00    0.241250122925458E+01
    0.104289389968346E+02    0.000000000000000E+00    0.241242793608566E+01
    0.104339390887714E+02    0.000000000000000E+00    0.241235163237191E+01
    0.104389391807082E+02    0.000000000000000E+00    0.241227229239489E+01
    0.104439392726450E+02    0.000000000000000E+00    0.241218989016607E+01
    0.104489393645818E+02    0.000000000000000E+00    0.241210439935628E+01
    0.104539394565186E+02    0.000000000000000E+00    0.241201579332271E+01
    0.104589395484554E+02    0.000000000000000E+00    0.241192404507917E+01
    0.104639396403922E+02    0.000000000000000E+00    0.241182912728273E+01
    0.104689397323289E+02    0.000000000000000E+00    0.241173101221946E+01
    0.104739398242657E+02    0.000000000000000E+00    0.241162967179071E+01
    0.104789399162025E+02    0.000000000000000E+00    0.241152507750029E+01
    0.104839400081393E+02    0.000000000000000E+00    0.241141720044287E+01
    0.104889401000761E+02    0.000000000000000E+00    0.241130601129351E+01
    0.104939401920129E+02    0.000000000000000E+00    0.241119148029877E+01
    0.104989402839497E+02    0.000000000000000E+00    0.241107357726921E+01
    0.105039403758865E+02    0.000000000000000E+00    0.241095227157356E+01
    0.105089404678232E+02    0.000000000000000E+00    0.241082753213471E+01
    0.105139405597600E+02    0.000000000000000E+00    0.241069932742938E+01
    0.105189406516968E+02    0.000000000000000E+00    0.241056762557514E+01
    0.105239407436336E+02    0.000000000000000E+00    0.241043239379338E+01
    0.105289408355704E+02    0.000000000000000E+00    0.241029359955145E+01
    0.105339409275072E+02    0.000000000000000E+00    0.241015120946777E+01
    0.105389410194440E+02    0.000000000000000E+00    0.241000518970584E+01
    0.105439411113808E+02    0.000000000000000E+00    0.240985550605495E+01
    0.105489412033175E+02    0.000000000000000E+00    0.240970212385595E+01
    0.105539412952543E+02    0.000000000000000E+00    0.240954500801079E+01
    0.105589413871911E+02    0.000000000000000E+00    0.240938412298580E+01
    0.105639414791279E+02    0.000000000000000E+00    0.240921943281384E+01
    0.105689415710647E+02    0.000000000000000E+00    0.240905090109841E+01
    0.105739416630015E+02    0.000000000000000E+00    0.240887849099935E+01
    0.105789417549383E+02    0.000000000000000E+00    0.240870216526212E+01
    0.105839418468751E+02    0.000000000000000E+00    0.240852188618417E+01
    0.105889419388118E+02    0.000000000000000E+00    0.240833761562754E+01
    0.105939420307486E+02    0.000000000000000E+00    0.240814931501017E+01
    0.105989421226854E+02    0.000000000000000E+00    0.240795694529901E+01
    0.106039422146222E+02    0.000000000000000E+00    0.240776046700171E+01
    0.106089423065590E+02    0.000000000000000E+00    0.240755984015654E+01
    0.106139423984958E+02    0.000000000000000E+00    0.240735502432099E+01
    0.106189424904326E+02    0.000000000000000E+00    0.240714597855901E+01
    0.106239425823694E+02    0.000000000000000E+00    0.240693266142707E+01
    0.106289426743061E+02    0.000000000000000E+00    0.240671503096422E+01
    0.106339427662429E+02    0.000000000000000E+00    0.240649304463736E+01
    0.106389428581797E+02    0.000000000000000E+00    0.240626665942132E+01
    0.106439429501165E+02    0.000000000000000E+00    0.240603583166397E+01
    0.106489430420533E+02    0.000000000000000E+00    0.240580051714117E+01
    0.106539431339901E+02    0.000000000000000E+00    0.240556067101927E+01
    0.106589432259269E+02    0.000000000000000E+00    0.240531624783865E+01
    0.106639433178636E+02    0.000000000000000E+00    0.240506720149659E+01
    0.106689434098004E+02    0.000000000000000E+00    0.240481348523074E+01
    0.106739435017372E+02    0.000000000000000E+00    0.240455505160311E+01
    0.106789435936740E+02    0.000000000000000E+00    0.240429185248499E+01
    0.106839436856108E+02    0.000000000000000E+00    0.240402383904280E+01
    0.106889437775476E+02    0.000000000000000E+00    0.240375096172490E+01
    0.106939438694844E+02    0.000000000000000E+00    0.240347317024955E+01
    0.106989439614212E+02    0.000000000000000E+00    0.240319041359383E+01
    0.107039440533579E+02    0.000000000000000E+00    0.240290263998369E+01
    0.107089441452947E+02    0.000000000000000E+00    0.240260979688408E+01
    0.107139442372315E+02    0.000000000000000E+00    0.240231183010085E+01
    0.107189443291683E+02    0.000000000000000E+00    0.240200868832388E+01
    0.107239444211051E+02    0.000000000000000E+00    0.240170031372468E+01
    0.107289445130419E+02    0.000000000000000E+00    0.240138665188728E+01
    0.107339446049787E+02    0.000000000000000E+00    0.240106764622451E+01
    0.107389446969155E+02    0.000000000000000E+00    0.240074323950922E+01
    0.107439447888522E+02    0.000000000000000E+00    0.240041337370075E+01
    0.107489448807890E+02    0.000000000000000E+00    0.240007798994763E+01
    0.107539449727258E+02    0.000000000000000E+00    0.239973702858219E+01
    0.107589450646626E+02    0.000000000000000E+00    0.239939042911415E+01
    0.107639451565994E+02    0.000000000000000E+00    0.239903813021920E+01
    0.107689452485362E+02    0.000000000000000E+00    0.239868006974901E+01
    0.107739453404730E+02    0.000000000000000E+00    0.239831618468599E+01
    0.107789454324098E+02    0.000000000000000E+00    0.239794641116706E+01
    0.107839455243465E+02    0.000000000000000E+00    0.239757068445475E+01
    0.107889456162833E+02    0.000000000000000E+00    0.239718893892682E+01
    0.107939457082201E+02    0.000000000000000E+00    0.239680110806126E+01
    0.107989458001569E+02    0.000000000000000E+00    0.239640712441977E+01
    0.108039458920937E+02    0.000000000000000E+00    0.239600691962980E+01
    0.108089459840305E+02    0.000000000000000E+00    0.239560042436520E+01
    0.108139460759673E+02    0.000000000000000E+00    0.239518756832541E+01
    0.108189461679041E+02    0.000000000000000E+00    0.239476828021342E+01
    0.108239462598408E+02    0.000000000000000E+00    0.239434248771258E+01
    0.108289463517776E+02    0.000000000000000E+00    0.239391011746010E+01
    0.108339464437144E+02    0.000000000000000E+00    0.239347109503668E+01
    0.108389465356512E+02    0.000000000000000E+00    0.239302534490539E+01
    0.108439466275880E+02    0.000000000000000E+00    0.239257279042638E+01
    0.108489467195248E+02    0.000000000000000E+00    0.239211335380551E+01
    0.108539468114616E+02    0.000000000000000E+00    0.239164695607357E+01
    0.108589469033984E+02    0.000000000000000E+00    0.239117351705864E+01
    0.108639469953351E+02    0.000000000000000E+00    0.239069295535881E+01
    0.108689470872719E+02    0.000000000000000E+00    0.239020518831504E+01
    0.108739471792087E+02    0.000000000000000E+00    0.238971013198433E+01
    0.108789472711455E+02    0.000000000000000E+00    0.238920770111309E+01
    0.108839473630823E+02    0.000000000000000E+00    0.238869780911117E+01
    0.108889474550191E+02    0.000000000000000E+00    0.238818036802612E+01
    0.108939475469559E+02    0.000000000000000E+00    0.238765528851823E+01
    0.108989476388927E+02    0.000000000000000E+00    0.238712247983592E+01
    0.109039477308294E+02    0.000000000000000E+00    0.238658184979204E+01
    0.109089478227662E+02    0.000000000000000E+00    0.238603330474286E+01
    0.109139479147030E+02    0.000000000000000E+00    0.238547674984136E+01
    0.109189480066398E+02    0.000000000000000E+00    0.238491208755689E+01
    0.109239480985766E+02    0.000000000000000E+00    0.238433922056038E+01
    0.109289481905134E+02    0.000000000000000E+00    0.238375804897890E+01
    0.109339482824502E+02    0.000000000000000E+00    0.238316847141605E+01
    0.109389483743870E+02    0.000000000000000E+00    0.238257038498854E+01
    0.109439484663237E+02    0.000000000000000E+00    0.238196368517920E+01
    0.109489485582605E+02    0.000000000000000E+00    0.238134826582167E+01
    0.109539486501973E+02    0.000000000000000E+00    0.238072401907603E+01
    0.109589487421341E+02    0.000000000000000E+00    0.238009083540260E+01
    0.109639488340709E+02    0.000000000000000E+00    0.237944860354034E+01
    0.109689489260077E+02    0.000000000000000E+00    0.237879721044998E+01
    0.109739490179445E+02    0.000000000000000E+00    0.237813654133988E+01
    0.109789491098813E+02    0.000000000000000E+00    0.237746647957897E+01
    0.109839492018180E+02    0.000000000000000E+00    0.237678690669101E+01
    0.109889492937548E+02    0.000000000000000E+00    0.237609770231446E+01
    0.109939493856916E+02    0.000000000000000E+00    0.237539874416568E+01
    0.109989494776284E+02    0.000000000000000E+00    0.237468990800062E+01
    0.110039495695652E+02    0.000000000000000E+00    0.237397106757466E+01
    0.110089496615020E+02    0.000000000000000E+00    0.237324209460046E+01
    0.110139497534388E+02    0.000000000000000E+00    0.237250285870423E+01
    0.110189498453756E+02    0.000000000000000E+00    0.237175322738021E+01
    0.110239499373123E+02    0.000000000000000E+00    0.237099306594334E+01
    0.110289500292491E+02    0.000000000000000E+00    0.237022223748038E+01
    0.110339501211859E+02    0.000000000000000E+00    0.236944060279969E+01
    0.110389502131227E+02    0.000000000000000E+00    0.236864802037765E+01
    0.110439503050595E+02    0.000000000000000E+00    0.236784434630981E+01
    0.110489503969963E+02    0.000000000000000E+00    0.236702943425053E+01
    0.110539504889331E+02    0.000000000000000E+00    0.236620313536107E+01
    0.110589505808699E+02    0.000000000000000E+00    0.236536529825162E+01
    0.110639506728066E+02    0.000000000000000E+00    0.236451576892349E+01
    0.110689507647434E+02    0.000000000000000E+00    0.236365439071037E+01
    0.110739508566802E+02    0.000000000000000E+00    0.236278100421872E+01
    0.110789509486170E+02    0.000000000000000E+00    0.236189544726739E+01
    0.110839510405538E+02    0.000000000000000E+00    0.236099755482637E+01
    0.110889511324906E+02    0.000000000000000E+00    0.236008715895495E+01
    0.110939512244274E+02    0.000000000000000E+00    0.235916408873899E+01
    0.110989513163642E+02    0.000000000000000E+00    0.235822817022755E+01
    0.111039514083009E+02    0.000000000000000E+00    0.235727922636856E+01
    0.111089515002377E+02    0.000000000000000E+00    0.235631707694348E+01
    0.111139515921745E+02    0.000000000000000E+00    0.235534153849954E+01
    0.111189516841113E+02    0.000000000000000E+00    0.235435242425496E+01
    0.111239517760481E+02    0.000000000000000E+00    0.235334954423713E+01
    0.111289518679849E+02    0.000000000000000E+00    0.235233270489241E+01
    0.111339519599217E+02    0.000000000000000E+00    0.235130170880209E+01
    0.111389520518585E+02    0.000000000000000E+00    0.235025635567405E+01
    0.111439521437952E+02    0.000000000000000E+00    0.234919644114019E+01
    0.111489522357320E+02    0.000000000000000E+00    0.234812175717552E+01
    0.111539523276688E+02    0.000000000000000E+00    0.234703209195280E+01
    0.111589524196056E+02    0.000000000000000E+00    0.234592722975901E+01
    0.111639525115424E+02    0.000000000000000E+00    0.234480695091220E+01
    0.111689526034792E+02    0.000000000000000E+00    0.234367103167559E+01
    0.111739526954160E+02    0.000000000000000E+00    0.234251924417499E+01
    0.111789527873528E+02    0.000000000000000E+00    0.234135135629525E+01
    0.111839528792895E+02    0.000000000000000E+00    0.234016713160155E+01
    0.111889529712263E+02    0.000000000000000E+00    0.233896632923350E+01
    0.111939530631631E+02    0.000000000000000E+00    0.233774870380709E+01
    0.111989531550999E+02    0.000000000000000E+00    0.233651400531078E+01
    0.112039532470367E+02    0.000000000000000E+00    0.233526197899820E+01
    0.112089533389735E+02    0.000000000000000E+00    0.233399236527697E+01
    0.112139534309103E+02    0.000000000000000E+00    0.233270489959388E+01
    0.112189535228471E+02    0.000000000000000E+00    0.233139931231625E+01
    0.112239536147838E+02    0.000000000000000E+00    0.233007532860924E+01
    0.112289537067206E+02    0.000000000000000E+00    0.232873266830932E+01
    0.112339537986574E+02    0.000000000000000E+00    0.232737104579365E+01
    0.112389538905942E+02    0.000000000000000E+00    0.232599016984544E+01
    0.112439539825310E+02    0.000000000000000E+00    0.232458974351514E+01
    0.112489540744678E+02    0.000000000000000E+00    0.232316946397913E+01
    0.112539541664046E+02    0.000000000000000E+00    0.232172902238649E+01
    0.112589542583414E+02    0.000000000000000E+00    0.232026810371840E+01
    0.112639543502781E+02    0.000000000000000E+00    0.231878638662348E+01
    0.112689544422149E+02    0.000000000000000E+00    0.231728354326198E+01
    0.112739545341517E+02    0.000000000000000E+00    0.231575923914108E+01
    0.112789546260885E+02    0.000000000000000E+00    0.231421313294644E+01
    0.112839547180253E+02    0.000000000000000E+00    0.231264487636926E+01
    0.112889548099621E+02    0.000000000000000E+00    0.231105411392872E+01
    0.112939549018989E+02    0.000000000000000E+00    0.230944048278986E+01
    0.112989549938357E+02    0.000000000000000E+00    0.230780361257652E+01
    0.113039550857724E+02    0.000000000000000E+00    0.230614312517941E+01
    0.113089551777092E+02    0.000000000000000E+00    0.230445863455909E+01
    0.113139552696460E+02    0.000000000000000E+00    0.230274974654368E+01
    0.113189553615828E+02    0.000000000000000E+00    0.230101605862142E+01
    0.113239554535196E+02    0.000000000000000E+00    0.229925715972902E+01
    0.113289555454564E+02    0.000000000000000E+00    0.229747263004932E+01
    0.113339556373932E+02    0.000000000000000E+00    0.229566204040617E+01
    0.113389557293300E+02    0.000000000000000E+00    0.229382495349800E+01
    0.113439558212667E+02    0.000000000000000E+00    0.229196092101328E+01
    0.113489559132035E+02    0.000000000000000E+00    0.229006948608993E+01
    0.113539560051403E+02    0.000000000000000E+00    0.228815018136878E+01
    0.113589560970771E+02    0.000000000000000E+00    0.228620252938620E+01
    0.113639561890139E+02    0.000000000000000E+00    0.228422604216506E+01
    0.113689562809507E+02    0.000000000000000E+00    0.228222022094203E+01
    0.113739563728875E+02    0.000000000000000E+00    0.228018455588031E+01
    0.113789564648243E+02    0.000000000000000E+00    0.227811852577198E+01
    0.113839565567611E+02    0.000000000000000E+00    0.227602159773140E+01
    0.113889566486978E+02    0.000000000000000E+00    0.227389322687405E+01
    0.113939567406346E+02    0.000000000000000E+00    0.227173285599254E+01
    0.113989568325714E+02    0.000000000000000E+00    0.226953991521295E+01
    0.114039569245082E+02    0.000000000000000E+00    0.226731382164441E+01
    0.114089570164450E+02    0.000000000000000E+00    0.226505397901515E+01
    0.114139571083818E+02    0.000000000000000E+00    0.226275977729605E+01
    0.114189572003186E+02    0.000000000000000E+00    0.226043059231115E+01
    0.114239572922554E+02    0.000000000000000E+00    0.225806578533461E+01
    0.114289573841921E+02    0.000000000000000E+00    0.225566470267366E+01
    0.114339574761289E+02    0.000000000000000E+00    0.225322667523700E+01
    0.114389575680657E+02    0.000000000000000E+00    0.225075101808821E+01
    0.114439576600025E+02    0.000000000000000E+00    0.224823702998360E+01
    0.114489577519393E+02    0.000000000000000E+00    0.224568399289395E+01
    0.114539578438761E+02    0.000000000000000E+00    0.224309117150965E+01
    0.114589579358129E+02    0.000000000000000E+00    0.224045781272861E+01
    0.114639580277497E+02    0.000000000000000E+00    0.223778314512573E+01
    0.114689581196864E+02    0.000000000000000E+00    0.223506637841023E+01
    0.114739582116232E+02    0.000000000000000E+00    0.223230670284323E+01
    0.114789583035600E+02    0.000000000000000E+00    0.222950328867017E+01
    0.114839583954968E+02    0.000000000000000E+00    0.222665528550046E+01
    0.114889584874336E+02    0.000000000000000E+00    0.222376182168275E+01
    0.114939585793704E+02    0.000000000000000E+00    0.222082200365385E+01
    0.114989586713072E+02    0.000000000000000E+00    0.221783491526552E+01
    0.115039587632440E+02    0.000000000000000E+00    0.221479961708717E+01
    0.115089588551807E+02    0.000000000000000E+00    0.221171514568443E+01
    0.115139589471175E+02    0.000000000000000E+00    0.220858051287181E+01
    0.115189590390543E+02    0.000000000000000E+00    0.220539470493918E+01
    0.115239591309911E+02    0.000000000000000E+00    0.220215668185037E+01
    0.115289592229279E+02    0.000000000000000E+00    0.219886537641320E+01
    0.115339593148647E+02    0.000000000000000E+00    0.219551969341963E+01
    0.115389594068015E+02    0.000000000000000E+00    0.219211850875486E+01
    0.115439594987383E+02    0.000000000000000E+00    0.218866066847443E+01
    0.115489595906750E+02    0.000000000000000E+00    0.218514498785265E+01
    0.115539596826118E+02    0.000000000000000E+00    0.218157025031751E+01
    0.115589597745486E+02    0.000000000000000E+00    0.217793520588222E+01
    0.115639598664854E+02    0.000000000000000E+00    0.217423857348054E+01
    0.115689599584222E+02    0.000000000000000E+00    0.217047903283786E+01
    0.115739600503590E+02    0.000000000000000E+00    0.216665523028311E+01
    0.115789601422958E+02    0.000000000000000E+00    0.216276577418082E+01
    0.115839602342326E+02    0.000000000000000E+00    0.215880923432352E+01
    0.115889603261694E+02    0.000000000000000E+00    0.215478414065385E+01
    0.115939604181061E+02    0.000000000000000E+00    0.215068898193196E+01
    0.115989605100429E+02    0.000000000000000E+00    0.214652220435101E+01
    0.116039606019797E+02    0.000000000000000E+00    0.214228221009809E+01
    0.116089606939165E+02    0.000000000000000E+00    0.213796735586457E+01
    0.116139607858533E+02    0.000000000000000E+00    0.213357595128979E+01
    0.116189608777901E+02    0.000000000000000E+00    0.212910625735369E+01
    0.116239609697269E+02    0.000000000000000E+00    0.212455648470208E+01
    0.116289610616637E+02    0.000000000000000E+00    0.211992479190837E+01
    0.116339611536004E+02    0.000000000000000E+00    0.211520928366765E+01
    0.116389612455372E+02    0.000000000000000E+00    0.211040800892068E+01
    0.116439613374740E+02    0.000000000000000E+00    0.210551895890508E+01
    0.116489614294108E+02    0.000000000000000E+00    0.210054006513080E+01
    0.116539615213476E+02    0.000000000000000E+00    0.209546919727719E+01
    0.116589616132844E+02    0.000000000000000E+00    0.209030416100861E+01
    0.116639617052212E+02    0.000000000000000E+00    0.208504269570564E+01
    0.116689617971580E+02    0.000000000000000E+00    0.207968247210868E+01
    0.116739618890947E+02    0.000000000000000E+00    0.207422108987117E+01
    0.116789619810315E+02    0.000000000000000E+00    0.206865607501871E+01
    0.116839620729683E+02    0.000000000000000E+00    0.206298487731121E+01
    0.116889621649051E+02    0.000000000000000E+00    0.205720486749732E+01
    0.116939622568419E+02    0.000000000000000E+00    0.205131333452160E+01
    0.116989623487787E+02    0.000000000000000E+00    0.204530748246315E+01
    0.117039624407155E+02    0.000000000000000E+00    0.203918442760599E+01
    0.117089625326523E+02    0.000000000000000E+00    0.203294119519307E+01
    0.117139626245890E+02    0.000000000000000E+00    0.202657471615661E+01
    0.117189627165258E+02    0.000000000000000E+00    0.202008182370968E+01
    0.117239628084626E+02    0.000000000000000E+00    0.201345924981589E+01
    0.117289629003994E+02    0.000000000000000E+00    0.200670362153384E+01
    0.117339629923362E+02    0.000000000000000E+00    0.199981145723360E+01
    0.117389630842730E+02    0.000000000000000E+00    0.199277916268316E+01
    0.117439631762098E+02    0.000000000000000E+00    0.198560302700258E+01
    0.117489632681466E+02    0.000000000000000E+00    0.197827921848459E+01
    0.117539633600833E+02    0.000000000000000E+00    0.197080378028031E+01
    0.117589634520201E+02    0.000000000000000E+00    0.196317262594993E+01
    0.117639635439569E+02    0.000000000000000E+00    0.195538153487844E+01
    0.117689636358937E+02    0.000000000000000E+00    0.194742614755857E+01
    0.117739637278305E+02    0.000000000000000E+00    0.193930196077172E+01
    0.117789638197673E+02    0.000000000000000E+00    0.193100432249269E+01
    0.117839639117041E+02    0.000000000000000E+00    0.192252842680808E+01
    0.117889640036409E+02    0.000000000000000E+00    0.191386930913850E+01
    0.117939640955777E+02    0.000000000000000E+00    0.190502184010394E+01
    0.117989641875144E+02    0.000000000000000E+00    0.189598072071363E+01
    0.118039642794512E+02    0.000000000000000E+00    0.188674047663140E+01
    0.118089643713880E+02    0.000000000000000E+00    0.187729545261594E+01
    0.118139644633248E+02    0.000000000000000E+00    0.186763980688220E+01
    0.118189645552616E+02    0.000000000000000E+00    0.185776750543250E+01
    0.118239646471984E+02    0.000000000000000E+00    0.184767231638439E+01
    0.118289647391352E+02    0.000000000000000E+00    0.183734780432829E+01
    0.118339648310720E+02    0.000000000000000E+00    0.182678732474882E+01
    0.118389649230087E+02    0.000000000000000E+00    0.181598401855957E+01
    0.118439650149455E+02    0.000000000000000E+00    0.180493080679682E+01
    0.118489651068823E+02    0.000000000000000E+00    0.179362038553508E+01
    0.118539651988191E+02    0.000000000000000E+00    0.178204522109273E+01
    0.118589652907559E+02    0.000000000000000E+00    0.177019754560798E+01
    0.118639653826927E+02    0.000000000000000E+00    0.175806935307754E+01
    0.118689654746295E+02    0.000000000000000E+00    0.174565239596428E+01
    0.118739655665663E+02    0.000000000000000E+00    0.173293818249662E+01
    0.118789656585030E+02    0.000000000000000E+00    0.171991797479964E+01
    0.118839657504398E+02    0.000000000000000E+00    0.170658278801887E+01
    0.118889658423766E+02    0.000000000000000E+00    0.169292339062054E+01
    0.118939659343134E+02    0.000000000000000E+00    0.167893030607798E+01
    0.118989660262502E+02    0.000000000000000E+00    0.166459381618354E+01
    0.119039661181870E+02    0.000000000000000E+00    0.164990396625795E+01
    0.119089662101238E+02    0.000000000000000E+00    0.163485057256637E+01
    0.119139663020606E+02    0.000000000000000E+00    0.161942323229184E+01
    0.119189663939973E+02    0.000000000000000E+00    0.160361133644576E+01
    0.119239664859341E+02    0.000000000000000E+00    0.158740408632909E+01
    0.119289665778709E+02    0.000000000000000E+00    0.157079051347874E+01
    0.119339666698077E+02    0.000000000000000E+00    0.155375950475070E+01
    0.119389667617445E+02    0.000000000000000E+00    0.153629983197753E+01
    0.119439668536813E+02    0.000000000000000E+00    0.151840018773852E+01
    0.119489669456181E+02    0.000000000000000E+00    0.150004922774012E+01
    0.119539670375549E+02    0.000000000000000E+00    0.148123562077010E+01
    0.119589671294916E+02    0.000000000000000E+00    0.146194810723528E+01
    0.119639672214284E+02    0.000000000000000E+00    0.144217556740726E+01
    0.119689673133652E+02    0.000000000000000E+00    0.142190710062271E+01
    0.119739674053020E+02    0.000000000000000E+00    0.140113211681491E+01
    0.119789674972388E+02    0.000000000000000E+00    0.137984044189078E+01
    0.119839675891756E+02    0.000000000000000E+00    0.135802243861085E+01
    0.119889676811124E+02    0.000000000000000E+00    0.133566914477637E+01
    0.119939677730492E+02    0.000000000000000E+00    0.131277243067585E+01
    0.119989678649859E+02    0.000000000000000E+00    0.128932517788363E+01
    0.120039679569227E+02    0.000000000000000E+00    0.126532148158406E+01
    0.120089680488595E+02    0.000000000000000E+00    0.124075687997929E+01
    0.120139681407963E+02    0.000000000000000E+00    0.121562860811464E+01
    0.120189682327331E+02    0.000000000000000E+00    0.118993588667473E+01
    0.120239683246699E+02    0.000000000000000E+00    0.116368024794070E+01
    0.120289684166067E+02    0.000000000000000E+00    0.113686588427186E+01
    0.120339685085435E+02    0.000000000000000E+00    0.110950004780027E+01
    0.120389686004803E+02    0.000000000000000E+00    0.108159348410580E+01
    0.120439686924170E+02    0.000000000000000E+00    0.105316090847784E+01
    0.120489687843538E+02    0.000000000000000E+00    0.102422152457183E+01
    0.120539688762906E+02    0.000000000000000E+00    0.994799585472269E+00
    0.120589689682274E+02    0.000000000000000E+00    0.964924996032712E+00
    0.120639690601642E+02    0.000000000000000E+00    0.934633953855631E+00
    0.120689691521010E+02    0.000000000000000E+00    0.903969624493193E+00
    0.120739692440378E+02    0.000000000000000E+00    0.872982844046080E+00
    0.120789693359746E+02    0.000000000000000E+00    0.841732839686093E+00
    0.120839694279113E+02    0.000000000000000E+00    0.810287955287636E+00
    0.120889695198481E+02    0.000000000000000E+00    0.778726365585570E+00
    0.120939696117849E+02    0.000000000000000E+00    0.747136757971752E+00
    0.120989697037217E+02    0.000000000000000E+00    0.715618956292371E+00
    0.121039697956585E+02    0.000000000000000E+00    0.684284455916234E+00
    0.121089698875953E+02    0.000000000000000E+00    0.653256834092011E+00
    0.121139699795321E+02    0.000000000000000E+00    0.622671994462714E+00
    0.121189700714689E+02    0.000000000000000E+00    0.592678199917318E+00
    0.121239701634056E+02    0.000000000000000E+00    0.563435844199701E+00
    0.121289702553424E+02    0.000000000000000E+00    0.535116910430255E+00
    0.121339703472792E+02    0.000000000000000E+00    0.507904064588167E+00
    0.121389704392160E+02    0.000000000000000E+00    0.481989334775142E+00
    0.121439705311528E+02    0.000000000000000E+00    0.457572333467206E+00
    0.121489706230896E+02    0.000000000000000E+00    0.434857990633101E+00
    0.121539707150264E+02    0.000000000000000E+00    0.414053781060866E+00
    0.121589708069632E+02    0.000000000000000E+00    0.395366449746985E+00
    0.121639708988999E+02    0.000000000000000E+00    0.378998264407055E+00
    0.121689709908367E+02    0.000000000000000E+00    0.365142853952193E+00
    0.121739710827735E+02    0.000000000000000E+00    0.353980723550101E+00
    0.121789711747103E+02    0.000000000000000E+00    0.345674570473372E+00
    0.121839712666471E+02    0.000000000000000E+00    0.340364555961044E+00
    0.121889713585839E+02    0.000000000000000E+00    0.338163714960918E+00
    0.121939714505207E+02    0.000000000000000E+00    0.339153704092846E+00
    0.121989715424575E+02    0.000000000000000E+00    0.343381095595012E+00
    0.122039716343942E+02    0.000000000000000E+00    0.350854418925895E+00
    0.122089717263310E+02    0.000000000000000E+00    0.361542130702308E+00
    0.122139718182678E+02    0.000000000000000E+00    0.375371657768283E+00
    0.122189719102046E+02    0.000000000000000E+00    0.392229609027573E+00
    0.122239720021414E+02    0.000000000000000E+00    0.411963192453080E+00
    0.122289720940782E+02    0.000000000000000E+00    0.434382808972983E+00
    0.122339721860150E+02    0.000000000000000E+00    0.459265730154077E+00
    0.122389722779518E+02    0.000000000000000E+00    0.486360707395257E+00
    0.122439723698886E+02    0.000000000000000E+00    0.515393312065679E+00
    0.122489724618253E+02    0.000000000000000E+00    0.546071771173442E+00
    0.122539725537621E+02    0.000000000000000E+00    0.578093049982218E+00
    0.122589726456989E+02    0.000000000000000E+00    0.611148927191431E+00
    0.122639727376357E+02    0.000000000000000E+00    0.644931835313667E+00
    0.122689728295725E+02    0.000000000000000E+00    0.679140260092295E+00
    0.122739729215093E+02    0.000000000000000E+00    0.713483540842746E+00
    0.122789730134461E+02    0.000000000000000E+00    0.747685956075206E+00
    0.122839731053829E+02    0.000000000000000E+00    0.781490027438372E+00
    0.122889731973196E+02    0.000000000000000E+00    0.814659019762816E+00
    0.122939732892564E+02    0.000000000000000E+00    0.846978654556212E+00
    0.122989733811932E+02    0.000000000000000E+00    0.878258086628080E+00
    0.123039734731300E+02    0.000000000000000E+00    0.908330217476814E+00
    0.123089735650668E+02    0.000000000000000E+00    0.937051435084297E+00
    0.123139736570036E+02    0.000000000000000E+00    0.964300877668962E+00
    0.123189737489404E+02    0.000000000000000E+00    0.989979320684527E+00
    0.123239738408772E+02    0.000000000000000E+00    0.101400778259156E+01
    0.123289739328139E+02    0.000000000000000E+00    0.103632593741356E+01
    0.123339740247507E+02    0.000000000000000E+00    0.105689041203331E+01
    0.123389741166875E+02    0.000000000000000E+00    0.107567303477951E+01
    0.123439742086243E+02    0.000000000000000E+00    0.109265909005412E+01
    0.123489743005611E+02    0.000000000000000E+00    0.110784562228581E+01
    0.123539743924979E+02    0.000000000000000E+00    0.112123982187740E+01
    0.123589744844347E+02    0.000000000000000E+00    0.113285751636405E+01
    0.123639745763715E+02    0.000000000000000E+00    0.114272178187591E+01
    0.123689746683082E+02    0.000000000000000E+00    0.115086168324324E+01
    0.123739747602450E+02    0.000000000000000E+00    0.115731114564526E+01
    0.123789748521818E+02    0.000000000000000E+00    0.116210795647909E+01
    0.123839749441186E+02    0.000000000000000E+00    0.116529289297274E+01
    0.123889750360554E+02    0.000000000000000E+00    0.116690896883038E+01
    0.123939751279922E+02    0.000000000000000E+00    0.116700079171075E+01
    0.123989752199290E+02    0.000000000000000E+00    0.116561402416045E+01
    0.124039753118658E+02    0.000000000000000E+00    0.116279492796248E+01
    0.124089754038025E+02    0.000000000000000E+00    0.115859001270809E+01
    0.124139754957393E+02    0.000000000000000E+00    0.115304573116670E+01
    0.124189755876761E+02    0.000000000000000E+00    0.114620825908910E+01
    0.124239756796129E+02    0.000000000000000E+00    0.113812332466436E+01
    0.124289757715497E+02    0.000000000000000E+00    0.112883608851951E+01
    0.124339758634865E+02    0.000000000000000E+00    0.111839106631935E+01
    0.124389759554233E+02    0.000000000000000E+00    0.110683208776750E+01
    0.124439760473601E+02    0.000000000000000E+00    0.109420228646178E+01
    0.124489761392968E+02    0.000000000000000E+00    0.108054411566464E+01
    0.124539762312336E+02    0.000000000000000E+00    0.106589938561208E+01
    0.124589763231704E+02    0.000000000000000E+00    0.105030931849662E+01
    0.124639764151072E+02    0.000000000000000E+00    0.103381461772022E+01
    0.124689765070440E+02    0.000000000000000E+00    0.101645554842167E+01
    0.124739765989808E+02    0.000000000000000E+00    0.998272026641494E+00
    0.124789766909176E+02    0.000000000000000E+00    0.979303714798181E+00
    0.124839767828544E+02    0.000000000000000E+00    0.959590121401324E+00
    0.124889768747912E+02    0.000000000000000E+00    0.939170703243444E+00
    0.124939769667279E+02    0.000000000000000E+00    0.918084967892830E+00
    0.124989770586647E+02    0.000000000000000E+00    0.896372577798293E+00
    0.125039771506015E+02    0.000000000000000E+00    0.874073446845353E+00
    0.125089772425383E+02    0.000000000000000E+00    0.851227840676952E+00
    0.125139773344751E+02    0.000000000000000E+00    0.827876467465967E+00
    0.125189774264119E+02    0.000000000000000E+00    0.804060565055430E+00
    0.125239775183487E+02    0.000000000000000E+00    0.779821981235178E+00
    0.125289776102855E+02    0.000000000000000E+00    0.755203246449744E+00
    0.125339777022222E+02    0.000000000000000E+00    0.730247637998417E+00
    0.125389777941590E+02    0.000000000000000E+00    0.704999234815579E+00
    0.125439778860958E+02    0.000000000000000E+00    0.679502961986531E+00
    0.125489779780326E+02    0.000000000000000E+00    0.653804624113785E+00
    0.125539780699694E+02    0.000000000000000E+00    0.627950926808763E+00
    0.125589781619062E+02    0.000000000000000E+00    0.601989485519479E+00
    0.125639782538430E+02    0.000000000000000E+00    0.575968821030573E+00
    0.125689783457798E+02    0.000000000000000E+00    0.549938341014630E+00
    0.125739784377165E+02    0.000000000000000E+00    0.523948307097581E+00
    0.125789785296533E+02    0.000000000000000E+00    0.498049786993540E+00
    0.125839786215901E+02    0.000000000000000E+00    0.472294591370545E+00
    0.125889787135269E+02    0.000000000000000E+00    0.446735195230184E+00
    0.125939788054637E+02    0.000000000000000E+00    0.421424643719761E+00
    0.125989788974005E+02    0.000000000000000E+00    0.396416442445565E+00
    0.126039789893373E+02    0.000000000000000E+00    0.371764432520049E+00
    0.126089790812741E+02    0.000000000000000E+00    0.347522650751028E+00
    0.126139791732108E+02    0.000000000000000E+00    0.323745175567659E+00
    0.126189792651476E+02    0.000000000000000E+00    0.300485959472421E+00
    0.126239793570844E+02    0.000000000000000E+00    0.277798649007269E+00
    0.126289794490212E+02    0.000000000000000E+00    0.255736393424059E+00
    0.126339795409580E+02    0.000000000000000E+00    0.234351643449114E+00
    0.126389796328948E+02    0.000000000000000E+00    0.213695941724989E+00
    0.126439797248316E+02    0.000000000000000E+00    0.193819706712861E+00
    0.126489798167684E+02    0.000000000000000E+00    0.174772011700506E+00
    0.126539799087051E+02    0.000000000000000E+00    0.156600362341261E+00
    0.126589800006419E+02    0.000000000000000E+00    0.139350471835519E+00
    0.126639800925787E+02    0.000000000000000E+00    0.123066040218420E+00
    0.126689801845155E+02    0.000000000000000E+00    0.107788536753801E+00
    0.126739802764523E+02    0.000000000000000E+00    0.935569894496217E-01
    0.126789803683891E+02    0.000000000000000E+00    0.804077836956228E-01
    0.126839804603259E+02    0.000000000000000E+00    0.683744724090897E-01
    0.126889805522627E+02    0.000000000000000E+00    0.574875999595738E-01
    0.126939806441995E+02    0.000000000000000E+00    0.477745420176868E-01
    0.126989807361362E+02    0.000000000000000E+00    0.392593633098624E-01
    0.127039808280730E+02    0.000000000000000E+00    0.319626950614010E-01
    0.127089809200098E+02    0.000000000000000E+00    0.259016336775214E-01
    0.127139810119466E+02    0.000000000000000E+00    0.210896619503457E-01
    0.127189811038834E+02    0.000000000000000E+00    0.175365937936280E-01
    0.127239811958202E+02    0.000000000000000E+00    0.152485432026071E-01
    0.127289812877570E+02    0.000000000000000E+00    0.142279178194019E-01
    0.127339813796938E+02    0.000000000000000E+00    0.144734371564153E-01
    0.127389814716305E+02    0.000000000000000E+00    0.159801752386859E-01
    0.127439815635673E+02    0.000000000000000E+00    0.187396270223697E-01
    0.127489816555041E+02    0.000000000000000E+00    0.227397977931212E-01
    0.127539817474409E+02    0.000000000000000E+00    0.279653143170213E-01
    0.127589818393777E+02    0.000000000000000E+00    0.343975563488998E-01
    0.127639819313145E+02    0.000000000000000E+00    0.420148068504212E-01
    0.127689820232513E+02    0.000000000000000E+00    0.507924190748121E-01
    0.127739821151881E+02    0.000000000000000E+00    0.607029985199898E-01
    0.127789822071248E+02    0.000000000000000E+00    0.717165976308032E-01
    0.127839822990616E+02    0.000000000000000E+00    0.838009210557643E-01
    0.127889823909984E+02    0.000000000000000E+00    0.969215391703401E-01
    0.127939824829352E+02    0.000000000000000E+00    0.111042107748565E+00
    0.127989825748720E+02    0.000000000000000E+00    0.126124591340450E+00
    0.128039826668088E+02    0.000000000000000E+00    0.142129488419833E+00
    0.128089827587456E+02    0.000000000000000E+00    0.159016056100747E+00
    0.128139828506824E+02    0.000000000000000E+00    0.176742532518689E+00
    0.128189829426191E+02    0.000000000000000E+00    0.195266355060514E+00
    0.128239830345559E+02    0.000000000000000E+00    0.214544372790982E+00
    0.128289831264927E+02    0.000000000000000E+00    0.234533051594500E+00
    0.128339832184295E+02    0.000000000000000E+00    0.255188670730763E+00
    0.128389833103663E+02    0.000000000000000E+00    0.276467509688523E+00
    0.128439834023031E+02    0.000000000000000E+00    0.298326024408386E+00
    0.128489834942399E+02    0.000000000000000E+00    0.320721012130456E+00
    0.128539835861767E+02    0.000000000000000E+00    0.343609764302629E+00
    0.128589836781134E+02    0.000000000000000E+00    0.366950207157257E+00
    0.128639837700502E+02    0.000000000000000E+00    0.390701029726586E+00
    0.128689838619870E+02    0.000000000000000E+00    0.414821799217777E+00
    0.128739839539238E+02    0.000000000000000E+00    0.439273063805914E+00
    0.128789840458606E+02    0.000000000000000E+00    0.464016443027529E+00
    0.128839841377974E+02    0.000000000000000E+00    0.489014706066083E+00
    0.128889842297342E+02    0.000000000000000E+00    0.514231838315545E+00
    0.128939843216710E+02    0.000000000000000E+00    0.539633096686922E+00
    0.128989844136078E+02    0.000000000000000E+00    0.565185054157703E+00
    0.129039845055445E+02    0.000000000000000E+00    0.590855634595477E+00
    0.129089845974813E+02    0.000000000000000E+00    0.616614136614214E+00
    0.129139846894181E+02    0.000000000000000E+00    0.642431251121553E+00
    0.129189847813549E+02    0.000000000000000E+00    0.668279068187481E+00
    0.129239848732917E+02    0.000000000000000E+00    0.694131077747265E+00
    0.129289849652285E+02    0.000000000000000E+00    0.719962163114108E+00
    0.129339850571653E+02    0.000000000000000E+00    0.745748588347573E+00
    0.129389851491021E+02    0.000000000000000E+00    0.771467980106374E+00
    0.129439852410388E+02    0.000000000000000E+00    0.797099304615405E+00
    0.129489853329756E+02    0.000000000000000E+00    0.822622840352442E+00
    0.129539854249124E+02    0.000000000000000E+00    0.848020147031345E+00
    0.129589855168492E+02    0.000000000000000E+00    0.873274031427634E+00
    0.129639856087860E+02    0.000000000000000E+00    0.898368510558394E+00
    0.129689857007228E+02    0.000000000000000E+00    0.923288772694138E+00
    0.129739857926596E+02    0.000000000000000E+00    0.948021136644929E+00
    0.129789858845964E+02    0.000000000000000E+00    0.972553009726814E+00
    0.129839859765331E+02    0.000000000000000E+00    0.996872844774782E+00
    0.129889860684699E+02    0.000000000000000E+00    0.102097009654037E+01
    0.129939861604067E+02    0.000000000000000E+00    0.104483517821818E+01
    0.129989862523435E+02    0.000000000000000E+00    0.106845941621006E+01
    0.130039863442803E+02    0.000000000000000E+00    0.109183500816671E+01
    0.130089864362171E+02    0.000000000000000E+00    0.111495497857512E+01
    0.130139865281539E+02    0.000000000000000E+00    0.113781313635907E+01
    0.130189866200907E+02    0.000000000000000E+00    0.116040403297618E+01
    0.130239867120274E+02    0.000000000000000E+00    0.118272292140755E+01
    0.130289868039642E+02    0.000000000000000E+00    0.120476571617472E+01
    0.130339868959010E+02    0.000000000000000E+00    0.122652895447481E+01
    0.130389869878378E+02    0.000000000000000E+00    0.124800975851068E+01
    0.130439870797746E+02    0.000000000000000E+00    0.126920579907725E+01
    0.130489871717114E+02    0.000000000000000E+00    0.129011526044780E+01
    0.130539872636482E+02    0.000000000000000E+00    0.131073680659583E+01
    0.130589873555850E+02    0.000000000000000E+00    0.133106954876967E+01
    0.130639874475217E+02    0.000000000000000E+00    0.135111301443202E+01
    0.130689875394585E+02    0.000000000000000E+00    0.137086711756406E+01
    0.130739876313953E+02    0.000000000000000E+00    0.139033213032690E+01
    0.130789877233321E+02    0.000000000000000E+00    0.140950865606612E+01
    0.130839878152689E+02    0.000000000000000E+00    0.142839760363864E+01
    0.130889879072057E+02    0.000000000000000E+00    0.144700016303668E+01
    0.130939879991425E+02    0.000000000000000E+00    0.146531778227876E+01
    0.130989880910793E+02    0.000000000000000E+00    0.148335214553445E+01
    0.131039881830160E+02    0.000000000000000E+00    0.150110515244694E+01
    0.131089882749528E+02    0.000000000000000E+00    0.151857889861470E+01
    0.131139883668896E+02    0.000000000000000E+00    0.153577565719229E+01
    0.131189884588264E+02    0.000000000000000E+00    0.155269786156911E+01
    0.131239885507632E+02    0.000000000000000E+00    0.156934808908381E+01
    0.131289886427000E+02    0.000000000000000E+00    0.158572904573187E+01
    0.131339887346368E+02    0.000000000000000E+00    0.160184355182389E+01
    0.131389888265736E+02    0.000000000000000E+00    0.161769452855187E+01
    0.131439889185104E+02    0.000000000000000E+00    0.163328498542192E+01
    0.131489890104471E+02    0.000000000000000E+00    0.164861800851262E+01
    0.131539891023839E+02    0.000000000000000E+00    0.166369674952353E+01
    0.131589891943207E+02    0.000000000000000E+00    0.167852441565670E+01
    0.131639892862575E+02    0.000000000000000E+00    0.169310425893996E+01
    0.131689893781943E+02    0.000000000000000E+00    0.170743957101389E+01
    0.131739894701311E+02    0.000000000000000E+00    0.172153366969704E+01
    0.131789895620679E+02    0.000000000000000E+00    0.173538989520708E+01
    0.131839896540047E+02    0.000000000000000E+00    0.174901160178349E+01
    0.131889897459414E+02    0.000000000000000E+00    0.176240215129597E+01
    0.131939898378782E+02    0.000000000000000E+00    0.177556490722959E+01
    0.131989899298150E+02    0.000000000000000E+00    0.178850322913096E+01
    0.132039900217518E+02    0.000000000000000E+00    0.180122046749301E+01
    0.132089901136886E+02    0.000000000000000E+00    0.181371995905213E+01
    0.132139902056254E+02    0.000000000000000E+00    0.182600502247170E+01
    0.132189902975622E+02    0.000000000000000E+00    0.183807895438740E+01
    0.132239903894990E+02    0.000000000000000E+00    0.184994502579069E+01
    0.132289904814357E+02    0.000000000000000E+00    0.186160647872820E+01
    0.132339905733725E+02    0.000000000000000E+00    0.187306652329564E+01
    0.132389906653093E+02    0.000000000000000E+00    0.188432833490645E+01
    0.132439907572461E+02    0.000000000000000E+00    0.189539505181645E+01
    0.132489908491829E+02    0.000000000000000E+00    0.190626977296404E+01
    0.132539909411197E+02    0.000000000000000E+00    0.191695555539591E+01
    0.132589910330565E+02    0.000000000000000E+00    0.192745541412738E+01
    0.132639911249933E+02    0.000000000000000E+00    0.193777231760273E+01
    0.132689912169300E+02    0.000000000000000E+00    0.194790918940166E+01
    0.132739913088668E+02    0.000000000000000E+00    0.195786890486052E+01
    0.132789914008036E+02    0.000000000000000E+00    0.196765429068636E+01
    0.132839914927404E+02    0.000000000000000E+00    0.197726812384855E+01
    0.132889915846772E+02    0.000000000000000E+00    0.198671313069523E+01
    0.132939916766140E+02    0.000000000000000E+00    0.199599198618733E+01
    0.132989917685508E+02    0.000000000000000E+00    0.200510731324853E+01
    0.133039918604876E+02    0.000000000000000E+00    0.201406168214297E+01
    0.133089919524243E+02    0.000000000000000E+00    0.202285761010734E+01
    0.133139920443611E+02    0.000000000000000E+00    0.203149756083601E+01
    0.133189921362979E+02    0.000000000000000E+00    0.203998394420452E+01
    0.133239922282347E+02    0.000000000000000E+00    0.204831911598787E+01
    0.133289923201715E+02    0.000000000000000E+00    0.205650537764549E+01
    0.133339924121083E+02    0.000000000000000E+00    0.206454497615497E+01
    0.133389925040451E+02    0.000000000000000E+00    0.207244010388829E+01
    0.133439925959819E+02    0.000000000000000E+00    0.208019289852485E+01
    0.133489926879186E+02    0.000000000000000E+00    0.208780544299554E+01
    0.133539927798554E+02    0.000000000000000E+00    0.209527976545288E+01
    0.133589928717922E+02    0.000000000000000E+00    0.210261783926200E+01
    0.133639929637290E+02    0.000000000000000E+00    0.210982158300797E+01
    0.133689930556658E+02    0.000000000000000E+00    0.211689286051498E+01
    0.133739931476026E+02    0.000000000000000E+00    0.212383348087291E+01
    0.133789932395394E+02    0.000000000000000E+00    0.213064519846765E+01
    0.133839933314762E+02    0.000000000000000E+00    0.213732971301088E+01
    0.133889934234130E+02    0.000000000000000E+00    0.214388866956580E+01
    0.133939935153497E+02    0.000000000000000E+00    0.215032365856530E+01
    0.133989936072865E+02    0.000000000000000E+00    0.215663621581882E+01
    0.134039936992233E+02    0.000000000000000E+00    0.216282782250499E+01
    0.134089937911601E+02    0.000000000000000E+00    0.216889990514637E+01
    0.134139938830969E+02    0.000000000000000E+00    0.217485383556348E+01
    0.134189939750337E+02    0.000000000000000E+00    0.218069093080486E+01
    0.134239940669705E+02    0.000000000000000E+00    0.218641245305164E+01
    0.134289941589073E+02    0.000000000000000E+00    0.219201960942811E+01
    0.134339942508440E+02    0.000000000000000E+00    0.219751355209815E+01
    0.134389943427808E+02    0.000000000000000E+00    0.220289537761429E+01
    0.134439944347176E+02    0.000000000000000E+00    0.220816612708758E+01
    0.134489945266544E+02    0.000000000000000E+00    0.221332678573077E+01
    0.134539946185912E+02    0.000000000000000E+00    0.221837828256306E+01
    0.134589947105280E+02    0.000000000000000E+00    0.222332149003814E+01
    0.134639948024648E+02    0.000000000000000E+00    0.222815722361981E+01
    0.134689948944016E+02    0.000000000000000E+00    0.223288624130146E+01
    0.134739949863383E+02    0.000000000000000E+00    0.223750924306746E+01
    0.134789950782751E+02    0.000000000000000E+00    0.224202687029136E+01
    0.134839951702119E+02    0.000000000000000E+00    0.224643970506788E+01
    0.134889952621487E+02    0.000000000000000E+00    0.225074826947487E+01
    0.134939953540855E+02    0.000000000000000E+00    0.225495302476042E+01
    0.134989954460223E+02    0.000000000000000E+00    0.225905437045132E+01
    0.135039955379591E+02    0.000000000000000E+00    0.226305264337808E+01
    0.135089956298959E+02    0.000000000000000E+00    0.226694811661122E+01
    0.135139957218326E+02    0.000000000000000E+00    0.227074099828838E+01
    0.135189958137694E+02    0.000000000000000E+00    0.227443143049396E+01
    0.135239959057062E+02    0.000000000000000E+00    0.227801948762593E+01
    0.135289959976430E+02    0.000000000000000E+00    0.228150517485602E+01
    0.135339960895798E+02    0.000000000000000E+00    0.228488842744452E+01
    0.135389961815166E+02    0.000000000000000E+00    0.228816910777601E+01
    0.135439962734534E+02    0.000000000000000E+00    0.229134700425406E+01
    0.135489963653902E+02    0.000000000000000E+00    0.229442182914223E+01
    0.135539964573269E+02    0.000000000000000E+00    0.229739321643306E+01
    0.135589965492637E+02    0.000000000000000E+00    0.230026071955637E+01
    0.135639966412005E+02    0.000000000000000E+00    0.230302380891958E+01
    0.135689967331373E+02    0.000000000000000E+00    0.230568186926731E+01
    0.135739968250741E+02    0.000000000000000E+00    0.230823419685660E+01
    0.135789969170109E+02    0.000000000000000E+00    0.231067999642149E+01
    0.135839970089477E+02    0.000000000000000E+00    0.231301837792847E+01
    0.135889971008845E+02    0.000000000000000E+00    0.231524835309905E+01
    0.135939971928213E+02    0.000000000000000E+00    0.231736883168718E+01
    0.135989972847580E+02    0.000000000000000E+00    0.231937861749440E+01
    0.136039973766948E+02    0.000000000000000E+00    0.232127640410460E+01
    0.136089974686316E+02    0.000000000000000E+00    0.232306077031873E+01
    0.136139975605684E+02    0.000000000000000E+00    0.232473017526842E+01
    0.136189976525052E+02    0.000000000000000E+00    0.232628295318537E+01
    0.136239977444420E+02    0.000000000000000E+00    0.232771730780179E+01
    0.136289978363788E+02    0.000000000000000E+00    0.232903130635464E+01
    0.136339979283156E+02    0.000000000000000E+00    0.233022287316451E+01
    0.136389980202523E+02    0.000000000000000E+00    0.233128978275702E+01
    0.136439981121891E+02    0.000000000000000E+00    0.233222965249216E+01
    0.136489982041259E+02    0.000000000000000E+00    0.233303993466340E+01
    0.136539982960627E+02    0.000000000000000E+00    0.233371790802569E+01
    0.136589983879995E+02    0.000000000000000E+00    0.233426066870707E+01
    0.136639984799363E+02    0.000000000000000E+00    0.233466512045454E+01
    0.136689985718731E+02    0.000000000000000E+00    0.233492796416080E+01
    0.136739986638099E+02    0.000000000000000E+00    0.233504568661252E+01
    0.136789987557466E+02    0.000000000000000E+00    0.233501454839604E+01
    0.136839988476834E+02    0.000000000000000E+00    0.233483057088943E+01
    0.136889989396202E+02    0.000000000000000E+00    0.233448952226344E+01
    0.136939990315570E+02    0.000000000000000E+00    0.233398690240552E+01
    0.136989991234938E+02    0.000000000000000E+00    0.233331792666363E+01
    0.137039992154306E+02    0.000000000000000E+00    0.233247750840997E+01
    0.137089993073674E+02    0.000000000000000E+00    0.233146023991824E+01
    0.137139993993042E+02    0.000000000000000E+00    0.233026037221210E+01
    0.137189994912409E+02    0.000000000000000E+00    0.232887179282131E+01
    0.137239995831777E+02    0.000000000000000E+00    0.232728800195104E+01
    0.137289996751145E+02    0.000000000000000E+00    0.232550208662300E+01
    0.137339997670513E+02    0.000000000000000E+00    0.232350669265333E+01
    0.137389998589881E+02    0.000000000000000E+00    0.232129399425514E+01
    0.137439999509249E+02    0.000000000000000E+00    0.231885566103208E+01
    0.137490000428617E+02    0.000000000000000E+00    0.231618282210297E+01
    0.137540001347985E+02    0.000000000000000E+00    0.231326602706776E+01
    0.137590002267352E+02    0.000000000000000E+00    0.231009520349141E+01
    0.137640003186720E+02    0.000000000000000E+00    0.230665961054380E+01
    0.137690004106088E+02    0.000000000000000E+00    0.230294778839108E+01
    0.137740005025456E+02    0.000000000000000E+00    0.229894750288426E+01
    0.137790005944824E+02    0.000000000000000E+00    0.229464568503524E+01
    0.137840006864192E+02    0.000000000000000E+00    0.229002836470113E+01
    0.137890007783560E+02    0.000000000000000E+00    0.228508059798021E+01
    0.137940008702928E+02    0.000000000000000E+00    0.227978638680373E+01
    0.137990009622296E+02    0.000000000000000E+00    0.227412859192727E+01
    0.138040010541663E+02    0.000000000000000E+00    0.226808883546335E+01
    0.138090011461031E+02    0.000000000000000E+00    0.226164739431167E+01
    0.138140012380399E+02    0.000000000000000E+00    0.225478308238981E+01
    0.138190013299767E+02    0.000000000000000E+00    0.224747312018241E+01
    0.138240014219135E+02    0.000000000000000E+00    0.223969299034251E+01
    0.138290015138503E+02    0.000000000000000E+00    0.223141627750722E+01
    0.138340016057871E+02    0.000000000000000E+00    0.222261449035048E+01
    0.138390016977239E+02    0.000000000000000E+00    0.221325686361256E+01
    0.138440017896606E+02    0.000000000000000E+00    0.220331013751978E+01
    0.138490018815974E+02    0.000000000000000E+00    0.219273831168123E+01
    0.138540019735342E+02    0.000000000000000E+00    0.218150237007761E+01
    0.138590020654710E+02    0.000000000000000E+00    0.216955997336499E+01
    0.138640021574078E+02    0.000000000000000E+00    0.215686511413967E+01
    0.138690022493446E+02    0.000000000000000E+00    0.214336773024949E+01
    0.138740023412814E+02    0.000000000000000E+00    0.212901327058436E+01
    0.138790024332182E+02    0.000000000000000E+00    0.211374220707507E+01
    0.138840025251549E+02    0.000000000000000E+00    0.209748948588098E+01
    0.138890026170917E+02    0.000000000000000E+00    0.208018390997885E+01
    0.138940027090285E+02    0.000000000000000E+00    0.206174744462550E+01
    0.138990028009653E+02    0.000000000000000E+00    0.204209443651964E+01
    0.139040028929021E+02    0.000000000000000E+00    0.202113073707703E+01
    0.139090029848389E+02    0.000000000000000E+00    0.199875272022513E+01
    0.139140030767757E+02    0.000000000000000E+00    0.197484618584151E+01
    0.139190031687125E+02    0.000000000000000E+00    0.194928514185429E+01
    0.139240032606492E+02    0.000000000000000E+00    0.192193046180962E+01
    0.139290033525860E+02    0.000000000000000E+00    0.189262842146148E+01
    0.139340034445228E+02    0.000000000000000E+00    0.186120912928480E+01
    0.139390035364596E+02    0.000000000000000E+00    0.182748488420239E+01
    0.139440036283964E+02    0.000000000000000E+00    0.179124852292367E+01
    0.139490037203332E+02    0.000000000000000E+00    0.175227186460225E+01
    0.139540038122700E+02    0.000000000000000E+00    0.171030443015605E+01
    0.139590039042068E+02    0.000000000000000E+00    0.166507271950527E+01
    0.139640039961435E+02    0.000000000000000E+00    0.161628048950828E+01
    0.139690040880803E+02    0.000000000000000E+00    0.156361071320149E+01
    0.139740041800171E+02    0.000000000000000E+00    0.150673025121014E+01
    0.139790042719539E+02    0.000000000000000E+00    0.144529877382245E+01
    0.139840043638907E+02    0.000000000000000E+00    0.137898419194683E+01
    0.139890044558275E+02    0.000000000000000E+00    0.130748783959202E+01
    0.139940045477643E+02    0.000000000000000E+00    0.123058393234148E+01
    0.139990046397011E+02    0.000000000000000E+00    0.114817933295044E+01
    0.140040047316379E+02    0.000000000000000E+00    0.106040110936065E+01
    0.140090048235746E+02    0.000000000000000E+00    0.967719999900810E+00
    0.140140049155114E+02    0.000000000000000E+00    0.871116071742812E+00
    0.140190050074482E+02    0.000000000000000E+00    0.772285558487524E+00
    0.140240050993850E+02    0.000000000000000E+00    0.673870489149007E+00
    0.140290051913218E+02    0.000000000000000E+00    0.579660224165346E+00
    0.140340052832586E+02    0.000000000000000E+00    0.494665510321110E+00
    0.140390053751954E+02    0.000000000000000E+00    0.424914618393128E+00
    0.140440054671322E+02    0.000000000000000E+00    0.376808263404652E+00
    0.140490055590689E+02    0.000000000000000E+00    0.355961997568472E+00
    0.140540056510057E+02    0.000000000000000E+00    0.365707441714623E+00
    0.140590057429425E+02    0.000000000000000E+00    0.405745376047009E+00
    0.140640058348793E+02    0.000000000000000E+00    0.471605554468966E+00
    0.140690059268161E+02    0.000000000000000E+00    0.555322111433622E+00
    0.140740060187529E+02    0.000000000000000E+00    0.647134976670934E+00
    0.140790061106897E+02    0.000000000000000E+00    0.737502979262194E+00
    0.140840062026265E+02    0.000000000000000E+00    0.818662037529211E+00
    0.140890062945632E+02    0.000000000000000E+00    0.885346659389942E+00
    0.140940063865000E+02    0.000000000000000E+00    0.934750086686747E+00
    0.140990064784368E+02    0.000000000000000E+00    0.966039045502067E+00
    0.141040065703736E+02    0.000000000000000E+00    0.979737857952524E+00
    0.141090066623104E+02    0.000000000000000E+00    0.977178809768943E+00
    0.141140067542472E+02    0.000000000000000E+00    0.960095745831658E+00
    0.141190068461840E+02    0.000000000000000E+00    0.930362547845260E+00
    0.141240069381208E+02    0.000000000000000E+00    0.889846089065507E+00
    0.141290070300575E+02    0.000000000000000E+00    0.840337526328462E+00
    0.141340071219943E+02    0.000000000000000E+00    0.783531450074673E+00
    0.141390072139311E+02    0.000000000000000E+00    0.721030819760178E+00
    0.141440073058679E+02    0.000000000000000E+00    0.654363060470795E+00
    0.141490073978047E+02    0.000000000000000E+00    0.584998198514929E+00
    0.141540074897415E+02    0.000000000000000E+00    0.514363628346367E+00
    0.141590075816783E+02    0.000000000000000E+00    0.443852517864845E+00
    0.141640076736151E+02    0.000000000000000E+00    0.374824447683710E+00
    0.141690077655518E+02    0.000000000000000E+00    0.308597995648471E+00
    0.141740078574886E+02    0.000000000000000E+00    0.246435842820818E+00
    0.141790079494254E+02    0.000000000000000E+00    0.189523702368918E+00
    0.141840080413622E+02    0.000000000000000E+00    0.138944985493587E+00
    0.141890081332990E+02    0.000000000000000E+00    0.956535898276962E-01
    0.141940082252358E+02    0.000000000000000E+00    0.604474688952344E-01
    0.141990083171726E+02    0.000000000000000E+00    0.339456592891942E-01
    0.142040084091094E+02    0.000000000000000E+00    0.165711730255982E-01
    0.142090085010461E+02    0.000000000000000E+00    0.854161625146580E-02
    0.142140085929829E+02    0.000000000000000E+00    0.986863101797352E-02
    0.142190086849197E+02    0.000000000000000E+00    0.203663746120634E-01
    0.142240087768565E+02    0.000000000000000E+00    0.396683740983936E-01
    0.142290088687933E+02    0.000000000000000E+00    0.672513427874288E-01
    0.142340089607301E+02    0.000000000000000E+00    0.102464013886447E+00
    0.142390090526669E+02    0.000000000000000E+00    0.144558784539715E+00
    0.142440091446037E+02    0.000000000000000E+00    0.192723971994789E+00
    0.142490092365405E+02    0.000000000000000E+00    0.246114721575204E+00
    0.142540093284772E+02    0.000000000000000E+00    0.303881004522540E+00
    0.142590094204140E+02    0.000000000000000E+00    0.365191623395281E+00
    0.142640095123508E+02    0.000000000000000E+00    0.429253629984376E+00
    0.142690096042876E+02    0.000000000000000E+00    0.495326998057194E+00
    0.142740096962244E+02    0.000000000000000E+00    0.562734746125972E+00
    0.142790097881612E+02    0.000000000000000E+00    0.630868954871230E+00
    0.142840098800980E+02    0.000000000000000E+00    0.699193277969844E+00
    0.142890099720348E+02    0.000000000000000E+00    0.767242609264532E+00
    0.142940100639715E+02    0.000000000000000E+00    0.834620568568409E+00
    0.142990101559083E+02    0.000000000000000E+00    0.900995419705005E+00
    0.143040102478451E+02    0.000000000000000E+00    0.966094957525943E+00
    0.143090103397819E+02    0.000000000000000E+00    0.102970081061079E+01
    0.143140104317187E+02    0.000000000000000E+00    0.109164251451005E+01
    0.143190105236555E+02    0.000000000000000E+00    0.115179162433493E+01
    0.143240106155923E+02    0.000000000000000E+00    0.121005605963628E+01
    0.143290107075291E+02    0.000000000000000E+00    0.126637481083568E+01
    0.143340107994658E+02    0.000000000000000E+00    0.132071308523634E+01
    0.143390108914026E+02    0.000000000000000E+00    0.137305793103843E+01
    0.143440109833394E+02    0.000000000000000E+00    0.142341434840299E+01
    0.143490110752762E+02    0.000000000000000E+00    0.147180187579932E+01
    0.143540111672130E+02    0.000000000000000E+00    0.151825162598316E+01
    0.143590112591498E+02    0.000000000000000E+00    0.156280373735487E+01
    0.143640113510866E+02    0.000000000000000E+00    0.160550520226620E+01
    0.143690114430234E+02    0.000000000000000E+00    0.164640803162240E+01
    0.143740115349601E+02    0.000000000000000E+00    0.168556771674138E+01
    0.143790116268969E+02    0.000000000000000E+00    0.172304195002164E+01
    0.143840117188337E+02    0.000000000000000E+00    0.175888956967096E+01
    0.143890118107705E+02    0.000000000000000E+00    0.179316969630971E+01
    0.143940119027073E+02    0.000000000000000E+00    0.182594103273567E+01
    0.143990119946441E+02    0.000000000000000E+00    0.185726130135887E+01
    0.144040120865809E+02    0.000000000000000E+00    0.188718679692463E+01
    0.144090121785177E+02    0.000000000000000E+00    0.191577203502915E+01
    0.144140122704544E+02    0.000000000000000E+00    0.194306947955388E+01
    0.144190123623912E+02    0.000000000000000E+00    0.196912933449101E+01
    0.144240124543280E+02    0.000000000000000E+00    0.199399938769896E+01
    0.144290125462648E+02    0.000000000000000E+00    0.201772489592789E+01
    0.144340126382016E+02    0.000000000000000E+00    0.204034850200724E+01
    0.144390127301384E+02    0.000000000000000E+00    0.206191017641030E+01
    0.144440128220752E+02    0.000000000000000E+00    0.208244717652536E+01
    0.144490129140120E+02    0.000000000000000E+00    0.210199401789105E+01
    0.144540130059488E+02    0.000000000000000E+00    0.212058245241293E+01
    0.144590130978855E+02    0.000000000000000E+00    0.213824144918675E+01
    0.144640131898223E+02    0.000000000000000E+00    0.215499717402759E+01
    0.144690132817591E+02    0.000000000000000E+00    0.217087296414855E+01
    0.144740133736959E+02    0.000000000000000E+00    0.218588929467263E+01
    0.144790134656327E+02    0.000000000000000E+00    0.220006373377883E+01
    0.144840135575695E+02    0.000000000000000E+00    0.221341088330931E+01
    0.144890136495063E+02    0.000000000000000E+00    0.222594230157680E+01
    0.144940137414431E+02    0.000000000000000E+00    0.223766640491927E+01
    0.144990138333798E+02    0.000000000000000E+00    0.224858834424045E+01
    0.145040139253166E+02    0.000000000000000E+00    0.225870985233913E+01
    0.145090140172534E+02    0.000000000000000E+00    0.226802905725054E+01
    0.145140141091902E+02    0.000000000000000E+00    0.227654025607521E+01
    0.145190142011270E+02    0.000000000000000E+00    0.228423364282400E+01
    0.145240142930638E+02    0.000000000000000E+00    0.229109498261968E+01
    0.145290143850006E+02    0.000000000000000E+00    0.229710522311210E+01
    0.145340144769374E+02    0.000000000000000E+00    0.230224003211414E+01
    0.145390145688741E+02    0.000000000000000E+00    0.230646924815587E+01
    0.145440146608109E+02    0.000000000000000E+00    0.230975622776493E+01
    0.145490147527477E+02    0.000000000000000E+00    0.231205706965091E+01
    0.145540148446845E+02    0.000000000000000E+00    0.231331969139392E+01
    0.145590149366213E+02    0.000000000000000E+00    0.231348272839551E+01
    0.145640150285581E+02    0.000000000000000E+00    0.231247421755274E+01
    0.145690151204949E+02    0.000000000000000E+00    0.231021001835459E+01
    0.145740152124317E+02    0.000000000000000E+00    0.230659191210953E+01
    0.145790153043684E+02    0.000000000000000E+00    0.230150530374363E+01
    0.145840153963052E+02    0.000000000000000E+00    0.229481642975273E+01
    0.145890154882420E+02    0.000000000000000E+00    0.228636894813734E+01
    0.145940155801788E+02    0.000000000000000E+00    0.227597974928750E+01
    0.145990156721156E+02    0.000000000000000E+00    0.226343377738991E+01
    0.146040157640524E+02    0.000000000000000E+00    0.224847758530206E+01
    0.146090158559892E+02    0.000000000000000E+00    0.223081125543256E+01
    0.146140159479260E+02    0.000000000000000E+00    0.221007819595670E+01
    0.146190160398627E+02    0.000000000000000E+00    0.218585215347510E+01
    0.146240161317995E+02    0.000000000000000E+00    0.215762055414831E+01
    0.146290162237363E+02    0.000000000000000E+00    0.212476297664117E+01
    0.146340163156731E+02    0.000000000000000E+00    0.208652315452557E+01
    0.146390164076099E+02    0.000000000000000E+00    0.204197240162476E+01
    0.146440164995467E+02    0.000000000000000E+00    0.198996180682711E+01
    0.146490165914835E+02    0.000000000000000E+00    0.192906017755951E+01
    0.146540166834202E+02    0.000000000000000E+00    0.185747520322812E+01
    0.146590167753570E+02    0.000000000000000E+00    0.177295853329605E+01
    0.146640168672938E+02    0.000000000000000E+00    0.167270638450882E+01
    0.146690169592306E+02    0.000000000000000E+00    0.155329868775026E+01
    0.146740170511674E+02    0.000000000000000E+00    0.141080352232861E+01
    0.146790171431042E+02    0.000000000000000E+00    0.124138397529218E+01
    0.146840172350410E+02    0.000000000000000E+00    0.104322787096374E+01
    0.146890173269778E+02    0.000000000000000E+00    0.821547892176885E+00
    0.146940174189145E+02    0.000000000000000E+00    0.601550327874356E+00
    0.146990175108513E+02    0.000000000000000E+00    0.416777744370154E+00
    0.147040176027881E+02    0.000000000000000E+00    0.361862258328159E+00
    0.147090176947249E+02    0.000000000000000E+00    0.460644206255861E+00
    0.147140177866617E+02    0.000000000000000E+00    0.652209417366948E+00
    0.147190178785985E+02    0.000000000000000E+00    0.826297978159908E+00
    0.147240179705353E+02    0.000000000000000E+00    0.916550136744302E+00
    0.147290180624721E+02    0.000000000000000E+00    0.915429851514892E+00
    0.147340181544088E+02    0.000000000000000E+00    0.842418581484806E+00
    0.147390182463456E+02    0.000000000000000E+00    0.721489461908466E+00
    0.147440183382824E+02    0.000000000000000E+00    0.574154489732634E+00
    0.147490184302192E+02    0.000000000000000E+00    0.419055860220554E+00
    0.147540185221560E+02    0.000000000000000E+00    0.272649850407649E+00
    0.147590186140928E+02    0.000000000000000E+00    0.149240975949804E+00
    0.147640187060296E+02    0.000000000000000E+00    0.602358613545027E-01
    0.147690187979663E+02    0.000000000000000E+00    0.130918478461638E-01
    0.147740188899031E+02    0.000000000000000E+00    0.105876540170563E-01
    0.147790189818399E+02    0.000000000000000E+00    0.508694812826673E-01
    0.147840190737767E+02    0.000000000000000E+00    0.128343318810375E+00
    0.147890191657135E+02    0.000000000000000E+00    0.235114158633508E+00
    0.147940192576503E+02    0.000000000000000E+00    0.362511758731540E+00
    0.147990193495871E+02    0.000000000000000E+00    0.502323019088069E+00
    0.148040194415239E+02    0.000000000000000E+00    0.647557162341031E+00
    0.148090195334606E+02    0.000000000000000E+00    0.792761232241451E+00
    0.148140196253974E+02    0.000000000000000E+00    0.934007798637278E+00
    0.148190197173342E+02    0.000000000000000E+00    0.106869668390007E+01
    0.148240198092710E+02    0.000000000000000E+00    0.119528440958580E+01
    0.148290199012078E+02    0.000000000000000E+00    0.131301341480660E+01
    0.148340199931446E+02    0.000000000000000E+00    0.142167722853505E+01
    0.148390200850814E+02    0.000000000000000E+00    0.152143371296301E+01
    0.148440201770182E+02    0.000000000000000E+00    0.161266517966362E+01
    0.148490202689549E+02    0.000000000000000E+00    0.169587831592063E+01
    0.148540203608917E+02    0.000000000000000E+00    0.177163531827477E+01
    0.148590204528285E+02    0.000000000000000E+00    0.184050820812008E+01
    0.148640205447653E+02    0.000000000000000E+00    0.190304968378711E+01
    0.148690206367021E+02    0.000000000000000E+00    0.195977536910451E+01
    0.148740207286389E+02    0.000000000000000E+00    0.201115364706666E+01
    0.148790208205757E+02    0.000000000000000E+00    0.205760033114755E+01
    0.148840209125125E+02    0.000000000000000E+00    0.209947622450681E+01
    0.148890210044492E+02    0.000000000000000E+00    0.213708618883390E+01
    0.148940210963860E+02    0.000000000000000E+00    0.217067873506579E+01
    0.148990211883228E+02    0.000000000000000E+00    0.220044539801049E+01
    0.149040212802596E+02    0.000000000000000E+00    0.222651929633661E+01
    0.149090213721964E+02    0.000000000000000E+00    0.224897232770839E+01
    0.149140214641332E+02    0.000000000000000E+00    0.226781041398312E+01
    0.149190215560700E+02    0.000000000000000E+00    0.228296608902657E+01
    0.149240216480067E+02    0.000000000000000E+00    0.229428749260112E+01
    0.149290217399435E+02    0.000000000000000E+00    0.230152245787869E+01
    0.149340218318803E+02    0.000000000000000E+00    0.230429578500440E+01
    0.149390219238171E+02    0.000000000000000E+00    0.230207685231269E+01
    0.149440220157539E+02    0.000000000000000E+00    0.229413320888904E+01
    0.149490221076907E+02    0.000000000000000E+00    0.227946332349081E+01
    0.149540221996275E+02    0.000000000000000E+00    0.225669751956390E+01
    0.149590222915643E+02    0.000000000000000E+00    0.222394897356095E+01
    0.149640223835010E+02    0.000000000000000E+00    0.217858399933268E+01
    0.149690224754378E+02    0.000000000000000E+00    0.211685803504960E+01
    0.149740225673746E+02    0.000000000000000E+00    0.203332289359924E+01
    0.149790226593114E+02    0.000000000000000E+00    0.191984329777786E+01
    0.149840227512482E+02    0.000000000000000E+00    0.176399002550069E+01
    0.149890228431850E+02    0.000000000000000E+00    0.154678866571465E+01
    0.149940229351218E+02    0.000000000000000E+00    0.124226642686653E+01
    0.149990230270586E+02    0.000000000000000E+00    0.837131813569383E+00
    0.150040231189953E+02    0.000000000000000E+00    0.433559885787489E+00
    0.150090232109321E+02    0.000000000000000E+00    0.432751475684333E+00
    0.150140233028689E+02    0.000000000000000E+00    0.779060692571592E+00
    0.150190233948057E+02    0.000000000000000E+00    0.902417544626159E+00
    0.150240234867425E+02    0.000000000000000E+00    0.744859029776492E+00
    0.150290235786793E+02    0.000000000000000E+00    0.465750236313232E+00
    0.150340236706161E+02    0.000000000000000E+00    0.196878065628808E+00
    0.150390237625529E+02    0.000000000000000E+00    0.323609197649780E-01
    0.150440238544896E+02    0.000000000000000E+00    0.186440314987010E-01
    0.150490239464264E+02    0.000000000000000E+00    0.146373114064276E+00
    0.150540240383632E+02    0.000000000000000E+00    0.368662156723033E+00
    0.150590241303000E+02    0.000000000000000E+00    0.632259242459460E+00
    0.150640242222368E+02    0.000000000000000E+00    0.897602108103954E+00
    0.150690243141736E+02    0.000000000000000E+00    0.114267087091416E+01
    0.150740244061104E+02    0.000000000000000E+00    0.135856403923229E+01
    0.150790244980471E+02    0.000000000000000E+00    0.154392869067602E+01
    0.150840245899839E+02    0.000000000000000E+00    0.170094566037130E+01
    0.150890246819207E+02    0.000000000000000E+00    0.183302532960593E+01
    0.150940247738575E+02    0.000000000000000E+00    0.194366342399797E+01
    0.150990248657943E+02    0.000000000000000E+00    0.203594404927487E+01
    0.151040249577311E+02    0.000000000000000E+00    0.211236074234419E+01
    0.151090250496679E+02    0.000000000000000E+00    0.217477235731408E+01
    0.151140251416047E+02    0.000000000000000E+00    0.222439724123855E+01
    0.151190252335414E+02    0.000000000000000E+00    0.226179243782433E+01
    0.151240253254782E+02    0.000000000000000E+00    0.228678033703167E+01
    0.151290254174150E+02    0.000000000000000E+00    0.229828099735699E+01
    0.151340255093518E+02    0.000000000000000E+00    0.229398279923811E+01
    0.151390256012886E+02    0.000000000000000E+00    0.226972246674928E+01
    0.151440256932254E+02    0.000000000000000E+00    0.221830572055182E+01
    0.151490257851622E+02    0.000000000000000E+00    0.212717050196681E+01
    0.151540258770990E+02    0.000000000000000E+00    0.197348997352784E+01
    0.151590259690357E+02    0.000000000000000E+00    0.171355905183554E+01
    0.151640260609725E+02    0.000000000000000E+00    0.126505247039432E+01
    0.151690261529093E+02    0.000000000000000E+00    0.625167037359945E+00
    0.151740262448461E+02    0.000000000000000E+00    0.491027536555455E+00
    0.151790263367829E+02    0.000000000000000E+00    0.606841367779901E+00
    0.151840264287197E+02    0.000000000000000E+00    0.107170268741739E+00
    0.151890265206565E+02    0.000000000000000E+00    0.158630346710388E+00
    0.151940266125932E+02    0.000000000000000E+00    0.959984964862774E+00
    0.151990267045300E+02    0.000000000000000E+00    0.177419424130342E+01
    0.152040267964668E+02    0.000000000000000E+00    0.228318818296755E+01
    0.152090268884036E+02    0.000000000000000E+00    0.252064402758091E+01
    0.152140269803404E+02    0.000000000000000E+00    0.255289547834339E+01
    0.152190270722772E+02    0.000000000000000E+00    0.241488749183778E+01
    0.152240271642140E+02    0.000000000000000E+00    0.212604378221440E+01
    0.152290272561508E+02    0.000000000000000E+00    0.171630167396173E+01
    0.152340273480875E+02    0.000000000000000E+00    0.124363796709823E+01
    0.152390274400243E+02    0.000000000000000E+00    0.787685389911658E+00
    0.152440275319611E+02    0.000000000000000E+00    0.419275722473799E+00
    0.152490276238979E+02    0.000000000000000E+00    0.172340518513635E+00
    0.152540277158347E+02    0.000000000000000E+00    0.418223379599077E-01
    0.152590278077715E+02    0.000000000000000E+00    0.125387966091854E-02
    0.152640278997083E+02    0.000000000000000E+00    0.194679038595583E-01
    0.152690279916451E+02    0.000000000000000E+00    0.376642341096038E-01
    0.152740280835818E+02    0.000000000000000E+00    0.670010345264446E-01
    0.152790281755186E+02    0.000000000000000E+00    0.171451469007563E+00
    0.152840282674554E+02    0.000000000000000E+00    0.257505073904047E+00
    0.152890283593922E+02    0.000000000000000E+00    0.336441595702247E+00
    0.152940284513290E+02    0.000000000000000E+00    0.410457604545556E+00
    0.152990285432658E+02    0.000000000000000E+00    0.480324055883145E+00
    0.153040286352026E+02    0.000000000000000E+00    0.546615848778911E+00
    0.153090287271393E+02    0.000000000000000E+00    0.609768005599895E+00
    0.153140288190761E+02    0.000000000000000E+00    0.669793310968614E+00
    0.153190289110129E+02    0.000000000000000E+00    0.725314651974059E+00
    0.153240290029497E+02    0.000000000000000E+00    0.768785293178063E+00
    0.153290290948865E+02    0.000000000000000E+00    0.741656686466505E+00
    0.153340291868233E+02    0.000000000000000E+00    0.210076402348804E+00
    0.153390292787601E+02    0.000000000000000E+00    0.874194138286640E+00
    0.153440293706969E+02    0.000000000000000E+00    0.100896069573136E+01
    0.153490294626336E+02    0.000000000000000E+00    0.108644512993437E+01
    0.153540295545704E+02    0.000000000000000E+00    0.115211037219631E+01
    0.153590296465072E+02    0.000000000000000E+00    0.121008620195895E+01
    0.153640297384440E+02    0.000000000000000E+00    0.125102839860014E+01
    0.153690298303808E+02    0.000000000000000E+00    0.120822236225491E+01
    0.153740299223176E+02    0.000000000000000E+00    0.338781709794469E+00
    0.153790300142544E+02    0.000000000000000E+00    0.127786590259474E+01
    0.153840301061912E+02    0.000000000000000E+00    0.152470720670802E+01
    0.153890301981279E+02    0.000000000000000E+00    0.162703142363750E+01
    0.153940302900647E+02    0.000000000000000E+00    0.170671235192126E+01
    0.153990303820015E+02    0.000000000000000E+00    0.177880571238411E+01
    0.154040304739383E+02    0.000000000000000E+00    0.184566683813994E+01
    0.154090305658751E+02    0.000000000000000E+00    0.190580142816738E+01
    0.154140306578119E+02    0.000000000000000E+00    0.195392228685023E+01
    0.154190307497487E+02    0.000000000000000E+00    0.197603268806639E+01
    0.154240308416855E+02    0.000000000000000E+00    0.192727117124872E+01
    0.154290309336222E+02    0.000000000000000E+00    0.165584402014261E+01
    0.154340310255590E+02    0.000000000000000E+00    0.493193705762161E+00
    0.154390311174958E+02    0.000000000000000E+00    0.140774242990469E+01
    0.154440312094326E+02    0.000000000000000E+00    0.220614347507534E+01
    0.154490313013694E+02    0.000000000000000E+00    0.242147812295913E+01
    0.154540313933062E+02    0.000000000000000E+00    0.250831850265461E+01
    0.154590314852430E+02    0.000000000000000E+00    0.254491196212423E+01
    0.154640315771797E+02    0.000000000000000E+00    0.254664909976174E+01
    0.154690316691165E+02    0.000000000000000E+00    0.251482347615956E+01
    0.154740317610533E+02    0.000000000000000E+00    0.244683848721626E+01
    0.154790318529901E+02    0.000000000000000E+00    0.233958284363625E+01
    0.154840319449269E+02    0.000000000000000E+00    0.219128268029230E+01
    0.154890320368637E+02    0.000000000000000E+00    0.200281160885080E+01
    0.154940321288005E+02    0.000000000000000E+00    0.177833004425277E+01
    0.154990322207373E+02    0.000000000000000E+00    0.152427061242056E+01
    0.155040323126740E+02    0.000000000000000E+00    0.125154729006735E+01
    0.155090324046108E+02    0.000000000000000E+00    0.953848791532458E+00
    0.155140324965476E+02    0.000000000000000E+00    0.570461561054226E+00
    0.155190325884844E+02    0.000000000000000E+00    0.182490356890871E+00
    0.155240326804212E+02    0.000000000000000E+00    0.360454756223131E+00
    0.155290327723580E+02    0.000000000000000E+00    0.278597646229697E+00
    0.155340328642948E+02    0.000000000000000E+00    0.175801416456685E+00
    0.155390329562316E+02    0.000000000000000E+00    0.955606601833886E-01
    0.155440330481683E+02    0.000000000000000E+00    0.415770721815362E-01
    0.155490331401051E+02    0.000000000000000E+00    0.815745175908681E+00
    0.155540332320419E+02    0.000000000000000E+00    0.278431146569279E+00
    0.155590333239787E+02    0.000000000000000E+00    0.174672723224764E+00
    0.155640334159155E+02    0.000000000000000E+00    0.143116653478622E+00
    0.155690335078523E+02    0.000000000000000E+00    0.142155442072501E+00
    0.155740335997891E+02    0.000000000000000E+00    0.158782521390585E+00
    0.155790336917259E+02    0.000000000000000E+00    0.186905860931717E+00
    0.155840337836626E+02    0.000000000000000E+00    0.223001977872817E+00
    0.155890338755994E+02    0.000000000000000E+00    0.264774951282975E+00
    0.155940339675362E+02    0.000000000000000E+00    0.310627216368389E+00
    0.155990340594730E+02    0.000000000000000E+00    0.359428465419509E+00
    0.156040341514098E+02    0.000000000000000E+00    0.410369229060605E+00
    0.156090342433466E+02    0.000000000000000E+00    0.462861981458270E+00
    0.156140343352834E+02    0.000000000000000E+00    0.516478737986670E+00
    0.156190344272201E+02    0.000000000000000E+00    0.570911317163475E+00
    0.156240345191569E+02    0.000000000000000E+00    0.625944075128780E+00
    0.156290346110937E+02    0.000000000000000E+00    0.681433566043232E+00
    0.156340347030305E+02    0.000000000000000E+00    0.737292409209225E+00
    0.156390347949673E+02    0.000000000000000E+00    0.793476022852668E+00
    0.156440348869041E+02    0.000000000000000E+00    0.849971530227742E+00
    0.156490349788409E+02    0.000000000000000E+00    0.906788462677602E+00
    0.156540350707777E+02    0.000000000000000E+00    0.963951052981673E+00
    0.156590351627144E+02    0.000000000000000E+00    0.102149199989619E+01
    0.156640352546512E+02    0.000000000000000E+00    0.107944761845295E+01
    0.156690353465880E+02    0.000000000000000E+00    0.113785428309362E+01
    0.156740354385248E+02    0.000000000000000E+00    0.119674603071812E+01
    0.156790355304616E+02    0.000000000000000E+00    0.125615312590484E+01
    0.156840356223984E+02    0.000000000000000E+00    0.131610130792200E+01
    0.156890357143352E+02    0.000000000000000E+00    0.137661134412654E+01
    0.156940358062720E+02    0.000000000000000E+00    0.143769840970298E+01
    0.156990358982087E+02    0.000000000000000E+00    0.149937069895529E+01
    0.157040359901455E+02    0.000000000000000E+00    0.156162654540044E+01
    0.157090360820823E+02    0.000000000000000E+00    0.162444918321191E+01
    0.157140361740191E+02    0.000000000000000E+00    0.168779812187215E+01
    0.157190362659559E+02    0.000000000000000E+00    0.175159594179520E+01
    0.157240363578927E+02    0.000000000000000E+00    0.181570918669737E+01
    0.157290364498295E+02    0.000000000000000E+00    0.187992200156536E+01
    0.157340365417662E+02    0.000000000000000E+00    0.194390136832156E+01
    0.157390366337030E+02    0.000000000000000E+00    0.200715341278997E+01
    0.157440367256398E+02    0.000000000000000E+00    0.206897153060227E+01
    0.157490368175766E+02    0.000000000000000E+00    0.212837923518525E+01
    0.157540369095134E+02    0.000000000000000E+00    0.218407375237537E+01
    0.157590370014502E+02    0.000000000000000E+00    0.223438021134800E+01
    0.157640370933870E+02    0.000000000000000E+00    0.227722997134514E+01
    0.157690371853238E+02    0.000000000000000E+00    0.231017869654534E+01
    0.157740372772605E+02    0.000000000000000E+00    0.233047847568268E+01
    0.157790373691973E+02    0.000000000000000E+00    0.233521245474776E+01
    0.157840374611341E+02    0.000000000000000E+00    0.232149086164952E+01
    0.157890375530709E+02    0.000000000000000E+00    0.228669715339601E+01
    0.157940376450077E+02    0.000000000000000E+00    0.222876670288985E+01
    0.157990377369445E+02    0.000000000000000E+00    0.214648041039318E+01
    0.158040378288813E+02    0.000000000000000E+00    0.203975913161130E+01
    0.158090379208180E+02    0.000000000000000E+00    0.190994384982902E+01
    0.158140380127548E+02    0.000000000000000E+00    0.176003249551765E+01
    0.158190381046916E+02    0.000000000000000E+00    0.159481607893737E+01
    0.158240381966284E+02    0.000000000000000E+00    0.142082721214769E+01
    0.158290382885652E+02    0.000000000000000E+00    0.124600922689775E+01
    0.158340383805020E+02    0.000000000000000E+00    0.107906037398525E+01
    0.158390384724388E+02    0.000000000000000E+00    0.928509043022592E+00
    0.158440385643756E+02    0.000000000000000E+00    0.801696436084909E+00
    0.158490386563123E+02    0.000000000000000E+00    0.703916172189403E+00
    0.158540387482491E+02    0.000000000000000E+00    0.637932124968599E+00
    0.158590388401859E+02    0.000000000000000E+00    0.603970780616874E+00
    0.158640389321227E+02    0.000000000000000E+00    0.600127674573544E+00
    0.158690390240595E+02    0.000000000000000E+00    0.623017627069809E+00
    0.158740391159963E+02    0.000000000000000E+00    0.668474386025642E+00
    0.158790392079331E+02    0.000000000000000E+00    0.732152001877724E+00
    0.158840392998699E+02    0.000000000000000E+00    0.809954956241744E+00
    0.158890393918066E+02    0.000000000000000E+00    0.898289102749985E+00
    0.158940394837434E+02    0.000000000000000E+00    0.994164005386642E+00
    0.158990395756802E+02    0.000000000000000E+00    0.109519039983826E+01
    0.159040396676170E+02    0.000000000000000E+00    0.119951325700605E+01
    0.159090397595538E+02    0.000000000000000E+00    0.130571055088773E+01
    0.159140398514906E+02    0.000000000000000E+00    0.141267645113479E+01
    0.159190399434274E+02    0.000000000000000E+00    0.151949828606481E+01
    0.159240400353642E+02    0.000000000000000E+00    0.162533028083079E+01
    0.159290401273009E+02    0.000000000000000E+00    0.172926400945160E+01
    0.159340402192377E+02    0.000000000000000E+00    0.183019600921547E+01
    0.159390403111745E+02    0.000000000000000E+00    0.192669785598919E+01
    0.159440404031113E+02    0.000000000000000E+00    0.201690428244210E+01
    0.159490404950481E+02    0.000000000000000E+00    0.209845099692015E+01
    0.159540405869849E+02    0.000000000000000E+00    0.216851284298527E+01
    0.159590406789217E+02    0.000000000000000E+00    0.222400489078435E+01
    0.159640407708584E+02    0.000000000000000E+00    0.226199472544359E+01
    0.159690408627952E+02    0.000000000000000E+00    0.228031161374135E+01
    0.159740409547320E+02    0.000000000000000E+00    0.227822554132893E+01
    0.159790410466688E+02    0.000000000000000E+00    0.225695476711624E+01
    0.159840411386056E+02    0.000000000000000E+00    0.221974058670110E+01
    0.159890412305424E+02    0.000000000000000E+00    0.217137220165505E+01
    0.159940413224792E+02    0.000000000000000E+00    0.211729843955482E+01
    0.159990414144160E+02    0.000000000000000E+00    0.206265642562958E+01
    0.160040415063527E+02    0.000000000000000E+00    0.201154516641370E+01
    0.160090415982895E+02    0.000000000000000E+00    0.196670189632318E+01
    0.160140416902263E+02    0.000000000000000E+00    0.192954342398186E+01
    0.160190417821631E+02    0.000000000000000E+00    0.190042728873752E+01
    0.160240418740999E+02    0.000000000000000E+00    0.187898303484061E+01
    0.160290419660367E+02    0.000000000000000E+00    0.186441445307348E+01
    0.160340420579735E+02    0.000000000000000E+00    0.185572988829332E+01
    0.160390421499103E+02    0.000000000000000E+00    0.185189601961352E+01
    0.160440422418470E+02    0.000000000000000E+00    0.185192868727591E+01
    0.160490423337838E+02    0.000000000000000E+00    0.185493893122158E+01
    0.160540424257206E+02    0.000000000000000E+00    0.186015038479555E+01
    0.160590425176574E+02    0.000000000000000E+00    0.186690006550629E+01
    0.160640426095942E+02    0.000000000000000E+00    0.187463063137924E+01
    0.160690427015310E+02    0.000000000000000E+00    0.188287908424497E+01
    0.160740427934678E+02    0.000000000000000E+00    0.189126476290481E+01
    0.160790428854046E+02    0.000000000000000E+00    0.189947809993717E+01
    0.160840429773413E+02    0.000000000000000E+00    0.190727078315977E+01
    0.160890430692781E+02    0.000000000000000E+00    0.191444748980559E+01
    0.160940431612149E+02    0.000000000000000E+00    0.192085910561999E+01
    0.160990432531517E+02    0.000000000000000E+00    0.192639721134637E+01
    0.161040433450885E+02    0.000000000000000E+00    0.193098959403455E+01
    0.161090434370253E+02    0.000000000000000E+00    0.193459647148630E+01
    0.161140435289621E+02    0.000000000000000E+00    0.193720724337851E+01
    0.161190436208989E+02    0.000000000000000E+00    0.193883749868228E+01
    0.161240437128356E+02    0.000000000000000E+00    0.193952613097675E+01
    0.161290438047724E+02    0.000000000000000E+00    0.193933242353967E+01
    0.161340438967092E+02    0.000000000000000E+00    0.193833302204465E+01
    0.161390439886460E+02    0.000000000000000E+00    0.193661875872718E+01
    0.161440440805828E+02    0.000000000000000E+00    0.193429133653657E+01
    0.161490441725196E+02    0.000000000000000E+00    0.193145992018756E+01
    0.161540442644564E+02    0.000000000000000E+00    0.192823770992694E+01
    0.161590443563931E+02    0.000000000000000E+00    0.192473859597728E+01
    0.161640444483299E+02    0.000000000000000E+00    0.192107399779265E+01
    0.161690445402667E+02    0.000000000000000E+00    0.191734999161886E+01
    0.161740446322035E+02    0.000000000000000E+00    0.191366481605354E+01
    0.161790447241403E+02    0.000000000000000E+00    0.191010682587386E+01
    0.161840448160771E+02    0.000000000000000E+00    0.190675293768238E+01
    0.161890449080139E+02    0.000000000000000E+00    0.190366758538430E+01
    0.161940449999507E+02    0.000000000000000E+00    0.190090217347511E+01
    0.161990450918874E+02    0.000000000000000E+00    0.189849499685020E+01
    0.162040451838242E+02    0.000000000000000E+00    0.189647157525533E+01
    0.162090452757610E+02    0.000000000000000E+00    0.189484533457824E+01
    0.162140453676978E+02    0.000000000000000E+00    0.189361856811910E+01
    0.162190454596346E+02    0.000000000000000E+00    0.189278360145823E+01
    0.162240455515714E+02    0.000000000000000E+00    0.189232409268272E+01
    0.162290456435082E+02    0.000000000000000E+00    0.189221640435813E+01
    0.162340457354449E+02    0.000000000000000E+00    0.189243099251343E+01
    0.162390458273817E+02    0.000000000000000E+00    0.189293376783977E+01
    0.162440459193185E+02    0.000000000000000E+00    0.189368739388882E+01
    0.162490460112553E+02    0.000000000000000E+00    0.189465249656231E+01
    0.162540461031921E+02    0.000000000000000E+00    0.189578876729331E+01
    0.162590461951289E+02    0.000000000000000E+00    0.189705594948205E+01
    0.162640462870657E+02    0.000000000000000E+00    0.189841470323693E+01
    0.162690463790025E+02    0.000000000000000E+00    0.189982734777479E+01
    0.162740464709392E+02    0.000000000000000E+00    0.190125848411262E+01
    0.162790465628760E+02    0.000000000000000E+00    0.190267550255909E+01
    0.162840466548128E+02    0.000000000000000E+00    0.190404898103065E+01
    0.162890467467496E+02    0.000000000000000E+00    0.190535298087054E+01
    0.162940468386864E+02    0.000000000000000E+00    0.190656524713601E+01
    0.162990469306232E+02    0.000000000000000E+00    0.190766732060729E+01
    0.163040470225600E+02    0.000000000000000E+00    0.190864456847011E+01
    0.163090471144968E+02    0.000000000000000E+00    0.190948614081314E+01
    0.163140472064335E+02    0.000000000000000E+00    0.191018486012798E+01
    0.163190472983703E+02    0.000000000000000E+00    0.191073705073151E+01
    0.163240473903071E+02    0.000000000000000E+00    0.191114231569749E+01
    0.163290474822439E+02    0.000000000000000E+00    0.191140326863450E+01
    0.163340475741807E+02    0.000000000000000E+00    0.191152522815162E+01
    0.163390476661175E+02    0.000000000000000E+00    0.191151588301126E+01
    0.163440477580543E+02    0.000000000000000E+00    0.191138493605357E+01
    0.163490478499910E+02    0.000000000000000E+00    0.191114373521614E+01
    0.163540479419278E+02    0.000000000000000E+00    0.191080489963128E+01
    0.163590480338646E+02    0.000000000000000E+00    0.191038194896913E+01
    0.163640481258014E+02    0.000000000000000E+00    0.190988894297151E+01
    0.163690482177382E+02    0.000000000000000E+00    0.190934013898013E+01
    0.163740483096750E+02    0.000000000000000E+00    0.190874967247306E+01
    0.163790484016118E+02    0.000000000000000E+00    0.190813126685884E+01
    0.163840484935486E+02    0.000000000000000E+00    0.190749797607230E+01
    0.163890485854853E+02    0.000000000000000E+00    0.190686196342157E+01
    0.163940486774221E+02    0.000000000000000E+00    0.190623431860604E+01
    0.163990487693589E+02    0.000000000000000E+00    0.190562491393421E+01
    0.164040488612957E+02    0.000000000000000E+00    0.190504229939508E+01
    0.164090489532325E+02    0.000000000000000E+00    0.190449363585222E+01
    0.164140490451693E+02    0.000000000000000E+00    0.190398466429409E+01
    0.164190491371061E+02    0.000000000000000E+00    0.190351970804661E+01
    0.164240492290429E+02    0.000000000000000E+00    0.190310170406683E+01
    0.164290493209796E+02    0.000000000000000E+00    0.190273227166602E+01
    0.164340494129164E+02    0.000000000000000E+00    0.190241177518203E+01
    0.164390495048532E+02    0.000000000000000E+00    0.190213944504443E+01
    0.164440495967900E+02    0.000000000000000E+00    0.190191348307487E+01
    0.164490496887268E+02    0.000000000000000E+00    0.190173119139240E+01
    0.164540497806636E+02    0.000000000000000E+00    0.190158910616383E+01
    0.164590498726004E+02    0.000000000000000E+00    0.190148313508688E+01
    0.164640499645372E+02    0.000000000000000E+00    0.190140869547603E+01
    0.164690500564739E+02    0.000000000000000E+00    0.190136085009262E+01
    0.164740501484107E+02    0.000000000000000E+00    0.190133443786404E+01
    0.164790502403475E+02    0.000000000000000E+00    0.190132419860508E+01
    0.164840503322843E+02    0.000000000000000E+00    0.190132488796805E+01
    0.164890504242211E+02    0.000000000000000E+00    0.190133138325421E+01
    0.164940505161579E+02    0.000000000000000E+00    0.190133877765546E+01
    0.164990506080947E+02    0.000000000000000E+00    0.190134246275935E+01
    0.165040507000314E+02    0.000000000000000E+00    0.190133819865525E+01
    0.165090507919682E+02    0.000000000000000E+00    0.190132216955007E+01
    0.165140508839050E+02    0.000000000000000E+00    0.190129103770764E+01
    0.165190509758418E+02    0.000000000000000E+00    0.190124195746170E+01
    0.165240510677786E+02    0.000000000000000E+00    0.190117261496739E+01
    0.165290511597154E+02    0.000000000000000E+00    0.190108122576947E+01
    0.165340512516522E+02    0.000000000000000E+00    0.190096653822312E+01
    0.165390513435890E+02    0.000000000000000E+00    0.190082781946240E+01
    0.165440514355257E+02    0.000000000000000E+00    0.190066483606985E+01
    0.165490515274625E+02    0.000000000000000E+00    0.190047782563228E+01
    0.165540516193993E+02    0.000000000000000E+00    0.190026746167738E+01
    0.165590517113361E+02    0.000000000000000E+00    0.190003481291531E+01
    0.165640518032729E+02    0.000000000000000E+00    0.189978129793484E+01
    0.165690518952097E+02    0.000000000000000E+00    0.189950863651145E+01
    0.165740519871465E+02    0.000000000000000E+00    0.189921879863861E+01
    0.165790520790833E+02    0.000000000000000E+00    0.189891395237538E+01
    0.165840521710200E+02    0.000000000000000E+00    0.189859641153534E+01
    0.165890522629568E+02    0.000000000000000E+00    0.189826858418882E+01
    0.165940523548936E+02    0.000000000000000E+00    0.189793292288708E+01
    0.165990524468304E+02    0.000000000000000E+00    0.189759187736819E+01
    0.166040525387672E+02    0.000000000000000E+00    0.189724785046181E+01
    0.166090526307040E+02    0.000000000000000E+00    0.189690315779688E+01
    0.166140527226408E+02    0.000000000000000E+00    0.189655999173834E+01
    0.166190528145776E+02    0.000000000000000E+00    0.189622038998994E+01
    0.166240529065143E+02    0.000000000000000E+00    0.189588620905076E+01
    0.166290529984511E+02    0.000000000000000E+00    0.189555910270781E+01
    0.166340530903879E+02    0.000000000000000E+00    0.189524050562003E+01
    0.166390531823247E+02    0.000000000000000E+00    0.189493162184398E+01
    0.166440532742615E+02    0.000000000000000E+00    0.189463341834639E+01
    0.166490533661983E+02    0.000000000000000E+00    0.189434662305262E+01
    0.166540534581351E+02    0.000000000000000E+00    0.189407172730175E+01
    0.166590535500718E+02    0.000000000000000E+00    0.189380899232614E+01
    0.166640536420086E+02    0.000000000000000E+00    0.189355845929662E+01
    0.166690537339454E+02    0.000000000000000E+00    0.189331996259016E+01
    0.166740538258822E+02    0.000000000000000E+00    0.189309314577495E+01
    0.166790539178190E+02    0.000000000000000E+00    0.189287747984149E+01
    0.166840540097558E+02    0.000000000000000E+00    0.189267228323813E+01
    0.166890541016926E+02    0.000000000000000E+00    0.189247674321859E+01
    0.166940541936294E+02    0.000000000000000E+00    0.189228993804012E+01
    0.166990542855661E+02    0.000000000000000E+00    0.189211085956365E+01
    0.167040543775029E+02    0.000000000000000E+00    0.189193843606478E+01
    0.167090544694397E+02    0.000000000000000E+00    0.189177155394277E+01
    0.167140545613765E+02    0.000000000000000E+00    0.189160908021366E+01
    0.167190546533133E+02    0.000000000000000E+00    0.189144988210492E+01
    0.167240547452501E+02    0.000000000000000E+00    0.189129284669565E+01
    0.167290548371869E+02    0.000000000000000E+00    0.189113689847294E+01
    0.167340549291237E+02    0.000000000000000E+00    0.189098101526050E+01
    0.167390550210604E+02    0.000000000000000E+00    0.189082424224279E+01
    0.167440551129972E+02    0.000000000000000E+00    0.189066570406301E+01
    0.167490552049340E+02    0.000000000000000E+00    0.189050461470107E+01
    0.167540552968708E+02    0.000000000000000E+00    0.189034028513023E+01
    0.167590553888076E+02    0.000000000000000E+00    0.189017213197931E+01
    0.167640554807444E+02    0.000000000000000E+00    0.188999967247217E+01
    0.167690555726812E+02    0.000000000000000E+00    0.188982253892788E+01
    0.167740556646179E+02    0.000000000000000E+00    0.188964046906709E+01
    0.167790557565547E+02    0.000000000000000E+00    0.188945330749624E+01
    0.167840558484915E+02    0.000000000000000E+00    0.188926100170129E+01
    0.167890559404283E+02    0.000000000000000E+00    0.188906359706430E+01
    0.167940560323651E+02    0.000000000000000E+00    0.188886123033840E+01
    0.167990561243019E+02    0.000000000000000E+00    0.188865412238251E+01
    0.168040562162387E+02    0.000000000000000E+00    0.188844256940855E+01
    0.168090563081755E+02    0.000000000000000E+00    0.188822693397646E+01
    0.168140564001122E+02    0.000000000000000E+00    0.188800763520308E+01
    0.168190564920490E+02    0.000000000000000E+00    0.188778513850237E+01
    0.168240565839858E+02    0.000000000000000E+00    0.188755994556400E+01
    0.168290566759226E+02    0.000000000000000E+00    0.188733258352623E+01
    0.168340567678594E+02    0.000000000000000E+00    0.188710359529667E+01
    0.168390568597962E+02    0.000000000000000E+00    0.188687352930598E+01
    0.168440569517330E+02    0.000000000000000E+00    0.188664293129136E+01
    0.168490570436698E+02    0.000000000000000E+00    0.188641233184814E+01
    0.168540571356065E+02    0.000000000000000E+00    0.188618224369841E+01
    0.168590572275433E+02    0.000000000000000E+00    0.188595315231581E+01
    0.168640573194801E+02    0.000000000000000E+00    0.188572550365084E+01
    0.168690574114169E+02    0.000000000000000E+00    0.188549970850170E+01
    0.168740575033537E+02    0.000000000000000E+00    0.188527613102011E+01
    0.168790575952905E+02    0.000000000000000E+00    0.188505508708980E+01
    0.168840576872273E+02    0.000000000000000E+00    0.188483684145688E+01
    0.168890577791640E+02    0.000000000000000E+00    0.188462160595684E+01
    0.168940578711008E+02    0.000000000000000E+00    0.188440953861424E+01
    0.168990579630376E+02    0.000000000000000E+00    0.188420074426800E+01
    0.169040580549744E+02    0.000000000000000E+00    0.188399527432017E+01
    0.169090581469112E+02    0.000000000000000E+00    0.188379312965517E+01
    0.169140582388480E+02    0.000000000000000E+00    0.188359426240518E+01
    0.169190583307848E+02    0.000000000000000E+00    0.188339857917918E+01
    0.169240584227216E+02    0.000000000000000E+00    0.188320594459266E+01
    0.169290585146583E+02    0.000000000000000E+00    0.188301618540488E+01
    0.169340586065951E+02    0.000000000000000E+00    0.188282909494688E+01
    0.169390586985319E+02    0.000000000000000E+00    0.188264443786312E+01
    0.169440587904687E+02    0.000000000000000E+00    0.188246195506621E+01
    0.169490588824055E+02    0.000000000000000E+00    0.188228136875611E+01
    0.169540589743423E+02    0.000000000000000E+00    0.188210238758138E+01
    0.169590590662791E+02    0.000000000000000E+00    0.188192471161167E+01
    0.169640591582159E+02    0.000000000000000E+00    0.188174803732544E+01
    0.169690592501526E+02    0.000000000000000E+00    0.188157206229238E+01
    0.169740593420894E+02    0.000000000000000E+00    0.188139648969690E+01
    0.169790594340262E+02    0.000000000000000E+00    0.188122103249157E+01
    0.169840595259630E+02    0.000000000000000E+00    0.188104541726840E+01
    0.169890596178998E+02    0.000000000000000E+00    0.188086938762712E+01
    0.169940597098366E+02    0.000000000000000E+00    0.188069270725805E+01
    0.169990598017734E+02    0.000000000000000E+00    0.188051516246261E+01
    0.170040598937101E+02    0.000000000000000E+00    0.188033656431292E+01
    0.170090599856469E+02    0.000000000000000E+00    0.188015675021259E+01
    0.170140600775837E+02    0.000000000000000E+00    0.187997558517015E+01
    0.170190601695205E+02    0.000000000000000E+00    0.187979296231525E+01
    0.170240602614573E+02    0.000000000000000E+00    0.187960880345870E+01
    0.170290603533941E+02    0.000000000000000E+00    0.187942305862352E+01
    0.170340604453309E+02    0.000000000000000E+00    0.187923570555288E+01
    0.170390605372677E+02    0.000000000000000E+00    0.187904674879324E+01
    0.170440606292044E+02    0.000000000000000E+00    0.187885621831488E+01
    0.170490607211412E+02    0.000000000000000E+00    0.187866416789658E+01
    0.170540608130780E+02    0.000000000000000E+00    0.187847067324673E+01
    0.170590609050148E+02    0.000000000000000E+00    0.187827582983312E+01
    0.170640609969516E+02    0.000000000000000E+00    0.187807975059518E+01
    0.170690610888884E+02    0.000000000000000E+00    0.187788256345565E+01
    0.170740611808252E+02    0.000000000000000E+00    0.187768440875050E+01
    0.170790612727620E+02    0.000000000000000E+00    0.187748543659292E+01
    0.170840613646987E+02    0.000000000000000E+00    0.187728580420142E+01
    0.170890614566355E+02    0.000000000000000E+00    0.187708567315046E+01
    0.170940615485723E+02    0.000000000000000E+00    0.187688520469073E+01
    0.170990616405091E+02    0.000000000000000E+00    0.187668457399731E+01
    0.171040617324459E+02    0.000000000000000E+00    0.187648392441428E+01
    0.171090618243827E+02    0.000000000000000E+00    0.187628341936815E+01
    0.171140619163195E+02    0.000000000000000E+00    0.187608320595788E+01
    0.171190620082563E+02    0.000000000000000E+00    0.187588342290395E+01
    0.171240621001930E+02    0.000000000000000E+00    0.187568419833519E+01
    0.171290621921298E+02    0.000000000000000E+00    0.187548564836630E+01
    0.171340622840666E+02    0.000000000000000E+00    0.187528787588229E+01
    0.171390623760034E+02    0.000000000000000E+00    0.187509096963482E+01
    0.171440624679402E+02    0.000000000000000E+00    0.187489500355451E+01
    0.171490625598770E+02    0.000000000000000E+00    0.187470003631051E+01
    0.171540626518138E+02    0.000000000000000E+00    0.187450611111713E+01
    0.171590627437505E+02    0.000000000000000E+00    0.187431325576389E+01
    0.171640628356873E+02    0.000000000000000E+00    0.187412148284805E+01
    0.171690629276241E+02    0.000000000000000E+00    0.187393079025263E+01
    0.171740630195609E+02    0.000000000000000E+00    0.187374116182880E+01
    0.171790631114977E+02    0.000000000000000E+00    0.187355256869819E+01
    0.171840632034345E+02    0.000000000000000E+00    0.187336496690068E+01
    0.171890632953713E+02    0.000000000000000E+00    0.187317830662397E+01
    0.171940633873081E+02    0.000000000000000E+00    0.187299253729625E+01
    0.171990634792448E+02    0.000000000000000E+00    0.187280753775833E+01
    0.172040635711816E+02    0.000000000000000E+00    0.187262328578701E+01
    0.172090636631184E+02    0.000000000000000E+00    0.187243967384391E+01
    0.172140637550552E+02    0.000000000000000E+00    0.187225661323581E+01
    0.172190638469920E+02    0.000000000000000E+00    0.187207401156845E+01
    0.172240639389288E+02    0.000000000000000E+00    0.187189177467161E+01
    0.172290640308656E+02    0.000000000000000E+00    0.187170980811592E+01
    0.172340641228024E+02    0.000000000000000E+00    0.187152801823102E+01
    0.172390642147391E+02    0.000000000000000E+00    0.187134631455823E+01
    0.172440643066759E+02    0.000000000000000E+00    0.187116460896780E+01
    0.172490643986127E+02    0.000000000000000E+00    0.187098281856122E+01
    0.172540644905495E+02    0.000000000000000E+00    0.187080086582629E+01
    0.172590645824863E+02    0.000000000000000E+00    0.187061867967175E+01
    0.172640646744231E+02    0.000000000000000E+00    0.187043619610658E+01
    0.172690647663599E+02    0.000000000000000E+00    0.187025335888136E+01
    0.172740648582967E+02    0.000000000000000E+00    0.187007011994881E+01
    0.172790649502334E+02    0.000000000000000E+00    0.186988643981641E+01
    0.172840650421702E+02    0.000000000000000E+00    0.186970228776422E+01
    0.172890651341070E+02    0.000000000000000E+00    0.186951764193061E+01
    0.172940652260438E+02    0.000000000000000E+00    0.186933248927030E+01
    0.172990653179806E+02    0.000000000000000E+00    0.186914682540941E+01
    0.173040654099174E+02    0.000000000000000E+00    0.186896065437159E+01
    0.173090655018542E+02    0.000000000000000E+00    0.186877398823340E+01
    0.173140655937909E+02    0.000000000000000E+00    0.186858684664355E+01
    0.173190656857277E+02    0.000000000000000E+00    0.186839925628880E+01
    0.173240657776645E+02    0.000000000000000E+00    0.186821125026334E+01
    0.173290658696013E+02    0.000000000000000E+00    0.186802286742987E+01
    0.173340659615381E+02    0.000000000000000E+00    0.186783415163798E+01
    0.173390660534749E+02    0.000000000000000E+00    0.186764515098141E+01
    0.173440661454117E+02    0.000000000000000E+00    0.186745591703554E+01
    0.173490662373485E+02    0.000000000000000E+00    0.186726650399644E+01
    0.173540663292852E+02    0.000000000000000E+00    0.186707696790817E+01
    0.173590664212220E+02    0.000000000000000E+00    0.186688736583666E+01
    0.173640665131588E+02    0.000000000000000E+00    0.186669775508378E+01
    0.173690666050956E+02    0.000000000000000E+00    0.186650819243783E+01
    0.173740666970324E+02    0.000000000000000E+00    0.186631873343992E+01
    0.173790667889692E+02    0.000000000000000E+00    0.186612943171229E+01
    0.173840668809060E+02    0.000000000000000E+00    0.186594033831043E+01
    0.173890669728427E+02    0.000000000000000E+00    0.186575150117439E+01
    0.173940670647795E+02    0.000000000000000E+00    0.186556296461842E+01
    0.173990671567163E+02    0.000000000000000E+00    0.186537476919221E+01
    0.174040672486531E+02    0.000000000000000E+00    0.186518694962800E+01
    0.174090673405899E+02    0.000000000000000E+00    0.186499953801488E+01
    0.174140674325267E+02    0.000000000000000E+00    0.186481256002945E+01
    0.174190675244635E+02    0.000000000000000E+00    0.186462603660471E+01
    0.174240676164003E+02    0.000000000000000E+00    0.186443998340618E+01
    0.174290677083370E+02    0.000000000000000E+00    0.186425441093665E+01
    0.174340678002738E+02    0.000000000000000E+00    0.186406932468078E+01
    0.174390678922106E+02    0.000000000000000E+00    0.186388472507783E+01
    0.174440679841474E+02    0.000000000000000E+00    0.186370060525302E+01
    0.174490680760842E+02    0.000000000000000E+00    0.186351695930737E+01
    0.174540681680210E+02    0.000000000000000E+00    0.186333377206444E+01
    0.174590682599578E+02    0.000000000000000E+00    0.186315102602539E+01
    0.174640683518946E+02    0.000000000000000E+00    0.186296869996208E+01
    0.174690684438313E+02    0.000000000000000E+00    0.186278676947136E+01
    0.174740685357681E+02    0.000000000000000E+00    0.186260520723910E+01
    0.174790686277049E+02    0.000000000000000E+00    0.186242398369914E+01
    0.174840687196417E+02    0.000000000000000E+00    0.186224306728069E+01
    0.174890688115785E+02    0.000000000000000E+00    0.186206242523487E+01
    0.174940689035153E+02    0.000000000000000E+00    0.186188202355385E+01
    0.174990689954521E+02    0.000000000000000E+00    0.186170182795890E+01
    0.175040690873889E+02    0.000000000000000E+00    0.186152180411457E+01
    0.175090691793256E+02    0.000000000000000E+00    0.186134191809217E+01
    0.175140692712624E+02    0.000000000000000E+00    0.186116213683979E+01
    0.175190693631992E+02    0.000000000000000E+00    0.186098242863228E+01
    0.175240694551360E+02    0.000000000000000E+00    0.186080277516336E+01
    0.175290695470728E+02    0.000000000000000E+00    0.186062311034644E+01
    0.175340696390096E+02    0.000000000000000E+00    0.186044344684023E+01
    0.175390697309464E+02    0.000000000000000E+00    0.186026374683718E+01
    0.175440698228831E+02    0.000000000000000E+00    0.186008399305655E+01
    0.175490699148199E+02    0.000000000000000E+00    0.185990416318096E+01
    0.175540700067567E+02    0.000000000000000E+00    0.185972424376665E+01
    0.175590700986935E+02    0.000000000000000E+00    0.185954422276684E+01
    0.175640701906303E+02    0.000000000000000E+00    0.185936409138093E+01
    0.175690702825671E+02    0.000000000000000E+00    0.185918384385045E+01
    0.175740703745039E+02    0.000000000000000E+00    0.185900347761829E+01
    0.175790704664407E+02    0.000000000000000E+00    0.185882299303924E+01
    0.175840705583774E+02    0.000000000000000E+00    0.185864239372646E+01
    0.175890706503142E+02    0.000000000000000E+00    0.185846168574496E+01
    0.175940707422510E+02    0.000000000000000E+00    0.185828087794237E+01
    0.175990708341878E+02    0.000000000000000E+00    0.185809998168886E+01
    0.176040709261246E+02    0.000000000000000E+00    0.185791901053374E+01
    0.176090710180614E+02    0.000000000000000E+00    0.185773797975282E+01
    0.176140711099982E+02    0.000000000000000E+00    0.185755690686735E+01
    0.176190712019350E+02    0.000000000000000E+00    0.185737581053109E+01
    0.176240712938717E+02    0.000000000000000E+00    0.185719471065014E+01
    0.176290713858085E+02    0.000000000000000E+00    0.185701362807959E+01
    0.176340714777453E+02    0.000000000000000E+00    0.185683258429508E+01
    0.176390715696821E+02    0.000000000000000E+00    0.185665160116158E+01
    0.176440716616189E+02    0.000000000000000E+00    0.185647070048943E+01
    0.176490717535557E+02    0.000000000000000E+00    0.185628990407562E+01
    0.176540718454925E+02    0.000000000000000E+00    0.185610923322330E+01
    0.176590719374293E+02    0.000000000000000E+00    0.185592870845407E+01
    0.176640720293660E+02    0.000000000000000E+00    0.185574834946499E+01
    0.176690721213028E+02    0.000000000000000E+00    0.185556817480361E+01
    0.176740722132396E+02    0.000000000000000E+00    0.185538820170925E+01
    0.176790723051764E+02    0.000000000000000E+00    0.185520844594612E+01
    0.176840723971132E+02    0.000000000000000E+00    0.185502892167513E+01
    0.176890724890500E+02    0.000000000000000E+00    0.185484964129276E+01
    0.176940725809868E+02    0.000000000000000E+00    0.185467061539626E+01
    0.176990726729235E+02    0.000000000000000E+00    0.185449185265876E+01
    0.177040727648603E+02    0.000000000000000E+00    0.185431335985387E+01
    0.177090728567971E+02    0.000000000000000E+00    0.185413514170742E+01
    0.177140729487339E+02    0.000000000000000E+00    0.185395720108557E+01
    0.177190730406707E+02    0.000000000000000E+00    0.185377953889678E+01
    0.177240731326075E+02    0.000000000000000E+00    0.185360215410744E+01
    0.177290732245443E+02    0.000000000000000E+00    0.185342504376078E+01
    0.177340733164811E+02    0.000000000000000E+00    0.185324820372223E+01
    0.177390734084178E+02    0.000000000000000E+00    0.185307162760445E+01
    0.177440735003546E+02    0.000000000000000E+00    0.185289530772056E+01
    0.177490735922914E+02    0.000000000000000E+00    0.185271923515794E+01
    0.177540736842282E+02    0.000000000000000E+00    0.185254339971640E+01
    0.177590737761650E+02    0.000000000000000E+00    0.185236779009417E+01
    0.177640738681018E+02    0.000000000000000E+00    0.185219239417862E+01
    0.177690739600386E+02    0.000000000000000E+00    0.185201719910741E+01
    0.177740740519754E+02    0.000000000000000E+00    0.185184219154088E+01
    0.177790741439121E+02    0.000000000000000E+00    0.185166735779810E+01
    0.177840742358489E+02    0.000000000000000E+00    0.185149268458630E+01
    0.177890743277857E+02    0.000000000000000E+00    0.185131816506587E+01
    0.177940744197225E+02    0.000000000000000E+00    0.185114374267776E+01
    0.177990745116593E+02    0.000000000000000E+00    0.185096946903692E+01
    0.178040746035961E+02    0.000000000000000E+00    0.185079529501868E+01
    0.178090746955329E+02    0.000000000000000E+00    0.185062121220538E+01
    0.178140747874697E+02    0.000000000000000E+00    0.185044720918903E+01
    0.178190748794064E+02    0.000000000000000E+00    0.185027327496116E+01
    0.178240749713432E+02    0.000000000000000E+00    0.185009939942924E+01
    0.178290750632800E+02    0.000000000000000E+00    0.184992557338418E+01
    0.178340751552168E+02    0.000000000000000E+00    0.184975178874336E+01
    0.178390752471536E+02    0.000000000000000E+00    0.184957803856574E+01
    0.178440753390904E+02    0.000000000000000E+00    0.184940431706665E+01
    0.178490754310272E+02    0.000000000000000E+00    0.184923061969232E+01
    0.178540755229639E+02    0.000000000000000E+00    0.184905694317677E+01
    0.178590756149007E+02    0.000000000000000E+00    0.184888328540888E+01
    0.178640757068375E+02    0.000000000000000E+00    0.184870964555825E+01
    0.178690757987743E+02    0.000000000000000E+00    0.184853602410965E+01
    0.178740758907111E+02    0.000000000000000E+00    0.184836242679835E+01
    0.178790759826479E+02    0.000000000000000E+00    0.184818884062539E+01
    0.178840760745847E+02    0.000000000000000E+00    0.184801528863414E+01
    0.178890761665215E+02    0.000000000000000E+00    0.184784176675965E+01
    0.178940762584582E+02    0.000000000000000E+00    0.184766827791466E+01
    0.178990763503950E+02    0.000000000000000E+00    0.184749483384091E+01
    0.179040764423318E+02    0.000000000000000E+00    0.184732143903029E+01
    0.179090765342686E+02    0.000000000000000E+00    0.184714810128507E+01
    0.179140766262054E+02    0.000000000000000E+00    0.184697482878733E+01
    0.179190767181422E+02    0.000000000000000E+00    0.184680163005989E+01
    0.179240768100790E+02    0.000000000000000E+00    0.184662851392944E+01
    0.179290769020157E+02    0.000000000000000E+00    0.184645548945291E+01
    0.179340769939525E+02    0.000000000000000E+00    0.184628256558500E+01
    0.179390770858893E+02    0.000000000000000E+00    0.184610975150933E+01
    0.179440771778261E+02    0.000000000000000E+00    0.184593705601706E+01
    0.179490772697629E+02    0.000000000000000E+00    0.184576448788271E+01
    0.179540773616997E+02    0.000000000000000E+00    0.184559205544404E+01
    0.179590774536365E+02    0.000000000000000E+00    0.184541976665848E+01
    0.179640775455733E+02    0.000000000000000E+00    0.184524762900615E+01
    0.179690776375100E+02    0.000000000000000E+00    0.184507564941425E+01
    0.179740777294468E+02    0.000000000000000E+00    0.184490383418990E+01
    0.179790778213836E+02    0.000000000000000E+00    0.184473218897517E+01
    0.179840779133204E+02    0.000000000000000E+00    0.184456071869617E+01
    0.179890780052572E+02    0.000000000000000E+00    0.184438942752149E+01
    0.179940780971940E+02    0.000000000000000E+00    0.184421831886742E+01
    0.179990781891308E+02    0.000000000000000E+00    0.184404739533159E+01
    0.180040782810676E+02    0.000000000000000E+00    0.184387665871003E+01
    0.180090783730043E+02    0.000000000000000E+00    0.184370611002137E+01
    0.180140784649411E+02    0.000000000000000E+00    0.184353574946654E+01
    0.180190785568779E+02    0.000000000000000E+00    0.184336557649651E+01
    0.180240786488147E+02    0.000000000000000E+00    0.184319558978332E+01
    0.180290787407515E+02    0.000000000000000E+00    0.184302578732941E+01
    0.180340788326883E+02    0.000000000000000E+00    0.184285616642305E+01
    0.180390789246251E+02    0.000000000000000E+00    0.184268672374344E+01
    0.180440790165619E+02    0.000000000000000E+00    0.184251745539426E+01
    0.180490791084986E+02    0.000000000000000E+00    0.184234835694490E+01
    0.180540792004354E+02    0.000000000000000E+00    0.184217942353102E+01
    0.180590792923722E+02    0.000000000000000E+00    0.184201064986269E+01
    0.180640793843090E+02    0.000000000000000E+00    0.184184203034881E+01
    0.180690794762458E+02    0.000000000000000E+00    0.184167355912041E+01
    0.180740795681826E+02    0.000000000000000E+00    0.184150523011860E+01
    0.180790796601194E+02    0.000000000000000E+00    0.184133703715485E+01
    0.180840797520561E+02    0.000000000000000E+00    0.184116897400169E+01
    0.180890798439929E+02    0.000000000000000E+00    0.184100103443753E+01
    0.180940799359297E+02    0.000000000000000E+00    0.184083321230494E+01
    0.180990800278665E+02    0.000000000000000E+00    0.184066550160921E+01
    0.181040801198033E+02    0.000000000000000E+00    0.184049789653327E+01
    0.181090802117401E+02    0.000000000000000E+00    0.184033039152706E+01
    0.181140803036769E+02    0.000000000000000E+00    0.184016298134379E+01
    0.181190803956137E+02    0.000000000000000E+00    0.183999566108909E+01
    0.181240804875504E+02    0.000000000000000E+00    0.183982842627988E+01
    0.181290805794872E+02    0.000000000000000E+00    0.183966127285791E+01
    0.181340806714240E+02    0.000000000000000E+00    0.183949419725259E+01
    0.181390807633608E+02    0.000000000000000E+00    0.183932719649396E+01
    0.181440808552976E+02    0.000000000000000E+00    0.183916026888028E+01
    0.181490809472344E+02    0.000000000000000E+00    0.183899339769419E+01
    0.181540810391712E+02    0.000000000000000E+00    0.183882661408475E+01
    0.181590811311080E+02    0.000000000000000E+00    0.183865989119685E+01
    0.181640812230447E+02    0.000000000000000E+00    0.183849323457897E+01
    0.181690813149815E+02    0.000000000000000E+00    0.183832664462351E+01
    0.181740814069183E+02    0.000000000000000E+00    0.183816012189316E+01
    0.181790814988551E+02    0.000000000000000E+00    0.183799366741841E+01
    0.181840815907919E+02    0.000000000000000E+00    0.183782728264503E+01
    0.181890816827287E+02    0.000000000000000E+00    0.183766096948026E+01
    0.181940817746655E+02    0.000000000000000E+00    0.183749473019559E+01
    0.181990818666022E+02    0.000000000000000E+00    0.183732856745593E+01
    0.182040819585390E+02    0.000000000000000E+00    0.183716248424860E+01
    0.182090820504758E+02    0.000000000000000E+00    0.183699648381489E+01
    0.182140821424126E+02    0.000000000000000E+00    0.183683056969505E+01
    0.182190822343494E+02    0.000000000000000E+00    0.183666474554364E+01
    0.182240823262862E+02    0.000000000000000E+00    0.183649901524997E+01
    0.182290824182230E+02    0.000000000000000E+00    0.183633338265830E+01
    0.182340825101598E+02    0.000000000000000E+00    0.183616785142690E+01
    0.182390826020965E+02    0.000000000000000E+00    0.183600242950624E+01
    0.182440826940333E+02    0.000000000000000E+00    0.183583711211639E+01
    0.182490827859701E+02    0.000000000000000E+00    0.183567192191756E+01
    0.182540828779069E+02    0.000000000000000E+00    0.183550683523914E+01
    0.182590829698437E+02    0.000000000000000E+00    0.183534187427371E+01
    0.182640830617805E+02    0.000000000000000E+00    0.183517703904766E+01
    0.182690831537173E+02    0.000000000000000E+00    0.183501233283242E+01
    0.182740832456541E+02    0.000000000000000E+00    0.183484775845707E+01
    0.182790833375908E+02    0.000000000000000E+00    0.183468331888127E+01
    0.182840834295276E+02    0.000000000000000E+00    0.183451901677667E+01
    0.182890835214644E+02    0.000000000000000E+00    0.183435485391266E+01
    0.182940836134012E+02    0.000000000000000E+00    0.183419083273233E+01
    0.182990837053380E+02    0.000000000000000E+00    0.183402695465803E+01
    0.183040837972748E+02    0.000000000000000E+00    0.183386322092844E+01
    0.183090838892116E+02    0.000000000000000E+00    0.183369963244225E+01
    0.183140839811484E+02    0.000000000000000E+00    0.183353618972964E+01
    0.183190840730851E+02    0.000000000000000E+00    0.183337289296814E+01
    0.183240841650219E+02    0.000000000000000E+00    0.183320974198709E+01
    0.183290842569587E+02    0.000000000000000E+00    0.183304673628536E+01
    0.183340843488955E+02    0.000000000000000E+00    0.183288387502202E+01
    0.183390844408323E+02    0.000000000000000E+00    0.183272115704391E+01
    0.183440845327691E+02    0.000000000000000E+00    0.183255858091899E+01
    0.183490846247059E+02    0.000000000000000E+00    0.183239614492816E+01
    0.183540847166426E+02    0.000000000000000E+00    0.183223384709170E+01
    0.183590848085794E+02    0.000000000000000E+00    0.183207168523239E+01
    0.183640849005162E+02    0.000000000000000E+00    0.183190965695028E+01
    0.183690849924530E+02    0.000000000000000E+00    0.183174775967114E+01
    0.183740850843898E+02    0.000000000000000E+00    0.183158599069513E+01
    0.183790851763266E+02    0.000000000000000E+00    0.183142434718210E+01
    0.183840852682634E+02    0.000000000000000E+00    0.183126282623165E+01
    0.183890853602002E+02    0.000000000000000E+00    0.183110142488192E+01
    0.183940854521369E+02    0.000000000000000E+00    0.183094014011422E+01
    0.183990855440737E+02    0.000000000000000E+00    0.183077896897613E+01
    0.184040856360105E+02    0.000000000000000E+00    0.183061790850128E+01
    0.184090857279473E+02    0.000000000000000E+00    0.183045695578640E+01
    0.184140858198841E+02    0.000000000000000E+00    0.183029610803543E+01
    0.184190859118209E+02    0.000000000000000E+00    0.183013536255488E+01
    0.184240860037577E+02    0.000000000000000E+00    0.182997471678466E+01
    0.184290860956945E+02    0.000000000000000E+00    0.182981416832461E+01
    0.184340861876312E+02    0.000000000000000E+00    0.182965371492817E+01
    0.184390862795680E+02    0.000000000000000E+00    0.182949335460762E+01
    0.184440863715048E+02    0.000000000000000E+00    0.182933308546953E+01
    0.184490864634416E+02    0.000000000000000E+00    0.182917290595689E+01
    0.184540865553784E+02    0.000000000000000E+00    0.182901281467996E+01
    0.184590866473152E+02    0.000000000000000E+00    0.182885281048875E+01
    0.184640867392520E+02    0.000000000000000E+00    0.182869289252241E+01
    0.184690868311887E+02    0.000000000000000E+00    0.182853306010386E+01
    0.184740869231255E+02    0.000000000000000E+00    0.182837331281715E+01
    0.184790870150623E+02    0.000000000000000E+00    0.182821365051022E+01
    0.184840871069991E+02    0.000000000000000E+00    0.182805407320342E+01
    0.184890871989359E+02    0.000000000000000E+00    0.182789458144768E+01
    0.184940872908727E+02    0.000000000000000E+00    0.182773517548831E+01
    0.184990873828095E+02    0.000000000000000E+00    0.182757585620131E+01
    0.185040874747463E+02    0.000000000000000E+00    0.182741662444350E+01
    0.185090875666830E+02    0.000000000000000E+00    0.182725748089499E+01
    0.185140876586198E+02    0.000000000000000E+00    0.182709842910822E+01
    0.185190877505566E+02    0.000000000000000E+00    0.182693946749999E+01
    0.185240878424934E+02    0.000000000000000E+00    0.182678059921220E+01
    0.185290879344302E+02    0.000000000000000E+00    0.182662182569041E+01
    0.185340880263670E+02    0.000000000000000E+00    0.182646314878657E+01
    0.185390881183038E+02    0.000000000000000E+00    0.182630457036921E+01
    0.185440882102406E+02    0.000000000000000E+00    0.182614609240426E+01
    0.185490883021773E+02    0.000000000000000E+00    0.182598771679284E+01
    0.185540883941141E+02    0.000000000000000E+00    0.182582944561352E+01
    0.185590884860509E+02    0.000000000000000E+00    0.182567128078870E+01
    0.185640885779877E+02    0.000000000000000E+00    0.182551322430491E+01
    0.185690886699245E+02    0.000000000000000E+00    0.182535527808650E+01
    0.185740887618613E+02    0.000000000000000E+00    0.182519744398152E+01
    0.185790888537981E+02    0.000000000000000E+00    0.182503972377248E+01
    0.185840889457349E+02    0.000000000000000E+00    0.182488211919889E+01
    0.185890890376716E+02    0.000000000000000E+00    0.182472463200985E+01
    0.185940891296084E+02    0.000000000000000E+00    0.182456725913204E+01
    0.185990892215452E+02    0.000000000000000E+00    0.182441002273251E+01
    0.186040893134820E+02    0.000000000000000E+00    0.182425288378782E+01
    0.186090894054188E+02    0.000000000000000E+00    0.182409587247870E+01
    0.186140894973556E+02    0.000000000000000E+00    0.182393899832429E+01
    0.186190895892924E+02    0.000000000000000E+00    0.182378223824627E+01
    0.186240896812291E+02    0.000000000000000E+00    0.182362560292136E+01
    0.186290897731659E+02    0.000000000000000E+00    0.182346909239286E+01
    0.186340898651027E+02    0.000000000000000E+00    0.182331270653754E+01
    0.186390899570395E+02    0.000000000000000E+00    0.182315644541839E+01
    0.186440900489763E+02    0.000000000000000E+00    0.182300030881675E+01
    0.186490901409131E+02    0.000000000000000E+00    0.182284429657228E+01
    0.186540902328499E+02    0.000000000000000E+00    0.182268840798844E+01
    0.186590903247867E+02    0.000000000000000E+00    0.182253264245666E+01
    0.186640904167234E+02    0.000000000000000E+00    0.182237699922886E+01
    0.186690905086602E+02    0.000000000000000E+00    0.182222147744763E+01
    0.186740906005970E+02    0.000000000000000E+00    0.182206607600316E+01
    0.186790906925338E+02    0.000000000000000E+00    0.182191079374832E+01
    0.186840907844706E+02    0.000000000000000E+00    0.182175562945216E+01
    0.186890908764074E+02    0.000000000000000E+00    0.182160058175881E+01
    0.186940909683442E+02    0.000000000000000E+00    0.182144564925816E+01
    0.186990910602810E+02    0.000000000000000E+00    0.182129083048689E+01
    0.187040911522177E+02    0.000000000000000E+00    0.182113612391940E+01
    0.187090912441545E+02    0.000000000000000E+00    0.182098152800222E+01
    0.187140913360913E+02    0.000000000000000E+00    0.182082704119598E+01
    0.187190914280281E+02    0.000000000000000E+00    0.182067266190231E+01
    0.187240915199649E+02    0.000000000000000E+00    0.182051838857721E+01
    0.187290916119017E+02    0.000000000000000E+00    0.182036421969631E+01
    0.187340917038385E+02    0.000000000000000E+00    0.182021015375731E+01
    0.187390917957752E+02    0.000000000000000E+00    0.182005618932093E+01
    0.187440918877120E+02    0.000000000000000E+00    0.181990232498891E+01
    0.187490919796488E+02    0.000000000000000E+00    0.181974855949031E+01
    0.187540920715856E+02    0.000000000000000E+00    0.181959489157632E+01
    0.187590921635224E+02    0.000000000000000E+00    0.181944132015940E+01
    0.187640922554592E+02    0.000000000000000E+00    0.181928784406200E+01
    0.187690923473960E+02    0.000000000000000E+00    0.181913446250892E+01
    0.187740924393328E+02    0.000000000000000E+00    0.181898117464567E+01
    0.187790925312695E+02    0.000000000000000E+00    0.181882797974123E+01
    0.187840926232063E+02    0.000000000000000E+00    0.181867487724552E+01
    0.187890927151431E+02    0.000000000000000E+00    0.181852186671801E+01
    0.187940928070799E+02    0.000000000000000E+00    0.181836894780010E+01
    0.187990928990167E+02    0.000000000000000E+00    0.181821612030784E+01
    0.188040929909535E+02    0.000000000000000E+00    0.181806338415057E+01
    0.188090930828903E+02    0.000000000000000E+00    0.181791073938552E+01
    0.188140931748271E+02    0.000000000000000E+00    0.181775818617198E+01
    0.188190932667638E+02    0.000000000000000E+00    0.181760572474672E+01
    0.188240933587006E+02    0.000000000000000E+00    0.181745335553414E+01
    0.188290934506374E+02    0.000000000000000E+00    0.181730107900429E+01
    0.188340935425742E+02    0.000000000000000E+00    0.181714889574833E+01
    0.188390936345110E+02    0.000000000000000E+00    0.181699680641166E+01
    0.188440937264478E+02    0.000000000000000E+00    0.181684481176903E+01
    0.188490938183846E+02    0.000000000000000E+00    0.181669291261098E+01
    0.188540939103213E+02    0.000000000000000E+00    0.181654110987087E+01
    0.188590940022581E+02    0.000000000000000E+00    0.181638940442112E+01
    0.188640940941949E+02    0.000000000000000E+00    0.181623779734801E+01
    0.188690941861317E+02    0.000000000000000E+00    0.181608628952142E+01
    0.188740942780685E+02    0.000000000000000E+00    0.181593488275891E+01
    0.188790943700053E+02    0.000000000000000E+00    0.181578360176619E+01
    0.188840944619421E+02    0.000000000000000E+00    0.181563236952766E+01
    0.188890945538789E+02    0.000000000000000E+00    0.181548126995789E+01
    0.188940946458156E+02    0.000000000000000E+00    0.181533027425919E+01
    0.188990947377524E+02    0.000000000000000E+00    0.181517938380047E+01
    0.189040948296892E+02    0.000000000000000E+00    0.181502859978997E+01
    0.189090949216260E+02    0.000000000000000E+00    0.181487792297277E+01
    0.189140950135628E+02    0.000000000000000E+00    0.181472735430330E+01
    0.189190951054996E+02    0.000000000000000E+00    0.181457689453502E+01
    0.189240951974364E+02    0.000000000000000E+00    0.181442654444637E+01
    0.189290952893732E+02    0.000000000000000E+00    0.181427630463018E+01
    0.189340953813099E+02    0.000000000000000E+00    0.181412617572786E+01
    0.189390954732467E+02    0.000000000000000E+00    0.181397615818458E+01
    0.189440955651835E+02    0.000000000000000E+00    0.181382625243244E+01
    0.189490956571203E+02    0.000000000000000E+00    0.181367645873622E+01
    0.189540957490571E+02    0.000000000000000E+00    0.181352677733468E+01
    0.189590958409939E+02    0.000000000000000E+00    0.181337720806370E+01
    0.189640959329307E+02    0.000000000000000E+00    0.181322775210954E+01
    0.189690960248675E+02    0.000000000000000E+00    0.181307841249703E+01
    0.189740961168042E+02    0.000000000000000E+00    0.181292917853734E+01
    0.189790962087410E+02    0.000000000000000E+00    0.181278004992685E+01
    0.189840963006778E+02    0.000000000000000E+00    0.181263105043355E+01
    0.189890963926146E+02    0.000000000000000E+00    0.181248215443563E+01
    0.189940964845514E+02    0.000000000000000E+00    0.181233336938951E+01
    0.189990965764882E+02    0.000000000000000E+00    0.181218469460064E+01
    0.190040966684250E+02    0.000000000000000E+00    0.181203612970659E+01
    0.190090967603617E+02    0.000000000000000E+00    0.181188767397120E+01
    0.190140968522985E+02    0.000000000000000E+00    0.181173932667492E+01
    0.190190969442353E+02    0.000000000000000E+00    0.181159108706006E+01
    0.190240970361721E+02    0.000000000000000E+00    0.181144295430303E+01
    0.190290971281089E+02    0.000000000000000E+00    0.181129492758974E+01
    0.190340972200457E+02    0.000000000000000E+00    0.181114700602265E+01
    0.190390973119825E+02    0.000000000000000E+00    0.181099918873551E+01
    0.190440974039193E+02    0.000000000000000E+00    0.181085147482730E+01
    0.190490974958560E+02    0.000000000000000E+00    0.181070386339353E+01
    0.190540975877928E+02    0.000000000000000E+00    0.181055635353869E+01
    0.190590976797296E+02    0.000000000000000E+00    0.181040894436986E+01
    0.190640977716664E+02    0.000000000000000E+00    0.181026163503274E+01
    0.190690978636032E+02    0.000000000000000E+00    0.181011442466733E+01
    0.190740979555400E+02    0.000000000000000E+00    0.180996731246056E+01
    0.190790980474768E+02    0.000000000000000E+00    0.180982029763754E+01
    0.190840981394136E+02    0.000000000000000E+00    0.180967337945791E+01
    0.190890982313503E+02    0.000000000000000E+00    0.180952655723886E+01
    0.190940983232871E+02    0.000000000000000E+00    0.180937983034708E+01
    0.190990984152239E+02    0.000000000000000E+00    0.180923319819395E+01
    0.191040985071607E+02    0.000000000000000E+00    0.180908666027232E+01
    0.191090985990975E+02    0.000000000000000E+00    0.180894021610145E+01
    0.191140986910343E+02    0.000000000000000E+00    0.180879386531070E+01
    0.191190987829711E+02    0.000000000000000E+00    0.180864760756507E+01
    0.191240988749078E+02    0.000000000000000E+00    0.180850144260879E+01
    0.191290989668446E+02    0.000000000000000E+00    0.180835537025351E+01
    0.191340990587814E+02    0.000000000000000E+00    0.180820939037599E+01
    0.191390991507182E+02    0.000000000000000E+00    0.180806350292909E+01
    0.191440992426550E+02    0.000000000000000E+00    0.180791770792974E+01
    0.191490993345918E+02    0.000000000000000E+00    0.180777200545079E+01
    0.191540994265286E+02    0.000000000000000E+00    0.180762639562963E+01
    0.191590995184654E+02    0.000000000000000E+00    0.180748087867243E+01
    0.191640996104021E+02    0.000000000000000E+00    0.180733545486035E+01
    0.191690997023389E+02    0.000000000000000E+00    0.180719012448410E+01
    0.191740997942757E+02    0.000000000000000E+00    0.180704488789137E+01
    0.191790998862125E+02    0.000000000000000E+00    0.180689974551182E+01
    0.191840999781493E+02    0.000000000000000E+00    0.180675469779627E+01
    0.191891000700861E+02    0.000000000000000E+00    0.180660974520434E+01
    0.191941001620229E+02    0.000000000000000E+00    0.180646488825710E+01
    0.191991002539597E+02    0.000000000000000E+00    0.180632012748204E+01
    0.192041003458964E+02    0.000000000000000E+00    0.180617546345708E+01
    0.192091004378332E+02    0.000000000000000E+00    0.180603089672479E+01
    0.192141005297700E+02    0.000000000000000E+00    0.180588642786216E+01
    0.192191006217068E+02    0.000000000000000E+00    0.180574205743839E+01
    0.192241007136436E+02    0.000000000000000E+00    0.180559778604592E+01
    0.192291008055804E+02    0.000000000000000E+00    0.180545361421932E+01
    0.192341008975172E+02    0.000000000000000E+00    0.180530954252155E+01
    0.192391009894540E+02    0.000000000000000E+00    0.180516557236846E+01
    0.192441010813907E+02    0.000000000000000E+00    0.180502170136805E+01
    0.192491011733275E+02    0.000000000000000E+00    0.180487793233275E+01
    0.192541012652643E+02    0.000000000000000E+00    0.180473390492335E+01
    0.192591013572011E+02    0.000000000000000E+00    0.180459070680316E+01
    0.192641014491379E+02    0.000000000000000E+00    0.180444724529491E+01
    0.192691015410747E+02    0.000000000000000E+00    0.180430388768024E+01
    0.192741016330115E+02    0.000000000000000E+00    0.180416063374105E+01
    0.192791017249482E+02    0.000000000000000E+00    0.180401748361295E+01
    0.192841018168850E+02    0.000000000000000E+00    0.180387443746679E+01
    0.192891019088218E+02    0.000000000000000E+00    0.180373149541517E+01
    0.192941020007586E+02    0.000000000000000E+00    0.180358865746230E+01
    0.192991020926954E+02    0.000000000000000E+00    0.180344592383042E+01
    0.193041021846322E+02    0.000000000000000E+00    0.180330329432117E+01
    0.193091022765690E+02    0.000000000000000E+00    0.180316076890212E+01
    0.193141023685058E+02    0.000000000000000E+00    0.180301834746876E+01
    0.193191024604425E+02    0.000000000000000E+00    0.180287602978723E+01
    0.193241025523793E+02    0.000000000000000E+00    0.180273381564226E+01
    0.193291026443161E+02    0.000000000000000E+00    0.180259170465075E+01
    0.193341027362529E+02    0.000000000000000E+00    0.180244969520971E+01
    0.193391028281897E+02    0.000000000000000E+00    0.180230779301980E+01
    0.193441029201265E+02    0.000000000000000E+00    0.180216599259394E+01
    0.193491030120633E+02    0.000000000000000E+00    0.180202429013432E+01
    0.193541031040001E+02    0.000000000000000E+00    0.180188268865754E+01
    0.193591031959368E+02    0.000000000000000E+00    0.180174119132582E+01
    0.193641032878736E+02    0.000000000000000E+00    0.180159979311938E+01
    0.193691033798104E+02    0.000000000000000E+00    0.180145849477517E+01
    0.193741034717472E+02    0.000000000000000E+00    0.180131729576787E+01
    0.193791035636840E+02    0.000000000000000E+00    0.180117619554801E+01
    0.193841036556208E+02    0.000000000000000E+00    0.180103519355364E+01
    0.193891037475576E+02    0.000000000000000E+00    0.180089428922835E+01
    0.193941038394943E+02    0.000000000000000E+00    0.180075348200325E+01
    0.193991039314311E+02    0.000000000000000E+00    0.180061277131925E+01
    0.194041040233679E+02    0.000000000000000E+00    0.180047215663912E+01
    0.194091041153047E+02    0.000000000000000E+00    0.180033163743157E+01
    0.194141042072415E+02    0.000000000000000E+00    0.180019121316025E+01
    0.194191042991783E+02    0.000000000000000E+00    0.180005088338680E+01
    0.194241043911151E+02    0.000000000000000E+00    0.179991064759093E+01
    0.194291044830519E+02    0.000000000000000E+00    0.179977050532702E+01
    0.194341045749886E+02    0.000000000000000E+00    0.179963045620231E+01
    0.194391046669254E+02    0.000000000000000E+00    0.179949049982980E+01
    0.194441047588622E+02    0.000000000000000E+00    0.179935063585930E+01
    0.194491048507990E+02    0.000000000000000E+00    0.179921086398612E+01
    0.194541049427358E+02    0.000000000000000E+00    0.179907118392923E+01
    0.194591050346726E+02    0.000000000000000E+00    0.179893159546143E+01
    0.194641051266094E+02    0.000000000000000E+00    0.179879209838330E+01
    0.194691052185462E+02    0.000000000000000E+00    0.179865269253907E+01
    0.194741053104829E+02    0.000000000000000E+00    0.179851337782565E+01
    0.194791054024197E+02    0.000000000000000E+00    0.179837415416642E+01
    0.194841054943565E+02    0.000000000000000E+00    0.179823502150544E+01
    0.194891055862933E+02    0.000000000000000E+00    0.179809597987900E+01
    0.194941056782301E+02    0.000000000000000E+00    0.179795702931658E+01
    0.194991057701669E+02    0.000000000000000E+00    0.179781816989373E+01
    0.195041058621037E+02    0.000000000000000E+00    0.179767940173462E+01
    0.195091059540405E+02    0.000000000000000E+00    0.179754072498288E+01
    0.195141060459772E+02    0.000000000000000E+00    0.179740213981948E+01
    0.195191061379140E+02    0.000000000000000E+00    0.179726364645111E+01
    0.195241062298508E+02    0.000000000000000E+00    0.179712524510938E+01
    0.195291063217876E+02    0.000000000000000E+00    0.179698693605779E+01
    0.195341064137244E+02    0.000000000000000E+00    0.179684871955729E+01
    0.195391065056612E+02    0.000000000000000E+00    0.179671059590576E+01
    0.195441065975980E+02    0.000000000000000E+00    0.179657256542425E+01
    0.195491066895347E+02    0.000000000000000E+00    0.179643462842046E+01
    0.195541067814715E+02    0.000000000000000E+00    0.179629678520491E+01
    0.195591068734083E+02    0.000000000000000E+00    0.179615903613590E+01
    0.195641069653451E+02    0.000000000000000E+00    0.179602138152276E+01
    0.195691070572819E+02    0.000000000000000E+00    0.179588382170266E+01
    0.195741071492187E+02    0.000000000000000E+00    0.179574635700422E+01
    0.195791072411555E+02    0.000000000000000E+00    0.179560898773567E+01
    0.195841073330923E+02    0.000000000000000E+00    0.179547171421597E+01
    0.195891074250290E+02    0.000000000000000E+00    0.179533453671590E+01
    0.195941075169658E+02    0.000000000000000E+00    0.179519745552105E+01
    0.195991076089026E+02    0.000000000000000E+00    0.179506047089960E+01
    0.196041077008394E+02    0.000000000000000E+00    0.179492358309403E+01
    0.196091077927762E+02    0.000000000000000E+00    0.179478679233114E+01
    0.196141078847130E+02    0.000000000000000E+00    0.179465009884081E+01
    0.196191079766498E+02    0.000000000000000E+00    0.179451350288700E+01
    0.196241080685866E+02    0.000000000000000E+00    0.179437700490669E+01
    0.196291081605233E+02    0.000000000000000E+00    0.179424060637518E+01
    0.196341082524601E+02    0.000000000000000E+00    0.179410434460322E+01
    0.196391083443969E+02    0.000000000000000E+00    0.179396808098183E+01
    0.196441084363337E+02    0.000000000000000E+00    0.179383197706031E+01
    0.196491085282705E+02    0.000000000000000E+00    0.179369596743331E+01
    0.196541086202073E+02    0.000000000000000E+00    0.179356005464861E+01
    0.196591087121441E+02    0.000000000000000E+00    0.179342423904296E+01
    0.196641088040808E+02    0.000000000000000E+00    0.179328852061406E+01
    0.196691088960176E+02    0.000000000000000E+00    0.179315289935723E+01
    0.196741089879544E+02    0.000000000000000E+00    0.179301737502569E+01
    0.196791090798912E+02    0.000000000000000E+00    0.179288194748974E+01
    0.196841091718280E+02    0.000000000000000E+00    0.179274661649259E+01
    0.196891092637648E+02    0.000000000000000E+00    0.179261138179414E+01
    0.196941093557016E+02    0.000000000000000E+00    0.179247624311536E+01
    0.196991094476384E+02    0.000000000000000E+00    0.179234120016259E+01
    0.197041095395751E+02    0.000000000000000E+00    0.179220625257691E+01
    0.197091096315119E+02    0.000000000000000E+00    0.179207139996638E+01
    0.197141097234487E+02    0.000000000000000E+00    0.179193664135402E+01
    0.197191098153855E+02    0.000000000000000E+00    0.179180197909615E+01
    0.197241099073223E+02    0.000000000000000E+00    0.179166741544596E+01
    0.197291099992591E+02    0.000000000000000E+00    0.179153293637718E+01
    0.197341100911959E+02    0.000000000000000E+00    0.179139855818282E+01
    0.197391101831327E+02    0.000000000000000E+00    0.179126426349806E+01
    0.197441102750694E+02    0.000000000000000E+00    0.179113006678204E+01
    0.197491103670062E+02    0.000000000000000E+00    0.179099596215542E+01
    0.197541104589430E+02    0.000000000000000E+00    0.179086194933713E+01
    0.197591105508798E+02    0.000000000000000E+00    0.179072802798315E+01
    0.197641106428166E+02    0.000000000000000E+00    0.179059419775743E+01
    0.197691107347534E+02    0.000000000000000E+00    0.179046045838625E+01
    0.197741108266902E+02    0.000000000000000E+00    0.179032680928009E+01
    0.197791109186270E+02    0.000000000000000E+00    0.179019325053757E+01
    0.197841110105637E+02    0.000000000000000E+00    0.179005978168163E+01
    0.197891111025005E+02    0.000000000000000E+00    0.178992640246861E+01
    0.197941111944373E+02    0.000000000000000E+00    0.178979311267004E+01
    0.197991112863741E+02    0.000000000000000E+00    0.178965991207390E+01
    0.198041113783109E+02    0.000000000000000E+00    0.178952680048255E+01
    0.198091114702477E+02    0.000000000000000E+00    0.178939377773731E+01
    0.198141115621845E+02    0.000000000000000E+00    0.178926084369118E+01
    0.198191116541212E+02    0.000000000000000E+00    0.178912799823197E+01
    0.198241117460580E+02    0.000000000000000E+00    0.178899524126528E+01
    0.198291118379948E+02    0.000000000000000E+00    0.178886257272458E+01
    0.198341119299316E+02    0.000000000000000E+00    0.178872999256931E+01
    0.198391120218684E+02    0.000000000000000E+00    0.178859750078340E+01
    0.198441121138052E+02    0.000000000000000E+00    0.178846509737057E+01
    0.198491122057420E+02    0.000000000000000E+00    0.178833278235887E+01
    0.198541122976788E+02    0.000000000000000E+00    0.178820055580436E+01
    0.198591123896155E+02    0.000000000000000E+00    0.178806841777092E+01
    0.198641124815523E+02    0.000000000000000E+00    0.178793636835893E+01
    0.198691125734891E+02    0.000000000000000E+00    0.178780440766868E+01
    0.198741126654259E+02    0.000000000000000E+00    0.178767253583054E+01
    0.198791127573627E+02    0.000000000000000E+00    0.178754075298392E+01
    0.198841128492995E+02    0.000000000000000E+00    0.178740905928224E+01
    0.198891129412363E+02    0.000000000000000E+00    0.178727745489163E+01
    0.198941130331730E+02    0.000000000000000E+00    0.178714593998410E+01
    0.198991131251098E+02    0.000000000000000E+00    0.178701451473204E+01
    0.199041132170466E+02    0.000000000000000E+00    0.178688317934045E+01
    0.199091133089834E+02    0.000000000000000E+00    0.178675193398729E+01
    0.199141134009202E+02    0.000000000000000E+00    0.178662077885797E+01
    0.199191134928570E+02    0.000000000000000E+00    0.178648971415741E+01
    0.199241135847938E+02    0.000000000000000E+00    0.178635874006593E+01
    0.199291136767306E+02    0.000000000000000E+00    0.178622785676636E+01
    0.199341137686673E+02    0.000000000000000E+00    0.178609706443584E+01
    0.199391138606041E+02    0.000000000000000E+00    0.178596636324762E+01
    0.199441139525409E+02    0.000000000000000E+00    0.178583575342488E+01
    0.199491140444777E+02    0.000000000000000E+00    0.178570523492139E+01
    0.199541141364145E+02    0.000000000000000E+00    0.178557480806609E+01
    0.199591142283513E+02    0.000000000000000E+00    0.178544447291246E+01
    0.199641143202881E+02    0.000000000000000E+00    0.178531422957177E+01
    0.199691144122249E+02    0.000000000000000E+00    0.178518407813250E+01
    0.199741145041616E+02    0.000000000000000E+00    0.178505401865517E+01
    0.199791145960984E+02    0.000000000000000E+00    0.178492405118787E+01
    0.199841146880352E+02    0.000000000000000E+00    0.178479417578896E+01
    0.199891147799720E+02    0.000000000000000E+00    0.178466439245118E+01
    0.199941148719088E+02    0.000000000000000E+00    0.178453470117400E+01
    0.199991149638456E+02    0.000000000000000E+00    0.178440510192017E+01
    0.200041150557824E+02    0.000000000000000E+00    0.178427559462664E+01
    0.200091151477192E+02    0.000000000000000E+00    0.178414617929846E+01
    0.200141152396559E+02    0.000000000000000E+00    0.178401685533117E+01
    0.200191153315927E+02    0.000000000000000E+00    0.178388762142034E+01
    0.200241154235295E+02    0.000000000000000E+00    0.178375848814395E+01
    0.200291155154663E+02    0.000000000000000E+00    0.178362943734587E+01
    0.200341156074031E+02    0.000000000000000E+00    0.178350047967743E+01
    0.200391156993399E+02    0.000000000000000E+00    0.178337161344544E+01
    0.200441157912767E+02    0.000000000000000E+00    0.178324283819536E+01
    0.200491158832134E+02    0.000000000000000E+00    0.178311415377060E+01
    0.200541159751502E+02    0.000000000000000E+00    0.178298555992852E+01
    0.200591160670870E+02    0.000000000000000E+00    0.178285705640269E+01
    0.200641161590238E+02    0.000000000000000E+00    0.178272864296625E+01
    0.200691162509606E+02    0.000000000000000E+00    0.178260031935589E+01
    0.200741163428974E+02    0.000000000000000E+00    0.178247208535041E+01
    0.200791164348342E+02    0.000000000000000E+00    0.178234394064949E+01
    0.200841165267710E+02    0.000000000000000E+00    0.178221588500222E+01
    0.200891166187077E+02    0.000000000000000E+00    0.178208791813605E+01
    0.200941167106445E+02    0.000000000000000E+00    0.178196003979477E+01
    0.200991168025813E+02    0.000000000000000E+00    0.178183224977389E+01
    0.201041168945181E+02    0.000000000000000E+00    0.178170454530166E+01
    0.201091169864549E+02    0.000000000000000E+00    0.178157688141911E+01
    0.201141170783917E+02    0.000000000000000E+00    0.178144940970083E+01
    0.201191171703285E+02    0.000000000000000E+00    0.178132196960294E+01
    0.201241172622653E+02    0.000000000000000E+00    0.178119461566697E+01
    0.201291173542020E+02    0.000000000000000E+00    0.178106735018180E+01
    0.201341174461388E+02    0.000000000000000E+00    0.178094017110100E+01
    0.201391175380756E+02    0.000000000000000E+00    0.178081307839437E+01
    0.201441176300124E+02    0.000000000000000E+00    0.178068607188477E+01
    0.201491177219492E+02    0.000000000000000E+00    0.178055915138681E+01
    0.201541178138860E+02    0.000000000000000E+00    0.178043231675159E+01
    0.201591179058228E+02    0.000000000000000E+00    0.178030556766378E+01
    0.201641179977596E+02    0.000000000000000E+00    0.178017890435882E+01
    0.201691180896963E+02    0.000000000000000E+00    0.178005232642373E+01
    0.201741181816331E+02    0.000000000000000E+00    0.177992583382240E+01
    0.201791182735699E+02    0.000000000000000E+00    0.177979942648608E+01
    0.201841183655067E+02    0.000000000000000E+00    0.177967310433786E+01
    0.201891184574435E+02    0.000000000000000E+00    0.177954686732901E+01
    0.201941185493803E+02    0.000000000000000E+00    0.177942071542234E+01
    0.201991186413171E+02    0.000000000000000E+00    0.177929464860109E+01
    0.202041187332538E+02    0.000000000000000E+00    0.177916866684829E+01
    0.202091188251906E+02    0.000000000000000E+00    0.177904277018824E+01
    0.202141189171274E+02    0.000000000000000E+00    0.177891695862604E+01
    0.202191190090642E+02    0.000000000000000E+00    0.177879123222421E+01
    0.202241191010010E+02    0.000000000000000E+00    0.177866559100900E+01
    0.202291191929378E+02    0.000000000000000E+00    0.177854003504972E+01
    0.202341192848746E+02    0.000000000000000E+00    0.177841456441798E+01
    0.202391193768114E+02    0.000000000000000E+00    0.177828917919053E+01
    0.202441194687481E+02    0.000000000000000E+00    0.177816387945547E+01
    0.202491195606849E+02    0.000000000000000E+00    0.177803866530976E+01
    0.202541196526217E+02    0.000000000000000E+00    0.177791353685293E+01
    0.202591197445585E+02    0.000000000000000E+00    0.177778849419119E+01
    0.202641198364953E+02    0.000000000000000E+00    0.177766353744278E+01
    0.202691199284321E+02    0.000000000000000E+00    0.177753866669966E+01
    0.202741200203689E+02    0.000000000000000E+00    0.177741388208696E+01
    0.202791201123057E+02    0.000000000000000E+00    0.177728918371184E+01
    0.202841202042424E+02    0.000000000000000E+00    0.177716457167857E+01
    0.202891202961792E+02    0.000000000000000E+00    0.177704004610548E+01
    0.202941203881160E+02    0.000000000000000E+00    0.177691560708172E+01
    0.202991204800528E+02    0.000000000000000E+00    0.177679125470851E+01
    0.203041205719896E+02    0.000000000000000E+00    0.177666698907187E+01
    0.203091206639264E+02    0.000000000000000E+00    0.177654281025617E+01
    0.203141207558632E+02    0.000000000000000E+00    0.177641871834206E+01
    0.203191208478000E+02    0.000000000000000E+00    0.177629471337985E+01
    0.203241209397367E+02    0.000000000000000E+00    0.177617079543462E+01
    0.203291210316735E+02    0.000000000000000E+00    0.177604696454479E+01
    0.203341211236103E+02    0.000000000000000E+00    0.177592322073459E+01
    0.203391212155471E+02    0.000000000000000E+00    0.177579956403270E+01
    0.203441213074839E+02    0.000000000000000E+00    0.177567599444195E+01
    0.203491213994207E+02    0.000000000000000E+00    0.177555251195367E+01
    0.203541214913575E+02    0.000000000000000E+00    0.177542911655615E+01
    0.203591215832942E+02    0.000000000000000E+00    0.177530580819983E+01
    0.203641216752310E+02    0.000000000000000E+00    0.177518258685953E+01
    0.203691217671678E+02    0.000000000000000E+00    0.177505945242420E+01
    0.203741218591046E+02    0.000000000000000E+00    0.177493640487372E+01
    0.203791219510414E+02    0.000000000000000E+00    0.177481344408620E+01
    0.203841220429782E+02    0.000000000000000E+00    0.177469056995777E+01
    0.203891221349150E+02    0.000000000000000E+00    0.177456778236719E+01
    0.203941222268518E+02    0.000000000000000E+00    0.177444508111716E+01
    0.203991223187885E+02    0.000000000000000E+00    0.177432246599862E+01
    0.204041224107253E+02    0.000000000000000E+00    0.177419993661236E+01
    0.204091225026621E+02    0.000000000000000E+00    0.177407749150552E+01
    0.204141225945989E+02    0.000000000000000E+00    0.177395500881722E+01
    0.204191226865357E+02    0.000000000000000E+00    0.177383287613473E+01
    0.204241227784725E+02    0.000000000000000E+00    0.177371068760482E+01
    0.204291228704093E+02    0.000000000000000E+00    0.177358858658484E+01
    0.204341229623460E+02    0.000000000000000E+00    0.177346657124573E+01
    0.204391230542828E+02    0.000000000000000E+00    0.177334464108635E+01
    0.204441231462196E+02    0.000000000000000E+00    0.177322279579165E+01
    0.204491232381564E+02    0.000000000000000E+00    0.177310103510234E+01
    0.204541233300932E+02    0.000000000000000E+00    0.177297935884102E+01
    0.204591234220300E+02    0.000000000000000E+00    0.177285776675788E+01
    0.204641235139668E+02    0.000000000000000E+00    0.177273625867413E+01
    0.204691236059036E+02    0.000000000000000E+00    0.177261483438121E+01
    0.204741236978403E+02    0.000000000000000E+00    0.177249349369511E+01
    0.204791237897771E+02    0.000000000000000E+00    0.177237223643232E+01
    0.204841238817139E+02    0.000000000000000E+00    0.177225106242684E+01
    0.204891239736507E+02    0.000000000000000E+00    0.177212997156032E+01
    0.204941240655875E+02    0.000000000000000E+00    0.177200896381318E+01
    0.204991241575243E+02    0.000000000000000E+00    0.177188804142366E+01
    0.205041242494611E+02    0.000000000000000E+00    0.177176718753130E+01
    0.205091243413979E+02    0.000000000000000E+00    0.177164642951652E+01
    0.205141244333346E+02    0.000000000000000E+00    0.177152584037161E+01
    0.205191245252714E+02    0.000000000000000E+00    0.177140516105968E+01
    0.205241246172082E+02    0.000000000000000E+00    0.177128464593495E+01
    0.205291247091450E+02    0.000000000000000E+00    0.177116421344219E+01
    0.205341248010818E+02    0.000000000000000E+00    0.177104386289448E+01
    0.205391248930186E+02    0.000000000000000E+00    0.177092359417392E+01
    0.205441249849554E+02    0.000000000000000E+00    0.177080340714998E+01
    0.205491250768921E+02    0.000000000000000E+00    0.177068330185179E+01
    0.205541251688289E+02    0.000000000000000E+00    0.177056327786120E+01
    0.205591252607657E+02    0.000000000000000E+00    0.177044333553666E+01
    0.205641253527025E+02    0.000000000000000E+00    0.177032347469661E+01
    0.205691254446393E+02    0.000000000000000E+00    0.177020369532281E+01
    0.205741255365761E+02    0.000000000000000E+00    0.177008399741460E+01
    0.205791256285129E+02    0.000000000000000E+00    0.176996438096572E+01
    0.205841257204497E+02    0.000000000000000E+00    0.176984484598956E+01
    0.205891258123864E+02    0.000000000000000E+00    0.176972539250814E+01
    0.205941259043232E+02    0.000000000000000E+00    0.176960602055401E+01
    0.205991259962600E+02    0.000000000000000E+00    0.176948673015181E+01
    0.206041260881968E+02    0.000000000000000E+00    0.176936752135013E+01
    0.206091261801336E+02    0.000000000000000E+00    0.176924839418898E+01
    0.206141262720704E+02    0.000000000000000E+00    0.176912934873580E+01
    0.206191263640072E+02    0.000000000000000E+00    0.176901038503494E+01
    0.206241264559440E+02    0.000000000000000E+00    0.176889150314763E+01
    0.206291265478807E+02    0.000000000000000E+00    0.176877270314886E+01
    0.206341266398175E+02    0.000000000000000E+00    0.176865398507677E+01
    0.206391267317543E+02    0.000000000000000E+00    0.176853534901754E+01
    0.206441268236911E+02    0.000000000000000E+00    0.176841679503725E+01
    0.206491269156279E+02    0.000000000000000E+00    0.176829832319848E+01
    0.206541270075647E+02    0.000000000000000E+00    0.176817993354898E+01
    0.206591270995015E+02    0.000000000000000E+00    0.176806162616035E+01
    0.206641271914383E+02    0.000000000000000E+00    0.176794340108615E+01
    0.206691272833750E+02    0.000000000000000E+00    0.176782525838226E+01
    0.206741273753118E+02    0.000000000000000E+00    0.176770719809132E+01
    0.206791274672486E+02    0.000000000000000E+00    0.176758922026782E+01
    0.206841275591854E+02    0.000000000000000E+00    0.176747132491847E+01
    0.206891276511222E+02    0.000000000000000E+00    0.176735351212051E+01
    0.206941277430590E+02    0.000000000000000E+00    0.176723578181760E+01
    0.206991278349958E+02    0.000000000000000E+00    0.176711813409069E+01
    0.207041279269325E+02    0.000000000000000E+00    0.176700056891954E+01
    0.207091280188693E+02    0.000000000000000E+00    0.176688308655102E+01
    0.207141281108061E+02    0.000000000000000E+00    0.176676568622871E+01
    0.207191282027429E+02    0.000000000000000E+00    0.176664836867480E+01
    0.207241282946797E+02    0.000000000000000E+00    0.176653113361113E+01
    0.207291283866165E+02    0.000000000000000E+00    0.176641398099172E+01
    0.207341284785533E+02    0.000000000000000E+00    0.176629691077341E+01
    0.207391285704901E+02    0.000000000000000E+00    0.176617992289582E+01
    0.207441286624268E+02    0.000000000000000E+00    0.176606301728429E+01
    0.207491287543636E+02    0.000000000000000E+00    0.176594619387180E+01
    0.207541288463004E+02    0.000000000000000E+00    0.176582945256199E+01
    0.207591289382372E+02    0.000000000000000E+00    0.176571279326930E+01
    0.207641290301740E+02    0.000000000000000E+00    0.176559621588972E+01
    0.207691291221108E+02    0.000000000000000E+00    0.176547972031192E+01
    0.207741292140476E+02    0.000000000000000E+00    0.176536330643880E+01
    0.207791293059844E+02    0.000000000000000E+00    0.176524697413276E+01
    0.207841293979211E+02    0.000000000000000E+00    0.176513072326630E+01
    0.207891294898579E+02    0.000000000000000E+00    0.176501455378432E+01
    0.207941295817947E+02    0.000000000000000E+00    0.176489846556753E+01
    0.207991296737315E+02    0.000000000000000E+00    0.176478245860199E+01
    0.208041297656683E+02    0.000000000000000E+00    0.176466653321721E+01
    0.208091298576051E+02    0.000000000000000E+00    0.176455069205141E+01
    0.208141299495419E+02    0.000000000000000E+00    0.176443488396961E+01
    0.208191300414787E+02    0.000000000000000E+00    0.176431922660726E+01
    0.208241301334154E+02    0.000000000000000E+00    0.176420362424039E+01
    0.208291302253522E+02    0.000000000000000E+00    0.176408810029453E+01
    0.208341303172890E+02    0.000000000000000E+00    0.176397265576340E+01
    0.208391304092258E+02    0.000000000000000E+00    0.176385729076677E+01
    0.208441305011626E+02    0.000000000000000E+00    0.176374200527977E+01
    0.208491305930994E+02    0.000000000000000E+00    0.176362679914698E+01
    0.208541306850362E+02    0.000000000000000E+00    0.176351167227231E+01
    0.208591307769729E+02    0.000000000000000E+00    0.176339662451242E+01
    0.208641308689097E+02    0.000000000000000E+00    0.176328165576096E+01
    0.208691309608465E+02    0.000000000000000E+00    0.176316676585803E+01
    0.208741310527833E+02    0.000000000000000E+00    0.176305195472066E+01
    0.208791311447201E+02    0.000000000000000E+00    0.176293722221946E+01
    0.208841312366569E+02    0.000000000000000E+00    0.176282256816653E+01
    0.208891313285937E+02    0.000000000000000E+00    0.176270799287301E+01
    0.208941314205305E+02    0.000000000000000E+00    0.176259349542074E+01
    0.208991315124672E+02    0.000000000000000E+00    0.176247908127926E+01
    0.209041316044040E+02    0.000000000000000E+00    0.176236473335587E+01
    0.209091316963408E+02    0.000000000000000E+00    0.176225047251326E+01
    0.209141317882776E+02    0.000000000000000E+00    0.176213627956746E+01
    0.209191318802144E+02    0.000000000000000E+00    0.176202217702489E+01
    0.209241319721512E+02    0.000000000000000E+00    0.176190814830998E+01
    0.209291320640880E+02    0.000000000000000E+00    0.176179419705146E+01
    0.209341321560248E+02    0.000000000000000E+00    0.176168032342197E+01
    0.209391322479615E+02    0.000000000000000E+00    0.176156652752202E+01
    0.209441323398983E+02    0.000000000000000E+00    0.176145280930233E+01
    0.209491324318351E+02    0.000000000000000E+00    0.176133916847395E+01
    0.209541325237719E+02    0.000000000000000E+00    0.176122560587556E+01
    0.209591326157087E+02    0.000000000000000E+00    0.176111212072589E+01
    0.209641327076455E+02    0.000000000000000E+00    0.176099871327921E+01
    0.209691327995823E+02    0.000000000000000E+00    0.176088538354552E+01
    0.209741328915190E+02    0.000000000000000E+00    0.176077213154419E+01
    0.209791329834558E+02    0.000000000000000E+00    0.176065895730144E+01
    0.209841330753926E+02    0.000000000000000E+00    0.176054586083860E+01
    0.209891331673294E+02    0.000000000000000E+00    0.176043284218517E+01
    0.209941332592662E+02    0.000000000000000E+00    0.176031990137514E+01
    0.209991333512030E+02    0.000000000000000E+00    0.176020703844639E+01
    0.210041334431398E+02    0.000000000000000E+00    0.176009425342884E+01
    0.210091335350766E+02    0.000000000000000E+00    0.175998154637529E+01
    0.210141336270133E+02    0.000000000000000E+00    0.175986891740970E+01
    0.210191337189501E+02    0.000000000000000E+00    0.175975636627613E+01
    0.210241338108869E+02    0.000000000000000E+00    0.175964389330742E+01
    0.210291339028237E+02    0.000000000000000E+00    0.175953149845097E+01
    0.210341339947605E+02    0.000000000000000E+00    0.175941918173163E+01
    0.210391340866973E+02    0.000000000000000E+00    0.175930694318524E+01
    0.210441341786341E+02    0.000000000000000E+00    0.175919478283924E+01
    0.210491342705709E+02    0.000000000000000E+00    0.175908270072586E+01
    0.210541343625076E+02    0.000000000000000E+00    0.175897069685488E+01
    0.210591344544444E+02    0.000000000000000E+00    0.175885877125691E+01
    0.210641345463812E+02    0.000000000000000E+00    0.175874692392081E+01
    0.210691346383180E+02    0.000000000000000E+00    0.175863515487391E+01
    0.210741347302548E+02    0.000000000000000E+00    0.175852346411759E+01
    0.210791348221916E+02    0.000000000000000E+00    0.175841185163488E+01
    0.210841349141284E+02    0.000000000000000E+00    0.175830031741775E+01
    0.210891350060651E+02    0.000000000000000E+00    0.175818886144606E+01
    0.210941350980019E+02    0.000000000000000E+00    0.175807748370493E+01
    0.210991351899387E+02    0.000000000000000E+00    0.175796618414846E+01
    0.211041352818755E+02    0.000000000000000E+00    0.175785496274206E+01
    0.211091353738123E+02    0.000000000000000E+00    0.175774381944342E+01
    0.211141354657491E+02    0.000000000000000E+00    0.175763275419263E+01
    0.211191355576859E+02    0.000000000000000E+00    0.175752176693323E+01
    0.211241356496227E+02    0.000000000000000E+00    0.175741085759229E+01
    0.211291357415594E+02    0.000000000000000E+00    0.175730002611118E+01
    0.211341358334962E+02    0.000000000000000E+00    0.175718927239384E+01
    0.211391359254330E+02    0.000000000000000E+00    0.175707859635269E+01
    0.211441360173698E+02    0.000000000000000E+00    0.175696799790263E+01
    0.211491361093066E+02    0.000000000000000E+00    0.175685747695522E+01
    0.211541362012434E+02    0.000000000000000E+00    0.175674703337751E+01
    0.211591362931802E+02    0.000000000000000E+00    0.175663666708599E+01
    0.211641363851170E+02    0.000000000000000E+00    0.175652637795047E+01
    0.211691364770537E+02    0.000000000000000E+00    0.175641616584423E+01
    0.211741365689905E+02    0.000000000000000E+00    0.175630603069859E+01
    0.211791366609273E+02    0.000000000000000E+00    0.175619597234597E+01
    0.211841367528641E+02    0.000000000000000E+00    0.175608599062903E+01
    0.211891368448009E+02    0.000000000000000E+00    0.175597608547958E+01
    0.211941369367377E+02    0.000000000000000E+00    0.175586625672287E+01
    0.211991370286745E+02    0.000000000000000E+00    0.175575650423082E+01
    0.212041371206113E+02    0.000000000000000E+00    0.175564682787140E+01
    0.212091372125480E+02    0.000000000000000E+00    0.175553722744495E+01
    0.212141373044848E+02    0.000000000000000E+00    0.175542770251628E+01
    0.212191373964216E+02    0.000000000000000E+00    0.175531825682753E+01
    0.212241374883584E+02    0.000000000000000E+00    0.175520888210732E+01
    0.212291375802952E+02    0.000000000000000E+00    0.175509958436511E+01
    0.212341376722320E+02    0.000000000000000E+00    0.175499036210484E+01
    0.212391377641688E+02    0.000000000000000E+00    0.175488121513570E+01
    0.212441378561055E+02    0.000000000000000E+00    0.175477214330179E+01
    0.212491379480423E+02    0.000000000000000E+00    0.175466314649853E+01
    0.212541380399791E+02    0.000000000000000E+00    0.175455422461056E+01
    0.212591381319159E+02    0.000000000000000E+00    0.175444537751793E+01
    0.212641382238527E+02    0.000000000000000E+00    0.175433660514047E+01
    0.212691383157895E+02    0.000000000000000E+00    0.175422790736012E+01
    0.212741384077263E+02    0.000000000000000E+00    0.175411928412050E+01
    0.212791384996631E+02    0.000000000000000E+00    0.175401073531920E+01
    0.212841385915998E+02    0.000000000000000E+00    0.175390226091169E+01
    0.212891386835366E+02    0.000000000000000E+00    0.175379386085437E+01
    0.212941387754734E+02    0.000000000000000E+00    0.175368553532625E+01
    0.212991388674102E+02    0.000000000000000E+00    0.175357728323802E+01
    0.213041389593470E+02    0.000000000000000E+00    0.175346912258625E+01
    0.213091390512838E+02    0.000000000000000E+00    0.175336099733242E+01
    0.213141391432206E+02    0.000000000000000E+00    0.175325296618672E+01
    0.213191392351574E+02    0.000000000000000E+00    0.175314502443975E+01
    0.213241393270941E+02    0.000000000000000E+00    0.175303713627825E+01
    0.213291394190309E+02    0.000000000000000E+00    0.175292932771495E+01
    0.213341395109677E+02    0.000000000000000E+00    0.175282159361894E+01
    0.213391396029045E+02    0.000000000000000E+00    0.175271393359184E+01
    0.213441396948413E+02    0.000000000000000E+00    0.175260634753764E+01
    0.213491397867781E+02    0.000000000000000E+00    0.175249883543885E+01
    0.213541398787149E+02    0.000000000000000E+00    0.175239139696914E+01
    0.213591399706517E+02    0.000000000000000E+00    0.175228403292697E+01
    0.213641400625884E+02    0.000000000000000E+00    0.175217674260163E+01
    0.213691401545252E+02    0.000000000000000E+00    0.175206952621966E+01
    0.213741402464620E+02    0.000000000000000E+00    0.175196238379841E+01
    0.213791403383988E+02    0.000000000000000E+00    0.175185531535881E+01
    0.213841404303356E+02    0.000000000000000E+00    0.175174832091430E+01
    0.213891405222724E+02    0.000000000000000E+00    0.175164140049344E+01
    0.213941406142092E+02    0.000000000000000E+00    0.175153455409568E+01
    0.213991407061459E+02    0.000000000000000E+00    0.175142778178408E+01
    0.214041407980827E+02    0.000000000000000E+00    0.175132108355925E+01
    0.214091408900195E+02    0.000000000000000E+00    0.175121445944046E+01
    0.214141409819563E+02    0.000000000000000E+00    0.175110790945444E+01
    0.214191410738931E+02    0.000000000000000E+00    0.175100143361948E+01
    0.214241411658299E+02    0.000000000000000E+00    0.175089503194972E+01
    0.214291412577667E+02    0.000000000000000E+00    0.175078870448212E+01
    0.214341413497035E+02    0.000000000000000E+00    0.175068245120212E+01
    0.214391414416403E+02    0.000000000000000E+00    0.175057627214520E+01
    0.214441415335770E+02    0.000000000000000E+00    0.175047016728089E+01
    0.214491416255138E+02    0.000000000000000E+00    0.175036413664380E+01
    0.214541417174506E+02    0.000000000000000E+00    0.175025818021683E+01
    0.214591418093874E+02    0.000000000000000E+00    0.175015229800233E+01
    0.214641419013242E+02    0.000000000000000E+00    0.175004648998354E+01
    0.214691419932610E+02    0.000000000000000E+00    0.174994075614578E+01
    0.214741420851978E+02    0.000000000000000E+00    0.174983509646166E+01
    0.214791421771346E+02    0.000000000000000E+00    0.174972951091936E+01
    0.214841422690714E+02    0.000000000000000E+00    0.174962399947420E+01
    0.214891423610081E+02    0.000000000000000E+00    0.174951856209184E+01
    0.214941424529449E+02    0.000000000000000E+00    0.174941319872774E+01
    0.214991425448817E+02    0.000000000000000E+00    0.174930790933128E+01
    0.215041426368185E+02    0.000000000000000E+00    0.174920269385679E+01
    0.215091427287553E+02    0.000000000000000E+00    0.174909755223621E+01
    0.215141428206921E+02    0.000000000000000E+00    0.174899248440701E+01
    0.215191429126289E+02    0.000000000000000E+00    0.174888749029587E+01
    0.215241430045657E+02    0.000000000000000E+00    0.174878256983692E+01
    0.215291430965025E+02    0.000000000000000E+00    0.174867772293989E+01
    0.215341431884392E+02    0.000000000000000E+00    0.174857294951473E+01
    0.215391432803760E+02    0.000000000000000E+00    0.174846824948464E+01
    0.215441433723128E+02    0.000000000000000E+00    0.174836362274509E+01
    0.215491434642496E+02    0.000000000000000E+00    0.174825906920790E+01
    0.215541435561864E+02    0.000000000000000E+00    0.174815458875281E+01
    0.215591436481232E+02    0.000000000000000E+00    0.174805018130137E+01
    0.215641437400600E+02    0.000000000000000E+00    0.174794584671653E+01
    0.215691438319968E+02    0.000000000000000E+00    0.174784158491347E+01
    0.215741439239335E+02    0.000000000000000E+00    0.174773739576877E+01
    0.215791440158703E+02    0.000000000000000E+00    0.174763327915993E+01
    0.215841441078071E+02    0.000000000000000E+00    0.174752923497769E+01
    0.215891441997439E+02    0.000000000000000E+00    0.174742526310122E+01
    0.215941442916807E+02    0.000000000000000E+00    0.174732136318797E+01
    0.215991443836175E+02    0.000000000000000E+00    0.174721753578636E+01
    0.216041444755543E+02    0.000000000000000E+00    0.174711378006393E+01
    0.216091445674911E+02    0.000000000000000E+00    0.174701009611398E+01
    0.216141446594279E+02    0.000000000000000E+00    0.174690648373619E+01
    0.216191447513646E+02    0.000000000000000E+00    0.174680294250774E+01
    0.216241448433014E+02    0.000000000000000E+00    0.174669947081178E+01
    0.216291449352382E+02    0.000000000000000E+00    0.174659612022152E+01
    0.216341450271750E+02    0.000000000000000E+00    0.174649275732232E+01
    0.216391451191118E+02    0.000000000000000E+00    0.174638950044050E+01
    0.216441452110486E+02    0.000000000000000E+00    0.174628631599248E+01
    0.216491453029854E+02    0.000000000000000E+00    0.174618320292246E+01
    0.216541453949222E+02    0.000000000000000E+00    0.174608016092390E+01
    0.216591454868590E+02    0.000000000000000E+00    0.174597718984532E+01
    0.216641455787957E+02    0.000000000000000E+00    0.174587428961773E+01
    0.216691456707325E+02    0.000000000000000E+00    0.174577146009741E+01
    0.216741457626693E+02    0.000000000000000E+00    0.174566870122543E+01
    0.216791458546061E+02    0.000000000000000E+00    0.174556601290701E+01
    0.216841459465429E+02    0.000000000000000E+00    0.174546339513168E+01
    0.216891460384797E+02    0.000000000000000E+00    0.174536084778877E+01
    0.216941461304165E+02    0.000000000000000E+00    0.174525837089503E+01
    0.216991462223533E+02    0.000000000000000E+00    0.174515596445697E+01
    0.217041463142900E+02    0.000000000000000E+00    0.174505362860910E+01
    0.217091464062268E+02    0.000000000000000E+00    0.174495136205464E+01
    0.217141464981636E+02    0.000000000000000E+00    0.174484917209696E+01
    0.217191465901004E+02    0.000000000000000E+00    0.174474703938946E+01
    0.217241466820372E+02    0.000000000000000E+00    0.174464498812686E+01
    0.217291467739740E+02    0.000000000000000E+00    0.174454298294933E+01
    0.217341468659108E+02    0.000000000000000E+00    0.174444108049213E+01
    0.217391469578476E+02    0.000000000000000E+00    0.174433923663970E+01
    0.217441470497844E+02    0.000000000000000E+00    0.174423746219222E+01
    0.217491471417211E+02    0.000000000000000E+00    0.174413575767935E+01
    0.217541472336579E+02    0.000000000000000E+00    0.174403412322181E+01
    0.217591473255947E+02    0.000000000000000E+00    0.174393255886580E+01
    0.217641474175315E+02    0.000000000000000E+00    0.174383106435457E+01
    0.217691475094683E+02    0.000000000000000E+00    0.174372964041852E+01
    0.217741476014051E+02    0.000000000000000E+00    0.174362828646925E+01
    0.217791476933419E+02    0.000000000000000E+00    0.174352700267727E+01
    0.217841477852787E+02    0.000000000000000E+00    0.174342578908311E+01
    0.217891478772155E+02    0.000000000000000E+00    0.174332464569070E+01
    0.217941479691522E+02    0.000000000000000E+00    0.174322357251604E+01
    0.217991480610890E+02    0.000000000000000E+00    0.174312256957158E+01
    0.218041481530258E+02    0.000000000000000E+00    0.174302163687497E+01
    0.218091482449626E+02    0.000000000000000E+00    0.174292077444349E+01
    0.218141483368994E+02    0.000000000000000E+00    0.174281998228358E+01
    0.218191484288362E+02    0.000000000000000E+00    0.174271926040708E+01
    0.218241485207730E+02    0.000000000000000E+00    0.174261860882385E+01
    0.218291486127098E+02    0.000000000000000E+00    0.174251802753137E+01
    0.218341487046466E+02    0.000000000000000E+00    0.174241751655382E+01
    0.218391487965833E+02    0.000000000000000E+00    0.174231707587882E+01
    0.218441488885201E+02    0.000000000000000E+00    0.174221670549905E+01
    0.218491489804569E+02    0.000000000000000E+00    0.174211640542383E+01
    0.218541490723937E+02    0.000000000000000E+00    0.174201617563067E+01
    0.218591491643305E+02    0.000000000000000E+00    0.174191601610390E+01
    0.218641492562673E+02    0.000000000000000E+00    0.174181592679309E+01
    0.218691493482041E+02    0.000000000000000E+00    0.174171590780544E+01
    0.218741494401409E+02    0.000000000000000E+00    0.174161595897581E+01
    0.218791495320776E+02    0.000000000000000E+00    0.174151608032572E+01
    0.218841496240144E+02    0.000000000000000E+00    0.174141627182295E+01
    0.218891497159512E+02    0.000000000000000E+00    0.174131653342639E+01
    0.218941498078880E+02    0.000000000000000E+00    0.174121686507680E+01
    0.218991498998248E+02    0.000000000000000E+00    0.174111726674080E+01
    0.219041499917616E+02    0.000000000000000E+00    0.174101773836008E+01
    0.219091500836984E+02    0.000000000000000E+00    0.174091827984714E+01
    0.219141501756352E+02    0.000000000000000E+00    0.174081889126561E+01
    0.219191502675720E+02    0.000000000000000E+00    0.174071957235204E+01
    0.219241503595087E+02    0.000000000000000E+00    0.174062032317976E+01
    0.219291504514455E+02    0.000000000000000E+00    0.174052114364701E+01
    0.219341505433823E+02    0.000000000000000E+00    0.174042203361813E+01
    0.219391506353191E+02    0.000000000000000E+00    0.174032299300393E+01
    0.219441507272559E+02    0.000000000000000E+00    0.174022402191803E+01
    0.219491508191927E+02    0.000000000000000E+00    0.174012512000787E+01
    0.219541509111295E+02    0.000000000000000E+00    0.174002628734060E+01
    0.219591510030663E+02    0.000000000000000E+00    0.173992752376256E+01
    0.219641510950031E+02    0.000000000000000E+00    0.173982882918482E+01
    0.219691511869398E+02    0.000000000000000E+00    0.173973020350531E+01
    0.219741512788766E+02    0.000000000000000E+00    0.173963164662947E+01
    0.219791513708134E+02    0.000000000000000E+00    0.173953315845805E+01
    0.219841514627502E+02    0.000000000000000E+00    0.173943473890490E+01
    0.219891515546870E+02    0.000000000000000E+00    0.173933638783880E+01
    0.219941516466238E+02    0.000000000000000E+00    0.173923810516144E+01
    0.219991517385606E+02    0.000000000000000E+00    0.173913989097923E+01
    0.220041518304974E+02    0.000000000000000E+00    0.173904174457011E+01
    0.220091519224341E+02    0.000000000000000E+00    0.173894366648499E+01
    0.220141520143709E+02    0.000000000000000E+00    0.173884565635722E+01
    0.220191521063077E+02    0.000000000000000E+00    0.173874771411175E+01
    0.220241521982445E+02    0.000000000000000E+00    0.173864983969965E+01
    0.220291522901813E+02    0.000000000000000E+00    0.173855203297167E+01
    0.220341523821181E+02    0.000000000000000E+00    0.173845429393954E+01
    0.220391524740549E+02    0.000000000000000E+00    0.173835662267718E+01
    0.220441525659917E+02    0.000000000000000E+00    0.173825902287775E+01
    0.220491526579285E+02    0.000000000000000E+00    0.173816147877780E+01
    0.220541527498652E+02    0.000000000000000E+00    0.173806400994541E+01
    0.220591528418020E+02    0.000000000000000E+00    0.173796660760030E+01
    0.220641529337388E+02    0.000000000000000E+00    0.173786927218549E+01
    0.220691530256756E+02    0.000000000000000E+00    0.173777200382263E+01
    0.220741531176124E+02    0.000000000000000E+00    0.173767480233341E+01
    0.220791532095492E+02    0.000000000000000E+00    0.173757766771511E+01
    0.220841533014860E+02    0.000000000000000E+00    0.173748059990106E+01
    0.220891533934228E+02    0.000000000000000E+00    0.173738359884747E+01
    0.220941534853596E+02    0.000000000000000E+00    0.173728666451681E+01
    0.220991535772963E+02    0.000000000000000E+00    0.173718979684586E+01
    0.221041536692331E+02    0.000000000000000E+00    0.173709299579829E+01
    0.221091537611699E+02    0.000000000000000E+00    0.173699626131320E+01
    0.221141538531067E+02    0.000000000000000E+00    0.173689959330866E+01
    0.221191539450435E+02    0.000000000000000E+00    0.173680299171570E+01
    0.221241540369803E+02    0.000000000000000E+00    0.173670645829161E+01
    0.221291541289171E+02    0.000000000000000E+00    0.173660998723288E+01
    0.221341542208539E+02    0.000000000000000E+00    0.173651358944065E+01
    0.221391543127907E+02    0.000000000000000E+00    0.173641725270237E+01
    0.221441544047274E+02    0.000000000000000E+00    0.173632098329620E+01
    0.221491544966642E+02    0.000000000000000E+00    0.173622478078797E+01
    0.221541545886010E+02    0.000000000000000E+00    0.173612864455739E+01
    0.221591546805378E+02    0.000000000000000E+00    0.173603257484695E+01
    0.221641547724746E+02    0.000000000000000E+00    0.173593657151397E+01
    0.221691548644114E+02    0.000000000000000E+00    0.173584063464546E+01
    0.221741549563482E+02    0.000000000000000E+00    0.173574476422006E+01
    0.221791550482850E+02    0.000000000000000E+00    0.173564896054933E+01
    0.221841551402218E+02    0.000000000000000E+00    0.173555322267941E+01
    0.221891552321585E+02    0.000000000000000E+00    0.173545755160747E+01
    0.221941553240953E+02    0.000000000000000E+00    0.173536194696702E+01
    0.221991554160321E+02    0.000000000000000E+00    0.173526640883560E+01
    0.222041555079689E+02    0.000000000000000E+00    0.173517093717241E+01
    0.222091555999057E+02    0.000000000000000E+00    0.173507553200330E+01
    0.222141556918425E+02    0.000000000000000E+00    0.173498019333123E+01
    0.222191557837793E+02    0.000000000000000E+00    0.173488492109083E+01
    0.222241558757161E+02    0.000000000000000E+00    0.173478971550232E+01
    0.222291559676528E+02    0.000000000000000E+00    0.173469457636790E+01
    0.222341560595896E+02    0.000000000000000E+00    0.173459950374851E+01
    0.222391561515264E+02    0.000000000000000E+00    0.173450449763912E+01
    0.222441562434632E+02    0.000000000000000E+00    0.173440955805603E+01
    0.222491563354000E+02    0.000000000000000E+00    0.173431468497863E+01
    0.222541564273368E+02    0.000000000000000E+00    0.173421987841521E+01
    0.222591565192736E+02    0.000000000000000E+00    0.173412513834346E+01
    0.222641566112104E+02    0.000000000000000E+00    0.173403046475411E+01
    0.222691567031472E+02    0.000000000000000E+00    0.173393585762675E+01
    0.222741567950839E+02    0.000000000000000E+00    0.173384131694864E+01
    0.222791568870207E+02    0.000000000000000E+00    0.173374684269512E+01
    0.222841569789575E+02    0.000000000000000E+00    0.173365243483435E+01
    0.222891570708943E+02    0.000000000000000E+00    0.173355809332931E+01
    0.222941571628311E+02    0.000000000000000E+00    0.173346381816865E+01
    0.222991572547679E+02    0.000000000000000E+00    0.173336960928352E+01
    0.223041573467047E+02    0.000000000000000E+00    0.173327546665050E+01
    0.223091574386415E+02    0.000000000000000E+00    0.173318139022108E+01
    0.223141575305783E+02    0.000000000000000E+00    0.173308737993014E+01
    0.223191576225150E+02    0.000000000000000E+00    0.173299343573669E+01
    0.223241577144518E+02    0.000000000000000E+00    0.173289955757883E+01
    0.223291578063886E+02    0.000000000000000E+00    0.173280574540109E+01
    0.223341578983254E+02    0.000000000000000E+00    0.173271199912429E+01
    0.223391579902622E+02    0.000000000000000E+00    0.173261831868648E+01
    0.223441580821990E+02    0.000000000000000E+00    0.173252470401673E+01
    0.223491581741358E+02    0.000000000000000E+00    0.173243115503201E+01
    0.223541582660726E+02    0.000000000000000E+00    0.173233767167233E+01
    0.223591583580093E+02    0.000000000000000E+00    0.173224425383324E+01
    0.223641584499461E+02    0.000000000000000E+00    0.173215090143103E+01
    0.223691585418829E+02    0.000000000000000E+00    0.173205761442351E+01
    0.223741586338197E+02    0.000000000000000E+00    0.173196439266201E+01
    0.223791587257565E+02    0.000000000000000E+00    0.173187123610832E+01
    0.223841588176933E+02    0.000000000000000E+00    0.173177814463898E+01
    0.223891589096301E+02    0.000000000000000E+00    0.173168511814818E+01
    0.223941590015669E+02    0.000000000000000E+00    0.173159215657398E+01
    0.223991590935037E+02    0.000000000000000E+00    0.173149925982826E+01
    0.224041591854404E+02    0.000000000000000E+00    0.173140642777439E+01
    0.224091592773772E+02    0.000000000000000E+00    0.173131366037395E+01
    0.224141593693140E+02    0.000000000000000E+00    0.173122095748027E+01
    0.224191594612508E+02    0.000000000000000E+00    0.173112831901935E+01
    0.224241595531876E+02    0.000000000000000E+00    0.173103574489930E+01
    0.224291596451244E+02    0.000000000000000E+00    0.173094323502220E+01
    0.224341597370612E+02    0.000000000000000E+00    0.173085078929446E+01
    0.224391598289980E+02    0.000000000000000E+00    0.173075840762848E+01
    0.224441599209348E+02    0.000000000000000E+00    0.173066608990712E+01
    0.224491600128715E+02    0.000000000000000E+00    0.173057383597293E+01
    0.224541601048083E+02    0.000000000000000E+00    0.173048164573997E+01
    0.224591601967451E+02    0.000000000000000E+00    0.173038951878027E+01
    0.224641602886819E+02    0.000000000000000E+00    0.173029745340655E+01
    0.224691603806187E+02    0.000000000000000E+00    0.173020547666415E+01
    0.224741604725555E+02    0.000000000000000E+00    0.173011352754432E+01
    0.224791605644923E+02    0.000000000000000E+00    0.173002165418424E+01
    0.224841606564291E+02    0.000000000000000E+00    0.172992984513899E+01
    0.224891607483659E+02    0.000000000000000E+00    0.172983809964714E+01
    0.224941608403026E+02    0.000000000000000E+00    0.172974641751685E+01
    0.224991609322394E+02    0.000000000000000E+00    0.172965479868292E+01
    0.225041610241762E+02    0.000000000000000E+00    0.172956324302134E+01
    0.225091611161130E+02    0.000000000000000E+00    0.172947175050498E+01
    0.225141612080498E+02    0.000000000000000E+00    0.172938032105494E+01
    0.225191612999866E+02    0.000000000000000E+00    0.172928895465165E+01
    0.225241613919234E+02    0.000000000000000E+00    0.172919765128949E+01
    0.225291614838602E+02    0.000000000000000E+00    0.172910641087970E+01
    0.225341615757969E+02    0.000000000000000E+00    0.172901523341615E+01
    0.225391616677337E+02    0.000000000000000E+00    0.172892411903250E+01
    0.225441617596705E+02    0.000000000000000E+00    0.172883306914866E+01
    0.225491618516073E+02    0.000000000000000E+00    0.172874207753209E+01
    0.225541619435441E+02    0.000000000000000E+00    0.172865114524951E+01
    0.225591620354809E+02    0.000000000000000E+00    0.172856028775051E+01
    0.225641621274177E+02    0.000000000000000E+00    0.172846948659872E+01
    0.225691622193545E+02    0.000000000000000E+00    0.172837875463210E+01
    0.225741623112913E+02    0.000000000000000E+00    0.172828807720655E+01
    0.225791624032280E+02    0.000000000000000E+00    0.172819746496306E+01
    0.225841624951648E+02    0.000000000000000E+00    0.172810691575344E+01
    0.225891625871016E+02    0.000000000000000E+00    0.172801642941247E+01
    0.225941626790384E+02    0.000000000000000E+00    0.172792600593368E+01
    0.225991627709752E+02    0.000000000000000E+00    0.172783564525306E+01
    0.226041628629120E+02    0.000000000000000E+00    0.172774534737913E+01
    0.226091629548488E+02    0.000000000000000E+00    0.172765511241082E+01
    0.226141630467856E+02    0.000000000000000E+00    0.172756494022643E+01
    0.226191631387224E+02    0.000000000000000E+00    0.172747483086823E+01
    0.226241632306591E+02    0.000000000000000E+00    0.172738478436063E+01
    0.226291633225959E+02    0.000000000000000E+00    0.172729480065115E+01
    0.226341634145327E+02    0.000000000000000E+00    0.172720487984805E+01
    0.226391635064695E+02    0.000000000000000E+00    0.172711502186482E+01
    0.226441635984063E+02    0.000000000000000E+00    0.172702522673291E+01
    0.226491636903431E+02    0.000000000000000E+00    0.172693549444663E+01
    0.226541637822799E+02    0.000000000000000E+00    0.172684582500576E+01
    0.226591638742167E+02    0.000000000000000E+00    0.172675621841441E+01
    0.226641639661534E+02    0.000000000000000E+00    0.172666667465550E+01
    0.226691640580902E+02    0.000000000000000E+00    0.172657719373217E+01
    0.226741641500270E+02    0.000000000000000E+00    0.172648777562346E+01
    0.226791642419638E+02    0.000000000000000E+00    0.172639842034031E+01
    0.226841643339006E+02    0.000000000000000E+00    0.172630912784396E+01
    0.226891644258374E+02    0.000000000000000E+00    0.172621989808501E+01
    0.226941645177742E+02    0.000000000000000E+00    0.172613073108387E+01
    0.226991646097110E+02    0.000000000000000E+00    0.172604162670533E+01
    0.227041647016478E+02    0.000000000000000E+00    0.172595258536099E+01
    0.227091647935845E+02    0.000000000000000E+00    0.172586360648801E+01
    0.227141648855213E+02    0.000000000000000E+00    0.172577469027004E+01
    0.227191649774581E+02    0.000000000000000E+00    0.172568583665809E+01
    0.227241650693949E+02    0.000000000000000E+00    0.172559704556687E+01
    0.227291651613317E+02    0.000000000000000E+00    0.172550831703860E+01
    0.227341652532685E+02    0.000000000000000E+00    0.172541965094327E+01
    0.227391653452053E+02    0.000000000000000E+00    0.172533104733144E+01
    0.227441654371421E+02    0.000000000000000E+00    0.172524250600238E+01
    0.227491655290789E+02    0.000000000000000E+00    0.172515402701756E+01
    0.227541656210156E+02    0.000000000000000E+00    0.172506561027322E+01
    0.227591657129524E+02    0.000000000000000E+00    0.172497725571604E+01
    0.227641658048892E+02    0.000000000000000E+00    0.172488896327528E+01
    0.227691658968260E+02    0.000000000000000E+00    0.172480073289412E+01
    0.227741659887628E+02    0.000000000000000E+00    0.172471256450021E+01
    0.227791660806996E+02    0.000000000000000E+00    0.172462445799810E+01
    0.227841661726364E+02    0.000000000000000E+00    0.172453641333131E+01
    0.227891662645732E+02    0.000000000000000E+00    0.172444843040592E+01
    0.227941663565100E+02    0.000000000000000E+00    0.172436050917090E+01
    0.227991664484467E+02    0.000000000000000E+00    0.172427264950735E+01
    0.228041665403835E+02    0.000000000000000E+00    0.172418485137355E+01
    0.228091666323203E+02    0.000000000000000E+00    0.172409711466582E+01
    0.228141667242571E+02    0.000000000000000E+00    0.172400943931057E+01
    0.228191668161939E+02    0.000000000000000E+00    0.172392182518613E+01
    0.228241669081307E+02    0.000000000000000E+00    0.172383427224806E+01
    0.228291670000675E+02    0.000000000000000E+00    0.172374678041673E+01
    0.228341670920043E+02    0.000000000000000E+00    0.172365935065765E+01
    0.228391671839410E+02    0.000000000000000E+00    0.172357197963143E+01
    0.228441672758778E+02    0.000000000000000E+00    0.172348467052069E+01
    0.228491673678146E+02    0.000000000000000E+00    0.172339742213788E+01
    0.228541674597514E+02    0.000000000000000E+00    0.172331023444395E+01
    0.228591675516882E+02    0.000000000000000E+00    0.172322310730854E+01
    0.228641676436250E+02    0.000000000000000E+00    0.172313604060285E+01
    0.228691677355618E+02    0.000000000000000E+00    0.172304903435058E+01
    0.228741678274986E+02    0.000000000000000E+00    0.172296208833823E+01
    0.228791679194354E+02    0.000000000000000E+00    0.172287520247217E+01
    0.228841680113721E+02    0.000000000000000E+00    0.172278837650783E+01
    0.228891681033089E+02    0.000000000000000E+00    0.172270160977724E+01
    0.228941681952457E+02    0.000000000000000E+00    0.172261489678567E+01
    0.228991682871825E+02    0.000000000000000E+00    0.172252827596035E+01
    0.229041683791193E+02    0.000000000000000E+00    0.172244168257051E+01
    0.229091684710561E+02    0.000000000000000E+00    0.172235515571892E+01
    0.229141685629929E+02    0.000000000000000E+00    0.172226868961276E+01
    0.229191686549297E+02    0.000000000000000E+00    0.172218228357305E+01
    0.229241687468665E+02    0.000000000000000E+00    0.172209593741225E+01
    0.229291688388032E+02    0.000000000000000E+00    0.172200965098436E+01
    0.229341689307400E+02    0.000000000000000E+00    0.172192342425847E+01
    0.229391690226768E+02    0.000000000000000E+00    0.172183725712673E+01
    0.229441691146136E+02    0.000000000000000E+00    0.172175114958682E+01
    0.229491692065504E+02    0.000000000000000E+00    0.172166510159858E+01
    0.229541692984872E+02    0.000000000000000E+00    0.172157911307785E+01
    0.229591693904240E+02    0.000000000000000E+00    0.172149318407121E+01
    0.229641694823608E+02    0.000000000000000E+00    0.172140731454334E+01
    0.229691695742975E+02    0.000000000000000E+00    0.172132150460334E+01
    0.229741696662343E+02    0.000000000000000E+00    0.172123575080194E+01
    0.229791697581711E+02    0.000000000000000E+00    0.172115006197207E+01
    0.229841698501079E+02    0.000000000000000E+00    0.172106442817112E+01
    0.229891699420447E+02    0.000000000000000E+00    0.172097885599333E+01
    0.229941700339815E+02    0.000000000000000E+00    0.172089334113355E+01
    0.229991701259183E+02    0.000000000000000E+00    0.172080789101872E+01
    0.230041702178551E+02    0.000000000000000E+00    0.172072249544793E+01
    0.230091703097919E+02    0.000000000000000E+00    0.172063715968191E+01
    0.230141704017286E+02    0.000000000000000E+00    0.172055188348710E+01
    0.230191704936654E+02    0.000000000000000E+00    0.172046666662611E+01
    0.230241705856022E+02    0.000000000000000E+00    0.172038150909975E+01
    0.230291706775390E+02    0.000000000000000E+00    0.172029641092699E+01
    0.230341707694758E+02    0.000000000000000E+00    0.172021137193421E+01
    0.230391708614126E+02    0.000000000000000E+00    0.172012639236415E+01
    0.230441709533494E+02    0.000000000000000E+00    0.172004147208682E+01
    0.230491710452862E+02    0.000000000000000E+00    0.171995661112710E+01
    0.230541711372230E+02    0.000000000000000E+00    0.171987180946787E+01
    0.230591712291597E+02    0.000000000000000E+00    0.171978706712477E+01
    0.230641713210965E+02    0.000000000000000E+00    0.171970238409256E+01
    0.230691714130333E+02    0.000000000000000E+00    0.171961776042212E+01
    0.230741715049701E+02    0.000000000000000E+00    0.171953319593077E+01
    0.230791715969069E+02    0.000000000000000E+00    0.171944869084976E+01
    0.230841716888437E+02    0.000000000000000E+00    0.171936424503774E+01
    0.230891717807805E+02    0.000000000000000E+00    0.171927985849333E+01
    0.230941718727173E+02    0.000000000000000E+00    0.171919553128843E+01
    0.230991719646541E+02    0.000000000000000E+00    0.171911126332621E+01
    0.231041720565908E+02    0.000000000000000E+00    0.171902705462752E+01
    0.231091721485276E+02    0.000000000000000E+00    0.171894290517272E+01
    0.231141722404644E+02    0.000000000000000E+00    0.171885881495179E+01
    0.231191723324012E+02    0.000000000000000E+00    0.171877478393511E+01
    0.231241724243380E+02    0.000000000000000E+00    0.171869081211326E+01
    0.231291725162748E+02    0.000000000000000E+00    0.171860689945945E+01
    0.231341726082116E+02    0.000000000000000E+00    0.171852304584862E+01
    0.231391727001484E+02    0.000000000000000E+00    0.171843925151592E+01
    0.231441727920851E+02    0.000000000000000E+00    0.171835551617729E+01
    0.231491728840219E+02    0.000000000000000E+00    0.171827183987046E+01
    0.231541729759587E+02    0.000000000000000E+00    0.171818822256113E+01
    0.231591730678955E+02    0.000000000000000E+00    0.171810466421793E+01
    0.231641731598323E+02    0.000000000000000E+00    0.171802116477919E+01
    0.231691732517691E+02    0.000000000000000E+00    0.171793772421261E+01
    0.231741733437059E+02    0.000000000000000E+00    0.171785434246338E+01
    0.231791734356427E+02    0.000000000000000E+00    0.171777101947663E+01
    0.231841735275795E+02    0.000000000000000E+00    0.171768775520371E+01
    0.231891736195162E+02    0.000000000000000E+00    0.171760454958316E+01
    0.231941737114530E+02    0.000000000000000E+00    0.171752140255276E+01
    0.231991738033898E+02    0.000000000000000E+00    0.171743831405872E+01
    0.232041738953266E+02    0.000000000000000E+00    0.171735528410499E+01
    0.232091739872634E+02    0.000000000000000E+00    0.171727231239285E+01
    0.232141740792002E+02    0.000000000000000E+00    0.171718939910370E+01
    0.232191741711370E+02    0.000000000000000E+00    0.171710654406330E+01
    0.232241742630738E+02    0.000000000000000E+00    0.171702374721791E+01
    0.232291743550106E+02    0.000000000000000E+00    0.171694100849226E+01
    0.232341744469473E+02    0.000000000000000E+00    0.171685832781429E+01
    0.232391745388841E+02    0.000000000000000E+00    0.171677570511612E+01
    0.232441746308209E+02    0.000000000000000E+00    0.171669314030012E+01
    0.232491747227577E+02    0.000000000000000E+00    0.171661063331732E+01
    0.232541748146945E+02    0.000000000000000E+00    0.171652818405796E+01
    0.232591749066313E+02    0.000000000000000E+00    0.171644579246292E+01
    0.232641749985681E+02    0.000000000000000E+00    0.171636345846078E+01
    0.232691750905049E+02    0.000000000000000E+00    0.171628118196561E+01
    0.232741751824416E+02    0.000000000000000E+00    0.171619896290204E+01
    0.232791752743784E+02    0.000000000000000E+00    0.171611680120514E+01
    0.232841753663152E+02    0.000000000000000E+00    0.171603469677351E+01
    0.232891754582520E+02    0.000000000000000E+00    0.171595264954310E+01
    0.232941755501888E+02    0.000000000000000E+00    0.171587065943730E+01
    0.232991756421256E+02    0.000000000000000E+00    0.171578872636904E+01
    0.233041757340624E+02    0.000000000000000E+00    0.171570685026001E+01
    0.233091758259992E+02    0.000000000000000E+00    0.171562503100585E+01
    0.233141759179360E+02    0.000000000000000E+00    0.171554326849804E+01
    0.233191760098727E+02    0.000000000000000E+00    0.171546156250844E+01
    0.233241761018095E+02    0.000000000000000E+00    0.171537991240534E+01
    0.233291761937463E+02    0.000000000000000E+00    0.171529831187604E+01
    0.233341762856831E+02    0.000000000000000E+00    0.171521679885414E+01
    0.233391763776199E+02    0.000000000000000E+00    0.171513531366873E+01
    0.233441764695567E+02    0.000000000000000E+00    0.171505389003257E+01
    0.233491765614935E+02    0.000000000000000E+00    0.171497252345420E+01
    0.233541766534303E+02    0.000000000000000E+00    0.171489121391260E+01
    0.233591767453671E+02    0.000000000000000E+00    0.171480996068043E+01
    0.233641768373038E+02    0.000000000000000E+00    0.171472876384302E+01
    0.233691769292406E+02    0.000000000000000E+00    0.171464762332268E+01
    0.233741770211774E+02    0.000000000000000E+00    0.171456653905299E+01
    0.233791771131142E+02    0.000000000000000E+00    0.171448551105465E+01
    0.233841772050510E+02    0.000000000000000E+00    0.171440453921129E+01
    0.233891772969878E+02    0.000000000000000E+00    0.171432362359328E+01
    0.233941773889246E+02    0.000000000000000E+00    0.171424276408052E+01
    0.233991774808614E+02    0.000000000000000E+00    0.171416196068866E+01
    0.234041775727982E+02    0.000000000000000E+00    0.171408121326961E+01
    0.234091776647349E+02    0.000000000000000E+00    0.171400052408823E+01
    0.234141777566717E+02    0.000000000000000E+00    0.171391989137180E+01
    0.234191778486085E+02    0.000000000000000E+00    0.171383930360292E+01
    0.234241779405453E+02    0.000000000000000E+00    0.171375878395934E+01
    0.234291780324821E+02    0.000000000000000E+00    0.171367832448302E+01
    0.234341781244189E+02    0.000000000000000E+00    0.171359789844799E+01
    0.234391782163557E+02    0.000000000000000E+00    0.171351754615252E+01
    0.234441783082925E+02    0.000000000000000E+00    0.171343724746943E+01
    0.234491784002293E+02    0.000000000000000E+00    0.171335700433635E+01
    0.234541784921660E+02    0.000000000000000E+00    0.171327681696730E+01
    0.234591785841028E+02    0.000000000000000E+00    0.171319668545576E+01
    0.234641786760396E+02    0.000000000000000E+00    0.171311660970549E+01
    0.234691787679764E+02    0.000000000000000E+00    0.171303659020723E+01
    0.234741788599132E+02    0.000000000000000E+00    0.171295662639315E+01
    0.234791789518500E+02    0.000000000000000E+00    0.171287671859304E+01
    0.234841790437868E+02    0.000000000000000E+00    0.171279686652067E+01
    0.234891791357236E+02    0.000000000000000E+00    0.171271707046561E+01
    0.234941792276603E+02    0.000000000000000E+00    0.171263733030987E+01
    0.234991793195971E+02    0.000000000000000E+00    0.171255764606999E+01
    0.235041794115339E+02    0.000000000000000E+00    0.171247801773151E+01
    0.235091795034707E+02    0.000000000000000E+00    0.171239844529941E+01
    0.235141795954075E+02    0.000000000000000E+00    0.171231892875600E+01
    0.235191796873443E+02    0.000000000000000E+00    0.171223946810095E+01
    0.235241797792811E+02    0.000000000000000E+00    0.171216006332839E+01
    0.235291798712179E+02    0.000000000000000E+00    0.171208071442381E+01
    0.235341799631547E+02    0.000000000000000E+00    0.171200142137314E+01
    0.235391800550914E+02    0.000000000000000E+00    0.171192218417028E+01
    0.235441801470282E+02    0.000000000000000E+00    0.171184300279543E+01
    0.235491802389650E+02    0.000000000000000E+00    0.171176387723639E+01
    0.235541803309018E+02    0.000000000000000E+00    0.171168480747638E+01
    0.235591804228386E+02    0.000000000000000E+00    0.171160579347648E+01
    0.235641805147754E+02    0.000000000000000E+00    0.171152683529701E+01
    0.235691806067122E+02    0.000000000000000E+00    0.171144793271681E+01
    0.235741806986490E+02    0.000000000000000E+00    0.171136908589169E+01
    0.235791807905858E+02    0.000000000000000E+00    0.171129029473128E+01
    0.235841808825225E+02    0.000000000000000E+00    0.171121155920899E+01
    0.235891809744593E+02    0.000000000000000E+00    0.171113287928354E+01
    0.235941810663961E+02    0.000000000000000E+00    0.171105425492527E+01
    0.235991811583329E+02    0.000000000000000E+00    0.171097568608676E+01
    0.236041812502697E+02    0.000000000000000E+00    0.171089717272641E+01
    0.236091813422065E+02    0.000000000000000E+00    0.171081871481360E+01
    0.236141814341433E+02    0.000000000000000E+00    0.171074031228157E+01
    0.236191815260801E+02    0.000000000000000E+00    0.171066196508455E+01
    0.236241816180168E+02    0.000000000000000E+00    0.171058367318645E+01
    0.236291817099536E+02    0.000000000000000E+00    0.171050543652658E+01
    0.236341818018904E+02    0.000000000000000E+00    0.171042725505296E+01
    0.236391818938272E+02    0.000000000000000E+00    0.171034912870108E+01
    0.236441819857640E+02    0.000000000000000E+00    0.171027105742235E+01
    0.236491820777008E+02    0.000000000000000E+00    0.171019304115485E+01
    0.236541821696376E+02    0.000000000000000E+00    0.171011507985022E+01
    0.236591822615744E+02    0.000000000000000E+00    0.171003717338276E+01
    0.236641823535112E+02    0.000000000000000E+00    0.170995932177218E+01
    0.236691824454479E+02    0.000000000000000E+00    0.170988152497046E+01
    0.236741825373847E+02    0.000000000000000E+00    0.170980378273756E+01
    0.236791826293215E+02    0.000000000000000E+00    0.170972609518107E+01
    0.236841827212583E+02    0.000000000000000E+00    0.170964846219441E+01
    0.236891828131951E+02    0.000000000000000E+00    0.170957088367683E+01
    0.236941829051319E+02    0.000000000000000E+00    0.170949335958684E+01
    0.236991829970687E+02    0.000000000000000E+00    0.170941588983467E+01
    0.237041830890055E+02    0.000000000000000E+00    0.170933847437154E+01
    0.237091831809423E+02    0.000000000000000E+00    0.170926111311111E+01
    0.237141832728790E+02    0.000000000000000E+00    0.170918380599123E+01
    0.237191833648158E+02    0.000000000000000E+00    0.170910655293244E+01
    0.237241834567526E+02    0.000000000000000E+00    0.170902935389271E+01
    0.237291835486894E+02    0.000000000000000E+00    0.170895220876801E+01
    0.237341836406262E+02    0.000000000000000E+00    0.170887511750790E+01
    0.237391837325630E+02    0.000000000000000E+00    0.170879808002278E+01
    0.237441838244998E+02    0.000000000000000E+00    0.170872109625033E+01
    0.237491839164366E+02    0.000000000000000E+00    0.170864416605832E+01
    0.237541840083734E+02    0.000000000000000E+00    0.170856728933817E+01
    0.237591841003101E+02    0.000000000000000E+00    0.170849046582550E+01
    0.237641841922469E+02    0.000000000000000E+00    0.170841369481802E+01
    0.237691842841837E+02    0.000000000000000E+00    0.170833697080119E+01
    0.237741843761205E+02    0.000000000000000E+00    0.170826034002964E+01
    0.237791844680573E+02    0.000000000000000E+00    0.170818371806958E+01
    0.237841845599941E+02    0.000000000000000E+00    0.170810716018103E+01
    0.237891846519309E+02    0.000000000000000E+00    0.170803065690430E+01
    0.237941847438677E+02    0.000000000000000E+00    0.170795420722871E+01
    0.237991848358044E+02    0.000000000000000E+00    0.170787781092420E+01
    0.238041849277412E+02    0.000000000000000E+00    0.170780146783132E+01
    0.238091850196780E+02    0.000000000000000E+00    0.170772517789819E+01
    0.238141851116148E+02    0.000000000000000E+00    0.170764894104360E+01
    0.238191852035516E+02    0.000000000000000E+00    0.170757275722969E+01
    0.238241852954884E+02    0.000000000000000E+00    0.170749662641412E+01
    0.238291853874252E+02    0.000000000000000E+00    0.170742054856589E+01
    0.238341854793620E+02    0.000000000000000E+00    0.170734452364500E+01
    0.238391855712988E+02    0.000000000000000E+00    0.170726855155976E+01
    0.238441856632355E+02    0.000000000000000E+00    0.170719263231760E+01
    0.238491857551723E+02    0.000000000000000E+00    0.170711676561791E+01
    0.238541858471091E+02    0.000000000000000E+00    0.170704094982490E+01
    0.238591859390459E+02    0.000000000000000E+00    0.170696519769280E+01
    0.238641860309827E+02    0.000000000000000E+00    0.170688948736698E+01
    0.238691861229195E+02    0.000000000000000E+00    0.170681383413087E+01
    0.238741862148563E+02    0.000000000000000E+00    0.170673822542311E+01
    0.238791863067931E+02    0.000000000000000E+00    0.170666267773023E+01
    0.238841863987299E+02    0.000000000000000E+00    0.170658718135487E+01
    0.238891864906666E+02    0.000000000000000E+00    0.170651173751831E+01
    0.238941865826034E+02    0.000000000000000E+00    0.170643634634286E+01
    0.238991866745402E+02    0.000000000000000E+00    0.170636100787172E+01
    0.239041867664770E+02    0.000000000000000E+00    0.170628572216161E+01
    0.239091868584138E+02    0.000000000000000E+00    0.170621048896246E+01
    0.239141869503506E+02    0.000000000000000E+00    0.170613530858669E+01
    0.239191870422874E+02    0.000000000000000E+00    0.170606018089212E+01
    0.239241871342242E+02    0.000000000000000E+00    0.170598510587573E+01
    0.239291872261609E+02    0.000000000000000E+00    0.170591008354522E+01
    0.239341873180977E+02    0.000000000000000E+00    0.170583511386395E+01
    0.239391874100345E+02    0.000000000000000E+00    0.170576019686025E+01
    0.239441875019713E+02    0.000000000000000E+00    0.170568533250223E+01
    0.239491875939081E+02    0.000000000000000E+00    0.170561052080426E+01
    0.239541876858449E+02    0.000000000000000E+00    0.170553576174330E+01
    0.239591877777817E+02    0.000000000000000E+00    0.170546105531276E+01
    0.239641878697185E+02    0.000000000000000E+00    0.170538640149857E+01
    0.239691879616553E+02    0.000000000000000E+00    0.170531180029922E+01
    0.239741880535920E+02    0.000000000000000E+00    0.170523725169712E+01
    0.239791881455288E+02    0.000000000000000E+00    0.170516275567003E+01
    0.239841882374656E+02    0.000000000000000E+00    0.170508831221468E+01
    0.239891883294024E+02    0.000000000000000E+00    0.170501392130744E+01
    0.239941884213392E+02    0.000000000000000E+00    0.170493958292620E+01
    0.239991885132760E+02    0.000000000000000E+00    0.170486529707211E+01
    0.240041886052128E+02    0.000000000000000E+00    0.170479106369284E+01
    0.240091886971496E+02    0.000000000000000E+00    0.170471688278787E+01
    0.240141887890864E+02    0.000000000000000E+00    0.170464275431439E+01
    0.240191888810231E+02    0.000000000000000E+00    0.170456867826011E+01
    0.240241889729599E+02    0.000000000000000E+00    0.170449465459140E+01
    0.240291890648967E+02    0.000000000000000E+00    0.170442068327334E+01
    0.240341891568335E+02    0.000000000000000E+00    0.170434676427472E+01
    0.240391892487703E+02    0.000000000000000E+00    0.170427289756371E+01
    0.240441893407071E+02    0.000000000000000E+00    0.170419908309949E+01
    0.240491894326439E+02    0.000000000000000E+00    0.170412532084612E+01
    0.240541895245807E+02    0.000000000000000E+00    0.170405161076339E+01
    0.240591896165175E+02    0.000000000000000E+00    0.170397795279910E+01
    0.240641897084542E+02    0.000000000000000E+00    0.170390434692702E+01
    0.240691898003910E+02    0.000000000000000E+00    0.170383079308281E+01
    0.240741898923278E+02    0.000000000000000E+00    0.170375729123547E+01
    0.240791899842646E+02    0.000000000000000E+00    0.170368384132821E+01
    0.240841900762014E+02    0.000000000000000E+00    0.170361044330676E+01
    0.240891901681382E+02    0.000000000000000E+00    0.170353709712351E+01
    0.240941902600750E+02    0.000000000000000E+00    0.170346380272148E+01
    0.240991903520118E+02    0.000000000000000E+00    0.170339056004866E+01
    0.241041904439485E+02    0.000000000000000E+00    0.170331736905222E+01
    0.241091905358853E+02    0.000000000000000E+00    0.170324422966612E+01
    0.241141906278221E+02    0.000000000000000E+00    0.170317114183922E+01
    0.241191907197589E+02    0.000000000000000E+00    0.170309810551158E+01
    0.241241908116957E+02    0.000000000000000E+00    0.170302512061306E+01
    0.241291909036325E+02    0.000000000000000E+00    0.170295218711375E+01
    0.241341909955693E+02    0.000000000000000E+00    0.170287930497809E+01
    0.241391910875061E+02    0.000000000000000E+00    0.170280647398713E+01
    0.241441911794429E+02    0.000000000000000E+00    0.170273369428047E+01
    0.241491912713796E+02    0.000000000000000E+00    0.170266096566365E+01
    0.241541913633164E+02    0.000000000000000E+00    0.170258828814840E+01
    0.241591914552532E+02    0.000000000000000E+00    0.170251566163527E+01
    0.241641915471900E+02    0.000000000000000E+00    0.170244308606785E+01
    0.241691916391268E+02    0.000000000000000E+00    0.170237056140712E+01
    0.241741917310636E+02    0.000000000000000E+00    0.170229808753789E+01
    0.241791918230004E+02    0.000000000000000E+00    0.170222566445269E+01
    0.241841919149372E+02    0.000000000000000E+00    0.170215329204002E+01
    0.241891920068740E+02    0.000000000000000E+00    0.170208097028036E+01
    0.241941920988107E+02    0.000000000000000E+00    0.170200869899589E+01
    0.241991921907475E+02    0.000000000000000E+00    0.170193647822238E+01
    0.242041922826843E+02    0.000000000000000E+00    0.170186430738097E+01
    0.242091923746211E+02    0.000000000000000E+00    0.170179218658022E+01
    0.242141924665579E+02    0.000000000000000E+00    0.170172011286587E+01
    0.242191925584947E+02    0.000000000000000E+00    0.170164820880937E+01
    0.242241926504315E+02    0.000000000000000E+00    0.170157614254718E+01
    0.242291927423683E+02    0.000000000000000E+00    0.170150422103157E+01
    0.242341928343050E+02    0.000000000000000E+00    0.170143235155804E+01
    0.242391929262418E+02    0.000000000000000E+00    0.170136053323282E+01
    0.242441930181786E+02    0.000000000000000E+00    0.170128876521543E+01
    0.242491931101154E+02    0.000000000000000E+00    0.170121704746822E+01
    0.242541932020522E+02    0.000000000000000E+00    0.170114537987032E+01
    0.242591932939890E+02    0.000000000000000E+00    0.170107376235252E+01
    0.242641933859258E+02    0.000000000000000E+00    0.170100219487434E+01
    0.242691934778626E+02    0.000000000000000E+00    0.170093067738386E+01
    0.242741935697994E+02    0.000000000000000E+00    0.170085920986874E+01
    0.242791936617361E+02    0.000000000000000E+00    0.170078779231325E+01
    0.242841937536729E+02    0.000000000000000E+00    0.170071642471010E+01
    0.242891938456097E+02    0.000000000000000E+00    0.170064510709391E+01
    0.242941939375465E+02    0.000000000000000E+00    0.170057383966913E+01
    0.242991940294833E+02    0.000000000000000E+00    0.170050262374847E+01
    0.243041941214201E+02    0.000000000000000E+00    0.170043143628224E+01
    0.243091942133569E+02    0.000000000000000E+00    0.170036033058166E+01
    0.243141943052937E+02    0.000000000000000E+00    0.170028926483054E+01
    0.243191943972305E+02    0.000000000000000E+00    0.170021822839252E+01
    0.243241944891672E+02    0.000000000000000E+00    0.170014727032475E+01
    0.243291945811040E+02    0.000000000000000E+00    0.170007635167448E+01
    0.243341946730408E+02    0.000000000000000E+00    0.170000548195420E+01
    0.243391947649776E+02    0.000000000000000E+00    0.169993466168549E+01
    0.243441948569144E+02    0.000000000000000E+00    0.169986389097151E+01
    0.243491949488512E+02    0.000000000000000E+00    0.169979316988433E+01
    0.243541950407880E+02    0.000000000000000E+00    0.169972249852000E+01
    0.243591951327248E+02    0.000000000000000E+00    0.169965187642899E+01
    0.243641952246616E+02    0.000000000000000E+00    0.169958130412366E+01
    0.243691953165983E+02    0.000000000000000E+00    0.169951078141808E+01
    0.243741954085351E+02    0.000000000000000E+00    0.169944030829688E+01
    0.243791955004719E+02    0.000000000000000E+00    0.169936988476081E+01
    0.243841955924087E+02    0.000000000000000E+00    0.169929951079733E+01
    0.243891956843455E+02    0.000000000000000E+00    0.169922918639576E+01
    0.243941957762823E+02    0.000000000000000E+00    0.169915891155178E+01
    0.243991958682191E+02    0.000000000000000E+00    0.169908868624739E+01
    0.244041959601559E+02    0.000000000000000E+00    0.169901851047711E+01
    0.244091960520926E+02    0.000000000000000E+00    0.169894838422819E+01
    0.244141961440294E+02    0.000000000000000E+00    0.169887830748577E+01
    0.244191962359662E+02    0.000000000000000E+00    0.169880828024067E+01
    0.244241963279030E+02    0.000000000000000E+00    0.169873830246909E+01
    0.244291964198398E+02    0.000000000000000E+00    0.169866837415974E+01
    0.244341965117766E+02    0.000000000000000E+00    0.169859849530610E+01
    0.244391966037134E+02    0.000000000000000E+00    0.169852866587134E+01
    0.244441966956502E+02    0.000000000000000E+00    0.169845888585118E+01
    0.244491967875870E+02    0.000000000000000E+00    0.169838915521109E+01
    0.244541968795237E+02    0.000000000000000E+00    0.169831947394059E+01
    0.244591969714605E+02    0.000000000000000E+00    0.169824984201926E+01
    0.244641970633973E+02    0.000000000000000E+00    0.169818025939276E+01
    0.244691971553341E+02    0.000000000000000E+00    0.169811072606235E+01
    0.244741972472709E+02    0.000000000000000E+00    0.169804124199694E+01
    0.244791973392077E+02    0.000000000000000E+00    0.169797180716229E+01
    0.244841974311445E+02    0.000000000000000E+00    0.169790242152590E+01
    0.244891975230813E+02    0.000000000000000E+00    0.169783308505324E+01
    0.244941976150181E+02    0.000000000000000E+00    0.169776379771481E+01
    0.244991977069548E+02    0.000000000000000E+00    0.169769455948067E+01
    0.245041977988916E+02    0.000000000000000E+00    0.169762537029892E+01
    0.245091978908284E+02    0.000000000000000E+00    0.169755623012875E+01
    0.245141979827652E+02    0.000000000000000E+00    0.169748713893775E+01
    0.245191980747020E+02    0.000000000000000E+00    0.169741809669372E+01
    0.245241981666388E+02    0.000000000000000E+00    0.169734910334267E+01
    0.245291982585756E+02    0.000000000000000E+00    0.169728015883136E+01
    0.245341983505124E+02    0.000000000000000E+00    0.169721126312880E+01
    0.245391984424491E+02    0.000000000000000E+00    0.169714241618020E+01
    0.245441985343859E+02    0.000000000000000E+00    0.169707361794557E+01
    0.245491986263227E+02    0.000000000000000E+00    0.169700486836131E+01
    0.245541987182595E+02    0.000000000000000E+00    0.169693616749088E+01
    0.245591988101963E+02    0.000000000000000E+00    0.169686751499600E+01
    0.245641989021331E+02    0.000000000000000E+00    0.169679891110429E+01
    0.245691989940699E+02    0.000000000000000E+00    0.169673035564655E+01
    0.245741990860067E+02    0.000000000000000E+00    0.169666184859564E+01
    0.245791991779435E+02    0.000000000000000E+00    0.169659338990931E+01
    0.245841992698802E+02    0.000000000000000E+00    0.169652497951085E+01
    0.245891993618170E+02    0.000000000000000E+00    0.169645661736107E+01
    0.245941994537538E+02    0.000000000000000E+00    0.169638830338713E+01
    0.245991995456906E+02    0.000000000000000E+00    0.169632003755932E+01
    0.246041996376274E+02    0.000000000000000E+00    0.169625181980081E+01
    0.246091997295642E+02    0.000000000000000E+00    0.169618365007239E+01
    0.246141998215010E+02    0.000000000000000E+00    0.169611552830280E+01
    0.246191999134378E+02    0.000000000000000E+00    0.169604745447236E+01
    0.246242000053746E+02    0.000000000000000E+00    0.169597942848934E+01
    0.246292000973113E+02    0.000000000000000E+00    0.169591145031532E+01
    0.246342001892481E+02    0.000000000000000E+00    0.169584351989526E+01
    0.246392002811849E+02    0.000000000000000E+00    0.169577563717933E+01
    0.246442003731217E+02    0.000000000000000E+00    0.169570780206640E+01
    0.246492004650585E+02    0.000000000000000E+00    0.169564001453167E+01
    0.246542005569953E+02    0.000000000000000E+00    0.169557227445103E+01
    0.246592006489321E+02    0.000000000000000E+00    0.169550458165751E+01
    0.246642007408689E+02    0.000000000000000E+00    0.169543693558735E+01
    0.246692008328057E+02    0.000000000000000E+00    0.169536933131646E+01
    0.246742009247424E+02    0.000000000000000E+00    0.169530179989188E+01
    0.246792010166792E+02    0.000000000000000E+00    0.169523429182323E+01
    0.246842011086160E+02    0.000000000000000E+00    0.169516683534951E+01
    0.246892012005528E+02    0.000000000000000E+00    0.169509942683245E+01
    0.246942012924896E+02    0.000000000000000E+00    0.169503206572269E+01
    0.246992013844264E+02    0.000000000000000E+00    0.169496475193124E+01
    0.247042014763632E+02    0.000000000000000E+00    0.169489748535213E+01
    0.247092015683000E+02    0.000000000000000E+00    0.169483026592720E+01
    0.247142016602367E+02    0.000000000000000E+00    0.169476309362558E+01
    0.247192017521735E+02    0.000000000000000E+00    0.169469596826320E+01
    0.247242018441103E+02    0.000000000000000E+00    0.169462889022041E+01
    0.247292019360471E+02    0.000000000000000E+00    0.169456185904461E+01
    0.247342020279839E+02    0.000000000000000E+00    0.169449487484501E+01
    0.247392021199207E+02    0.000000000000000E+00    0.169442793761109E+01
    0.247442022118575E+02    0.000000000000000E+00    0.169436104680163E+01
    0.247492023037943E+02    0.000000000000000E+00    0.169429420490697E+01
    0.247542023957311E+02    0.000000000000000E+00    0.169422741380342E+01
    0.247592024876678E+02    0.000000000000000E+00    0.169416065411421E+01
    0.247642025796046E+02    0.000000000000000E+00    0.169409395124854E+01
    0.247692026715414E+02    0.000000000000000E+00    0.169402728506566E+01
    0.247742027634782E+02    0.000000000000000E+00    0.169396069579352E+01
    0.247792028554150E+02    0.000000000000000E+00    0.169389413005629E+01
    0.247842029473518E+02    0.000000000000000E+00    0.169382761364812E+01
    0.247892030392886E+02    0.000000000000000E+00    0.169376114451731E+01
    0.247942031312254E+02    0.000000000000000E+00    0.169369472228715E+01
    0.247992032231622E+02    0.000000000000000E+00    0.169362834688729E+01
    0.248042033150989E+02    0.000000000000000E+00    0.169356202661145E+01
    0.248092034070357E+02    0.000000000000000E+00    0.169349573618409E+01
    0.248142034989725E+02    0.000000000000000E+00    0.169342950101040E+01
    0.248192035909093E+02    0.000000000000000E+00    0.169336331250702E+01
    0.248242036828461E+02    0.000000000000000E+00    0.169329717068601E+01
    0.248292037747829E+02    0.000000000000000E+00    0.169323107552798E+01
    0.248342038667197E+02    0.000000000000000E+00    0.169316502703018E+01
    0.248392039586565E+02    0.000000000000000E+00    0.169309902517018E+01
    0.248442040505933E+02    0.000000000000000E+00    0.169303306993554E+01
    0.248492041425300E+02    0.000000000000000E+00    0.169296716131921E+01
    0.248542042344668E+02    0.000000000000000E+00    0.169290129930117E+01
    0.248592043264036E+02    0.000000000000000E+00    0.169283548387096E+01
    0.248642044183404E+02    0.000000000000000E+00    0.169276971501323E+01
    0.248692045102772E+02    0.000000000000000E+00    0.169270399271166E+01
    0.248742046022140E+02    0.000000000000000E+00    0.169263831695338E+01
    0.248792046941508E+02    0.000000000000000E+00    0.169257268771404E+01
    0.248842047860876E+02    0.000000000000000E+00    0.169250710498514E+01
    0.248892048780243E+02    0.000000000000000E+00    0.169244156874341E+01
    0.248942049699611E+02    0.000000000000000E+00    0.169237607896851E+01
    0.248992050618979E+02    0.000000000000000E+00    0.169231063564048E+01
    0.249042051538347E+02    0.000000000000000E+00    0.169224523873855E+01
    0.249092052457715E+02    0.000000000000000E+00    0.169217988823824E+01
    0.249142053377083E+02    0.000000000000000E+00    0.169211458412251E+01
    0.249192054296451E+02    0.000000000000000E+00    0.169204932634931E+01
    0.249242055215819E+02    0.000000000000000E+00    0.169198411490930E+01
    0.249292056135187E+02    0.000000000000000E+00    0.169191894977141E+01
    0.249342057054554E+02    0.000000000000000E+00    0.169185383089111E+01
    0.249392057973922E+02    0.000000000000000E+00    0.169178875826027E+01
    0.249442058893290E+02    0.000000000000000E+00    0.169172373183675E+01
    0.249492059812658E+02    0.000000000000000E+00    0.169165875158557E+01
    0.249542060732026E+02    0.000000000000000E+00    0.169159381747497E+01
    0.249592061651394E+02    0.000000000000000E+00    0.169152892946752E+01
    0.249642062570762E+02    0.000000000000000E+00    0.169146408753574E+01
    0.249692063490130E+02    0.000000000000000E+00    0.169139929162922E+01
    0.249742064409498E+02    0.000000000000000E+00    0.169133454171821E+01
    0.249792065328865E+02    0.000000000000000E+00    0.169126983776523E+01
    0.249842066248233E+02    0.000000000000000E+00    0.169120517972118E+01
    0.249892067167601E+02    0.000000000000000E+00    0.169114056754498E+01
    0.249942068086969E+02    0.000000000000000E+00    0.169107600119823E+01
    0.249992069006337E+02    0.000000000000000E+00    0.169101148063946E+01
    0.250042069925705E+02    0.000000000000000E+00    0.169094700581296E+01
    0.250092070845073E+02    0.000000000000000E+00    0.169088257668460E+01
    0.250142071764441E+02    0.000000000000000E+00    0.169081819320467E+01
    0.250192072683808E+02    0.000000000000000E+00    0.169075385532758E+01
    0.250242073603176E+02    0.000000000000000E+00    0.169068956300133E+01
    0.250292074522544E+02    0.000000000000000E+00    0.169062531618768E+01
    0.250342075441912E+02    0.000000000000000E+00    0.169056111483308E+01
    0.250392076361280E+02    0.000000000000000E+00    0.169049695888604E+01
    0.250442077280648E+02    0.000000000000000E+00    0.169043284830068E+01
    0.250492078200016E+02    0.000000000000000E+00    0.169036878303164E+01
    0.250542079119384E+02    0.000000000000000E+00    0.169030476302519E+01
    0.250592080038752E+02    0.000000000000000E+00    0.169024078823496E+01
    0.250642080958119E+02    0.000000000000000E+00    0.169017685860962E+01
    0.250692081877487E+02    0.000000000000000E+00    0.169011297410277E+01
    0.250742082796855E+02    0.000000000000000E+00    0.169004913466530E+01
    0.250792083716223E+02    0.000000000000000E+00    0.168998534022526E+01
    0.250842084635591E+02    0.000000000000000E+00    0.168992159075832E+01
    0.250892085554959E+02    0.000000000000000E+00    0.168985788619978E+01
    0.250942086474327E+02    0.000000000000000E+00    0.168979422645503E+01
    0.250992087393695E+02    0.000000000000000E+00    0.168973061155466E+01
    0.251042088313063E+02    0.000000000000000E+00    0.168966704131901E+01
    0.251092089232430E+02    0.000000000000000E+00    0.168960351566122E+01
    0.251142090151798E+02    0.000000000000000E+00    0.168954003436086E+01
    0.251192091071166E+02    0.000000000000000E+00    0.168947659687797E+01
    0.251242091990534E+02    0.000000000000000E+00    0.168941320100860E+01
    0.251292092909902E+02    0.000000000000000E+00    0.168934979826442E+01
    0.251342093829270E+02    0.000000000000000E+00    0.168928657874362E+01
    0.251392094748638E+02    0.000000000000000E+00    0.168922331284988E+01
    0.251442095668006E+02    0.000000000000000E+00    0.168916009752223E+01
    0.251492096587374E+02    0.000000000000000E+00    0.168909692793905E+01
    0.251542097506741E+02    0.000000000000000E+00    0.168903380327080E+01
    0.251592098426109E+02    0.000000000000000E+00    0.168897072321819E+01
    0.251642099345477E+02    0.000000000000000E+00    0.168890768765509E+01
    0.251692100264845E+02    0.000000000000000E+00    0.168884469650451E+01
    0.251742101184213E+02    0.000000000000000E+00    0.168878174970215E+01
    0.251792102103581E+02    0.000000000000000E+00    0.168871884722653E+01
    0.251842103022949E+02    0.000000000000000E+00    0.168865598900627E+01
    0.251892103942317E+02    0.000000000000000E+00    0.168859317504304E+01
    0.251942104861684E+02    0.000000000000000E+00    0.168853040533081E+01
    0.251992105781052E+02    0.000000000000000E+00    0.168846767994924E+01
    0.252042106700420E+02    0.000000000000000E+00    0.168840499709388E+01
    0.252092107619788E+02    0.000000000000000E+00    0.168834236151089E+01
    0.252142108539156E+02    0.000000000000000E+00    0.168827975469440E+01
    0.252192109458524E+02    0.000000000000000E+00    0.168821721594402E+01
    0.252242110377892E+02    0.000000000000000E+00    0.168815471017479E+01
    0.252292111297260E+02    0.000000000000000E+00    0.168809203471649E+01
    0.252342112216628E+02    0.000000000000000E+00    0.168802983792500E+01
    0.252392113135995E+02    0.000000000000000E+00    0.168796746369468E+01
    0.252442114055363E+02    0.000000000000000E+00    0.168790513435418E+01
    0.252492114974731E+02    0.000000000000000E+00    0.168784284921999E+01
    0.252542115894099E+02    0.000000000000000E+00    0.168778060814030E+01
    0.252592116813467E+02    0.000000000000000E+00    0.168771841108733E+01
    0.252642117732835E+02    0.000000000000000E+00    0.168765625753053E+01
    0.252692118652203E+02    0.000000000000000E+00    0.168759414867243E+01
    0.252742119571571E+02    0.000000000000000E+00    0.168753208341647E+01
    0.252792120490939E+02    0.000000000000000E+00    0.168747006206000E+01
    0.252842121410306E+02    0.000000000000000E+00    0.168740808459291E+01
    0.252892122329674E+02    0.000000000000000E+00    0.168734615099488E+01
    0.252942123249042E+02    0.000000000000000E+00    0.168728426126030E+01
    0.252992124168410E+02    0.000000000000000E+00    0.168722241536896E+01
    0.253042125087778E+02    0.000000000000000E+00    0.168716061330776E+01
    0.253092126007146E+02    0.000000000000000E+00    0.168709885506303E+01
    0.253142126926514E+02    0.000000000000000E+00    0.168703714062013E+01
    0.253192127845882E+02    0.000000000000000E+00    0.168697546996473E+01
    0.253242128765249E+02    0.000000000000000E+00    0.168691384306683E+01
    0.253292129684617E+02    0.000000000000000E+00    0.168685225992398E+01
    0.253342130603985E+02    0.000000000000000E+00    0.168679072051500E+01
    0.253392131523353E+02    0.000000000000000E+00    0.168672922482163E+01
    0.253442132442721E+02    0.000000000000000E+00    0.168666777282475E+01
    0.253492133362089E+02    0.000000000000000E+00    0.168660636450351E+01
    0.253542134281457E+02    0.000000000000000E+00    0.168654499983401E+01
    0.253592135200825E+02    0.000000000000000E+00    0.168648367880405E+01
    0.253642136120193E+02    0.000000000000000E+00    0.168642240137933E+01
    0.253692137039560E+02    0.000000000000000E+00    0.168636116754474E+01
    0.253742137958928E+02    0.000000000000000E+00    0.168629997727270E+01
    0.253792138878296E+02    0.000000000000000E+00    0.168623883053515E+01
    0.253842139797664E+02    0.000000000000000E+00    0.168617772731012E+01
    0.253892140717032E+02    0.000000000000000E+00    0.168611666756742E+01
    0.253942141636400E+02    0.000000000000000E+00    0.168605565128064E+01
    0.253992142555768E+02    0.000000000000000E+00    0.168599467841635E+01
    0.254042143475136E+02    0.000000000000000E+00    0.168593374894692E+01
    0.254092144394504E+02    0.000000000000000E+00    0.168587286283692E+01
    0.254142145313871E+02    0.000000000000000E+00    0.168581202006076E+01
    0.254192146233239E+02    0.000000000000000E+00    0.168575122057592E+01
    0.254242147152607E+02    0.000000000000000E+00    0.168569046435131E+01
    0.254292148071975E+02    0.000000000000000E+00    0.168562975135525E+01
    0.254342148991343E+02    0.000000000000000E+00    0.168556908154298E+01
    0.254392149910711E+02    0.000000000000000E+00    0.168550845488446E+01
    0.254442150830079E+02    0.000000000000000E+00    0.168544787134025E+01
    0.254492151749447E+02    0.000000000000000E+00    0.168538733086296E+01
    0.254542152668815E+02    0.000000000000000E+00    0.168532683342482E+01
    0.254592153588182E+02    0.000000000000000E+00    0.168526637897848E+01
    0.254642154507550E+02    0.000000000000000E+00    0.168520596748554E+01
    0.254692155426918E+02    0.000000000000000E+00    0.168514559890233E+01
    0.254742156346286E+02    0.000000000000000E+00    0.168508527318939E+01
    0.254792157265654E+02    0.000000000000000E+00    0.168502499029972E+01
    0.254842158185022E+02    0.000000000000000E+00    0.168496475019994E+01
    0.254892159104390E+02    0.000000000000000E+00    0.168490455283187E+01
    0.254942160023758E+02    0.000000000000000E+00    0.168484439815783E+01
    0.254992160943125E+02    0.000000000000000E+00    0.168478428614338E+01
    0.255042161862493E+02    0.000000000000000E+00    0.168472421673589E+01
    0.255092162781861E+02    0.000000000000000E+00    0.168466418988753E+01
    0.255142163701229E+02    0.000000000000000E+00    0.168460420556052E+01
    0.255192164620597E+02    0.000000000000000E+00    0.168454426371492E+01
    0.255242165539965E+02    0.000000000000000E+00    0.168448436429062E+01
    0.255292166459333E+02    0.000000000000000E+00    0.168442450727472E+01
    0.255342167378701E+02    0.000000000000000E+00    0.168436469258018E+01
    0.255392168298069E+02    0.000000000000000E+00    0.168430492020586E+01
    0.255442169217436E+02    0.000000000000000E+00    0.168424519008285E+01
    0.255492170136804E+02    0.000000000000000E+00    0.168418550216279E+01
    0.255542171056172E+02    0.000000000000000E+00    0.168412585640781E+01
    0.255592171975540E+02    0.000000000000000E+00    0.168406625276828E+01
    0.255642172894908E+02    0.000000000000000E+00    0.168400669119377E+01
    0.255692173814276E+02    0.000000000000000E+00    0.168394717161139E+01
    0.255742174733644E+02    0.000000000000000E+00    0.168388769393850E+01
    0.255792175653012E+02    0.000000000000000E+00    0.168382825801867E+01
    0.255842176572380E+02    0.000000000000000E+00    0.168376886346962E+01
    0.255892177491747E+02    0.000000000000000E+00    0.168370950870606E+01
    0.255942178411115E+02    0.000000000000000E+00    0.168365013953012E+01
    0.255992179330483E+02    0.000000000000000E+00    0.168359094749049E+01
    0.256042180249851E+02    0.000000000000000E+00    0.168353171686105E+01
    0.256092181169219E+02    0.000000000000000E+00    0.168347253132395E+01
    0.256142182088587E+02    0.000000000000000E+00    0.168341338830096E+01
    0.256192183007955E+02    0.000000000000000E+00    0.168335428729264E+01
    0.256242183927323E+02    0.000000000000000E+00    0.168329522812867E+01
    0.256292184846690E+02    0.000000000000000E+00    0.168323621072451E+01
    0.256342185766058E+02    0.000000000000000E+00    0.168317723501844E+01
    0.256392186685426E+02    0.000000000000000E+00    0.168311830096602E+01
    0.256442187604794E+02    0.000000000000000E+00    0.168305940856332E+01
    0.256492188524162E+02    0.000000000000000E+00    0.168300055776112E+01
    0.256542189443530E+02    0.000000000000000E+00    0.168294174856769E+01
    0.256592190362898E+02    0.000000000000000E+00    0.168288298104390E+01
    0.256642191282266E+02    0.000000000000000E+00    0.168282425571532E+01
    0.256692192201634E+02    0.000000000000000E+00    0.168276556787265E+01
    0.256742193121001E+02    0.000000000000000E+00    0.168270692658434E+01
    0.256792194040369E+02    0.000000000000000E+00    0.168264832061687E+01
    0.256842194959737E+02    0.000000000000000E+00    0.168258976284443E+01
    0.256892195879105E+02    0.000000000000000E+00    0.168253124415501E+01
    0.256942196798473E+02    0.000000000000000E+00    0.168247276742109E+01
    0.256992197717841E+02    0.000000000000000E+00    0.168241433068196E+01
    0.257042198637209E+02    0.000000000000000E+00    0.168235593587502E+01
    0.257092199556577E+02    0.000000000000000E+00    0.168229758241754E+01
    0.257142200475945E+02    0.000000000000000E+00    0.168223927030532E+01
    0.257192201395312E+02    0.000000000000000E+00    0.168218099948089E+01
    0.257242202314680E+02    0.000000000000000E+00    0.168212276998991E+01
    0.257292203234048E+02    0.000000000000000E+00    0.168206458181373E+01
    0.257342204153416E+02    0.000000000000000E+00    0.168200643480858E+01
    0.257392205072784E+02    0.000000000000000E+00    0.168194832912975E+01
    0.257442205992152E+02    0.000000000000000E+00    0.168189026470006E+01
    0.257492206911520E+02    0.000000000000000E+00    0.168183224150296E+01
    0.257542207830888E+02    0.000000000000000E+00    0.168177425953395E+01
    0.257592208750256E+02    0.000000000000000E+00    0.168171631876641E+01
    0.257642209669623E+02    0.000000000000000E+00    0.168165841919349E+01
    0.257692210588991E+02    0.000000000000000E+00    0.168160056079665E+01
    0.257742211508359E+02    0.000000000000000E+00    0.168154274356165E+01
    0.257792212427727E+02    0.000000000000000E+00    0.168148496746973E+01
    0.257842213347095E+02    0.000000000000000E+00    0.168142723250491E+01
    0.257892214266463E+02    0.000000000000000E+00    0.168136953865596E+01
    0.257942215185831E+02    0.000000000000000E+00    0.168131188589801E+01
    0.257992216105199E+02    0.000000000000000E+00    0.168125427421515E+01
    0.258042217024566E+02    0.000000000000000E+00    0.168119670358718E+01
    0.258092217943934E+02    0.000000000000000E+00    0.168113917399641E+01
    0.258142218863302E+02    0.000000000000000E+00    0.168108168542080E+01
    0.258192219782670E+02    0.000000000000000E+00    0.168102423784078E+01
    0.258242220702038E+02    0.000000000000000E+00    0.168096683123316E+01
    0.258292221621406E+02    0.000000000000000E+00    0.168090946556399E+01
    0.258342222540774E+02    0.000000000000000E+00    0.168085214082635E+01
    0.258392223460142E+02    0.000000000000000E+00    0.168079485698356E+01
    0.258442224379510E+02    0.000000000000000E+00    0.168073761401725E+01
    0.258492225298877E+02    0.000000000000000E+00    0.168068041189455E+01
    0.258542226218245E+02    0.000000000000000E+00    0.168062325058887E+01
    0.258592227137613E+02    0.000000000000000E+00    0.168056613007464E+01
    0.258642228056981E+02    0.000000000000000E+00    0.168050905031331E+01
    0.258692228976349E+02    0.000000000000000E+00    0.168045201129007E+01
    0.258742229895717E+02    0.000000000000000E+00    0.168039501295996E+01
    0.258792230815085E+02    0.000000000000000E+00    0.168033805529621E+01
    0.258842231734453E+02    0.000000000000000E+00    0.168028113825906E+01
    0.258892232653821E+02    0.000000000000000E+00    0.168022426182208E+01
    0.258942233573188E+02    0.000000000000000E+00    0.168016742595352E+01
    0.258992234492556E+02    0.000000000000000E+00    0.168011063060393E+01
    0.259042235411924E+02    0.000000000000000E+00    0.168005387574804E+01
    0.259092236331292E+02    0.000000000000000E+00    0.167999716134763E+01
    0.259142237250660E+02    0.000000000000000E+00    0.167994048736254E+01
    0.259192238170028E+02    0.000000000000000E+00    0.167988385375583E+01
    0.259242239089396E+02    0.000000000000000E+00    0.167982726048958E+01
    0.259292240008764E+02    0.000000000000000E+00    0.167977070752277E+01
    0.259342240928131E+02    0.000000000000000E+00    0.167971419481682E+01
    0.259392241847499E+02    0.000000000000000E+00    0.167965772233084E+01
    0.259442242766867E+02    0.000000000000000E+00    0.167960129002583E+01
    0.259492243686235E+02    0.000000000000000E+00    0.167954489785775E+01
    0.259542244605603E+02    0.000000000000000E+00    0.167948854579554E+01
    0.259592245524971E+02    0.000000000000000E+00    0.167943223378175E+01
    0.259642246444339E+02    0.000000000000000E+00    0.167937596179342E+01
    0.259692247363707E+02    0.000000000000000E+00    0.167931972978579E+01
    0.259742248283075E+02    0.000000000000000E+00    0.167926353770023E+01
    0.259792249202442E+02    0.000000000000000E+00    0.167920738551464E+01
    0.259842250121810E+02    0.000000000000000E+00    0.167915127318847E+01
    0.259892251041178E+02    0.000000000000000E+00    0.167909520067409E+01
    0.259942251960546E+02    0.000000000000000E+00    0.167903916792775E+01
    0.259992252879914E+02    0.000000000000000E+00    0.167898317492844E+01
    0.260042253799282E+02    0.000000000000000E+00    0.167892722160339E+01
    0.260092254718650E+02    0.000000000000000E+00    0.167887130795256E+01
    0.260142255638018E+02    0.000000000000000E+00    0.167881543391307E+01
    0.260192256557386E+02    0.000000000000000E+00    0.167875959946985E+01
    0.260242257476753E+02    0.000000000000000E+00    0.167870380456018E+01
    0.260292258396121E+02    0.000000000000000E+00    0.167864804915491E+01
    0.260342259315489E+02    0.000000000000000E+00    0.167859233321781E+01
    0.260392260234857E+02    0.000000000000000E+00    0.167853665671208E+01
    0.260442261154225E+02    0.000000000000000E+00    0.167848101960340E+01
    0.260492262073593E+02    0.000000000000000E+00    0.167842542184317E+01
    0.260542262992961E+02    0.000000000000000E+00    0.167836986337245E+01
    0.260592263912329E+02    0.000000000000000E+00    0.167831434404521E+01
    0.260642264831697E+02    0.000000000000000E+00    0.167825886172651E+01
    0.260692265751064E+02    0.000000000000000E+00    0.167820342541199E+01
    0.260742266670432E+02    0.000000000000000E+00    0.167814802351780E+01
    0.260792267589800E+02    0.000000000000000E+00    0.167809266125518E+01
    0.260842268509168E+02    0.000000000000000E+00    0.167803733823400E+01
    0.260892269428536E+02    0.000000000000000E+00    0.167798205437772E+01
    0.260942270347904E+02    0.000000000000000E+00    0.167792680934838E+01
    0.260992271267272E+02    0.000000000000000E+00    0.167787160406926E+01
    0.261042272186640E+02    0.000000000000000E+00    0.167781643754942E+01
    0.261092273106008E+02    0.000000000000000E+00    0.167776131007273E+01
    0.261142274025375E+02    0.000000000000000E+00    0.167770622163675E+01
    0.261192274944743E+02    0.000000000000000E+00    0.167765117221655E+01
    0.261242275864111E+02    0.000000000000000E+00    0.167759616181878E+01
    0.261292276783479E+02    0.000000000000000E+00    0.167754119045567E+01
    0.261342277702847E+02    0.000000000000000E+00    0.167748625851832E+01
    0.261392278622215E+02    0.000000000000000E+00    0.167743136276252E+01
    0.261442279541583E+02    0.000000000000000E+00    0.167737650865753E+01
    0.261492280460951E+02    0.000000000000000E+00    0.167732169558567E+01
    0.261542281380318E+02    0.000000000000000E+00    0.167726691754679E+01
    0.261592282299686E+02    0.000000000000000E+00    0.167721218034595E+01
    0.261642283219054E+02    0.000000000000000E+00    0.167715755798055E+01
    0.261692284138422E+02    0.000000000000000E+00    0.167710281669112E+01
    0.261742285057790E+02    0.000000000000000E+00    0.167704819621918E+01
    0.261792285977158E+02    0.000000000000000E+00    0.167699361385163E+01
    0.261842286896526E+02    0.000000000000000E+00    0.167693907011975E+01
    0.261892287815894E+02    0.000000000000000E+00    0.167688456527696E+01
    0.261942288735262E+02    0.000000000000000E+00    0.167683009888203E+01
    0.261992289654629E+02    0.000000000000000E+00    0.167677567112786E+01
    0.262042290573997E+02    0.000000000000000E+00    0.167672128245404E+01
    0.262092291493365E+02    0.000000000000000E+00    0.167666693240289E+01
    0.262142292412733E+02    0.000000000000000E+00    0.167661262105619E+01
    0.262192293332101E+02    0.000000000000000E+00    0.167655834841321E+01
    0.262242294251469E+02    0.000000000000000E+00    0.167650411448188E+01
    0.262292295170837E+02    0.000000000000000E+00    0.167644991920724E+01
    0.262342296090205E+02    0.000000000000000E+00    0.167639576261180E+01
    0.262392297009573E+02    0.000000000000000E+00    0.167634164466849E+01
    0.262442297928940E+02    0.000000000000000E+00    0.167628756535378E+01
    0.262492298848308E+02    0.000000000000000E+00    0.167623352467273E+01
    0.262542299767676E+02    0.000000000000000E+00    0.167617952259436E+01
    0.262592300687044E+02    0.000000000000000E+00    0.167612555910285E+01
    0.262642301606412E+02    0.000000000000000E+00    0.167607163418778E+01
    0.262692302525780E+02    0.000000000000000E+00    0.167601774782496E+01
    0.262742303445148E+02    0.000000000000000E+00    0.167596389999456E+01
    0.262792304364516E+02    0.000000000000000E+00    0.167591009068403E+01
    0.262842305283883E+02    0.000000000000000E+00    0.167585631986497E+01
    0.262892306203251E+02    0.000000000000000E+00    0.167580258751563E+01
    0.262942307122619E+02    0.000000000000000E+00    0.167574889362205E+01
    0.262992308041987E+02    0.000000000000000E+00    0.167569523815449E+01
    0.263042308961355E+02    0.000000000000000E+00    0.167564162108930E+01
    0.263092309880723E+02    0.000000000000000E+00    0.167558804240263E+01
    0.263142310800091E+02    0.000000000000000E+00    0.167553450206778E+01
    0.263192311719459E+02    0.000000000000000E+00    0.167548100006016E+01
    0.263242312638827E+02    0.000000000000000E+00    0.167542753634603E+01
    0.263292313558194E+02    0.000000000000000E+00    0.167537411090475E+01
    0.263342314477562E+02    0.000000000000000E+00    0.167532072369737E+01
    0.263392315396930E+02    0.000000000000000E+00    0.167526737470110E+01
    0.263442316316298E+02    0.000000000000000E+00    0.167521406388164E+01
    0.263492317235666E+02    0.000000000000000E+00    0.167516079120873E+01
    0.263542318155034E+02    0.000000000000000E+00    0.167510755664488E+01
    0.263592319074402E+02    0.000000000000000E+00    0.167505436016239E+01
    0.263642319993770E+02    0.000000000000000E+00    0.167500120171772E+01
    0.263692320913138E+02    0.000000000000000E+00    0.167494808129013E+01
    0.263742321832505E+02    0.000000000000000E+00    0.167489499882932E+01
    0.263792322751873E+02    0.000000000000000E+00    0.167484195430194E+01
    0.263842323671241E+02    0.000000000000000E+00    0.167478894767736E+01
    0.263892324590609E+02    0.000000000000000E+00    0.167473597891622E+01
    0.263942325509977E+02    0.000000000000000E+00    0.167468304797378E+01
    0.263992326429345E+02    0.000000000000000E+00    0.167463015480662E+01
    0.264042327348713E+02    0.000000000000000E+00    0.167457729939040E+01
    0.264092328268081E+02    0.000000000000000E+00    0.167452448169049E+01
    0.264142329187449E+02    0.000000000000000E+00    0.167447170164452E+01
    0.264192330106816E+02    0.000000000000000E+00    0.167441895922915E+01
    0.264242331026184E+02    0.000000000000000E+00    0.167436625439689E+01
    0.264292331945552E+02    0.000000000000000E+00    0.167431358711847E+01
    0.264342332864920E+02    0.000000000000000E+00    0.167426095733472E+01
    0.264392333784288E+02    0.000000000000000E+00    0.167420836503335E+01
    0.264442334703656E+02    0.000000000000000E+00    0.167415581014629E+01
    0.264492335623024E+02    0.000000000000000E+00    0.167410329264893E+01
    0.264542336542392E+02    0.000000000000000E+00    0.167405081249768E+01
    0.264592337461759E+02    0.000000000000000E+00    0.167399836949335E+01
    0.264642338381127E+02    0.000000000000000E+00    0.167394596407264E+01
    0.264692339300495E+02    0.000000000000000E+00    0.167389359572762E+01
    0.264742340219863E+02    0.000000000000000E+00    0.167384126456503E+01
    0.264792341139231E+02    0.000000000000000E+00    0.167378897057053E+01
    0.264842342058599E+02    0.000000000000000E+00    0.167373671367202E+01
    0.264892342977967E+02    0.000000000000000E+00    0.167368449385637E+01
    0.264942343897335E+02    0.000000000000000E+00    0.167363231107049E+01
    0.264992344816703E+02    0.000000000000000E+00    0.167358016528026E+01
    0.265042345736070E+02    0.000000000000000E+00    0.167352805644629E+01
    0.265092346655438E+02    0.000000000000000E+00    0.167347598451924E+01
    0.265142347574806E+02    0.000000000000000E+00    0.167342394941792E+01
    0.265192348494174E+02    0.000000000000000E+00    0.167337195113434E+01
    0.265242349413542E+02    0.000000000000000E+00    0.167331998953253E+01
    0.265292350332910E+02    0.000000000000000E+00    0.167326806419560E+01
    0.265342351252278E+02    0.000000000000000E+00    0.167321617441237E+01
    0.265392352171646E+02    0.000000000000000E+00    0.167316431325260E+01
    0.265442353091014E+02    0.000000000000000E+00    0.167311253790252E+01
    0.265492354010381E+02    0.000000000000000E+00    0.167306074519549E+01
    0.265542354929749E+02    0.000000000000000E+00    0.167300900195994E+01
    0.265592355849117E+02    0.000000000000000E+00    0.167295729696454E+01
    0.265642356768485E+02    0.000000000000000E+00    0.167290562914088E+01
    0.265692357687853E+02    0.000000000000000E+00    0.167285399817569E+01
    0.265742358607221E+02    0.000000000000000E+00    0.167280240393862E+01
    0.265792359526589E+02    0.000000000000000E+00    0.167275084635404E+01
    0.265842360445957E+02    0.000000000000000E+00    0.167269932538096E+01
    0.265892361365324E+02    0.000000000000000E+00    0.167264784101937E+01
    0.265942362284692E+02    0.000000000000000E+00    0.167259639321494E+01
    0.265992363204060E+02    0.000000000000000E+00    0.167254498198124E+01
    0.266042364123428E+02    0.000000000000000E+00    0.167249360725055E+01
    0.266092365042796E+02    0.000000000000000E+00    0.167244226910220E+01
    0.266142365962164E+02    0.000000000000000E+00    0.167239096777493E+01
    0.266192366881532E+02    0.000000000000000E+00    0.167233970346031E+01
    0.266242367800900E+02    0.000000000000000E+00    0.167228937203596E+01
    0.266292368720268E+02    0.000000000000000E+00    0.167223727739060E+01
    0.266342369639635E+02    0.000000000000000E+00    0.167218612251271E+01
    0.266392370559003E+02    0.000000000000000E+00    0.167213500377011E+01
    0.266442371478371E+02    0.000000000000000E+00    0.167208391956356E+01
    0.266492372397739E+02    0.000000000000000E+00    0.167203287297441E+01
    0.266542373317107E+02    0.000000000000000E+00    0.167198186255193E+01
    0.266592374236475E+02    0.000000000000000E+00    0.167193088844957E+01
    0.266642375155843E+02    0.000000000000000E+00    0.167187995065272E+01
    0.266692376075211E+02    0.000000000000000E+00    0.167182904916892E+01
    0.266742376994579E+02    0.000000000000000E+00    0.167177818432835E+01
    0.266792377913946E+02    0.000000000000000E+00    0.167172735531889E+01
    0.266842378833314E+02    0.000000000000000E+00    0.167167656277204E+01
    0.266892379752682E+02    0.000000000000000E+00    0.167162580654767E+01
    0.266942380672050E+02    0.000000000000000E+00    0.167157508658994E+01
    0.266992381591418E+02    0.000000000000000E+00    0.167152440292860E+01
    0.267042382510786E+02    0.000000000000000E+00    0.167147375552136E+01
    0.267092383430154E+02    0.000000000000000E+00    0.167142314436296E+01
    0.267142384349522E+02    0.000000000000000E+00    0.167137256943381E+01
    0.267192385268890E+02    0.000000000000000E+00    0.167132203073403E+01
    0.267242386188257E+02    0.000000000000000E+00    0.167127152825273E+01
    0.267292387107625E+02    0.000000000000000E+00    0.167122106195458E+01
    0.267342388026993E+02    0.000000000000000E+00    0.167117063184497E+01
    0.267392388946361E+02    0.000000000000000E+00    0.167112023789584E+01
    0.267442389865729E+02    0.000000000000000E+00    0.167106988006130E+01
    0.267492390785097E+02    0.000000000000000E+00    0.167101955842613E+01
    0.267542391704465E+02    0.000000000000000E+00    0.167096927287285E+01
    0.267592392623833E+02    0.000000000000000E+00    0.167091902340860E+01
    0.267642393543200E+02    0.000000000000000E+00    0.167086881002882E+01
    0.267692394462568E+02    0.000000000000000E+00    0.167081863268313E+01
    0.267742395381936E+02    0.000000000000000E+00    0.167076849137728E+01
    0.267792396301304E+02    0.000000000000000E+00    0.167071838608108E+01
    0.267842397220672E+02    0.000000000000000E+00    0.167066831675277E+01
    0.267892398140040E+02    0.000000000000000E+00    0.167061828342240E+01
    0.267942399059408E+02    0.000000000000000E+00    0.167056828600453E+01
    0.267992399978776E+02    0.000000000000000E+00    0.167051832449520E+01
    0.268042400898144E+02    0.000000000000000E+00    0.167046839886449E+01
    0.268092401817511E+02    0.000000000000000E+00    0.167041850908633E+01
    0.268142402736879E+02    0.000000000000000E+00    0.167036865513671E+01
    0.268192403656247E+02    0.000000000000000E+00    0.167031883701313E+01
    0.268242404575615E+02    0.000000000000000E+00    0.167026905457679E+01
    0.268292405494983E+02    0.000000000000000E+00    0.167021930790390E+01
    0.268342406414351E+02    0.000000000000000E+00    0.167016959693014E+01
    0.268392407333719E+02    0.000000000000000E+00    0.167011992162209E+01
    0.268442408253087E+02    0.000000000000000E+00    0.167007028193649E+01
    0.268492409172455E+02    0.000000000000000E+00    0.167002067784495E+01
    0.268542410091822E+02    0.000000000000000E+00    0.166997110931653E+01
    0.268592411011190E+02    0.000000000000000E+00    0.166992157630705E+01
    0.268642411930558E+02    0.000000000000000E+00    0.166987207878027E+01
    0.268692412849926E+02    0.000000000000000E+00    0.166982261670068E+01
    0.268742413769294E+02    0.000000000000000E+00    0.166977319003637E+01
    0.268792414688662E+02    0.000000000000000E+00    0.166972379872518E+01
    0.268842415608030E+02    0.000000000000000E+00    0.166967444275834E+01
    0.268892416527398E+02    0.000000000000000E+00    0.166962512208965E+01
    0.268942417446765E+02    0.000000000000000E+00    0.166957583666634E+01
    0.268992418366133E+02    0.000000000000000E+00    0.166952658646988E+01
    0.269042419285501E+02    0.000000000000000E+00    0.166947737142401E+01
    0.269092420204869E+02    0.000000000000000E+00    0.166942819152848E+01
    0.269142421124237E+02    0.000000000000000E+00    0.166937904672270E+01
    0.269192422043605E+02    0.000000000000000E+00    0.166932993698500E+01
    0.269242422962973E+02    0.000000000000000E+00    0.166928086226234E+01
    0.269292423882341E+02    0.000000000000000E+00    0.166923182254715E+01
    0.269342424801709E+02    0.000000000000000E+00    0.166918281774816E+01
    0.269392425721076E+02    0.000000000000000E+00    0.166913384788958E+01
    0.269442426640444E+02    0.000000000000000E+00    0.166908491288690E+01
    0.269492427559812E+02    0.000000000000000E+00    0.166903601248649E+01
    0.269542428479180E+02    0.000000000000000E+00    0.166898714705334E+01
    0.269592429398548E+02    0.000000000000000E+00    0.166893831640764E+01
    0.269642430317916E+02    0.000000000000000E+00    0.166888952043779E+01
    0.269692431237284E+02    0.000000000000000E+00    0.166884075913467E+01
    0.269742432156652E+02    0.000000000000000E+00    0.166879203249590E+01
    0.269792433076020E+02    0.000000000000000E+00    0.166874334045900E+01
    0.269842433995387E+02    0.000000000000000E+00    0.166869468298704E+01
    0.269892434914755E+02    0.000000000000000E+00    0.166864606008612E+01
    0.269942435834123E+02    0.000000000000000E+00    0.166859747166708E+01
    0.269992436753491E+02    0.000000000000000E+00    0.166854891766352E+01
    0.270042437672859E+02    0.000000000000000E+00    0.166850039818054E+01
    0.270092438592227E+02    0.000000000000000E+00    0.166845191303327E+01
    0.270142439511595E+02    0.000000000000000E+00    0.166840346218045E+01
    0.270192440430963E+02    0.000000000000000E+00    0.166835504517693E+01
    0.270242441350331E+02    0.000000000000000E+00    0.166830664714262E+01
    0.270292442269698E+02    0.000000000000000E+00    0.166825831915561E+01
    0.270342443189066E+02    0.000000000000000E+00    0.166821000493611E+01
    0.270392444108434E+02    0.000000000000000E+00    0.166816172564101E+01
    0.270442445027802E+02    0.000000000000000E+00    0.166811348073039E+01
    0.270492445947170E+02    0.000000000000000E+00    0.166806527013553E+01
    0.270542446866538E+02    0.000000000000000E+00    0.166801709374774E+01
    0.270592447785906E+02    0.000000000000000E+00    0.166796895166572E+01
    0.270642448705274E+02    0.000000000000000E+00    0.166792084379623E+01
    0.270692449624641E+02    0.000000000000000E+00    0.166787276995389E+01
    0.270742450544009E+02    0.000000000000000E+00    0.166782473028360E+01
    0.270792451463377E+02    0.000000000000000E+00    0.166777672476217E+01
    0.270842452382745E+02    0.000000000000000E+00    0.166772875329042E+01
    0.270892453302113E+02    0.000000000000000E+00    0.166768081561825E+01
    0.270942454221481E+02    0.000000000000000E+00    0.166763289886175E+01
    0.270992455140849E+02    0.000000000000000E+00    0.166758504602571E+01
    0.271042456060217E+02    0.000000000000000E+00    0.166753721259939E+01
    0.271092456979585E+02    0.000000000000000E+00    0.166748940593123E+01
    0.271142457898952E+02    0.000000000000000E+00    0.166744164043101E+01
    0.271192458818320E+02    0.000000000000000E+00    0.166739390778411E+01
    0.271242459737688E+02    0.000000000000000E+00    0.166734620930244E+01
    0.271292460657056E+02    0.000000000000000E+00    0.166729854433918E+01
    0.271342461576424E+02    0.000000000000000E+00    0.166725091348551E+01
    0.271392462495792E+02    0.000000000000000E+00    0.166720331668742E+01
    0.271442463415160E+02    0.000000000000000E+00    0.166715575384841E+01
    0.271492464334528E+02    0.000000000000000E+00    0.166710822500874E+01
    0.271542465253896E+02    0.000000000000000E+00    0.166706073015796E+01
    0.271592466173263E+02    0.000000000000000E+00    0.166701326913715E+01
    0.271642467092631E+02    0.000000000000000E+00    0.166696584202907E+01
    0.271692468011999E+02    0.000000000000000E+00    0.166691844918889E+01
    0.271742468931367E+02    0.000000000000000E+00    0.166687109011858E+01
    0.271792469850735E+02    0.000000000000000E+00    0.166682376495682E+01
    0.271842470770103E+02    0.000000000000000E+00    0.166677647374949E+01
    0.271892471689471E+02    0.000000000000000E+00    0.166672921642952E+01
    0.271942472608839E+02    0.000000000000000E+00    0.166668199299879E+01
    0.271992473528206E+02    0.000000000000000E+00    0.166663480347934E+01
    0.272042474447574E+02    0.000000000000000E+00    0.166658764782570E+01
    0.272092475366942E+02    0.000000000000000E+00    0.166654052606383E+01
    0.272142476286310E+02    0.000000000000000E+00    0.166649343813500E+01
    0.272192477205678E+02    0.000000000000000E+00    0.166644638405244E+01
    0.272242478125046E+02    0.000000000000000E+00    0.166639936380171E+01
    0.272292479044414E+02    0.000000000000000E+00    0.166635237737066E+01
    0.272342479963782E+02    0.000000000000000E+00    0.166630542470774E+01
    0.272392480883150E+02    0.000000000000000E+00    0.166625850584756E+01
    0.272442481802517E+02    0.000000000000000E+00    0.166621162076359E+01
    0.272492482721885E+02    0.000000000000000E+00    0.166616476942568E+01
    0.272542483641253E+02    0.000000000000000E+00    0.166611795179874E+01
    0.272592484560621E+02    0.000000000000000E+00    0.166607116788786E+01
    0.272642485479989E+02    0.000000000000000E+00    0.166602441763366E+01
    0.272692486399357E+02    0.000000000000000E+00    0.166597770109245E+01
    0.272742487318725E+02    0.000000000000000E+00    0.166593101816612E+01
    0.272792488238093E+02    0.000000000000000E+00    0.166588436884582E+01
    0.272842489157461E+02    0.000000000000000E+00    0.166583775314086E+01
    0.272892490076828E+02    0.000000000000000E+00    0.166579117100147E+01
    0.272942490996196E+02    0.000000000000000E+00    0.166574462238646E+01
    0.272992491915564E+02    0.000000000000000E+00    0.166569810729517E+01
    0.273042492834932E+02    0.000000000000000E+00    0.166565162568492E+01
    0.273092493754300E+02    0.000000000000000E+00    0.166560517754164E+01
    0.273142494673668E+02    0.000000000000000E+00    0.166555876280382E+01
    0.273192495593036E+02    0.000000000000000E+00    0.166551238146823E+01
    0.273242496512404E+02    0.000000000000000E+00    0.166546603348906E+01
    0.273292497431772E+02    0.000000000000000E+00    0.166541971883572E+01
    0.273342498351139E+02    0.000000000000000E+00    0.166537343748086E+01
    0.273392499270507E+02    0.000000000000000E+00    0.166532718938296E+01
    0.273442500189875E+02    0.000000000000000E+00    0.166528097451001E+01
    0.273492501109243E+02    0.000000000000000E+00    0.166523479284782E+01
    0.273542502028611E+02    0.000000000000000E+00    0.166518864430796E+01
    0.273592502947979E+02    0.000000000000000E+00    0.166514252890066E+01
    0.273642503867347E+02    0.000000000000000E+00    0.166509644657156E+01
    0.273692504786715E+02    0.000000000000000E+00    0.166505039729049E+01
    0.273742505706083E+02    0.000000000000000E+00    0.166500438101114E+01
    0.273792506625450E+02    0.000000000000000E+00    0.166495839769693E+01
    0.273842507544818E+02    0.000000000000000E+00    0.166491244730631E+01
    0.273892508464186E+02    0.000000000000000E+00    0.166486652981498E+01
    0.273942509383554E+02    0.000000000000000E+00    0.166482064519178E+01
    0.273992510302922E+02    0.000000000000000E+00    0.166477479334607E+01
    0.274042511222290E+02    0.000000000000000E+00    0.166472897429300E+01
    0.274092512141658E+02    0.000000000000000E+00    0.166468318798016E+01
    0.274142513061026E+02    0.000000000000000E+00    0.166463743435303E+01
    0.274192513980393E+02    0.000000000000000E+00    0.166459171340017E+01
    0.274242514899761E+02    0.000000000000000E+00    0.166454602506276E+01
    0.274292515819129E+02    0.000000000000000E+00    0.166450036930162E+01
    0.274342516738497E+02    0.000000000000000E+00    0.166445474612906E+01
    0.274392517657865E+02    0.000000000000000E+00    0.166440915545337E+01
    0.274442518577233E+02    0.000000000000000E+00    0.166436359720366E+01
    0.274492519496601E+02    0.000000000000000E+00    0.166431807228211E+01
    0.274542520415969E+02    0.000000000000000E+00    0.166427257816878E+01
    0.274592521335337E+02    0.000000000000000E+00    0.166422711714845E+01
    0.274642522254704E+02    0.000000000000000E+00    0.166418168854172E+01
    0.274692523174072E+02    0.000000000000000E+00    0.166413629220714E+01
    0.274742524093440E+02    0.000000000000000E+00    0.166409092816730E+01
    0.274792525012808E+02    0.000000000000000E+00    0.166404559636334E+01
    0.274842525932176E+02    0.000000000000000E+00    0.166400029683851E+01
    0.274892526851544E+02    0.000000000000000E+00    0.166395502948662E+01
    0.274942527770912E+02    0.000000000000000E+00    0.166390979441211E+01
    0.274992528690280E+02    0.000000000000000E+00    0.166386459156966E+01
    0.275042529609648E+02    0.000000000000000E+00    0.166381942119488E+01
    0.275092530529015E+02    0.000000000000000E+00    0.166377428458363E+01
    0.275142531448383E+02    0.000000000000000E+00    0.166372915349999E+01
    0.275192532367751E+02    0.000000000000000E+00    0.166368409531346E+01
    0.275242533287119E+02    0.000000000000000E+00    0.166363905378647E+01
    0.275292534206487E+02    0.000000000000000E+00    0.166359404337107E+01
    0.275342535125855E+02    0.000000000000000E+00    0.166354906467138E+01
    0.275392536045223E+02    0.000000000000000E+00    0.166350411780751E+01
    0.275442536964591E+02    0.000000000000000E+00    0.166345920281327E+01
    0.275492537883958E+02    0.000000000000000E+00    0.166341431963126E+01
    0.275542538803326E+02    0.000000000000000E+00    0.166336946840715E+01
    0.275592539722694E+02    0.000000000000000E+00    0.166332464903670E+01
    0.275642540642062E+02    0.000000000000000E+00    0.166327986151788E+01
    0.275692541561430E+02    0.000000000000000E+00    0.166323510583315E+01
    0.275742542480798E+02    0.000000000000000E+00    0.166319038204524E+01
    0.275792543400166E+02    0.000000000000000E+00    0.166314569060486E+01
    0.275842544319534E+02    0.000000000000000E+00    0.166310102697753E+01
    0.275892545238902E+02    0.000000000000000E+00    0.166305639927029E+01
    0.275942546158269E+02    0.000000000000000E+00    0.166301177941928E+01
    0.275992547077637E+02    0.000000000000000E+00    0.166296724076881E+01
    0.276042547997005E+02    0.000000000000000E+00    0.166292270705658E+01
    0.276092548916373E+02    0.000000000000000E+00    0.166287820631419E+01
    0.276142549835741E+02    0.000000000000000E+00    0.166283373368907E+01
    0.276192550755109E+02    0.000000000000000E+00    0.166278929661936E+01
    0.276242551674477E+02    0.000000000000000E+00    0.166274489052306E+01
    0.276292552593845E+02    0.000000000000000E+00    0.166270051604469E+01
    0.276342553513213E+02    0.000000000000000E+00    0.166265617325000E+01
    0.276392554432580E+02    0.000000000000000E+00    0.166261186214593E+01
    0.276442555351948E+02    0.000000000000000E+00    0.166256758252567E+01
    0.276492556271316E+02    0.000000000000000E+00    0.166252333497508E+01
    0.276542557190684E+02    0.000000000000000E+00    0.166247911875183E+01
    0.276592558110052E+02    0.000000000000000E+00    0.166243493451830E+01
    0.276642559029420E+02    0.000000000000000E+00    0.166239078179581E+01
    0.276692559948788E+02    0.000000000000000E+00    0.166234666071024E+01
    0.276742560868156E+02    0.000000000000000E+00    0.166230257127478E+01
    0.276792561787524E+02    0.000000000000000E+00    0.166225851347075E+01
    0.276842562706891E+02    0.000000000000000E+00    0.166221448731728E+01
    0.276892563626259E+02    0.000000000000000E+00    0.166217049276165E+01
    0.276942564545627E+02    0.000000000000000E+00    0.166212652980415E+01
    0.276992565464995E+02    0.000000000000000E+00    0.166208259848862E+01
    0.277042566384363E+02    0.000000000000000E+00    0.166203869873831E+01
    0.277092567303731E+02    0.000000000000000E+00    0.166199483057436E+01
    0.277142568223099E+02    0.000000000000000E+00    0.166195099393024E+01
    0.277192569142467E+02    0.000000000000000E+00    0.166190718887080E+01
    0.277242570061834E+02    0.000000000000000E+00    0.166186341533905E+01
    0.277292570981202E+02    0.000000000000000E+00    0.166181967332130E+01
    0.277342571900570E+02    0.000000000000000E+00    0.166177596283483E+01
    0.277392572819938E+02    0.000000000000000E+00    0.166173228382315E+01
    0.277442573739306E+02    0.000000000000000E+00    0.166168863628108E+01
    0.277492574658674E+02    0.000000000000000E+00    0.166164502019806E+01
    0.277542575578042E+02    0.000000000000000E+00    0.166160143555566E+01
    0.277592576497410E+02    0.000000000000000E+00    0.166155788231266E+01
    0.277642577416778E+02    0.000000000000000E+00    0.166151436046579E+01
    0.277692578336145E+02    0.000000000000000E+00    0.166147087002086E+01
    0.277742579255513E+02    0.000000000000000E+00    0.166142741087562E+01
    0.277792580174881E+02    0.000000000000000E+00    0.166138398309410E+01
    0.277842581094249E+02    0.000000000000000E+00    0.166134058660580E+01
    0.277892582013617E+02    0.000000000000000E+00    0.166129722139588E+01
    0.277942582932985E+02    0.000000000000000E+00    0.166125388743588E+01
    0.277992583852353E+02    0.000000000000000E+00    0.166121058471026E+01
    0.278042584771721E+02    0.000000000000000E+00    0.166116731317121E+01
    0.278092585691088E+02    0.000000000000000E+00    0.166112407281143E+01
    0.278142586610456E+02    0.000000000000000E+00    0.166108086357395E+01
    0.278192587529824E+02    0.000000000000000E+00    0.166103768545918E+01
    0.278242588449192E+02    0.000000000000000E+00    0.166099453841136E+01
    0.278292589368560E+02    0.000000000000000E+00    0.166095142241342E+01
    0.278342590287928E+02    0.000000000000000E+00    0.166090833744011E+01
    0.278392591207296E+02    0.000000000000000E+00    0.166086528344151E+01
    0.278442592126664E+02    0.000000000000000E+00    0.166082226039306E+01
    0.278492593046032E+02    0.000000000000000E+00    0.166077926825529E+01
    0.278542593965399E+02    0.000000000000000E+00    0.166073630700142E+01
    0.278592594884767E+02    0.000000000000000E+00    0.166069337658382E+01
    0.278642595804135E+02    0.000000000000000E+00    0.166065047700514E+01
    0.278692596723503E+02    0.000000000000000E+00    0.166060760814599E+01
    0.278742597642871E+02    0.000000000000000E+00    0.166056477010644E+01
    0.278792598562239E+02    0.000000000000000E+00    0.166052196272435E+01
    0.278842599481607E+02    0.000000000000000E+00    0.166047918600923E+01
    0.278892600400975E+02    0.000000000000000E+00    0.166043643995289E+01
    0.278942601320343E+02    0.000000000000000E+00    0.166039372446612E+01
    0.278992602239710E+02    0.000000000000000E+00    0.166035103956731E+01
    0.279042603159078E+02    0.000000000000000E+00    0.166030838517564E+01
    0.279092604078446E+02    0.000000000000000E+00    0.166026576128959E+01
    0.279142604997814E+02    0.000000000000000E+00    0.166022316784984E+01
    0.279192605917182E+02    0.000000000000000E+00    0.166018060472502E+01
    0.279242606836550E+02    0.000000000000000E+00    0.166013807220490E+01
    0.279292607755918E+02    0.000000000000000E+00    0.166009556992119E+01
    0.279342608675286E+02    0.000000000000000E+00    0.166005309796505E+01
    0.279392609594654E+02    0.000000000000000E+00    0.166001065626757E+01
    0.279442610514021E+02    0.000000000000000E+00    0.165996824484521E+01
    0.279492611433389E+02    0.000000000000000E+00    0.165992586364866E+01
    0.279542612352757E+02    0.000000000000000E+00    0.165988351262343E+01
    0.279592613272125E+02    0.000000000000000E+00    0.165984119173207E+01
    0.279642614191493E+02    0.000000000000000E+00    0.165979890100157E+01
    0.279692615110861E+02    0.000000000000000E+00    0.165975664034248E+01
    0.279742616030229E+02    0.000000000000000E+00    0.165971440974785E+01
    0.279792616949597E+02    0.000000000000000E+00    0.165967220920137E+01
    0.279842617868965E+02    0.000000000000000E+00    0.165963003864966E+01
    0.279892618788332E+02    0.000000000000000E+00    0.165958789808925E+01
    0.279942619707700E+02    0.000000000000000E+00    0.165954578746236E+01
    0.279992620627068E+02    0.000000000000000E+00    0.165950370677047E+01
    0.280042621546436E+02    0.000000000000000E+00    0.165946165600246E+01
    0.280092622465804E+02    0.000000000000000E+00    0.165941963563681E+01
    0.280142623385172E+02    0.000000000000000E+00    0.165937764424662E+01
    0.280192624304540E+02    0.000000000000000E+00    0.165933568302407E+01
    0.280242625223908E+02    0.000000000000000E+00    0.165929375169098E+01
    0.280292626143275E+02    0.000000000000000E+00    0.165925185005185E+01
    0.280342627062643E+02    0.000000000000000E+00    0.165920997824595E+01
    0.280392627982011E+02    0.000000000000000E+00    0.165916813621091E+01
    0.280442628901379E+02    0.000000000000000E+00    0.165912632392967E+01
    0.280492629820747E+02    0.000000000000000E+00    0.165908454130642E+01
    0.280542630740115E+02    0.000000000000000E+00    0.165904278842120E+01
    0.280592631659483E+02    0.000000000000000E+00    0.165900106524274E+01
    0.280642632578851E+02    0.000000000000000E+00    0.165895937167040E+01
    0.280692633498219E+02    0.000000000000000E+00    0.165891770776403E+01
    0.280742634417586E+02    0.000000000000000E+00    0.165887607301744E+01
    0.280792635336954E+02    0.000000000000000E+00    0.165883446955721E+01
    0.280842636256322E+02    0.000000000000000E+00    0.165879289438478E+01
    0.280892637175690E+02    0.000000000000000E+00    0.165875134721811E+01
    0.280942638095058E+02    0.000000000000000E+00    0.165870983228297E+01
    0.280992639014426E+02    0.000000000000000E+00    0.165866834518529E+01
    0.281042639933794E+02    0.000000000000000E+00    0.165862688217431E+01
    0.281092640853162E+02    0.000000000000000E+00    0.165858547066310E+01
    0.281142641772530E+02    0.000000000000000E+00    0.165854406943985E+01
    0.281192642691897E+02    0.000000000000000E+00    0.165850270072829E+01
    0.281242643611265E+02    0.000000000000000E+00    0.165846136211015E+01
    0.281292644530633E+02    0.000000000000000E+00    0.165842005320570E+01
    0.281342645450001E+02    0.000000000000000E+00    0.165837877385885E+01
    0.281392646369369E+02    0.000000000000000E+00    0.165833752415753E+01
    0.281442647288737E+02    0.000000000000000E+00    0.165829630386513E+01
    0.281492648208105E+02    0.000000000000000E+00    0.165825511316781E+01
    0.281542649127473E+02    0.000000000000000E+00    0.165821395196717E+01
    0.281592650046841E+02    0.000000000000000E+00    0.165817282023729E+01
    0.281642650966208E+02    0.000000000000000E+00    0.165813171801997E+01
    0.281692651885576E+02    0.000000000000000E+00    0.165809064526312E+01
    0.281742652804944E+02    0.000000000000000E+00    0.165804960196302E+01
    0.281792653724312E+02    0.000000000000000E+00    0.165800858810097E+01
    0.281842654643680E+02    0.000000000000000E+00    0.165796760367840E+01
    0.281892655563048E+02    0.000000000000000E+00    0.165792664870143E+01
    0.281942656482416E+02    0.000000000000000E+00    0.165788572311668E+01
    0.281992657401784E+02    0.000000000000000E+00    0.165784482693632E+01
    0.282042658321151E+02    0.000000000000000E+00    0.165780396015103E+01
    0.282092659240519E+02    0.000000000000000E+00    0.165776312273018E+01
    0.282142660159887E+02    0.000000000000000E+00    0.165772231468308E+01
    0.282192661079255E+02    0.000000000000000E+00    0.165768153596634E+01
    0.282242661998623E+02    0.000000000000000E+00    0.165764078659831E+01
    0.282292662917991E+02    0.000000000000000E+00    0.165760006652908E+01
    0.282342663837359E+02    0.000000000000000E+00    0.165755937576989E+01
    0.282392664756727E+02    0.000000000000000E+00    0.165751871428075E+01
    0.282442665676095E+02    0.000000000000000E+00    0.165747808207368E+01
    0.282492666595462E+02    0.000000000000000E+00    0.165743747909877E+01
    0.282542667514830E+02    0.000000000000000E+00    0.165739690535586E+01
    0.282592668434198E+02    0.000000000000000E+00    0.165735636081545E+01
    0.282642669353566E+02    0.000000000000000E+00    0.165731584547034E+01
    0.282692670272934E+02    0.000000000000000E+00    0.165727535927314E+01
    0.282742671192302E+02    0.000000000000000E+00    0.165723490223541E+01
    0.282792672111670E+02    0.000000000000000E+00    0.165719447430879E+01
    0.282842673031038E+02    0.000000000000000E+00    0.165715407546401E+01
    0.282892673950405E+02    0.000000000000000E+00    0.165711370571634E+01
    0.282942674869773E+02    0.000000000000000E+00    0.165707336501817E+01
    0.282992675789141E+02    0.000000000000000E+00    0.165703305331651E+01
    0.283042676708509E+02    0.000000000000000E+00    0.165699277056705E+01
    0.283092677627877E+02    0.000000000000000E+00    0.165695251688862E+01
    0.283142678547245E+02    0.000000000000000E+00    0.165691229209270E+01
    0.283192679466613E+02    0.000000000000000E+00    0.165687209622855E+01
    0.283242680385981E+02    0.000000000000000E+00    0.165683192922486E+01
    0.283292681305349E+02    0.000000000000000E+00    0.165679179109062E+01
    0.283342682224716E+02    0.000000000000000E+00    0.165675168176735E+01
    0.283392683144084E+02    0.000000000000000E+00    0.165671160124210E+01
    0.283442684063452E+02    0.000000000000000E+00    0.165667154946908E+01
    0.283492684982820E+02    0.000000000000000E+00    0.165663152644438E+01
    0.283542685902188E+02    0.000000000000000E+00    0.165659153215519E+01
    0.283592686821556E+02    0.000000000000000E+00    0.165655156647202E+01
    0.283642687740924E+02    0.000000000000000E+00    0.165651162949174E+01
    0.283692688660292E+02    0.000000000000000E+00    0.165647172108942E+01
    0.283742689579660E+02    0.000000000000000E+00    0.165643184200418E+01
    0.283792690499027E+02    0.000000000000000E+00    0.165639198998724E+01
    0.283842691418395E+02    0.000000000000000E+00    0.165635216722816E+01
    0.283892692337763E+02    0.000000000000000E+00    0.165631237295954E+01
    0.283942693257131E+02    0.000000000000000E+00    0.165627260715001E+01
    0.283992694176499E+02    0.000000000000000E+00    0.165623286972652E+01
    0.284042695095867E+02    0.000000000000000E+00    0.165619316070040E+01
    0.284092696015235E+02    0.000000000000000E+00    0.165615348003432E+01
    0.284142696934603E+02    0.000000000000000E+00    0.165611382773296E+01
    0.284192697853971E+02    0.000000000000000E+00    0.165607420365454E+01
    0.284242698773338E+02    0.000000000000000E+00    0.165603460792460E+01
    0.284292699692706E+02    0.000000000000000E+00    0.165599504182048E+01
    0.284342700612074E+02    0.000000000000000E+00    0.165595550108964E+01
    0.284392701531442E+02    0.000000000000000E+00    0.165591598991606E+01
    0.284442702450810E+02    0.000000000000000E+00    0.165587650693394E+01
    0.284492703370178E+02    0.000000000000000E+00    0.165583705207675E+01
    0.284542704289546E+02    0.000000000000000E+00    0.165579762531814E+01
    0.284592705208914E+02    0.000000000000000E+00    0.165575822660268E+01
    0.284642706128282E+02    0.000000000000000E+00    0.165571885596262E+01
    0.284692707047649E+02    0.000000000000000E+00    0.165567951335458E+01
    0.284742707967017E+02    0.000000000000000E+00    0.165564019872988E+01
    0.284792708886385E+02    0.000000000000000E+00    0.165560091210791E+01
    0.284842709805753E+02    0.000000000000000E+00    0.165556165341429E+01
    0.284892710725121E+02    0.000000000000000E+00    0.165552242273367E+01
    0.284942711644489E+02    0.000000000000000E+00    0.165548322004928E+01
    0.284992712563857E+02    0.000000000000000E+00    0.165544404548408E+01
    0.285042713483225E+02    0.000000000000000E+00    0.165540489999391E+01
    0.285092714402592E+02    0.000000000000000E+00    0.165536575920264E+01
    0.285142715321960E+02    0.000000000000000E+00    0.165532668356185E+01
    0.285192716241328E+02    0.000000000000000E+00    0.165528762088702E+01
    0.285242717160696E+02    0.000000000000000E+00    0.165524858531076E+01
    0.285292718080064E+02    0.000000000000000E+00    0.165520957731178E+01
    0.285342718999432E+02    0.000000000000000E+00    0.165517059694295E+01
    0.285392719918800E+02    0.000000000000000E+00    0.165513164424864E+01
    0.285442720838168E+02    0.000000000000000E+00    0.165509271926995E+01
    0.285492721757536E+02    0.000000000000000E+00    0.165505382196849E+01
    0.285542722676903E+02    0.000000000000000E+00    0.165501495230382E+01
    0.285592723596271E+02    0.000000000000000E+00    0.165497611026843E+01
    0.285642724515639E+02    0.000000000000000E+00    0.165493729585564E+01
    0.285692725435007E+02    0.000000000000000E+00    0.165489850895012E+01
    0.285742726354375E+02    0.000000000000000E+00    0.165485974865171E+01
    0.285792727273743E+02    0.000000000000000E+00    0.165482101894935E+01
    0.285842728193111E+02    0.000000000000000E+00    0.165478231376730E+01
    0.285892729112479E+02    0.000000000000000E+00    0.165474365338418E+01
    0.285942730031847E+02    0.000000000000000E+00    0.165470499168530E+01
    0.285992730951214E+02    0.000000000000000E+00    0.165466636947330E+01
    0.286042731870582E+02    0.000000000000000E+00    0.165462777337695E+01
    0.286092732789950E+02    0.000000000000000E+00    0.165458921397943E+01
    0.286142733709318E+02    0.000000000000000E+00    0.165455067335648E+01
    0.286192734628686E+02    0.000000000000000E+00    0.165451216192886E+01
    0.286242735548054E+02    0.000000000000000E+00    0.165447367834769E+01
    0.286292736467422E+02    0.000000000000000E+00    0.165443522232711E+01
    0.286342737386790E+02    0.000000000000000E+00    0.165439679387646E+01
    0.286392738306158E+02    0.000000000000000E+00    0.165435839287464E+01
    0.286442739225525E+02    0.000000000000000E+00    0.165432001935307E+01
    0.286492740144893E+02    0.000000000000000E+00    0.165428167333476E+01
    0.286542741064261E+02    0.000000000000000E+00    0.165424335476957E+01
    0.286592741983629E+02    0.000000000000000E+00    0.165420506367242E+01
    0.286642742902997E+02    0.000000000000000E+00    0.165416679992422E+01
    0.286692743822365E+02    0.000000000000000E+00    0.165412856359580E+01
    0.286742744741733E+02    0.000000000000000E+00    0.165409035476692E+01
    0.286792745661101E+02    0.000000000000000E+00    0.165405217331020E+01
    0.286842746580468E+02    0.000000000000000E+00    0.165401401915745E+01
    0.286892747499836E+02    0.000000000000000E+00    0.165397589238337E+01
    0.286942748419204E+02    0.000000000000000E+00    0.165393779300276E+01
    0.286992749338572E+02    0.000000000000000E+00    0.165389972083615E+01
    0.287042750257940E+02    0.000000000000000E+00    0.165386167602497E+01
    0.287092751177308E+02    0.000000000000000E+00    0.165382365852178E+01
    0.287142752096676E+02    0.000000000000000E+00    0.165378566829628E+01
    0.287192753016044E+02    0.000000000000000E+00    0.165374770513075E+01
    0.287242753935412E+02    0.000000000000000E+00    0.165370976958479E+01
    0.287292754854779E+02    0.000000000000000E+00    0.165367186107913E+01
    0.287342755774147E+02    0.000000000000000E+00    0.165363397976424E+01
    0.287392756693515E+02    0.000000000000000E+00    0.165359612563695E+01
    0.287442757612883E+02    0.000000000000000E+00    0.165355829866533E+01
    0.287492758532251E+02    0.000000000000000E+00    0.165352049883069E+01
    0.287542759451619E+02    0.000000000000000E+00    0.165348272611552E+01
    0.287592760370987E+02    0.000000000000000E+00    0.165344498049529E+01
    0.287642761290355E+02    0.000000000000000E+00    0.165340726188163E+01
    0.287692762209722E+02    0.000000000000000E+00    0.165336957044691E+01
    0.287742763129090E+02    0.000000000000000E+00    0.165333190596768E+01
    0.287792764048458E+02    0.000000000000000E+00    0.165329426848010E+01
    0.287842764967826E+02    0.000000000000000E+00    0.165325665796893E+01
    0.287892765887194E+02    0.000000000000000E+00    0.165321907441492E+01
    0.287942766806562E+02    0.000000000000000E+00    0.165318151777750E+01
    0.287992767725930E+02    0.000000000000000E+00    0.165314398802662E+01
    0.288042768645298E+02    0.000000000000000E+00    0.165310648515202E+01
    0.288092769564666E+02    0.000000000000000E+00    0.165306900911761E+01
    0.288142770484033E+02    0.000000000000000E+00    0.165303155989640E+01
    0.288192771403401E+02    0.000000000000000E+00    0.165299413745330E+01
    0.288242772322769E+02    0.000000000000000E+00    0.165295674176859E+01
    0.288292773242137E+02    0.000000000000000E+00    0.165291937282111E+01
    0.288342774161505E+02    0.000000000000000E+00    0.165288203056166E+01
    0.288392775080873E+02    0.000000000000000E+00    0.165284471502740E+01
    0.288442776000241E+02    0.000000000000000E+00    0.165280742605281E+01
    0.288492776919609E+02    0.000000000000000E+00    0.165277016371844E+01
    0.288542777838977E+02    0.000000000000000E+00    0.165273292797815E+01
    0.288592778758344E+02    0.000000000000000E+00    0.165269571879117E+01
    0.288642779677712E+02    0.000000000000000E+00    0.165265853612525E+01
    0.288692780597080E+02    0.000000000000000E+00    0.165262137996453E+01
    0.288742781516448E+02    0.000000000000000E+00    0.165258425028455E+01
    0.288792782435816E+02    0.000000000000000E+00    0.165254714702011E+01
    0.288842783355184E+02    0.000000000000000E+00    0.165251007018378E+01
    0.288892784274552E+02    0.000000000000000E+00    0.165247301973300E+01
    0.288942785193920E+02    0.000000000000000E+00    0.165243599564592E+01
    0.288992786113288E+02    0.000000000000000E+00    0.165239899787580E+01
    0.289042787032655E+02    0.000000000000000E+00    0.165236202642785E+01
    0.289092787952023E+02    0.000000000000000E+00    0.165232508124101E+01
    0.289142788871391E+02    0.000000000000000E+00    0.165228816231457E+01
    0.289192789790759E+02    0.000000000000000E+00    0.165225126960257E+01
    0.289242790710127E+02    0.000000000000000E+00    0.165221440307883E+01
    0.289292791629495E+02    0.000000000000000E+00    0.165217756278105E+01
    0.289342792548863E+02    0.000000000000000E+00    0.165214074861627E+01
    0.289392793468231E+02    0.000000000000000E+00    0.165210396055287E+01
    0.289442794387598E+02    0.000000000000000E+00    0.165206719862637E+01
    0.289492795306966E+02    0.000000000000000E+00    0.165203046276927E+01
    0.289542796226334E+02    0.000000000000000E+00    0.165199375297170E+01
    0.289592797145702E+02    0.000000000000000E+00    0.165195706920287E+01
    0.289642798065070E+02    0.000000000000000E+00    0.165192041145909E+01
    0.289692798984438E+02    0.000000000000000E+00    0.165188377970354E+01
    0.289742799903806E+02    0.000000000000000E+00    0.165184717390077E+01
    0.289792800823174E+02    0.000000000000000E+00    0.165181059404193E+01
    0.289842801742542E+02    0.000000000000000E+00    0.165177404009927E+01
    0.289892802661909E+02    0.000000000000000E+00    0.165173751199635E+01
    0.289942803581277E+02    0.000000000000000E+00    0.165170100969513E+01
    0.289992804500645E+02    0.000000000000000E+00    0.165166453299338E+01
    0.290042805420013E+02    0.000000000000000E+00    0.165162808156879E+01
    0.290092806339381E+02    0.000000000000000E+00    0.165159165373607E+01
    0.290142807258749E+02    0.000000000000000E+00    0.165155520840590E+01
    0.290192808178117E+02    0.000000000000000E+00    0.165151890153913E+01
    0.290242809097485E+02    0.000000000000000E+00    0.165148254889243E+01
    0.290292810016853E+02    0.000000000000000E+00    0.165144622625925E+01
    0.290342810936220E+02    0.000000000000000E+00    0.165140993034661E+01
    0.290392811855588E+02    0.000000000000000E+00    0.165137366057157E+01
    0.290442812774956E+02    0.000000000000000E+00    0.165133741672242E+01
    0.290492813694324E+02    0.000000000000000E+00    0.165130119872318E+01
    0.290542814613692E+02    0.000000000000000E+00    0.165126500651492E+01
    0.290592815533060E+02    0.000000000000000E+00    0.165122884008278E+01
    0.290642816452428E+02    0.000000000000000E+00    0.165119269936503E+01
    0.290692817371796E+02    0.000000000000000E+00    0.165115658437630E+01
    0.290742818291164E+02    0.000000000000000E+00    0.165112049544422E+01
    0.290792819210531E+02    0.000000000000000E+00    0.165108443687670E+01
    0.290842820129899E+02    0.000000000000000E+00    0.165104837883715E+01
    0.290892821049267E+02    0.000000000000000E+00    0.165101236032327E+01
    0.290942821968635E+02    0.000000000000000E+00    0.165097613178627E+01
    0.290992822888003E+02    0.000000000000000E+00    0.165094046868809E+01
    0.291042823807371E+02    0.000000000000000E+00    0.165090451900801E+01
    0.291092824726739E+02    0.000000000000000E+00    0.165086860547402E+01
    0.291142825646107E+02    0.000000000000000E+00    0.165083272011582E+01
    0.291192826565475E+02    0.000000000000000E+00    0.165079686117969E+01
    0.291242827484842E+02    0.000000000000000E+00    0.165076102838794E+01
    0.291292828404210E+02    0.000000000000000E+00    0.165072522148031E+01
    0.291342829323578E+02    0.000000000000000E+00    0.165068944033883E+01
    0.291392830242946E+02    0.000000000000000E+00    0.165065368481741E+01
    0.291442831162314E+02    0.000000000000000E+00    0.165061795059380E+01
    0.291492832081682E+02    0.000000000000000E+00    0.165058225136478E+01
    0.291542833001050E+02    0.000000000000000E+00    0.165054657285465E+01
    0.291592833920418E+02    0.000000000000000E+00    0.165051091996878E+01
    0.291642834839785E+02    0.000000000000000E+00    0.165047529263106E+01
    0.291692835759153E+02    0.000000000000000E+00    0.165043969086467E+01
    0.291742836678521E+02    0.000000000000000E+00    0.165040411462544E+01
    0.291792837597889E+02    0.000000000000000E+00    0.165036856389429E+01
    0.291842838517257E+02    0.000000000000000E+00    0.165033303866689E+01
    0.291892839436625E+02    0.000000000000000E+00    0.165029753891110E+01
    0.291942840355993E+02    0.000000000000000E+00    0.165026206460265E+01
    0.291992841275361E+02    0.000000000000000E+00    0.165022661572654E+01
    0.292042842194729E+02    0.000000000000000E+00    0.165019119226637E+01
    0.292092843114096E+02    0.000000000000000E+00    0.165015579419678E+01
    0.292142844033464E+02    0.000000000000000E+00    0.165012042151070E+01
    0.292192844952832E+02    0.000000000000000E+00    0.165008507415776E+01
    0.292242845872200E+02    0.000000000000000E+00    0.165004975212301E+01
    0.292292846791568E+02    0.000000000000000E+00    0.165001445539915E+01
    0.292342847710936E+02    0.000000000000000E+00    0.164997918394735E+01
    0.292392848630304E+02    0.000000000000000E+00    0.164994393773972E+01
    0.292442849549672E+02    0.000000000000000E+00    0.164990871675169E+01
    0.292492850469039E+02    0.000000000000000E+00    0.164987352096040E+01
    0.292542851388407E+02    0.000000000000000E+00    0.164983835033553E+01
    0.292592852307775E+02    0.000000000000000E+00    0.164980320485396E+01
    0.292642853227143E+02    0.000000000000000E+00    0.164976808447779E+01
    0.292692854146511E+02    0.000000000000000E+00    0.164973298918088E+01
    0.292742855065879E+02    0.000000000000000E+00    0.164969791893864E+01
    0.292792855985247E+02    0.000000000000000E+00    0.164966287370568E+01
    0.292842856904615E+02    0.000000000000000E+00    0.164962785348367E+01
    0.292892857823983E+02    0.000000000000000E+00    0.164959285820682E+01
    0.292942858743350E+02    0.000000000000000E+00    0.164955788786871E+01
    0.292992859662718E+02    0.000000000000000E+00    0.164952294241583E+01
    0.293042860582086E+02    0.000000000000000E+00    0.164948802182790E+01
    0.293092861501454E+02    0.000000000000000E+00    0.164945312607263E+01
    0.293142862420822E+02    0.000000000000000E+00    0.164941825511472E+01
    0.293192863340190E+02    0.000000000000000E+00    0.164938340892550E+01
    0.293242864259558E+02    0.000000000000000E+00    0.164934858746640E+01
    0.293292865178926E+02    0.000000000000000E+00    0.164931379071988E+01
    0.293342866098294E+02    0.000000000000000E+00    0.164927901863677E+01
    0.293392867017661E+02    0.000000000000000E+00    0.164924427118652E+01
    0.293442867937029E+02    0.000000000000000E+00    0.164920954834197E+01
    0.293492868856397E+02    0.000000000000000E+00    0.164917485007533E+01
    0.293542869775765E+02    0.000000000000000E+00    0.164914017634255E+01
    0.293592870695133E+02    0.000000000000000E+00    0.164910552712447E+01
    0.293642871614501E+02    0.000000000000000E+00    0.164907090238500E+01
    0.293692872533869E+02    0.000000000000000E+00    0.164903630209164E+01
    0.293742873453237E+02    0.000000000000000E+00    0.164900172621527E+01
    0.293792874372605E+02    0.000000000000000E+00    0.164896717473261E+01
    0.293842875291972E+02    0.000000000000000E+00    0.164893264761143E+01
    0.293892876211340E+02    0.000000000000000E+00    0.164889814481136E+01
    0.293942877130708E+02    0.000000000000000E+00    0.164886366632666E+01
    0.293992878050076E+02    0.000000000000000E+00    0.164882921212202E+01
    0.294042878969444E+02    0.000000000000000E+00    0.164879478217555E+01
    0.294092879888812E+02    0.000000000000000E+00    0.164876037645015E+01
    0.294142880808180E+02    0.000000000000000E+00    0.164872599493003E+01
    0.294192881727548E+02    0.000000000000000E+00    0.164869163759347E+01
    0.294242882646915E+02    0.000000000000000E+00    0.164865730441525E+01
    0.294292883566283E+02    0.000000000000000E+00    0.164862299538334E+01
    0.294342884485651E+02    0.000000000000000E+00    0.164858871046694E+01
    0.294392885405019E+02    0.000000000000000E+00    0.164855444965842E+01
    0.294442886324387E+02    0.000000000000000E+00    0.164852021292557E+01
    0.294492887243755E+02    0.000000000000000E+00    0.164848600026200E+01
    0.294542888163123E+02    0.000000000000000E+00    0.164845181165722E+01
    0.294592889082491E+02    0.000000000000000E+00    0.164841764709604E+01
    0.294642890001859E+02    0.000000000000000E+00    0.164838350657486E+01
    0.294692890921226E+02    0.000000000000000E+00    0.164834939006161E+01
    0.294742891840594E+02    0.000000000000000E+00    0.164831529757647E+01
    0.294792892759962E+02    0.000000000000000E+00    0.164828122911946E+01
    0.294842893679330E+02    0.000000000000000E+00    0.164824718468392E+01
    0.294892894598698E+02    0.000000000000000E+00    0.164821316430500E+01
    0.294942895518066E+02    0.000000000000000E+00    0.164817916799001E+01
    0.294992896437434E+02    0.000000000000000E+00    0.164814519582898E+01
    0.295042897356802E+02    0.000000000000000E+00    0.164811124793628E+01
    0.295092898276169E+02    0.000000000000000E+00    0.164807732458141E+01
    0.295142899195537E+02    0.000000000000000E+00    0.164804342650661E+01
    0.295192900114905E+02    0.000000000000000E+00    0.164800955608363E+01
    0.295242901034273E+02    0.000000000000000E+00    0.164797572995217E+01
    0.295292901953641E+02    0.000000000000000E+00    0.164794175891004E+01
    0.295342902873009E+02    0.000000000000000E+00    0.164790802561128E+01
    0.295392903792377E+02    0.000000000000000E+00    0.164787425391813E+01
    0.295442904711745E+02    0.000000000000000E+00    0.164784050005102E+01
    0.295492905631113E+02    0.000000000000000E+00    0.164780676820241E+01
    0.295542906550480E+02    0.000000000000000E+00    0.164777305941075E+01
    0.295592907469848E+02    0.000000000000000E+00    0.164773937405322E+01
    0.295642908389216E+02    0.000000000000000E+00    0.164770571229796E+01
    0.295692909308584E+02    0.000000000000000E+00    0.164767207422142E+01
    0.295742910227952E+02    0.000000000000000E+00    0.164763845986157E+01
    0.295792911147320E+02    0.000000000000000E+00    0.164760486925352E+01
    0.295842912066688E+02    0.000000000000000E+00    0.164757130242899E+01
    0.295892912986056E+02    0.000000000000000E+00    0.164753775989936E+01
    0.295942913905424E+02    0.000000000000000E+00    0.164750423153720E+01
    0.295992914824791E+02    0.000000000000000E+00    0.164747073786458E+01
    0.296042915744159E+02    0.000000000000000E+00    0.164743725255286E+01
    0.296092916663527E+02    0.000000000000000E+00    0.164740384417480E+01
    0.296142917582895E+02    0.000000000000000E+00    0.164737040287495E+01
    0.296192918502263E+02    0.000000000000000E+00    0.164733698898375E+01
    0.296242919421631E+02    0.000000000000000E+00    0.164730349918693E+01
    0.296292920340999E+02    0.000000000000000E+00    0.164727033093031E+01
    0.296342921260367E+02    0.000000000000000E+00    0.164723697817813E+01
    0.296392922179735E+02    0.000000000000000E+00    0.164720366732373E+01
    0.296442923099102E+02    0.000000000000000E+00    0.164717038402215E+01
    0.296492924018470E+02    0.000000000000000E+00    0.164713712593772E+01
    0.296542924937838E+02    0.000000000000000E+00    0.164710389227429E+01
    0.296592925857206E+02    0.000000000000000E+00    0.164707068243597E+01
    0.296642926776574E+02    0.000000000000000E+00    0.164703749797732E+01
    0.296692927695942E+02    0.000000000000000E+00    0.164700433668733E+01
    0.296742928615310E+02    0.000000000000000E+00    0.164697119930618E+01
    0.296792929534678E+02    0.000000000000000E+00    0.164693808580149E+01
    0.296842930454046E+02    0.000000000000000E+00    0.164690499612612E+01
    0.296892931373413E+02    0.000000000000000E+00    0.164687193025220E+01
    0.296942932292781E+02    0.000000000000000E+00    0.164683888815970E+01
    0.296992933212149E+02    0.000000000000000E+00    0.164680586981849E+01
    0.297042934131517E+02    0.000000000000000E+00    0.164677287521008E+01
    0.297092935050885E+02    0.000000000000000E+00    0.164673990429585E+01
    0.297142935970253E+02    0.000000000000000E+00    0.164670695705830E+01
    0.297192936889621E+02    0.000000000000000E+00    0.164667403346809E+01
    0.297242937808989E+02    0.000000000000000E+00    0.164664113350492E+01
    0.297292938728356E+02    0.000000000000000E+00    0.164660825713438E+01
    0.297342939647724E+02    0.000000000000000E+00    0.164657540432962E+01
    0.297392940567092E+02    0.000000000000000E+00    0.164654257506881E+01
    0.297442941486460E+02    0.000000000000000E+00    0.164650976930803E+01
    0.297492942405828E+02    0.000000000000000E+00    0.164647698702453E+01
    0.297542943325196E+02    0.000000000000000E+00    0.164644422818223E+01
    0.297592944244564E+02    0.000000000000000E+00    0.164641149275044E+01
    0.297642945163932E+02    0.000000000000000E+00    0.164637878069277E+01
    0.297692946083300E+02    0.000000000000000E+00    0.164634609197035E+01
    0.297742947002667E+02    0.000000000000000E+00    0.164631342655158E+01
    0.297792947922035E+02    0.000000000000000E+00    0.164628078439697E+01
    0.297842948841403E+02    0.000000000000000E+00    0.164624816547308E+01
    0.297892949760771E+02    0.000000000000000E+00    0.164621556973236E+01
    0.297942950680139E+02    0.000000000000000E+00    0.164618299714243E+01
    0.297992951599507E+02    0.000000000000000E+00    0.164615044765656E+01
    0.298042952518875E+02    0.000000000000000E+00    0.164611792124797E+01
    0.298092953438243E+02    0.000000000000000E+00    0.164608541786075E+01
    0.298142954357611E+02    0.000000000000000E+00    0.164605293745809E+01
    0.298192955276978E+02    0.000000000000000E+00    0.164602048000309E+01
    0.298242956196346E+02    0.000000000000000E+00    0.164598804544901E+01
    0.298292957115714E+02    0.000000000000000E+00    0.164595563375050E+01
    0.298342958035082E+02    0.000000000000000E+00    0.164592324487280E+01
    0.298392958954450E+02    0.000000000000000E+00    0.164589087877353E+01
    0.298442959873818E+02    0.000000000000000E+00    0.164585853540771E+01
    0.298492960793186E+02    0.000000000000000E+00    0.164582621473135E+01
    0.298542961712554E+02    0.000000000000000E+00    0.164579391670679E+01
    0.298592962631922E+02    0.000000000000000E+00    0.164576164129191E+01
    0.298642963551289E+02    0.000000000000000E+00    0.164572938844637E+01
    0.298692964470657E+02    0.000000000000000E+00    0.164569715812497E+01
    0.298742965390025E+02    0.000000000000000E+00    0.164566495029722E+01
    0.298792966309393E+02    0.000000000000000E+00    0.164563276492015E+01
    0.298842967228761E+02    0.000000000000000E+00    0.164560060195089E+01
    0.298892968148129E+02    0.000000000000000E+00    0.164556846136256E+01
    0.298942969067497E+02    0.000000000000000E+00    0.164553634310591E+01
    0.298992969986865E+02    0.000000000000000E+00    0.164550424715435E+01
    0.299042970906232E+02    0.000000000000000E+00    0.164547217346906E+01
    0.299092971825600E+02    0.000000000000000E+00    0.164544012202491E+01
    0.299142972744968E+02    0.000000000000000E+00    0.164540809281327E+01
    0.299192973664336E+02    0.000000000000000E+00    0.164537608570072E+01
    0.299242974583704E+02    0.000000000000000E+00    0.164534410076813E+01
    0.299292975503072E+02    0.000000000000000E+00    0.164531213795002E+01
    0.299342976422440E+02    0.000000000000000E+00    0.164528019721077E+01
    0.299392977341808E+02    0.000000000000000E+00    0.164524827853223E+01
    0.299442978261176E+02    0.000000000000000E+00    0.164521638188836E+01
    0.299492979180543E+02    0.000000000000000E+00    0.164518450722206E+01
    0.299542980099911E+02    0.000000000000000E+00    0.164515265459192E+01
    0.299592981019279E+02    0.000000000000000E+00    0.164512082390804E+01
    0.299642981938647E+02    0.000000000000000E+00    0.164508901512947E+01
    0.299692982858015E+02    0.000000000000000E+00    0.164505722830228E+01
    0.299742983777383E+02    0.000000000000000E+00    0.164502546336169E+01
    0.299792984696751E+02    0.000000000000000E+00    0.164499372028552E+01
    0.299842985616119E+02    0.000000000000000E+00    0.164496199904974E+01
    0.299892986535487E+02    0.000000000000000E+00    0.164493029962570E+01
    0.299942987454854E+02    0.000000000000000E+00    0.164489862194728E+01
    0.299992988374222E+02    0.000000000000000E+00    0.164486696577461E+01
    0.300042989293590E+02    0.000000000000000E+00    0.164483533174699E+01
    0.300092990212958E+02    0.000000000000000E+00    0.164480371901250E+01
    0.300142991132326E+02    0.000000000000000E+00    0.164477212765745E+01
    0.300192992051694E+02    0.000000000000000E+00    0.164474055739313E+01
    0.300242992971062E+02    0.000000000000000E+00    0.164470900766956E+01
    0.300292993890430E+02    0.000000000000000E+00    0.164467747728531E+01
    0.300342994809798E+02    0.000000000000000E+00    0.164464596302021E+01
    0.300392995729165E+02    0.000000000000000E+00    0.164461445236479E+01
    0.300442996648533E+02    0.000000000000000E+00    0.164458280236934E+01
    0.300492997567901E+02    0.000000000000000E+00    0.164455179867436E+01
    0.300542998487269E+02    0.000000000000000E+00    0.164452028199026E+01
    0.300592999406637E+02    0.000000000000000E+00    0.164448886581922E+01
    0.300643000326005E+02    0.000000000000000E+00    0.164445748494581E+01
    0.300693001245373E+02    0.000000000000000E+00    0.164442613070102E+01
    0.300743002164741E+02    0.000000000000000E+00    0.164439480059368E+01
    0.300793003084109E+02    0.000000000000000E+00    0.164436349360784E+01
    0.300843004003476E+02    0.000000000000000E+00    0.164433220926807E+01
    0.300893004922844E+02    0.000000000000000E+00    0.164430094728265E+01
    0.300943005842212E+02    0.000000000000000E+00    0.164426970740926E+01
    0.300993006761580E+02    0.000000000000000E+00    0.164423848924931E+01
    0.301043007680948E+02    0.000000000000000E+00    0.164420729159334E+01
    0.301093008600316E+02    0.000000000000000E+00    0.164417609573131E+01
    0.301143009519684E+02    0.000000000000000E+00    0.164414498496403E+01
    0.301193010439052E+02    0.000000000000000E+00    0.164411384935185E+01
    0.301243011358419E+02    0.000000000000000E+00    0.164408272352397E+01
    0.301293012277787E+02    0.000000000000000E+00    0.164405165971509E+01
    0.301343013197155E+02    0.000000000000000E+00    0.164402059457892E+01
    0.301393014116523E+02    0.000000000000000E+00    0.164398954844523E+01
    0.301443015035891E+02    0.000000000000000E+00    0.164395865341739E+01
    0.301493015955259E+02    0.000000000000000E+00    0.164392755631107E+01
    0.301543016874627E+02    0.000000000000000E+00    0.164389657862705E+01
    0.301593017793995E+02    0.000000000000000E+00    0.164386562609508E+01
    0.301643018713363E+02    0.000000000000000E+00    0.164383469657096E+01
    0.301693019632730E+02    0.000000000000000E+00    0.164380378961163E+01
    0.301743020552098E+02    0.000000000000000E+00    0.164377303897463E+01
    0.301793021471466E+02    0.000000000000000E+00    0.164374204272431E+01
    0.301843022390834E+02    0.000000000000000E+00    0.164371120235014E+01
    0.301893023310202E+02    0.000000000000000E+00    0.164368038434443E+01
    0.301943024229570E+02    0.000000000000000E+00    0.164364958862475E+01
    0.301993025148938E+02    0.000000000000000E+00    0.164361881504009E+01
    0.302043026068306E+02    0.000000000000000E+00    0.164358806362789E+01
    0.302093026987673E+02    0.000000000000000E+00    0.164355733435598E+01
    0.302143027907041E+02    0.000000000000000E+00    0.164352662721760E+01
    0.302193028826409E+02    0.000000000000000E+00    0.164349594218361E+01
    0.302243029745777E+02    0.000000000000000E+00    0.164346527925659E+01
    0.302293030665145E+02    0.000000000000000E+00    0.164343463839548E+01
    0.302343031584513E+02    0.000000000000000E+00    0.164340401957340E+01
    0.302393032503881E+02    0.000000000000000E+00    0.164337342278929E+01
    0.302443033423249E+02    0.000000000000000E+00    0.164334284800700E+01
    0.302493034342617E+02    0.000000000000000E+00    0.164331229519845E+01
    0.302543035261984E+02    0.000000000000000E+00    0.164328176433894E+01
    0.302593036181352E+02    0.000000000000000E+00    0.164325125539944E+01
    0.302643037100720E+02    0.000000000000000E+00    0.164322076833198E+01
    0.302693038020088E+02    0.000000000000000E+00    0.164319030312365E+01
    0.302743038939456E+02    0.000000000000000E+00    0.164315985972812E+01
    0.302793039858824E+02    0.000000000000000E+00    0.164312943811138E+01
    0.302843040778192E+02    0.000000000000000E+00    0.164309903823449E+01
    0.302893041697560E+02    0.000000000000000E+00    0.164306866005331E+01
    0.302943042616928E+02    0.000000000000000E+00    0.164303830352463E+01
    0.302993043536295E+02    0.000000000000000E+00    0.164300796860910E+01
    0.303043044455663E+02    0.000000000000000E+00    0.164297765526195E+01
    0.303093045375031E+02    0.000000000000000E+00    0.164294736343272E+01
    0.303143046294399E+02    0.000000000000000E+00    0.164291709307881E+01
    0.303193047213767E+02    0.000000000000000E+00    0.164288684415008E+01
    0.303243048133135E+02    0.000000000000000E+00    0.164285661659737E+01
    0.303293049052503E+02    0.000000000000000E+00    0.164282641036681E+01
    0.303343049971871E+02    0.000000000000000E+00    0.164279622541418E+01
    0.303393050891239E+02    0.000000000000000E+00    0.164276606168035E+01
    0.303443051810606E+02    0.000000000000000E+00    0.164273591911875E+01
    0.303493052729974E+02    0.000000000000000E+00    0.164270579767667E+01
    0.303543053649342E+02    0.000000000000000E+00    0.164267569727804E+01
    0.303593054568710E+02    0.000000000000000E+00    0.164264561790493E+01
    0.303643055488078E+02    0.000000000000000E+00    0.164261555948420E+01
    0.303693056407446E+02    0.000000000000000E+00    0.164258552196907E+01
    0.303743057326814E+02    0.000000000000000E+00    0.164255550529354E+01
    0.303793058246182E+02    0.000000000000000E+00    0.164252550941669E+01
    0.303843059165549E+02    0.000000000000000E+00    0.164249553428827E+01
    0.303893060084917E+02    0.000000000000000E+00    0.164246557984483E+01
    0.303943061004285E+02    0.000000000000000E+00    0.164243564603476E+01
    0.303993061923653E+02    0.000000000000000E+00    0.164240573281067E+01
    0.304043062843021E+02    0.000000000000000E+00    0.164237584013216E+01
    0.304093063762389E+02    0.000000000000000E+00    0.164234596792709E+01
    0.304143064681757E+02    0.000000000000000E+00    0.164231611617267E+01
    0.304193065601125E+02    0.000000000000000E+00    0.164228628479810E+01
    0.304243066520493E+02    0.000000000000000E+00    0.164225647378121E+01
    0.304293067439860E+02    0.000000000000000E+00    0.164222668305576E+01
    0.304343068359228E+02    0.000000000000000E+00    0.164219691260522E+01
    0.304393069278596E+02    0.000000000000000E+00    0.164216716233907E+01
    0.304443070197964E+02    0.000000000000000E+00    0.164213743225222E+01
    0.304493071117332E+02    0.000000000000000E+00    0.164210772231302E+01
    0.304543072036700E+02    0.000000000000000E+00    0.164207803244883E+01
    0.304593072956068E+02    0.000000000000000E+00    0.164204836268020E+01
    0.304643073875436E+02    0.000000000000000E+00    0.164201871293240E+01
    0.304693074794803E+02    0.000000000000000E+00    0.164198908316053E+01
    0.304743075714171E+02    0.000000000000000E+00    0.164195947336563E+01
    0.304793076633539E+02    0.000000000000000E+00    0.164192988348777E+01
    0.304843077552907E+02    0.000000000000000E+00    0.164190031353687E+01
    0.304893078472275E+02    0.000000000000000E+00    0.164187076345095E+01
    0.304943079391643E+02    0.000000000000000E+00    0.164184123320187E+01
    0.304993080311011E+02    0.000000000000000E+00    0.164181172278484E+01
    0.305043081230379E+02    0.000000000000000E+00    0.164178223214348E+01
    0.305093082149747E+02    0.000000000000000E+00    0.164175276124691E+01
    0.305143083069114E+02    0.000000000000000E+00    0.164172331006070E+01
    0.305193083988482E+02    0.000000000000000E+00    0.164169387853684E+01
    0.305243084907850E+02    0.000000000000000E+00    0.164166446660787E+01
    0.305293085827218E+02    0.000000000000000E+00    0.164163507414427E+01
    0.305343086746586E+02    0.000000000000000E+00    0.164160570106835E+01
    0.305393087665954E+02    0.000000000000000E+00    0.164157634706906E+01
    0.305443088585322E+02    0.000000000000000E+00    0.164154701177200E+01
    0.305493089504690E+02    0.000000000000000E+00    0.164151769437321E+01
    0.305543090424058E+02    0.000000000000000E+00    0.164148839302621E+01
    0.305593091343425E+02    0.000000000000000E+00    0.164145910283834E+01
    0.305643092262793E+02    0.000000000000000E+00    0.164142980345923E+01
    0.305693093182161E+02    0.000000000000000E+00    0.164140019278126E+01
    0.305743094101529E+02    0.000000000000000E+00    0.164137166808584E+01
    0.305793095020897E+02    0.000000000000000E+00    0.164134236037793E+01
    0.305843095940265E+02    0.000000000000000E+00    0.164131315807861E+01
    0.305893096859633E+02    0.000000000000000E+00    0.164128399221162E+01
    0.305943097779001E+02    0.000000000000000E+00    0.164125485225807E+01
    0.305993098698369E+02    0.000000000000000E+00    0.164122573526188E+01
    0.306043099617736E+02    0.000000000000000E+00    0.164119663980911E+01
    0.306093100537104E+02    0.000000000000000E+00    0.164116756538126E+01
    0.306143101456472E+02    0.000000000000000E+00    0.164113851169141E+01
    0.306193102375840E+02    0.000000000000000E+00    0.164110947844099E+01
    0.306243103295208E+02    0.000000000000000E+00    0.164108046535425E+01
    0.306293104214576E+02    0.000000000000000E+00    0.164105147079690E+01
    0.306343105133944E+02    0.000000000000000E+00    0.164102284434913E+01
    0.306393106053312E+02    0.000000000000000E+00    0.164099356744964E+01
    0.306443106972680E+02    0.000000000000000E+00    0.164096464892347E+01
    0.306493107892047E+02    0.000000000000000E+00    0.164093543167051E+01
    0.306543108811415E+02    0.000000000000000E+00    0.164090678731608E+01
    0.306593109730783E+02    0.000000000000000E+00    0.164087792660211E+01
    0.306643110650151E+02    0.000000000000000E+00    0.164084907279840E+01
    0.306693111569519E+02    0.000000000000000E+00    0.164082030719855E+01
    0.306743112488887E+02    0.000000000000000E+00    0.164079146054370E+01
    0.306793113408255E+02    0.000000000000000E+00    0.164076266875844E+01
    0.306843114327623E+02    0.000000000000000E+00    0.164073389968392E+01
    0.306893115246990E+02    0.000000000000000E+00    0.164070515144184E+01
    0.306943116166358E+02    0.000000000000000E+00    0.164067642469332E+01
    0.306993117085726E+02    0.000000000000000E+00    0.164064771581976E+01
    0.307043118005094E+02    0.000000000000000E+00    0.164061903015515E+01
    0.307093118924462E+02    0.000000000000000E+00    0.164059036466134E+01
    0.307143119843830E+02    0.000000000000000E+00    0.164056171953894E+01
    0.307193120763198E+02    0.000000000000000E+00    0.164053309489898E+01
    0.307243121682566E+02    0.000000000000000E+00    0.164050449073171E+01
    0.307293122601934E+02    0.000000000000000E+00    0.164047590711455E+01
    0.307343123521301E+02    0.000000000000000E+00    0.164044734401237E+01
    0.307393124440669E+02    0.000000000000000E+00    0.164041880140372E+01
    0.307443125360037E+02    0.000000000000000E+00    0.164039027943626E+01
    0.307493126279405E+02    0.000000000000000E+00    0.164036177782330E+01
    0.307543127198773E+02    0.000000000000000E+00    0.164033329678071E+01
    0.307593128118141E+02    0.000000000000000E+00    0.164030483622981E+01
    0.307643129037509E+02    0.000000000000000E+00    0.164027639616367E+01
    0.307693129956877E+02    0.000000000000000E+00    0.164024797658343E+01
    0.307743130876245E+02    0.000000000000000E+00    0.164021957741379E+01
    0.307793131795612E+02    0.000000000000000E+00    0.164019119865649E+01
    0.307843132714980E+02    0.000000000000000E+00    0.164016284032273E+01
    0.307893133634348E+02    0.000000000000000E+00    0.164013450235481E+01
    0.307943134553716E+02    0.000000000000000E+00    0.164010618472616E+01
    0.307993135473084E+02    0.000000000000000E+00    0.164007788740849E+01
    0.308043136392452E+02    0.000000000000000E+00    0.164004961036512E+01
    0.308093137311820E+02    0.000000000000000E+00    0.164002135359325E+01
    0.308143138231188E+02    0.000000000000000E+00    0.163999311695774E+01
    0.308193139150556E+02    0.000000000000000E+00    0.163996490049587E+01
    0.308243140069923E+02    0.000000000000000E+00    0.163993670417476E+01
    0.308293140989291E+02    0.000000000000000E+00    0.163990852792039E+01
    0.308343141908659E+02    0.000000000000000E+00    0.163988037166613E+01
    0.308393142828027E+02    0.000000000000000E+00    0.163985223539344E+01
    0.308443143747395E+02    0.000000000000000E+00    0.163982411903534E+01
    0.308493144666763E+02    0.000000000000000E+00    0.163979602254338E+01
    0.308543145586131E+02    0.000000000000000E+00    0.163976794587292E+01
    0.308593146505499E+02    0.000000000000000E+00    0.163973988894726E+01
    0.308643147424866E+02    0.000000000000000E+00    0.163971185171332E+01
    0.308693148344234E+02    0.000000000000000E+00    0.163968383411190E+01
    0.308743149263602E+02    0.000000000000000E+00    0.163965583609479E+01
    0.308793150182970E+02    0.000000000000000E+00    0.163962785759500E+01
    0.308843151102338E+02    0.000000000000000E+00    0.163959989853906E+01
    0.308893152021706E+02    0.000000000000000E+00    0.163957195888357E+01
    0.308943152941074E+02    0.000000000000000E+00    0.163954403853602E+01
    0.308993153860442E+02    0.000000000000000E+00    0.163951613746602E+01
    0.309043154779810E+02    0.000000000000000E+00    0.163948825558610E+01
    0.309093155699177E+02    0.000000000000000E+00    0.163946039284339E+01
    0.309143156618545E+02    0.000000000000000E+00    0.163943254916443E+01
    0.309193157537913E+02    0.000000000000000E+00    0.163940472450246E+01
    0.309243158457281E+02    0.000000000000000E+00    0.163937691876187E+01
    0.309293159376649E+02    0.000000000000000E+00    0.163934913191020E+01
    0.309343160296017E+02    0.000000000000000E+00    0.163932136387567E+01
    0.309393161215385E+02    0.000000000000000E+00    0.163929361459641E+01
    0.309443162134753E+02    0.000000000000000E+00    0.163926588401817E+01
    0.309493163054120E+02    0.000000000000000E+00    0.163923817206429E+01
    0.309543163973488E+02    0.000000000000000E+00    0.163921047868813E+01
    0.309593164892856E+02    0.000000000000000E+00    0.163918280383536E+01
    0.309643165812224E+02    0.000000000000000E+00    0.163915514743760E+01
    0.309693166731592E+02    0.000000000000000E+00    0.163912750948075E+01
    0.309743167650960E+02    0.000000000000000E+00    0.163909988986301E+01
    0.309793168570328E+02    0.000000000000000E+00    0.163907228856223E+01
    0.309843169489696E+02    0.000000000000000E+00    0.163904470552629E+01
    0.309893170409064E+02    0.000000000000000E+00    0.163901713968925E+01
    0.309943171328432E+02    0.000000000000000E+00    0.163898959406355E+01
    0.309993172247799E+02    0.000000000000000E+00    0.163896206555792E+01
    0.310043173167167E+02    0.000000000000000E+00    0.163893455514934E+01
    0.310093174086535E+02    0.000000000000000E+00    0.163890706279494E+01
    0.310143175005903E+02    0.000000000000000E+00    0.163887958847995E+01
    0.310193175925271E+02    0.000000000000000E+00    0.163885213216352E+01
    0.310243176844639E+02    0.000000000000000E+00    0.163882469378802E+01
    0.310293177764007E+02    0.000000000000000E+00    0.163879727341650E+01
    0.310343178683375E+02    0.000000000000000E+00    0.163876987074403E+01
    0.310393179602742E+02    0.000000000000000E+00    0.163874248628653E+01
    0.310443180522110E+02    0.000000000000000E+00    0.163871511961759E+01
    0.310493181441478E+02    0.000000000000000E+00    0.163868777076553E+01
    0.310543182360846E+02    0.000000000000000E+00    0.163866043978406E+01
    0.310593183280214E+02    0.000000000000000E+00    0.163863312662840E+01
    0.310643184199582E+02    0.000000000000000E+00    0.163860583132150E+01
    0.310693185118950E+02    0.000000000000000E+00    0.163857855384281E+01
    0.310743186038318E+02    0.000000000000000E+00    0.163855129403365E+01
    0.310793186957686E+02    0.000000000000000E+00    0.163852405196606E+01
    0.310843187877053E+02    0.000000000000000E+00    0.163849682751071E+01
    0.310893188796421E+02    0.000000000000000E+00    0.163846962025171E+01
    0.310943189715789E+02    0.000000000000000E+00    0.163844242877674E+01
    0.310993190635157E+02    0.000000000000000E+00    0.163841523683873E+01
    0.311043191554525E+02    0.000000000000000E+00    0.163838813494054E+01
    0.311093192473893E+02    0.000000000000000E+00    0.163836098872041E+01
    0.311143193393261E+02    0.000000000000000E+00    0.163833386978708E+01
    0.311193194312629E+02    0.000000000000000E+00    0.163830677044754E+01
    0.311243195231997E+02    0.000000000000000E+00    0.163827968970180E+01
    0.311293196151364E+02    0.000000000000000E+00    0.163825262734506E+01
    0.311343197070732E+02    0.000000000000000E+00    0.163822558328328E+01
    0.311393197990100E+02    0.000000000000000E+00    0.163819855747780E+01
    0.311443198909468E+02    0.000000000000000E+00    0.163817155009726E+01
    0.311493199828836E+02    0.000000000000000E+00    0.163814456128877E+01
    0.311543200748204E+02    0.000000000000000E+00    0.163811759150959E+01
    0.311593201667572E+02    0.000000000000000E+00    0.163809064298530E+01
    0.311643202586940E+02    0.000000000000000E+00    0.163806364872981E+01
    0.311693203506307E+02    0.000000000000000E+00    0.163803678421925E+01
    0.311743204425675E+02    0.000000000000000E+00    0.163800990140666E+01
    0.311793205345043E+02    0.000000000000000E+00    0.163798280691626E+01
    0.311843206264411E+02    0.000000000000000E+00    0.163795611778168E+01
    0.311893207183779E+02    0.000000000000000E+00    0.163792928489318E+01
    0.311943208103147E+02    0.000000000000000E+00    0.163790246657187E+01
    0.311993209022515E+02    0.000000000000000E+00    0.163787562924615E+01
    0.312043209941883E+02    0.000000000000000E+00    0.163784886601516E+01
    0.312093210861251E+02    0.000000000000000E+00    0.163782209946525E+01
    0.312143211780618E+02    0.000000000000000E+00    0.163779535019414E+01
    0.312193212699986E+02    0.000000000000000E+00    0.163776861916332E+01
    0.312243213619354E+02    0.000000000000000E+00    0.163774190675793E+01
    0.312293214538722E+02    0.000000000000000E+00    0.163771521386417E+01
    0.312343215458090E+02    0.000000000000000E+00    0.163768853657431E+01
    0.312393216377458E+02    0.000000000000000E+00    0.163766188003869E+01
    0.312443217296826E+02    0.000000000000000E+00    0.163763524213533E+01
    0.312493218216194E+02    0.000000000000000E+00    0.163760862303760E+01
    0.312543219135562E+02    0.000000000000000E+00    0.163758202274585E+01
    0.312593220054929E+02    0.000000000000000E+00    0.163755544124989E+01
    0.312643220974297E+02    0.000000000000000E+00    0.163752887863907E+01
    0.312693221893665E+02    0.000000000000000E+00    0.163750233488938E+01
    0.312743222813033E+02    0.000000000000000E+00    0.163747581004137E+01
    0.312793223732401E+02    0.000000000000000E+00    0.163744930407449E+01
    0.312843224651769E+02    0.000000000000000E+00    0.163742281703405E+01
    0.312893225571137E+02    0.000000000000000E+00    0.163739634890351E+01
    0.312943226490505E+02    0.000000000000000E+00    0.163736989969269E+01
    0.312993227409873E+02    0.000000000000000E+00    0.163734346938274E+01
    0.313043228329240E+02    0.000000000000000E+00    0.163731705797869E+01
    0.313093229248608E+02    0.000000000000000E+00    0.163729066548709E+01
    0.313143230167976E+02    0.000000000000000E+00    0.163726429187125E+01
    0.313193231087344E+02    0.000000000000000E+00    0.163723793713151E+01
    0.313243232006712E+02    0.000000000000000E+00    0.163721160123670E+01
    0.313293232926080E+02    0.000000000000000E+00    0.163718528418399E+01
    0.313343233845448E+02    0.000000000000000E+00    0.163715898593850E+01
    0.313393234764816E+02    0.000000000000000E+00    0.163713270648231E+01
    0.313443235684183E+02    0.000000000000000E+00    0.163710644576102E+01
    0.313493236603551E+02    0.000000000000000E+00    0.163708020377692E+01
    0.313543237522919E+02    0.000000000000000E+00    0.163705398045822E+01
    0.313593238442287E+02    0.000000000000000E+00    0.163702777579823E+01
    0.313643239361655E+02    0.000000000000000E+00    0.163700158971277E+01
    0.313693240281023E+02    0.000000000000000E+00    0.163697542220719E+01
    0.313743241200391E+02    0.000000000000000E+00    0.163694927319357E+01
    0.313793242119759E+02    0.000000000000000E+00    0.163692314264372E+01
    0.313843243039127E+02    0.000000000000000E+00    0.163689703050258E+01
    0.313893243958494E+02    0.000000000000000E+00    0.163687093670595E+01
    0.313943244877862E+02    0.000000000000000E+00    0.163684486120932E+01
    0.313993245797230E+02    0.000000000000000E+00    0.163681880393495E+01
    0.314043246716598E+02    0.000000000000000E+00    0.163679276482273E+01
    0.314093247635966E+02    0.000000000000000E+00    0.163676674384845E+01
    0.314143248555334E+02    0.000000000000000E+00    0.163674074090330E+01
    0.314193249474702E+02    0.000000000000000E+00    0.163671475593256E+01
    0.314243250394070E+02    0.000000000000000E+00    0.163668878887404E+01
    0.314293251313437E+02    0.000000000000000E+00    0.163666283964179E+01
    0.314343252232805E+02    0.000000000000000E+00    0.163663690818876E+01
    0.314393253152173E+02    0.000000000000000E+00    0.163661099444994E+01
    0.314443254071541E+02    0.000000000000000E+00    0.163658509834294E+01
    0.314493254990909E+02    0.000000000000000E+00    0.163655921976500E+01
    0.314543255910277E+02    0.000000000000000E+00    0.163653335868007E+01
    0.314593256829645E+02    0.000000000000000E+00    0.163650751502819E+01
    0.314643257749013E+02    0.000000000000000E+00    0.163648168870059E+01
    0.314693258668381E+02    0.000000000000000E+00    0.163645587962278E+01
    0.314743259587748E+02    0.000000000000000E+00    0.163643008775625E+01
    0.314793260507116E+02    0.000000000000000E+00    0.163640431301391E+01
    0.314843261426484E+02    0.000000000000000E+00    0.163637855531850E+01
    0.314893262345852E+02    0.000000000000000E+00    0.163635281460166E+01
    0.314943263265220E+02    0.000000000000000E+00    0.163632709080003E+01
    0.314993264184588E+02    0.000000000000000E+00    0.163630138383554E+01
    0.315043265103956E+02    0.000000000000000E+00    0.163627569367751E+01
    0.315093266023324E+02    0.000000000000000E+00    0.163625002024065E+01
    0.315143266942692E+02    0.000000000000000E+00    0.163622436343037E+01
    0.315193267862059E+02    0.000000000000000E+00    0.163619872322602E+01
    0.315243268781427E+02    0.000000000000000E+00    0.163617309955379E+01
    0.315293269700795E+02    0.000000000000000E+00    0.163614749236633E+01
    0.315343270620163E+02    0.000000000000000E+00    0.163612190159054E+01
    0.315393271539531E+02    0.000000000000000E+00    0.163609632717212E+01
    0.315443272458899E+02    0.000000000000000E+00    0.163607076912608E+01
    0.315493273378267E+02    0.000000000000000E+00    0.163604522732097E+01
    0.315543274297635E+02    0.000000000000000E+00    0.163601970175894E+01
    0.315593275217003E+02    0.000000000000000E+00    0.163599419242141E+01
    0.315643276136370E+02    0.000000000000000E+00    0.163596869914171E+01
    0.315693277055738E+02    0.000000000000000E+00    0.163594322203698E+01
    0.315743277975106E+02    0.000000000000000E+00    0.163591776098086E+01
    0.315793278894474E+02    0.000000000000000E+00    0.163589231597838E+01
    0.315843279813842E+02    0.000000000000000E+00    0.163586688697935E+01
    0.315893280733210E+02    0.000000000000000E+00    0.163584147394590E+01
    0.315943281652578E+02    0.000000000000000E+00    0.163581607686855E+01
    0.315993282571946E+02    0.000000000000000E+00    0.163579069567199E+01
    0.316043283491314E+02    0.000000000000000E+00    0.163576533030125E+01
    0.316093284410681E+02    0.000000000000000E+00    0.163573998068436E+01
    0.316143285330049E+02    0.000000000000000E+00    0.163571464667532E+01
    0.316193286249417E+02    0.000000000000000E+00    0.163568932797924E+01
    0.316243287168785E+02    0.000000000000000E+00    0.163566402392591E+01
    0.316293288088153E+02    0.000000000000000E+00    0.163563873169146E+01
    0.316343289007521E+02    0.000000000000000E+00    0.163561343454164E+01
    0.316393289926889E+02    0.000000000000000E+00    0.163558833537310E+01
    0.316443290846257E+02    0.000000000000000E+00    0.163556301783097E+01
    0.316493291765624E+02    0.000000000000000E+00    0.163553778613863E+01
    0.316543292684992E+02    0.000000000000000E+00    0.163551257716841E+01
    0.316593293604360E+02    0.000000000000000E+00    0.163548738605257E+01
    0.316643294523728E+02    0.000000000000000E+00    0.163546221204707E+01
    0.316693295443096E+02    0.000000000000000E+00    0.163543705459071E+01
    0.316743296362464E+02    0.000000000000000E+00    0.163541191363089E+01
    0.316793297281832E+02    0.000000000000000E+00    0.163538678906965E+01
    0.316843298201200E+02    0.000000000000000E+00    0.163536168097679E+01
    0.316893299120568E+02    0.000000000000000E+00    0.163533658961663E+01
    0.316943300039935E+02    0.000000000000000E+00    0.163531151626828E+01
    0.316993300959303E+02    0.000000000000000E+00    0.163528619794359E+01
    0.317043301878671E+02    0.000000000000000E+00    0.163526140361982E+01
    0.317093302798039E+02    0.000000000000000E+00    0.163523637934485E+01
    0.317143303717407E+02    0.000000000000000E+00    0.163521138556289E+01
    0.317193304636775E+02    0.000000000000000E+00    0.163518637133661E+01
    0.317243305556143E+02    0.000000000000000E+00    0.163516139134842E+01
    0.317293306475511E+02    0.000000000000000E+00    0.163513641973971E+01
    0.317343307394879E+02    0.000000000000000E+00    0.163511119302392E+01
    0.317393308314246E+02    0.000000000000000E+00    0.163508660382060E+01
    0.317443309233614E+02    0.000000000000000E+00    0.163506167848466E+01
    0.317493310152982E+02    0.000000000000000E+00    0.163503678042256E+01
    0.317543311072350E+02    0.000000000000000E+00    0.163501190164933E+01
    0.317593311991718E+02    0.000000000000000E+00    0.163498704063907E+01
    0.317643312911086E+02    0.000000000000000E+00    0.163496219584443E+01
    0.317693313830454E+02    0.000000000000000E+00    0.163493737070006E+01
    0.317743314749822E+02    0.000000000000000E+00    0.163491256147874E+01
    0.317793315669190E+02    0.000000000000000E+00    0.163488776934748E+01
    0.317843316588557E+02    0.000000000000000E+00    0.163486299436710E+01
    0.317893317507925E+02    0.000000000000000E+00    0.163483823656550E+01
    0.317943318427293E+02    0.000000000000000E+00    0.163481349588677E+01
    0.317993319346661E+02    0.000000000000000E+00    0.163478877232419E+01
    0.318043320266029E+02    0.000000000000000E+00    0.163476406617695E+01
    0.318093321185397E+02    0.000000000000000E+00    0.163473937717272E+01
    0.318143322104765E+02    0.000000000000000E+00    0.163471470542000E+01
    0.318193323024133E+02    0.000000000000000E+00    0.163469005093598E+01
    0.318243323943500E+02    0.000000000000000E+00    0.163466541375652E+01
    0.318293324862868E+02    0.000000000000000E+00    0.163464079388063E+01
    0.318343325782236E+02    0.000000000000000E+00    0.163461619133170E+01
    0.318393326701604E+02    0.000000000000000E+00    0.163459160610750E+01
    0.318443327620972E+02    0.000000000000000E+00    0.163456703821728E+01
    0.318493328540340E+02    0.000000000000000E+00    0.163454248768813E+01
    0.318543329459708E+02    0.000000000000000E+00    0.163451795444809E+01
    0.318593330379076E+02    0.000000000000000E+00    0.163449343855714E+01
    0.318643331298444E+02    0.000000000000000E+00    0.163446893999782E+01
    0.318693332217811E+02    0.000000000000000E+00    0.163444445876105E+01
    0.318743333137179E+02    0.000000000000000E+00    0.163441999481634E+01
    0.318793334056547E+02    0.000000000000000E+00    0.163439554822890E+01
    0.318843334975915E+02    0.000000000000000E+00    0.163437111878248E+01
    0.318893335895283E+02    0.000000000000000E+00    0.163434670663139E+01
    0.318943336814651E+02    0.000000000000000E+00    0.163432231170168E+01
    0.318993337734019E+02    0.000000000000000E+00    0.163429793395933E+01
    0.319043338653387E+02    0.000000000000000E+00    0.163427357335875E+01
    0.319093339572754E+02    0.000000000000000E+00    0.163424922987795E+01
    0.319143340492122E+02    0.000000000000000E+00    0.163422490346788E+01
    0.319193341411490E+02    0.000000000000000E+00    0.163420059409704E+01
    0.319243342330858E+02    0.000000000000000E+00    0.163417630170596E+01
    0.319293343250226E+02    0.000000000000000E+00    0.163415202624297E+01
    0.319343344169594E+02    0.000000000000000E+00    0.163412776767570E+01
    0.319393345088962E+02    0.000000000000000E+00    0.163410352592284E+01
    0.319443346008330E+02    0.000000000000000E+00    0.163407930095262E+01
    0.319493346927698E+02    0.000000000000000E+00    0.163405509263717E+01
    0.319543347847065E+02    0.000000000000000E+00    0.163403090108065E+01
    0.319593348766433E+02    0.000000000000000E+00    0.163400672604558E+01
    0.319643349685801E+02    0.000000000000000E+00    0.163398256755023E+01
    0.319693350605169E+02    0.000000000000000E+00    0.163395842548975E+01
    0.319743351524537E+02    0.000000000000000E+00    0.163393429988675E+01
    0.319793352443905E+02    0.000000000000000E+00    0.163391019046007E+01
    0.319843353363273E+02    0.000000000000000E+00    0.163388609733296E+01
    0.319893354282641E+02    0.000000000000000E+00    0.163386202034828E+01
    0.319943355202009E+02    0.000000000000000E+00    0.163383795951842E+01
    0.319993356121376E+02    0.000000000000000E+00    0.163381391466214E+01
    0.320043357040744E+02    0.000000000000000E+00    0.163378988573355E+01
    0.320093357960112E+02    0.000000000000000E+00    0.163376587258259E+01
    0.320143358879480E+02    0.000000000000000E+00    0.163374187542229E+01
    0.320193359798848E+02    0.000000000000000E+00    0.163371789386614E+01
    0.320243360718216E+02    0.000000000000000E+00    0.163369392793812E+01
    0.320293361637584E+02    0.000000000000000E+00    0.163366997757848E+01
    0.320343362556952E+02    0.000000000000000E+00    0.163364604270185E+01
    0.320393363476320E+02    0.000000000000000E+00    0.163362212321975E+01
    0.320443364395687E+02    0.000000000000000E+00    0.163359821907221E+01
    0.320493365315055E+02    0.000000000000000E+00    0.163357433019251E+01
    0.320543366234423E+02    0.000000000000000E+00    0.163355045649969E+01
    0.320593367153791E+02    0.000000000000000E+00    0.163352659794067E+01
    0.320643368073159E+02    0.000000000000000E+00    0.163350275442847E+01
    0.320693368992527E+02    0.000000000000000E+00    0.163347892592614E+01
    0.320743369911895E+02    0.000000000000000E+00    0.163345511230678E+01
    0.320793370831263E+02    0.000000000000000E+00    0.163343131359084E+01
    0.320843371750630E+02    0.000000000000000E+00    0.163340752968167E+01
    0.320893372669998E+02    0.000000000000000E+00    0.163338376051178E+01
    0.320943373589366E+02    0.000000000000000E+00    0.163336000603934E+01
    0.320993374508734E+02    0.000000000000000E+00    0.163333626623078E+01
    0.321043375428102E+02    0.000000000000000E+00    0.163331254103460E+01
    0.321093376347470E+02    0.000000000000000E+00    0.163328883044893E+01
    0.321143377266838E+02    0.000000000000000E+00    0.163326513429297E+01
    0.321193378186206E+02    0.000000000000000E+00    0.163324145270614E+01
    0.321243379105574E+02    0.000000000000000E+00    0.163321778556802E+01
    0.321293380024941E+02    0.000000000000000E+00    0.163319413288091E+01
    0.321343380944309E+02    0.000000000000000E+00    0.163317049466528E+01
    0.321393381863677E+02    0.000000000000000E+00    0.163314687097200E+01
    0.321443382783045E+02    0.000000000000000E+00    0.163312326170274E+01
    0.321493383702413E+02    0.000000000000000E+00    0.163309966700575E+01
    0.321543384621781E+02    0.000000000000000E+00    0.163307608703734E+01
    0.321593385541149E+02    0.000000000000000E+00    0.163305252209559E+01
    0.321643386460517E+02    0.000000000000000E+00    0.163302897284202E+01
    0.321693387379885E+02    0.000000000000000E+00    0.163300544129282E+01
    0.321743388299252E+02    0.000000000000000E+00    0.163298193627780E+01
    0.321793389218620E+02    0.000000000000000E+00    0.163295865740817E+01
    0.321843390137988E+02    0.000000000000000E+00    0.163293482555407E+01
    0.321893391057356E+02    0.000000000000000E+00    0.163291137800068E+01
    0.321943391976724E+02    0.000000000000000E+00    0.163288792034185E+01
    0.321993392896092E+02    0.000000000000000E+00    0.163286447189837E+01
    0.322043393815460E+02    0.000000000000000E+00    0.163284103587181E+01
    0.322093394734828E+02    0.000000000000000E+00    0.163281761326675E+01
    0.322143395654196E+02    0.000000000000000E+00    0.163279420455826E+01
    0.322193396573563E+02    0.000000000000000E+00    0.163277081003676E+01
    0.322243397492931E+02    0.000000000000000E+00    0.163274742998418E+01
    0.322293398412299E+02    0.000000000000000E+00    0.163272406482901E+01
    0.322343399331667E+02    0.000000000000000E+00    0.163270071616156E+01
    0.322393400251035E+02    0.000000000000000E+00    0.163267740860171E+01
    0.322443401170403E+02    0.000000000000000E+00    0.163265403093199E+01
    0.322493402089771E+02    0.000000000000000E+00    0.163263072680214E+01
    0.322543403009139E+02    0.000000000000000E+00    0.163260740883913E+01
    0.322593403928507E+02    0.000000000000000E+00    0.163258420870717E+01
    0.322643404847874E+02    0.000000000000000E+00    0.163256092898718E+01
    0.322693405767242E+02    0.000000000000000E+00    0.163253768939709E+01
    0.322743406686610E+02    0.000000000000000E+00    0.163251452267020E+01
    0.322793407605978E+02    0.000000000000000E+00    0.163249106648533E+01
    0.322843408525346E+02    0.000000000000000E+00    0.163246794645195E+01
    0.322893409444714E+02    0.000000000000000E+00    0.163244477116336E+01
    0.322943410364082E+02    0.000000000000000E+00    0.163242160219649E+01
    0.322993411283450E+02    0.000000000000000E+00    0.163239844497039E+01
    0.323043412202817E+02    0.000000000000000E+00    0.163237530154132E+01
    0.323093413122185E+02    0.000000000000000E+00    0.163235217638249E+01
    0.323143414041553E+02    0.000000000000000E+00    0.163232905812199E+01
    0.323193414960921E+02    0.000000000000000E+00    0.163230595872049E+01
    0.323243415880289E+02    0.000000000000000E+00    0.163228287447350E+01
    0.323293416799657E+02    0.000000000000000E+00    0.163225980540708E+01
    0.323343417719025E+02    0.000000000000000E+00    0.163223675159728E+01
    0.323393418638393E+02    0.000000000000000E+00    0.163221371310638E+01
    0.323443419557761E+02    0.000000000000000E+00    0.163219069000997E+01
    0.323493420477128E+02    0.000000000000000E+00    0.163216768234041E+01
    0.323543421396496E+02    0.000000000000000E+00    0.163214469015914E+01
    0.323593422315864E+02    0.000000000000000E+00    0.163212171348932E+01
    0.323643423235232E+02    0.000000000000000E+00    0.163209875237946E+01
    0.323693424154600E+02    0.000000000000000E+00    0.163207580721268E+01
    0.323743425073968E+02    0.000000000000000E+00    0.163205287696318E+01
    0.323793425993336E+02    0.000000000000000E+00    0.163202996266902E+01
    0.323843426912704E+02    0.000000000000000E+00    0.163200706412036E+01
    0.323893427832071E+02    0.000000000000000E+00    0.163198418121490E+01
    0.323943428751439E+02    0.000000000000000E+00    0.163196131401982E+01
    0.323993429670807E+02    0.000000000000000E+00    0.163193846254856E+01
    0.324043430590175E+02    0.000000000000000E+00    0.163191562678320E+01
    0.324093431509543E+02    0.000000000000000E+00    0.163189280674892E+01
    0.324143432428911E+02    0.000000000000000E+00    0.163187000245612E+01
    0.324193433348279E+02    0.000000000000000E+00    0.163184721390080E+01
    0.324243434267647E+02    0.000000000000000E+00    0.163182444105513E+01
    0.324293435187015E+02    0.000000000000000E+00    0.163180168393321E+01
    0.324343436106382E+02    0.000000000000000E+00    0.163177894251432E+01
    0.324393437025750E+02    0.000000000000000E+00    0.163175621679258E+01
    0.324443437945118E+02    0.000000000000000E+00    0.163173350673760E+01
    0.324493438864486E+02    0.000000000000000E+00    0.163171081232867E+01
    0.324543439783854E+02    0.000000000000000E+00    0.163168813354139E+01
    0.324593440703222E+02    0.000000000000000E+00    0.163166547033918E+01
    0.324643441622590E+02    0.000000000000000E+00    0.163164282270482E+01
    0.324693442541958E+02    0.000000000000000E+00    0.163162019057298E+01
    0.324743443461326E+02    0.000000000000000E+00    0.163159757401910E+01
    0.324793444380693E+02    0.000000000000000E+00    0.163157497273543E+01
    0.324843445300061E+02    0.000000000000000E+00    0.163155238693530E+01
    0.324893446219429E+02    0.000000000000000E+00    0.163152981646418E+01
    0.324943447138797E+02    0.000000000000000E+00    0.163150726126302E+01
    0.324993448058165E+02    0.000000000000000E+00    0.163148472135863E+01
    0.325043448977533E+02    0.000000000000000E+00    0.163146219663795E+01
    0.325093449896901E+02    0.000000000000000E+00    0.163143968697369E+01
    0.325143450816269E+02    0.000000000000000E+00    0.163141719239087E+01
    0.325193451735637E+02    0.000000000000000E+00    0.163139471281406E+01
    0.325243452655004E+02    0.000000000000000E+00    0.163137224817935E+01
    0.325293453574372E+02    0.000000000000000E+00    0.163134979833329E+01
    0.325343454493740E+02    0.000000000000000E+00    0.163132736333348E+01
    0.325393455413108E+02    0.000000000000000E+00    0.163130494304378E+01
    0.325443456332476E+02    0.000000000000000E+00    0.163128253739708E+01
    0.325493457251844E+02    0.000000000000000E+00    0.163126014631639E+01
    0.325543458171212E+02    0.000000000000000E+00    0.163123776973802E+01
    0.325593459090580E+02    0.000000000000000E+00    0.163121540757872E+01
    0.325643460009947E+02    0.000000000000000E+00    0.163119305976816E+01
    0.325693460929315E+02    0.000000000000000E+00    0.163117072622389E+01
    0.325743461848683E+02    0.000000000000000E+00    0.163114840688043E+01
    0.325793462768051E+02    0.000000000000000E+00    0.163112610163705E+01
    0.325843463687419E+02    0.000000000000000E+00    0.163110381044284E+01
    0.325893464606787E+02    0.000000000000000E+00    0.163108153325216E+01
    0.325943465526155E+02    0.000000000000000E+00    0.163105926989196E+01
    0.325993466445523E+02    0.000000000000000E+00    0.163103702035968E+01
    0.326043467364891E+02    0.000000000000000E+00    0.163101478459259E+01
    0.326093468284258E+02    0.000000000000000E+00    0.163099256249016E+01
    0.326143469203626E+02    0.000000000000000E+00    0.163097035398540E+01
    0.326193470122994E+02    0.000000000000000E+00    0.163094815902799E+01
    0.326243471042362E+02    0.000000000000000E+00    0.163092597753866E+01
    0.326293471961730E+02    0.000000000000000E+00    0.163090380946453E+01
    0.326343472881098E+02    0.000000000000000E+00    0.163088165471380E+01
    0.326393473800466E+02    0.000000000000000E+00    0.163085951326876E+01
    0.326443474719834E+02    0.000000000000000E+00    0.163083738504912E+01
    0.326493475639202E+02    0.000000000000000E+00    0.163081527000347E+01
    0.326543476558569E+02    0.000000000000000E+00    0.163079316810984E+01
    0.326593477477937E+02    0.000000000000000E+00    0.163077107930336E+01
    0.326643478397305E+02    0.000000000000000E+00    0.163074900353363E+01
    0.326693479316673E+02    0.000000000000000E+00    0.163072694084497E+01
    0.326743480236041E+02    0.000000000000000E+00    0.163070489115346E+01
    0.326793481155409E+02    0.000000000000000E+00    0.163068285437631E+01
    0.326843482074777E+02    0.000000000000000E+00    0.163066083064681E+01
    0.326893482994145E+02    0.000000000000000E+00    0.163063882007217E+01
    0.326943483913512E+02    0.000000000000000E+00    0.163061682270401E+01
    0.326993484832880E+02    0.000000000000000E+00    0.163059483856393E+01
    0.327043485752248E+02    0.000000000000000E+00    0.163057286807206E+01
    0.327093486671616E+02    0.000000000000000E+00    0.163055091194507E+01
    0.327143487590984E+02    0.000000000000000E+00    0.163052897189470E+01
    0.327193488510352E+02    0.000000000000000E+00    0.163050705336685E+01
    0.327243489429720E+02    0.000000000000000E+00    0.163048518661695E+01
    0.327293490349088E+02    0.000000000000000E+00    0.163046242506462E+01
    0.327343491268456E+02    0.000000000000000E+00    0.163044119073191E+01
    0.327393492187824E+02    0.000000000000000E+00    0.163041934441009E+01
    0.327443493107191E+02    0.000000000000000E+00    0.163039748597745E+01
    0.327493494026559E+02    0.000000000000000E+00    0.163037563338185E+01
    0.327543494945927E+02    0.000000000000000E+00    0.163035379070023E+01
    0.327593495865295E+02    0.000000000000000E+00    0.163033195925827E+01
    0.327643496784663E+02    0.000000000000000E+00    0.163031013964530E+01
    0.327693497704031E+02    0.000000000000000E+00    0.163028833222794E+01
    0.327743498623399E+02    0.000000000000000E+00    0.163026653699208E+01
    0.327793499542767E+02    0.000000000000000E+00    0.163024475425127E+01
    0.327843500462134E+02    0.000000000000000E+00    0.163022298340840E+01
    0.327893501381502E+02    0.000000000000000E+00    0.163020122821691E+01
    0.327943502300870E+02    0.000000000000000E+00    0.163017947854172E+01
    0.327993503220238E+02    0.000000000000000E+00    0.163015773452775E+01
    0.328043504139606E+02    0.000000000000000E+00    0.163013494195108E+01
    0.328093505058974E+02    0.000000000000000E+00    0.163011437722266E+01
    0.328143505978342E+02    0.000000000000000E+00    0.163009267810568E+01
    0.328193506897710E+02    0.000000000000000E+00    0.163007101752450E+01
    0.328243507817078E+02    0.000000000000000E+00    0.163004963466579E+01
    0.328293508736445E+02    0.000000000000000E+00    0.163002756469601E+01
    0.328343509655813E+02    0.000000000000000E+00    0.163000596551173E+01
    0.328393510575181E+02    0.000000000000000E+00    0.162998435001848E+01
    0.328443511494549E+02    0.000000000000000E+00    0.162996274154791E+01
    0.328493512413917E+02    0.000000000000000E+00    0.162994114393129E+01
    0.328543513333285E+02    0.000000000000000E+00    0.162991955602202E+01
    0.328593514252653E+02    0.000000000000000E+00    0.162989798787364E+01
    0.328643515172021E+02    0.000000000000000E+00    0.162987642880129E+01
    0.328693516091388E+02    0.000000000000000E+00    0.162985488297942E+01
    0.328743517010756E+02    0.000000000000000E+00    0.162983335071180E+01
    0.328793517930124E+02    0.000000000000000E+00    0.162981183195454E+01
    0.328843518849492E+02    0.000000000000000E+00    0.162979032682913E+01
    0.328893519768860E+02    0.000000000000000E+00    0.162976883536980E+01
    0.328943520688228E+02    0.000000000000000E+00    0.162974735763258E+01
    0.328993521607596E+02    0.000000000000000E+00    0.162972589369309E+01
    0.329043522526964E+02    0.000000000000000E+00    0.162970444357479E+01
    0.329093523446332E+02    0.000000000000000E+00    0.162968300731518E+01
    0.329143524365699E+02    0.000000000000000E+00    0.162966158499328E+01
    0.329193525285067E+02    0.000000000000000E+00    0.162964017660474E+01
    0.329243526204435E+02    0.000000000000000E+00    0.162961878221235E+01
    0.329293527123803E+02    0.000000000000000E+00    0.162959740182700E+01
    0.329343528043171E+02    0.000000000000000E+00    0.162957603551067E+01
    0.329393528962539E+02    0.000000000000000E+00    0.162955468323256E+01
    0.329443529881907E+02    0.000000000000000E+00    0.162953334504820E+01
    0.329493530801275E+02    0.000000000000000E+00    0.162951202098895E+01
    0.329543531720643E+02    0.000000000000000E+00    0.162949071105297E+01
    0.329593532640010E+02    0.000000000000000E+00    0.162946941525827E+01
    0.329643533559378E+02    0.000000000000000E+00    0.162944813360905E+01
    0.329693534478746E+02    0.000000000000000E+00    0.162942686612831E+01
    0.329743535398114E+02    0.000000000000000E+00    0.162940561278424E+01
    0.329793536317482E+02    0.000000000000000E+00    0.162938437360654E+01
    0.329843537236850E+02    0.000000000000000E+00    0.162936314858133E+01
    0.329893538156218E+02    0.000000000000000E+00    0.162934193770546E+01
    0.329943539075586E+02    0.000000000000000E+00    0.162932074095248E+01
    0.329993539994954E+02    0.000000000000000E+00    0.162929955833367E+01
    0.330043540914321E+02    0.000000000000000E+00    0.162927838980339E+01
    0.330093541833689E+02    0.000000000000000E+00    0.162925723536351E+01
    0.330143542753057E+02    0.000000000000000E+00    0.162923609498683E+01
    0.330193543672425E+02    0.000000000000000E+00    0.162921496865380E+01
    0.330243544591793E+02    0.000000000000000E+00    0.162919385623504E+01
    0.330293545511161E+02    0.000000000000000E+00    0.162917275781480E+01
    0.330343546430529E+02    0.000000000000000E+00    0.162915167332724E+01
    0.330393547349897E+02    0.000000000000000E+00    0.162913060271515E+01
    0.330443548269265E+02    0.000000000000000E+00    0.162910954594191E+01
    0.330493549188632E+02    0.000000000000000E+00    0.162908850295426E+01
    0.330543550108000E+02    0.000000000000000E+00    0.162906747370155E+01
    0.330593551027368E+02    0.000000000000000E+00    0.162904645812710E+01
    0.330643551946736E+02    0.000000000000000E+00    0.162902545619749E+01
    0.330693552866104E+02    0.000000000000000E+00    0.162900446783190E+01
    0.330743553785472E+02    0.000000000000000E+00    0.162898349297473E+01
    0.330793554704840E+02    0.000000000000000E+00    0.162896253157972E+01
    0.330843555624208E+02    0.000000000000000E+00    0.162894158355709E+01
    0.330893556543575E+02    0.000000000000000E+00    0.162892064886199E+01
    0.330943557462943E+02    0.000000000000000E+00    0.162889972741011E+01
    0.330993558382311E+02    0.000000000000000E+00    0.162887881914159E+01
    0.331043559301679E+02    0.000000000000000E+00    0.162885792398585E+01
    0.331093560221047E+02    0.000000000000000E+00    0.162883704188421E+01
    0.331143561140415E+02    0.000000000000000E+00    0.162881617274178E+01
    0.331193562059783E+02    0.000000000000000E+00    0.162879531649098E+01
    0.331243562979151E+02    0.000000000000000E+00    0.162877447304581E+01
    0.331293563898518E+02    0.000000000000000E+00    0.162875364236252E+01
    0.331343564817886E+02    0.000000000000000E+00    0.162873282435780E+01
    0.331393565737254E+02    0.000000000000000E+00    0.162871201893014E+01
    0.331443566656622E+02    0.000000000000000E+00    0.162869122603761E+01
    0.331493567575990E+02    0.000000000000000E+00    0.162867044558780E+01
    0.331543568495358E+02    0.000000000000000E+00    0.162864967754774E+01
    0.331593569414726E+02    0.000000000000000E+00    0.162862892175166E+01
    0.331643570334094E+02    0.000000000000000E+00    0.162860817820706E+01
    0.331693571253462E+02    0.000000000000000E+00    0.162858744684612E+01
    0.331743572172830E+02    0.000000000000000E+00    0.162856672754740E+01
    0.331793573092197E+02    0.000000000000000E+00    0.162854602028332E+01
    0.331843574011565E+02    0.000000000000000E+00    0.162852532497543E+01
    0.331893574930933E+02    0.000000000000000E+00    0.162850464156224E+01
    0.331943575850301E+02    0.000000000000000E+00    0.162848396997538E+01
    0.331993576769669E+02    0.000000000000000E+00    0.162846331016187E+01
    0.332043577689037E+02    0.000000000000000E+00    0.162844266205950E+01
    0.332093578608405E+02    0.000000000000000E+00    0.162842202560135E+01
    0.332143579527773E+02    0.000000000000000E+00    0.162840140075845E+01
    0.332193580447140E+02    0.000000000000000E+00    0.162838078745645E+01
    0.332243581366508E+02    0.000000000000000E+00    0.162836018565551E+01
    0.332293582285876E+02    0.000000000000000E+00    0.162833959531353E+01
    0.332343583205244E+02    0.000000000000000E+00    0.162831901638492E+01
    0.332393584124612E+02    0.000000000000000E+00    0.162829844882631E+01
    0.332443585043980E+02    0.000000000000000E+00    0.162827789260130E+01
    0.332493585963348E+02    0.000000000000000E+00    0.162825734767415E+01
    0.332543586882716E+02    0.000000000000000E+00    0.162823681400851E+01
    0.332593587802084E+02    0.000000000000000E+00    0.162821629157481E+01
    0.332643588721451E+02    0.000000000000000E+00    0.162819578032841E+01
    0.332693589640819E+02    0.000000000000000E+00    0.162817528017428E+01
    0.332743590560187E+02    0.000000000000000E+00    0.162815479098744E+01
    0.332793591479555E+02    0.000000000000000E+00    0.162813431186527E+01
    0.332843592398923E+02    0.000000000000000E+00    0.162811385689594E+01
    0.332893593318291E+02    0.000000000000000E+00    0.162809339447823E+01
    0.332943594237659E+02    0.000000000000000E+00    0.162807294953814E+01
    0.332993595157027E+02    0.000000000000000E+00    0.162805251617544E+01
    0.333043596076395E+02    0.000000000000000E+00    0.162803209403449E+01
    0.333093596995762E+02    0.000000000000000E+00    0.162801168302319E+01
    0.333143597915130E+02    0.000000000000000E+00    0.162799128310249E+01
    0.333193598834498E+02    0.000000000000000E+00    0.162797089416891E+01
    0.333243599753866E+02    0.000000000000000E+00    0.162795051616195E+01
    0.333293600673234E+02    0.000000000000000E+00    0.162793014889052E+01
    0.333343601592602E+02    0.000000000000000E+00    0.162790979191961E+01
    0.333393602511970E+02    0.000000000000000E+00    0.162788944240134E+01
    0.333443603431338E+02    0.000000000000000E+00    0.162786911360055E+01
    0.333493604350705E+02    0.000000000000000E+00    0.162784877977390E+01
    0.333543605270073E+02    0.000000000000000E+00    0.162782843250869E+01
    0.333593606189441E+02    0.000000000000000E+00    0.162780845598112E+01
    0.333643607108809E+02    0.000000000000000E+00    0.162778795189537E+01
    0.333693608028177E+02    0.000000000000000E+00    0.162776764959181E+01
    0.333743608947545E+02    0.000000000000000E+00    0.162774735484391E+01
    0.333793609866913E+02    0.000000000000000E+00    0.162772510496476E+01
    0.333843610786281E+02    0.000000000000000E+00    0.162770696100421E+01
    0.333893611705649E+02    0.000000000000000E+00    0.162768670507151E+01
    0.333943612625016E+02    0.000000000000000E+00    0.162766647927923E+01
    0.333993613544384E+02    0.000000000000000E+00    0.162764626999489E+01
    0.334043614463752E+02    0.000000000000000E+00    0.162762607467013E+01
    0.334093615383120E+02    0.000000000000000E+00    0.162760563770626E+01
    0.334143616302488E+02    0.000000000000000E+00    0.162758572041765E+01
    0.334193617221856E+02    0.000000000000000E+00    0.162756556273571E+01
    0.334243618141224E+02    0.000000000000000E+00    0.162754541718870E+01
    0.334293619060592E+02    0.000000000000000E+00    0.162752528381712E+01
    0.334343619979960E+02    0.000000000000000E+00    0.162750516265521E+01
    0.334393620899327E+02    0.000000000000000E+00    0.162748505376231E+01
    0.334443621818695E+02    0.000000000000000E+00    0.162746495711145E+01
    0.334493622738063E+02    0.000000000000000E+00    0.162744487276095E+01
    0.334543623657431E+02    0.000000000000000E+00    0.162742480073556E+01
    0.334593624576799E+02    0.000000000000000E+00    0.162740474105219E+01
    0.334643625496167E+02    0.000000000000000E+00    0.162738469376974E+01
    0.334693626415535E+02    0.000000000000000E+00    0.162736465889048E+01
    0.334743627334903E+02    0.000000000000000E+00    0.162734463646692E+01
    0.334793628254271E+02    0.000000000000000E+00    0.162732462651627E+01
    0.334843629173638E+02    0.000000000000000E+00    0.162730462907188E+01
    0.334893630093006E+02    0.000000000000000E+00    0.162728464416904E+01
    0.334943631012374E+02    0.000000000000000E+00    0.162726467179946E+01
    0.334993631931742E+02    0.000000000000000E+00    0.162724471202421E+01
    0.335043632851110E+02    0.000000000000000E+00    0.162722476483389E+01
    0.335093633770478E+02    0.000000000000000E+00    0.162720483025924E+01
    0.335143634689846E+02    0.000000000000000E+00    0.162718490831107E+01
    0.335193635609214E+02    0.000000000000000E+00    0.162716499899774E+01
    0.335243636528581E+02    0.000000000000000E+00    0.162714510233659E+01
    0.335293637447949E+02    0.000000000000000E+00    0.162712521831755E+01
    0.335343638367317E+02    0.000000000000000E+00    0.162710534695477E+01
    0.335393639286685E+02    0.000000000000000E+00    0.162708548824348E+01
    0.335443640206053E+02    0.000000000000000E+00    0.162706564218365E+01
    0.335493641125421E+02    0.000000000000000E+00    0.162704580874866E+01
    0.335543642044789E+02    0.000000000000000E+00    0.162702598795223E+01
    0.335593642964157E+02    0.000000000000000E+00    0.162700617977005E+01
    0.335643643883525E+02    0.000000000000000E+00    0.162698638418204E+01
    0.335693644802892E+02    0.000000000000000E+00    0.162696660116999E+01
    0.335743645722260E+02    0.000000000000000E+00    0.162694683070764E+01
    0.335793646641628E+02    0.000000000000000E+00    0.162692707276619E+01
    0.335843647560996E+02    0.000000000000000E+00    0.162690732732933E+01
    0.335893648480364E+02    0.000000000000000E+00    0.162688759434657E+01
    0.335943649399732E+02    0.000000000000000E+00    0.162686787378799E+01
    0.335993650319100E+02    0.000000000000000E+00    0.162684816561649E+01
    0.336043651238468E+02    0.000000000000000E+00    0.162682846978746E+01
    0.336093652157835E+02    0.000000000000000E+00    0.162680878625259E+01
    0.336143653077203E+02    0.000000000000000E+00    0.162678911497126E+01
    0.336193653996571E+02    0.000000000000000E+00    0.162676945587852E+01
    0.336243654915939E+02    0.000000000000000E+00    0.162674980893904E+01
    0.336293655835307E+02    0.000000000000000E+00    0.162673017408603E+01
    0.336343656754675E+02    0.000000000000000E+00    0.162671055127002E+01
    0.336393657674043E+02    0.000000000000000E+00    0.162669094041491E+01
    0.336443658593411E+02    0.000000000000000E+00    0.162667134148036E+01
    0.336493659512779E+02    0.000000000000000E+00    0.162665175439317E+01
    0.336543660432147E+02    0.000000000000000E+00    0.162663217907999E+01
    0.336593661351514E+02    0.000000000000000E+00    0.162661261548840E+01
    0.336643662270882E+02    0.000000000000000E+00    0.162659306355213E+01
    0.336693663190250E+02    0.000000000000000E+00    0.162657352319283E+01
    0.336743664109618E+02    0.000000000000000E+00    0.162655399434139E+01
    0.336793665028986E+02    0.000000000000000E+00    0.162653447693093E+01
    0.336843665948354E+02    0.000000000000000E+00    0.162651497088386E+01
    0.336893666867722E+02    0.000000000000000E+00    0.162649547613386E+01
    0.336943667787090E+02    0.000000000000000E+00    0.162647599260965E+01
    0.336993668706457E+02    0.000000000000000E+00    0.162645652023315E+01
    0.337043669625825E+02    0.000000000000000E+00    0.162643705895071E+01
    0.337093670545193E+02    0.000000000000000E+00    0.162641760865796E+01
    0.337143671464561E+02    0.000000000000000E+00    0.162639816930463E+01
    0.337193672383929E+02    0.000000000000000E+00    0.162637874090634E+01
    0.337243673303297E+02    0.000000000000000E+00    0.162635932314458E+01
    0.337293674222665E+02    0.000000000000000E+00    0.162633991619022E+01
    0.337343675142033E+02    0.000000000000000E+00    0.162632051989356E+01
    0.337393676061401E+02    0.000000000000000E+00    0.162630113418151E+01
    0.337443676980768E+02    0.000000000000000E+00    0.162628175900998E+01
    0.337493677900136E+02    0.000000000000000E+00    0.162626239430341E+01
    0.337543678819504E+02    0.000000000000000E+00    0.162624303999613E+01
    0.337593679738872E+02    0.000000000000000E+00    0.162622369604068E+01
    0.337643680658240E+02    0.000000000000000E+00    0.162620436235637E+01
    0.337693681577608E+02    0.000000000000000E+00    0.162618503884694E+01
    0.337743682496976E+02    0.000000000000000E+00    0.162616572554085E+01
    0.337793683416344E+02    0.000000000000000E+00    0.162614642234768E+01
    0.337843684335712E+02    0.000000000000000E+00    0.162612712917166E+01
    0.337893685255079E+02    0.000000000000000E+00    0.162610784600474E+01
    0.337943686174447E+02    0.000000000000000E+00    0.162608857276458E+01
    0.337993687093815E+02    0.000000000000000E+00    0.162606930937475E+01
    0.338043688013183E+02    0.000000000000000E+00    0.162605005568878E+01
    0.338093688932551E+02    0.000000000000000E+00    0.162603081169785E+01
    0.338143689851919E+02    0.000000000000000E+00    0.162601157719575E+01
    0.338193690771287E+02    0.000000000000000E+00    0.162599235191662E+01
    0.338243691690655E+02    0.000000000000000E+00    0.162597313531662E+01
    0.338293692610022E+02    0.000000000000000E+00    0.162595392615771E+01
    0.338343693529390E+02    0.000000000000000E+00    0.162593472054765E+01
    0.338393694448758E+02    0.000000000000000E+00    0.162591549647341E+01
    0.338443695368126E+02    0.000000000000000E+00    0.162589681794579E+01
    0.338493696287494E+02    0.000000000000000E+00    0.162587728770952E+01
    0.338543697206862E+02    0.000000000000000E+00    0.162585810768948E+01
    0.338593698126230E+02    0.000000000000000E+00    0.162583895301672E+01
    0.338643699045598E+02    0.000000000000000E+00    0.162581981373645E+01
    0.338693699964966E+02    0.000000000000000E+00    0.162580068558227E+01
    0.338743700884333E+02    0.000000000000000E+00    0.162578156806806E+01
    0.338793701803701E+02    0.000000000000000E+00    0.162576246087781E+01
    0.338843702723069E+02    0.000000000000000E+00    0.162574336366558E+01
    0.338893703642437E+02    0.000000000000000E+00    0.162572427618764E+01
    0.338943704561805E+02    0.000000000000000E+00    0.162570519781327E+01
    0.338993705481173E+02    0.000000000000000E+00    0.162568611998199E+01
    0.339043706400541E+02    0.000000000000000E+00    0.162566708196240E+01
    0.339093707319909E+02    0.000000000000000E+00    0.162564802957210E+01
    0.339143708239277E+02    0.000000000000000E+00    0.162562898426876E+01
    0.339193709158644E+02    0.000000000000000E+00    0.162561001091650E+01
    0.339243710078012E+02    0.000000000000000E+00    0.162559095914207E+01
    0.339293710997380E+02    0.000000000000000E+00    0.162557194564903E+01
    0.339343711916748E+02    0.000000000000000E+00    0.162555293735078E+01
    0.339393712836116E+02    0.000000000000000E+00    0.162553358233602E+01
    0.339443713755484E+02    0.000000000000000E+00    0.162551502348543E+01
    0.339493714674852E+02    0.000000000000000E+00    0.162549604484639E+01
    0.339543715594220E+02    0.000000000000000E+00    0.162547708550808E+01
    0.339593716513588E+02    0.000000000000000E+00    0.162545813878914E+01
    0.339643717432955E+02    0.000000000000000E+00    0.162543920325506E+01
    0.339693718352323E+02    0.000000000000000E+00    0.162542025010136E+01
    0.339743719271691E+02    0.000000000000000E+00    0.162540136577782E+01
    0.339793720191059E+02    0.000000000000000E+00    0.162538246243270E+01
    0.339843721110427E+02    0.000000000000000E+00    0.162536357001787E+01
    0.339893722029795E+02    0.000000000000000E+00    0.162534468832851E+01
    0.339943722949163E+02    0.000000000000000E+00    0.162532581742648E+01
    0.339993723868531E+02    0.000000000000000E+00    0.162530695724422E+01
    0.340043724787898E+02    0.000000000000000E+00    0.162528810788420E+01
    0.340093725707266E+02    0.000000000000000E+00    0.162526926935910E+01
    0.340143726626634E+02    0.000000000000000E+00    0.162525044168335E+01
    0.340193727546002E+02    0.000000000000000E+00    0.162523162490560E+01
    0.340243728465370E+02    0.000000000000000E+00    0.162521281906846E+01
    0.340293729384738E+02    0.000000000000000E+00    0.162519402419292E+01
    0.340343730304106E+02    0.000000000000000E+00    0.162517524031869E+01
    0.340393731223474E+02    0.000000000000000E+00    0.162515646747817E+01
    0.340443732142842E+02    0.000000000000000E+00    0.162513770570836E+01
    0.340493733062209E+02    0.000000000000000E+00    0.162511895500944E+01
    0.340543733981577E+02    0.000000000000000E+00    0.162510021542193E+01
    0.340593734900945E+02    0.000000000000000E+00    0.162508148697773E+01
    0.340643735820313E+02    0.000000000000000E+00    0.162506276968316E+01
    0.340693736739681E+02    0.000000000000000E+00    0.162504406356537E+01
    0.340743737659049E+02    0.000000000000000E+00    0.162502536863265E+01
    0.340793738578417E+02    0.000000000000000E+00    0.162500668489563E+01
    0.340843739497785E+02    0.000000000000000E+00    0.162498801236660E+01
    0.340893740417152E+02    0.000000000000000E+00    0.162496935104394E+01
[truncated: 208,013 more chars]
