# Supplementary material for: Multi-photon above threshold ionization of multi-electron atoms and molecules using the R-matrix approach
Source: Sci Rep. 2021 Jun 3;11:11686. doi: 10.1038/s41598-021-89733-z (PMC8175388; doi:10.1038/s41598-021-89733-z)
Supplement: Supplementary file 1 — Supplementary Information. [file 41598_2021_89733_MOESM1_ESM.zip › H2-SE-gen-photo-xsec-1-z.txt]

    0.155577805406775E+02    0.185711594254208E+00
    0.155677807245511E+02    0.185421420640293E+00
    0.155777809084247E+02    0.185132196424965E+00
    0.155877810922982E+02    0.184843720119782E+00
    0.155977812761718E+02    0.184555756680483E+00
    0.156077814600454E+02    0.184268119248509E+00
    0.156177816439190E+02    0.183980719673900E+00
    0.156277818277925E+02    0.183693580007214E+00
    0.156377820116661E+02    0.183406806970435E+00
    0.156477821955397E+02    0.183120547702530E+00
    0.156577823794133E+02    0.182834940253853E+00
    0.156677825632868E+02    0.182550075240483E+00
    0.156777827471604E+02    0.182265976838074E+00
    0.156877829310340E+02    0.181982604877241E+00
    0.156977831149076E+02    0.181699873832541E+00
    0.157077832987811E+02    0.181417680889152E+00
    0.157177834826547E+02    0.181135934381831E+00
    0.157277836665283E+02    0.180854575298078E+00
    0.157377838504019E+02    0.180573588192367E+00
    0.157477840342754E+02    0.180292998547774E+00
    0.157577842181490E+02    0.180012862689436E+00
    0.157677844020226E+02    0.179733250033141E+00
    0.157777845858962E+02    0.179454225314769E+00
    0.157877847697697E+02    0.179175833946337E+00
    0.157977849536433E+02    0.178898093517928E+00
    0.158077851375169E+02    0.178620992489696E+00
    0.158177853213905E+02    0.178344495402400E+00
    0.158277855052640E+02    0.178068552636908E+00
    0.158377856891376E+02    0.177793112074333E+00
    0.158477858730112E+02    0.177518129984040E+00
    0.158577860568848E+02    0.177243578919614E+00
    0.158677862407583E+02    0.176969451974839E+00
    0.158777864246319E+02    0.176695761123143E+00
    0.158877866085055E+02    0.176422533893996E+00
    0.158977867923791E+02    0.176149805839622E+00
    0.159077869762526E+02    0.175877612879537E+00
    0.159177871601262E+02    0.175605984201442E+00
    0.159277873439998E+02    0.175334937117561E+00
    0.159377875278734E+02    0.175064474612727E+00
    0.159477877117469E+02    0.174794585743740E+00
    0.159577878956205E+02    0.174525248517482E+00
    0.159677880794941E+02    0.174256434477635E+00
    0.159777882633677E+02    0.173988114017651E+00
    0.159877884472412E+02    0.173720261423415E+00
    0.159977886311148E+02    0.173452858824225E+00
    0.160077888149884E+02    0.173185898237713E+00
    0.160177889988620E+02    0.172919382557993E+00
    0.160277891827355E+02    0.172653323320036E+00
    0.160377893666091E+02    0.172387738508813E+00
    0.160477895504827E+02    0.172122648809678E+00
    0.160577897343563E+02    0.171858073911723E+00
    0.160677899182298E+02    0.171594029253577E+00
    0.160777901021034E+02    0.171330523695889E+00
    0.160877902859770E+02    0.171067558401628E+00
    0.160977904698506E+02    0.170805126990945E+00
    0.161077906537241E+02    0.170543216836601E+00
    0.161177908375977E+02    0.170281811206632E+00
    0.161277910214713E+02    0.170020891862080E+00
    0.161377912053449E+02    0.169760441687434E+00
    0.161477913892184E+02    0.169500446967464E+00
    0.161577915730920E+02    0.169240899147761E+00
    0.161677917569656E+02    0.168981794771386E+00
    0.161777919408392E+02    0.168723137237100E+00
    0.161877921247127E+02    0.168464933880400E+00
    0.161977923085863E+02    0.168207195578335E+00
    0.162077924924599E+02    0.167949934634623E+00
    0.162177926763335E+02    0.167693162856377E+00
    0.162277928602070E+02    0.167436889823211E+00
    0.162377930440806E+02    0.167181121571601E+00
    0.162477932279542E+02    0.166925859839759E+00
    0.162577934118278E+02    0.166671101931731E+00
    0.162677935957013E+02    0.166416841173271E+00
    0.162777937795749E+02    0.166163067857343E+00
    0.162877939634485E+02    0.165909770521879E+00
    0.162977941473221E+02    0.165656937372909E+00
    0.163077943311956E+02    0.165404557661809E+00
    0.163177945150692E+02    0.165152622847041E+00
    0.163277946989428E+02    0.164901127418575E+00
    0.163377948828164E+02    0.164650069235820E+00
    0.163477950666899E+02    0.164399449596673E+00
    0.163577952505635E+02    0.164149272650232E+00
    0.163677954344371E+02    0.163899544686503E+00
    0.163777956183107E+02    0.163650273129449E+00
    0.163877958021842E+02    0.163401465469368E+00
    0.163977959860578E+02    0.163153128248693E+00
    0.164077961699314E+02    0.162905266216909E+00
    0.164177963538050E+02    0.162657881742040E+00
    0.164277965376785E+02    0.162410974530395E+00
    0.164377967215521E+02    0.162164541667219E+00
    0.164477969054257E+02    0.161918577953649E+00
    0.164577970892993E+02    0.161673076483476E+00
    0.164677972731728E+02    0.161428029380544E+00
    0.164777974570464E+02    0.161183428604694E+00
    0.164877976409200E+02    0.160939266733365E+00
    0.164977978247936E+02    0.160695537634692E+00
    0.165077980086671E+02    0.160452236970263E+00
    0.165177981925407E+02    0.160209362422013E+00
    0.165277983764143E+02    0.159966913878549E+00
    0.165377985602879E+02    0.159724893060121E+00
    0.165477987441614E+02    0.159483303269157E+00
    0.165577989280350E+02    0.159242148828792E+00
    0.165677991119086E+02    0.159001434483867E+00
    0.165777992957822E+02    0.158761164785707E+00
    0.165877994796557E+02    0.158521343527393E+00
    0.165977996635293E+02    0.158281973284703E+00
    0.166077998474029E+02    0.158043055103585E+00
    0.166178000312765E+02    0.157804588357671E+00
    0.166278002151500E+02    0.157566570780876E+00
    0.166378003990236E+02    0.157328998662232E+00
    0.166478005828972E+02    0.157091867175189E+00
    0.166578007667708E+02    0.156855170801266E+00
    0.166678009506443E+02    0.156618903802103E+00
    0.166778011345179E+02    0.156383060691162E+00
    0.166878013183915E+02    0.156147636659870E+00
    0.166978015022651E+02    0.155912627921383E+00
    0.167078016861386E+02    0.155678035035857E+00
    0.167178018700122E+02    0.155443847442278E+00
    0.167278020538858E+02    0.155210074673025E+00
    0.167378022377594E+02    0.154976714858409E+00
    0.167478024216329E+02    0.154743770198498E+00
    0.167578026055065E+02    0.154511243473214E+00
    0.167678027893801E+02    0.154279137678799E+00
    0.167778029732537E+02    0.154047455658453E+00
    0.167878031571272E+02    0.153816199762951E+00
    0.167978033410008E+02    0.153585371570681E+00
    0.168078035248744E+02    0.153354971689355E+00
    0.168178037087480E+02    0.153124999653223E+00
    0.168278038926215E+02    0.152895453920342E+00
    0.168378040764951E+02    0.152666331965294E+00
    0.168478042603687E+02    0.152437630454867E+00
    0.168578044442423E+02    0.152209345487059E+00
    0.168678046281158E+02    0.151981472870044E+00
    0.168778048119894E+02    0.151754008414821E+00
    0.168878049958630E+02    0.151526948215874E+00
    0.168978051797366E+02    0.151300288896155E+00
    0.169078053636101E+02    0.151074027795653E+00
    0.169178055474837E+02    0.150848163179745E+00
    0.169278057313573E+02    0.150622693917497E+00
    0.169378059152309E+02    0.150397620118845E+00
    0.169478060991044E+02    0.150172942426745E+00
    0.169578062829780E+02    0.149948662133264E+00
    0.169678064668516E+02    0.149724780932063E+00
    0.169778066507252E+02    0.149501300691390E+00
    0.169878068345987E+02    0.149278223222618E+00
    0.169978070184723E+02    0.149055550062643E+00
    0.170078072023459E+02    0.148833282287022E+00
    0.170178073862195E+02    0.148611420367463E+00
    0.170278075700930E+02    0.148389964083148E+00
    0.170378077539666E+02    0.148168912490621E+00
    0.170478079378402E+02    0.147948263952166E+00
    0.170578081217138E+02    0.147728016217795E+00
    0.170678083055873E+02    0.147508166552501E+00
    0.170778084894609E+02    0.147288711896592E+00
    0.170878086733345E+02    0.147069649045566E+00
    0.170978088572081E+02    0.146850974834775E+00
    0.171078090410816E+02    0.146632686314574E+00
    0.171178092249552E+02    0.146414780903316E+00
    0.171278094088288E+02    0.146197256511198E+00
    0.171378095927024E+02    0.145980109747089E+00
    0.171478097765759E+02    0.145763345158180E+00
    0.171578099604495E+02    0.145546956987302E+00
    0.171678101443231E+02    0.145330947187895E+00
    0.171778103281967E+02    0.145115316384473E+00
    0.171878105120702E+02    0.144900065512382E+00
    0.171978106959438E+02    0.144685195681221E+00
    0.172078108798174E+02    0.144470708027238E+00
    0.172178110636910E+02    0.144256603568683E+00
    0.172278112475645E+02    0.144042883074736E+00
    0.172378114314381E+02    0.143829546957060E+00
    0.172478116153117E+02    0.143616595190890E+00
    0.172578117991853E+02    0.143404027270168E+00
    0.172678119830588E+02    0.143191842198629E+00
    0.172778121669324E+02    0.142980038516079E+00
    0.172878123508060E+02    0.142768614356690E+00
    0.172978125346796E+02    0.142557567534009E+00
    0.173078127185531E+02    0.142346895645717E+00
    0.173178129024267E+02    0.142136596190117E+00
    0.173278130863003E+02    0.141926666685856E+00
    0.173378132701739E+02    0.141717104786567E+00
    0.173478134540474E+02    0.141507908382576E+00
    0.173578136379210E+02    0.141299075684755E+00
    0.173678138217946E+02    0.141090605303445E+00
    0.173778140056682E+02    0.140882496101242E+00
    0.173878141895417E+02    0.140674747671293E+00
    0.173978143734153E+02    0.140467359704199E+00
    0.174078145572889E+02    0.140260332333955E+00
    0.174178147411625E+02    0.140053665950604E+00
    0.174278149250360E+02    0.139847361122180E+00
    0.174378151089096E+02    0.139641418500633E+00
    0.174478152927832E+02    0.139435838724797E+00
    0.174578154766568E+02    0.139230622327325E+00
    0.174678156605303E+02    0.139025769651469E+00
    0.174778158444039E+02    0.138821280782955E+00
    0.174878160282775E+02    0.138617155500745E+00
    0.174978162121511E+02    0.138413393249234E+00
    0.175078163960246E+02    0.138209993132968E+00
    0.175178165798982E+02    0.138006953933305E+00
    0.175278167637718E+02    0.137804274145462E+00
    0.175378169476454E+02    0.137601952032607E+00
    0.175478171315189E+02    0.137399985693187E+00
    0.175578173153925E+02    0.137198373136734E+00
    0.175678174992661E+02    0.136997112363082E+00
    0.175778176831397E+02    0.136796201439951E+00
    0.175878178670132E+02    0.136595638573974E+00
    0.175978180508868E+02    0.136395422170391E+00
    0.176078182347604E+02    0.136195550873960E+00
    0.176178184186340E+02    0.135996027871204E+00
    0.176278186025075E+02    0.135796839752994E+00
    0.176378187863811E+02    0.135597998546734E+00
    0.176478189702547E+02    0.135399499888686E+00
    0.176578191541283E+02    0.135201343759051E+00
    0.176678193380018E+02    0.135003530319251E+00
    0.176778195218754E+02    0.134806059847307E+00
    0.176878197057490E+02    0.134608932673370E+00
    0.176978198896226E+02    0.134412149114476E+00
    0.177078200734961E+02    0.134215709412239E+00
    0.177178202573697E+02    0.134019613676946E+00
    0.177278204412433E+02    0.133823861841086E+00
    0.177378206251169E+02    0.133628453624776E+00
    0.177478208089905E+02    0.133433388514666E+00
    0.177578209928640E+02    0.133238665757386E+00
    0.177678211767376E+02    0.133044284366689E+00
    0.177778213606112E+02    0.132850243144806E+00
    0.177878215444848E+02    0.132656540714876E+00
    0.177978217283583E+02    0.132463175563207E+00
    0.178078219122319E+02    0.132270146088244E+00
    0.178178220961055E+02    0.132077450653383E+00
    0.178278222799791E+02    0.131885087640383E+00
    0.178378224638526E+02    0.131693055500429E+00
    0.178478226477262E+02    0.131501352799964E+00
    0.178578228315998E+02    0.131309978258472E+00
    0.178678230154734E+02    0.131118930774568E+00
    0.178778231993469E+02    0.130928209562540E+00
    0.178878233832205E+02    0.130737813651766E+00
    0.178978235670941E+02    0.130547742796337E+00
    0.179078237509677E+02    0.130357996625450E+00
    0.179178239348412E+02    0.130168574992238E+00
    0.179278241187148E+02    0.129979477877320E+00
    0.179378243025884E+02    0.129790705347653E+00
    0.179478244864620E+02    0.129602257513090E+00
    0.179578246703355E+02    0.129414134482026E+00
    0.179678248542091E+02    0.129226336318336E+00
    0.179778250380827E+02    0.129038863002001E+00
    0.179878252219563E+02    0.128851714395336E+00
    0.179978254058298E+02    0.128664890216511E+00
    0.180078255897034E+02    0.128478390021555E+00
    0.180178257735770E+02    0.128292213195606E+00
    0.180278259574506E+02    0.128106358953356E+00
    0.180378261413241E+02    0.127920826348946E+00
    0.180478263251977E+02    0.127735614293879E+00
    0.180578265090713E+02    0.127550721582212E+00
    0.180678266929449E+02    0.127366146921340E+00
    0.180778268768184E+02    0.127181888966648E+00
    0.180878270606920E+02    0.126997946358063E+00
    0.180978272445656E+02    0.126814317756598E+00
    0.181078274284392E+02    0.126631001878972E+00
    0.181178276123127E+02    0.126447997528500E+00
    0.181278277961863E+02    0.126265303620573E+00
    0.181378279800599E+02    0.126082919198994E+00
    0.181478281639335E+02    0.125900843967548E+00
    0.181578283478070E+02    0.125719075807037E+00
    0.181678285316806E+02    0.125537615616880E+00
    0.181778287155542E+02    0.125356462574721E+00
    0.181878288994278E+02    0.125175616422144E+00
    0.181978290833013E+02    0.124995077001803E+00
    0.182078292671749E+02    0.124814844227990E+00
    0.182178294510485E+02    0.124634918057355E+00
    0.182278296349221E+02    0.124455298457959E+00
    0.182378298187956E+02    0.124275985378570E+00
    0.182478300026692E+02    0.124096978721979E+00
    0.182578301865428E+02    0.123918278315590E+00
    0.182678303704164E+02    0.123739883894059E+00
    0.182778305542899E+02    0.123561795081343E+00
    0.182878307381635E+02    0.123384011380964E+00
    0.182978309220371E+02    0.123206532171874E+00
    0.183078311059107E+02    0.123029356710936E+00
    0.183178312897842E+02    0.122852484140957E+00
    0.183278314736578E+02    0.122675913504338E+00
    0.183378316575314E+02    0.122499643761271E+00
    0.183478318414050E+02    0.122323673811542E+00
    0.183578320252785E+02    0.122148002518805E+00
    0.183678322091521E+02    0.121972628736097E+00
    0.183778323930257E+02    0.121797551331364E+00
    0.183878325768993E+02    0.121622769211686E+00
    0.183978327607728E+02    0.121448281345695E+00
    0.184078329446464E+02    0.121274086781537E+00
    0.184178331285200E+02    0.121100184663085E+00
    0.184278333123936E+02    0.120926574256070E+00
    0.184378334962671E+02    0.120753254826130E+00
    0.184478336801407E+02    0.120580225959809E+00
    0.184578338640143E+02    0.120407487166367E+00
    0.184678340478879E+02    0.120235038112303E+00
    0.184778342317614E+02    0.120062878539797E+00
    0.184878344156350E+02    0.119891008253067E+00
    0.184978345995086E+02    0.119719427099073E+00
    0.185078347833822E+02    0.119548134946646E+00
    0.185178349672557E+02    0.119377131664729E+00
    0.185278351511293E+02    0.119206417101483E+00
    0.185378353350029E+02    0.119035991065084E+00
    0.185478355188765E+02    0.118865853305632E+00
    0.185578357027500E+02    0.118696003501869E+00
    0.185678358866236E+02    0.118526441250197E+00
    0.185778360704972E+02    0.118357166057976E+00
    0.185878362543708E+02    0.118188177341624E+00
    0.185978364382443E+02    0.118019474427916E+00
    0.186078366221179E+02    0.117851056560094E+00
    0.186178368059915E+02    0.117682922907286E+00
    0.186278369898651E+02    0.117515072577145E+00
    0.186378371737386E+02    0.117347504630990E+00
    0.186478373576122E+02    0.117180218100737E+00
    0.186578375414858E+02    0.117013212006821E+00
    0.186678377253594E+02    0.116846485376303E+00
    0.186778379092329E+02    0.116680037260357E+00
    0.186878380931065E+02    0.116513866750376E+00
    0.186978382769801E+02    0.116347972991938E+00
    0.187078384608537E+02    0.116182355195859E+00
    0.187178386447272E+02    0.116017012642304E+00
    0.187278388286008E+02    0.115851944869288E+00
    0.187378390124744E+02    0.115687150889328E+00
    0.187478391963480E+02    0.115522630608652E+00
    0.187578393802215E+02    0.115358383523461E+00
    0.187678395640951E+02    0.115194409297639E+00
    0.187778397479687E+02    0.115030707653409E+00
    0.187878399318423E+02    0.114867278356312E+00
    0.187978401157158E+02    0.114704121200697E+00
    0.188078402995894E+02    0.114541235994446E+00
    0.188178404834630E+02    0.114378622543636E+00
    0.188278406673366E+02    0.114216280637691E+00
    0.188378408512101E+02    0.114054210035517E+00
    0.188478410350837E+02    0.113892410453331E+00
    0.188578412189573E+02    0.113730881554542E+00
    0.188678414028309E+02    0.113569622942094E+00
    0.188778415867044E+02    0.113408634153523E+00
    0.188878417705780E+02    0.113247914658901E+00
    0.188978419544516E+02    0.113087463861631E+00
    0.189078421383252E+02    0.112927281102045E+00
    0.189178423221987E+02    0.112767365663573E+00
    0.189278425060723E+02    0.112607716781171E+00
    0.189378426899459E+02    0.112448333651615E+00
    0.189478428738195E+02    0.112289215445212E+00
    0.189578430576930E+02    0.112130361318399E+00
    0.189678432415666E+02    0.111971770426724E+00
    0.189778434254402E+02    0.111813441937637E+00
    0.189878436093138E+02    0.111655375042679E+00
    0.189978437931873E+02    0.111497568968529E+00
    0.190078439770609E+02    0.111340022986585E+00
    0.190178441609345E+02    0.111182736421676E+00
    0.190278443448081E+02    0.111025708668752E+00
    0.190378445286816E+02    0.110868939009285E+00
    0.190478447125552E+02    0.110712427256990E+00
    0.190578448964288E+02    0.110556172751422E+00
    0.190678450803024E+02    0.110400175150649E+00
    0.190778452641759E+02    0.110244434122066E+00
    0.190878454480495E+02    0.110088949371603E+00
    0.190978456319231E+02    0.109933720636533E+00
    0.191078458157967E+02    0.109778747675564E+00
    0.191178459996702E+02    0.109624030258082E+00
    0.191278461835438E+02    0.109469568153164E+00
    0.191378463674174E+02    0.109315361118845E+00
    0.191478465512910E+02    0.109161408892044E+00
    0.191578467351645E+02    0.109007711179538E+00
    0.191678469190381E+02    0.108854267650347E+00
    0.191778471029117E+02    0.108701077929783E+00
    0.191878472867853E+02    0.108548141595088E+00
    0.191978474706588E+02    0.108395458173633E+00
    0.192078476545324E+02    0.108243027142391E+00
    0.192178478384060E+02    0.108090847929873E+00
    0.192278480222796E+02    0.107938919919747E+00
    0.192378482061531E+02    0.107787242456168E+00
    0.192478483900267E+02    0.107635814850543E+00
    0.192578485739003E+02    0.107484636389464E+00
    0.192678487577739E+02    0.107333706343471E+00
    0.192778489416474E+02    0.107183023976301E+00
    0.192878491255210E+02    0.107032588554278E+00
    0.192978493093946E+02    0.106882399355472E+00
    0.193078494932682E+02    0.106732455678315E+00
    0.193178496771417E+02    0.106582756849271E+00
    0.193278498610153E+02    0.106433302230087E+00
    0.193378500448889E+02    0.106284091222740E+00
    0.193478502287625E+02    0.106135123281392E+00
    0.193578504126360E+02    0.105986397790717E+00
    0.193678505965096E+02    0.105837914497026E+00
    0.193778507803832E+02    0.105689672831318E+00
    0.193878509642568E+02    0.105541672446045E+00
    0.193978511481303E+02    0.105393913003847E+00
    0.194078513320039E+02    0.105246394197629E+00
    0.194178515158775E+02    0.105099115745454E+00
    0.194278516997511E+02    0.104952077383455E+00
    0.194378518836246E+02    0.104805278858057E+00
    0.194478520674982E+02    0.104658719918032E+00
    0.194578522513718E+02    0.104512400306480E+00
    0.194678524352454E+02    0.104366319753532E+00
    0.194778526191189E+02    0.104220477969178E+00
    0.194878528029925E+02    0.104074874637528E+00
    0.194978529868661E+02    0.103929509411418E+00
    0.195078531707397E+02    0.103784381910284E+00
    0.195178533546132E+02    0.103639491714726E+00
    0.195278535384868E+02    0.103494838368664E+00
    0.195378537223604E+02    0.103350421378195E+00
    0.195478539062340E+02    0.103206240213717E+00
    0.195578540901075E+02    0.103062294312994E+00
    0.195678542739811E+02    0.102918583085363E+00
    0.195778544578547E+02    0.102775105916902E+00
    0.195878546417283E+02    0.102631862176366E+00
    0.195978548256018E+02    0.102488851221657E+00
    0.196078550094754E+02    0.102346072406617E+00
    0.196178551933490E+02    0.102203525087845E+00
    0.196278553772226E+02    0.102061208631383E+00
    0.196378555610961E+02    0.101919122418927E+00
    0.196478557449697E+02    0.101777265853436E+00
    0.196578559288433E+02    0.101635638363772E+00
    0.196678561127169E+02    0.101494239407874E+00
    0.196778562965904E+02    0.101353068469500E+00
    0.196878564804640E+02    0.101212125386443E+00
    0.196978566643376E+02    0.101071408909935E+00
    0.197078568482112E+02    0.100930919364562E+00
    0.197178570320847E+02    0.100790656170750E+00
    0.197278572159583E+02    0.100650618982226E+00
    0.197378573998319E+02    0.100510807483045E+00
    0.197478575837055E+02    0.100371221379582E+00
    0.197578577675790E+02    0.100231860394715E+00
    0.197678579514526E+02    0.100092724262345E+00
    0.197778581353262E+02    0.999538127209917E-01
    0.197878583191998E+02    0.998151255084380E-01
    0.197978585030733E+02    0.996766623557218E-01
    0.198078586869469E+02    0.995384229818718E-01
    0.198178588708205E+02    0.994004070890562E-01
    0.198278590546941E+02    0.992626143584438E-01
    0.198378592385676E+02    0.991250444468292E-01
    0.198478594224412E+02    0.989876969842552E-01
    0.198578596063148E+02    0.988505715724365E-01
    0.198678597901884E+02    0.987136677843287E-01
    0.198778599740619E+02    0.985769851646111E-01
    0.198878601579355E+02    0.984405232311476E-01
    0.198978603418091E+02    0.983042814773308E-01
    0.199078605256827E+02    0.981682593752346E-01
    0.199178607095562E+02    0.980324563794375E-01
    0.199278608934298E+02    0.978968719313992E-01
    0.199378610773034E+02    0.977615054642044E-01
    0.199478612611770E+02    0.976263564075631E-01
    0.199578614450505E+02    0.974914241928605E-01
    0.199678616289241E+02    0.973567082581007E-01
    0.199778618127977E+02    0.972222080526147E-01
    0.199878619966713E+02    0.970879230413256E-01
    0.199978621805448E+02    0.969538527086465E-01
    0.200078623644184E+02    0.968199965618191E-01
    0.200178625482920E+02    0.966863541350524E-01
    0.200278627321656E+02    0.965529250291750E-01
    0.200378629160391E+02    0.964197086148607E-01
    0.200478630999127E+02    0.962867048023250E-01
    0.200578632837863E+02    0.961539130789659E-01
    0.200678634676599E+02    0.960213331198177E-01
    0.200778636515334E+02    0.958889646101590E-01
    0.200878638354070E+02    0.957568072520386E-01
    0.200978640192806E+02    0.956248607625927E-01
    0.201078642031541E+02    0.954931248698910E-01
    0.201178643870277E+02    0.953615993088743E-01
    0.201278645709013E+02    0.952302838170005E-01
    0.201378647547749E+02    0.950991781299777E-01
    0.201478649386484E+02    0.949682819775791E-01
    0.201578651225220E+02    0.948375950797417E-01
    0.201678653063956E+02    0.947071171430875E-01
    0.201778654902692E+02    0.945768478581619E-01
    0.201878656741427E+02    0.944467868957571E-01
    0.201978658580163E+02    0.943169339077363E-01
    0.202078660418899E+02    0.941872885232936E-01
    0.202178662257635E+02    0.940578503499589E-01
    0.202278664096370E+02    0.939286189736519E-01
    0.202378665935106E+02    0.937995939597182E-01
    0.202478667773842E+02    0.936707748546016E-01
    0.202578669612578E+02    0.935421611881030E-01
    0.202678671451313E+02    0.934137524761370E-01
    0.202778673290049E+02    0.932855482239031E-01
    0.202878675128785E+02    0.931575479293492E-01
    0.202978676967521E+02    0.930297510868539E-01
    0.203078678806256E+02    0.929021571909564E-01
    0.203178680644992E+02    0.927747657400763E-01
    0.203278682483728E+02    0.926475762400926E-01
    0.203378684322464E+02    0.925205882075352E-01
    0.203478686161199E+02    0.923938011727318E-01
    0.203578687999935E+02    0.922672146820346E-01
    0.203678689838671E+02    0.921408282997205E-01
    0.203778691677407E+02    0.920146416071379E-01
    0.203878693516142E+02    0.918886567350509E-01
    0.203978695354878E+02    0.917628657859871E-01
    0.204078697193614E+02    0.916372758911125E-01
    0.204178699032350E+02    0.915118842396938E-01
    0.204278700871085E+02    0.913866905135521E-01
    0.204378702709821E+02    0.912616944129651E-01
    0.204478704548557E+02    0.911368956529827E-01
    0.204578706387293E+02    0.910122939598653E-01
    0.204678708226028E+02    0.908878890682225E-01
    0.204778710064764E+02    0.907636807177315E-01
    0.204878711903500E+02    0.906396686499343E-01
    0.204978713742236E+02    0.905158526049957E-01
    0.205078715580971E+02    0.903922323185928E-01
    0.205178717419707E+02    0.902688075190071E-01
    0.205278719258443E+02    0.901455779245043E-01
    0.205378721097179E+02    0.900225432410516E-01
    0.205478722935914E+02    0.898997031604937E-01
    0.205578724774650E+02    0.897770573591112E-01
    0.205678726613386E+02    0.896546054967661E-01
    0.205778728452122E+02    0.895323472164966E-01
    0.205878730290857E+02    0.894102821446500E-01
    0.205978732129593E+02    0.892884098915147E-01
    0.206078733968329E+02    0.891667300524284E-01
    0.206178735807065E+02    0.890452422093227E-01
    0.206278737645800E+02    0.889239459326547E-01
    0.206378739484536E+02    0.888028407836605E-01
    0.206478741323272E+02    0.886819263168626E-01
    0.206578743162008E+02    0.885612020827468E-01
    0.206678745000743E+02    0.884406676305700E-01
    0.206778746839479E+02    0.883203225111412E-01
    0.206878748678215E+02    0.882001662795695E-01
    0.206978750516951E+02    0.880801984978773E-01
    0.207078752355686E+02    0.879604187373929E-01
    0.207178754194422E+02    0.878408265809041E-01
    0.207278756033158E+02    0.877214216245066E-01
    0.207378757871894E+02    0.876022034793689E-01
    0.207478759710629E+02    0.874831717752853E-01
    0.207578761549365E+02    0.873643260479997E-01
    0.207678763388101E+02    0.872456662252229E-01
    0.207778765226837E+02    0.871271917464037E-01
    0.207878767065572E+02    0.870089023665518E-01
    0.207978768904308E+02    0.868907977917995E-01
    0.208078770743044E+02    0.867728777394230E-01
    0.208178772581780E+02    0.866551419374125E-01
    0.208278774420515E+02    0.865375901224612E-01
    0.208378776259251E+02    0.864202220378978E-01
    0.208478778097987E+02    0.863030374313722E-01
    0.208578779936723E+02    0.861860360523197E-01
    0.208678781775458E+02    0.860692176496258E-01
    0.208778783614194E+02    0.859525819692518E-01
    0.208878785452930E+02    0.858361287520032E-01
    0.208978787291666E+02    0.857198577315062E-01
    0.209078789130401E+02    0.856037686323326E-01
    0.209178790969137E+02    0.854878611689338E-01
    0.209278792807873E+02    0.853721350436632E-01
    0.209378794646609E+02    0.852565899467214E-01
    0.209478796485344E+02    0.851412255553610E-01
    0.209578798324080E+02    0.850260415338644E-01
    0.209678800162816E+02    0.849110375338578E-01
    0.209778802001552E+02    0.847962131949650E-01
    0.209878803840287E+02    0.846815681457972E-01
    0.209978805679023E+02    0.845671020052524E-01
    0.210078807517759E+02    0.844528143840687E-01
    0.210178809356495E+02    0.843387048866029E-01
    0.210278811195230E+02    0.842247731127682E-01
    0.210378813033966E+02    0.841110186600862E-01
    0.210478814872702E+02    0.839974411258075E-01
    0.210578816711438E+02    0.838840401089585E-01
    0.210678818550173E+02    0.837708152126008E-01
    0.210778820388909E+02    0.836577660453791E-01
    0.210878822227645E+02    0.835448922237184E-01
    0.210978824066381E+02    0.834321933732137E-01
    0.211078825905116E+02    0.833196691301482E-01
    0.211178827743852E+02    0.832073191429977E-01
    0.211278829582588E+02    0.830951430772357E-01
    0.211378831421324E+02    0.829831401936635E-01
    0.211478833260059E+02    0.828713113268654E-01
    0.211578835098795E+02    0.827596550862324E-01
    0.211678836937531E+02    0.826481715188980E-01
    0.211778838776267E+02    0.825368603502713E-01
    0.211878840615002E+02    0.824257213127695E-01
    0.211978842453738E+02    0.823147541470540E-01
    0.212078844292474E+02    0.822039586009871E-01
    0.212178846131210E+02    0.820933344281160E-01
    0.212278847969945E+02    0.819828813859661E-01
    0.212378849808681E+02    0.818725992341549E-01
    0.212478851647417E+02    0.817624877326574E-01
    0.212578853486153E+02    0.816525466399285E-01
    0.212678855324888E+02    0.815427757112098E-01
    0.212778857163624E+02    0.814331746969205E-01
    0.212878859002360E+02    0.813237433412341E-01
    0.212978860841095E+02    0.812144813807165E-01
    0.213078862679831E+02    0.811053885435781E-01
    0.213178864518567E+02    0.809964645486020E-01
    0.213278866357303E+02    0.808877091048089E-01
    0.213378868196038E+02    0.807791219111842E-01
    0.213478870034774E+02    0.806707026567236E-01
    0.213578871873510E+02    0.805624510207459E-01
    0.213678873712246E+02    0.804543666734661E-01
    0.213778875550981E+02    0.803464492768043E-01
    0.213878877389717E+02    0.802386984854185E-01
    0.213978879228453E+02    0.801311139479155E-01
    0.214078881067189E+02    0.800236953082153E-01
    0.214178882905924E+02    0.799164422070464E-01
    0.214278884744660E+02    0.798093542834900E-01
    0.214378886583396E+02    0.797024311765952E-01
    0.214478888422132E+02    0.795956725269671E-01
    0.214578890260867E+02    0.794890779783212E-01
    0.214678892099603E+02    0.793826471789551E-01
    0.214778893938339E+02    0.792763797831038E-01
    0.214878895777075E+02    0.791702754521675E-01
    0.214978897615810E+02    0.790643338557757E-01
    0.215078899454546E+02    0.789585546727334E-01
    0.215178901293282E+02    0.788529375928334E-01
    0.215278903132018E+02    0.787474823384868E-01
    0.215378904970753E+02    0.786421885120262E-01
    0.215478906809489E+02    0.785370559664467E-01
    0.215578908648225E+02    0.784320843693894E-01
    0.215678910486961E+02    0.783272734615742E-01
    0.215778912325696E+02    0.782226229891251E-01
    0.215878914164432E+02    0.781181327052067E-01
    0.215978916003168E+02    0.780138023691613E-01
    0.216078917841904E+02    0.779096317456685E-01
    0.216178919680639E+02    0.778056206031464E-01
    0.216278921519375E+02    0.777017687125504E-01
    0.216378923358111E+02    0.775980758459560E-01
    0.216478925196847E+02    0.774945417751541E-01
    0.216578927035582E+02    0.773911662703175E-01
    0.216678928874318E+02    0.772879490986622E-01
    0.216778930713054E+02    0.771848900233459E-01
    0.216878932551790E+02    0.770819888023863E-01
    0.216978934390525E+02    0.769792451876708E-01
    0.217078936229261E+02    0.768766589244031E-01
    0.217178938067997E+02    0.767742297504184E-01
    0.217278939906733E+02    0.766719573958938E-01
    0.217378941745468E+02    0.765698415831979E-01
    0.217478943584204E+02    0.764678820269524E-01
    0.217578945422940E+02    0.763660784342917E-01
    0.217678947261676E+02    0.762644305053126E-01
    0.217778949100411E+02    0.761629379337000E-01
    0.217878950939147E+02    0.760616004075133E-01
    0.217978952777883E+02    0.759604176101079E-01
    0.218078954616619E+02    0.758593892211736E-01
    0.218178956455354E+02    0.757585149178604E-01
    0.218278958294090E+02    0.756577943759597E-01
    0.218378960132826E+02    0.755572272711292E-01
    0.218478961971562E+02    0.754568132801025E-01
    0.218578963810297E+02    0.753565520818803E-01
    0.218678965649033E+02    0.752564433588866E-01
    0.218778967487769E+02    0.751564867979676E-01
    0.218878969326505E+02    0.750566820914991E-01
    0.218978971165240E+02    0.749570289375668E-01
    0.219078973003976E+02    0.748575270417772E-01
    0.219178974842712E+02    0.747581761160140E-01
    0.219278976681448E+02    0.746589758753724E-01
    0.219378978520183E+02    0.745599261280479E-01
    0.219478980358919E+02    0.744610264398395E-01
    0.219578982197655E+02    0.743622766858105E-01
    0.219678984036391E+02    0.742636765889220E-01
    0.219778985875126E+02    0.741652259065380E-01
    0.219878987713862E+02    0.740669244037718E-01
    0.219978989552598E+02    0.739687718518411E-01
    0.220078991391334E+02    0.738707680265348E-01
    0.220178993230069E+02    0.737729127077113E-01
    0.220278995068805E+02    0.736752056780255E-01
    0.220378996907541E+02    0.735776467218461E-01
    0.220478998746277E+02    0.734802356242603E-01
    0.220579000585012E+02    0.733829721699711E-01
    0.220679002423748E+02    0.732858561422737E-01
    0.220779004262484E+02    0.731888873220782E-01
    0.220879006101220E+02    0.730920654870411E-01
    0.220979007939955E+02    0.729953904107472E-01
    0.221079009778691E+02    0.728988618620385E-01
    0.221179011617427E+02    0.728024796044611E-01
    0.221279013456163E+02    0.727062433958547E-01
    0.221379015294898E+02    0.726101529880862E-01
    0.221479017133634E+02    0.725142081269333E-01
    0.221579018972370E+02    0.724184085521215E-01
    0.221679020811106E+02    0.723227539975080E-01
    0.221779022649841E+02    0.722272441914080E-01
    0.221879024488577E+02    0.721318788570556E-01
    0.221979026327313E+02    0.720366577131799E-01
    0.222079028166049E+02    0.719415804746973E-01
    0.222179030004784E+02    0.718466468534801E-01
    0.222279031843520E+02    0.717518565592099E-01
    0.222379033682256E+02    0.716572093002667E-01
    0.222479035520992E+02    0.715627047846672E-01
    0.222579037359727E+02    0.714683427209869E-01
    0.222679039198463E+02    0.713741228192938E-01
    0.222779041037199E+02    0.712800447920498E-01
    0.222879042875935E+02    0.711861083549154E-01
    0.222979044714670E+02    0.710923132275830E-01
    0.223079046553406E+02    0.709986591343832E-01
    0.223179048392142E+02    0.709051458049661E-01
    0.223279050230878E+02    0.708117729747164E-01
    0.223379052069613E+02    0.707185403852563E-01
    0.223479053908349E+02    0.706254477872499E-01
    0.223579055747085E+02    0.705324949179292E-01
    0.223679057585821E+02    0.704396815639131E-01
    0.223779059424556E+02    0.703470074772767E-01
    0.223879061263292E+02    0.702544724324354E-01
    0.223979063102028E+02    0.701620762077697E-01
    0.224079064940764E+02    0.700698185864546E-01
    0.224179066779499E+02    0.699776993560708E-01
    0.224279068618235E+02    0.698857183079205E-01
    0.224379070456971E+02    0.697938752362871E-01
    0.224479072295707E+02    0.697021699376300E-01
    0.224579074134442E+02    0.696106022098274E-01
    0.224679075973178E+02    0.695191718513180E-01
    0.224779077811914E+02    0.694278786602925E-01
    0.224879079650650E+02    0.693367224339000E-01
    0.224979081489385E+02    0.692457029675059E-01
    0.225079083328121E+02    0.691548200540468E-01
    0.225179085166857E+02    0.690640734831241E-01
    0.225279087005593E+02    0.689734630411202E-01
    0.225379088844328E+02    0.688829885100335E-01
    0.225479090683064E+02    0.687926496675497E-01
    0.225579092521800E+02    0.687024462867167E-01
    0.225679094360536E+02    0.686123781358290E-01
    0.225779096199271E+02    0.685224449784265E-01
    0.225879098038007E+02    0.684326465734026E-01
    0.225979099876743E+02    0.683429826752203E-01
    0.226079101715479E+02    0.682534530342329E-01
    0.226179103554214E+02    0.681640573970949E-01
    0.226279105392950E+02    0.680747955072600E-01
    0.226379107231686E+02    0.679856671055485E-01
    0.226479109070422E+02    0.678966719307783E-01
    0.226579110909157E+02    0.678078097204356E-01
    0.226679112747893E+02    0.677190802113804E-01
    0.226779114586629E+02    0.676304831405724E-01
    0.226879116425365E+02    0.675420182457723E-01
    0.226979118264100E+02    0.674536852662788E-01
    0.227079120102836E+02    0.673654839435401E-01
    0.227179121941572E+02    0.672774140218800E-01
    0.227279123780308E+02    0.671894752489956E-01
    0.227379125619044E+02    0.671016673764905E-01
    0.227479127457779E+02    0.670139901603490E-01
    0.227579129296515E+02    0.669264433612833E-01
    0.227679131135251E+02    0.668390267454411E-01
    0.227779132973987E+02    0.667517400911059E-01
    0.227879134812722E+02    0.666645831349297E-01
    0.227979136651458E+02    0.665775557128569E-01
    0.228079138490194E+02    0.664906575828216E-01
    0.228179140328930E+02    0.664038885380775E-01
    0.228279142167665E+02    0.663172483737483E-01
    0.228379144006401E+02    0.662307368889775E-01
    0.228479145845137E+02    0.661443538863187E-01
    0.228579147683873E+02    0.660580991713518E-01
    0.228679149522608E+02    0.659719725521376E-01
    0.228779151361344E+02    0.658859738385903E-01
    0.228879153200080E+02    0.658001028418427E-01
    0.228979155038816E+02    0.657143593736915E-01
    0.229079156877551E+02    0.656287432458689E-01
    0.229179158716287E+02    0.655432542694779E-01
    0.229279160555023E+02    0.654578922543849E-01
    0.229379162393759E+02    0.653726570087450E-01
    0.229479164232494E+02    0.652875483382078E-01
    0.229579166071230E+02    0.652025660461314E-01
    0.229679167909966E+02    0.651177099324762E-01
    0.229779169748702E+02    0.650329797939486E-01
    0.229879171587437E+02    0.649483754236788E-01
    0.229979173426173E+02    0.648638966111011E-01
    0.230079175264909E+02    0.647795431419080E-01
    0.230179177103645E+02    0.646953147980950E-01
    0.230279178942380E+02    0.646112113580855E-01
    0.230379180781116E+02    0.645272325969354E-01
    0.230479182619852E+02    0.644433782866131E-01
    0.230579184458588E+02    0.643596481963444E-01
    0.230679186297323E+02    0.642760420930203E-01
    0.230779188136059E+02    0.641925597416574E-01
    0.230879189974795E+02    0.641092009058892E-01
    0.230979191813531E+02    0.640259653485015E-01
    0.231079193652266E+02    0.639428528319832E-01
    0.231179195491002E+02    0.638598631190731E-01
    0.231279197329738E+02    0.637769959733353E-01
    0.231379199168474E+02    0.636942511596715E-01
    0.231479201007209E+02    0.636116284448481E-01
    0.231579202845945E+02    0.635291275979858E-01
    0.231679204684681E+02    0.634467483909911E-01
    0.231779206523417E+02    0.633644905988942E-01
    0.231879208362153E+02    0.632823540001615E-01
    0.231979210200888E+02    0.632003383767756E-01
    0.232079212039624E+02    0.631184435135673E-01
    0.232179213878360E+02    0.630366691860087E-01
    0.232279215717096E+02    0.629550152832869E-01
    0.232379217555831E+02    0.628734814540437E-01
    0.232479219394567E+02    0.627920675865529E-01
    0.232579221233303E+02    0.627107734764833E-01
    0.232679223072039E+02    0.626295989326235E-01
    0.232779224910774E+02    0.625485437681065E-01
    0.232879226749510E+02    0.624676077992515E-01
    0.232979228588246E+02    0.623867908449871E-01
    0.233079230426982E+02    0.623060927264551E-01
    0.233179232265717E+02    0.622255132664814E-01
    0.233279234104453E+02    0.621450522891214E-01
    0.233379235943189E+02    0.620647096191141E-01
    0.233479237781925E+02    0.619844850814438E-01
    0.233579239620660E+02    0.619043785008009E-01
    0.233679241459396E+02    0.618243897011822E-01
    0.233779243298132E+02    0.617445185053950E-01
    0.233879245136868E+02    0.616647647345897E-01
    0.233979246975603E+02    0.615851282081913E-01
    0.234079248814339E+02    0.615056087431525E-01
    0.234179250653075E+02    0.614262061540109E-01
    0.234279252491811E+02    0.613469202525826E-01
    0.234379254330546E+02    0.612677508478298E-01
    0.234479256169282E+02    0.611886977457902E-01
    0.234579258008018E+02    0.611097607495650E-01
    0.234679259846754E+02    0.610309396593704E-01
    0.234779261685489E+02    0.609522342726554E-01
    0.234879263524225E+02    0.608736443842739E-01
    0.234979265362961E+02    0.607951697867176E-01
    0.235079267201697E+02    0.607168102703808E-01
    0.235179269040432E+02    0.606385656239125E-01
    0.235279270879168E+02    0.605604356345464E-01
    0.235379272717904E+02    0.604824200885114E-01
    0.235479274556640E+02    0.604045187714349E-01
    0.235579276395375E+02    0.603267314687767E-01
    0.235679278234111E+02    0.602490579662565E-01
    0.235779280072847E+02    0.601714980502842E-01
    0.235879281911583E+02    0.600940515084000E-01
    0.235979283750319E+02    0.600167181296329E-01
    0.236079285589054E+02    0.599394977054700E-01
    0.236179287427790E+02    0.598623900274159E-01
    0.236279289266526E+02    0.597853948927844E-01
    0.236379291105262E+02    0.597085120994599E-01
    0.236479292943997E+02    0.596317414487285E-01
    0.236579294782733E+02    0.595550827444063E-01
    0.236679296621469E+02    0.594785357888652E-01
    0.236779298460205E+02    0.594021004854306E-01
    0.236879300298940E+02    0.593257764423608E-01
    0.236979302137676E+02    0.592495636408810E-01
    0.237079303976412E+02    0.591734618636373E-01
    0.237179305815148E+02    0.590974709324888E-01
    0.237279307653883E+02    0.590215906738835E-01
    0.237379309492619E+02    0.589458209171213E-01
    0.237479311331355E+02    0.588701614938326E-01
    0.237579313170091E+02    0.587946122375772E-01
    0.237679315008826E+02    0.587191729835393E-01
    0.237779316847562E+02    0.586438435680991E-01
    0.237879318686298E+02    0.585686238284632E-01
    0.237979320525034E+02    0.584935136022634E-01
    0.238079322363769E+02    0.584185127272069E-01
    0.238179324202505E+02    0.583436210406730E-01
    0.238279326041241E+02    0.582688383793678E-01
    0.238379327879977E+02    0.581941645788338E-01
    0.238479329718712E+02    0.581195994739331E-01
    0.238579331557448E+02    0.580451428969703E-01
    0.238679333396184E+02    0.579707946790914E-01
    0.238779335234920E+02    0.578965546492606E-01
    0.238879337073655E+02    0.578224226342839E-01
    0.238979338912391E+02    0.577483984587099E-01
    0.239079340751127E+02    0.576744819447790E-01
    0.239179342589863E+02    0.576006729124214E-01
    0.239279344428598E+02    0.575269711793030E-01
    0.239379346267334E+02    0.574533765609197E-01
    0.239479348106070E+02    0.573798888707345E-01
    0.239579349944806E+02    0.573065079203584E-01
    0.239679351783541E+02    0.572332335197667E-01
    0.239779353622277E+02    0.571600654775529E-01
    0.239879355461013E+02    0.570870036012051E-01
    0.239979357299749E+02    0.570140476974130E-01
    0.240079359138484E+02    0.569411975723872E-01
    0.240179360977220E+02    0.568684530321916E-01
    0.240279362815956E+02    0.567958138830784E-01
    0.240379364654692E+02    0.567232799318356E-01
    0.240479366493427E+02    0.566508509861037E-01
    0.240579368332163E+02    0.565785268547062E-01
    0.240679370170899E+02    0.565063073479322E-01
    0.240779372009635E+02    0.564341922778480E-01
    0.240879373848371E+02    0.563621814584900E-01
    0.240979375687106E+02    0.562902747061347E-01
    0.241079377525842E+02    0.562184718394630E-01
    0.241179379364578E+02    0.561467726797130E-01
    0.241279381203314E+02    0.560751770508099E-01
    0.241379383042049E+02    0.560036847809866E-01
    0.241479384880785E+02    0.559322956920594E-01
    0.241579386719521E+02    0.558610096257658E-01
    0.241679388558257E+02    0.557898264121163E-01
    0.241779390396992E+02    0.557187458885516E-01
    0.241879392235728E+02    0.556477678945710E-01
    0.241979394074464E+02    0.555768922718526E-01
    0.242079395913200E+02    0.555061188640555E-01
    0.242179397751935E+02    0.554354475165418E-01
    0.242279399590671E+02    0.553648780761984E-01
    0.242379401429407E+02    0.552944103910677E-01
    0.242479403268143E+02    0.552240443101617E-01
    0.242579405106878E+02    0.551537796830498E-01
    0.242679406945614E+02    0.550836163596878E-01
    0.242779408784350E+02    0.550135541898928E-01
    0.242879410623086E+02    0.549435930234064E-01
    0.242979412461821E+02    0.548737327093378E-01
    0.243079414300557E+02    0.548039730958854E-01
    0.243179416139293E+02    0.547343140304260E-01
    0.243279417978029E+02    0.546647553588627E-01
    0.243379419816764E+02    0.545952969257704E-01
    0.243479421655500E+02    0.545259385741215E-01
    0.243579423494236E+02    0.544566801451841E-01
    0.243679425332972E+02    0.543875214784542E-01
    0.243779427171707E+02    0.543184624116047E-01
    0.243879429010443E+02    0.542495027804855E-01
    0.243979430849179E+02    0.541806424191565E-01
    0.244079432687915E+02    0.541118811599557E-01
    0.244179434526650E+02    0.540432188336023E-01
    0.244279436365386E+02    0.539746552693326E-01
    0.244379438204122E+02    0.539061902950645E-01
    0.244479440042858E+02    0.538378237375898E-01
    0.244579441881593E+02    0.537695554227864E-01
    0.244679443720329E+02    0.537013851758548E-01
    0.244779445559065E+02    0.536333128215614E-01
    0.244879447397801E+02    0.535653381844958E-01
    0.244979449236536E+02    0.534974610893485E-01
    0.245079451075272E+02    0.534296813611597E-01
    0.245179452914008E+02    0.533619988255753E-01
    0.245279454752744E+02    0.532944133091371E-01
    0.245379456591480E+02    0.532269246394664E-01
    0.245479458430215E+02    0.531595326455498E-01
    0.245579460268951E+02    0.530922371578950E-01
    0.245679462107687E+02    0.530250380088472E-01
    0.245779463946423E+02    0.529579350324872E-01
    0.245879465785158E+02    0.528909280651719E-01
    0.245979467623894E+02    0.528240169453738E-01
    0.246079469462630E+02    0.527572015154520E-01
    0.246179471301366E+02    0.526904839851008E-01
    0.246279473140101E+02    0.526238570679876E-01
    0.246379474978837E+02    0.525573277648113E-01
    0.246479476817573E+02    0.524908935302160E-01
    0.246579478656309E+02    0.524245542171254E-01
    0.246679480495044E+02    0.523583096790421E-01
    0.246779482333780E+02    0.522921597709214E-01
    0.246879484172516E+02    0.522261043492381E-01
    0.246979486011252E+02    0.521601432718546E-01
    0.247079487849987E+02    0.520942763977990E-01
    0.247179489688723E+02    0.520285035870785E-01
    0.247279491527459E+02    0.519628247004469E-01
    0.247379493366195E+02    0.518972395991563E-01
    0.247479495204930E+02    0.518317481447439E-01
    0.247579497043666E+02    0.517663501987886E-01
    0.247679498882402E+02    0.517010456226649E-01
    0.247779500721138E+02    0.516358342773523E-01
    0.247879502559873E+02    0.515707160233254E-01
    0.247979504398609E+02    0.515056907199789E-01
    0.248079506237345E+02    0.514407582260643E-01
    0.248179508076081E+02    0.513759183990666E-01
    0.248279509914816E+02    0.513111710952702E-01
    0.248379511753552E+02    0.512465161696351E-01
    0.248479513592288E+02    0.511819534757302E-01
    0.248579515431024E+02    0.511174828656950E-01
    0.248679517269759E+02    0.510531041902262E-01
    0.248779519108495E+02    0.509888172985973E-01
    0.248879520947231E+02    0.509246220387034E-01
    0.248979522785967E+02    0.508605182571323E-01
    0.249079524624702E+02    0.507965057992635E-01
    0.249179526463438E+02    0.507325845093886E-01
    0.249279528302174E+02    0.506687542308526E-01
    0.249379530140910E+02    0.506050148062168E-01
    0.249479531979646E+02    0.505413660774331E-01
    0.249579533818381E+02    0.504778078860330E-01
    0.249679535657117E+02    0.504143400733377E-01
    0.249779537495853E+02    0.503509624806408E-01
    0.249879539334589E+02    0.502876749494371E-01
    0.249979541173324E+02    0.502244773216226E-01
    0.250079543012060E+02    0.501613694396976E-01
    0.250179544850796E+02    0.500983511469661E-01
    0.250279546689532E+02    0.500354222877140E-01
    0.250379548528267E+02    0.499725827074018E-01
    0.250479550367003E+02    0.499098322527996E-01
    0.250579552205739E+02    0.498471707721509E-01
    0.250679554044475E+02    0.497845981152893E-01
    0.250779555883210E+02    0.497221141338116E-01
    0.250879557721946E+02    0.496597186813052E-01
    0.250979559560682E+02    0.495974116149134E-01
    0.251079561399418E+02    0.495351926803904E-01
    0.251179563238153E+02    0.494730620378183E-01
    0.251279565076889E+02    0.494110192683984E-01
    0.251379566915625E+02    0.493490643179798E-01
    0.251479568754361E+02    0.492871970519321E-01
    0.251579570593096E+02    0.492254173359139E-01
    0.251679572431832E+02    0.491637250368109E-01
    0.251779574270568E+02    0.491021200227645E-01
    0.251879576109304E+02    0.490406021630530E-01
    0.251979577948039E+02    0.489791713279413E-01
    0.252079579786775E+02    0.489178273885209E-01
    0.252179581625511E+02    0.488565702165386E-01
    0.252279583464247E+02    0.487953996841967E-01
    0.252379585302982E+02    0.487343156639707E-01
    0.252479587141718E+02    0.486733180284424E-01
    0.252579588980454E+02    0.486124066501088E-01
    0.252679590819190E+02    0.485515814011782E-01
    0.252779592657925E+02    0.484908421535540E-01
    0.252879594496661E+02    0.484301887783123E-01
    0.252979596335397E+02    0.483696211460945E-01
    0.253079598174133E+02    0.483091391265717E-01
    0.253179600012868E+02    0.482487425885027E-01
    0.253279601851604E+02    0.481884313996344E-01
    0.253379603690340E+02    0.481282054266322E-01
    0.253479605529076E+02    0.480680645350456E-01
    0.253579607367811E+02    0.480080085892849E-01
    0.253679609206547E+02    0.479480374526265E-01
    0.253779611045283E+02    0.478881509872381E-01
    0.253879612884019E+02    0.478283490542236E-01
    0.253979614722755E+02    0.477686315136898E-01
    0.254079616561490E+02    0.477089982248307E-01
    0.254179618400226E+02    0.476494490460311E-01
    0.254279620238962E+02    0.475899838349837E-01
    0.254379622077698E+02    0.475306024488206E-01
    0.254479623916433E+02    0.474713047442562E-01
    0.254579625755169E+02    0.474120905777405E-01
    0.254679627593905E+02    0.473529598056154E-01
    0.254779629432641E+02    0.472939122842782E-01
    0.254879631271376E+02    0.472349478703467E-01
    0.254979633110112E+02    0.471760664208237E-01
    0.255079634948848E+02    0.471172677932510E-01
    0.255179636787584E+02    0.470585518458664E-01
    0.255279638626319E+02    0.469999184377470E-01
    0.255379640465055E+02    0.469413674289489E-01
    0.255479642303791E+02    0.468828986806069E-01
    0.255579644142527E+02    0.468245120550849E-01
    0.255679645981262E+02    0.467662074160289E-01
    0.255779647819998E+02    0.467079846281563E-01
    0.255879649658734E+02    0.466498435584947E-01
    0.255979651497470E+02    0.465917840734578E-01
    0.256079653336205E+02    0.465338059715123E-01
    0.256179655174941E+02    0.464759093500519E-01
    0.256279657013677E+02    0.464180938449959E-01
    0.256379658852413E+02    0.463603594134912E-01
    0.256479660691148E+02    0.463027059298517E-01
    0.256579662529884E+02    0.462451332703762E-01
    0.256679664368620E+02    0.461876413125610E-01
    0.256779666207356E+02    0.461302299353119E-01
    0.256879668046091E+02    0.460728990183525E-01
    0.256979669884827E+02    0.460156484423138E-01
    0.257079671723563E+02    0.459584780885732E-01
    0.257179673562299E+02    0.459013878391055E-01
    0.257279675401034E+02    0.458443775763492E-01
    0.257379677239770E+02    0.457874471830204E-01
    0.257479679078506E+02    0.457305965420071E-01
    0.257579680917242E+02    0.456738255362026E-01
    0.257679682755977E+02    0.456171340483828E-01
    0.257779684594713E+02    0.455605219612313E-01
    0.257879686433449E+02    0.455039891563086E-01
    0.257979688272185E+02    0.454475355158269E-01
    0.258079690110920E+02    0.453911609206034E-01
    0.258179691949656E+02    0.453348652509749E-01
    0.258279693788392E+02    0.452786483865120E-01
    0.258379695627128E+02    0.452225102059603E-01
    0.258479697465864E+02    0.451664505872036E-01
    0.258579699304599E+02    0.451104694072323E-01
    0.258679701143335E+02    0.450545665421377E-01
    0.258779702982071E+02    0.449987418671191E-01
    0.258879704820807E+02    0.449429952565093E-01
    0.258979706659542E+02    0.448873265838145E-01
    0.259079708498278E+02    0.448317357217712E-01
    0.259179710337014E+02    0.447762225424161E-01
    0.259279712175750E+02    0.447207869171694E-01
    0.259379714014485E+02    0.446654287169317E-01
    0.259479715853221E+02    0.446101478121870E-01
    0.259579717691957E+02    0.445549440731188E-01
    0.259679719530693E+02    0.444998173697306E-01
    0.259779721369428E+02    0.444447675719704E-01
    0.259879723208164E+02    0.443897945498604E-01
    0.259979725046900E+02    0.443348981736241E-01
    0.260079726885636E+02    0.442800783138247E-01
    0.260179728724371E+02    0.442253348414751E-01
    0.260279730563107E+02    0.441706676281707E-01
    0.260379732401843E+02    0.441160765462012E-01
    0.260479734240579E+02    0.440615614686523E-01
    0.260579736079314E+02    0.440071222695039E-01
    0.260679737918050E+02    0.439527588237070E-01
    0.260779739756786E+02    0.438984710072425E-01
    0.260879741595522E+02    0.438442586971585E-01
    0.260979743434257E+02    0.437901217713900E-01
    0.261079745272993E+02    0.437360601079816E-01
    0.261179747111729E+02    0.436820735699285E-01
    0.261279748950465E+02    0.436281621336588E-01
    0.261379750789200E+02    0.435743255457339E-01
    0.261479752627936E+02    0.435205637613219E-01
    0.261579754466672E+02    0.434668766589258E-01
    0.261679756305408E+02    0.434132641241089E-01
    0.261779758144143E+02    0.433597260443798E-01
    0.261879759982879E+02    0.433062623081710E-01
    0.261979761821615E+02    0.432528728049413E-01
    0.262079763660351E+02    0.431995574249365E-01
    0.262179765499086E+02    0.431463160590746E-01
    0.262279767337822E+02    0.430931485988298E-01
    0.262379769176558E+02    0.430400549361030E-01
    0.262479771015294E+02    0.429870349632036E-01
    0.262579772854029E+02    0.429340885725596E-01
    0.262679774692765E+02    0.428812156567968E-01
    0.262779776531501E+02    0.428284161084322E-01
    0.262879778370237E+02    0.427756898198999E-01
    0.262979780208973E+02    0.427230366834951E-01
    0.263079782047708E+02    0.426704565909534E-01
    0.263179783886444E+02    0.426179494338426E-01
    0.263279785725180E+02    0.425655151031344E-01
    0.263379787563916E+02    0.425131534892567E-01
    0.263479789402651E+02    0.424608644820255E-01
    0.263579791241387E+02    0.424086479706000E-01
    0.263679793080123E+02    0.423565038434547E-01
    0.263779794918859E+02    0.423044319883568E-01
    0.263879796757594E+02    0.422524322923631E-01
    0.263979798596330E+02    0.422005046418282E-01
    0.264079800435066E+02    0.421486489224247E-01
    0.264179802273802E+02    0.420968650191766E-01
    0.264279804112537E+02    0.420451528165054E-01
    0.264379805951273E+02    0.419935121982848E-01
    0.264479807790009E+02    0.419419430479072E-01
    0.264579809628745E+02    0.418904452483614E-01
    0.264679811467480E+02    0.418390186823130E-01
    0.264779813306216E+02    0.417876632321953E-01
    0.264879815144952E+02    0.417363787803060E-01
    0.264979816983688E+02    0.416851652089053E-01
    0.265079818822423E+02    0.416340224003356E-01
    0.265179820661159E+02    0.415829502370500E-01
    0.265279822499895E+02    0.415319486018319E-01
    0.265379824338631E+02    0.414810173778370E-01
    0.265479826177366E+02    0.414301564486441E-01
    0.265579828016102E+02    0.413793656984421E-01
    0.265679829854838E+02    0.413286450120279E-01
    0.265779831693574E+02    0.412779942749723E-01
    0.265879833532309E+02    0.412274133736210E-01
    0.265979835371045E+02    0.411769021950963E-01
    0.266079837209781E+02    0.411264606277747E-01
    0.266179839048517E+02    0.410760885607828E-01
    0.266279840887252E+02    0.410257858848742E-01
    0.266379842725988E+02    0.409755524944390E-01
    0.266479844564724E+02    0.409253881744333E-01
    0.266579846403460E+02    0.408752930924978E-01
    0.266679848242195E+02    0.408252668997324E-01
    0.266779850080931E+02    0.407753095595679E-01
    0.266879851919667E+02    0.407254209700056E-01
    0.266979853758403E+02    0.406756010283014E-01
    0.267079855597138E+02    0.406258496323220E-01
    0.267179857435874E+02    0.405761666805700E-01
    0.267279859274610E+02    0.405265520722502E-01
    0.267379861113346E+02    0.404770057071360E-01
    0.267479862952082E+02    0.404275274855332E-01
    0.267579864790817E+02    0.403781173081930E-01
    0.267679866629553E+02    0.403287750762117E-01
    0.267779868468289E+02    0.402795006909457E-01
    0.267879870307025E+02    0.402302940539168E-01
    0.267979872145760E+02    0.401811550667381E-01
    0.268079873984496E+02    0.401320836309838E-01
    0.268179875823232E+02    0.400830796481433E-01
    0.268279877661968E+02    0.400341430195620E-01
    0.268379879500703E+02    0.399852736462412E-01
    0.268479881339439E+02    0.399364714289436E-01
    0.268579883178175E+02    0.398877362680166E-01
    0.268679885016911E+02    0.398390680633648E-01
    0.268779886855646E+02    0.397904667144160E-01
    0.268879888694382E+02    0.397419321200804E-01
    0.268979890533118E+02    0.396934641787265E-01
    0.269079892371854E+02    0.396450627881662E-01
    0.269179894210589E+02    0.395967278456504E-01
    0.269279896049325E+02    0.395484592478750E-01
    0.269379897888061E+02    0.395002568909958E-01
    0.269479899726797E+02    0.394521206706545E-01
    0.269579901565532E+02    0.394040504820129E-01
    0.269679903404268E+02    0.393560462197962E-01
    0.269779905243004E+02    0.393081077783441E-01
    0.269879907081740E+02    0.392602350516702E-01
    0.269979908920475E+02    0.392124279335256E-01
    0.270079910759211E+02    0.391646863174699E-01
    0.270179912597947E+02    0.391170100969456E-01
    0.270279914436683E+02    0.390693991653594E-01
    0.270379916275418E+02    0.390218534161524E-01
    0.270479918114154E+02    0.389743727429010E-01
    0.270579919952890E+02    0.389269570393753E-01
    0.270679921791626E+02    0.388796061996420E-01
    0.270779923630361E+02    0.388323201181222E-01
    0.270879925469097E+02    0.387850986896828E-01
    0.270979927307833E+02    0.387379418097059E-01
    0.271079929146569E+02    0.386908493741129E-01
    0.271179930985304E+02    0.386438212795282E-01
    0.271279932824040E+02    0.385968574232181E-01
    0.271379934662776E+02    0.385499577031887E-01
    0.271479936501512E+02    0.385031220182529E-01
    0.271579938340248E+02    0.384563502678625E-01
    0.271679940178983E+02    0.384096423525260E-01
    0.271779942017719E+02    0.383629981721202E-01
    0.271879943856455E+02    0.383164176384712E-01
    0.271979945695191E+02    0.382699006367585E-01
    0.272079947533926E+02    0.382234470825845E-01
    0.272179949372662E+02    0.381770568784517E-01
    0.272279951211398E+02    0.381307299294453E-01
    0.272379953050134E+02    0.380844661415003E-01
    0.272479954888869E+02    0.380382654213557E-01
    0.272579956727605E+02    0.379921276764504E-01
    0.272679958566341E+02    0.379460528145529E-01
    0.272779960405077E+02    0.379000407442183E-01
    0.272879962243812E+02    0.378540913742047E-01
    0.272979964082548E+02    0.378082046137801E-01
    0.273079965921284E+02    0.377623803725330E-01
    0.273179967760020E+02    0.377166185601764E-01
    0.273279969598755E+02    0.376709190865863E-01
    0.273379971437491E+02    0.376252818617773E-01
    0.273479973276227E+02    0.375797067957222E-01
    0.273579975114963E+02    0.375341937983889E-01
    0.273679976953698E+02    0.374887427794978E-01
    0.273779978792434E+02    0.374433536487148E-01
    0.273879980631170E+02    0.373980263153829E-01
    0.273979982469906E+02    0.373527606885983E-01
    0.274079984308641E+02    0.373075566770689E-01
    0.274179986147377E+02    0.372624141891775E-01
    0.274279987986113E+02    0.372173331328682E-01
    0.274379989824849E+02    0.371723134156836E-01
    0.274479991663584E+02    0.371273549447437E-01
    0.274579993502320E+02    0.370824576266961E-01
    0.274679995341056E+02    0.370376213677636E-01
    0.274779997179792E+02    0.369928460737380E-01
    0.274879999018527E+02    0.369481316499993E-01
    0.274980000857263E+02    0.369034780015406E-01
    0.275080002695999E+02    0.368588850330013E-01
    0.275180004534735E+02    0.368143526487038E-01
    0.275280006373470E+02    0.367698807527012E-01
    0.275380008212206E+02    0.367254692488210E-01
    0.275480010050942E+02    0.366811180407277E-01
    0.275580011889678E+02    0.366368270319741E-01
    0.275680013728413E+02    0.365925961260648E-01
    0.275780015567149E+02    0.365484252265175E-01
    0.275880017405885E+02    0.365043142369344E-01
    0.275980019244621E+02    0.364602630610626E-01
    0.276080021083357E+02    0.364162716028514E-01
    0.276180022922092E+02    0.363723397665244E-01
    0.276280024760828E+02    0.363284674566536E-01
    0.276380026599564E+02    0.362846545781711E-01
    0.276480028438299E+02    0.362409010365163E-01
    0.276580030277035E+02    0.361972067375774E-01
    0.276680032115771E+02    0.361535715877800E-01
    0.276780033954507E+02    0.361099954942438E-01
    0.276880035793243E+02    0.360664783644553E-01
    0.276980037631978E+02    0.360230201068454E-01
    0.277080039470714E+02    0.359796206303994E-01
    0.277180041309450E+02    0.359362798442946E-01
    0.277280043148186E+02    0.358929976568236E-01
    0.277380044986921E+02    0.358497739952092E-01
    0.277480046825657E+02    0.358066087439654E-01
    0.277580048664393E+02    0.357635018320295E-01
    0.277680050503129E+02    0.357204531701575E-01
    0.277780052341864E+02    0.356774626717932E-01
    0.277880054180600E+02    0.356345302512269E-01
    0.277980056019336E+02    0.355916558233623E-01
    0.278080057858072E+02    0.355488393036068E-01
    0.278180059696807E+02    0.355060806078892E-01
    0.278280061535543E+02    0.354633796525668E-01
    0.278380063374279E+02    0.354207363543301E-01
    0.278480065213015E+02    0.353781506302654E-01
    0.278580067051750E+02    0.353356223976120E-01
    0.278680068890486E+02    0.352931515740309E-01
    0.278780070729222E+02    0.352507380770350E-01
    0.278880072567958E+02    0.352083818244134E-01
    0.278980074406693E+02    0.351660827339303E-01
    0.279080076245429E+02    0.351238407233475E-01
    0.279180078084165E+02    0.350816557103385E-01
    0.279280079922901E+02    0.350395276124203E-01
    0.279380081761636E+02    0.349974563469717E-01
    0.279480083600372E+02    0.349554418311450E-01
    0.279580085439108E+02    0.349134839818452E-01
    0.279680087277844E+02    0.348715827156924E-01
    0.279780089116579E+02    0.348297379489989E-01
    0.279880090955315E+02    0.347879495977567E-01
    0.279980092794051E+02    0.347462175776136E-01
    0.280080094632787E+02    0.347045418038731E-01
    0.280180096471522E+02    0.346629221914903E-01
    0.280280098310258E+02    0.346213586550782E-01
    0.280380100148994E+02    0.345798511089187E-01
    0.280480101987730E+02    0.345383994669798E-01
    0.280580103826465E+02    0.344970036429383E-01
    0.280680105665201E+02    0.344556635502076E-01
    0.280780107503937E+02    0.344143791019691E-01
    0.280880109342673E+02    0.343731502112179E-01
    0.280980111181408E+02    0.343319767907862E-01
    0.281080113020144E+02    0.342908587534064E-01
    0.281180114858880E+02    0.342497960117482E-01
    0.281280116697616E+02    0.342087884784673E-01
    0.281380118536352E+02    0.341678360662730E-01
    0.281480120375087E+02    0.341269386879459E-01
    0.281580122213823E+02    0.340860962564250E-01
    0.281680124052559E+02    0.340453086848401E-01
    0.281780125891295E+02    0.340045758865669E-01
    0.281880127730030E+02    0.339638977752844E-01
    0.281980129568766E+02    0.339232742649974E-01
    0.282080131407502E+02    0.338827052701072E-01
    0.282180133246238E+02    0.338421907054426E-01
    0.282280135084973E+02    0.338017304862811E-01
    0.282380136923709E+02    0.337613245284306E-01
    0.282480138762445E+02    0.337209727481571E-01
    0.282580140601181E+02    0.336806750623406E-01
    0.282680142439916E+02    0.336404313883579E-01
    0.282780144278652E+02    0.336002416443170E-01
    0.282880146117388E+02    0.335601057490477E-01
    0.282980147956124E+02    0.335200236194257E-01
    0.283080149794859E+02    0.334799951791174E-01
    0.283180151633595E+02    0.334400203459187E-01
    0.283280153472331E+02    0.334000990411725E-01
    0.283380155311067E+02    0.333602311861515E-01
    0.283480157149802E+02    0.333204167028866E-01
    0.283580158988538E+02    0.332806555137107E-01
    0.283680160827274E+02    0.332409475414667E-01
    0.283780162666010E+02    0.332012927093970E-01
    0.283880164504745E+02    0.331616909411165E-01
    0.283980166343481E+02    0.331221421605601E-01
    0.284080168182217E+02    0.330826462919650E-01
    0.284180170020953E+02    0.330432032597810E-01
    0.284280171859688E+02    0.330038129886700E-01
    0.284380173698424E+02    0.329644754034814E-01
    0.284480175537160E+02    0.329251904290510E-01
    0.284580177375896E+02    0.328859579903891E-01
    0.284680179214631E+02    0.328467780124507E-01
    0.284780181053367E+02    0.328076504201630E-01
    0.284880182892103E+02    0.327685751383904E-01
    0.284980184730839E+02    0.327295520918776E-01
    0.285080186569575E+02    0.326905812052161E-01
    0.285180188408310E+02    0.326516624028311E-01
    0.285280190247046E+02    0.326127956089352E-01
    0.285380192085782E+02    0.325739807475128E-01
    0.285480193924518E+02    0.325352177423029E-01
    0.285580195763253E+02    0.324965065167832E-01
    0.285680197601989E+02    0.324578469941638E-01
    0.285780199440725E+02    0.324192390973816E-01
    0.285880201279461E+02    0.323806827491012E-01
    0.285980203118196E+02    0.323421778717220E-01
    0.286080204956932E+02    0.323037243873869E-01
    0.286180206795668E+02    0.322653222179985E-01
    0.286280208634404E+02    0.322269712852385E-01
    0.286380210473139E+02    0.321886715105899E-01
    0.286480212311875E+02    0.321504228153659E-01
    0.286580214150611E+02    0.321122251207380E-01
    0.286680215989347E+02    0.320740783477721E-01
    0.286780217828082E+02    0.320359824174619E-01
    0.286880219666818E+02    0.319979372507696E-01
    0.286980221505554E+02    0.319599427686632E-01
    0.287080223344290E+02    0.319219988921595E-01
    0.287180225183025E+02    0.318841055423655E-01
    0.287280227021761E+02    0.318462626405105E-01
    0.287380228860497E+02    0.318084701080118E-01
    0.287480230699233E+02    0.317707278664874E-01
    0.287580232537968E+02    0.317330358378095E-01
    0.287680234376704E+02    0.316953939441426E-01
    0.287780236215440E+02    0.316578021079735E-01
    0.287880238054176E+02    0.316202602521449E-01
    0.287980239892911E+02    0.315827682998869E-01
    0.288080241731647E+02    0.315453261748389E-01
    0.288180243570383E+02    0.315079338010847E-01
    0.288280245409119E+02    0.314705911031558E-01
    0.288380247247854E+02    0.314332980060611E-01
    0.288480249086590E+02    0.313960544353028E-01
    0.288580250925326E+02    0.313588603168164E-01
    0.288680252764062E+02    0.313217155692000E-01
    0.288780254602797E+02    0.312846201422169E-01
    0.288880256441533E+02    0.312475739412549E-01
    0.288980258280269E+02    0.312105769011367E-01
    0.289080260119005E+02    0.311736289502954E-01
    0.289180261957741E+02    0.311367300175118E-01
    0.289280263796476E+02    0.310998800319635E-01
    0.289380265635212E+02    0.310630789232628E-01
    0.289480267473948E+02    0.310263266212899E-01
    0.289580269312684E+02    0.309896230563599E-01
    0.289680271151419E+02    0.309529681590101E-01
    0.289780272990155E+02    0.309163618600636E-01
    0.289880274828891E+02    0.308798040905611E-01
    0.289980276667627E+02    0.308432947817348E-01
    0.290080278506362E+02    0.308068338649835E-01
    0.290180280345098E+02    0.307704212717832E-01
    0.290280282183834E+02    0.307340569337127E-01
    0.290380284022570E+02    0.306977407823792E-01
    0.290480285861305E+02    0.306614727493918E-01
    0.290580287700041E+02    0.306252527663474E-01
    0.290680289538777E+02    0.305890807647464E-01
    0.290780291377513E+02    0.305529566760244E-01
    0.290880293216248E+02    0.305168804314885E-01
    0.290980295054984E+02    0.304808519623040E-01
    0.291080296893720E+02    0.304448711994720E-01
    0.291180298732456E+02    0.304089380738139E-01
    0.291280300571191E+02    0.303730525159559E-01
    0.291380302409927E+02    0.303372144563203E-01
    0.291480304248663E+02    0.303014238251164E-01
    0.291580306087399E+02    0.302656805523418E-01
    0.291680307926134E+02    0.302299845677814E-01
    0.291780309764870E+02    0.301943358010131E-01
    0.291880311603606E+02    0.301587341814167E-01
    0.291980313442342E+02    0.301231796381859E-01
    0.292080315281077E+02    0.300876721003446E-01
    0.292180317119813E+02    0.300522114967650E-01
    0.292280318958549E+02    0.300167977561901E-01
    0.292380320797285E+02    0.299814308072580E-01
    0.292480322636020E+02    0.299461105785285E-01
    0.292580324474756E+02    0.299108369985115E-01
    0.292680326313492E+02    0.298756099956989E-01
    0.292780328152228E+02    0.298404294985949E-01
    0.292880329990963E+02    0.298052954357489E-01
    0.292980331829699E+02    0.297702077357900E-01
    0.293080333668435E+02    0.297351663274588E-01
    0.293180335507170E+02    0.297001711396396E-01
    0.293280337345906E+02    0.296652221014014E-01
    0.293380339184642E+02    0.296303191420133E-01
    0.293480341023378E+02    0.295954621909889E-01
    0.293580342862113E+02    0.295606511781135E-01
    0.293680344700849E+02    0.295258860334610E-01
    0.293780346539585E+02    0.294911666874282E-01
    0.293880348378321E+02    0.294564930707429E-01
    0.293980350217056E+02    0.294218651145329E-01
    0.294080352055792E+02    0.293872827502388E-01
    0.294180353894528E+02    0.293527459097403E-01
    0.294280355733264E+02    0.293182545252981E-01
    0.294380357571999E+02    0.292838085294285E-01
    0.294480359410735E+02    0.292494078557469E-01
    0.294580361249471E+02    0.292150524371302E-01
    0.294680363088207E+02    0.291807422076114E-01
    0.294780364926942E+02    0.291464771016078E-01
    0.294880366765678E+02    0.291122570537476E-01
    0.294980368604414E+02    0.290780819990816E-01
    0.295080370443149E+02    0.290439518729973E-01
    0.295180372281885E+02    0.290098666112482E-01
    0.295280374120621E+02    0.289758261498939E-01
    0.295380375959357E+02    0.289418304252971E-01
    0.295480377798092E+02    0.289078793740771E-01
    0.295580379636828E+02    0.288739729331017E-01
    0.295680381475564E+02    0.288401110394539E-01
    0.295780383314300E+02    0.288062936303902E-01
    0.295880385153035E+02    0.287725206433386E-01
    0.295980386991771E+02    0.287387920158276E-01
    0.296080388830507E+02    0.287051076855021E-01
    0.296180390669243E+02    0.286714675900581E-01
    0.296280392507978E+02    0.286378716672237E-01
    0.296380394346714E+02    0.286043198547567E-01
    0.296480396185450E+02    0.285708120903369E-01
    0.296580398024186E+02    0.285373483116676E-01
    0.296680399862921E+02    0.285039284563384E-01
    0.296780401701657E+02    0.284705524618626E-01
    0.296880403540393E+02    0.284372202656400E-01
    0.296980405379129E+02    0.284039318049433E-01
    0.297080407217864E+02    0.283706870169142E-01
    0.297180409056600E+02    0.283374858385297E-01
    0.297280410895336E+02    0.283043282066131E-01
    0.297380412734072E+02    0.282712140578281E-01
    0.297480414572807E+02    0.282381433286673E-01
    0.297580416411543E+02    0.282051159554596E-01
    0.297680418250279E+02    0.281721318743721E-01
    0.297780420089014E+02    0.281391910214180E-01
    0.297880421927750E+02    0.281062933324649E-01
    0.297980423766486E+02    0.280734387432486E-01
    0.298080425605222E+02    0.280406271893866E-01
    0.298180427443957E+02    0.280078586063961E-01
    0.298280429282693E+02    0.279751329297129E-01
    0.298380431121429E+02    0.279424500947127E-01
    0.298480432960165E+02    0.279098100367335E-01
    0.298580434798900E+02    0.278772126911008E-01
    0.298680436637636E+02    0.278446579931513E-01
    0.298780438476372E+02    0.278121458782608E-01
    0.298880440315108E+02    0.277796762818700E-01
    0.298980442153843E+02    0.277472491395096E-01
    0.299080443992579E+02    0.277148643868309E-01
    0.299180445831315E+02    0.276825219596563E-01
    0.299280447670051E+02    0.276502217938681E-01
    0.299380449508786E+02    0.276179638257086E-01
    0.299480451347522E+02    0.275857479915301E-01
    0.299580453186258E+02    0.275535742279554E-01
    0.299680455024994E+02    0.275214424718613E-01
    0.299780456863729E+02    0.274893526604093E-01
    0.299880458702465E+02    0.274573047310578E-01
    0.299980460541201E+02    0.274252986215769E-01
    0.300080462379937E+02    0.273933342700441E-01
    0.300180464218672E+02    0.273614116148653E-01
    0.300280466057408E+02    0.273295305947989E-01
    0.300380467896144E+02    0.272976911488014E-01
    0.300480469734879E+02    0.272658932133686E-01
    0.300580471573615E+02    0.272341367396924E-01
    0.300680473412351E+02    0.272024216542695E-01
    0.300780475251087E+02    0.271707479032373E-01
    0.300880477089822E+02    0.271391154271519E-01
    0.300980478928558E+02    0.271075241670229E-01
    0.301080480767294E+02    0.270759740642378E-01
    0.301180482606030E+02    0.270444650604576E-01
    0.301280484444765E+02    0.270129970976270E-01
    0.301380486283501E+02    0.269815701179135E-01
    0.301480488122237E+02    0.269501840637363E-01
    0.301580489960973E+02    0.269188388776933E-01
    0.301680491799708E+02    0.268875345025789E-01
    0.301780493638444E+02    0.268562708813392E-01
    0.301880495477180E+02    0.268250479570482E-01
    0.301980497315916E+02    0.267938656728902E-01
    0.302080499154651E+02    0.267627239721303E-01
    0.302180500993387E+02    0.267316227981032E-01
    0.302280502832123E+02    0.267005620941601E-01
    0.302380504670859E+02    0.266695418036683E-01
    0.302480506509594E+02    0.266385618700224E-01
    0.302580508348330E+02    0.266076222365339E-01
    0.302680510187066E+02    0.265767228464984E-01
    0.302780512025802E+02    0.265458636431371E-01
    0.302880513864537E+02    0.265150445695909E-01
    0.302980515703273E+02    0.264842655689077E-01
    0.303080517542009E+02    0.264535265840293E-01
    0.303180519380745E+02    0.264228275577812E-01
    0.303280521219480E+02    0.263921684328683E-01
    0.303380523058216E+02    0.263615491518687E-01
    0.303480524896952E+02    0.263309696572317E-01
    0.303580526735687E+02    0.263004298912789E-01
    0.303680528574423E+02    0.262699297962055E-01
    0.303780530413159E+02    0.262394693140863E-01
    0.303880532251895E+02    0.262090483868822E-01
    0.303980534090630E+02    0.261786669564495E-01
    0.304080535929366E+02    0.261483249645514E-01
    0.304180537768102E+02    0.261180223528708E-01
    0.304280539606838E+02    0.260877590630257E-01
    0.304380541445573E+02    0.260575350365852E-01
    0.304480543284309E+02    0.260273502150873E-01
    0.304580545123045E+02    0.259972045400590E-01
    0.304680546961781E+02    0.259670979530346E-01
    0.304780548800516E+02    0.259370303955770E-01
    0.304880550639252E+02    0.259070018093003E-01
    0.304980552477988E+02    0.258770121358893E-01
    0.305080554316724E+02    0.258470613171201E-01
    0.305180556155459E+02    0.258171492948887E-01
    0.305280557994195E+02    0.257872760112228E-01
    0.305380559832931E+02    0.257574414083055E-01
    0.305480561671667E+02    0.257276454284952E-01
    0.305580563510402E+02    0.256978880143479E-01
    0.305680565349138E+02    0.256681691086305E-01
    0.305780567187874E+02    0.256384886543225E-01
    0.305880569026609E+02    0.256088465946885E-01
    0.305980570865345E+02    0.255792428731990E-01
    0.306080572704081E+02    0.255496774335916E-01
    0.306180574542817E+02    0.255201502199271E-01
    0.306280576381552E+02    0.254906611765080E-01
    0.306380578220288E+02    0.254612102479506E-01
    0.306480580059024E+02    0.254317973792616E-01
    0.306580581897760E+02    0.254024225209271E-01
    0.306680583736495E+02    0.253730856004321E-01
    0.306780585575231E+02    0.253437865831263E-01
    0.306880587413967E+02    0.253145254077071E-01
    0.306980589252703E+02    0.252853020206690E-01
    0.307080591091438E+02    0.252561163685367E-01
    0.307180592930174E+02    0.252269683981797E-01
    0.307280594768910E+02    0.251978580566369E-01
    0.307380596607646E+02    0.251687852911744E-01
    0.307480598446381E+02    0.251397500492799E-01
    0.307580600285117E+02    0.251107522786208E-01
    0.307680602123853E+02    0.250817919270324E-01
    0.307780603962589E+02    0.250528689425384E-01
    0.307880605801324E+02    0.250239832732478E-01
    0.307980607640060E+02    0.249951348674386E-01
    0.308080609478796E+02    0.249663236734448E-01
    0.308180611317531E+02    0.249375496397093E-01
    0.308280613156267E+02    0.249088127147065E-01
    0.308380614995003E+02    0.248801128469713E-01
    0.308480616833739E+02    0.248514499850487E-01
    0.308580618672474E+02    0.248228240774882E-01
    0.308680620511210E+02    0.247942350728281E-01
    0.308780622349946E+02    0.247656829195749E-01
    0.308880624188682E+02    0.247371675661950E-01
    0.308980626027417E+02    0.247086889610967E-01
    0.309080627866153E+02    0.246802470526184E-01
    0.309180629704889E+02    0.246518417890295E-01
    0.309280631543625E+02    0.246234731185030E-01
    0.309380633382360E+02    0.245951409891279E-01
    0.309480635221096E+02    0.245668453488951E-01
    0.309580637059832E+02    0.245385861456977E-01
    0.309680638898568E+02    0.245103633273294E-01
    0.309780640737303E+02    0.244821768414869E-01
    0.309880642576039E+02    0.244540266357716E-01
    0.309980644414775E+02    0.244259126576954E-01
    0.310080646253511E+02    0.243978348546874E-01
    0.310180648092246E+02    0.243697931741015E-01
    0.310280649930982E+02    0.243417875632270E-01
    0.310380651769718E+02    0.243138179692991E-01
    0.310480653608454E+02    0.242858843395120E-01
    0.310580655447189E+02    0.242579866210324E-01
    0.310680657285925E+02    0.242301247610142E-01
    0.310780659124661E+02    0.242022987066147E-01
    0.310880660963397E+02    0.241745084050100E-01
    0.310980662802132E+02    0.241467538034124E-01
    0.311080664640868E+02    0.241190348490876E-01
    0.311180666479604E+02    0.240913514893725E-01
    0.311280668318339E+02    0.240637036716906E-01
    0.311380670157075E+02    0.240360913435728E-01
    0.311480671995811E+02    0.240085144526703E-01
    0.311580673834547E+02    0.239809729467737E-01
    0.311680675673282E+02    0.239534667738388E-01
    0.311780677512018E+02    0.239259958819389E-01
    0.311880679350754E+02    0.238985602194097E-01
    0.311980681189490E+02    0.238711597347271E-01
    0.312080683028225E+02    0.238437943765791E-01
    0.312180684866961E+02    0.238164640938994E-01
    0.312280686705697E+02    0.237891688358225E-01
    0.312380688544433E+02    0.237619085516972E-01
    0.312480690383168E+02    0.237346831911490E-01
    0.312580692221904E+02    0.237074927040106E-01
    0.312680694060640E+02    0.236803370403705E-01
    0.312780695899376E+02    0.236532161499971E-01
    0.312880697738111E+02    0.236261299855785E-01
    0.312980699576847E+02    0.235990784954296E-01
    0.313080701415583E+02    0.235720616316587E-01
    0.313180703254319E+02    0.235450793455152E-01
    0.313280705093054E+02    0.235181315884725E-01
    0.313380706931790E+02    0.234912183122728E-01
    0.313480708770526E+02    0.234643394689233E-01
    0.313580710609262E+02    0.234374950102738E-01
    0.313680712447997E+02    0.234106848888973E-01
    0.313780714286733E+02    0.233839090571673E-01
    0.313880716125469E+02    0.233571674677036E-01
    0.313980717964204E+02    0.233304600732606E-01
    0.314080719802940E+02    0.233037868267183E-01
    0.314180721641676E+02    0.232771476810604E-01
    0.314280723480412E+02    0.232505425893734E-01
    0.314380725319147E+02    0.232239715048434E-01
    0.314480727157883E+02    0.231974343805565E-01
    0.314580728996619E+02    0.231709311698817E-01
    0.314680730835355E+02    0.231444618260770E-01
    0.314780732674090E+02    0.231180263024501E-01
    0.314880734512826E+02    0.230916245522840E-01
    0.314980736351562E+02    0.230652565288646E-01
    0.315080738190298E+02    0.230389221854582E-01
    0.315180740029033E+02    0.230126214752911E-01
    0.315280741867769E+02    0.229863543515453E-01
    0.315380743706505E+02    0.229601207673483E-01
    0.315480745545241E+02    0.229339206757670E-01
    0.315580747383976E+02    0.229077540298024E-01
    0.315680749222712E+02    0.228816207823841E-01
    0.315780751061448E+02    0.228555208863675E-01
    0.315880752900184E+02    0.228294542945337E-01
    0.315980754738919E+02    0.228034209595880E-01
    0.316080756577655E+02    0.227774208341624E-01
    0.316180758416391E+02    0.227514538708176E-01
    0.316280760255127E+02    0.227255200220496E-01
    0.316380762093862E+02    0.226996192402928E-01
    0.316480763932598E+02    0.226737514779287E-01
    0.316580765771334E+02    0.226479166872936E-01
    0.316680767610069E+02    0.226221148206882E-01
    0.316780769448805E+02    0.225963458303878E-01
    0.316880771287541E+02    0.225706096686534E-01
    0.316980773126277E+02    0.225449062877442E-01
    0.317080774965012E+02    0.225192356399301E-01
    0.317180776803748E+02    0.224935976775051E-01
    0.317280778642484E+02    0.224679923527998E-01
    0.317380780481220E+02    0.224424196181983E-01
    0.317480782319955E+02    0.224168794261474E-01
    0.317580784158691E+02    0.223913717291755E-01
    0.317680785997427E+02    0.223658964799042E-01
    0.317780787836163E+02    0.223404536310614E-01
    0.317880789674898E+02    0.223150431354936E-01
    0.317980791513634E+02    0.222896649461828E-01
    0.318080793352370E+02    0.222643190162534E-01
    0.318180795191106E+02    0.222390052989870E-01
    0.318280797029841E+02    0.222137237478220E-01
    0.318380798868577E+02    0.221884743163916E-01
    0.318480800707313E+02    0.221632569584905E-01
    0.318580802546049E+02    0.221380716281155E-01
    0.318680804384784E+02    0.221129182794489E-01
    0.318780806223520E+02    0.220877968668856E-01
    0.318880808062256E+02    0.220627073450026E-01
    0.318980809900991E+02    0.220376496685294E-01
    0.319080811739727E+02    0.220126237914780E-01
    0.319180813578463E+02    0.219876296741924E-01
    0.319280815417199E+02    0.219626672645078E-01
    0.319380817255934E+02    0.219377365222000E-01
    0.319480819094670E+02    0.219128374025490E-01
    0.319580820933406E+02    0.218879698615366E-01
    0.319680822772142E+02    0.218631338553067E-01
    0.319780824610877E+02    0.218383293402025E-01
    0.319880826449613E+02    0.218135562728068E-01
    0.319980828288349E+02    0.217888146097676E-01
    0.320080830127085E+02    0.217641043079280E-01
    0.320180831965820E+02    0.217394253242634E-01
    0.320280833804556E+02    0.217147776158660E-01
    0.320380835643292E+02    0.216901611399485E-01
    0.320480837482028E+02    0.216655758538164E-01
    0.320580839320763E+02    0.216410217148647E-01
    0.320680841159499E+02    0.216164986805601E-01
    0.320780842998235E+02    0.215920067084323E-01
    0.320880844836971E+02    0.215675457560571E-01
    0.320980846675706E+02    0.215431157810455E-01
    0.321080848514442E+02    0.215187167410503E-01
    0.321180850353178E+02    0.214943485936907E-01
    0.321280852191914E+02    0.214700112966351E-01
    0.321380854030649E+02    0.214457048075295E-01
    0.321480855869385E+02    0.214214290839901E-01
    0.321580857708121E+02    0.213971840836164E-01
    0.321680859546857E+02    0.213729697639717E-01
    0.321780861385592E+02    0.213487860825776E-01
    0.321880863224328E+02    0.213246329969110E-01
    0.321980865063064E+02    0.213005104643978E-01
    0.322080866901799E+02    0.212764184424098E-01
    0.322180868740535E+02    0.212523568882634E-01
    0.322280870579271E+02    0.212283257592178E-01
    0.322380872418007E+02    0.212043250124763E-01
    0.322480874256742E+02    0.211803546051874E-01
    0.322580876095478E+02    0.211564144944467E-01
    0.322680877934214E+02    0.211325046372946E-01
    0.322780879772950E+02    0.211086249907567E-01
    0.322880881611685E+02    0.210847755117765E-01
    0.322980883450421E+02    0.210609561572956E-01
    0.323080885289157E+02    0.210371668842249E-01
    0.323180887127893E+02    0.210134076494598E-01
    0.323280888966628E+02    0.209896784098897E-01
    0.323380890805364E+02    0.209659791224084E-01
    0.323480892644100E+02    0.209423097439210E-01
    0.323580894482836E+02    0.209186702313606E-01
    0.323680896321571E+02    0.208950605416940E-01
    0.323780898160307E+02    0.208714806319355E-01
    0.323880899999043E+02    0.208479304591560E-01
    0.323980901837779E+02    0.208244099804982E-01
    0.324080903676514E+02    0.208009191531836E-01
    0.324180905515250E+02    0.207774579345266E-01
    0.324280907353986E+02    0.207540262819419E-01
    0.324380909192721E+02    0.207306241529596E-01
    0.324480911031457E+02    0.207072515052277E-01
    0.324580912870193E+02    0.206839082965294E-01
    0.324680914708929E+02    0.206605944847866E-01
    0.324780916547664E+02    0.206373100280679E-01
    0.324880918386400E+02    0.206140548846292E-01
    0.324980920225136E+02    0.205908290127523E-01
    0.325080922063872E+02    0.205676323710909E-01
    0.325180923902607E+02    0.205444649183055E-01
    0.325280925741343E+02    0.205213266133382E-01
    0.325380927580079E+02    0.204982174152098E-01
    0.325480929418815E+02    0.204751372831334E-01
    0.325580931257550E+02    0.204520861652881E-01
    0.325680933096286E+02    0.204290640551304E-01
    0.325780934935022E+02    0.204060708785324E-01
    0.325880936773758E+02    0.203831066066790E-01
    0.325980938612493E+02    0.203601711996864E-01
    0.326080940451229E+02    0.203372646178170E-01
    0.326180942289965E+02    0.203143868214703E-01
    0.326280944128701E+02    0.202915377711103E-01
    0.326380945967436E+02    0.202687174276288E-01
    0.326480947806172E+02    0.202459257516746E-01
    0.326580949644908E+02    0.202231627042230E-01
    0.326680951483644E+02    0.202004282463433E-01
    0.326780953322379E+02    0.201777223391742E-01
    0.326880955161115E+02    0.201550449439596E-01
    0.326980956999851E+02    0.201323960221243E-01
    0.327080958838586E+02    0.201097755349570E-01
    0.327180960677322E+02    0.200871834439867E-01
    0.327280962516058E+02    0.200646197107083E-01
    0.327380964354794E+02    0.200420842966908E-01
    0.327480966193529E+02    0.200195771635391E-01
    0.327580968032265E+02    0.199970982728500E-01
    0.327680969871001E+02    0.199746475862632E-01
    0.327780971709737E+02    0.199522250654068E-01
    0.327880973548472E+02    0.199298306719104E-01
    0.327980975387208E+02    0.199074643673915E-01
    0.328080977225944E+02    0.198851261134491E-01
    0.328180979064680E+02    0.198628158716587E-01
    0.328280980903415E+02    0.198405336035630E-01
    0.328380982742151E+02    0.198182792706762E-01
    0.328480984580887E+02    0.197960528344737E-01
    0.328580986419623E+02    0.197738542563892E-01
    0.328680988258358E+02    0.197516834978170E-01
    0.328780990097094E+02    0.197295405201089E-01
    0.328880991935830E+02    0.197074252845750E-01
    0.328980993774566E+02    0.196853377524850E-01
    0.329080995613301E+02    0.196632778850699E-01
    0.329180997452037E+02    0.196412456435255E-01
    0.329280999290773E+02    0.196192409890156E-01
    0.329381001129508E+02    0.195972638826773E-01
    0.329481002968244E+02    0.195753142856258E-01
    0.329581004806980E+02    0.195533921589606E-01
    0.329681006645716E+02    0.195314974637723E-01
    0.329781008484451E+02    0.195096301611506E-01
    0.329881010323187E+02    0.194877902121901E-01
    0.329981012161923E+02    0.194659775780011E-01
    0.330081014000659E+02    0.194441922197159E-01
    0.330181015839394E+02    0.194224340984993E-01
    0.330281017678130E+02    0.194007031755563E-01
    0.330381019516866E+02    0.193789994121435E-01
    0.330481021355602E+02    0.193573227695730E-01
    0.330581023194337E+02    0.193356732092276E-01
    0.330681025033073E+02    0.193140506925706E-01
    0.330781026871809E+02    0.192924551811452E-01
    0.330881028710545E+02    0.192708866365915E-01
    0.330981030549280E+02    0.192493450206508E-01
    0.331081032388016E+02    0.192278302951658E-01
    0.331181034226752E+02    0.192063424221059E-01
    0.331281036065488E+02    0.191848813636140E-01
    0.331381037904223E+02    0.191634470818424E-01
    0.331481039742959E+02    0.191420395391614E-01
    0.331581041581695E+02    0.191206586980847E-01
    0.331681043420431E+02    0.190993045212084E-01
    0.331781045259166E+02    0.190779769713684E-01
    0.331881047097902E+02    0.190566760114378E-01
    0.331981048936638E+02    0.190354016044754E-01
    0.332081050775373E+02    0.190141537134838E-01
    0.332181052614109E+02    0.189929323043920E-01
    0.332281054452845E+02    0.189717373354563E-01
    0.332381056291581E+02    0.189505687742443E-01
    0.332481058130316E+02    0.189294265836608E-01
    0.332581059969052E+02    0.189083107276761E-01
    0.332681061807788E+02    0.188872211703201E-01
    0.332781063646524E+02    0.188661578758076E-01
    0.332881065485259E+02    0.188451208084590E-01
    0.332981067323995E+02    0.188241099327180E-01
    0.333081069162731E+02    0.188031252131332E-01
    0.333181071001467E+02    0.187821666143930E-01
    0.333281072840202E+02    0.187612341012244E-01
    0.333381074678938E+02    0.187403276384837E-01
    0.333481076517674E+02    0.187194471910890E-01
    0.333581078356410E+02    0.186985927240371E-01
    0.333681080195145E+02    0.186777642023856E-01
    0.333781082033881E+02    0.186569615912416E-01
    0.333881083872617E+02    0.186361848557687E-01
    0.333981085711353E+02    0.186154339611562E-01
    0.334081087550088E+02    0.185947088726296E-01
    0.334181089388824E+02    0.185740095554476E-01
    0.334281091227560E+02    0.185533359748550E-01
    0.334381093066296E+02    0.185326880961295E-01
    0.334481094905031E+02    0.185120658845655E-01
    0.334581096743767E+02    0.184914693053535E-01
    0.334681098582503E+02    0.184708983238232E-01
    0.334781100421239E+02    0.184503529051888E-01
    0.334881102259974E+02    0.184298330146698E-01
    0.334981104098710E+02    0.184093386174620E-01
    0.335081105937446E+02    0.183888696787366E-01
    0.335181107776181E+02    0.183684261636351E-01
    0.335281109614917E+02    0.183480080372698E-01
    0.335381111453653E+02    0.183276152647226E-01
    0.335481113292389E+02    0.183072478110452E-01
    0.335581115131124E+02    0.182869056412597E-01
    0.335681116969860E+02    0.182665887203603E-01
    0.335781118808596E+02    0.182462970133155E-01
    0.335881120647332E+02    0.182260304850712E-01
    0.335981122486067E+02    0.182057891005536E-01
    0.336081124324803E+02    0.181855728246742E-01
    0.336181126163539E+02    0.181653816223344E-01
    0.336281128002275E+02    0.181452154584301E-01
    0.336381129841010E+02    0.181250742978581E-01
    0.336481131679746E+02    0.181049581055223E-01
    0.336581133518482E+02    0.180848668463399E-01
    0.336681135357218E+02    0.180648004852478E-01
    0.336781137195953E+02    0.180447589872115E-01
    0.336881139034689E+02    0.180247423172295E-01
    0.336981140873425E+02    0.180047504403430E-01
    0.337081142712161E+02    0.179847833216429E-01
    0.337181144550896E+02    0.179648409262747E-01
    0.337281146389632E+02    0.179449232194523E-01
    0.337381148228368E+02    0.179250301664544E-01
    0.337481150067103E+02    0.179051617326534E-01
    0.337581151905839E+02    0.178853178834613E-01
    0.337681153744575E+02    0.178654985844448E-01
    0.337781155583311E+02    0.178457038012468E-01
    0.337881157422046E+02    0.178259334995358E-01
    0.337981159260782E+02    0.178061876452153E-01
    0.338081161099518E+02    0.177864662042230E-01
    0.338181162938254E+02    0.177667691426141E-01
    0.338281164776989E+02    0.177470964265754E-01
    0.338381166615725E+02    0.177274480223971E-01
    0.338481168454461E+02    0.177078238964923E-01
    0.338581170293197E+02    0.176882240153341E-01
    0.338681172131932E+02    0.176686483453198E-01
    0.338781173970668E+02    0.176490968511029E-01
    0.338881175809404E+02    0.176295695192023E-01
    0.338981177648140E+02    0.176100662802703E-01
    0.339081179486875E+02    0.175905871257870E-01
    0.339181181325611E+02    0.175711320187587E-01
    0.339281183164347E+02    0.175517009262369E-01
    0.339381185003082E+02    0.175322938156422E-01
    0.339481186841818E+02    0.175129106545901E-01
    0.339581188680554E+02    0.174935514108100E-01
    0.339681190519290E+02    0.174742160521457E-01
    0.339781192358026E+02    0.174549045465360E-01
    0.339881194196761E+02    0.174356168620110E-01
    0.339981196035497E+02    0.174163529666838E-01
    0.340081197874233E+02    0.173971128287501E-01
    0.340181199712968E+02    0.173778964164631E-01
    0.340281201551704E+02    0.173587036981491E-01
    0.340381203390440E+02    0.173395346421889E-01
    0.340481205229176E+02    0.173203892170008E-01
    0.340581207067911E+02    0.173012673910634E-01
    0.340681208906647E+02    0.172821691328817E-01
    0.340781210745383E+02    0.172630944109983E-01
    0.340881212584119E+02    0.172440431939345E-01
    0.340981214422854E+02    0.172250154503169E-01
    0.341081216261590E+02    0.172060111486984E-01
    0.341181218100326E+02    0.171870302576830E-01
    0.341281219939062E+02    0.171680727458526E-01
    0.341381221777797E+02    0.171491385817991E-01
    0.341481223616533E+02    0.171302277341006E-01
    0.341581225455269E+02    0.171113401713256E-01
    0.341681227294005E+02    0.170924758620265E-01
    0.341781229132740E+02    0.170736347747396E-01
    0.341881230971476E+02    0.170548168779811E-01
    0.341981232810212E+02    0.170360221402465E-01
    0.342081234648948E+02    0.170172505300120E-01
    0.342181236487683E+02    0.169985020157306E-01
    0.342281238326419E+02    0.169797765658354E-01
    0.342381240165155E+02    0.169610741487391E-01
    0.342481242003891E+02    0.169423947328365E-01
    0.342581243842626E+02    0.169237382865060E-01
    0.342681245681362E+02    0.169051047781125E-01
    0.342781247520098E+02    0.168864941760106E-01
    0.342881249358833E+02    0.168679064485484E-01
    0.342981251197569E+02    0.168493415640710E-01
    0.343081253036305E+02    0.168307994909254E-01
    0.343181254875041E+02    0.168122801974652E-01
    0.343281256713776E+02    0.167937836520561E-01
    0.343381258552512E+02    0.167753098230805E-01
    0.343481260391248E+02    0.167568586789435E-01
    0.343581262229984E+02    0.167384301880791E-01
    0.343681264068719E+02    0.167200243189557E-01
    0.343781265907455E+02    0.167016410400815E-01
    0.343881267746191E+02    0.166832803200118E-01
    0.343981269584927E+02    0.166649421273549E-01
    0.344081271423662E+02    0.166466264307725E-01
    0.344181273262398E+02    0.166283331989964E-01
    0.344281275101134E+02    0.166100624008261E-01
    0.344381276939870E+02    0.165918140051321E-01
    0.344481278778605E+02    0.165735879808755E-01
    0.344581280617341E+02    0.165553842970739E-01
    0.344681282456077E+02    0.165372029228720E-01
    0.344781284294813E+02    0.165190438274804E-01
    0.344881286133548E+02    0.165009069802070E-01
    0.344981287972284E+02    0.164827923504774E-01
    0.345081289811020E+02    0.164646999077891E-01
    0.345181291649756E+02    0.164466296217542E-01
    0.345281293488491E+02    0.164285814620840E-01
    0.345381295327227E+02    0.164105553985622E-01
    0.345481297165963E+02    0.163925514008737E-01
    0.345581299004699E+02    0.163745694379602E-01
    0.345681300843434E+02    0.163566094954130E-01
    0.345781302682170E+02    0.163386715111528E-01
    0.345881304520906E+02    0.163207554794987E-01
    0.345981306359641E+02    0.163028613658396E-01
    0.346081308198377E+02    0.162849891403886E-01
    0.346181310037113E+02    0.162671387737209E-01
    0.346281311875849E+02    0.162493102365697E-01
    0.346381313714584E+02    0.162315034997649E-01
    0.346481315553320E+02    0.162137185342356E-01
    0.346581317392056E+02    0.161959553109969E-01
    0.346681319230792E+02    0.161782138011363E-01
    0.346781321069527E+02    0.161604939758202E-01
    0.346881322908263E+02    0.161427958062798E-01
    0.346981324746999E+02    0.161251192638029E-01
    0.347081326585735E+02    0.161074643197520E-01
    0.347181328424470E+02    0.160898309455152E-01
    0.347281330263206E+02    0.160722191125412E-01
    0.347381332101942E+02    0.160546287923143E-01
    0.347481333940678E+02    0.160370599563505E-01
    0.347581335779413E+02    0.160195125761973E-01
    0.347681337618149E+02    0.160019866235076E-01
    0.347781339456885E+02    0.159844820696831E-01
    0.347881341295621E+02    0.159669988864730E-01
    0.347981343134356E+02    0.159495370454624E-01
    0.348081344973092E+02    0.159320965182623E-01
    0.348181346811828E+02    0.159146772764940E-01
    0.348281348650563E+02    0.158972792917748E-01
    0.348381350489299E+02    0.158799025357181E-01
    0.348481352328035E+02    0.158625469799289E-01
    0.348581354166771E+02    0.158452125960019E-01
    0.348681356005506E+02    0.158278993555216E-01
    0.348781357844242E+02    0.158106072300573E-01
    0.348881359682978E+02    0.157933361911658E-01
    0.348981361521714E+02    0.157760862103896E-01
    0.349081363360449E+02    0.157588572592566E-01
    0.349181365199185E+02    0.157416493092813E-01
    0.349281367037921E+02    0.157244623319657E-01
    0.349381368876657E+02    0.157072962988007E-01
    0.349481370715392E+02    0.156901511812678E-01
    0.349581372554128E+02    0.156730269508417E-01
    0.349681374392864E+02    0.156559235789929E-01
    0.349781376231600E+02    0.156388410371908E-01
    0.349881378070335E+02    0.156217792969069E-01
    0.349981379909071E+02    0.156047383296187E-01
    0.350081381747807E+02    0.155877181068137E-01
    0.350181383586542E+02    0.155707185999935E-01
    0.350281385425278E+02    0.155537397806780E-01
    0.350381387264014E+02    0.155367816204107E-01
    0.350481389102750E+02    0.155198440907622E-01
    0.350581390941485E+02    0.155029271633357E-01
    0.350681392780221E+02    0.154860308097733E-01
    0.350781394618957E+02    0.154691550017579E-01
    0.350881396457693E+02    0.154522997110198E-01
    0.350981398296428E+02    0.154354649093403E-01
    0.351081400135164E+02    0.154186505685559E-01
    0.351181401973900E+02    0.154018566605715E-01
    0.351281403812636E+02    0.153850831573461E-01
    0.351381405651371E+02    0.153683300309169E-01
    0.351481407490107E+02    0.153515972533816E-01
    0.351581409328843E+02    0.153348847969316E-01
    0.351681411167579E+02    0.153181926338243E-01
    0.351781413006314E+02    0.153015207364054E-01
    0.351881414845050E+02    0.152848690771593E-01
    0.351981416683786E+02    0.152682376284334E-01
    0.352081418522522E+02    0.152516263630500E-01
    0.352181420361257E+02    0.152350352534838E-01
    0.352281422199993E+02    0.152184642728807E-01
    0.352381424038729E+02    0.152019133934451E-01
    0.352481425877465E+02    0.151853825884158E-01
    0.352581427716200E+02    0.151688719373445E-01
    0.352681429554936E+02    0.151523810968001E-01
    0.352781431393672E+02    0.151359103543022E-01
    0.352881433232408E+02    0.151194595793935E-01
    0.352981435071143E+02    0.151030287453094E-01
    0.353081436909879E+02    0.150866178255145E-01
    0.353181438748615E+02    0.150702267936004E-01
    0.353281440587350E+02    0.150538556231436E-01
    0.353381442426086E+02    0.150375042879503E-01
    0.353481444264822E+02    0.150211727617934E-01
    0.353581446103558E+02    0.150048610185443E-01
    0.353681447942293E+02    0.149885690321355E-01
    0.353781449781029E+02    0.149722967765604E-01
    0.353881451619765E+02    0.149560442258672E-01
    0.353981453458501E+02    0.149398113541566E-01
    0.354081455297236E+02    0.149235981355688E-01
    0.354181457135972E+02    0.149074045442961E-01
    0.354281458974708E+02    0.148912305545605E-01
    0.354381460813444E+02    0.148750761406213E-01
    0.354481462652179E+02    0.148589412767630E-01
    0.354581464490915E+02    0.148428259372719E-01
    0.354681466329651E+02    0.148267300965859E-01
    0.354781468168387E+02    0.148106537289116E-01
    0.354881470007122E+02    0.147945968086775E-01
    0.354981471845858E+02    0.147785593102465E-01
    0.355081473684594E+02    0.147625412079914E-01
    0.355181475523330E+02    0.147465424762897E-01
    0.355281477362065E+02    0.147305630895216E-01
    0.355381479200801E+02    0.147146030220618E-01
    0.355481481039537E+02    0.146986622482824E-01
    0.355581482878273E+02    0.146827407425499E-01
    0.355681484717008E+02    0.146668384792227E-01
    0.355781486555744E+02    0.146509554326518E-01
    0.355881488394480E+02    0.146350915771797E-01
    0.355981490233216E+02    0.146192468871397E-01
    0.356081492071951E+02    0.146034213368567E-01
    0.356181493910687E+02    0.145876149006479E-01
    0.356281495749423E+02    0.145718275528225E-01
    0.356381497588158E+02    0.145560592676848E-01
    0.356481499426894E+02    0.145403100195340E-01
    0.356581501265630E+02    0.145245797826680E-01
    0.356681503104366E+02    0.145088685313833E-01
    0.356781504943101E+02    0.144931762399798E-01
    0.356881506781837E+02    0.144775028827621E-01
    0.356981508620573E+02    0.144618484340434E-01
    0.357081510459309E+02    0.144462128681481E-01
    0.357181512298044E+02    0.144305961594157E-01
    0.357281514136780E+02    0.144149982822039E-01
    0.357381515975516E+02    0.143994192108927E-01
    0.357481517814252E+02    0.143838589198883E-01
    0.357581519652987E+02    0.143683173836262E-01
    0.357681521491723E+02    0.143527945765763E-01
    0.357781523330459E+02    0.143372904732459E-01
    0.357881525169195E+02    0.143218050481830E-01
    0.357981527007930E+02    0.143063382759826E-01
    0.358081528846666E+02    0.142908901312869E-01
    0.358181530685402E+02    0.142754605887929E-01
    0.358281532524137E+02    0.142600496232513E-01
    0.358381534362873E+02    0.142446572094747E-01
    0.358481536201609E+02    0.142292833223346E-01
    0.358581538040345E+02    0.142139279367735E-01
    0.358681539879080E+02    0.141985910277969E-01
    0.358781541717816E+02    0.141832725704835E-01
    0.358881543556552E+02    0.141679725399843E-01
    0.358981545395288E+02    0.141526909115227E-01
    0.359081547234023E+02    0.141374276604180E-01
    0.359181549072759E+02    0.141221827620242E-01
    0.359281550911495E+02    0.141069561918407E-01
    0.359381552750231E+02    0.140917479254279E-01
    0.359481554588966E+02    0.140765579391731E-01
    0.359581556427702E+02    0.140613862085324E-01
    0.359681558266438E+02    0.140462327002722E-01
    0.359781560105174E+02    0.140310974075057E-01
    0.359881561943909E+02    0.140159802954797E-01
    0.359981563782645E+02    0.140008813417309E-01
    0.360081565621381E+02    0.139858005224580E-01
    0.360181567460117E+02    0.139707378138217E-01
    0.360281569298852E+02    0.139556931920818E-01
    0.360381571137588E+02    0.139406666335635E-01
    0.360481572976324E+02    0.139256581143941E-01
    0.360581574815060E+02    0.139106676111716E-01
    0.360681576653795E+02    0.138956951002712E-01
    0.360781578492531E+02    0.138807405582098E-01
    0.360881580331267E+02    0.138658039615175E-01
    0.360981582170002E+02    0.138508852868024E-01
    0.361081584008738E+02    0.138359845106852E-01
    0.361181585847474E+02    0.138211016098774E-01
    0.361281587686210E+02    0.138062365610364E-01
    0.361381589524945E+02    0.137913893409582E-01
    0.361481591363681E+02    0.137765599263971E-01
    0.361581593202417E+02    0.137617482941605E-01
    0.361681595041153E+02    0.137469544203831E-01
    0.361781596879888E+02    0.137321782838552E-01
    0.361881598718624E+02    0.137174198595511E-01
    0.361981600557360E+02    0.137026791249296E-01
    0.362081602396096E+02    0.136879560568709E-01
    0.362181604234831E+02    0.136732506322570E-01
    0.362281606073567E+02    0.136585628279723E-01
    0.362381607912303E+02    0.136438926209118E-01
    0.362481609751039E+02    0.136292399879564E-01
    0.362581611589774E+02    0.136146049059962E-01
    0.362681613428510E+02    0.135999873519162E-01
    0.362781615267246E+02    0.135853873025981E-01
    0.362881617105982E+02    0.135708047349196E-01
    0.362981618944717E+02    0.135562396257538E-01
    0.363081620783453E+02    0.135416919519694E-01
    0.363181622622189E+02    0.135271616904303E-01
    0.363281624460925E+02    0.135126488179972E-01
    0.363381626299660E+02    0.134981533115270E-01
    0.363481628138396E+02    0.134836751478748E-01
    0.363581629977132E+02    0.134692143038949E-01
    0.363681631815868E+02    0.134547707564423E-01
    0.363781633654603E+02    0.134403444823742E-01
    0.363881635493339E+02    0.134259354585534E-01
    0.363981637332075E+02    0.134115436618487E-01
    0.364081639170810E+02    0.133971690691384E-01
    0.364181641009546E+02    0.133828116573130E-01
    0.364281642848282E+02    0.133684714032773E-01
    0.364381644687018E+02    0.133541482839538E-01
    0.364481646525753E+02    0.133398422762854E-01
    0.364581648364489E+02    0.133255533572390E-01
    0.364681650203225E+02    0.133112815038076E-01
    0.364781652041961E+02    0.132970266930145E-01
    0.364881653880696E+02    0.132827889019162E-01
    0.364981655719432E+02    0.132685681076041E-01
    0.365081657558168E+02    0.132543642872107E-01
    0.365181659396904E+02    0.132401774179090E-01
    0.365281661235639E+02    0.132260074769189E-01
    0.365381663074375E+02    0.132118544415061E-01
    0.365481664913111E+02    0.131977182889945E-01
    0.365581666751847E+02    0.131835989967395E-01
    0.365681668590582E+02    0.131694965421824E-01
    0.365781670429318E+02    0.131554109028036E-01
    0.365881672268054E+02    0.131413420561468E-01
    0.365981674106790E+02    0.131272899798186E-01
    0.366081675945525E+02    0.131132546514880E-01
    0.366181677784261E+02    0.130992360488929E-01
    0.366281679622997E+02    0.130852341498275E-01
    0.366381681461732E+02    0.130712489321810E-01
    0.366481683300468E+02    0.130572803738923E-01
    0.366581685139204E+02    0.130433284530316E-01
    0.366681686977940E+02    0.130293931479581E-01
    0.366781688816675E+02    0.130154744440026E-01
    0.366881690655411E+02    0.130015722917213E-01
    0.366981692494147E+02    0.129876867022987E-01
    0.367081694332883E+02    0.129738176403319E-01
    0.367181696171618E+02    0.129599650848736E-01
    0.367281698010354E+02    0.129461290144641E-01
    0.367381699849090E+02    0.129323094076526E-01
    0.367481701687826E+02    0.129185062430138E-01
    0.367581703526561E+02    0.129047194991714E-01
    0.367681705365297E+02    0.128909491548051E-01
    0.367781707204033E+02    0.128771951886384E-01
    0.367881709042769E+02    0.128634575794316E-01
    0.367981710881504E+02    0.128497363060462E-01
    0.368081712720240E+02    0.128360313472963E-01
    0.368181714558976E+02    0.128223426820969E-01
    0.368281716397712E+02    0.128086702893848E-01
    0.368381718236447E+02    0.127950141481261E-01
    0.368481720075183E+02    0.127813742373238E-01
    0.368581721913919E+02    0.127677505360043E-01
    0.368681723752655E+02    0.127541430232245E-01
    0.368781725591390E+02    0.127405516780513E-01
    0.368881727430126E+02    0.127269764796916E-01
    0.368981729268862E+02    0.127134174069817E-01
    0.369081731107597E+02    0.126998744392888E-01
    0.369181732946333E+02    0.126863475556855E-01
    0.369281734785069E+02    0.126728367353168E-01
    0.369381736623805E+02    0.126593419573401E-01
    0.369481738462540E+02    0.126458632009164E-01
    0.369581740301276E+02    0.126324004452122E-01
    0.369681742140012E+02    0.126189536693963E-01
    0.369781743978748E+02    0.126055228526392E-01
    0.369881745817483E+02    0.125921079741119E-01
    0.369981747656219E+02    0.125787090129851E-01
    0.370081749494955E+02    0.125653259484284E-01
    0.370181751333691E+02    0.125519587596101E-01
    0.370281753172426E+02    0.125386074256972E-01
    0.370381755011162E+02    0.125252719258557E-01
    0.370481756849898E+02    0.125119522392504E-01
    0.370581758688634E+02    0.124986483450461E-01
    0.370681760527369E+02    0.124853602224081E-01
    0.370781762366105E+02    0.124720878505032E-01
    0.370881764204841E+02    0.124588312085012E-01
    0.370981766043577E+02    0.124455902755760E-01
    0.371081767882312E+02    0.124323650309076E-01
    0.371181769721048E+02    0.124191554536834E-01
    0.371281771559784E+02    0.124059615231008E-01
    0.371381773398519E+02    0.123927832183685E-01
    0.371481775237255E+02    0.123796205187093E-01
    0.371581777075991E+02    0.123664734033621E-01
    0.371681778914727E+02    0.123533418515845E-01
    0.371781780753462E+02    0.123402258426550E-01
    0.371881782592198E+02    0.123271253558755E-01
    0.371981784430934E+02    0.123140403705741E-01
    0.372081786269670E+02    0.123009708661081E-01
    0.372181788108405E+02    0.122879168218639E-01
    0.372281789947141E+02    0.122748782172656E-01
    0.372381791785877E+02    0.122618550317685E-01
    0.372481793624613E+02    0.122488472448686E-01
    0.372581795463348E+02    0.122358548361050E-01
    0.372681797302084E+02    0.122228777850534E-01
    0.372781799140820E+02    0.122099160713418E-01
    0.372881800979556E+02    0.121969696746417E-01
    0.372981802818291E+02    0.121840385746732E-01
    0.373081804657027E+02    0.121711227512063E-01
    0.373181806495763E+02    0.121582221840666E-01
    0.373281808334499E+02    0.121453368531281E-01
    0.373381810173234E+02    0.121324667383211E-01
    0.373481812011970E+02    0.121196118196310E-01
    0.373581813850706E+02    0.121067720770981E-01
    0.373681815689442E+02    0.120939474908079E-01
    0.373781817528177E+02    0.120811380409224E-01
    0.373881819366913E+02    0.120683437076086E-01
    0.373981821205649E+02    0.120555644709466E-01
    0.374081823044384E+02    0.120428003006084E-01
    0.374181824883120E+02    0.120300512120147E-01
    0.374281826721856E+02    0.120173171481659E-01
    0.374381828560592E+02    0.120045981031544E-01
    0.374481830399327E+02    0.119918940573096E-01
    0.374581832238063E+02    0.119792049911630E-01
    0.374681834076799E+02    0.119665308853624E-01
    0.374781835915535E+02    0.119538717205918E-01
    0.374881837754270E+02    0.119412274775993E-01
    0.374981839593006E+02    0.119285981371677E-01
    0.375081841431742E+02    0.119159836801240E-01
    0.375181843270478E+02    0.119033840873388E-01
    0.375281845109213E+02    0.118907993397332E-01
    0.375381846947949E+02    0.118782294182524E-01
    0.375481848786685E+02    0.118656743038765E-01
    0.375581850625421E+02    0.118531339776215E-01
    0.375681852464156E+02    0.118406084205341E-01
    0.375781854302892E+02    0.118280976136839E-01
    0.375881856141628E+02    0.118156015381705E-01
    0.375981857980364E+02    0.118031201751030E-01
    0.376081859819099E+02    0.117906535056455E-01
    0.376181861657835E+02    0.117782015102272E-01
    0.376281863496571E+02    0.117657641720849E-01
    0.376381865335307E+02    0.117533414704108E-01
    0.376481867174042E+02    0.117409333870420E-01
    0.376581869012778E+02    0.117285399031940E-01
    0.376681870851514E+02    0.117161610000863E-01
    0.376781872690250E+02    0.117037966589456E-01
    0.376881874528985E+02    0.116914468610032E-01
    0.376981876367721E+02    0.116791115874955E-01
    0.377081878206457E+02    0.116667908196623E-01
    0.377181880045192E+02    0.116544845387457E-01
    0.377281881883928E+02    0.116421927259898E-01
    0.377381883722664E+02    0.116299153626405E-01
    0.377481885561400E+02    0.116176524299446E-01
    0.377581887400135E+02    0.116054039091503E-01
    0.377681889238871E+02    0.115931697815057E-01
    0.377781891077607E+02    0.115809500282622E-01
    0.377881892916343E+02    0.115687446306717E-01
    0.377981894755078E+02    0.115565535699890E-01
    0.378081896593814E+02    0.115443768274722E-01
    0.378181898432550E+02    0.115322143843832E-01
    0.378281900271286E+02    0.115200662219896E-01
    0.378381902110021E+02    0.115079323215656E-01
    0.378481903948757E+02    0.114958126643930E-01
    0.378581905787493E+02    0.114837072317634E-01
    0.378681907626229E+02    0.114716160049795E-01
    0.378781909464964E+02    0.114595389653568E-01
    0.378881911303700E+02    0.114474760942253E-01
    0.378981913142436E+02    0.114354273729320E-01
    0.379081914981172E+02    0.114233927828420E-01
    0.379181916819907E+02    0.114113723053412E-01
    0.379281918658643E+02    0.113993659218379E-01
    0.379381920497379E+02    0.113873736137651E-01
    0.379481922336115E+02    0.113753953625828E-01
    0.379581924174850E+02    0.113634311497789E-01
    0.379681926013586E+02    0.113514809568717E-01
    0.379781927852322E+02    0.113395447654141E-01
    0.379881929691057E+02    0.113276225569888E-01
    0.379981931529793E+02    0.113157143132278E-01
    0.380081933368529E+02    0.113038200157803E-01
    0.380181935207265E+02    0.112919396463514E-01
    0.380281937046000E+02    0.112800731866822E-01
    0.380381938884736E+02    0.112682206185606E-01
    0.380481940723472E+02    0.112563819238062E-01
    0.380581942562208E+02    0.112445570842992E-01
    0.380681944400943E+02    0.112327460819599E-01
    0.380781946239679E+02    0.112209488987504E-01
    0.380881948078415E+02    0.112091655166895E-01
    0.380981949917151E+02    0.111973959178405E-01
    0.381081951755886E+02    0.111856400843221E-01
    0.381181953594622E+02    0.111738979982952E-01
    0.381281955433358E+02    0.111621696420351E-01
    0.381381957272094E+02    0.111504549979550E-01
    0.381481959110829E+02    0.111387540533538E-01
    0.381581960949565E+02    0.111270667720128E-01
    0.381681962788301E+02    0.111153931579995E-01
    0.381781964627036E+02    0.111037331849599E-01
    0.381881966465772E+02    0.110920868357546E-01
    0.381981968304508E+02    0.110804540929686E-01
    0.382081970143244E+02    0.110688349391986E-01
    0.382181971981979E+02    0.110572293570852E-01
    0.382281973820715E+02    0.110456373292777E-01
    0.382381975659451E+02    0.110340588384891E-01
    0.382481977498187E+02    0.110224938674439E-01
    0.382581979336922E+02    0.110109423989178E-01
    0.382681981175658E+02    0.109994044157446E-01
    0.382781983014394E+02    0.109878799007269E-01
    0.382881984853130E+02    0.109763688367468E-01
    0.382981986691865E+02    0.109648712067006E-01
    0.383081988530601E+02    0.109533869935090E-01
    0.383181990369337E+02    0.109419161801198E-01
    0.383281992208073E+02    0.109304587495038E-01
    0.383381994046808E+02    0.109190146846463E-01
    0.383481995885544E+02    0.109075839685592E-01
    0.383581997724280E+02    0.108961665842693E-01
    0.383681999563016E+02    0.108847625148108E-01
    0.383782001401751E+02    0.108733717432461E-01
    0.383882003240487E+02    0.108619942526388E-01
    0.383982005079223E+02    0.108506300260654E-01
    0.384082006917959E+02    0.108392790466133E-01
    0.384182008756694E+02    0.108279412973751E-01
    0.384282010595430E+02    0.108166167614533E-01
    0.384382012434166E+02    0.108053054219556E-01
    0.384482014272902E+02    0.107940072619937E-01
    0.384582016111637E+02    0.107827222646832E-01
    0.384682017950373E+02    0.107714504131457E-01
    0.384782019789109E+02    0.107601916905038E-01
    0.384882021627844E+02    0.107489460798845E-01
    0.384982023466580E+02    0.107377135644168E-01
    0.385082025305316E+02    0.107264941272331E-01
    0.385182027144052E+02    0.107152877514686E-01
    0.385282028982787E+02    0.107040944202619E-01
    0.385382030821523E+02    0.106929141167554E-01
    0.385482032660259E+02    0.106817468240958E-01
    0.385582034498995E+02    0.106705925254349E-01
    0.385682036337730E+02    0.106594512039305E-01
    0.385782038176466E+02    0.106483228427473E-01
    0.385882040015202E+02    0.106372074250578E-01
    0.385982041853938E+02    0.106261049340437E-01
    0.386082043692673E+02    0.106150153528972E-01
    0.386182045531409E+02    0.106039386648223E-01
    0.386282047370145E+02    0.105928748530360E-01
    0.386382049208881E+02    0.105818239007702E-01
    0.386482051047616E+02    0.105707857912728E-01
    0.386582052886352E+02    0.105597605078097E-01
    0.386682054725088E+02    0.105487480336663E-01
    0.386782056563824E+02    0.105377483521489E-01
    0.386882058402559E+02    0.105267614465866E-01
    0.386982060241295E+02    0.105157873003328E-01
    0.387082062080031E+02    0.105048258967671E-01
    0.387182063918767E+02    0.104938772192962E-01
    0.387282065757502E+02    0.104829412513567E-01
    0.387382067596238E+02    0.104720179764129E-01
    0.387482069434974E+02    0.104611073779683E-01
    0.387582071273710E+02    0.104502094395513E-01
    0.387682073112445E+02    0.104393241447292E-01
    0.387782074951181E+02    0.104284514771056E-01
    0.387882076789917E+02    0.104175914203193E-01
    0.387982078628652E+02    0.104067439580478E-01
    0.388082080467388E+02    0.103959090740101E-01
    0.388182082306124E+02    0.103850867519597E-01
    0.388282084144860E+02    0.103742769756954E-01
    0.388382085983595E+02    0.103634797290514E-01
    0.388482087822331E+02    0.103526949959114E-01
    0.388582089661067E+02    0.103419227601942E-01
    0.388682091499803E+02    0.103311630058632E-01
    0.388782093338538E+02    0.103204157169282E-01
    0.388882095177274E+02    0.103096808774732E-01
    0.388982097016010E+02    0.102989584719398E-01
    0.389082098854746E+02    0.102882484820773E-01
    0.389182100693481E+02    0.102775508962114E-01
    0.389282102532217E+02    0.102668656956682E-01
    0.389382104370953E+02    0.102561928653883E-01
    0.389482106209689E+02    0.102455323896422E-01
    0.389582108048424E+02    0.102348842527645E-01
    0.389682109887160E+02    0.102242484390658E-01
    0.389782111725896E+02    0.102136249330201E-01
    0.389882113564632E+02    0.102030137189916E-01
    0.389982115403367E+02    0.101924147814512E-01
    0.390082117242103E+02    0.101818281048852E-01
    0.390182119080839E+02    0.101712536738181E-01
    0.390282120919574E+02    0.101606914727907E-01
    0.390382122758310E+02    0.101501414863759E-01
    0.390482124597046E+02    0.101396036991717E-01
    0.390582126435782E+02    0.101290780957973E-01
    0.390682128274517E+02    0.101185646608930E-01
    0.390782130113253E+02    0.101080633791252E-01
    0.390882131951989E+02    0.100975742351756E-01
    0.390982133790725E+02    0.100870972137373E-01
    0.391082135629460E+02    0.100766322994744E-01
    0.391182137468196E+02    0.100661794773790E-01
    0.391282139306932E+02    0.100557387317760E-01
    0.391382141145668E+02    0.100453100476892E-01
    0.391482142984403E+02    0.100348934098288E-01
    0.391582144823139E+02    0.100244888029694E-01
    0.391682146661875E+02    0.100140962118949E-01
    0.391782148500611E+02    0.100037156213953E-01
    0.391882150339346E+02    0.999334701626877E-02
    0.391982152178082E+02    0.998299038132057E-02
    0.392082154016818E+02    0.997264570136238E-02
    0.392182155855553E+02    0.996231296120722E-02
    0.392282157694289E+02    0.995199214567536E-02
    0.392382159533025E+02    0.994168323959257E-02
    0.392482161371761E+02    0.993138622778566E-02
    0.392582163210496E+02    0.992110109508769E-02
    0.392682165049232E+02    0.991082782633552E-02
    0.392782166887968E+02    0.990056640637025E-02
    0.392882168726704E+02    0.989031682003775E-02
    0.392982170565439E+02    0.988007905218902E-02
    0.393082172404175E+02    0.986985308768097E-02
    0.393182174242911E+02    0.985963891137629E-02
    0.393282176081647E+02    0.984943650814502E-02
    0.393382177920382E+02    0.983924586286486E-02
    0.393482179759118E+02    0.982906696042232E-02
    0.393582181597854E+02    0.981889978571355E-02
    0.393682183436590E+02    0.980874432364534E-02
    0.393782185275325E+02    0.979860055913648E-02
    0.393882187114061E+02    0.978846847711865E-02
    0.393982188952797E+02    0.977834806253778E-02
    0.394082190791533E+02    0.976823930035513E-02
    0.394182192630268E+02    0.975814217554897E-02
    0.394282194469004E+02    0.974805667311560E-02
    0.394382196307740E+02    0.973798277807041E-02
    0.394482198146476E+02    0.972792047544939E-02
    0.394582199985211E+02    0.971786975031142E-02
    0.394682201823947E+02    0.970783058773744E-02
    0.394782203662683E+02    0.969780297283489E-02
    0.394882205501419E+02    0.968778689072157E-02
    0.394982207340154E+02    0.967778232658933E-02
    0.395082209178890E+02    0.966778926559481E-02
    0.395182211017626E+02    0.965780769296343E-02
    0.395282212856361E+02    0.964783759394157E-02
    0.395382214695097E+02    0.963787895380599E-02
    0.395482216533833E+02    0.962793175786625E-02
    0.395582218372569E+02    0.961799599146344E-02
    0.395682220211304E+02    0.960807163997397E-02
    0.395782222050040E+02    0.959815868880787E-02
    0.395882223888776E+02    0.958825712340747E-02
    0.395982225727512E+02    0.957836692924944E-02
    0.396082227566247E+02    0.956848809186121E-02
    0.396182229404983E+02    0.955862059677732E-02
    0.396282231243719E+02    0.954876442959694E-02
    0.396382233082455E+02    0.953891957594215E-02
    0.396482234921190E+02    0.952908602149328E-02
    0.396582236759926E+02    0.951926375204851E-02
    0.396682238598662E+02    0.950945274828452E-02
    0.396782240437398E+02    0.949965300954325E-02
    0.396882242276133E+02    0.948986450912025E-02
    0.396982244114869E+02    0.948008723656800E-02
    0.397082245953605E+02    0.947032117782911E-02
    0.397182247792341E+02    0.946056631879087E-02
    0.397282249631076E+02    0.945082264539733E-02
    0.397382251469812E+02    0.944109014360585E-02
    0.397482253308548E+02    0.943136879938711E-02
    0.397582255147284E+02    0.942165859876469E-02
    0.397682256986019E+02    0.941195952777359E-02
    0.397782258824755E+02    0.940227157247828E-02
    0.397882260663491E+02    0.939259471896402E-02
    0.397982262502227E+02    0.938292895334576E-02
    0.398082264340962E+02    0.937327426175734E-02
    0.398182266179698E+02    0.936363063035283E-02
    0.398282268018434E+02    0.935399804530698E-02
    0.398382269857170E+02    0.934437649281641E-02
    0.398482271695905E+02    0.933476595909059E-02
    0.398582273534641E+02    0.932516643035147E-02
    0.398682275373377E+02    0.931557789284495E-02
    0.398782277212112E+02    0.930600033280675E-02
    0.398882279050848E+02    0.929643373662464E-02
    0.398982280889584E+02    0.928687809038900E-02
    0.399082282728320E+02    0.927733338050046E-02
    0.399182284567055E+02    0.926779959324656E-02
    0.399282286405791E+02    0.925827671493555E-02
    0.399382288244527E+02    0.924876473188551E-02
    0.399482290083263E+02    0.923926363042223E-02
    0.399582291921998E+02    0.922977339687876E-02
    0.399682293760734E+02    0.922029401759411E-02
    0.399782295599470E+02    0.921082547891354E-02
    0.399882297438206E+02    0.920136776718871E-02
    0.399982299276941E+02    0.919192086877421E-02
    0.400082301115677E+02    0.918248477003226E-02
    0.400182302954413E+02    0.917305945732903E-02
    0.400282304793148E+02    0.916364491703573E-02
    0.400382306631884E+02    0.915424113552901E-02
    0.400482308470620E+02    0.914484809919063E-02
    0.400582310309356E+02    0.913546579440819E-02
    0.400682312148091E+02    0.912609420757511E-02
    0.400782313986827E+02    0.911673332509136E-02
    0.400882315825563E+02    0.910738313336388E-02
    0.400982317664299E+02    0.909804361880559E-02
    0.401082319503034E+02    0.908871476784404E-02
    0.401182321341770E+02    0.907939656690623E-02
    0.401282323180506E+02    0.907008900243544E-02
    0.401382325019242E+02    0.906079206088377E-02
    0.401482326857977E+02    0.905150572871505E-02
    0.401582328696713E+02    0.904222999240567E-02
    0.401682330535449E+02    0.903296483844514E-02
    0.401782332374185E+02    0.902371025333791E-02
    0.401882334212920E+02    0.901446622360364E-02
    0.401982336051656E+02    0.900523273577866E-02
    0.402082337890392E+02    0.899600977641657E-02
    0.402182339729128E+02    0.898679733209008E-02
    0.402282341567863E+02    0.897759538939118E-02
    0.402382343406599E+02    0.896840393493328E-02
    0.402482345245335E+02    0.895922295535010E-02
    0.402582347084071E+02    0.895005243729890E-02
    0.402682348922806E+02    0.894089236747918E-02
    0.402782350761542E+02    0.893174273254224E-02
    0.402882352600278E+02    0.892260351927066E-02
    0.402982354439013E+02    0.891347471440483E-02
    0.403082356277749E+02    0.890435630472794E-02
    0.403182358116485E+02    0.889524827705157E-02
    0.403282359955221E+02    0.888615061821505E-02
    0.403382361793956E+02    0.887706331508501E-02
    0.403482363632692E+02    0.886798635455856E-02
    0.403582365471428E+02    0.885891972356252E-02
    0.403682367310164E+02    0.884986340905258E-02
    0.403782369148899E+02    0.884081739801280E-02
    0.403882370987635E+02    0.883178167745617E-02
    0.403982372826371E+02    0.882275623442810E-02
    0.404082374665107E+02    0.881374105598750E-02
    0.404182376503842E+02    0.880473612921141E-02
    0.404282378342578E+02    0.879574144109845E-02
    0.404382380181314E+02    0.878675697791627E-02
    0.404482382020050E+02    0.877778273558919E-02
    0.404582383858785E+02    0.876881868487494E-02
    0.404682385697521E+02    0.875986482412383E-02
    0.404782387536257E+02    0.875092113863849E-02
    0.404882389374993E+02    0.874198761226893E-02
    0.404982391213728E+02    0.873306424214268E-02
    0.405082393052464E+02    0.872415100577166E-02
    0.405182394891200E+02    0.871524789381672E-02
    0.405282396729936E+02    0.870635489368397E-02
    0.405382398568671E+02    0.869747199281913E-02
    0.405482400407407E+02    0.868859917867165E-02
    0.405582402246143E+02    0.867973643872229E-02
    0.405682404084879E+02    0.867088376047723E-02
    0.405782405923614E+02    0.866204113145539E-02
    0.405882407762350E+02    0.865320853919447E-02
    0.405982409601086E+02    0.864438597125674E-02
    0.406082411439821E+02    0.863557341523864E-02
    0.406182413278557E+02    0.862677085870854E-02
    0.406282415117293E+02    0.861797828927170E-02
    0.406382416956029E+02    0.860919569456652E-02
    0.406482418794764E+02    0.860042306221057E-02
    0.406582420633500E+02    0.859166037983396E-02
    0.406682422472236E+02    0.858290763520726E-02
    0.406782424310972E+02    0.857416481583919E-02
    0.406882426149707E+02    0.856543190948925E-02
    0.406982427988443E+02    0.855670890383849E-02
    0.407082429827179E+02    0.854799578658091E-02
    0.407182431665915E+02    0.853929254541779E-02
    0.407282433504650E+02    0.853059916806935E-02
    0.407382435343386E+02    0.852191564224463E-02
    0.407482437182122E+02    0.851324195567266E-02
    0.407582439020858E+02    0.850457809608295E-02
    0.407682440859593E+02    0.849592405121380E-02
    0.407782442698329E+02    0.848727980880695E-02
    0.407882444537065E+02    0.847864535661145E-02
    0.407982446375801E+02    0.847002068238149E-02
    0.408082448214536E+02    0.846140577387662E-02
    0.408182450053272E+02    0.845280061886250E-02
    0.408282451892008E+02    0.844420520511061E-02
    0.408382453730744E+02    0.843561952039871E-02
    0.408482455569479E+02    0.842704355251122E-02
    0.408582457408215E+02    0.841847728923860E-02
    0.408682459246951E+02    0.840992071838017E-02
    0.408782461085686E+02    0.840137382774200E-02
    0.408882462924422E+02    0.839283660513877E-02
    0.408982464763158E+02    0.838430903839441E-02
    0.409082466601894E+02    0.837579111534227E-02
    0.409182468440629E+02    0.836728282382612E-02
    0.409282470279365E+02    0.835878415170089E-02
    0.409382472118101E+02    0.835029508683320E-02
    0.409482473956837E+02    0.834181561710234E-02
    0.409582475795572E+02    0.833334573040100E-02
    0.409682477634308E+02    0.832488541463610E-02
    0.409782479473044E+02    0.831643465772965E-02
    0.409882481311780E+02    0.830799344761947E-02
    0.409982483150515E+02    0.829956177226011E-02
    0.410082484989251E+02    0.829113961962381E-02
    0.410182486827987E+02    0.828272697770018E-02
    0.410282488666723E+02    0.827432383450104E-02
    0.410382490505458E+02    0.826593017805360E-02
    0.410482492344194E+02    0.825754599641194E-02
    0.410582494182930E+02    0.824917127763853E-02
    0.410682496021666E+02    0.824080600983522E-02
    0.410782497860401E+02    0.823245018111516E-02
    0.410882499699137E+02    0.822410377962111E-02
    0.410982501537873E+02    0.821576679351245E-02
    0.411082503376608E+02    0.820743921097738E-02
    0.411182505215344E+02    0.819912102022923E-02
    0.411282507054080E+02    0.819081220950383E-02
    0.411382508892816E+02    0.818251276706744E-02
    0.411482510731551E+02    0.817422268120494E-02
    0.411582512570287E+02    0.816594194023208E-02
    0.411682514409023E+02    0.815767053249273E-02
    0.411782516247759E+02    0.814940844635281E-02
    0.411882518086494E+02    0.814115567021047E-02
    0.411982519925230E+02    0.813291219249221E-02
    0.412082521763966E+02    0.812467800167511E-02
    0.412182523602702E+02    0.811645308630028E-02
    0.412282525441437E+02    0.810823743596067E-02
    0.412382527280173E+02    0.810003103233486E-02
    0.412482529118909E+02    0.809183387503774E-02
    0.412582530957645E+02    0.808364594612988E-02
    0.412682532796380E+02    0.807546723509544E-02
    0.412782534635116E+02    0.806729773066022E-02
    0.412882536473852E+02    0.805913742148367E-02
    0.412982538312588E+02    0.805098629623882E-02
    0.413082540151323E+02    0.804284434360760E-02
    0.413182541990059E+02    0.803471155229729E-02
    0.413282543828795E+02    0.802658791102888E-02
    0.413382545667531E+02    0.801847340854530E-02
    0.413482547506266E+02    0.801036803360435E-02
    0.413582549345002E+02    0.800227177498537E-02
    0.413682551183738E+02    0.799418462148031E-02
    0.413782553022473E+02    0.798610656189677E-02
    0.413882554861209E+02    0.797803758506705E-02
    0.413982556699945E+02    0.796997767982338E-02
    0.414082558538681E+02    0.796192683502260E-02
    0.414182560377416E+02    0.795388503952880E-02
    0.414282562216152E+02    0.794585228222071E-02
    0.414382564054888E+02    0.793782855198871E-02
    0.414482565893624E+02    0.792981383770147E-02
    0.414582567732359E+02    0.792180812841841E-02
    0.414682569571095E+02    0.791381141284766E-02
    0.414782571409831E+02    0.790582368003234E-02
    0.414882573248567E+02    0.789784491889704E-02
    0.414982575087302E+02    0.788987511838699E-02
    0.415082576926038E+02    0.788191426745573E-02
    0.415182578764774E+02    0.787396235506357E-02
    0.415282580603510E+02    0.786601937017941E-02
    0.415382582442245E+02    0.785808530177674E-02
    0.415482584280981E+02    0.785016013883777E-02
    0.415582586119717E+02    0.784224387034560E-02
    0.415682587958453E+02    0.783433648529781E-02
    0.415782589797188E+02    0.782643797269071E-02
    0.415882591635924E+02    0.781854832153025E-02
    0.415982593474660E+02    0.781066752082685E-02
    0.416082595313395E+02    0.780279555959768E-02
    0.416182597152131E+02    0.779493242686623E-02
    0.416282598990867E+02    0.778707811166237E-02
    0.416382600829603E+02    0.777923260302278E-02
    0.416482602668338E+02    0.777139588999133E-02
    0.416582604507074E+02    0.776356796161936E-02
    0.416682606345810E+02    0.775574880696602E-02
    0.416782608184546E+02    0.774793841509893E-02
    0.416882610023281E+02    0.774013677509449E-02
    0.416982611862017E+02    0.773234387603841E-02
    0.417082613700753E+02    0.772455970702638E-02
    0.417182615539489E+02    0.771678425716458E-02
    0.417282617378224E+02    0.770901751557021E-02
    0.417382619216960E+02    0.770125947137236E-02
    0.417482621055696E+02    0.769351011371219E-02
    0.417582622894432E+02    0.768576943174418E-02
    0.417682624733167E+02    0.767803741463637E-02
    0.417782626571903E+02    0.767031405157096E-02
    0.417882628410639E+02    0.766259933174563E-02
    0.417982630249375E+02    0.765489324437266E-02
    0.418082632088110E+02    0.764719577868176E-02
    0.418182633926846E+02    0.763950692391872E-02
    0.418282635765582E+02    0.763182666934738E-02
    0.418382637604318E+02    0.762415500424878E-02
    0.418482639443053E+02    0.761649191792364E-02
    0.418582641281789E+02    0.760883739969130E-02
    0.418682643120525E+02    0.760119143889036E-02
    0.418782644959261E+02    0.759355402488029E-02
    0.418882646797996E+02    0.758592514703743E-02
    0.418982648636732E+02    0.757830479477092E-02
    0.419082650475468E+02    0.757069295749374E-02
    0.419182652314203E+02    0.756308962465176E-02
    0.419282654152939E+02    0.755549478570982E-02
    0.419382655991675E+02    0.754790843015309E-02
    0.419482657830411E+02    0.754033054749268E-02
    0.419582659669146E+02    0.753276112725695E-02
    0.419682661507882E+02    0.752520015899772E-02
    0.419782663346618E+02    0.751764763228659E-02
    0.419882665185354E+02    0.751010353671903E-02
    0.419982667024089E+02    0.750256786189848E-02
    0.420082668862825E+02    0.749504059744501E-02
    0.420182670701561E+02    0.748752173291351E-02
    0.420282672540297E+02    0.748001125713993E-02
    0.420382674379032E+02    0.747250916672337E-02
    0.420482676217768E+02    0.746501543910124E-02
    0.420582678056504E+02    0.745753007191001E-02
    0.420682679895240E+02    0.745005305362330E-02
    0.420782681733975E+02    0.744258437387917E-02
    0.420882683572711E+02    0.743512402247558E-02
    0.420982685411447E+02    0.742767198921587E-02
    0.421082687250183E+02    0.742022826393855E-02
    0.421182689088918E+02    0.741279283649617E-02
    0.421282690927654E+02    0.740536569676334E-02
    0.421382692766390E+02    0.739794683462979E-02
    0.421482694605126E+02    0.739053624001875E-02
    0.421582696443861E+02    0.738313390283224E-02
    0.421682698282597E+02    0.737573981301639E-02
    0.421782700121333E+02    0.736835396052303E-02
    0.421882701960068E+02    0.736097633531980E-02
    0.421982703798804E+02    0.735360692738207E-02
    0.422082705637540E+02    0.734624572669158E-02
    0.422182707476276E+02    0.733889272325921E-02
    0.422282709315011E+02    0.733154790709168E-02
    0.422382711153747E+02    0.732421126817913E-02
    0.422482712992483E+02    0.731688279663990E-02
    0.422582714831219E+02    0.730956248245076E-02
    0.422682716669954E+02    0.730225031564366E-02
    0.422782718508690E+02    0.729494628631087E-02
    0.422882720347426E+02    0.728765038450654E-02
    0.422982722186162E+02    0.728036260030528E-02
    0.423082724024897E+02    0.727308292379049E-02
    0.423182725863633E+02    0.726581134504473E-02
    0.423282727702369E+02    0.725854785416313E-02
    0.423382729541105E+02    0.725129244124532E-02
    0.423482731379840E+02    0.724404509639862E-02
    0.423582733218576E+02    0.723680580973499E-02
    0.423682735057312E+02    0.722957457137336E-02
    0.423782736896047E+02    0.722235137143873E-02
    0.423882738734783E+02    0.721513620006203E-02
    0.423982740573519E+02    0.720792904738043E-02
    0.424082742412255E+02    0.720072990353750E-02
    0.424182744250990E+02    0.719353875868314E-02
    0.424282746089726E+02    0.718635560297398E-02
    0.424382747928462E+02    0.717918042657352E-02
    0.424482749767198E+02    0.717201321965235E-02
    0.424582751605933E+02    0.716485397238857E-02
    0.424682753444669E+02    0.715770267496801E-02
    0.424782755283405E+02    0.715055931758479E-02
    0.424882757122141E+02    0.714342389044143E-02
    0.424982758960876E+02    0.713629638374956E-02
    0.425082760799612E+02    0.712917678773016E-02
    0.425182762638348E+02    0.712206509261418E-02
    0.425282764477084E+02    0.711496128864283E-02
    0.425382766315819E+02    0.710786536606832E-02
    0.425482768154555E+02    0.710077731515412E-02
    0.425582769993291E+02    0.709369712617600E-02
    0.425682771832027E+02    0.708662478942147E-02
    0.425782773670762E+02    0.707956029519139E-02
    0.425882775509498E+02    0.707250363380015E-02
    0.425982777348234E+02    0.706545479557574E-02
    0.426082779186970E+02    0.705841377086107E-02
    0.426182781025705E+02    0.705138055001347E-02
    0.426282782864441E+02    0.704435512340706E-02
    0.426382784703177E+02    0.703733748142856E-02
    0.426482786541913E+02    0.703032761448487E-02
    0.426582788380648E+02    0.702332551299781E-02
    0.426682790219384E+02    0.701633116740512E-02
    0.426782792058120E+02    0.700934456816608E-02
    0.426882793896855E+02    0.700236570575255E-02
    0.426982795735591E+02    0.699539457065724E-02
    0.427082797574327E+02    0.698843115339030E-02
    0.427182799413063E+02    0.698147544448203E-02
    0.427282801251798E+02    0.697452743447979E-02
    0.427382803090534E+02    0.696758711394642E-02
    0.427482804929270E+02    0.696065447349578E-02
    0.427582806768006E+02    0.695372950367744E-02
    0.427682808606741E+02    0.694681219516709E-02
    0.427782810445477E+02    0.693990253859148E-02
    0.427882812284213E+02    0.693300052461675E-02
    0.427982814122949E+02    0.692610614392461E-02
    0.428082815961684E+02    0.691921938722948E-02
    0.428182817800420E+02    0.691234024528683E-02
    0.428282819639156E+02    0.690546870893757E-02
    0.428382821477892E+02    0.689860476953645E-02
    0.428482823316628E+02    0.689174840390391E-02
    0.428582825155363E+02    0.688489963679858E-02
    0.428682826994099E+02    0.687805843018220E-02
    0.428782828832835E+02    0.687122478252450E-02
    0.428882830671571E+02    0.686439868497634E-02
    0.428982832510306E+02    0.685758012844363E-02
    0.429082834349042E+02    0.685076910383293E-02
    0.429182836187778E+02    0.684396560202278E-02
    0.429282838026514E+02    0.683716961393580E-02
    0.429382839865250E+02    0.683038113048576E-02
    0.429482841703985E+02    0.682360014260574E-02
    0.429582843542721E+02    0.681682664124216E-02
    0.429682845381457E+02    0.681006061734792E-02
    0.429782847220193E+02    0.680330206189570E-02
    0.429882849058928E+02    0.679655096585982E-02
    0.429982850897664E+02    0.678980732023698E-02
    0.430082852736400E+02    0.678307111602798E-02
    0.430182854575136E+02    0.677634234424681E-02
    0.430282856413871E+02    0.676962099591262E-02
    0.430382858252607E+02    0.676290706206115E-02
    0.430482860091343E+02    0.675620053373073E-02
    0.430582861930079E+02    0.674950140196889E-02
    0.430682863768815E+02    0.674280965780364E-02
    0.430782865607550E+02    0.673612529242417E-02
    0.430882867446286E+02    0.672944829675171E-02
    0.430982869285022E+02    0.672277866193093E-02
    0.431082871123758E+02    0.671611637904742E-02
    0.431182872962493E+02    0.670946143919383E-02
    0.431282874801229E+02    0.670281383347087E-02
    0.431382876639965E+02    0.669617355298559E-02
    0.431482878478701E+02    0.668954058885127E-02
    0.431582880317436E+02    0.668291493218751E-02
    0.431682882156172E+02    0.667629657412001E-02
    0.431782883994908E+02    0.666968550577979E-02
    0.431882885833644E+02    0.666308171830538E-02
    0.431982887672380E+02    0.665648520284027E-02
    0.432082889511115E+02    0.664989595053444E-02
    0.432182891349851E+02    0.664331395254447E-02
    0.432282893188587E+02    0.663673920003303E-02
    0.432382895027323E+02    0.663017168416937E-02
    0.432482896866058E+02    0.662361139612978E-02
    0.432582898704794E+02    0.661705832709757E-02
    0.432682900543530E+02    0.661051246826324E-02
    0.432782902382266E+02    0.660397381082493E-02
    0.432882904221001E+02    0.659744234598867E-02
    0.432982906059737E+02    0.659091806496873E-02
    0.433082907898473E+02    0.658440095898798E-02
    0.433182909737209E+02    0.657789101927807E-02
    0.433282911575945E+02    0.657138823708022E-02
    0.433382913414680E+02    0.656489260364511E-02
    0.433482915253416E+02    0.655840411023361E-02
    0.433582917092152E+02    0.655192274811719E-02
    0.433682918930888E+02    0.654544850857795E-02
    0.433782920769623E+02    0.653898138290964E-02
    0.433882922608359E+02    0.653252136241751E-02
    0.433982924447095E+02    0.652606843841921E-02
    0.434082926285831E+02    0.651962260224458E-02
    0.434182928124566E+02    0.651318384523656E-02
    0.434282929963302E+02    0.650675215875157E-02
    0.434382931802038E+02    0.650032753415930E-02
    0.434482933640774E+02    0.649390996284364E-02
    0.434582935479510E+02    0.648749943620339E-02
    0.434682937318245E+02    0.648109594565061E-02
    0.434782939156981E+02    0.647469948261315E-02
    0.434882940995717E+02    0.646831003853758E-02
    0.434982942834453E+02    0.646192760487767E-02
    0.435082944673188E+02    0.645555217311059E-02
    0.435182946511924E+02    0.644918373472556E-02
    0.435282948350660E+02    0.644282228122921E-02
    0.435382950189396E+02    0.643646780414329E-02
    0.435482952028132E+02    0.643012029500819E-02
    0.435582953866867E+02    0.642377974537759E-02
    0.435682955705603E+02    0.641744614682293E-02
    0.435782957544339E+02    0.641111949093232E-02
    0.435882959383075E+02    0.640479976931240E-02
    0.435982961221810E+02    0.639848697358093E-02
    0.436082963060546E+02    0.639218109536664E-02
    0.436182964899282E+02    0.638588212635407E-02
    0.436282966738018E+02    0.637959005817408E-02
    0.436382968576753E+02    0.637330488256987E-02
    0.436482970415489E+02    0.636702659122002E-02
    0.436582972254225E+02    0.636075517951567E-02
    0.436682974092961E+02    0.635449062959486E-02
    0.436782975931697E+02    0.634823293835776E-02
    0.436882977770432E+02    0.634198210169182E-02
    0.436982979609168E+02    0.633573810755218E-02
    0.437082981447904E+02    0.632950094811982E-02
    0.437182983286640E+02    0.632327061518078E-02
    0.437282985125375E+02    0.631704710059505E-02
    0.437382986964111E+02    0.631083039618592E-02
    0.437482988802847E+02    0.630462049379977E-02
    0.437582990641583E+02    0.629841738526973E-02
    0.437682992480318E+02    0.629222106251663E-02
    0.437782994319054E+02    0.628603151735929E-02
    0.437882996157790E+02    0.627984874170430E-02
    0.437982997996526E+02    0.627367272743796E-02
    0.438082999835262E+02    0.626750346647878E-02
    0.438183001673997E+02    0.626134095073518E-02
    0.438283003512733E+02    0.625518517213578E-02
    0.438383005351469E+02    0.624903612261309E-02
    0.438483007190205E+02    0.624289379410810E-02
    0.438583009028940E+02    0.623675817857257E-02
    0.438683010867676E+02    0.623062926796493E-02
    0.438783012706412E+02    0.622450705425106E-02
    0.438883014545148E+02    0.621839152940566E-02
    0.438983016383883E+02    0.621228268539330E-02
    0.439083018222619E+02    0.620618051423905E-02
    0.439183020061355E+02    0.620008500790429E-02
    0.439283021900091E+02    0.619399615839605E-02
    0.439383023738827E+02    0.618791395772380E-02
    0.439483025577562E+02    0.618183839789927E-02
    0.439583027416298E+02    0.617576947094133E-02
    0.439683029255034E+02    0.616970716887439E-02
    0.439783031093770E+02    0.616365148372900E-02
    0.439883032932505E+02    0.615760240754149E-02
    0.439983034771241E+02    0.615155993235393E-02
    0.440083036609977E+02    0.614552405021469E-02
    0.440183038448713E+02    0.613949475317756E-02
    0.440283040287448E+02    0.613347203330283E-02
    0.440383042126184E+02    0.612745588265650E-02
    0.440483043964920E+02    0.612144629331135E-02
    0.440583045803656E+02    0.611544325734628E-02
    0.440683047642392E+02    0.610944676684691E-02
    0.440783049481127E+02    0.610345681390573E-02
    0.440883051319863E+02    0.609747339062231E-02
    0.440983053158599E+02    0.609149648910352E-02
    0.441083054997335E+02    0.608552610146377E-02
    0.441183056836070E+02    0.607956221982536E-02
    0.441283058674806E+02    0.607360483631875E-02
    0.441383060513542E+02    0.606765394308278E-02
    0.441483062352278E+02    0.606170953226506E-02
    0.441583064191014E+02    0.605577159602234E-02
    0.441683066029749E+02    0.604984012652071E-02
    0.441783067868485E+02    0.604391511593594E-02
    0.441883069707221E+02    0.603799655645391E-02
    0.441983071545957E+02    0.603208444027091E-02
    0.442083073384692E+02    0.602617875959385E-02
    0.442183075223428E+02    0.602027950664082E-02
    0.442283077062164E+02    0.601438667364101E-02
    0.442383078900900E+02    0.600850025283551E-02
    0.442483080739635E+02    0.600262023647725E-02
    0.442583082578371E+02    0.599674661683128E-02
    0.442683084417107E+02    0.599087938617544E-02
    0.442783086255843E+02    0.598501853679991E-02
    0.442883088094579E+02    0.597916406100830E-02
    0.442983089933314E+02    0.597331595111721E-02
    0.443083091772050E+02    0.596747419945664E-02
    0.443183093610786E+02    0.596163879837002E-02
    0.443283095449522E+02    0.595580974021509E-02
    0.443383097288257E+02    0.594998701736302E-02
    0.443483099126993E+02    0.594417062219823E-02
    0.443583100965729E+02    0.593836054712200E-02
    0.443683102804465E+02    0.593255678454520E-02
    0.443783104643201E+02    0.592675932689802E-02
    0.443883106481936E+02    0.592096816662078E-02
    0.443983108320672E+02    0.591518329616910E-02
    0.444083110159408E+02    0.590940470801666E-02
    0.444183111998144E+02    0.590363239464084E-02
    0.444283113836879E+02    0.589786634854429E-02
    0.444383115675615E+02    0.589210656224188E-02
    0.444483117514351E+02    0.588635302825306E-02
    0.444583119353087E+02    0.588060573912053E-02
    0.444683121191822E+02    0.587486468739707E-02
    0.444783123030558E+02    0.586912986564730E-02
    0.444883124869294E+02    0.586340126644815E-02
    0.444983126708030E+02    0.585767888239106E-02
    0.445083128546766E+02    0.585196270841210E-02
    0.445183130385501E+02    0.584625273021536E-02
    0.445283132224237E+02    0.584054894726535E-02
    0.445383134062973E+02    0.583485134995776E-02
    0.445483135901709E+02    0.582915993094096E-02
    0.445583137740444E+02    0.582347468287500E-02
    0.445683139579180E+02    0.581779559843082E-02
    0.445783141417916E+02    0.581212267029198E-02
    0.445883143256652E+02    0.580645589115215E-02
    0.445983145095387E+02    0.580079525371466E-02
    0.446083146934123E+02    0.579514075069527E-02
    0.446183148772859E+02    0.578949237481111E-02
    0.446283150611595E+02    0.578385011880002E-02
    0.446383152450331E+02    0.577821397539420E-02
    0.446483154289066E+02    0.577258393734133E-02
    0.446583156127802E+02    0.576695999740643E-02
    0.446683157966538E+02    0.576134214833991E-02
    0.446783159805274E+02    0.575573038291879E-02
    0.446883161644009E+02    0.575012469391842E-02
    0.446983163482745E+02    0.574452507412442E-02
    0.447083165321481E+02    0.573893151635198E-02
    0.447183167160217E+02    0.573334401332556E-02
    0.447283168998952E+02    0.572776255792490E-02
    0.447383170837688E+02    0.572218714287356E-02
    0.447483172676424E+02    0.571661776112691E-02
    0.447583174515160E+02    0.571105440539443E-02
    0.447683176353896E+02    0.570549706853000E-02
    0.447783178192631E+02    0.569994574336838E-02
    0.447883180031367E+02    0.569440042274666E-02
    0.447983181870103E+02    0.568886109950889E-02
    0.448083183708839E+02    0.568332776650427E-02
    0.448183185547574E+02    0.567780041658718E-02
    0.448283187386310E+02    0.567227904261787E-02
    0.448383189225046E+02    0.566676363746209E-02
    0.448483191063782E+02    0.566125419399117E-02
    0.448583192902517E+02    0.565575070508226E-02
    0.448683194741253E+02    0.565025316361844E-02
    0.448783196579989E+02    0.564476156248871E-02
    0.448883198418725E+02    0.563927589458855E-02
    0.448983200257461E+02    0.563379615281947E-02
    0.449083202096196E+02    0.562832233008954E-02
    0.449183203934932E+02    0.562285441931393E-02
    0.449283205773668E+02    0.561739241341449E-02
    0.449383207612404E+02    0.561193630532036E-02
    0.449483209451139E+02    0.560648608796818E-02
    0.449583211289875E+02    0.560104175430223E-02
    0.449683213128611E+02    0.559560329727482E-02
    0.449783214967347E+02    0.559017070984642E-02
    0.449883216806083E+02    0.558474398498603E-02
    0.449983218644818E+02    0.557932311567140E-02
    0.450083220483554E+02    0.557390809488930E-02
    0.450183222322290E+02    0.556849891563588E-02
    0.450283224161026E+02    0.556309557091680E-02
    0.450383225999761E+02    0.555769805374762E-02
    0.450483227838497E+02    0.555230635715394E-02
    0.450583229677233E+02    0.554692047417179E-02
    0.450683231515969E+02    0.554154039784780E-02
    0.450783233354704E+02    0.553616612123928E-02
    0.450883235193440E+02    0.553079763741485E-02
    0.450983237032176E+02    0.552543493945419E-02
    0.451083238870912E+02    0.552007802044852E-02
    0.451183240709648E+02    0.551472687350084E-02
    0.451283242548383E+02    0.550938149172544E-02
    0.451383244387119E+02    0.550404186824944E-02
    0.451483246225855E+02    0.549870799621123E-02
    0.451583248064591E+02    0.549337986876157E-02
    0.451683249903326E+02    0.548805747906394E-02
    0.451783251742062E+02    0.548274082029376E-02
    0.451883253580798E+02    0.547742988563795E-02
    0.451983255419534E+02    0.547212466829973E-02
    0.452083257258269E+02    0.546682516148872E-02
    0.452183259097005E+02    0.546153135843127E-02
    0.452283260935741E+02    0.545624325236525E-02
    0.452383262774477E+02    0.545096083654420E-02
    0.452483264613213E+02    0.544568410421864E-02
    0.452583266451948E+02    0.544041304867440E-02
    0.452683268290684E+02    0.543514766319413E-02
    0.452783270129420E+02    0.542988794107551E-02
    0.452883271968156E+02    0.542463387563038E-02
    0.452983273806891E+02    0.541938546017509E-02
    0.453083275645627E+02    0.541414268805000E-02
    0.453183277484363E+02    0.540890555259342E-02
    0.453283279323099E+02    0.540367404715856E-02
    0.453383281161834E+02    0.539844816510313E-02
    0.453483283000570E+02    0.539322789976678E-02
    0.453583284839306E+02    0.538801324569206E-02
    0.453683286678042E+02    0.538280419334309E-02
    0.453783288516778E+02    0.537760073871437E-02
    0.453883290355513E+02    0.537240287448298E-02
    0.453983292194249E+02    0.536721059405870E-02
    0.454083294032985E+02    0.536202389087585E-02
    0.454183295871721E+02    0.535684275837488E-02
    0.454283297710456E+02    0.535166719000569E-02
    0.454383299549192E+02    0.534649717922685E-02
    0.454483301387928E+02    0.534133271950837E-02
    0.454583303226664E+02    0.533617380432210E-02
    0.454683305065399E+02    0.533102042715010E-02
    0.454783306904135E+02    0.532587258148671E-02
    0.454883308742871E+02    0.532073026082338E-02
    0.454983310581607E+02    0.531559345866439E-02
    0.455083312420343E+02    0.531046216852002E-02
    0.455183314259078E+02    0.530533638390423E-02
    0.455283316097814E+02    0.530021609834030E-02
    0.455383317936550E+02    0.529510130535369E-02
    0.455483319775286E+02    0.528999199847848E-02
    0.455583321614021E+02    0.528488817125269E-02
    0.455683323452757E+02    0.527978981721804E-02
    0.455783325291493E+02    0.527469692992060E-02
    0.455883327130229E+02    0.526960950303876E-02
    0.455983328968965E+02    0.526452752982235E-02
    0.456083330807700E+02    0.525945100410111E-02
    0.456183332646436E+02    0.525437991937375E-02
    0.456283334485172E+02    0.524931426921160E-02
    0.456383336323908E+02    0.524425404719368E-02
    0.456483338162643E+02    0.523919924690706E-02
    0.456583340001379E+02    0.523414986193035E-02
    0.456683341840115E+02    0.522910588586999E-02
    0.456783343678851E+02    0.522406731231970E-02
    0.456883345517586E+02    0.521903413488642E-02
    0.456983347356322E+02    0.521400634717978E-02
    0.457083349195058E+02    0.520898394281564E-02
    0.457183351033794E+02    0.520396691541549E-02
    0.457283352872530E+02    0.519895525860672E-02
    0.457383354711265E+02    0.519394896602275E-02
    0.457483356550001E+02    0.518894803130304E-02
    0.457583358388737E+02    0.518395244809343E-02
    0.457683360227473E+02    0.517896221004656E-02
    0.457783362066208E+02    0.517397731082162E-02
    0.457883363904944E+02    0.516899774408499E-02
    0.457983365743680E+02    0.516402350351020E-02
    0.458083367582416E+02    0.515905458277833E-02
    0.458183369421151E+02    0.515409097557806E-02
    0.458283371259887E+02    0.514913267560616E-02
    0.458383373098623E+02    0.514417967656744E-02
    0.458483374937359E+02    0.513923197217536E-02
    0.458583376776095E+02    0.513428955615179E-02
    0.458683378614830E+02    0.512935242222761E-02
    0.458783380453566E+02    0.512442056414279E-02
    0.458883382292302E+02    0.511949397564662E-02
    0.458983384131038E+02    0.511457265049795E-02
    0.459083385969773E+02    0.510965658246538E-02
    0.459183387808509E+02    0.510474576532736E-02
    0.459283389647245E+02    0.509984019287254E-02
    0.459383391485981E+02    0.509493985889981E-02
    0.459483393324716E+02    0.509004475721850E-02
    0.459583395163452E+02    0.508515488164844E-02
    0.459683397002188E+02    0.508027022602022E-02
    0.459783398840924E+02    0.507539078417535E-02
    0.459883400679660E+02    0.507051654996582E-02
    0.459983402518395E+02    0.506564751725498E-02
    0.460083404357131E+02    0.506078367991697E-02
    0.460183406195867E+02    0.505592503183741E-02
    0.460283408034603E+02    0.505107156691230E-02
    0.460383409873338E+02    0.504622327904924E-02
    0.460483411712074E+02    0.504138016216696E-02
    0.460583413550810E+02    0.503654221019383E-02
    0.460683415389546E+02    0.503170941707294E-02
    0.460783417228281E+02    0.502688177675346E-02
    0.460883419067017E+02    0.502205928319805E-02
    0.460983420905753E+02    0.501724193038023E-02
    0.461083422744489E+02    0.501242971228341E-02
    0.461183424583225E+02    0.500762262290178E-02
    0.461283426421960E+02    0.500282065624053E-02
    0.461383428260696E+02    0.499802380631221E-02
    0.461483430099432E+02    0.499323206714489E-02
    0.461583431938168E+02    0.498844543276728E-02
    0.461683433776903E+02    0.498366389722900E-02
    0.461783435615639E+02    0.497888745459517E-02
    0.461883437454375E+02    0.497411609892425E-02
    0.461983439293111E+02    0.496934982430854E-02
    0.462083441131847E+02    0.496458862495257E-02
    0.462183442970582E+02    0.495983248789709E-02
    0.462283444809318E+02    0.495508142660013E-02
    0.462383446648054E+02    0.495033541707464E-02
    0.462483448486790E+02    0.494559445892418E-02
    0.462583450325525E+02    0.494085854636356E-02
    0.462683452164261E+02    0.493612767353383E-02
    0.462783454002997E+02    0.493140183458344E-02
    0.462883455841733E+02    0.492668102364962E-02
    0.462983457680468E+02    0.492196523488173E-02
    0.463083459519204E+02    0.491725446243818E-02
    0.463183461357940E+02    0.491254870046961E-02
    0.463283463196676E+02    0.490784794315117E-02
    0.463383465035412E+02    0.490315218464234E-02
    0.463483466874147E+02    0.489846141912573E-02
    0.463583468712883E+02    0.489377564079182E-02
    0.463683470551619E+02    0.488909484381211E-02
    0.463783472390355E+02    0.488441902238657E-02
    0.463883474229090E+02    0.487974817069661E-02
    0.463983476067826E+02    0.487508228297056E-02
    0.464083477906562E+02    0.487042135338920E-02
    0.464183479745298E+02    0.486576537617164E-02
    0.464283481584033E+02    0.486111434553380E-02
    0.464383483422769E+02    0.485646825569141E-02
    0.464483485261505E+02    0.485182710094459E-02
    0.464583487100241E+02    0.484719087526744E-02
    0.464683488938977E+02    0.484255957316830E-02
    0.464783490777712E+02    0.483793318878065E-02
    0.464883492616448E+02    0.483331171634556E-02
    0.464983494455184E+02    0.482869515010854E-02
    0.465083496293920E+02    0.482408348431828E-02
    0.465183498132655E+02    0.481947671322976E-02
    0.465283499971391E+02    0.481487483109772E-02
    0.465383501810127E+02    0.481027783219338E-02
    0.465483503648863E+02    0.480568571077693E-02
    0.465583505487598E+02    0.480109846112429E-02
    0.465683507326334E+02    0.479651607751363E-02
    0.465783509165070E+02    0.479193855422838E-02
    0.465883511003806E+02    0.478736588555812E-02
    0.465983512842542E+02    0.478279806579748E-02
    0.466083514681277E+02    0.477823508924735E-02
    0.466183516520013E+02    0.477367695021478E-02
    0.466283518358749E+02    0.476912364301284E-02
    0.466383520197485E+02    0.476457516196146E-02
    0.466483522036220E+02    0.476003150138722E-02
    0.466583523874956E+02    0.475549265562362E-02
    0.466683525713692E+02    0.475095861901144E-02
    0.466783527552428E+02    0.474642938589884E-02
    0.466883529391163E+02    0.474190495064157E-02
    0.466983531229899E+02    0.473738530760330E-02
    0.467083533068635E+02    0.473287045115573E-02
    0.467183534907371E+02    0.472836037567886E-02
    0.467283536746107E+02    0.472385507556105E-02
    0.467383538584842E+02    0.471935454519946E-02
    0.467483540423578E+02    0.471485877900003E-02
    0.467583542262314E+02    0.471036777137768E-02
    0.467683544101050E+02    0.470588151675660E-02
    0.467783545939785E+02    0.470140000957042E-02
    0.467883547778521E+02    0.469692324426158E-02
    0.467983549617257E+02    0.469245121528316E-02
    0.468083551455993E+02    0.468798391709730E-02
    0.468183553294729E+02    0.468352134417573E-02
    0.468283555133464E+02    0.467906349100108E-02
    0.468383556972200E+02    0.467461035206497E-02
    0.468483558810936E+02    0.467016192186911E-02
    0.468583560649672E+02    0.466571819492553E-02
    0.468683562488407E+02    0.466127916575661E-02
    0.468783564327143E+02    0.465684482889413E-02
    0.468883566165879E+02    0.465241517888018E-02
    0.468983568004615E+02    0.464799021026729E-02
    0.469083569843351E+02    0.464356991761742E-02
    0.469183571682086E+02    0.463915429550213E-02
    0.469283573520822E+02    0.463474333850378E-02
    0.469383575359558E+02    0.463033704121385E-02
    0.469483577198294E+02    0.462593539823308E-02
    0.469583579037029E+02    0.462153840417291E-02
    0.469683580875765E+02    0.461714605365099E-02
    0.469783582714501E+02    0.461275834129945E-02
    0.469883584553237E+02    0.460837526175405E-02
    0.469983586391972E+02    0.460399680966207E-02
    0.470083588230708E+02    0.459962297968085E-02
    0.470183590069444E+02    0.459525376647170E-02
    0.470283591908180E+02    0.459088916471374E-02
    0.470383593746916E+02    0.458652916907014E-02
    0.470483595585651E+02    0.458217377424631E-02
    0.470583597424387E+02    0.457782297492894E-02
    0.470683599263123E+02    0.457347676563565E-02
    0.470783601101859E+02    0.456913514163458E-02
    0.470883602940594E+02    0.456479809701675E-02
    0.470983604779330E+02    0.456046562698205E-02
    0.471083606618066E+02    0.455613772586812E-02
    0.471183608456802E+02    0.455181438860230E-02
    0.471283610295537E+02    0.454749560990648E-02
    0.471383612134273E+02    0.454318138453121E-02
    0.471483613973009E+02    0.453887170722872E-02
    0.471583615811745E+02    0.453456657275428E-02
    0.471683617650481E+02    0.453026597587170E-02
    0.471783619489216E+02    0.452596991137598E-02
    0.471883621327952E+02    0.452167837396210E-02
    0.471983623166688E+02    0.451739135848648E-02
    0.472083625005424E+02    0.451310885970030E-02
    0.472183626844159E+02    0.450883087239563E-02
    0.472283628682895E+02    0.450455739135810E-02
    0.472383630521631E+02    0.450028841138451E-02
    0.472483632360367E+02    0.449602392727105E-02
    0.472583634199102E+02    0.449176393381897E-02
    0.472683636037838E+02    0.448750842584348E-02
    0.472783637876574E+02    0.448325739812931E-02
    0.472883639715310E+02    0.447901084551035E-02
    0.472983641554046E+02    0.447476876279716E-02
    0.473083643392781E+02    0.447053114480286E-02
    0.473183645231517E+02    0.446629798634144E-02
    0.473283647070253E+02    0.446206928235855E-02
    0.473383648908989E+02    0.445784502746547E-02
    0.473483650747724E+02    0.445362521663798E-02
    0.473583652586460E+02    0.444940984469077E-02
    0.473683654425196E+02    0.444519890646293E-02
    0.473783656263932E+02    0.444099239679906E-02
    0.473883658102667E+02    0.443679031054855E-02
    0.473983659941403E+02    0.443259264256541E-02
    0.474083661780139E+02    0.442839938770576E-02
    0.474183663618875E+02    0.442421054083398E-02
    0.474283665457611E+02    0.442002609681659E-02
    0.474383667296346E+02    0.441584605052491E-02
    0.474483669135082E+02    0.441167039683650E-02
    0.474583670973818E+02    0.440749913063267E-02
    0.474683672812554E+02    0.440333224680129E-02
    0.474783674651289E+02    0.439916974023518E-02
    0.474883676490025E+02    0.439501160583314E-02
    0.474983678328761E+02    0.439085783849993E-02
    0.475083680167497E+02    0.438670843314648E-02
    0.475183682006233E+02    0.438256338469027E-02
    0.475283683844968E+02    0.437842268805535E-02
    0.475383685683704E+02    0.437428633817263E-02
    0.475483687522440E+02    0.437015432998020E-02
    0.475583689361176E+02    0.436602665842324E-02
    0.475683691199911E+02    0.436190331845450E-02
    0.475783693038647E+02    0.435778430503484E-02
    0.475883694877383E+02    0.435366961313214E-02
    0.475983696716119E+02    0.434955923772298E-02
    0.476083698554854E+02    0.434545317379202E-02
    0.476183700393590E+02    0.434135141633231E-02
    0.476283702232326E+02    0.433725396034538E-02
    0.476383704071062E+02    0.433316080084156E-02
    0.476483705909798E+02    0.432907193283993E-02
    0.476583707748533E+02    0.432498735136844E-02
    0.476683709587269E+02    0.432090705146423E-02
    0.476783711426005E+02    0.431683102817346E-02
    0.476883713264741E+02    0.431275927655147E-02
    0.476983715103476E+02    0.430869179166277E-02
    0.477083716942212E+02    0.430462856858134E-02
    0.477183718780948E+02    0.430056960239040E-02
    0.477283720619684E+02    0.429651488818227E-02
    0.477383722458419E+02    0.429246442105877E-02
    0.477483724297155E+02    0.428841819613104E-02
    0.477583726135891E+02    0.428437620851927E-02
    0.477683727974627E+02    0.428033845335315E-02
    0.477783729813363E+02    0.427630492577057E-02
    0.477883731652098E+02    0.427227562091924E-02
    0.477983733490834E+02    0.426825053395623E-02
    0.478083735329570E+02    0.426422966004608E-02
    0.478183737168306E+02    0.426021299436286E-02
    0.478283739007041E+02    0.425620053208913E-02
    0.478383740845777E+02    0.425219226841434E-02
    0.478483742684513E+02    0.424818819853897E-02
    0.478583744523249E+02    0.424418831766884E-02
    0.478683746361984E+02    0.424019262101847E-02
    0.478783748200720E+02    0.423620110381005E-02
    0.478883750039456E+02    0.423221376127264E-02
    0.478983751878192E+02    0.422823058864306E-02
    0.479083753716928E+02    0.422425158116372E-02
    0.479183755555663E+02    0.422027673408469E-02
    0.479283757394399E+02    0.421630604266031E-02
    0.479383759233135E+02    0.421233950215062E-02
    0.479483761071871E+02    0.420837710780673E-02
    0.479583762910606E+02    0.420441885489228E-02
    0.479683764749342E+02    0.420046473842972E-02
    0.479783766588078E+02    0.419651475630991E-02
    0.479883768426814E+02    0.419256889862059E-02
    0.479983770265549E+02    0.418862716437972E-02
    0.480083772104285E+02    0.418468954814010E-02
    0.480183773943021E+02    0.418075604515371E-02
    0.480283775781757E+02    0.417682665071055E-02
    0.480383777620493E+02    0.417290136011895E-02
    0.480483779459228E+02    0.416898016869575E-02
    0.480583781297964E+02    0.416506307175921E-02
    0.480683783136700E+02    0.416115006463129E-02
    0.480783784975436E+02    0.415724114263973E-02
    0.480883786814171E+02    0.415333630111626E-02
    0.480983788652907E+02    0.414943553539328E-02
    0.481083790491643E+02    0.414553884080980E-02
    0.481183792330379E+02    0.414164621270002E-02
    0.481283794169115E+02    0.413775764641261E-02
    0.481383796007850E+02    0.413387313729030E-02
    0.481483797846586E+02    0.412999268068001E-02
    0.481583799685322E+02    0.412611627193432E-02
    0.481683801524058E+02    0.412224390640718E-02
    0.481783803362793E+02    0.411837557945252E-02
    0.481883805201529E+02    0.411451128643155E-02
    0.481983807040265E+02    0.411065102270295E-02
    0.482083808879001E+02    0.410679478336964E-02
    0.482183810717736E+02    0.410294256462110E-02
    0.482283812556472E+02    0.409909436097273E-02
    0.482383814395208E+02    0.409525016810085E-02
    0.482483816233944E+02    0.409140998137991E-02
    0.482583818072680E+02    0.408757379618641E-02
    0.482683819911415E+02    0.408374160790595E-02
    0.482783821750151E+02    0.407991341192400E-02
    0.482883823588887E+02    0.407608920363320E-02
    0.482983825427623E+02    0.407226897842734E-02
    0.483083827266358E+02    0.406845273170595E-02
    0.483183829105094E+02    0.406464045887218E-02
    0.483283830943830E+02    0.406083215533444E-02
    0.483383832782566E+02    0.405702781650536E-02
    0.483483834621301E+02    0.405322743780255E-02
    0.483583836460037E+02    0.404943101464892E-02
    0.483683838298773E+02    0.404563854247279E-02
    0.483783840137509E+02    0.404185001670803E-02
    0.483883841976245E+02    0.403806543279477E-02
    0.483983843814980E+02    0.403428478617741E-02
    0.484083845653716E+02    0.403050807230942E-02
    0.484183847492452E+02    0.402673528664837E-02
    0.484283849331188E+02    0.402296642466054E-02
    0.484383851169923E+02    0.401920148181712E-02
    0.484483853008659E+02    0.401544045359761E-02
    0.484583854847395E+02    0.401168333548847E-02
    0.484683856686131E+02    0.400793012298385E-02
    0.484783858524866E+02    0.400418081158532E-02
    0.484883860363602E+02    0.400043539680239E-02
    0.484983862202338E+02    0.399669387415248E-02
    0.485083864041074E+02    0.399295623916124E-02
    0.485183865879810E+02    0.398922248736248E-02
    0.485283867718545E+02    0.398549261429838E-02
    0.485383869557281E+02    0.398176661551961E-02
    0.485483871396017E+02    0.397804448658539E-02
    0.485583873234753E+02    0.397432622306350E-02
    0.485683875073488E+02    0.397061182053048E-02
    0.485783876912224E+02    0.396690127457154E-02
    0.485883878750960E+02    0.396319458078057E-02
    0.485983880589696E+02    0.395949173476039E-02
    0.486083882428431E+02    0.395579273212236E-02
    0.486183884267167E+02    0.395209756848649E-02
    0.486283886105903E+02    0.394840623948173E-02
    0.486383887944639E+02    0.394471874074560E-02
    0.486483889783375E+02    0.394103506792393E-02
    0.486583891622110E+02    0.393735521667100E-02
    0.486683893460846E+02    0.393367918264969E-02
    0.486783895299582E+02    0.393000696153060E-02
    0.486883897138318E+02    0.392633854899331E-02
    0.486983898977053E+02    0.392267394072420E-02
    0.487083900815789E+02    0.391901313241838E-02
    0.487183902654525E+02    0.391535611977798E-02
    0.487283904493261E+02    0.391170289851279E-02
    0.487383906331996E+02    0.390805346433931E-02
    0.487483908170732E+02    0.390440781298215E-02
    0.487583910009468E+02    0.390076594017206E-02
    0.487683911848204E+02    0.389712784164567E-02
    0.487783913686940E+02    0.389349351314754E-02
    0.487883915525675E+02    0.388986295042608E-02
    0.487983917364411E+02    0.388623614924064E-02
    0.488083919203147E+02    0.388261310534937E-02
    0.488183921041883E+02    0.387899381452142E-02
    0.488283922880618E+02    0.387537827252888E-02
    0.488383924719354E+02    0.387176647514999E-02
    0.488483926558090E+02    0.386815841816623E-02
    0.488583928396826E+02    0.386455409740158E-02
    0.488683930235562E+02    0.386095350897831E-02
    0.488783932074297E+02    0.385735664703062E-02
    0.488883933913033E+02    0.385376350967124E-02
    0.488983935751769E+02    0.385017409154690E-02
    0.489083937590505E+02    0.384658838856070E-02
    0.489183939429240E+02    0.384300639653931E-02
    0.489283941267976E+02    0.383942811130093E-02
    0.489383943106712E+02    0.383585352866024E-02
    0.489483944945448E+02    0.383228264443485E-02
    0.489583946784184E+02    0.382871545444258E-02
    0.489683948622919E+02    0.382515195450566E-02
    0.489783950461655E+02    0.382159214044677E-02
    0.489883952300391E+02    0.381803600809919E-02
    0.489983954139127E+02    0.381448355328284E-02
    0.490083955977862E+02    0.381093477183030E-02
    0.490183957816598E+02    0.380738965957408E-02
    0.490283959655334E+02    0.380384821234841E-02
    0.490383961494070E+02    0.380031042598839E-02
    0.490483963332805E+02    0.379677629633103E-02
    0.490583965171541E+02    0.379324581921704E-02
    0.490683967010277E+02    0.378971899048703E-02
    0.490783968849013E+02    0.378619580598444E-02
    0.490883970687749E+02    0.378267626155695E-02
    0.490983972526484E+02    0.377916035305379E-02
    0.491083974365220E+02    0.377564807646242E-02
    0.491183976203956E+02    0.377213942716405E-02
    0.491283978042692E+02    0.376863440153132E-02
    0.491383979881427E+02    0.376513299522538E-02
    0.491483981720163E+02    0.376163520411061E-02
    0.491583983558899E+02    0.375814102405020E-02
    0.491683985397635E+02    0.375465045090994E-02
    0.491783987236370E+02    0.375116348055884E-02
    0.491883989075106E+02    0.374768010886835E-02
    0.491983990913842E+02    0.374420033171486E-02
    0.492083992752578E+02    0.374072414497751E-02
    0.492183994591314E+02    0.373725154453948E-02
    0.492283996430049E+02    0.373378252628884E-02
    0.492383998268785E+02    0.373031708611750E-02
    0.492484000107521E+02    0.372685521992235E-02
    0.492584001946257E+02    0.372339692360509E-02
    0.492684003784992E+02    0.371994219307261E-02
    0.492784005623728E+02    0.371649102423728E-02
    0.492884007462464E+02    0.371304341301673E-02
    0.492984009301200E+02    0.370959935533485E-02
    0.493084011139935E+02    0.370615884712137E-02
    0.493184012978671E+02    0.370272188431230E-02
    0.493284014817407E+02    0.369928846285011E-02
    0.493384016656143E+02    0.369585857868408E-02
    0.493484018494878E+02    0.369243222777025E-02
    0.493584020333614E+02    0.368900940607191E-02
    0.493684022172350E+02    0.368559010955936E-02
    0.493784024011086E+02    0.368217433421049E-02
    0.493884025849822E+02    0.367876207601071E-02
    0.493984027688557E+02    0.367535333095311E-02
    0.494084029527293E+02    0.367194809503856E-02
    0.494184031366029E+02    0.366854636427653E-02
    0.494284033204765E+02    0.366514813468336E-02
    0.494384035043500E+02    0.366175340228441E-02
    0.494484036882236E+02    0.365836216311296E-02
    0.494584038720972E+02    0.365497441321061E-02
    0.494684040559708E+02    0.365159014862722E-02
    0.494784042398444E+02    0.364820936542098E-02
    0.494884044237179E+02    0.364483205965833E-02
    0.494984046075915E+02    0.364145822741407E-02
    0.495084047914651E+02    0.363808786477128E-02
    0.495184049753387E+02    0.363472096782119E-02
    0.495284051592122E+02    0.363135753266314E-02
    0.495384053430858E+02    0.362799755540613E-02
    0.495484055269594E+02    0.362464103216144E-02
    0.495584057108330E+02    0.362128795905674E-02
    0.495684058947066E+02    0.361793833222085E-02
    0.495784060785801E+02    0.361459214779295E-02
    0.495884062624537E+02    0.361124940191943E-02
    0.495984064463273E+02    0.360791009075282E-02
    0.496084066302009E+02    0.360457421045444E-02
    0.496184068140744E+02    0.360124175719095E-02
    0.496284069979480E+02    0.359791272713636E-02
    0.496384071818216E+02    0.359458711647117E-02
    0.496484073656952E+02    0.359126492138112E-02
    0.496584075495687E+02    0.358794613806160E-02
    0.496684077334423E+02    0.358463076270850E-02
    0.496784079173159E+02    0.358131879152627E-02
    0.496884081011895E+02    0.357801022072534E-02
    0.496984082850631E+02    0.357470504651786E-02
    0.497084084689366E+02    0.357140326512252E-02
    0.497184086528102E+02    0.356810487276804E-02
    0.497284088366838E+02    0.356480986567516E-02
    0.497384090205574E+02    0.356151824007771E-02
    0.497484092044309E+02    0.355822999220750E-02
    0.497584093883045E+02    0.355494511829116E-02
    0.497684095721781E+02    0.355166361452447E-02
    0.497784097560517E+02    0.354838547631498E-02
    0.497884099399252E+02    0.354511070342520E-02
    0.497984101237988E+02    0.354183928771723E-02
    0.498084103076724E+02    0.353857122736300E-02
    0.498184104915460E+02    0.353530651850413E-02
    0.498284106754196E+02    0.353204515740000E-02
    0.498384108592931E+02    0.352878714029103E-02
    0.498484110431667E+02    0.352553246343796E-02
    0.498584112270403E+02    0.352228112310824E-02
    0.498684114109139E+02    0.351903311556448E-02
    0.498784115947874E+02    0.351578843707377E-02
    0.498884117786610E+02    0.351254708390196E-02
    0.498984119625346E+02    0.350930905232244E-02
    0.499084121464082E+02    0.350607433860111E-02
    0.499184123302817E+02    0.350284293901248E-02
    0.499284125141553E+02    0.349961484982742E-02
    0.499384126980289E+02    0.349639006732126E-02
    0.499484128819025E+02    0.349316858776808E-02
    0.499584130657761E+02    0.348995040744314E-02
    0.499684132496496E+02    0.348673552262469E-02
    0.499784134335232E+02    0.348352392959013E-02
    0.499884136173968E+02    0.348031562461917E-02
    0.499984138012704E+02    0.347711060399249E-02
    0.500084139851439E+02    0.347390886399107E-02
    0.500184141690175E+02    0.347071040085544E-02
    0.500284143528911E+02    0.346751521102941E-02
    0.500384145367647E+02    0.346432329061743E-02
    0.500484147206382E+02    0.346113463598228E-02
    0.500584149045118E+02    0.345794924341365E-02
    0.500684150883854E+02    0.345476710920471E-02
    0.500784152722590E+02    0.345158822965101E-02
    0.500884154561326E+02    0.344841260105305E-02
    0.500984156400061E+02    0.344524021971214E-02
    0.501084158238797E+02    0.344207108193448E-02
    0.501184160077533E+02    0.343890518402868E-02
    0.501284161916269E+02    0.343574252230728E-02
    0.501384163755004E+02    0.343258309308686E-02
    0.501484165593740E+02    0.342942689268785E-02
    0.501584167432476E+02    0.342627391743542E-02
    0.501684169271212E+02    0.342312416365899E-02
    0.501784171109948E+02    0.341997762769314E-02
    0.501884172948683E+02    0.341683430587739E-02
    0.501984174787419E+02    0.341369419455618E-02
    0.502084176626155E+02    0.341055729008050E-02
    0.502184178464891E+02    0.340742358880636E-02
    0.502284180303626E+02    0.340429308709609E-02
    0.502384182142362E+02    0.340116578131623E-02
    0.502484183981098E+02    0.339804166784757E-02
    0.502584185819834E+02    0.339492074306525E-02
    0.502684187658569E+02    0.339180300336040E-02
    0.502784189497305E+02    0.338868844512799E-02
    0.502884191336041E+02    0.338557706477069E-02
    0.502984193174777E+02    0.338246885869826E-02
    0.503084195013513E+02    0.337936382332805E-02
    0.503184196852248E+02    0.337626195508487E-02
    0.503284198690984E+02    0.337316325040132E-02
    0.503384200529720E+02    0.337006770571767E-02
    0.503484202368456E+02    0.336697531748206E-02
    0.503584204207191E+02    0.336388608215055E-02
    0.503684206045927E+02    0.336079999618713E-02
    0.503784207884663E+02    0.335771705606373E-02
    0.503884209723399E+02    0.335463725826027E-02
    0.503984211562134E+02    0.335156059926467E-02
    0.504084213400870E+02    0.334848707557272E-02
    0.504184215239606E+02    0.334541668368812E-02
    0.504284217078342E+02    0.334234942012241E-02
    0.504384218917078E+02    0.333928528139486E-02
    0.504484220755813E+02    0.333622426403242E-02
    0.504584222594549E+02    0.333316636456945E-02
    0.504684224433285E+02    0.333011157954816E-02
    0.504784226272021E+02    0.332705990551745E-02
    0.504884228110756E+02    0.332401133903357E-02
    0.504984229949492E+02    0.332096587665991E-02
    0.505084231788228E+02    0.331792351496629E-02
    0.505184233626964E+02    0.331488425052929E-02
    0.505284235465699E+02    0.331184807993227E-02
    0.505384237304435E+02    0.330881499976321E-02
    0.505484239143171E+02    0.330578500661828E-02
    0.505584240981907E+02    0.330275809709736E-02
    0.505684242820643E+02    0.329973426780659E-02
    0.505784244659378E+02    0.329671351535735E-02
    0.505884246498114E+02    0.329369583636609E-02
    0.505984248336850E+02    0.329068122745387E-02
    0.506084250175586E+02    0.328766968524754E-02
    0.506184252014321E+02    0.328466120636982E-02
    0.506284253853057E+02    0.328165578746042E-02
    0.506384255691793E+02    0.327865342515082E-02
    0.506484257530529E+02    0.327565411608691E-02
    0.506584259369264E+02    0.327265785690182E-02
    0.506684261208000E+02    0.326966464423938E-02
    0.506784263046736E+02    0.326667447472580E-02
    0.506884264885472E+02    0.326368734493702E-02
    0.506984266724208E+02    0.326070325027017E-02
    0.507084268562943E+02    0.325772219304443E-02
    0.507184270401679E+02    0.325474416245393E-02
    0.507284272240415E+02    0.325176915863860E-02
    0.507384274079151E+02    0.324879717801698E-02
    0.507484275917886E+02    0.324582821720214E-02
    0.507584277756622E+02    0.324286227284659E-02
    0.507684279595358E+02    0.323989934161065E-02
    0.507784281434094E+02    0.323693942015535E-02
    0.507884283272830E+02    0.323398250514953E-02
    0.507984285111565E+02    0.323102859324820E-02
    0.508084286950301E+02    0.322807768112642E-02
    0.508184288789037E+02    0.322512976544676E-02
    0.508284290627773E+02    0.322218484287620E-02
    0.508384292466508E+02    0.321924291008246E-02
    0.508484294305244E+02    0.321630396373243E-02
    0.508584296143980E+02    0.321336800049527E-02
    0.508684297982716E+02    0.321043501703888E-02
    0.508784299821451E+02    0.320750501003040E-02
    0.508884301660187E+02    0.320457797613961E-02
    0.508984303498923E+02    0.320165391203902E-02
    0.509084305337659E+02    0.319873281439618E-02
    0.509184307176395E+02    0.319581467988192E-02
    0.509284309015130E+02    0.319289950516685E-02
    0.509384310853866E+02    0.318998728691180E-02
    0.509484312692602E+02    0.318707802186123E-02
    0.509584314531338E+02    0.318417170658642E-02
    0.509684316370073E+02    0.318126833781808E-02
    0.509784318208809E+02    0.317836791222989E-02
    0.509884320047545E+02    0.317547042650025E-02
    0.509984321886281E+02    0.317257587731268E-02
    0.510084323725016E+02    0.316968426134999E-02
    0.510184325563752E+02    0.316679557530154E-02
    0.510284327402488E+02    0.316390981585509E-02
    0.510384329241224E+02    0.316102697970423E-02
    0.510484331079960E+02    0.315814706354522E-02
    0.510584332918695E+02    0.315527006407738E-02
    0.510684334757431E+02    0.315239597800421E-02
    0.510784336596167E+02    0.314952480203394E-02
    0.510884338434903E+02    0.314665653287607E-02
    0.510984340273638E+02    0.314379116724853E-02
    0.511084342112374E+02    0.314092870187168E-02
    0.511184343951110E+02    0.313806913347128E-02
    0.511284345789846E+02    0.313521245877862E-02
    0.511384347628581E+02    0.313235867453031E-02
    0.511484349467317E+02    0.312950777746854E-02
    0.511584351306053E+02    0.312665976434171E-02
    0.511684353144789E+02    0.312381463190419E-02
    0.511784354983525E+02    0.312097237691673E-02
    0.511884356822260E+02    0.311813299614666E-02
    0.511984358660996E+02    0.311529648636788E-02
    0.512084360499732E+02    0.311246284436168E-02
    0.512184362338468E+02    0.310963206691560E-02
    0.512284364177203E+02    0.310680415082493E-02
    0.512384366015939E+02    0.310397909289207E-02
    0.512484367854675E+02    0.310115688992689E-02
    0.512584369693411E+02    0.309833753874663E-02
    0.512684371532146E+02    0.309552103617627E-02
    0.512784373370882E+02    0.309270737904831E-02
    0.512884375209618E+02    0.308989656420296E-02
    0.512984377048354E+02    0.308708858848806E-02
    0.513084378887090E+02    0.308428344875925E-02
    0.513184380725825E+02    0.308148114187979E-02
    0.513284382564561E+02    0.307868166472051E-02
    0.513384384403297E+02    0.307588501415997E-02
    0.513484386242033E+02    0.307309118708448E-02
    0.513584388080768E+02    0.307030018038680E-02
    0.513684389919504E+02    0.306751199096846E-02
    0.513784391758240E+02    0.306472661573733E-02
    0.513884393596976E+02    0.306194405160867E-02
    0.513984395435712E+02    0.305916429550440E-02
    0.514084397274447E+02    0.305638734435351E-02
    0.514184399113183E+02    0.305361319509306E-02
    0.514284400951919E+02    0.305084184466069E-02
    0.514384402790655E+02    0.304807329000896E-02
    0.514484404629390E+02    0.304530752809028E-02
    0.514584406468126E+02    0.304254455586472E-02
    0.514684408306862E+02    0.303978437029825E-02
    0.514784410145598E+02    0.303702696836330E-02
    0.514884411984333E+02    0.303427234702714E-02
    0.514984413823069E+02    0.303152050328341E-02
    0.515084415661805E+02    0.302877143410867E-02
    0.515184417500541E+02    0.302602513649238E-02
    0.515284419339277E+02    0.302328160743410E-02
    0.515384421178012E+02    0.302054084392477E-02
    0.515484423016748E+02    0.301780284296710E-02
    0.515584424855484E+02    0.301506760156399E-02
    0.515684426694220E+02    0.301233511672196E-02
    0.515784428532955E+02    0.300960538544877E-02
    0.515884430371691E+02    0.300687840475509E-02
    0.515984432210427E+02    0.300415417164754E-02
    0.516084434049163E+02    0.300143268313145E-02
    0.516184435887899E+02    0.299871393617686E-02
    0.516284437726634E+02    0.299599792740240E-02
    0.516384439565370E+02    0.299328465691880E-02
    0.516484441404106E+02    0.299057411635023E-02
    0.516584443242842E+02    0.298786630611642E-02
    0.516684445081577E+02    0.298516122269654E-02
    0.516784446920313E+02    0.298245886306504E-02
    0.516884448759049E+02    0.297975922423287E-02
    0.516984450597785E+02    0.297706230321450E-02
    0.517084452436520E+02    0.297436809703342E-02
    0.517184454275256E+02    0.297167660271292E-02
    0.517284456113992E+02    0.296898781727504E-02
    0.517384457952728E+02    0.296630173773077E-02
    0.517484459791464E+02    0.296361836111938E-02
    0.517584461630199E+02    0.296093768445612E-02
    0.517684463468935E+02    0.295825970476443E-02
    0.517784465307671E+02    0.295558441906555E-02
    0.517884467146407E+02    0.295291182438061E-02
    0.517984468985142E+02    0.295024191773110E-02
    0.518084470823878E+02    0.294757469613789E-02
    0.518184472662614E+02    0.294491015662123E-02
    0.518284474501350E+02    0.294224829620249E-02
    0.518384476340085E+02    0.293958911190014E-02
    0.518484478178821E+02    0.293693260073750E-02
    0.518584480017557E+02    0.293427875973264E-02
    0.518684481856293E+02    0.293162758590484E-02
    0.518784483695029E+02    0.292897907634815E-02
    0.518884485533764E+02    0.292633322790765E-02
    0.518984487372500E+02    0.292369003775842E-02
    0.519084489211236E+02    0.292104950288430E-02
    0.519184491049972E+02    0.291841162030963E-02
    0.519284492888707E+02    0.291577638706126E-02
    0.519384494727443E+02    0.291314380016906E-02
    0.519484496566179E+02    0.291051385666551E-02
    0.519584498404915E+02    0.290788655357831E-02
    0.519684500243650E+02    0.290526188794911E-02
    0.519784502082386E+02    0.290263985681523E-02
    0.519884503921122E+02    0.290002045721828E-02
    0.519984505759858E+02    0.289740368620333E-02
    0.520084507598594E+02    0.289478954081918E-02
    0.520184509437329E+02    0.289217801811838E-02
    0.520284511276065E+02    0.288956911515746E-02
    0.520384513114801E+02    0.288696282899756E-02
    0.520484514953537E+02    0.288435915670450E-02
    0.520584516792272E+02    0.288175809534831E-02
    0.520684518631008E+02    0.287915964200499E-02
    0.520784520469744E+02    0.287656379375540E-02
    0.520884522308480E+02    0.287397054768616E-02
    0.520984524147215E+02    0.287137990088965E-02
    0.521084525985951E+02    0.286879185046426E-02
    0.521184527824687E+02    0.286620639351447E-02
    0.521284529663423E+02    0.286362352715192E-02
    0.521384531502159E+02    0.286104324849369E-02
    0.521484533340894E+02    0.285846555466432E-02
    0.521584535179630E+02    0.285589044279508E-02
    0.521684537018366E+02    0.285331791002438E-02
    0.521784538857102E+02    0.285074795349751E-02
    0.521884540695837E+02    0.284818057036727E-02
    0.521984542534573E+02    0.284561575779364E-02
    0.522084544373309E+02    0.284305351294399E-02
    0.522184546212045E+02    0.284049383299317E-02
    0.522284548050781E+02    0.283793671512341E-02
    0.522384549889516E+02    0.283538215652446E-02
    0.522484551728252E+02    0.283283015439339E-02
    0.522584553566988E+02    0.283028070593513E-02
    0.522684555405724E+02    0.282773380836141E-02
    0.522784557244459E+02    0.282518945889160E-02
    0.522884559083195E+02    0.282264765475233E-02
    0.522984560921931E+02    0.282010839317730E-02
    0.523084562760667E+02    0.281757167140719E-02
    0.523184564599402E+02    0.281503748668973E-02
    0.523284566438138E+02    0.281250583627923E-02
    0.523384568276874E+02    0.280997671743669E-02
    0.523484570115610E+02    0.280745012742957E-02
    0.523584571954346E+02    0.280492606353133E-02
    0.523684573793081E+02    0.280240452302213E-02
    0.523784575631817E+02    0.279988550318606E-02
    0.523884577470553E+02    0.279736900131545E-02
    0.523984579309289E+02    0.279485501470612E-02
    0.524084581148024E+02    0.279234354065932E-02
    0.524184582986760E+02    0.278983457648169E-02
    0.524284584825496E+02    0.278732811948366E-02
    0.524384586664232E+02    0.278482416698035E-02
    0.524484588502967E+02    0.278232271629145E-02
    0.524584590341703E+02    0.277982376473832E-02
    0.524684592180439E+02    0.277732730964842E-02
    0.524784594019175E+02    0.277483334835103E-02
    0.524884595857911E+02    0.277234187817817E-02
    0.524984597696646E+02    0.276985289646492E-02
    0.525084599535382E+02    0.276736640054644E-02
    0.525184601374118E+02    0.276488238776319E-02
    0.525284603212854E+02    0.276240085545274E-02
    0.525384605051589E+02    0.275992180095855E-02
    0.525484606890325E+02    0.275744522160307E-02
    0.525584608729061E+02    0.275497111470850E-02
    0.525684610567797E+02    0.275249947747269E-02
    0.525784612406532E+02    0.275003016150165E-02
    0.525884614245268E+02    0.274756360387801E-02
    0.525984616084004E+02    0.274509936027743E-02
    0.526084617922740E+02    0.274263757614742E-02
    0.526184619761476E+02    0.274017824866825E-02
    0.526284621600211E+02    0.273772137515174E-02
    0.526384623438947E+02    0.273526695293557E-02
    0.526484625277683E+02    0.273281497936164E-02
    0.526584627116419E+02    0.273036545177006E-02
    0.526684628955154E+02    0.272791836750558E-02
    0.526784630793890E+02    0.272547372391181E-02
    0.526884632632626E+02    0.272303151832748E-02
    0.526984634471362E+02    0.272059174809883E-02
    0.527084636310097E+02    0.271815441056096E-02
    0.527184638148833E+02    0.271571950304395E-02
    0.527284639987569E+02    0.271328702292711E-02
    0.527384641826305E+02    0.271085696750488E-02
    0.527484643665041E+02    0.270842933412918E-02
    0.527584645503776E+02    0.270600412013567E-02
    0.527684647342512E+02    0.270358132285942E-02
    0.527784649181248E+02    0.270116093963506E-02
    0.527884651019984E+02    0.269874296779686E-02
    0.527984652858719E+02    0.269632740467846E-02
    0.528084654697455E+02    0.269391424761044E-02
    0.528184656536191E+02    0.269150349392339E-02
    0.528284658374927E+02    0.268909514100043E-02
    0.528384660213663E+02    0.268668918608787E-02
    0.528484662052398E+02    0.268428562657328E-02
    0.528584663891134E+02    0.268188445978497E-02
    0.528684665729870E+02    0.267948568305732E-02
    0.528784667568606E+02    0.267708929372843E-02
    0.528884669407341E+02    0.267469528913691E-02
    0.528984671246077E+02    0.267230366662334E-02
    0.529084673084813E+02    0.266991442353059E-02
    0.529184674923549E+02    0.266752755720356E-02
    0.529284676762284E+02    0.266514306498972E-02
    0.529384678601020E+02    0.266276094423946E-02
    0.529484680439756E+02    0.266038119230610E-02
    0.529584682278492E+02    0.265800380654643E-02
    0.529684684117228E+02    0.265562878432048E-02
    0.529784685955963E+02    0.265325612299271E-02
    0.529884687794699E+02    0.265088581993247E-02
    0.529984689633435E+02    0.264851787251128E-02
    0.530084691472171E+02    0.264615227810751E-02
    0.530184693310906E+02    0.264378903410353E-02
    0.530284695149642E+02    0.264142813788705E-02
    0.530384696988378E+02    0.263906958685127E-02
    0.530484698827114E+02    0.263671337839497E-02
    0.530584700665849E+02    0.263435950992282E-02
    0.530684702504585E+02    0.263200797884564E-02
    0.530784704343321E+02    0.262965878258035E-02
    0.530884706182057E+02    0.262731191855041E-02
    0.530984708020793E+02    0.262496738418583E-02
    0.531084709859528E+02    0.262262517692338E-02
    0.531184711698264E+02    0.262028529420664E-02
    0.531284713537000E+02    0.261794773348619E-02
    0.531384715375736E+02    0.261561249221971E-02
    0.531484717214471E+02    0.261327956787197E-02
    0.531584719053207E+02    0.261094895791496E-02
    0.531684720891943E+02    0.260862065982794E-02
    0.531784722730679E+02    0.260629467109741E-02
    0.531884724569414E+02    0.260397098921715E-02
    0.531984726408150E+02    0.260164961168822E-02
    0.532084728246886E+02    0.259933053601886E-02
    0.532184730085622E+02    0.259701375972449E-02
    0.532284731924358E+02    0.259469928032764E-02
    0.532384733763093E+02    0.259238709535789E-02
    0.532484735601829E+02    0.259007720235168E-02
    0.532584737440565E+02    0.258776959885224E-02
    0.532684739279301E+02    0.258546428240946E-02
    0.532784741118036E+02    0.258316125057976E-02
    0.532884742956772E+02    0.258086050092584E-02
    0.532984744795508E+02    0.257856203101650E-02
    0.533084746634244E+02    0.257626583842622E-02
    0.533184748472979E+02    0.257397192073639E-02
    0.533284750311715E+02    0.257168027553210E-02
    0.533384752150451E+02    0.256939090040507E-02
    0.533484753989187E+02    0.256710379295137E-02
    0.533584755827923E+02    0.256481895077214E-02
    0.533684757666658E+02    0.256253637147294E-02
    0.533784759505394E+02    0.256025605266367E-02
    0.533884761344130E+02    0.255797799195736E-02
    0.533984763182866E+02    0.255570218697202E-02
    0.534084765021601E+02    0.255342863532845E-02
    0.534184766860337E+02    0.255115733465027E-02
    0.534284768699073E+02    0.254888828256362E-02
    0.534384770537809E+02    0.254662147669770E-02
    0.534484772376545E+02    0.254435691468401E-02
    0.534584774215280E+02    0.254209459415581E-02
    0.534684776054016E+02    0.253983451274652E-02
    0.534784777892752E+02    0.253757666809264E-02
    0.534884779731488E+02    0.253532105782837E-02
    0.534984781570223E+02    0.253306767958723E-02
    0.535084783408959E+02    0.253081653099572E-02
    0.535184785247695E+02    0.252856760964835E-02
    0.535284787086431E+02    0.252632091287925E-02
    0.535384788925166E+02    0.252407644172052E-02
    0.535484790763902E+02    0.252183418701172E-02
    0.535584792602638E+02    0.251959415125901E-02
    0.535684794441374E+02    0.251735633112614E-02
    0.535784796280110E+02    0.251512072417041E-02
    0.535884798118845E+02    0.251288732801222E-02
    0.535984799957581E+02    0.251065614028216E-02
    0.536084801796317E+02    0.250842715860379E-02
    0.536184803635053E+02    0.250620038061486E-02
    0.536284805473788E+02    0.250397580394399E-02
    0.536384807312524E+02    0.250175342622104E-02
    0.536484809151260E+02    0.249953324507300E-02
    0.536584810989996E+02    0.249731525812659E-02
    0.536684812828731E+02    0.249509946300648E-02
    0.536784814667467E+02    0.249288585733743E-02
    0.536884816506203E+02    0.249067443873917E-02
    0.536984818344939E+02    0.248846520483525E-02
    0.537084820183675E+02    0.248625815324251E-02
    0.537184822022410E+02    0.248405328157972E-02
    0.537284823861146E+02    0.248185058746316E-02
    0.537384825699882E+02    0.247965006850974E-02
    0.537484827538618E+02    0.247745172233025E-02
    0.537584829377353E+02    0.247525554654229E-02
    0.537684831216089E+02    0.247306153875742E-02
    0.537784833054825E+02    0.247086969658272E-02
    0.537884834893561E+02    0.246868001765530E-02
    0.537984836732296E+02    0.246649249955445E-02
    0.538084838571032E+02    0.246430713990823E-02
    0.538184840409768E+02    0.246212393632867E-02
    0.538284842248504E+02    0.245994288642913E-02
    0.538384844087240E+02    0.245776398782354E-02
    0.538484845925975E+02    0.245558723812770E-02
    0.538584847764711E+02    0.245341263495889E-02
    0.538684849603447E+02    0.245124017593493E-02
    0.538784851442183E+02    0.244906985867649E-02
    0.538884853280918E+02    0.244690168080771E-02
    0.538984855119654E+02    0.244473563995287E-02
    0.539084856958390E+02    0.244257173373946E-02
    0.539184858797126E+02    0.244040995980090E-02
    0.539284860635861E+02    0.243825031577015E-02
    0.539384862474597E+02    0.243609279928610E-02
    0.539484864313333E+02    0.243393740799078E-02
    0.539584866152069E+02    0.243178413953095E-02
    0.539684867990805E+02    0.242963299155746E-02
    0.539784869829540E+02    0.242748396172593E-02
    0.539884871668276E+02    0.242533704769707E-02
    0.539984873507012E+02    0.242319224713683E-02
    0.540084875345748E+02    0.242104955771643E-02
    0.540184877184483E+02    0.241890897711293E-02
    0.540284879023219E+02    0.241677050300919E-02
    0.540384880861955E+02    0.241463413309418E-02
    0.540484882700691E+02    0.241249986506308E-02
    0.540584884539427E+02    0.241036769661749E-02
    0.540684886378162E+02    0.240823762546555E-02
    0.540784888216898E+02    0.240610964932212E-02
    0.540884890055634E+02    0.240398376590882E-02
    0.540984891894370E+02    0.240185997295438E-02
    0.541084893733105E+02    0.239973826819380E-02
    0.541184895571841E+02    0.239761864937012E-02
    0.541284897410577E+02    0.239550111423283E-02
    0.541384899249313E+02    0.239338566053866E-02
    0.541484901088049E+02    0.239127228605142E-02
    0.541584902926784E+02    0.238916098854208E-02
    0.541684904765520E+02    0.238705176578862E-02
    0.541784906604256E+02    0.238494461557602E-02
    0.541884908442992E+02    0.238283953569629E-02
    0.541984910281727E+02    0.238073652394816E-02
    0.542084912120463E+02    0.237863557813718E-02
    0.542184913959199E+02    0.237653669607547E-02
    0.542284915797935E+02    0.237443987558180E-02
    0.542384917636670E+02    0.237234511448096E-02
    0.542484919475406E+02    0.237025241060425E-02
    0.542584921314142E+02    0.236816176178847E-02
    0.542684923152878E+02    0.236607316587672E-02
    0.542784924991614E+02    0.236398662071722E-02
    0.542884926830349E+02    0.236190212416380E-02
    0.542984928669085E+02    0.235981967407512E-02
    0.543084930507821E+02    0.235773926831488E-02
    0.543184932346557E+02    0.235566090475108E-02
    0.543284934185292E+02    0.235358458125640E-02
    0.543384936024028E+02    0.235151029570721E-02
    0.543484937862764E+02    0.234943804598378E-02
    0.543584939701500E+02    0.234736782997006E-02
    0.543684941540235E+02    0.234529964555251E-02
    0.543784943378971E+02    0.234323349062075E-02
    0.543884945217707E+02    0.234116936306805E-02
    0.543984947056443E+02    0.233910726078808E-02
    0.544084948895179E+02    0.233704718167960E-02
    0.544184950733914E+02    0.233498912363615E-02
    0.544284952572650E+02    0.233293308456252E-02
    0.544384954411386E+02    0.233087906235612E-02
    0.544484956250122E+02    0.232882705492084E-02
    0.544584958088857E+02    0.232677706015845E-02
    0.544684959927593E+02    0.232472907597576E-02
    0.544784961766329E+02    0.232268310027303E-02
    0.544884963605065E+02    0.232063913097355E-02
    0.544984965443800E+02    0.231859716607772E-02
    0.545084967282536E+02    0.231655720270247E-02
    0.545184969121272E+02    0.231451924009938E-02
    0.545284970960008E+02    0.231248327533091E-02
    0.545384972798743E+02    0.231044930642179E-02
    0.545484974637479E+02    0.230841733128443E-02
    0.545584976476215E+02    0.230638734781828E-02
    0.545684978314951E+02    0.230435935391787E-02
    0.545784980153687E+02    0.230233334747479E-02
    0.545884981992422E+02    0.230030932637917E-02
    0.545984983831158E+02    0.229828728852254E-02
    0.546084985669894E+02    0.229626723178594E-02
    0.546184987508630E+02    0.229424915405794E-02
    0.546284989347365E+02    0.229223305322002E-02
    0.546384991186101E+02    0.229021892714809E-02
    0.546484993024837E+02    0.228820677372387E-02
    0.546584994863573E+02    0.228619659082324E-02
    0.546684996702309E+02    0.228418837631757E-02
    0.546784998541044E+02    0.228218212808070E-02
    0.546885000379780E+02    0.228017784398381E-02
    0.546985002218516E+02    0.227817552189370E-02
    0.547085004057252E+02    0.227617515967825E-02
    0.547185005895987E+02    0.227417675520222E-02
    0.547285007734723E+02    0.227218030633165E-02
    0.547385009573459E+02    0.227018581093058E-02
    0.547485011412195E+02    0.226819326687875E-02
    0.547585013250931E+02    0.226620267194459E-02
    0.547685015089666E+02    0.226421402412373E-02
    0.547785016928402E+02    0.226222732120880E-02
    0.547885018767138E+02    0.226024256106615E-02
    0.547985020605874E+02    0.225825974155872E-02
    0.548085022444609E+02    0.225627886054845E-02
    0.548185024283345E+02    0.225429991589776E-02
    0.548285026122081E+02    0.225232290547017E-02
    0.548385027960817E+02    0.225034782713053E-02
    0.548485029799552E+02    0.224837467874575E-02
    0.548585031638288E+02    0.224640345818386E-02
    0.548685033477024E+02    0.224443416331535E-02
    0.548785035315760E+02    0.224246679201357E-02
    0.548885037154496E+02    0.224050134215406E-02
    0.548985038993231E+02    0.223853781161634E-02
    0.549085040831967E+02    0.223657619828219E-02
    0.549185042670703E+02    0.223461650003776E-02
    0.549285044509439E+02    0.223265871477268E-02
    0.549385046348174E+02    0.223070284038126E-02
    0.549485048186910E+02    0.222874887476200E-02
    0.549585050025646E+02    0.222679681581805E-02
    0.549685051864382E+02    0.222484666145773E-02
    0.549785053703117E+02    0.222289840959440E-02
    0.549885055541853E+02    0.222095205814694E-02
    0.549985057380589E+02    0.221900760503992E-02
    0.550085059219325E+02    0.221706504820363E-02
    0.550185061058060E+02    0.221512438557448E-02
    0.550285062896796E+02    0.221318561509505E-02
    0.550385064735532E+02    0.221124873471421E-02
    0.550485066574268E+02    0.220931374238751E-02
    0.550585068413004E+02    0.220738063607700E-02
    0.550685070251739E+02    0.220544941375144E-02
    0.550785072090475E+02    0.220352007338640E-02
    0.550885073929211E+02    0.220159261296439E-02
    0.550985075767947E+02    0.219966703047482E-02
    0.551085077606682E+02    0.219774332391396E-02
    0.551185079445418E+02    0.219582149128519E-02
    0.551285081284154E+02    0.219390153059880E-02
    0.551385083122890E+02    0.219198343987196E-02
    0.551485084961626E+02    0.219006721712884E-02
    0.551585086800361E+02    0.218815286040027E-02
    0.551685088639097E+02    0.218624036772401E-02
    0.551785090477833E+02    0.218432973714429E-02
    0.551885092316569E+02    0.218242096671204E-02
    0.551985094155304E+02    0.218051405448433E-02
    0.552085095994040E+02    0.217860899852473E-02
    0.552185097832776E+02    0.217670579690271E-02
    0.552285099671512E+02    0.217480444769367E-02
    0.552385101510248E+02    0.217290494897866E-02
    0.552485103348983E+02    0.217100729884421E-02
    0.552585105187719E+02    0.216911149538220E-02
    0.552685107026455E+02    0.216721753668919E-02
    0.552785108865191E+02    0.216532542086687E-02
    0.552885110703926E+02    0.216343514602124E-02
    0.552985112542662E+02    0.216154671026247E-02
    0.553085114381398E+02    0.215966011170481E-02
    0.553185116220134E+02    0.215777534846598E-02
    0.553285118058869E+02    0.215589241866731E-02
    0.553385119897605E+02    0.215401132043293E-02
    0.553485121736341E+02    0.215213205188989E-02
    0.553585123575077E+02    0.215025461116782E-02
    0.553685125413813E+02    0.214837899639825E-02
    0.553785127252548E+02    0.214650520571438E-02
    0.553885129091284E+02    0.214463323725175E-02
    0.553985130930020E+02    0.214276308914635E-02
    0.554085132768756E+02    0.214089475953490E-02
    0.554185134607491E+02    0.213902824655443E-02
    0.554285136446227E+02    0.213716354833399E-02
    0.554385138284963E+02    0.213530066303535E-02
    0.554485140123699E+02    0.213343958877490E-02
    0.554585141962434E+02    0.213158032366093E-02
    0.554685143801170E+02    0.212972286580809E-02
    0.554785145639906E+02    0.212786721300167E-02
    0.554885147478642E+02    0.212601336652785E-02
    0.554985149317377E+02    0.212416131867766E-02
    0.555085151156113E+02    0.212231107145588E-02
    0.555185152994849E+02    0.212046262231995E-02
    0.555285154833585E+02    0.211861596933899E-02
    0.555385156672321E+02    0.211677111062510E-02
    0.555485158511056E+02    0.211492804429648E-02
    0.555585160349792E+02    0.211308676847271E-02
    0.555685162188528E+02    0.211124728127492E-02
    0.555785164027264E+02    0.210940958081808E-02
    0.555885165865999E+02    0.210757366521787E-02
    0.555985167704735E+02    0.210573953258960E-02
    0.556085169543471E+02    0.210390718102574E-02
    0.556185171382207E+02    0.210207660867700E-02
    0.556285173220943E+02    0.210024781361051E-02
    0.556385175059678E+02    0.209842079394112E-02
    0.556485176898414E+02    0.209659554776658E-02
    0.556585178737150E+02    0.209477207319718E-02
    0.556685180575886E+02    0.209295036831624E-02
    0.556785182414621E+02    0.209113043122148E-02
    0.556885184253357E+02    0.208931226000906E-02
    0.556985186092093E+02    0.208749585276400E-02
    0.557085187930829E+02    0.208568120757628E-02
    0.557185189769565E+02    0.208386832253162E-02
    0.557285191608300E+02    0.208205719569908E-02
    0.557385193447036E+02    0.208024782529857E-02
    0.557485195285772E+02    0.207844020916910E-02
    0.557585197124508E+02    0.207663434555342E-02
    0.557685198963243E+02    0.207483023250782E-02
    0.557785200801979E+02    0.207302786811141E-02
    0.557885202640715E+02    0.207122725044561E-02
    0.557985204479451E+02    0.206942837759429E-02
    0.558085206318186E+02    0.206763124764048E-02
    0.558185208156922E+02    0.206583585866892E-02
    0.558285209995658E+02    0.206404220876503E-02
    0.558385211834394E+02    0.206225029601634E-02
    0.558485213673129E+02    0.206046011851194E-02
    0.558585215511865E+02    0.205867167434303E-02
    0.558685217350601E+02    0.205688496160323E-02
    0.558785219189337E+02    0.205509997838878E-02
    0.558885221028073E+02    0.205331672279935E-02
    0.558985222866808E+02    0.205153519293734E-02
    0.559085224705544E+02    0.204975538690921E-02
    0.559185226544280E+02    0.204797730282492E-02
    0.559285228383016E+02    0.204620093879882E-02
    0.559385230221751E+02    0.204442629294973E-02
    0.559485232060487E+02    0.204265336340052E-02
    0.559585233899223E+02    0.204088214828003E-02
    0.559685235737959E+02    0.203911264572137E-02
    0.559785237576694E+02    0.203734485386338E-02
    0.559885239415430E+02    0.203557877085047E-02
    0.559985241254166E+02    0.203381439483252E-02
    0.560085243092902E+02    0.203205172396643E-02
    0.560185244931638E+02    0.203029075641372E-02
    0.560285246770373E+02    0.202853149034315E-02
    0.560385248609109E+02    0.202677392392971E-02
    0.560485250447845E+02    0.202501805535494E-02
    0.560585252286581E+02    0.202326388280690E-02
    0.560685254125316E+02    0.202151140448048E-02
    0.560785255964052E+02    0.201976061857730E-02
    0.560885257802788E+02    0.201801152330581E-02
    0.560985259641524E+02    0.201626411688128E-02
    0.561085261480260E+02    0.201451839752585E-02
    0.561185263318995E+02    0.201277436346850E-02
    0.561285265157731E+02    0.201103201294501E-02
    0.561385266996467E+02    0.200929134419787E-02
    0.561485268835203E+02    0.200755235547634E-02
    0.561585270673938E+02    0.200581504503610E-02
    0.561685272512674E+02    0.200407941113956E-02
    0.561785274351410E+02    0.200234545205511E-02
    0.561885276190146E+02    0.200061316605808E-02
    0.561985278028882E+02    0.199888255142947E-02
    0.562085279867617E+02    0.199715360645390E-02
    0.562185281706353E+02    0.199542632942647E-02
    0.562285283545089E+02    0.199370071864398E-02
    0.562385285383825E+02    0.199197677240995E-02
    0.562485287222560E+02    0.199025448903211E-02
    0.562585289061296E+02    0.198853386682337E-02
    0.562685290900032E+02    0.198681490410259E-02
    0.562785292738768E+02    0.198509759918809E-02
    0.562885294577503E+02    0.198338195041184E-02
    0.562985296416239E+02    0.198166795609733E-02
    0.563085298254975E+02    0.197995561457987E-02
    0.563185300093711E+02    0.197824492419510E-02
    0.563285301932446E+02    0.197653588328185E-02
    0.563385303771182E+02    0.197482849018119E-02
    0.563485305609918E+02    0.197312274323685E-02
    0.563585307448654E+02    0.197141864079537E-02
    0.563685309287390E+02    0.196971618120008E-02
    0.563785311126125E+02    0.196801536280266E-02
    0.563885312964861E+02    0.196631618395055E-02
    0.563985314803597E+02    0.196461864299444E-02
    0.564085316642333E+02    0.196292273828331E-02
    0.564185318481068E+02    0.196122846816684E-02
    0.564285320319804E+02    0.195953583099318E-02
    0.564385322158540E+02    0.195784482510814E-02
    0.564485323997276E+02    0.195615544885644E-02
    0.564585325836011E+02    0.195446770056600E-02
    0.564685327674747E+02    0.195278157842897E-02
    0.564785329513483E+02    0.195109708463491E-02
    0.564885331352219E+02    0.194941420790215E-02
    0.564985333190955E+02    0.194773295495398E-02
    0.565085335029690E+02    0.194605332182077E-02
    0.565185336868426E+02    0.194437530676917E-02
    0.565285338707162E+02    0.194269890811532E-02
    0.565385340545898E+02    0.194102412418745E-02
    0.565485342384633E+02    0.193935095331350E-02
    0.565585344223369E+02    0.193767939381943E-02
    0.565685346062105E+02    0.193600944402896E-02
    0.565785347900841E+02    0.193434110226572E-02
    0.565885349739576E+02    0.193267436684583E-02
    0.565985351578312E+02    0.193100923608947E-02
    0.566085353417048E+02    0.192934570830432E-02
    0.566185355255784E+02    0.192768378180482E-02
    0.566285357094520E+02    0.192602345489506E-02
    0.566385358933255E+02    0.192436472588608E-02
    0.566485360771991E+02    0.192270759306941E-02
    0.566585362610727E+02    0.192105205475307E-02
    0.566685364449463E+02    0.191939810923121E-02
    0.566785366288198E+02    0.191774575479716E-02
    0.566885368126934E+02    0.191609498974315E-02
    0.566985369965670E+02    0.191444581235928E-02
    0.567085371804406E+02    0.191279822093158E-02
    0.567185373643142E+02    0.191115221374387E-02
    0.567285375481877E+02    0.190950781224886E-02
    0.567385377320613E+02    0.190786494528873E-02
    0.567485379159349E+02    0.190622368053270E-02
    0.567585380998085E+02    0.190458399315889E-02
    0.567685382836820E+02    0.190294588144176E-02
    0.567785384675556E+02    0.190130934366096E-02
    0.567885386514292E+02    0.189967437809653E-02
    0.567985388353028E+02    0.189804098302797E-02
    0.568085390191764E+02    0.189640915673667E-02
    0.568185392030499E+02    0.189477889750361E-02
    0.568285393869235E+02    0.189315020361165E-02
    0.568385395707971E+02    0.189152307334470E-02
    0.568485397546707E+02    0.188989750498821E-02
    0.568585399385442E+02    0.188827349682976E-02
    0.568685401224178E+02    0.188665104716032E-02
    0.568785403062914E+02    0.188503015427128E-02
    0.568885404901650E+02    0.188341081645827E-02
    0.568985406740385E+02    0.188179303202006E-02
    0.569085408579121E+02    0.188017679925862E-02
    0.569185410417857E+02    0.187856211647990E-02
    0.569285412256593E+02    0.187694898199360E-02
    0.569385414095328E+02    0.187533739411414E-02
    0.569485415934064E+02    0.187372735116015E-02
    0.569585417772800E+02    0.187211885145450E-02
    0.569685419611536E+02    0.187051189332795E-02
    0.569785421450271E+02    0.186890647511229E-02
    0.569885423289007E+02    0.186730259514758E-02
    0.569985425127743E+02    0.186570025177897E-02
    0.570085426966479E+02    0.186409944335739E-02
    0.570185428805215E+02    0.186250016823983E-02
    0.570285430643950E+02    0.186090242478948E-02
    0.570385432482686E+02    0.185930621137586E-02
    0.570485434321422E+02    0.185771152637491E-02
    0.570585436160158E+02    0.185611836816910E-02
    0.570685437998894E+02    0.185452673514756E-02
    0.570785439837629E+02    0.185293662570605E-02
    0.570885441676365E+02    0.185134803824706E-02
    0.570985443515101E+02    0.184976097117985E-02
    0.571085445353837E+02    0.184817542292040E-02
    0.571185447192572E+02    0.184659139189144E-02
    0.571285449031308E+02    0.184500887652235E-02
    0.571385450870044E+02    0.184342787524922E-02
    0.571485452708780E+02    0.184184838651467E-02
    0.571585454547516E+02    0.184027040876776E-02
    0.571685456386251E+02    0.183869394046415E-02
    0.571785458224987E+02    0.183711898006537E-02
    0.571885460063723E+02    0.183554552603928E-02
    0.571985461902459E+02    0.183397357685965E-02
    0.572085463741194E+02    0.183240313100603E-02
    0.572185465579930E+02    0.183083418696349E-02
    0.572285467418666E+02    0.182926674322244E-02
    0.572385469257402E+02    0.182770079827852E-02
    0.572485471096137E+02    0.182613635063227E-02
    0.572585472934873E+02    0.182457339878849E-02
    0.572685474773609E+02    0.182301194125706E-02
    0.572785476612345E+02    0.182145197655167E-02
    0.572885478451080E+02    0.181989350318951E-02
    0.572985480289816E+02    0.181833651974407E-02
    0.573085482128552E+02    0.181678102458327E-02
    0.573185483967288E+02    0.181522701639063E-02
    0.573285485806024E+02    0.181367449364447E-02
    0.573385487644759E+02    0.181212345487692E-02
    0.573485489483495E+02    0.181057389862263E-02
    0.573585491322231E+02    0.180902582341600E-02
    0.573685493160967E+02    0.180747922779759E-02
    0.573785494999702E+02    0.180593411030401E-02
    0.573885496838438E+02    0.180439046947572E-02
    0.573985498677174E+02    0.180284830385328E-02
    0.574085500515910E+02    0.180130761197693E-02
    0.574185502354645E+02    0.179976839238489E-02
    0.574285504193381E+02    0.179823064362000E-02
    0.574385506032117E+02    0.179669436422373E-02
    0.574485507870853E+02    0.179515955273481E-02
    0.574585509709589E+02    0.179362620770294E-02
    0.574685511548324E+02    0.179209432769379E-02
    0.574785513387060E+02    0.179056391173878E-02
    0.574885515225796E+02    0.178903495602198E-02
    0.574985517064532E+02    0.178750746224690E-02
    0.575085518903267E+02    0.178598142742884E-02
    0.575185520742003E+02    0.178445685020354E-02
    0.575285522580739E+02    0.178293372911178E-02
    0.575385524419475E+02    0.178141206267856E-02
    0.575485526258211E+02    0.177989184943142E-02
    0.575585528096946E+02    0.177837308787058E-02
    0.575685529935682E+02    0.177685577651828E-02
    0.575785531774418E+02    0.177533991388054E-02
    0.575885533613154E+02    0.177382549846069E-02
    0.575985535451889E+02    0.177231252875258E-02
    0.576085537290625E+02    0.177080100327708E-02
    0.576185539129361E+02    0.176929092050544E-02
    0.576285540968097E+02    0.176778227893683E-02
    0.576385542806833E+02    0.176627507705987E-02
    0.576485544645568E+02    0.176476931335823E-02
    0.576585546484304E+02    0.176326498631447E-02
    0.576685548323040E+02    0.176176209440755E-02
    0.576785550161776E+02    0.176026063611179E-02
    0.576885552000511E+02    0.175876060990207E-02
    0.576985553839247E+02    0.175726201424761E-02
    0.577085555677983E+02    0.175576484761645E-02
    0.577185557516719E+02    0.175426910847220E-02
    0.577285559355454E+02    0.175277479526371E-02
    0.577385561194190E+02    0.175128190659805E-02
    0.577485563032926E+02    0.174979044066075E-02
    0.577585564871662E+02    0.174830039609678E-02
    0.577685566710397E+02    0.174681177133119E-02
    0.577785568549133E+02    0.174532456481717E-02
    0.577885570387869E+02    0.174383877501085E-02
    0.577985572226605E+02    0.174235440036802E-02
    0.578085574065341E+02    0.174087143934467E-02
    0.578185575904076E+02    0.173938989039793E-02
    0.578285577742812E+02    0.173790975198295E-02
    0.578385579581548E+02    0.173643102255926E-02
    0.578485581420284E+02    0.173495370058527E-02
    0.578585583259019E+02    0.173347778452169E-02
    0.578685585097755E+02    0.173200327283071E-02
    0.578785586936491E+02    0.173053016397692E-02
    0.578885588775227E+02    0.172905845642712E-02
    0.578985590613962E+02    0.172758814865113E-02
    0.579085592452698E+02    0.172611923912098E-02
    0.579185594291434E+02    0.172465172631279E-02
    0.579285596130170E+02    0.172318560870664E-02
    0.579385597968906E+02    0.172172088478523E-02
    0.579485599807641E+02    0.172025755303658E-02
    0.579585601646377E+02    0.171879561195250E-02
    0.579685603485113E+02    0.171733506002970E-02
    0.579785605323849E+02    0.171587589576972E-02
    0.579885607162584E+02    0.171441811767930E-02
    0.579985609001320E+02    0.171296172427050E-02
    0.580085610840056E+02    0.171150671406096E-02
    0.580185612678792E+02    0.171005308557407E-02
    0.580285614517528E+02    0.170860083733914E-02
    0.580385616356263E+02    0.170714996789150E-02
    0.580485618194999E+02    0.170570047577276E-02
    0.580585620033735E+02    0.170425235953082E-02
    0.580685621872471E+02    0.170280561772002E-02
    0.580785623711206E+02    0.170136024890123E-02
    0.580885625549942E+02    0.169991625164185E-02
    0.580985627388678E+02    0.169847362451598E-02
    0.581085629227414E+02    0.169703236610428E-02
    0.581185631066149E+02    0.169559247499417E-02
    0.581285632904885E+02    0.169415394977963E-02
    0.581385634743621E+02    0.169271678906131E-02
    0.581485636582357E+02    0.169128099144652E-02
    0.581585638421093E+02    0.168984655554880E-02
    0.581685640259828E+02    0.168841347998838E-02
    0.581785642098564E+02    0.168698176339265E-02
    0.581885643937300E+02    0.168555140439122E-02
    0.581985645776036E+02    0.168412240162577E-02
    0.582085647614771E+02    0.168269475373979E-02
    0.582185649453507E+02    0.168126845938355E-02
    0.582285651292243E+02    0.167984351721283E-02
    0.582385653130979E+02    0.167841992588863E-02
    0.582485654969714E+02    0.167699768407729E-02
    0.582585656808450E+02    0.167557679044963E-02
    0.582685658647186E+02    0.167415724368137E-02
    0.582785660485922E+02    0.167273904245252E-02
    0.582885662324658E+02    0.167132218544709E-02
    0.582985664163393E+02    0.166990667135298E-02
    0.583085666002129E+02    0.166849249886135E-02
    0.583185667840865E+02    0.166707966666742E-02
    0.583285669679601E+02    0.166566817346964E-02
    0.583385671518336E+02    0.166425801796390E-02
    0.583485673357072E+02    0.166284919885698E-02
    0.583585675195808E+02    0.166144171485162E-02
    0.583685677034544E+02    0.166003556465401E-02
    0.583785678873279E+02    0.165863074697111E-02
    0.583885680712015E+02    0.165722726051116E-02
    0.583985682550751E+02    0.165582510398234E-02
    0.584085684389487E+02    0.165442427609487E-02
    0.584185686228222E+02    0.165302477555468E-02
    0.584285688066958E+02    0.165162660106972E-02
    0.584385689905694E+02    0.165022975134441E-02
    0.584485691744430E+02    0.164883422507818E-02
    0.584585693583166E+02    0.164744002095951E-02
    0.584685695421901E+02    0.164604713765001E-02
    0.584785697260637E+02    0.164465557372730E-02
    0.584885699099373E+02    0.164326532721251E-02
    0.584985700938109E+02    0.164187650145818E-02
    0.585085702776844E+02    0.164048879168423E-02
    0.585185704615580E+02    0.163910249238300E-02
    0.585285706454316E+02    0.163771750699017E-02
    0.585385708293052E+02    0.163633383359415E-02
    0.585485710131788E+02    0.163495147075449E-02
    0.585585711970523E+02    0.163357041711486E-02
    0.585685713809259E+02    0.163219067134025E-02
    0.585785715647995E+02    0.163081223209946E-02
    0.585885717486731E+02    0.162943509806172E-02
    0.585985719325466E+02    0.162805926789625E-02
    0.586085721164202E+02    0.162668474026716E-02
    0.586185723002938E+02    0.162531151383734E-02
    0.586285724841674E+02    0.162393958726837E-02
    0.586385726680410E+02    0.162256895921571E-02
    0.586485728519145E+02    0.162119962833057E-02
    0.586585730357881E+02    0.161983159326317E-02
    0.586685732196617E+02    0.161846485265941E-02
    0.586785734035353E+02    0.161709940516204E-02
    0.586885735874088E+02    0.161573524940986E-02
    0.586985737712824E+02    0.161437238403942E-02
    0.587085739551560E+02    0.161301080768346E-02
    0.587185741390296E+02    0.161165051897138E-02
    0.587285743229031E+02    0.161029151652886E-02
    0.587385745067767E+02    0.160893379897538E-02
    0.587485746906503E+02    0.160757736486188E-02
    0.587585748745239E+02    0.160622221324154E-02
    0.587685750583975E+02    0.160486834205880E-02
    0.587785752422710E+02    0.160351575030903E-02
    0.587885754261446E+02    0.160216443656187E-02
    0.587985756100182E+02    0.160081439942598E-02
    0.588085757938918E+02    0.159946563751381E-02
    0.588185759777653E+02    0.159811814943782E-02
    0.588285761616389E+02    0.159677193381226E-02
    0.588385763455125E+02    0.159542698924639E-02
    0.588485765293861E+02    0.159408331435667E-02
    0.588585767132596E+02    0.159274090775586E-02
    0.588685768971332E+02    0.159139976805902E-02
    0.588785770810068E+02    0.159005989388194E-02
    0.588885772648804E+02    0.158872128384266E-02
    0.588985774487539E+02    0.158738393656039E-02
    0.589085776326275E+02    0.158604785065699E-02
    0.589185778165011E+02    0.158471302475676E-02
    0.589285780003747E+02    0.158337945748667E-02
    0.589385781842483E+02    0.158204714747680E-02
    0.589485783681218E+02    0.158071609336074E-02
    0.589585785519954E+02    0.157938629377544E-02
    0.589685787358690E+02    0.157805774736229E-02
    0.589785789197426E+02    0.157673045276652E-02
    0.589885791036161E+02    0.157540440863798E-02
    0.589985792874897E+02    0.157407961363125E-02
    0.590085794713633E+02    0.157275606640583E-02
    0.590185796552369E+02    0.157143376562645E-02
    0.590285798391105E+02    0.157011270996318E-02
    0.590385800229840E+02    0.156879289809175E-02
    0.590485802068576E+02    0.156747432869360E-02
    0.590585803907312E+02    0.156615700045613E-02
    0.590685805746048E+02    0.156484091207272E-02
    0.590785807584783E+02    0.156352606224319E-02
    0.590885809423519E+02    0.156221244967341E-02
    0.590985811262255E+02    0.156090007307571E-02
    0.591085813100991E+02    0.155958893116904E-02
    0.591185814939727E+02    0.155827902267874E-02
    0.591285816778462E+02    0.155697034633678E-02
    0.591385818617198E+02    0.155566290088169E-02
    0.591485820455934E+02    0.155435668505862E-02
    0.591585822294670E+02    0.155305169761925E-02
    0.591685824133405E+02    0.155174793732176E-02
    0.591785825972141E+02    0.155044540293090E-02
    0.591885827810877E+02    0.154914409321765E-02
    0.591985829649613E+02    0.154784400695941E-02
    0.592085831488348E+02    0.154654514293966E-02
    0.592185833327084E+02    0.154524749994782E-02
    0.592285835165820E+02    0.154395107677977E-02
    0.592385837004556E+02    0.154265587223626E-02
    0.592485838843292E+02    0.154136188512412E-02
    0.592585840682027E+02    0.154006911425543E-02
    0.592685842520763E+02    0.153877755844728E-02
    0.592785844359499E+02    0.153748721652185E-02
    0.592885846198235E+02    0.153619808730579E-02
    0.592985848036970E+02    0.153491016963026E-02
    0.593085849875706E+02    0.153362346233052E-02
    0.593185851714442E+02    0.153233796424583E-02
    0.593285853553178E+02    0.153105367421884E-02
    0.593385855391913E+02    0.152977059109547E-02
    0.593485857230649E+02    0.152848871372476E-02
    0.593585859069385E+02    0.152720804095886E-02
    0.593685860908121E+02    0.152592857165113E-02
    0.593785862746857E+02    0.152465030465785E-02
    0.593885864585592E+02    0.152337323883717E-02
    0.593985866424328E+02    0.152209737304781E-02
    0.594085868263064E+02    0.152082270615041E-02
    0.594185870101800E+02    0.151954923700548E-02
    0.594285871940535E+02    0.151827696447443E-02
    0.594385873779271E+02    0.151700588741812E-02
    0.594485875618007E+02    0.151573600469783E-02
    0.594585877456743E+02    0.151446731516943E-02
    0.594685879295479E+02    0.151319981769419E-02
    0.594785881134214E+02    0.151193351111871E-02
    0.594885882972950E+02    0.151066839431884E-02
    0.594985884811686E+02    0.150940446602278E-02
    0.595085886650422E+02    0.150814172505212E-02
    0.595185888489157E+02    0.150688016951163E-02
    0.595285890327893E+02    0.150561981470902E-02
    0.595385892166629E+02    0.150436061953633E-02
    0.595485894005365E+02    0.150310261664455E-02
    0.595585895844101E+02    0.150184579597927E-02
    0.595685897682836E+02    0.150059015602673E-02
    0.595785899521572E+02    0.149933569554422E-02
    0.595885901360308E+02    0.149808241332733E-02
    0.595985903199044E+02    0.149683030820253E-02
    0.596085905037779E+02    0.149557937898580E-02
    0.596185906876515E+02    0.149432962449525E-02
    0.596285908715251E+02    0.149308104354698E-02
    0.596385910553987E+02    0.149183363495337E-02
    0.596485912392722E+02    0.149058739752445E-02
    0.596585914231458E+02    0.148934233006579E-02
    0.596685916070194E+02    0.148809843137959E-02
    0.596785917908930E+02    0.148685570026419E-02
    0.596885919747665E+02    0.148561413551340E-02
    0.596985921586401E+02    0.148437373591869E-02
    0.597085923425137E+02    0.148313450026668E-02
    0.597185925263873E+02    0.148189642734126E-02
    0.597285927102609E+02    0.148065951592156E-02
    0.597385928941344E+02    0.147942376478400E-02
    0.597485930780080E+02    0.147818917269851E-02
    0.597585932618816E+02    0.147695573842996E-02
    0.597685934457552E+02    0.147572346071951E-02
    0.597785936296287E+02    0.147449233806904E-02
    0.597885938135023E+02    0.147326237085271E-02
    0.597985939973759E+02    0.147203355531981E-02
    0.598085941812495E+02    0.147080589163633E-02
    0.598185943651230E+02    0.146957937838703E-02
    0.598285945489966E+02    0.146835401430632E-02
    0.598385947328702E+02    0.146712979814203E-02
    0.598485949167438E+02    0.146590672864616E-02
    0.598585951006174E+02    0.146468480457005E-02
    0.598685952844909E+02    0.146346402466629E-02
    0.598785954683645E+02    0.146224438768656E-02
    0.598885956522381E+02    0.146102589238425E-02
    0.598985958361117E+02    0.145980853751273E-02
    0.599085960199852E+02    0.145859232182613E-02
    0.599185962038588E+02    0.145737724408033E-02
    0.599285963877324E+02    0.145616330303290E-02
    0.599385965716060E+02    0.145495049744304E-02
    0.599485967554795E+02    0.145373882607206E-02
    0.599585969393531E+02    0.145252828768395E-02
    0.599685971232267E+02    0.145131888104557E-02
    0.599785973071003E+02    0.145011060492671E-02
    0.599885974909739E+02    0.144890345810078E-02
    0.599985976748474E+02    0.144769743934474E-02
    0.600085978587210E+02    0.144649254743956E-02
    0.600185980425946E+02    0.144528878117045E-02
    0.600285982264682E+02    0.144408613932710E-02
    0.600385984103417E+02    0.144288462070395E-02
    0.600485985942153E+02    0.144168422410037E-02
    0.600585987780889E+02    0.144048494832098E-02
    0.600685989619625E+02    0.143928679217573E-02
    0.600785991458361E+02    0.143808975448013E-02
    0.600885993297096E+02    0.143689383405554E-02
    0.600985995135832E+02    0.143569902972914E-02
    0.601085996974568E+02    0.143450534033420E-02
    0.601185998813304E+02    0.143331276471013E-02
    0.601286000652039E+02    0.143212130170265E-02
    0.601386002490775E+02    0.143093095016382E-02
    0.601486004329511E+02    0.142974170895215E-02
    0.601586006168247E+02    0.142855357693265E-02
    0.601686008006982E+02    0.142736655297679E-02
    0.601786009845718E+02    0.142618063596261E-02
    0.601886011684454E+02    0.142499582477466E-02
    0.601986013523190E+02    0.142381211830399E-02
    0.602086015361926E+02    0.142262951544804E-02
    0.602186017200661E+02    0.142144801511073E-02
    0.602286019039397E+02    0.142026761620218E-02
    0.602386020878133E+02    0.141908831763878E-02
    0.602486022716869E+02    0.141791011834292E-02
    0.602586024555604E+02    0.141673301724308E-02
    0.602686026394340E+02    0.141555701327334E-02
    0.602786028233076E+02    0.141438210537351E-02
    0.602886030071812E+02    0.141320829248876E-02
    0.602986031910547E+02    0.141203557356958E-02
    0.603086033749283E+02    0.141086394757136E-02
    0.603186035588019E+02    0.140969341345442E-02
    0.603286037426755E+02    0.140852397018339E-02
    0.603386039265490E+02    0.140735561672726E-02
    0.603486041104226E+02    0.140618835205950E-02
    0.603586042942962E+02    0.140502217515649E-02
    0.603686044781698E+02    0.140385708499857E-02
    0.603786046620434E+02    0.140269308056896E-02
    0.603886048459169E+02    0.140153016085421E-02
    0.603986050297905E+02    0.140036832484292E-02
    0.604086052136641E+02    0.139920757152565E-02
    0.604186053975377E+02    0.139804789989746E-02
    0.604286055814112E+02    0.139688930894407E-02
    0.604386057652848E+02    0.139573179767826E-02
    0.604486059491584E+02    0.139457536507702E-02
    0.604586061330320E+02    0.139342001015448E-02
    0.604686063169056E+02    0.139226573189659E-02
    0.604786065007791E+02    0.139111252930248E-02
    0.604886066846527E+02    0.138996040136841E-02
    0.604986068685263E+02    0.138880934708825E-02
    0.605086070523999E+02    0.138765936545073E-02
    0.605186072362734E+02    0.138651045544631E-02
    0.605286074201470E+02    0.138536261604177E-02
    0.605386076040206E+02    0.138421584618262E-02
    0.605486077878942E+02    0.138307014470212E-02
    0.605586079717678E+02    0.138192550982648E-02
    0.605686081556413E+02    0.138078196977291E-02
    0.605786083395149E+02    0.137963944715559E-02
    0.605886085233885E+02    0.137849800938493E-02
    0.605986087072621E+02    0.137735763591076E-02
    0.606086088911356E+02    0.137621832514152E-02
    0.606186090750092E+02    0.137508007594161E-02
    0.606286092588828E+02    0.137394288722812E-02
    0.606386094427564E+02    0.137280675795257E-02
    0.606486096266299E+02    0.137167168706323E-02
    0.606586098105035E+02    0.137053767350954E-02
    0.606686099943771E+02    0.136940471623862E-02
    0.606786101782507E+02    0.136827281419447E-02
    0.606886103621243E+02    0.136714196631877E-02
    0.606986105459978E+02    0.136601217154803E-02
    0.607086107298714E+02    0.136488342881547E-02
    0.607186109137450E+02    0.136375573705133E-02
    0.607286110976186E+02    0.136262909517762E-02
    0.607386112814921E+02    0.136150350211874E-02
    0.607486114653657E+02    0.136037895679073E-02
    0.607586116492393E+02    0.135925545807941E-02
    0.607686118331129E+02    0.135813300497579E-02
    0.607786120169864E+02    0.135701159630423E-02
    0.607886122008600E+02    0.135589123099272E-02
    0.607986123847336E+02    0.135477190793773E-02
    0.608086125686072E+02    0.135365362601957E-02
    0.608186127524807E+02    0.135253638404319E-02
    0.608286129363543E+02    0.135142018183084E-02
    0.608386131202279E+02    0.135030501645856E-02
    0.608486133041015E+02    0.134919088807066E-02
    0.608586134879751E+02    0.134807779531125E-02
    0.608686136718486E+02    0.134696573704321E-02
    0.608786138557222E+02    0.134585471214083E-02
    0.608886140395958E+02    0.134474471947833E-02
    0.608986142234694E+02    0.134363575793804E-02
    0.609086144073429E+02    0.134252782639435E-02
    0.609186145912165E+02    0.134142092372518E-02
    0.609286147750901E+02    0.134031504880667E-02
    0.609386149589637E+02    0.133921020051611E-02
    0.609486151428373E+02    0.133810637773095E-02
    0.609586153267108E+02    0.133700357933031E-02
    0.609686155105844E+02    0.133590180419390E-02
    0.609786156944580E+02    0.133480105120334E-02
    0.609886158783316E+02    0.133370131924150E-02
    0.609986160622051E+02    0.133260260719426E-02
    0.610086162460787E+02    0.133150491394946E-02
    0.610186164299523E+02    0.133040823839769E-02
    0.610286166138259E+02    0.132931257943280E-02
    0.610386167976995E+02    0.132821793595194E-02
    0.610486169815730E+02    0.132712430685590E-02
    0.610586171654466E+02    0.132603169104937E-02
    0.610686173493202E+02    0.132494008744135E-02
    0.610786175331938E+02    0.132384949494512E-02
    0.610886177170673E+02    0.132275991247882E-02
    0.610986179009409E+02    0.132167133896539E-02
    0.611086180848145E+02    0.132058377333297E-02
    0.611186182686881E+02    0.131949721451505E-02
    0.611286184525616E+02    0.131841166145063E-02
    0.611386186364352E+02    0.131732711308443E-02
    0.611486188203088E+02    0.131624356836699E-02
    0.611586190041824E+02    0.131516102625498E-02
    0.611686191880559E+02    0.131407948571098E-02
    0.611786193719295E+02    0.131299894570400E-02
    0.611886195558031E+02    0.131191940520928E-02
    0.611986197396767E+02    0.131084086320843E-02
    0.612086199235503E+02    0.130976331868954E-02
    0.612186201074238E+02    0.130868677064711E-02
    0.612286202912974E+02    0.130761121808215E-02
    0.612386204751710E+02    0.130653666000213E-02
    0.612486206590446E+02    0.130546309542096E-02
    0.612586208429181E+02    0.130439052335895E-02
    0.612686210267917E+02    0.130331894284269E-02
    0.612786212106653E+02    0.130224835290513E-02
    0.612886213945389E+02    0.130117875258525E-02
    0.612986215784124E+02    0.130011014092811E-02
    0.613086217622860E+02    0.129904251698471E-02
    0.613186219461596E+02    0.129797587981168E-02
    0.613286221300332E+02    0.129691022847138E-02
    0.613386223139068E+02    0.129584556203134E-02
    0.613486224977803E+02    0.129478187956445E-02
    0.613586226816539E+02    0.129371918014851E-02
    0.613686228655275E+02    0.129265746286604E-02
    0.613786230494011E+02    0.129159672680410E-02
    0.613886232332746E+02    0.129053697105401E-02
    0.613986234171482E+02    0.128947819471105E-02
    0.614086236010218E+02    0.128842039687409E-02
    0.614186237848954E+02    0.128736357664568E-02
    0.614286239687690E+02    0.128630773313133E-02
    0.614386241526425E+02    0.128525286543957E-02
    0.614486243365161E+02    0.128419897268089E-02
    0.614586245203897E+02    0.128314605396887E-02
    0.614686247042633E+02    0.128209410841856E-02
    0.614786248881368E+02    0.128104313514671E-02
    0.614886250720104E+02    0.127999313327144E-02
    0.614986252558840E+02    0.127894410191103E-02
    0.615086254397576E+02    0.127789604018841E-02
    0.615186256236312E+02    0.127684894721965E-02
    0.615286258075047E+02    0.127580282212846E-02
    0.615386259913783E+02    0.127475766403565E-02
    0.615486261752519E+02    0.127371347206349E-02
    0.615586263591255E+02    0.127267024533408E-02
    0.615686265429990E+02    0.127162798297409E-02
    0.615786267268726E+02    0.127058668411803E-02
    0.615886269107462E+02    0.126954634792249E-02
    0.615986270946198E+02    0.126850697362545E-02
    0.616086272784933E+02    0.126746856089416E-02
    0.616186274623669E+02    0.126643112465241E-02
    0.616286276462405E+02    0.126539460553669E-02
    0.616386278301141E+02    0.126435907050852E-02
    0.616486280139876E+02    0.126332449131383E-02
    0.616586281978612E+02    0.126229086810893E-02
    0.616686283817348E+02    0.126125820016816E-02
    0.616786285656084E+02    0.126022648663565E-02
    0.616886287494820E+02    0.125919572661831E-02
    0.616986289333555E+02    0.125816591920598E-02
    0.617086291172291E+02    0.125713706347904E-02
    0.617186293011027E+02    0.125610915851122E-02
    0.617286294849763E+02    0.125508220337084E-02
    0.617386296688498E+02    0.125405619711989E-02
    0.617486298527234E+02    0.125303113881651E-02
    0.617586300365970E+02    0.125200702751345E-02
    0.617686302204706E+02    0.125098386226490E-02
    0.617786304043441E+02    0.124996164209984E-02
    0.617886305882177E+02    0.124894036607251E-02
    0.617986307720913E+02    0.124792003321331E-02
    0.618086309559649E+02    0.124690064255343E-02
    0.618186311398385E+02    0.124588219311946E-02
    0.618286313237120E+02    0.124486468393646E-02
    0.618386315075856E+02    0.124384811402106E-02
    0.618486316914592E+02    0.124283248239252E-02
    0.618586318753328E+02    0.124181778806696E-02
    0.618686320592063E+02    0.124080403007848E-02
    0.618786322430799E+02    0.123979121005399E-02
    0.618886324269535E+02    0.123877931872664E-02
    0.618986326108271E+02    0.123776836367386E-02
    0.619086327947007E+02    0.123675834089356E-02
    0.619186329785742E+02    0.123574924940769E-02
    0.619286331624478E+02    0.123474108821536E-02
    0.619386333463214E+02    0.123373385631017E-02
    0.619486335301950E+02    0.123272755268446E-02
    0.619586337140685E+02    0.123172217632102E-02
    0.619686338979421E+02    0.123071772621517E-02
    0.619786340818157E+02    0.122971420135441E-02
    0.619886342656893E+02    0.122871160072445E-02
    0.619986344495629E+02    0.122770992331349E-02
    0.620086346334364E+02    0.122670916811019E-02
    0.620186348173100E+02    0.122570933410368E-02
    0.620286350011836E+02    0.122471042028340E-02
    0.620386351850572E+02    0.122371242564181E-02
    0.620486353689307E+02    0.122271534917188E-02
    0.620586355528043E+02    0.122171918986906E-02
    0.620686357366779E+02    0.122072394673100E-02
    0.620786359205515E+02    0.121972961875815E-02
    0.620886361044250E+02    0.121873620495388E-02
    0.620986362882986E+02    0.121774370432482E-02
    0.621086364721722E+02    0.121675211588117E-02
    0.621186366560458E+02    0.121576143863697E-02
    0.621286368399194E+02    0.121477167161034E-02
    0.621386370237929E+02    0.121378281382374E-02
    0.621486372076665E+02    0.121279486430431E-02
    0.621586373915401E+02    0.121180782208391E-02
    0.621686375754137E+02    0.121082168619959E-02
    0.621786377592872E+02    0.120983645569347E-02
    0.621886379431608E+02    0.120885212961341E-02
    0.621986381270344E+02    0.120786870701264E-02
    0.622086383109080E+02    0.120688618695024E-02
    0.622186384947815E+02    0.120590456849128E-02
    0.622286386786551E+02    0.120492385070684E-02
    0.622386388625287E+02    0.120394403267424E-02
    0.622486390464023E+02    0.120296511347686E-02
    0.622586392302758E+02    0.120198709220463E-02
    0.622686394141494E+02    0.120100996795374E-02
    0.622786395980230E+02    0.120003373982682E-02
    0.622886397818966E+02    0.119905840693293E-02
    0.622986399657702E+02    0.119808396838754E-02
    0.623086401496437E+02    0.119711042331255E-02
    0.623186403335173E+02    0.119613777083620E-02
    0.623286405173909E+02    0.119516601009304E-02
    0.623386407012645E+02    0.119419514022383E-02
    0.623486408851380E+02    0.119322516037557E-02
    0.623586410690116E+02    0.119225606970107E-02
    0.623686412528852E+02    0.119128786735920E-02
    0.623786414367588E+02    0.119032055251453E-02
    0.623886416206324E+02    0.118935412433658E-02
    0.623986418045059E+02    0.118838858200269E-02
    0.624086419883795E+02    0.118742392469139E-02
    0.624186421722531E+02    0.118646015158947E-02
    0.624286423561267E+02    0.118549726188716E-02
    0.624386425400002E+02    0.118453525477940E-02
    0.624486427238738E+02    0.118357412946566E-02
    0.624586429077474E+02    0.118261388514916E-02
    0.624686430916210E+02    0.118165452103622E-02
    0.624786432754946E+02    0.118069603633810E-02
    0.624886434593681E+02    0.117973843026808E-02
    0.624986436432417E+02    0.117878170204240E-02
    0.625086438271153E+02    0.117782585088040E-02
    0.625186440109889E+02    0.117687087600333E-02
    0.625286441948624E+02    0.117591677663427E-02
    0.625386443787360E+02    0.117496355199829E-02
    0.625486445626096E+02    0.117401120132073E-02
    0.625586447464832E+02    0.117305972382927E-02
    0.625686449303567E+02    0.117210911875175E-02
    0.625786451142303E+02    0.117115938531563E-02
    0.625886452981039E+02    0.117021052274923E-02
    0.625986454819775E+02    0.116926253027991E-02
    0.626086456658510E+02    0.116831540713730E-02
    0.626186458497246E+02    0.116736915253920E-02
    0.626286460335982E+02    0.116642376571727E-02
    0.626386462174718E+02    0.116547924589093E-02
    0.626486464013454E+02    0.116453559227874E-02
    0.626586465852189E+02    0.116359280409041E-02
    0.626686467690925E+02    0.116265088050798E-02
    0.626786469529661E+02    0.116170982049748E-02
    0.626886471368397E+02    0.116076962557394E-02
    0.626986473207132E+02    0.115983029063206E-02
    0.627086475045868E+02    0.115889181777799E-02
    0.627186476884604E+02    0.115795420569704E-02
    0.627286478723340E+02    0.115701745353399E-02
    0.627386480562075E+02    0.115608156047431E-02
    0.627486482400811E+02    0.115514652570473E-02
    0.627586484239547E+02    0.115421234840984E-02
    0.627686486078283E+02    0.115327902776818E-02
    0.627786487917019E+02    0.115234656295932E-02
    0.627886489755754E+02    0.115141495315654E-02
    0.627986491594490E+02    0.115048419752644E-02
    0.628086493433226E+02    0.114955429523441E-02
    0.628186495271962E+02    0.114862524543965E-02
    0.628286497110697E+02    0.114769704729714E-02
    0.628386498949433E+02    0.114676969995737E-02
    0.628486500788169E+02    0.114584320256635E-02
    0.628586502626905E+02    0.114491755426539E-02
    0.628686504465641E+02    0.114399275419125E-02
    0.628786506304376E+02    0.114306880147804E-02
    0.628886508143112E+02    0.114214569525348E-02
    0.628986509981848E+02    0.114122343464290E-02
    0.629086511820584E+02    0.114030201876834E-02
    0.629186513659319E+02    0.113938144675238E-02
    0.629286515498055E+02    0.113846171772141E-02
    0.629386517336791E+02    0.113754283091321E-02
    0.629486519175527E+02    0.113662478420194E-02
    0.629586521014263E+02    0.113570757905127E-02
    0.629686522852998E+02    0.113479121293858E-02
    0.629786524691734E+02    0.113387568526459E-02
    0.629886526530470E+02    0.113296099514726E-02
    0.629986528369206E+02    0.113204714168882E-02
    0.630086530207941E+02    0.113113412398172E-02
    0.630186532046677E+02    0.113022194111613E-02
    0.630286533885413E+02    0.112931059218124E-02
    0.630386535724149E+02    0.112840007626417E-02
    0.630486537562884E+02    0.112749039244945E-02
    0.630586539401620E+02    0.112658153983007E-02
    0.630686541240356E+02    0.112567351748564E-02
    0.630786543079092E+02    0.112476632450482E-02
    0.630886544917827E+02    0.112385995997468E-02
    0.630986546756563E+02    0.112295442298335E-02
    0.631086548595299E+02    0.112204971261954E-02
    0.631186550434035E+02    0.112114582797463E-02
    0.631286552272771E+02    0.112024276814096E-02
    0.631386554111506E+02    0.111934053221371E-02
    0.631486555950242E+02    0.111843911928969E-02
    0.631586557788978E+02    0.111753852846957E-02
    0.631686559627714E+02    0.111663875885651E-02
    0.631786561466449E+02    0.111573980955705E-02
    0.631886563305185E+02    0.111484167968175E-02
    0.631986565143921E+02    0.111394436834475E-02
    0.632086566982657E+02    0.111304787466468E-02
    0.632186568821392E+02    0.111215219776451E-02
    0.632286570660128E+02    0.111125733677186E-02
    0.632386572498864E+02    0.111036329081952E-02
    0.632486574337600E+02    0.110947005904501E-02
    0.632586576176336E+02    0.110857764059156E-02
    0.632686578015071E+02    0.110768603460772E-02
    0.632786579853807E+02    0.110679524024778E-02
    0.632886581692543E+02    0.110590525667184E-02
    0.632986583531279E+02    0.110501608304601E-02
    0.633086585370014E+02    0.110412771854240E-02
    0.633186587208750E+02    0.110324016233936E-02
    0.633286589047486E+02    0.110235341362150E-02
    0.633386590886222E+02    0.110146747157970E-02
    0.633486592724958E+02    0.110058233541124E-02
    0.633586594563693E+02    0.109969800431978E-02
    0.633686596402429E+02    0.109881447751539E-02
    0.633786598241165E+02    0.109793175421449E-02
    0.633886600079901E+02    0.109704983363987E-02
    0.633986601918636E+02    0.109616871502061E-02
    0.634086603757372E+02    0.109528839759203E-02
    0.634186605596108E+02    0.109440888059560E-02
    0.634286607434844E+02    0.109353016327882E-02
    0.634386609273580E+02    0.109265224489510E-02
    0.634486611112315E+02    0.109177512470366E-02
    0.634586612951051E+02    0.109089880196932E-02
    0.634686614789787E+02    0.109002327596236E-02
    0.634786616628523E+02    0.108914854595835E-02
    0.634886618467258E+02    0.108827461123783E-02
    0.634986620305994E+02    0.108740147108631E-02
    0.635086622144730E+02    0.108652912479391E-02
    0.635186623983466E+02    0.108565757165501E-02
    0.635286625822201E+02    0.108478681096831E-02
    0.635386627660937E+02    0.108391684203591E-02
    0.635486629499673E+02    0.108304766416419E-02
    0.635586631338409E+02    0.108217927666232E-02
    0.635686633177144E+02    0.108131167884282E-02
    0.635786635015880E+02    0.108044487002006E-02
    0.635886636854616E+02    0.107957884951210E-02
    0.635986638693352E+02    0.107871361663837E-02
    0.636086640532088E+02    0.107784917071997E-02
    0.636186642370823E+02    0.107698551107959E-02
    0.636286644209559E+02    0.107612263704194E-02
    0.636386646048295E+02    0.107526054793044E-02
    0.636486647887031E+02    0.107439924307138E-02
    0.636586649725766E+02    0.107353872179049E-02
    0.636686651564502E+02    0.107267898341232E-02
    0.636786653403238E+02    0.107182002726290E-02
    0.636886655241974E+02    0.107096185266805E-02
    0.636986657080709E+02    0.107010445895110E-02
    0.637086658919445E+02    0.106924784543854E-02
    0.637186660758181E+02    0.106839201145690E-02
    0.637286662596917E+02    0.106753695634082E-02
    0.637386664435653E+02    0.106668267945130E-02
    0.637486666274388E+02    0.106582918029942E-02
    0.637586668113124E+02    0.106497646140277E-02
    0.637686669951860E+02    0.106412450792127E-02
    0.637786671790596E+02    0.106327333754613E-02
    0.637886673629331E+02    0.106242294111376E-02
    0.637986675468067E+02    0.106157331851107E-02
    0.638086677306803E+02    0.106072446912295E-02
    0.638186679145539E+02    0.105987639226763E-02
    0.638286680984274E+02    0.105902908724054E-02
    0.638386682823010E+02    0.105818255332586E-02
    0.638486684661746E+02    0.105733678980345E-02
    0.638586686500482E+02    0.105649179594656E-02
    0.638686688339218E+02    0.105564757102272E-02
    0.638786690177953E+02    0.105480411429487E-02
    0.638886692016689E+02    0.105396142502132E-02
    0.638986693855425E+02    0.105311950245395E-02
    0.639086695694161E+02    0.105227834584078E-02
    0.639186697532896E+02    0.105143795442596E-02
    0.639286699371632E+02    0.105059832744674E-02
    0.639386701210368E+02    0.104975946413740E-02
    0.639486703049104E+02    0.104892136372732E-02
    0.639586704887840E+02    0.104808402544127E-02
    0.639686706726575E+02    0.104724744849944E-02
    0.639786708565311E+02    0.104641163211842E-02
    0.639886710404047E+02    0.104557657551271E-02
    0.639986712242783E+02    0.104474227789547E-02
    0.640086714081518E+02    0.104390873849504E-02
    0.640186715920254E+02    0.104307595677423E-02
    0.640286717758990E+02    0.104224393038396E-02
    0.640386719597726E+02    0.104141266087822E-02
    0.640486721436461E+02    0.104058214615086E-02
    0.640586723275197E+02    0.103975238555539E-02
    0.640686725113933E+02    0.103892337824745E-02
    0.640786726952669E+02    0.103809512346246E-02
    0.640886728791405E+02    0.103726762036656E-02
    0.640986730630140E+02    0.103644086813860E-02
    0.641086732468876E+02    0.103561486595642E-02
    0.641186734307612E+02    0.103478961299456E-02
    0.641286736146348E+02    0.103396510842882E-02
    0.641386737985083E+02    0.103314135143286E-02
    0.641486739823819E+02    0.103231834118082E-02
    0.641586741662555E+02    0.103149607684505E-02
    0.641686743501291E+02    0.103067455760130E-02
    0.641786745340026E+02    0.102985378262373E-02
    0.641886747178762E+02    0.102903375108827E-02
    0.641986749017498E+02    0.102821446217199E-02
    0.642086750856234E+02    0.102739591505370E-02
    0.642186752694970E+02    0.102657810891407E-02
    0.642286754533705E+02    0.102576104293621E-02
    0.642386756372441E+02    0.102494471630566E-02
    0.642486758211177E+02    0.102412912821091E-02
    0.642586760049913E+02    0.102331427784365E-02
    0.642686761888648E+02    0.102250016439900E-02
    0.642786763727384E+02    0.102168678707579E-02
    0.642886765566120E+02    0.102087414507695E-02
    0.642986767404856E+02    0.102006223760961E-02
    0.643086769243591E+02    0.101925106388543E-02
    0.643186771082327E+02    0.101844062312084E-02
    0.643286772921063E+02    0.101763091453717E-02
    0.643386774759799E+02    0.101682193736100E-02
    0.643486776598535E+02    0.101601369082421E-02
    0.643586778437270E+02    0.101520617416426E-02
    0.643686780276006E+02    0.101439938662429E-02
    0.643786782114742E+02    0.101359332745328E-02
    0.643886783953478E+02    0.101278799590620E-02
    0.643986785792214E+02    0.101198339124406E-02
    0.644086787630949E+02    0.101117951273410E-02
    0.644186789469685E+02    0.101037635964974E-02
    0.644286791308421E+02    0.100957393127077E-02
    0.644386793147157E+02    0.100877222688327E-02
    0.644486794985892E+02    0.100797124577969E-02
    0.644586796824628E+02    0.100717098725886E-02
    0.644686798663364E+02    0.100637145062595E-02
    0.644786800502100E+02    0.100557263519242E-02
    0.644886802340835E+02    0.100477454027599E-02
    0.644986804179571E+02    0.100397716520059E-02
    0.645086806018307E+02    0.100318050929619E-02
    0.645186807857043E+02    0.100238457189879E-02
    0.645286809695778E+02    0.100158935235022E-02
    0.645386811534514E+02    0.100079484999800E-02
    0.645486813373250E+02    0.100000106419529E-02
    0.645586815211986E+02    0.999207994300547E-03
    0.645686817050722E+02    0.998415639677486E-03
    0.645786818889457E+02    0.997623999694906E-03
    0.645886820728193E+02    0.996833073725735E-03
    0.645986822566929E+02    0.996042861148387E-03
    0.646086824405665E+02    0.995253361345286E-03
    0.646186826244400E+02    0.994464573702413E-03
    0.646286828083136E+02    0.993676497609948E-03
    0.646386829921872E+02    0.992889132461342E-03
    0.646486831760608E+02    0.992102477653137E-03
    0.646586833599343E+02    0.991316532585841E-03
    0.646686835438079E+02    0.990531296661025E-03
    0.646786837276815E+02    0.989746769283458E-03
    0.646886839115551E+02    0.988962949859545E-03
    0.646986840954286E+02    0.988179837797541E-03
    0.647086842793022E+02    0.987397432507411E-03
    0.647186844631758E+02    0.986615733399467E-03
    0.647286846470494E+02    0.985834739883954E-03
    0.647386848309230E+02    0.985054451373470E-03
    0.647486850147965E+02    0.984274867279147E-03
    0.647586851986701E+02    0.983495987012140E-03
    0.647686853825437E+02    0.982717809981994E-03
    0.647786855664173E+02    0.981940335597916E-03
    0.647886857502909E+02    0.981163563266105E-03
    0.647986859341644E+02    0.980387492390834E-03
    0.648086861180380E+02    0.979612122366964E-03
    0.648186863019116E+02    0.978837452582293E-03
    0.648286864857852E+02    0.978063482379740E-03
    0.648386866696587E+02    0.977290210907250E-03
    0.648486868535323E+02    0.976517628593607E-03
    0.648586870374059E+02    0.975745766453434E-03
    0.648686872212795E+02    0.974974588341695E-03
    0.648786874051530E+02    0.974204107407617E-03
    0.648886875890266E+02    0.973434322614922E-03
    0.648986877729002E+02    0.972665233269842E-03
    0.649086879567738E+02    0.971896838721476E-03
    0.649186881406474E+02    0.971129138329355E-03
    0.649286883245209E+02    0.970362131455668E-03
    0.649386885083945E+02    0.969595817453931E-03
    0.649486886922681E+02    0.968830195682384E-03
    0.649586888761417E+02    0.968065265490291E-03
    0.649686890600152E+02    0.967301026223129E-03
    0.649786892438888E+02    0.966537477221707E-03
    0.649886894277624E+02    0.965774617822732E-03
    0.649986896116360E+02    0.965012447357030E-03
    0.650086897955095E+02    0.964250965151680E-03
    0.650186899793831E+02    0.963490170527979E-03
    0.650286901632567E+02    0.962730062803100E-03
    0.650386903471303E+02    0.961970641288942E-03
    0.650486905310039E+02    0.961211905292672E-03
    0.650586907148774E+02    0.960453854117280E-03
    0.650686908987510E+02    0.959696487060665E-03
    0.650786910826246E+02    0.958939803417551E-03
    0.650886912664982E+02    0.958183802477974E-03
    0.650986914503717E+02    0.957428483534393E-03
    0.651086916342453E+02    0.956673846037344E-03
    0.651186918181189E+02    0.955919888583743E-03
    0.651286920019925E+02    0.955166611309397E-03
    0.651386921858660E+02    0.954414013085940E-03
    0.651486923697396E+02    0.953662093212814E-03
    0.651586925536132E+02    0.952910850960820E-03
    0.651686927374868E+02    0.952160285591832E-03
    0.651786929213604E+02    0.951410396366300E-03
    0.651886931052339E+02    0.950661182542578E-03
    0.651986932891075E+02    0.949912643376688E-03
    0.652086934729811E+02    0.949164778121777E-03
    0.652186936568547E+02    0.948417586032366E-03
    0.652286938407282E+02    0.947671066360623E-03
    0.652386940246018E+02    0.946925218358005E-03
    0.652486942084754E+02    0.946180041276198E-03
    0.652586943923490E+02    0.945435534366729E-03
    0.652686945762225E+02    0.944691696881488E-03
    0.652786947600961E+02    0.943948528073182E-03
    0.652886949439697E+02    0.943206027195436E-03
    0.652986951278433E+02    0.942464193503244E-03
    0.653086953117169E+02    0.941723026253343E-03
    0.653186954955904E+02    0.940982524704216E-03
    0.653286956794640E+02    0.940242688116928E-03
    0.653386958633376E+02    0.939503515755097E-03
    0.653486960472112E+02    0.938765006885053E-03
    0.653586962310847E+02    0.938027160776315E-03
    0.653686964149583E+02    0.937289976702094E-03
    0.653786965988319E+02    0.936553453939208E-03
    0.653886967827055E+02    0.935817591768480E-03
    0.653986969665791E+02    0.935082389475049E-03
    0.654086971504526E+02    0.934347846348509E-03
    0.654186973343262E+02    0.933613961683243E-03
    0.654286975181998E+02    0.932880734778567E-03
    0.654386977020734E+02    0.932148164938991E-03
    0.654486978859469E+02    0.931416251474326E-03
    0.654586980698205E+02    0.930684993699945E-03
    0.654686982536941E+02    0.929954390936885E-03
    0.654786984375677E+02    0.929224442512046E-03
    0.654886986214412E+02    0.928495147758212E-03
    0.654986988053148E+02    0.927766506014303E-03
    0.655086989891884E+02    0.927038516625333E-03
    0.655186991730620E+02    0.926311178942532E-03
    0.655286993569355E+02    0.925584492323480E-03
    0.655386995408091E+02    0.924858456132013E-03
    0.655486997246827E+02    0.924133069738325E-03
    0.655586999085563E+02    0.923408332518939E-03
    0.655687000924299E+02    0.922684243856682E-03
    0.655787002763034E+02    0.921960803140696E-03
    0.655887004601770E+02    0.921238009766334E-03
    0.655987006440506E+02    0.920515863135084E-03
    0.656087008279242E+02    0.919794362654553E-03
    0.656187010117977E+02    0.919073507738270E-03
    0.656287011956713E+02    0.918353297805626E-03
    0.656387013795449E+02    0.917633732281590E-03
    0.656487015634185E+02    0.916914810596857E-03
    0.656587017472920E+02    0.916196532187476E-03
    0.656687019311656E+02    0.915478896494398E-03
    0.656787021150392E+02    0.914761902963882E-03
    0.656887022989128E+02    0.914045551046706E-03
    0.656987024827864E+02    0.913329840198317E-03
    0.657087026666599E+02    0.912614769878349E-03
    0.657187028505335E+02    0.911900339550513E-03
    0.657287030344071E+02    0.911186548682348E-03
    0.657387032182807E+02    0.910473396744767E-03
    0.657487034021542E+02    0.909760883211828E-03
    0.657587035860278E+02    0.909049007560767E-03
    0.657687037699014E+02    0.908337769271036E-03
    0.657787039537750E+02    0.907627167824823E-03
    0.657887041376486E+02    0.906917202705832E-03
    0.657987043215221E+02    0.906207873399854E-03
    0.658087045053957E+02    0.905499179393921E-03
    0.658187046892693E+02    0.904791120175799E-03
    0.658287048731429E+02    0.904083695233106E-03
    0.658387050570165E+02    0.903376904056258E-03
    0.658487052408900E+02    0.902670746133005E-03
    0.658587054247636E+02    0.901965220951767E-03
    0.658687056086372E+02    0.901260328000791E-03
    0.658787057925108E+02    0.900556066764504E-03
    0.658887059763843E+02    0.899852436727789E-03
    0.658987061602579E+02    0.899149437368529E-03
    0.659087063441315E+02    0.898447068159038E-03
    0.659187065280051E+02    0.897745328554159E-03
    0.659287067118786E+02    0.897044217980807E-03
    0.659387068957522E+02    0.896343735600949E-03
    0.659487070796258E+02    0.895643873644362E-03
    0.659587072634994E+02    0.894944659298470E-03
    0.659687074473729E+02    0.894246059139121E-03
    0.659787076312465E+02    0.893548086238981E-03
    0.659887078151201E+02    0.892850739453994E-03
    0.659987079989937E+02    0.892154018126885E-03
    0.660087081828673E+02    0.891457921683326E-03
    0.660187083667408E+02    0.890762449557729E-03
    0.660287085506144E+02    0.890067601177087E-03
    0.660387087344880E+02    0.889373375983430E-03
    0.660487089183616E+02    0.888679773405246E-03
    0.660587091022351E+02    0.887986792868579E-03
    0.660687092861087E+02    0.887294433795865E-03
    0.660787094699823E+02    0.886602695605152E-03
    0.660887096538559E+02    0.885911577708205E-03
    0.660987098377294E+02    0.885221079513008E-03
    0.661087100216030E+02    0.884531200422261E-03
    0.661187102054766E+02    0.883841939833548E-03
    0.661287103893502E+02    0.883153297139687E-03
    0.661387105732237E+02    0.882465271727848E-03
    0.661487107570973E+02    0.881777862981446E-03
    0.661587109409709E+02    0.881091070278292E-03
    0.661687111248445E+02    0.880404892991223E-03
    0.661787113087181E+02    0.879719330489559E-03
    0.661887114925916E+02    0.879034382137885E-03
    0.661987116764652E+02    0.878350047298386E-03
    0.662087118603388E+02    0.877666325353920E-03
    0.662187120442124E+02    0.876983215436836E-03
    0.662287122280860E+02    0.876300717292026E-03
    0.662387124119595E+02    0.875618829999156E-03
    0.662487125958331E+02    0.874937552948839E-03
    0.662587127797067E+02    0.874256885480279E-03
    0.662687129635803E+02    0.873576826929242E-03
    0.662787131474538E+02    0.872897376627495E-03
    0.662887133313274E+02    0.872218533904917E-03
    0.662987135152010E+02    0.871540298088564E-03
    0.663087136990746E+02    0.870862668503742E-03
    0.663187138829481E+02    0.870185644474285E-03
    0.663287140668217E+02    0.869509225323279E-03
    0.663387142506953E+02    0.868833410371682E-03
    0.663487144345689E+02    0.868158198940720E-03
    0.663587146184425E+02    0.867483590351058E-03
    0.663687148023160E+02    0.866809583923385E-03
    0.663787149861896E+02    0.866136178978695E-03
    0.663887151700632E+02    0.865463374838647E-03
    0.663987153539368E+02    0.864791170825882E-03
    0.664087155378103E+02    0.864119566264291E-03
    0.664187157216839E+02    0.863448560479448E-03
    0.664287159055575E+02    0.862778152798696E-03
    0.664387160894311E+02    0.862108342551812E-03
    0.664487162733046E+02    0.861439129071066E-03
    0.664587164571782E+02    0.860770511691229E-03
    0.664687166410518E+02    0.860102489750773E-03
    0.664787168249254E+02    0.859435062591254E-03
    0.664887170087990E+02    0.858768229557913E-03
    0.664987171926725E+02    0.858101990000004E-03
    0.665087173765461E+02    0.857436343271005E-03
    0.665187175604197E+02    0.856771288728831E-03
    0.665287177442933E+02    0.856106825736084E-03
    0.665387179281668E+02    0.855442953660265E-03
    0.665487181120404E+02    0.854779671874026E-03
    0.665587182959140E+02    0.854116979755246E-03
    0.665687184797876E+02    0.853454876687333E-03
    0.665787186636611E+02    0.852793362059316E-03
    0.665887188475347E+02    0.852132435266022E-03
    0.665987190314083E+02    0.851472095708138E-03
    0.666087192152819E+02    0.850812342792432E-03
    0.666187193991555E+02    0.850153175931750E-03
    0.666287195830290E+02    0.849494594545108E-03
    0.666387197669026E+02    0.848836598057832E-03
    0.666487199507762E+02    0.848179185901478E-03
    0.666587201346498E+02    0.847522357513942E-03
    0.666687203185233E+02    0.846866112339443E-03
    0.666787205023969E+02    0.846210449828482E-03
    0.666887206862705E+02    0.845555369437846E-03
    0.666987208701441E+02    0.844900870630548E-03
    0.667087210540176E+02    0.844246952875770E-03
    0.667187212378912E+02    0.843593615648726E-03
    0.667287214217648E+02    0.842940858430645E-03
    0.667387216056384E+02    0.842288680708580E-03
    0.667487217895120E+02    0.841637081975290E-03
    0.667587219733855E+02    0.840986061729145E-03
    0.667687221572591E+02    0.840335619473873E-03
    0.667787223411327E+02    0.839685754718426E-03
    0.667887225250063E+02    0.839036466976687E-03
    0.667987227088799E+02    0.838387755767631E-03
    0.668087228927534E+02    0.837739620614497E-03
    0.668187230766270E+02    0.837092061044928E-03
    0.668287232605006E+02    0.836445076590844E-03
    0.668387234443742E+02    0.835798666787764E-03
    0.668487236282477E+02    0.835152831175306E-03
    0.668587238121213E+02    0.834507569294886E-03
    0.668687239959949E+02    0.833862880693269E-03
    0.668787241798685E+02    0.833218764917645E-03
    0.668887243637420E+02    0.832575221519048E-03
    0.668987245476156E+02    0.831932250050403E-03
    0.669087247314892E+02    0.831289850065803E-03
    0.669187249153628E+02    0.830648021121623E-03
    0.669287250992363E+02    0.830006762773945E-03
    0.669387252831099E+02    0.829366074581711E-03
    0.669487254669835E+02    0.828725956102897E-03
    0.669587256508571E+02    0.828086406896839E-03
    0.669687258347306E+02    0.827447426520556E-03
    0.669787260186042E+02    0.826809014533419E-03
    0.669887262024778E+02    0.826171170492741E-03
    0.669987263863514E+02    0.825533893955810E-03
    0.670087265702250E+02    0.824897184477341E-03
    0.670187267540985E+02    0.824261041613371E-03
    0.670287269379721E+02    0.823625464919383E-03
    0.670387271218457E+02    0.822990453957967E-03
    0.670487273057193E+02    0.822356008325576E-03
    0.670587274895928E+02    0.821722128365049E-03
    0.670687276734664E+02    0.821088809631699E-03
    0.670787278573400E+02    0.820456057388015E-03
    0.670887280412136E+02    0.819823868153214E-03
    0.670987282250871E+02    0.819192241794964E-03
    0.671087284089607E+02    0.818561177878043E-03
    0.671187285928343E+02    0.817930675935269E-03
    0.671287287767079E+02    0.817300735488505E-03
    0.671387289605815E+02    0.816671356052450E-03
    0.671487291444550E+02    0.816042537135420E-03
    0.671587293283286E+02    0.815414278241323E-03
    0.671687295122022E+02    0.814786578869615E-03
    0.671787296960758E+02    0.814159438512991E-03
    0.671887298799493E+02    0.813532856658892E-03
    0.671987300638229E+02    0.812906832791574E-03
    0.672087302476965E+02    0.812281366388972E-03
    0.672187304315701E+02    0.811656456923215E-03
    0.672287306154437E+02    0.811032103860711E-03
    0.672387307993172E+02    0.810408306665335E-03
    0.672487309831908E+02    0.809785064793614E-03
    0.672587311670644E+02    0.809162377696138E-03
    0.672687313509380E+02    0.808540244822041E-03
    0.672787315348115E+02    0.807918665610646E-03
    0.672887317186851E+02    0.807297639500351E-03
    0.672987319025587E+02    0.806677165921586E-03
    0.673087320864323E+02    0.806057244308503E-03
    0.673187322703059E+02    0.805437874054301E-03
    0.673287324541794E+02    0.804819055165873E-03
    0.673387326380530E+02    0.804200785464604E-03
    0.673487328219266E+02    0.803583065869279E-03
    0.673587330058002E+02    0.802965895310657E-03
    0.673687331896737E+02    0.802349273193638E-03
    0.673787333735473E+02    0.801733198915462E-03
    0.673887335574209E+02    0.801117671872349E-03
    0.673987337412945E+02    0.800502691459775E-03
    0.674087339251680E+02    0.799888257063912E-03
    0.674187341090416E+02    0.799274368079489E-03
    0.674287342929152E+02    0.798661023892547E-03
    0.674387344767888E+02    0.798048223888899E-03
    0.674487346606624E+02    0.797435967452435E-03
    0.674587348445359E+02    0.796824253967017E-03
    0.674687350284095E+02    0.796213082814999E-03
    0.674787352122831E+02    0.795602453378523E-03
    0.674887353961567E+02    0.794992365039844E-03
    0.674987355800302E+02    0.794382817181056E-03
    0.675087357639038E+02    0.793773809185011E-03
    0.675187359477774E+02    0.793165340435404E-03
    0.675287361316510E+02    0.792557410316970E-03
    0.675387363155245E+02    0.791950018216011E-03
    0.675487364993981E+02    0.791343163520568E-03
    0.675587366832717E+02    0.790736845620980E-03
    0.675687368671453E+02    0.790131063909727E-03
    0.675787370510188E+02    0.789525817782144E-03
    0.675887372348924E+02    0.788921106636589E-03
    0.675987374187660E+02    0.788316929874698E-03
    0.676087376026396E+02    0.787713286901669E-03
    0.676187377865132E+02    0.787110177126523E-03
    0.676287379703867E+02    0.786507599962445E-03
    0.676387381542603E+02    0.785905554826893E-03
    0.676487383381339E+02    0.785304041141943E-03
    0.676587385220075E+02    0.784703058334480E-03
    0.676687387058810E+02    0.784102605836364E-03
    0.676787388897546E+02    0.783502683084753E-03
    0.676887390736282E+02    0.782903289521965E-03
    0.676987392575018E+02    0.782304424596180E-03
    0.677087394413754E+02    0.781706087761245E-03
    0.677187396252489E+02    0.781108278476311E-03
    0.677287398091225E+02    0.780510996207314E-03
    0.677387399929961E+02    0.779914240425702E-03
    0.677487401768697E+02    0.779318010609263E-03
    0.677587403607432E+02    0.778722306241778E-03
    0.677687405446168E+02    0.778127126813596E-03
    0.677787407284904E+02    0.777532471821131E-03
    0.677887409123640E+02    0.776938340767160E-03
    0.677987410962375E+02    0.776344733160778E-03
    0.678087412801111E+02    0.775751648517322E-03
    0.678187414639847E+02    0.775159086358377E-03
    0.678287416478583E+02    0.774567046211706E-03
    0.678387418317319E+02    0.773975527611161E-03
    0.678487420156054E+02    0.773384530096566E-03
    0.678587421994790E+02    0.772794053213869E-03
    0.678687423833526E+02    0.772204096514280E-03
    0.678787425672262E+02    0.771614659555455E-03
    0.678887427510997E+02    0.771025741899635E-03
    0.678987429349733E+02    0.770437343114898E-03
    0.679087431188469E+02    0.769849462774311E-03
    0.679187433027205E+02    0.769262100455815E-03
    0.679287434865940E+02    0.768675255742127E-03
    0.679387436704676E+02    0.768088928220362E-03
    0.679487438543412E+02    0.767503117481849E-03
    0.679587440382148E+02    0.766917823121943E-03
    0.679687442220884E+02    0.766333044739609E-03
    0.679787444059619E+02    0.765748781937625E-03
    0.679887445898355E+02    0.765165034321285E-03
    0.679987447737091E+02    0.764581801499168E-03
    0.680087449575827E+02    0.763999083082475E-03
    0.680187451414562E+02    0.763416878684689E-03
    0.680287453253298E+02    0.762835187920942E-03
    0.680387455092034E+02    0.762254010408179E-03
    0.680487456930770E+02    0.761673345764903E-03
    0.680587458769506E+02    0.761093193610359E-03
    0.680687460608241E+02    0.760513553564786E-03
    0.680787462446977E+02    0.759934425248574E-03
    0.680887464285713E+02    0.759355808282527E-03
    0.680987466124449E+02    0.758777702287758E-03
    0.681087467963184E+02    0.758200106883905E-03
    0.681187469801920E+02    0.757623021691811E-03
    0.681287471640656E+02    0.757046446327416E-03
    0.681387473479392E+02    0.756470380420286E-03
    0.681487475318127E+02    0.755894823577257E-03
    0.681587477156863E+02    0.755319775448092E-03
    0.681687478995599E+02    0.754745235698171E-03
    0.681787480834335E+02    0.754171204308076E-03
    0.681887482673070E+02    0.753597669251794E-03
    0.681987484511806E+02    0.753024659925552E-03
    0.682087486350542E+02    0.752452149576617E-03
    0.682187488189278E+02    0.751880145199551E-03
    0.682287490028014E+02    0.751308646607555E-03
    0.682387491866750E+02    0.750737653431844E-03
    0.682487493705485E+02    0.750167165270922E-03
    0.682587495544221E+02    0.749597181711339E-03
    0.682687497382957E+02    0.749027702323743E-03
    0.682787499221693E+02    0.748458726685477E-03
    0.682887501060428E+02    0.747890254354208E-03
    0.682987502899164E+02    0.747322284889333E-03
    0.683087504737900E+02    0.746754817844059E-03
    0.683187506576636E+02    0.746187852765920E-03
    0.683287508415371E+02    0.745621389197468E-03
    0.683387510254107E+02    0.745055426675496E-03
    0.683487512092843E+02    0.744489964731158E-03
    0.683587513931579E+02    0.743925002891476E-03
    0.683687515770314E+02    0.743360540676623E-03
    0.683787517609050E+02    0.742796577602368E-03
    0.683887519447786E+02    0.742233113179514E-03
    0.683987521286522E+02    0.741670146913261E-03
    0.684087523125257E+02    0.741107678305043E-03
    0.684187524963993E+02    0.740545706852071E-03
    0.684287526802729E+02    0.739984232051529E-03
    0.684387528641465E+02    0.739423253411431E-03
    0.684487530480201E+02    0.738862770630285E-03
    0.684587532318936E+02    0.738302781623200E-03
    0.684687534157672E+02    0.737743288501746E-03
    0.684787535996408E+02    0.737184289122654E-03
    0.684887537835144E+02    0.736625783192836E-03
    0.684987539673879E+02    0.736067770193884E-03
    0.685087541512615E+02    0.735510249589587E-03
    0.685187543351351E+02    0.734953220836744E-03
    0.685287545190087E+02    0.734396683386861E-03
    0.685387547028822E+02    0.733840636688205E-03
    0.685487548867558E+02    0.733285080186662E-03
    0.685587550706294E+02    0.732730013325731E-03
    0.685687552545030E+02    0.732175435546792E-03
    0.685787554383765E+02    0.731621346289444E-03
    0.685887556222501E+02    0.731067744991955E-03
    0.685987558061237E+02    0.730514631092771E-03
    0.686087559899973E+02    0.729962004028334E-03
    0.686187561738709E+02    0.729409863236401E-03
    0.686287563577445E+02    0.728858208152298E-03
    0.686387565416180E+02    0.728307038213505E-03
    0.686487567254916E+02    0.727756352857670E-03
    0.686587569093652E+02    0.727206151523489E-03
    0.686687570932388E+02    0.726656433650673E-03
    0.686787572771123E+02    0.726107198680743E-03
    0.686887574609859E+02    0.725558446057239E-03
    0.686987576448595E+02    0.725010175225544E-03
    0.687087578287331E+02    0.724462385634011E-03
    0.687187580126066E+02    0.723915076733402E-03
    0.687287581964802E+02    0.723368247977930E-03
    0.687387583803538E+02    0.722821898824999E-03
    0.687487585642274E+02    0.722276028735736E-03
    0.687587587481010E+02    0.721730637175177E-03
    0.687687589319745E+02    0.721185723612608E-03
    0.687787591158481E+02    0.720641287521565E-03
    0.687887592997217E+02    0.720097328380409E-03
    0.687987594835953E+02    0.719553845672319E-03
    0.688087596674688E+02    0.719010838885477E-03
    0.688187598513424E+02    0.718468307513382E-03
    0.688287600352160E+02    0.717926251054962E-03
    0.688387602190896E+02    0.717384669014732E-03
    0.688487604029631E+02    0.716843560902861E-03
    0.688587605868367E+02    0.716302926235560E-03
    0.688687607707103E+02    0.715762764534844E-03
    0.688787609545839E+02    0.715223075328896E-03
    0.688887611384575E+02    0.714683858152010E-03
    0.688987613223310E+02    0.714145112544694E-03
    0.689087615062046E+02    0.713606838053730E-03
    0.689187616900782E+02    0.713069034232138E-03
    0.689287618739518E+02    0.712531700639276E-03
    0.689387620578253E+02    0.711994836840739E-03
    0.689487622416989E+02    0.711458442408398E-03
    0.689587624255725E+02    0.710922516920333E-03
    0.689687626094461E+02    0.710387059960748E-03
    0.689787627933196E+02    0.709852071119931E-03
    0.689887629771932E+02    0.709317549994160E-03
    0.689987631610668E+02    0.708783496185525E-03
    0.690087633449404E+02    0.708249909301895E-03
    0.690187635288139E+02    0.707716788956735E-03
    0.690287637126875E+02    0.707184134768830E-03
    0.690387638965611E+02    0.706651946362318E-03
    0.690487640804347E+02    0.706120223366431E-03
    0.690587642643083E+02    0.705588965415116E-03
    0.690687644481818E+02    0.705058172147121E-03
    0.690787646320554E+02    0.704527843205466E-03
    0.690887648159290E+02    0.703997978237608E-03
    0.690987649998026E+02    0.703468576894356E-03
    0.691087651836761E+02    0.702939638830790E-03
    0.691187653675497E+02    0.702411163705092E-03
    0.691287655514233E+02    0.701883151178582E-03
    0.691387657352969E+02    0.701355600915536E-03
    0.691487659191705E+02    0.700828512582189E-03
    0.691587661030440E+02    0.700301885847701E-03
    0.691687662869176E+02    0.699775720382459E-03
    0.691787664707912E+02    0.699250015859733E-03
    0.691887666546648E+02    0.698724771952027E-03
    0.691987668385383E+02    0.698199988334422E-03
    0.692087670224119E+02    0.697675664682012E-03
    0.692187672062855E+02    0.697151800670764E-03
    0.692287673901591E+02    0.696628395980463E-03
    0.692387675740327E+02    0.696105450272076E-03
    0.692487677579062E+02    0.695582963234906E-03
    0.692587679417798E+02    0.695060934537156E-03
    0.692687681256534E+02    0.694539363851647E-03
    0.692787683095270E+02    0.694018250849192E-03
    0.692887684934005E+02    0.693497595198504E-03
    0.692987686772741E+02    0.692977396566242E-03
    0.693087688611477E+02    0.692457654617528E-03
    0.693187690450213E+02    0.691938369023623E-03
    0.693287692288948E+02    0.691419539383628E-03
    0.693387694127684E+02    0.690901165457968E-03
    0.693487695966420E+02    0.690383246819742E-03
    0.693587697805156E+02    0.689865783146569E-03
    0.693687699643891E+02    0.689348774073405E-03
    0.693787701482627E+02    0.688832219242803E-03
    0.693887703321363E+02    0.688316118292454E-03
    0.693987705160099E+02    0.687800470848001E-03
    0.694087706998835E+02    0.687285276541186E-03
    0.694187708837570E+02    0.686770534992175E-03
    0.694287710676306E+02    0.686256245817902E-03
    0.694387712515042E+02    0.685742408629663E-03
    0.694487714353778E+02    0.685229023034092E-03
    0.694587716192513E+02    0.684716088632562E-03
    0.694687718031249E+02    0.684203605020438E-03
    0.694787719869985E+02    0.683691571788946E-03
    0.694887721708721E+02    0.683179988521930E-03
    0.694987723547456E+02    0.682668854800215E-03
    0.695087725386192E+02    0.682158170197261E-03
    0.695187727224928E+02    0.681647934281610E-03
    0.695287729063664E+02    0.681138146616505E-03
    0.695387730902400E+02    0.680628806759117E-03
    0.695487732741135E+02    0.680119914261156E-03
    0.695587734579871E+02    0.679611468667645E-03
    0.695687736418607E+02    0.679103469512371E-03
    0.695787738257343E+02    0.678595916300611E-03
    0.695887740096078E+02    0.678088808044189E-03
    0.695987741934814E+02    0.677582146627941E-03
    0.696087743773550E+02    0.677075928461864E-03
    0.696187745612286E+02    0.676570154526571E-03
    0.696287747451021E+02    0.676064824228424E-03
    0.696387749289757E+02    0.675559937062029E-03
    0.696487751128493E+02    0.675055492530433E-03
    0.696587752967229E+02    0.674551490136032E-03
    0.696687754805965E+02    0.674047929379209E-03
    0.696787756644700E+02    0.673544809757769E-03
    0.696887758483436E+02    0.673042130767011E-03
    0.696987760322172E+02    0.672539891900491E-03
    0.697087762160908E+02    0.672038092648749E-03
    0.697187763999644E+02    0.671536732501598E-03
    0.697287765838379E+02    0.671035810946487E-03
    0.697387767677115E+02    0.670535327470409E-03
    0.697487769515851E+02    0.670035281559349E-03
    0.697587771354587E+02    0.669535672697948E-03
    0.697687773193322E+02    0.669036500371683E-03
    0.697787775032058E+02    0.668537764065472E-03
    0.697887776870794E+02    0.668039463264768E-03
    0.697987778709530E+02    0.667541597455655E-03
    0.698087780548265E+02    0.667044166125321E-03
    0.698187782387001E+02    0.666547168762225E-03
    0.698287784225737E+02    0.666050604856533E-03
    0.698387786064473E+02    0.665554473900229E-03
    0.698487787903208E+02    0.665058775387762E-03
    0.698587789741944E+02    0.664563508816005E-03
    0.698687791580680E+02    0.664068673684704E-03
    0.698787793419416E+02    0.663574269496809E-03
    0.698887795258152E+02    0.663080295758581E-03
    0.698987797096887E+02    0.662586751980076E-03
    0.699087798935623E+02    0.662093637675236E-03
    0.699187800774359E+02    0.661600952362293E-03
    0.699287802613095E+02    0.661108695563793E-03
    0.699387804451830E+02    0.660616866807007E-03
    0.699487806290566E+02    0.660125465624070E-03
    0.699587808129302E+02    0.659634491552264E-03
    0.699687809968038E+02    0.659143944134007E-03
    0.699787811806773E+02    0.658653822917255E-03
    0.699887813645509E+02    0.658164127455532E-03
    0.699987815484245E+02    0.657674857308073E-03
    0.700087817322981E+02    0.657186012040017E-03
    0.700187819161716E+02    0.656697591222426E-03
    0.700287821000452E+02    0.656209594432473E-03
    0.700387822839188E+02    0.655722021253438E-03
    0.700487824677923E+02    0.655234871274830E-03
    0.700587826516659E+02    0.654748144092385E-03
    0.700687828355395E+02    0.654261839308128E-03
    0.700787830194131E+02    0.653775956530337E-03
    0.700887832032866E+02    0.653290495373578E-03
    0.700987833871602E+02    0.652805455458664E-03
    0.701087835710338E+02    0.652320836412584E-03
    0.701187837549073E+02    0.651836637868492E-03
    0.701287839387809E+02    0.651352859465578E-03
    0.701387841226545E+02    0.650869500849046E-03
    0.701487843065281E+02    0.650386561669866E-03
    0.701587844904016E+02    0.649904041584828E-03
    0.701687846742752E+02    0.649421940256248E-03
    0.701787848581488E+02    0.648940257351905E-03
    0.701887850420223E+02    0.648458992544793E-03
    0.701987852258959E+02    0.647978145513012E-03
    0.702087854097695E+02    0.647497715939531E-03
    0.702187855936430E+02    0.647017703511929E-03
    0.702287857775166E+02    0.646538107922239E-03
    0.702387859613902E+02    0.646058928866701E-03
    0.702487861452638E+02    0.645580166045437E-03
    0.702587863291373E+02    0.645101819162306E-03
    0.702687865130109E+02    0.644623887924571E-03
    0.702787866968845E+02    0.644146372042504E-03
    0.702887868807580E+02    0.643669271229578E-03
    0.702987870646316E+02    0.643192585201326E-03
    0.703087872485052E+02    0.642716313675908E-03
    0.703187874323788E+02    0.642240456373275E-03
    0.703287876162523E+02    0.641765013015167E-03
    0.703387878001259E+02    0.641289983324570E-03
    0.703487879839995E+02    0.640815367025521E-03
    0.703587881678730E+02    0.640341163842915E-03
    0.703687883517466E+02    0.639867373501771E-03
    0.703787885356202E+02    0.639393995728005E-03
    0.703887887194938E+02    0.638921030246869E-03
    0.703987889033673E+02    0.638448476783818E-03
    0.704087890872409E+02    0.637976335064111E-03
    0.704187892711145E+02    0.637504604814755E-03
    0.704287894549880E+02    0.637033285763972E-03
    0.704387896388616E+02    0.636562377638299E-03
    0.704487898227352E+02    0.636091880207307E-03
    0.704587900066088E+02    0.635621793348186E-03
    0.704687901904823E+02    0.635152118680481E-03
    0.704787903743559E+02    0.634682845417974E-03
    0.704887905582295E+02    0.634213988776489E-03
    0.704987907421030E+02    0.633745540221472E-03
    0.705087909259766E+02    0.633277500339716E-03
    0.705187911098502E+02    0.632809868944261E-03
    0.705287912937238E+02    0.632342645755884E-03
    0.705387914775973E+02    0.631875830474134E-03
    0.705487916614709E+02    0.631409422786751E-03
    0.705587918453445E+02    0.630943422373227E-03
    0.705687920292180E+02    0.630477828907603E-03
    0.705787922130916E+02    0.630012642057119E-03
    0.705887923969652E+02    0.629547861484408E-03
    0.705987925808387E+02    0.629083486846496E-03
    0.706087927647123E+02    0.628619517794554E-03
    0.706187929485859E+02    0.628155953974830E-03
    0.706287931324595E+02    0.627692795027374E-03
    0.706387933163330E+02    0.627230040587218E-03
    0.706487935002066E+02    0.626767690284282E-03
    0.706587936840802E+02    0.626305743741431E-03
    0.706687938679537E+02    0.625844200578074E-03
    0.706787940518273E+02    0.625383060406668E-03
    0.706887942357009E+02    0.624922322836852E-03
    0.706987944195745E+02    0.624461987468918E-03
    0.707087946034480E+02    0.624002053906047E-03
    0.707187947873216E+02    0.623542521748335E-03
    0.707287949711952E+02    0.623083390629685E-03
    0.707387951550687E+02    0.622624660949038E-03
    0.707487953389423E+02    0.622166328826573E-03
    0.707587955228159E+02    0.621708398205229E-03
    0.707687957066895E+02    0.621250866699307E-03
    0.707787958905630E+02    0.620793733996156E-03
    0.707887960744366E+02    0.620336999673147E-03
    0.707987962583102E+02    0.619880663290810E-03
    0.708087964421837E+02    0.619424724402923E-03
    0.708187966260573E+02    0.618969182558170E-03
    0.708287968099309E+02    0.618514037301564E-03
    0.708387969938045E+02    0.618059288175072E-03
    0.708487971776780E+02    0.617604934717707E-03
    0.708587973615516E+02    0.617150976465969E-03
    0.708687975454252E+02    0.616697412954243E-03
    0.708787977292987E+02    0.616244243715015E-03
    0.708887979131723E+02    0.615791468279590E-03
    0.708987980970459E+02    0.615339086177324E-03
    0.709087982809195E+02    0.614887096937084E-03
    0.709187984647930E+02    0.614435500087651E-03
    0.709287986486666E+02    0.613984295156397E-03
    0.709387988325402E+02    0.613533481671465E-03
    0.709487990164137E+02    0.613083059161190E-03
    0.709587992002873E+02    0.612633027154538E-03
    0.709687993841609E+02    0.612183385181520E-03
    0.709787995680344E+02    0.611734132773430E-03
    0.709887997519080E+02    0.611285269463090E-03
    0.709987999357816E+02    0.610836794785360E-03
    0.710088001196552E+02    0.610388708277314E-03
    0.710188003035287E+02    0.609941009478409E-03
    0.710288004874023E+02    0.609493697931151E-03
    0.710388006712759E+02    0.609046773180971E-03
    0.710488008551494E+02    0.608600234776776E-03
    0.710588010390230E+02    0.608154082271075E-03
    0.710688012228966E+02    0.607708315220324E-03
    0.710788014067702E+02    0.607262933185131E-03
    0.710888015906437E+02    0.606817935730497E-03
    0.710988017745173E+02    0.606373322426050E-03
    0.711088019583909E+02    0.605929092846252E-03
    0.711188021422644E+02    0.605485246570641E-03
    0.711288023261380E+02    0.605041783183965E-03
    0.711388025100116E+02    0.604598702276267E-03
    0.711488026938852E+02    0.604156003443373E-03
    0.711588028777587E+02    0.603713686286639E-03
    0.711688030616323E+02    0.603271750413301E-03
    0.711788032455059E+02    0.602830195436568E-03
    0.711888034293794E+02    0.602389020975652E-03
    0.711988036132530E+02    0.601948226655896E-03
    0.712088037971266E+02    0.601507812108841E-03
    0.712188039810001E+02    0.601067776972251E-03
    0.712288041648737E+02    0.600628120890148E-03
    0.712388043487473E+02    0.600188843512828E-03
    0.712488045326209E+02    0.599749944496852E-03
    0.712588047164944E+02    0.599311423505018E-03
    0.712688049003680E+02    0.598873280206352E-03
    0.712788050842416E+02    0.598435514276003E-03
    0.712888052681152E+02    0.597998125395231E-03
    0.712988054519887E+02    0.597561113251254E-03
    0.713088056358623E+02    0.597124477536609E-03
    0.713188058197359E+02    0.596688217951825E-03
    0.713288060036094E+02    0.596252334199773E-03
    0.713388061874830E+02    0.595816825990940E-03
    0.713488063713566E+02    0.595381693040616E-03
    0.713588065552301E+02    0.594946935069175E-03
    0.713688067391037E+02    0.594512551801943E-03
    0.713788069229773E+02    0.594078542968939E-03
    0.713888071068509E+02    0.593644908304777E-03
    0.713988072907244E+02    0.593211647548168E-03
    0.714088074745980E+02    0.592778760441915E-03
    0.714188076584716E+02    0.592346246732688E-03
    0.714288078423451E+02    0.591914106170619E-03
    0.714388080262187E+02    0.591482338508914E-03
    0.714488082100923E+02    0.591050943503840E-03
    0.714588083939659E+02    0.590619920914391E-03
    0.714688085778394E+02    0.590189270501853E-03
    0.714788087617130E+02    0.589758992029584E-03
    0.714888089455866E+02    0.589329085262426E-03
    0.714988091294601E+02    0.588899549967471E-03
    0.715088093133337E+02    0.588470385911871E-03
    0.715188094972073E+02    0.588041592864467E-03
    0.715288096810809E+02    0.587613170594084E-03
    0.715388098649544E+02    0.587185118870117E-03
    0.715488100488280E+02    0.586757437461540E-03
    0.715588102327016E+02    0.586330126130549E-03
    0.715688104165751E+02    0.585903184665763E-03
    0.715788106004487E+02    0.585476612814640E-03
    0.715888107843223E+02    0.585050410350209E-03
    0.715988109681958E+02    0.584624577039789E-03
    0.716088111520694E+02    0.584199112656445E-03
    0.716188113359430E+02    0.583774016996081E-03
    0.716288115198166E+02    0.583349290190231E-03
    0.716388117036901E+02    0.582924929694528E-03
    0.716488118875637E+02    0.582500938834261E-03
    0.716588120714373E+02    0.582077315369292E-03
    0.716688122553109E+02    0.581654059274421E-03
    0.716788124391844E+02    0.581231170323821E-03
    0.716888126230580E+02    0.580808648258240E-03
    0.716988128069316E+02    0.580386492818069E-03
    0.717088129908051E+02    0.579964703729578E-03
    0.717188131746787E+02    0.579543280716391E-03
    0.717288133585523E+02    0.579122223496717E-03
    0.717388135424258E+02    0.578701531783681E-03
    0.717488137262994E+02    0.578281205285069E-03
    0.717588139101730E+02    0.577861243703404E-03
    0.717688140940466E+02    0.577441646736080E-03
    0.717788142779201E+02    0.577022414074678E-03
    0.717888144617937E+02    0.576603545405789E-03
    0.717988146456673E+02    0.576185040409709E-03
    0.718088148295408E+02    0.575766898761199E-03
    0.718188150134144E+02    0.575349120131237E-03
    0.718288151972880E+02    0.574931704181974E-03
    0.718388153811616E+02    0.574514650572697E-03
    0.718488155650351E+02    0.574097958954979E-03
    0.718588157489087E+02    0.573681628975329E-03
    0.718688159327823E+02    0.573265660274608E-03
    0.718788161166558E+02    0.572850052484122E-03
    0.718888163005294E+02    0.572434805219415E-03
    0.718988164844030E+02    0.572019917918714E-03
    0.719088166682766E+02    0.571605391227045E-03
    0.719188168521501E+02    0.571191223252326E-03
    0.719288170360237E+02    0.570777414402603E-03
    0.719388172198973E+02    0.570363964199171E-03
    0.719488174037708E+02    0.569950872234965E-03
    0.719588175876444E+02    0.569538138101887E-03
    0.719688177715180E+02    0.569125761394107E-03
    0.719788179553915E+02    0.568713741702213E-03
    0.719888181392651E+02    0.568302078611185E-03
    0.719988183231387E+02    0.567890771703491E-03
    0.720088185070123E+02    0.567479820562150E-03
    0.720188186908858E+02    0.567069224762151E-03
    0.720288188747594E+02    0.566658983879440E-03
    0.720388190586330E+02    0.566249097486914E-03
    0.720488192425066E+02    0.565839565155420E-03
    0.720588194263801E+02    0.565430386454442E-03
    0.720688196102537E+02    0.565021560952028E-03
    0.720788197941273E+02    0.564613088215085E-03
    0.720888199780008E+02    0.564204967810116E-03
    0.720988201618744E+02    0.563797199303102E-03
    0.721088203457480E+02    0.563389782259906E-03
    0.721188205296215E+02    0.562982716246694E-03
    0.721288207134951E+02    0.562576000830220E-03
    0.721388208973687E+02    0.562169635578081E-03
    0.721488210812423E+02    0.561763620059091E-03
    0.721588212651158E+02    0.561357953843629E-03
    0.721688214489894E+02    0.560952636503793E-03
    0.721788216328630E+02    0.560547667613828E-03
    0.721888218167365E+02    0.560143046750506E-03
    0.721988220006101E+02    0.559738773493144E-03
    0.722088221844837E+02    0.559334847424233E-03
    0.722188223683573E+02    0.558931268129417E-03
    0.722288225522308E+02    0.558528035197954E-03
    0.722388227361044E+02    0.558125148222903E-03
    0.722488229199780E+02    0.557722606801391E-03
    0.722588231038515E+02    0.557320410534847E-03
    0.722688232877251E+02    0.556918559029238E-03
    0.722788234715987E+02    0.556517051895293E-03
    0.722888236554723E+02    0.556115888748674E-03
    0.722988238393458E+02    0.555715069210208E-03
    0.723088240232194E+02    0.555314592906076E-03
    0.723188242070930E+02    0.554914459467904E-03
    0.723288243909665E+02    0.554514668532980E-03
    0.723388245748401E+02    0.554115219744375E-03
    0.723488247587137E+02    0.553716112751047E-03
    0.723588249425872E+02    0.553317347207944E-03
    0.723688251264608E+02    0.552918922776111E-03
    0.723788253103344E+02    0.552520839122744E-03
    0.723888254942080E+02    0.552123095921233E-03
    0.723988256780815E+02    0.551725692851231E-03
    0.724088258619551E+02    0.551328629598628E-03
    0.724188260458287E+02    0.550931905855656E-03
    0.724288262297022E+02    0.550535521320696E-03
    0.724388264135758E+02    0.550139475698420E-03
    0.724488265974494E+02    0.549743768699712E-03
    0.724588267813230E+02    0.549348400041431E-03
    0.724688269651965E+02    0.548953369446657E-03
    0.724788271490701E+02    0.548558676644279E-03
    0.724888273329437E+02    0.548164321369071E-03
    0.724988275168172E+02    0.547770303361477E-03
    0.725088277006908E+02    0.547376622367512E-03
    0.725188278845644E+02    0.546983278138586E-03
    0.725288280684380E+02    0.546590270431346E-03
    0.725388282523115E+02    0.546197599007483E-03
    0.725488284361851E+02    0.545805263633544E-03
    0.725588286200587E+02    0.545413264080556E-03
    0.725688288039322E+02    0.545021600124159E-03
    0.725788289878058E+02    0.544630271544422E-03
    0.725888291716794E+02    0.544239278124169E-03
    0.725988293555530E+02    0.543848619651395E-03
    0.726088295394265E+02    0.543458295916586E-03
    0.726188297233001E+02    0.543068306713670E-03
    0.726288299071737E+02    0.542678651839342E-03
    0.726388300910472E+02    0.542289331092741E-03
    0.726488302749208E+02    0.541900344275432E-03
    0.726588304587944E+02    0.541511691190683E-03
    0.726688306426680E+02    0.541123371643808E-03
    0.726788308265415E+02    0.540735385441030E-03
    0.726888310104151E+02    0.540347732389775E-03
    0.726988311942887E+02    0.539960412298320E-03
    0.727088313781622E+02    0.539573424975054E-03
    0.727188315620358E+02    0.539186770228451E-03
    0.727288317459094E+02    0.538800447866858E-03
    0.727388319297829E+02    0.538414457697936E-03
    0.727488321136565E+02    0.538028799527887E-03
    0.727588322975301E+02    0.537643473160629E-03
    0.727688324814037E+02    0.537258478404765E-03
    0.727788326652772E+02    0.536873815053572E-03
    0.727888328491508E+02    0.536489482899702E-03
    0.727988330330244E+02    0.536105481670045E-03
    0.728088332168979E+02    0.535721811981212E-03
    0.728188334007715E+02    0.535338471952640E-03
    0.728288335846451E+02    0.534955462589618E-03
    0.728388337685187E+02    0.534572783427229E-03
    0.728488339523922E+02    0.534190434229852E-03
    0.728588341362658E+02    0.533808414768291E-03
    0.728688343201394E+02    0.533426724818460E-03
    0.728788345040129E+02    0.533045364149294E-03
    0.728888346878865E+02    0.532664332523890E-03
    0.728988348717601E+02    0.532283629703764E-03
    0.729088350556337E+02    0.531903255444022E-03
    0.729188352395072E+02    0.531523209495277E-03
    0.729288354233808E+02    0.531143491604026E-03
    0.729388356072544E+02    0.530764101508064E-03
    0.729488357911279E+02    0.530385038944355E-03
    0.729588359750015E+02    0.530006303642686E-03
    0.729688361588751E+02    0.529627895323204E-03
    0.729788363427487E+02    0.529249813707833E-03
    0.729888365266222E+02    0.528872058508162E-03
    0.729988367104958E+02    0.528494629430304E-03
    0.730088368943694E+02    0.528117526175943E-03
    0.730188370782429E+02    0.527740748440265E-03
    0.730288372621165E+02    0.527364295913874E-03
    0.730388374459901E+02    0.526988168280431E-03
    0.730488376298637E+02    0.526612365219074E-03
    0.730588378137372E+02    0.526236886404587E-03
    0.730688379976108E+02    0.525861731513618E-03
    0.730788381814844E+02    0.525486900082214E-03
    0.730888383653579E+02    0.525112392040481E-03
    0.730988385492315E+02    0.524738206832580E-03
    0.731088387331051E+02    0.524364344152397E-03
    0.731188389169786E+02    0.523990803645944E-03
    0.731288391008522E+02    0.523617584951681E-03
    0.731388392847258E+02    0.523244687704164E-03
    0.731488394685994E+02    0.522872111532989E-03
    0.731588396524729E+02    0.522499856064443E-03
    0.731688398363465E+02    0.522127920920405E-03
    0.731788400202201E+02    0.521756305720043E-03
    0.731888402040936E+02    0.521385010078755E-03
    0.731988403879672E+02    0.521014033609551E-03
    0.732088405718408E+02    0.520643375921979E-03
    0.732188407557144E+02    0.520273036624366E-03
    0.732288409395879E+02    0.519903015322006E-03
    0.732388411234615E+02    0.519533311618880E-03
    0.732488413073351E+02    0.519163925117397E-03
    0.732588414912086E+02    0.518794855418761E-03
    0.732688416750822E+02    0.518426102123246E-03
    0.732788418589558E+02    0.518057664830721E-03
    0.732888420428294E+02    0.517689543140769E-03
    0.732988422267029E+02    0.517321736652893E-03
    0.733088424105765E+02    0.516954244967140E-03
    0.733188425944501E+02    0.516587067684222E-03
    0.733288427783236E+02    0.516220204405885E-03
    0.733388429621972E+02    0.515853654735169E-03
    0.733488431460708E+02    0.515487418276725E-03
    0.733588433299443E+02    0.515121494637248E-03
    0.733688435138179E+02    0.514755883425578E-03
    0.733788436976915E+02    0.514390584253174E-03
    0.733888438815651E+02    0.514025596734258E-03
    0.733988440654386E+02    0.513660920486198E-03
    0.734088442493122E+02    0.513296555129740E-03
    0.734188444331858E+02    0.512932500289309E-03
    0.734288446170594E+02    0.512568755593169E-03
    0.734388448009329E+02    0.512205320673813E-03
    0.734488449848065E+02    0.511842195168054E-03
    0.734588451686801E+02    0.511479378717413E-03
    0.734688453525536E+02    0.511116870968127E-03
    0.734788455364272E+02    0.510754671571518E-03
    0.734888457203008E+02    0.510392780184103E-03
    0.734988459041743E+02    0.510031196467802E-03
    0.735088460880479E+02    0.509669920090051E-03
    0.735188462719215E+02    0.509308950723981E-03
    0.735288464557951E+02    0.508948288048520E-03
    0.735388466396686E+02    0.508587931748548E-03
    0.735488468235422E+02    0.508227881514955E-03
    0.735588470074158E+02    0.507868137044739E-03
    0.735688471912893E+02    0.507508698041067E-03
    0.735788473751629E+02    0.507149564213323E-03
    0.735888475590365E+02    0.506790735277160E-03
    0.735988477429101E+02    0.506432210954489E-03
    0.736088479267836E+02    0.506073990973498E-03
    0.736188481106572E+02    0.505716075068622E-03
    0.736288482945308E+02    0.505358462980454E-03
    0.736388484784043E+02    0.505001154455880E-03
    0.736488486622779E+02    0.504644149247790E-03
    0.736588488461515E+02    0.504287447115141E-03
    0.736688490300251E+02    0.503931047822806E-03
    0.736788492138986E+02    0.503574951141405E-03
    0.736888493977722E+02    0.503219156847320E-03
    0.736988495816458E+02    0.502863664722417E-03
    0.737088497655193E+02    0.502508474553993E-03
    0.737188499493929E+02    0.502153586134403E-03
    0.737288501332665E+02    0.501798999261171E-03
    0.737388503171400E+02    0.501444713736578E-03
    0.737488505010136E+02    0.501090729367515E-03
    0.737588506848872E+02    0.500737045965230E-03
    0.737688508687608E+02    0.500383663345141E-03
    0.737788510526343E+02    0.500030581326422E-03
    0.737888512365079E+02    0.499677799732129E-03
    0.737988514203815E+02    0.499325318388848E-03
    0.738088516042551E+02    0.498973137125435E-03
    0.738188517881286E+02    0.498621255774407E-03
    0.738288519720022E+02    0.498269674170484E-03
    0.738388521558758E+02    0.497918392150567E-03
    0.738488523397493E+02    0.497567409553381E-03
    0.738588525236229E+02    0.497216726219992E-03
    0.738688527074965E+02    0.496866341991745E-03
    0.738788528913700E+02    0.496516256711445E-03
    0.738888530752436E+02    0.496166470222599E-03
    0.738988532591172E+02    0.495816982368957E-03
    0.739088534429908E+02    0.495467792993448E-03
    0.739188536268643E+02    0.495118901940201E-03
    0.739288538107379E+02    0.494770309050962E-03
    0.739388539946115E+02    0.494422014166493E-03
    0.739488541784850E+02    0.494074017124386E-03
    0.739588543623586E+02    0.493726317754992E-03
    0.739688545462322E+02    0.493378915875989E-03
    0.739788547301058E+02    0.493031811215698E-03
    0.739888549139793E+02    0.492685000339854E-03
    0.739988550978529E+02    0.492338494879707E-03
    0.740088552817265E+02    0.491992281189955E-03
    0.740188554656000E+02    0.491646364415496E-03
    0.740288556494736E+02    0.491300744195820E-03
    0.740388558333472E+02    0.490955420315548E-03
    0.740488560172208E+02    0.490610392577967E-03
    0.740588562010943E+02    0.490265660788661E-03
    0.740688563849679E+02    0.489921224749562E-03
    0.740788565688415E+02    0.489577084260927E-03
    0.740888567527150E+02    0.489233239119123E-03
    0.740988569365886E+02    0.488889689111175E-03
    0.741088571204622E+02    0.488546434025543E-03
    0.741188573043357E+02    0.488203473642381E-03
    0.741288574882093E+02    0.487860807737769E-03
    0.741388576720829E+02    0.487518436077392E-03
    0.741488578559565E+02    0.487176358430293E-03
    0.741588580398300E+02    0.486834574553340E-03
    0.741688582237036E+02    0.486493084199534E-03
    0.741788584075772E+02    0.486151887117271E-03
    0.741888585914508E+02    0.485810983047059E-03
    0.741988587753243E+02    0.485470371727509E-03
    0.742088589591979E+02    0.485130052882910E-03
    0.742188591430715E+02    0.484790026243537E-03
    0.742288593269450E+02    0.484450291527259E-03
    0.742388595108186E+02    0.484110848448323E-03
    0.742488596946922E+02    0.483771696721789E-03
    0.742588598785657E+02    0.483432836161809E-03
    0.742688600624393E+02    0.483094265961818E-03
    0.742788602463129E+02    0.482755986472436E-03
    0.742888604301865E+02    0.482417997074144E-03
    0.742988606140600E+02    0.482080297469029E-03
    0.743088607979336E+02    0.481742887337553E-03
    0.743188609818072E+02    0.481405766351605E-03
    0.743288611656807E+02    0.481068934179999E-03
    0.743388613495543E+02    0.480732390484338E-03
    0.743488615334279E+02    0.480396134924009E-03
    0.743588617173015E+02    0.480060167153937E-03
    0.743688619011750E+02    0.479724486825374E-03
    0.743788620850486E+02    0.479389093586133E-03
    0.743888622689222E+02    0.479053987080987E-03
    0.743988624527957E+02    0.478719166951903E-03
    0.744088626366693E+02    0.478384632837962E-03
    0.744188628205429E+02    0.478050384376442E-03
    0.744288630044165E+02    0.477716421202124E-03
    0.744388631882900E+02    0.477382742948335E-03
    0.744488633721636E+02    0.477049349246947E-03
    0.744588635560372E+02    0.476716239728628E-03
    0.744688637399107E+02    0.476383414023319E-03
    0.744788639237843E+02    0.476050871760378E-03
    0.744888641076579E+02    0.475718612569199E-03
    0.744988642915314E+02    0.475386636078982E-03
    0.745088644754050E+02    0.475054941919721E-03
    0.745188646592786E+02    0.474723529721720E-03
    0.745288648431522E+02    0.474392399116820E-03
    0.745388650270257E+02    0.474061549738024E-03
    0.745488652108993E+02    0.473730981220051E-03
    0.745588653947729E+02    0.473400693199482E-03
    0.745688655786465E+02    0.473070685315453E-03
    0.745788657625200E+02    0.472740957209487E-03
    0.745888659463936E+02    0.472411508526050E-03
    0.745988661302672E+02    0.472082338912720E-03
    0.746088663141407E+02    0.471753448020546E-03
    0.746188664980143E+02    0.471424835504194E-03
    0.746288666818879E+02    0.471096501022332E-03
    0.746388668657614E+02    0.470768444237773E-03
    0.746488670496350E+02    0.470440664817766E-03
    0.746588672335086E+02    0.470113162434152E-03
    0.746688674173822E+02    0.469785936763705E-03
    0.746788676012557E+02    0.469458987488132E-03
    0.746888677851293E+02    0.469132314294451E-03
    0.746988679690029E+02    0.468805916875030E-03
    0.747088681528764E+02    0.468479794927817E-03
    0.747188683367500E+02    0.468153948156429E-03
    0.747288685206236E+02    0.467828376270341E-03
    0.747388687044972E+02    0.467503078984933E-03
    0.747488688883707E+02    0.467178056021633E-03
    0.747588690722443E+02    0.466853307107961E-03
    0.747688692561179E+02    0.466528831977645E-03
    0.747788694399914E+02    0.466204630370622E-03
    0.747888696238650E+02    0.465880702033079E-03
    0.747988698077386E+02    0.465557046717509E-03
    0.748088699916122E+02    0.465233664182648E-03
    0.748188701754857E+02    0.464910554193511E-03
    0.748288703593593E+02    0.464587716521333E-03
    0.748388705432329E+02    0.464265150943515E-03
    0.748488707271064E+02    0.463942857243622E-03
    0.748588709109800E+02    0.463620835211168E-03
    0.748688710948536E+02    0.463299084641679E-03
    0.748788712787271E+02    0.462977605336463E-03
    0.748888714626007E+02    0.462656397102531E-03
    0.748988716464743E+02    0.462335459752469E-03
    0.749088718303479E+02    0.462014793104227E-03
    0.749188720142214E+02    0.461694396981006E-03
    0.749288721980950E+02    0.461374271211041E-03
    0.749388723819686E+02    0.461054415627434E-03
    0.749488725658422E+02    0.460734830067893E-03
    0.749588727497157E+02    0.460415514374574E-03
    0.749688729335893E+02    0.460096468393751E-03
    0.749788731174629E+02    0.459777691975888E-03
    0.749888733013364E+02    0.459459184974697E-03
    0.749988734852100E+02    0.459140947247701E-03
    0.750088736690836E+02    0.458822978655551E-03
    0.750188738529571E+02    0.458505279061217E-03
    0.750288740368307E+02    0.458187848331070E-03
    0.750388742207043E+02    0.457870686333452E-03
    0.750488744045779E+02    0.457553792938586E-03
    0.750588745884514E+02    0.457237168018378E-03
    0.750688747723250E+02    0.456920811446356E-03
    0.750788749561986E+02    0.456604723096963E-03
    0.750888751400721E+02    0.456288902845518E-03
    0.750988753239457E+02    0.455973350567510E-03
    0.751088755078193E+02    0.455658066139395E-03
    0.751188756916928E+02    0.455343049436117E-03
    0.751288758755664E+02    0.455028300333793E-03
    0.751388760594400E+02    0.454713818706753E-03
    0.751488762433136E+02    0.454399604429452E-03
    0.751588764271871E+02    0.454085657375958E-03
    0.751688766110607E+02    0.453771977422518E-03
    0.751788767949343E+02    0.453458564479703E-03
    0.751888769788079E+02    0.453145417689620E-03
    0.751988771626814E+02    0.452832538566091E-03
    0.752088773465550E+02    0.452519925645302E-03
    0.752188775304286E+02    0.452207579104817E-03
    0.752288777143021E+02    0.451895498815954E-03
    0.752388778981757E+02    0.451583684633032E-03
    0.752488780820493E+02    0.451272136403614E-03
    0.752588782659228E+02    0.450960853970789E-03
    0.752688784497964E+02    0.450649837171761E-03
    0.752788786336700E+02    0.450339085841795E-03
    0.752888788175436E+02    0.450028599809194E-03
    0.752988790014171E+02    0.449718378897496E-03
    0.753088791852907E+02    0.449408422926979E-03
    0.753188793691643E+02    0.449098731709298E-03
    0.753288795530379E+02    0.448789305054220E-03
    0.753388797369114E+02    0.448480142764854E-03
    0.753488799207850E+02    0.448171244638199E-03
    0.753588801046586E+02    0.447862610466117E-03
    0.753688802885321E+02    0.447554240034411E-03
    0.753788804724057E+02    0.447246133123842E-03
    0.753888806562793E+02    0.446938289509279E-03
    0.753988808401528E+02    0.446630708955952E-03
    0.754088810240264E+02    0.446323391229083E-03
    0.754188812079000E+02    0.446016336084163E-03
    0.754288813917736E+02    0.445709543268579E-03
    0.754388815756471E+02    0.445403012519712E-03
    0.754488817595207E+02    0.445096743531871E-03
    0.754588819433943E+02    0.444790694635194E-03
    0.754688821272678E+02    0.444484990492585E-03
    0.754788823111414E+02    0.444179505349643E-03
    0.754888824950150E+02    0.443874280992697E-03
    0.754988826788885E+02    0.443569317088070E-03
    0.755088828627621E+02    0.443264613334264E-03
    0.755188830466357E+02    0.442960169432779E-03
    0.755288832305093E+02    0.442655985078499E-03
    0.755388834143828E+02    0.442352059964583E-03
    0.755488835982564E+02    0.442048393780289E-03
    0.755588837821300E+02    0.441744986210349E-03
    0.755688839660036E+02    0.441441836935822E-03
    0.755788841498771E+02    0.441138945634307E-03
    0.755888843337507E+02    0.440836311979942E-03
    0.755988845176243E+02    0.440533935643744E-03
    0.756088847014978E+02    0.440231816293888E-03
    0.756188848853714E+02    0.439929953595948E-03
    0.756288850692450E+02    0.439628347213134E-03
    0.756388852531185E+02    0.439326996806785E-03
    0.756488854369921E+02    0.439025902036310E-03
    0.756588856208657E+02    0.438725062560053E-03
    0.756688858047393E+02    0.438424478034683E-03
    0.756788859886128E+02    0.438124148116402E-03
    0.756888861724864E+02    0.437824072460801E-03
    0.756988863563600E+02    0.437524250723387E-03
    0.757088865402335E+02    0.437224682559574E-03
    0.757188867241071E+02    0.436925367625337E-03
    0.757288869079807E+02    0.436626305577329E-03
    0.757388870918543E+02    0.436327496073362E-03
    0.757488872757278E+02    0.436028938772419E-03
    0.757588874596014E+02    0.435730633335284E-03
    0.757688876434750E+02    0.435432579424627E-03
    0.757788878273485E+02    0.435134776705471E-03
    0.757888880112221E+02    0.434837224845277E-03
    0.757988881950957E+02    0.434539923514428E-03
    0.758088883789693E+02    0.434242872386420E-03
    0.758188885628428E+02    0.433946071138113E-03
    0.758288887467164E+02    0.433649519450024E-03
    0.758388889305900E+02    0.433353217006581E-03
    0.758488891144635E+02    0.433057163496365E-03
    0.758588892983371E+02    0.432761358612343E-03
    0.758688894822107E+02    0.432465802052077E-03
    0.758788896660842E+02    0.432170493517963E-03
    0.758888898499578E+02    0.431875432717384E-03
    0.758988900338314E+02    0.431580619362960E-03
    0.759088902177050E+02    0.431286053172651E-03
    0.759188904015785E+02    0.430991733869967E-03
    0.759288905854521E+02    0.430697661184092E-03
    0.759388907693257E+02    0.430403834850007E-03
    0.759488909531993E+02    0.430110254608627E-03
    0.759588911370728E+02    0.429816920206878E-03
    0.759688913209464E+02    0.429523831397798E-03
    0.759788915048200E+02    0.429230987940586E-03
    0.759888916886935E+02    0.428938389600646E-03
    0.759988918725671E+02    0.428646036149801E-03
    0.760088920564407E+02    0.428353927365920E-03
    0.760188922403142E+02    0.428062063033301E-03
    0.760288924241878E+02    0.427770442942512E-03
    0.760388926080614E+02    0.427479066890369E-03
    0.760488927919350E+02    0.427187934679863E-03
    0.760588929758085E+02    0.426897046120178E-03
    0.760688931596821E+02    0.426606401026562E-03
    0.760788933435557E+02    0.426315999220161E-03
    0.760888935274292E+02    0.426025840528161E-03
    0.760988937113028E+02    0.425735924783379E-03
    0.761088938951764E+02    0.425446251824278E-03
    0.761188940790500E+02    0.425156821494837E-03
    0.761288942629235E+02    0.424867633644239E-03
    0.761388944467971E+02    0.424578688126925E-03
    0.761488946306707E+02    0.424289984802248E-03
    0.761588948145442E+02    0.424001523535051E-03
    0.761688949984178E+02    0.423713304191275E-03
    0.761788951822914E+02    0.423425326646556E-03
    0.761888953661650E+02    0.423137590776844E-03
    0.761988955500385E+02    0.422850096462828E-03
    0.762088957339121E+02    0.422562843588919E-03
    0.762188959177857E+02    0.422275832042689E-03
    0.762288961016592E+02    0.421989061714663E-03
    0.762388962855328E+02    0.421702532498439E-03
    0.762488964694064E+02    0.421416244289448E-03
    0.762588966532799E+02    0.421130196985925E-03
    0.762688968371535E+02    0.420844390487673E-03
    0.762788970210271E+02    0.420558824696109E-03
    0.762888972049007E+02    0.420273499513960E-03
    0.762988973887742E+02    0.419988414845062E-03
    0.763088975726478E+02    0.419703570593803E-03
    0.763188977565214E+02    0.419418966664963E-03
    0.763288979403950E+02    0.419134602965561E-03
    0.763388981242685E+02    0.418850479399333E-03
    0.763488983081421E+02    0.418566595874759E-03
    0.763588984920157E+02    0.418282952301529E-03
    0.763688986758892E+02    0.417999548600450E-03
    0.763788988597628E+02    0.417716384736474E-03
    0.763888990436364E+02    0.417433461096982E-03
    0.763988992275099E+02    0.417150772715301E-03
    0.764088994113835E+02    0.416868328894754E-03
    0.764188995952571E+02    0.416586122987877E-03
    0.764288997791307E+02    0.416304156134155E-03
    0.764388999630042E+02    0.416022428319362E-03
    0.764489001468778E+02    0.415740939450135E-03
    0.764589003307514E+02    0.415459689412800E-03
    0.764689005146249E+02    0.415178678083091E-03
    0.764789006984985E+02    0.414897905335178E-03
    0.764889008823721E+02    0.414617371032278E-03
    0.764989010662457E+02    0.414337075037071E-03
    0.765089012501192E+02    0.414057017203952E-03
    0.765189014339928E+02    0.413777197383679E-03
    0.765289016178664E+02    0.413497615421406E-03
    0.765389018017399E+02    0.413218271157320E-03
    0.765489019856135E+02    0.412939164425790E-03
    0.765589021694871E+02    0.412660295056331E-03
    0.765689023533607E+02    0.412381662871249E-03
    0.765789025372342E+02    0.412103267689206E-03
    0.765889027211078E+02    0.411825109321292E-03
    0.765989029049814E+02    0.411547187574221E-03
    0.766089030888549E+02    0.411269502248138E-03
    0.766189032727285E+02    0.410992053138073E-03
    0.766289034566021E+02    0.410714840033661E-03
    0.766389036404756E+02    0.410437862720970E-03
    0.766489038243492E+02    0.410161120985685E-03
    0.766589040082228E+02    0.409884614655288E-03
    0.766689041920964E+02    0.409608340179639E-03
    0.766789043759699E+02    0.409332306444132E-03
    0.766889045598435E+02    0.409056504656167E-03
    0.766989047437171E+02    0.408780937168629E-03
    0.767089049275907E+02    0.408505603766126E-03
    0.767189051114642E+02    0.408230504195012E-03
    0.767289052953378E+02    0.407955638190422E-03
    0.767389054792114E+02    0.407681005481075E-03
    0.767489056630849E+02    0.407406605790054E-03
    0.767589058469585E+02    0.407132438836088E-03
    0.767689060308321E+02    0.406858504332554E-03
    0.767789062147056E+02    0.406584801989124E-03
    0.767889063985792E+02    0.406311331511402E-03
    0.767989065824528E+02    0.406038092601181E-03
    0.768089067663264E+02    0.405765084956698E-03
    0.768189069501999E+02    0.405492308273098E-03
    0.768289071340735E+02    0.405219762242477E-03
    0.768389073179471E+02    0.404947446554147E-03
    0.768489075018206E+02    0.404675360895333E-03
    0.768589076856942E+02    0.404403504950710E-03
    0.768689078695678E+02    0.404131878403465E-03
    0.768789080534414E+02    0.403860480935034E-03
    0.768889082373149E+02    0.403589312225740E-03
    0.768989084211885E+02    0.403318371954946E-03
    0.769089086050621E+02    0.403047659801393E-03
    0.769189087889356E+02    0.402777175443489E-03
    0.769289089728092E+02    0.402506918559802E-03
    0.769389091566828E+02    0.402236888828969E-03
    0.769489093405564E+02    0.401967085930453E-03
    0.769589095244299E+02    0.401697509544539E-03
    0.769689097083035E+02    0.401428159352861E-03
    0.769789098921771E+02    0.401159035038267E-03
    0.769889100760506E+02    0.400890136286605E-03
    0.769989102599242E+02    0.400621462784192E-03
    0.770089104437978E+02    0.400353014220925E-03
    0.770189106276713E+02    0.400084790289139E-03
    0.770289108115449E+02    0.399816790684213E-03
    0.770389109954185E+02    0.399549015104809E-03
    0.770489111792921E+02    0.399281463253125E-03
    0.770589113631656E+02    0.399014134835204E-03
    0.770689115470392E+02    0.398747029561115E-03
    0.770789117309128E+02    0.398480147145332E-03
    0.770889119147864E+02    0.398213487306582E-03
    0.770989120986599E+02    0.397947049768667E-03
    0.771089122825335E+02    0.397680834260120E-03
    0.771189124664071E+02    0.397414840514662E-03
    0.771289126502806E+02    0.397149068271327E-03
    0.771389128341542E+02    0.396883517274597E-03
    0.771489130180278E+02    0.396618187274615E-03
    0.771589132019013E+02    0.396353078027257E-03
    0.771689133857749E+02    0.396088189294298E-03
    0.771789135696485E+02    0.395823520843489E-03
    0.771889137535221E+02    0.395559072448671E-03
    0.771989139373956E+02    0.395294843889844E-03
    0.772089141212692E+02    0.395030834953234E-03
    0.772189143051428E+02    0.394767045431310E-03
    0.772289144890163E+02    0.394503475122855E-03
    0.772389146728899E+02    0.394240123832966E-03
    0.772489148567635E+02    0.393976991373025E-03
    0.772589150406370E+02    0.393714077560641E-03
    0.772689152245106E+02    0.393451382219981E-03
    0.772789154083842E+02    0.393188905180969E-03
    0.772889155922578E+02    0.392926646279943E-03
    0.772989157761313E+02    0.392664605359255E-03
    0.773089159600049E+02    0.392402782267223E-03
    0.773189161438785E+02    0.392141176857923E-03
    0.773289163277521E+02    0.391879788991331E-03
    0.773389165116256E+02    0.391618618532837E-03
    0.773489166954992E+02    0.391357665353474E-03
    0.773589168793728E+02    0.391096929329241E-03
    0.773689170632463E+02    0.390836410341425E-03
    0.773789172471199E+02    0.390576108276178E-03
    0.773889174309935E+02    0.390316023024430E-03
    0.773989176148670E+02    0.390056154481130E-03
    0.774089177987406E+02    0.389796502545808E-03
    0.774189179826142E+02    0.389537067123042E-03
    0.774289181664878E+02    0.389277848117998E-03
    0.774389183503613E+02    0.389018845443074E-03
    0.774489185342349E+02    0.388760059011788E-03
    0.774589187181085E+02    0.388501488740891E-03
    0.774689189019821E+02    0.388243134550016E-03
    0.774789190858556E+02    0.387984996361065E-03
    0.774889192697292E+02    0.387727074097871E-03
    0.774989194536028E+02    0.387469367686279E-03
    0.775089196374763E+02    0.387211877053532E-03
    0.775189198213499E+02    0.386954602127795E-03
    0.775289200052235E+02    0.386697542838040E-03
    0.775389201890970E+02    0.386440699113607E-03
    0.775489203729706E+02    0.386184070883866E-03
    0.775589205568442E+02    0.385927658077105E-03
    0.775689207407178E+02    0.385671460621693E-03
    0.775789209245913E+02    0.385415478439994E-03
    0.775889211084649E+02    0.385159711447714E-03
    0.775989212923385E+02    0.384904159524232E-03
    0.776089214762120E+02    0.384648822279814E-03
    0.776189216600856E+02    0.384393703233639E-03
    0.776289218439592E+02    0.384138795027650E-03
    0.776389220278327E+02    0.383884102837960E-03
    0.776489222117063E+02    0.383629625509065E-03
    0.776589223955799E+02    0.383375362869473E-03
    0.776689225794535E+02    0.383121314813377E-03
    0.776789227633270E+02    0.382867481237794E-03
    0.776889229472006E+02    0.382613862041620E-03
    0.776989231310742E+02    0.382360457120490E-03
    0.777089233149478E+02    0.382107266368917E-03
    0.777189234988213E+02    0.381854289674654E-03
    0.777289236826949E+02    0.381601526922076E-03
    0.777389238665685E+02    0.381348977990787E-03
    0.777489240504420E+02    0.381096642755267E-03
    0.777589242343156E+02    0.380844521085793E-03
    0.777689244181892E+02    0.380592612846225E-03
    0.777789246020627E+02    0.380340917895666E-03
    0.777889247859363E+02    0.380089436087365E-03
    0.777989249698099E+02    0.379838167269140E-03
    0.778089251536835E+02    0.379587111283063E-03
    0.778189253375570E+02    0.379336267965065E-03
    0.778289255214306E+02    0.379085637146065E-03
    0.778389257053042E+02    0.378835218650965E-03
    0.778489258891777E+02    0.378585012299478E-03
    0.778589260730513E+02    0.378335017906965E-03
    0.778689262569249E+02    0.378085235289643E-03
    0.778789264407985E+02    0.377835664293261E-03
    0.778889266246720E+02    0.377586307865974E-03
    0.778989268085456E+02    0.377337155545779E-03
    0.779089269924192E+02    0.377088217989191E-03
    0.779189271762927E+02    0.376839491057764E-03
    0.779289273601663E+02    0.376590974581731E-03
    0.779389275440399E+02    0.376342668338325E-03
    0.779489277279135E+02    0.376094572091910E-03
    0.779589279117870E+02    0.375846685599268E-03
    0.779689280956606E+02    0.375599008611851E-03
    0.779789282795342E+02    0.375351540875421E-03
    0.779889284634077E+02    0.375104282131309E-03
    0.779989286472813E+02    0.374857232115409E-03
    0.780089288311549E+02    0.374610390559634E-03
    0.780189290150284E+02    0.374363757193042E-03
    0.780289291989020E+02    0.374117331738486E-03
    0.780389293827756E+02    0.373871113917369E-03
    0.780489295666492E+02    0.373625103445281E-03
    0.780589297505227E+02    0.373379300037461E-03
    0.780689299343963E+02    0.373133703404530E-03
    0.780789301182699E+02    0.372888313254973E-03
    0.780889303021435E+02    0.372643129295017E-03
    0.780989304860170E+02    0.372398151228829E-03
    0.781089306698906E+02    0.372153378758920E-03
    0.781189308537642E+02    0.371908811586354E-03
    0.781289310376377E+02    0.371664449411084E-03
    0.781389312215113E+02    0.371420291932320E-03
    0.781489314053849E+02    0.371176338848800E-03
    0.781589315892584E+02    0.370932589858936E-03
    0.781689317731320E+02    0.370689044661469E-03
    0.781789319570056E+02    0.370445702955462E-03
    0.781889321408792E+02    0.370202564440713E-03
    0.781989323247527E+02    0.369959628818253E-03
    0.782089325086263E+02    0.369716895790221E-03
    0.782189326924999E+02    0.369474365060731E-03
    0.782289328763734E+02    0.369232036335624E-03
    0.782389330602470E+02    0.368989909323157E-03
    0.782489332441206E+02    0.368747983734061E-03
    0.782589334279942E+02    0.368506259281874E-03
    0.782689336118677E+02    0.368264735683728E-03
    0.782789337957413E+02    0.368023412659370E-03
    0.782889339796149E+02    0.367782289932729E-03
    0.782989341634884E+02    0.367541367231509E-03
    0.783089343473620E+02    0.367300644287565E-03
    0.783189345312356E+02    0.367060120837144E-03
    0.783289347151092E+02    0.366819796621084E-03
    0.783389348989827E+02    0.366579671385051E-03
    0.783489350828563E+02    0.366339744879732E-03
    0.783589352667299E+02    0.366100016860996E-03
    0.783689354506034E+02    0.365860487090114E-03
    0.783789356344770E+02    0.365621155333865E-03
    0.783889358183506E+02    0.365382021364743E-03
    0.783989360022241E+02    0.365143084961027E-03
    0.784089361860977E+02    0.364904345906957E-03
    0.784189363699713E+02    0.364665803992782E-03
    0.784289365538449E+02    0.364427459014910E-03
    0.784389367377184E+02    0.364189310775930E-03
    0.784489369215920E+02    0.363951359084673E-03
    0.784589371054656E+02    0.363713603756309E-03
    0.784689372893392E+02    0.363476044612306E-03
    0.784789374732127E+02    0.363238681480481E-03
    0.784889376570863E+02    0.363001514194975E-03
    0.784989378409599E+02    0.362764542596253E-03
    0.785089380248334E+02    0.362527766531055E-03
    0.785189382087070E+02    0.362291185852334E-03
    0.785289383925806E+02    0.362054800419234E-03
    0.785389385764541E+02    0.361818610096936E-03
    0.785489387603277E+02    0.361582614756612E-03
    0.785589389442013E+02    0.361346814275314E-03
    0.785689391280749E+02    0.361111208535834E-03
    0.785789393119484E+02    0.360875797426550E-03
    0.785889394958220E+02    0.360640580841287E-03
    0.785989396796956E+02    0.360405558679158E-03
    0.786089398635691E+02    0.360170730844373E-03
    0.786189400474427E+02    0.359936097245966E-03
    0.786289402313163E+02    0.359701657797815E-03
    0.786389404151899E+02    0.359467412418168E-03
    0.786489405990634E+02    0.359233361029609E-03
    0.786589407829370E+02    0.358999503558449E-03
    0.786689409668106E+02    0.358765839935187E-03
    0.786789411506841E+02    0.358532370093551E-03
    0.786889413345577E+02    0.358299093971215E-03
    0.786989415184313E+02    0.358066011506291E-03
    0.787089417023049E+02    0.357833122643245E-03
    0.787189418861784E+02    0.357600427326523E-03
    0.787289420700520E+02    0.357367925503321E-03
    0.787389422539256E+02    0.357135617122304E-03
    0.787489424377991E+02    0.356903502133947E-03
    0.787589426216727E+02    0.356671580489835E-03
    0.787689428055463E+02    0.356439852142186E-03
    0.787789429894198E+02    0.356208317043045E-03
    0.787889431732934E+02    0.355976975145217E-03
    0.787989433571670E+02    0.355745826400245E-03
    0.788089435410406E+02    0.355514870756796E-03
    0.788189437249141E+02    0.355284108158281E-03
    0.788289439087877E+02    0.355053538526975E-03
    0.788389440926613E+02    0.354823161658357E-03
    0.788489442765349E+02    0.354592985595441E-03
    0.788589444604084E+02    0.354362988257043E-03
    0.788689446442820E+02    0.354133190026336E-03
    0.788789448281556E+02    0.353903584694401E-03
    0.788889450120291E+02    0.353674172091842E-03
    0.788989451959027E+02    0.353444952127771E-03
    0.789089453797763E+02    0.353215924726004E-03
    0.789189455636498E+02    0.352987089814956E-03
    0.789289457475234E+02    0.352758447317508E-03
    0.789389459313970E+02    0.352529997154344E-03
    0.789489461152706E+02    0.352301739243078E-03
    0.789589462991441E+02    0.352073673495805E-03
    0.789689464830177E+02    0.351845799821036E-03
    0.789789466668913E+02    0.351618118121897E-03
    0.789889468507648E+02    0.351390628296935E-03
    0.789989470346384E+02    0.351163330239521E-03
    0.790089472185120E+02    0.350936223837234E-03
    0.790189474023855E+02    0.350709308973099E-03
    0.790289475862591E+02    0.350482585523774E-03
    0.790389477701327E+02    0.350256053360456E-03
    0.790489479540063E+02    0.350029712348495E-03
    0.790589481378798E+02    0.349803562347126E-03
    0.790689483217534E+02    0.349577603210686E-03
    0.790789485056270E+02    0.349351834785549E-03
    0.790889486895006E+02    0.349126256913491E-03
    0.790989488733741E+02    0.348900869428143E-03
    0.791089490572477E+02    0.348675672153264E-03
    0.791189492411213E+02    0.348450664845904E-03
    0.791289494249948E+02    0.348225847683622E-03
    0.791389496088684E+02    0.348001219951526E-03
    0.791489497927420E+02    0.347776781731088E-03
    0.791589499766155E+02    0.347552532792950E-03
    0.791689501604891E+02    0.347328472928319E-03
    0.791789503443627E+02    0.347104601925258E-03
    0.791889505282363E+02    0.346880919563145E-03
    0.791989507121098E+02    0.346657425620530E-03
    0.792089508959834E+02    0.346434119871386E-03
    0.792189510798570E+02    0.346211002081854E-03
    0.792289512637306E+02    0.345988072012803E-03
    0.792389514476041E+02    0.345765329425220E-03
    0.792489516314777E+02    0.345542774069264E-03
    0.792589518153513E+02    0.345320405694993E-03
    0.792689519992248E+02    0.345098224046502E-03
    0.792789521830984E+02    0.344876228865374E-03
    0.792889523669720E+02    0.344654419888904E-03
    0.792989525508455E+02    0.344432796850923E-03
    0.793089527347191E+02    0.344211359482694E-03
    0.793189529185927E+02    0.343990107511754E-03
    0.793289531024663E+02    0.343769040664257E-03
    0.793389532863398E+02    0.343548158663354E-03
    0.793489534702134E+02    0.343327461230608E-03
    0.793589536540870E+02    0.343106948085584E-03
    0.793689538379605E+02    0.342886618946755E-03
    0.793789540218341E+02    0.342666473531370E-03
    0.793889542057077E+02    0.342446511556072E-03
    0.793989543895812E+02    0.342226732736932E-03
    0.794089545734548E+02    0.342007136790028E-03
    0.794189547573284E+02    0.341787723431387E-03
    0.794289549412020E+02    0.341568492377798E-03
    0.794389551250755E+02    0.341349443346689E-03
    0.794489553089491E+02    0.341130576056625E-03
    0.794589554928227E+02    0.340911890227599E-03
    0.794689556766963E+02    0.340693385581283E-03
    0.794789558605698E+02    0.340475061841436E-03
    0.794889560444434E+02    0.340256918734066E-03
    0.794989562283170E+02    0.340038955987806E-03
    0.795089564121905E+02    0.339821173334213E-03
    0.795189565960641E+02    0.339603570507926E-03
    0.795289567799377E+02    0.339386147247050E-03
    0.795389569638112E+02    0.339168903293401E-03
    0.795489571476848E+02    0.338951838392714E-03
    0.795589573315584E+02    0.338734952294915E-03
    0.795689575154320E+02    0.338518244754335E-03
    0.795789576993055E+02    0.338301715529960E-03
    0.795889578831791E+02    0.338085364385606E-03
    0.795989580670527E+02    0.337869191090135E-03
    0.796089582509262E+02    0.337653195417672E-03
    0.796189584347998E+02    0.337437377147714E-03
    0.796289586186734E+02    0.337221736065334E-03
    0.796389588025470E+02    0.337006271961322E-03
    0.796489589864205E+02    0.336790984632314E-03
    0.796589591702941E+02    0.336575873880914E-03
    0.796689593541677E+02    0.336360939515549E-03
    0.796789595380412E+02    0.336146181351743E-03
    0.796889597219148E+02    0.335931599209866E-03
    0.796989599057884E+02    0.335717192917503E-03
    0.797089600896620E+02    0.335502962308335E-03
    0.797189602735355E+02    0.335288907222419E-03
    0.797289604574091E+02    0.335075027506192E-03
    0.797389606412827E+02    0.334861323012458E-03
    0.797489608251562E+02    0.334647793600344E-03
    0.797589610090298E+02    0.334434439135408E-03
    0.797689611929034E+02    0.334221259489340E-03
    0.797789613767769E+02    0.334008254540169E-03
    0.797889615606505E+02    0.333795424171906E-03
    0.797989617445241E+02    0.333582768274724E-03
    0.798089619283977E+02    0.333370286744737E-03
    0.798189621122712E+02    0.333157979483746E-03
    0.798289622961448E+02    0.332945846399275E-03
    0.798389624800184E+02    0.332733887404384E-03
    0.798489626638920E+02    0.332522102417453E-03
    0.798589628477655E+02    0.332310491362285E-03
    0.798689630316391E+02    0.332099054166719E-03
    0.798789632155127E+02    0.331887790764740E-03
    0.798889633993862E+02    0.331676701094059E-03
    0.798989635832598E+02    0.331465785096842E-03
    0.799089637671334E+02    0.331255042719423E-03
    0.799189639510069E+02    0.331044473912042E-03
    0.799289641348805E+02    0.330834078628444E-03
    0.799389643187541E+02    0.330623856825831E-03
    0.799489645026277E+02    0.330413808480913E-03
    0.799589646865012E+02    0.330203933507111E-03
    0.799689648703748E+02    0.329994231919600E-03
    0.799789650542484E+02    0.329784703669583E-03
    0.799889652381219E+02    0.329575348726879E-03
    0.799989654219955E+02    0.329366167062884E-03
    0.800089656058691E+02    0.329157158650675E-03
    0.800189657897427E+02    0.328948323463760E-03
    0.800289659736162E+02    0.328739661477640E-03
    0.800389661574898E+02    0.328531172668063E-03
    0.800489663413634E+02    0.328322857012338E-03
    0.800589665252369E+02    0.328114714491389E-03
    0.800689667091105E+02    0.327906745093978E-03
    0.800789668929841E+02    0.327698948855936E-03
    0.800889670768577E+02    0.327491326441077E-03
    0.800989672607312E+02    0.327283874017595E-03
    0.801089674446048E+02    0.327076597142466E-03
    0.801189676284784E+02    0.326869492845647E-03
    0.801289678123519E+02    0.326662561395319E-03
    0.801389679962255E+02    0.326455802793816E-03
    0.801489681800991E+02    0.326249217012855E-03
    0.801589683639726E+02    0.326042804012201E-03
    0.801689685478462E+02    0.325836563746697E-03
    0.801789687317198E+02    0.325630496164740E-03
    0.801889689155934E+02    0.325424601212376E-03
    0.801989690994669E+02    0.325218878830125E-03
    0.802089692833405E+02    0.325013328954235E-03
    0.802189694672141E+02    0.324807951515932E-03
    0.802289696510877E+02    0.324602746441981E-03
    0.802389698349612E+02    0.324397713655248E-03
    0.802489700188348E+02    0.324192853068300E-03
    0.802589702027084E+02    0.323988164595978E-03
    0.802689703865819E+02    0.323783648142391E-03
    0.802789705704555E+02    0.323579303607578E-03
    0.802889707543291E+02    0.323375130885676E-03
    0.802989709382026E+02    0.323171129864693E-03
    0.803089711220762E+02    0.322967300426800E-03
    0.803189713059498E+02    0.322763642447538E-03
    0.803289714898234E+02    0.322560155795554E-03
    0.803389716736969E+02    0.322356840330857E-03
    0.803489718575705E+02    0.322153695896660E-03
    0.803589720414441E+02    0.321950722266905E-03
    0.803689722253176E+02    0.321747922183752E-03
    0.803789724091912E+02    0.321545287910782E-03
    0.803889725930648E+02    0.321342826094852E-03
    0.803989727769384E+02    0.321140534601115E-03
    0.804089729608119E+02    0.320938413202893E-03
    0.804189731446855E+02    0.320736461705082E-03
    0.804289733285591E+02    0.320534679913202E-03
    0.804389735124326E+02    0.320333067631418E-03
    0.804489736963062E+02    0.320131624656772E-03
    0.804589738801798E+02    0.319930350782330E-03
    0.804689740640534E+02    0.319729245796507E-03
    0.804789742479269E+02    0.319528309481921E-03
    0.804889744318005E+02    0.319327541616788E-03
    0.804989746156741E+02    0.319126941974742E-03
    0.805089747995476E+02    0.318926510323791E-03
    0.805189749834212E+02    0.318726246429176E-03
    0.805289751672948E+02    0.318526150051027E-03
    0.805389753511683E+02    0.318326220945900E-03
    0.805489755350419E+02    0.318126458866704E-03
    0.805589757189155E+02    0.317926863562937E-03
    0.805689759027891E+02    0.317727434781010E-03
    0.805789760866626E+02    0.317528172264513E-03
    0.805889762705362E+02    0.317329075754410E-03
    0.805989764544098E+02    0.317130144989400E-03
    0.806089766382834E+02    0.316931379706211E-03
    0.806189768221569E+02    0.316732779639809E-03
    0.806289770060305E+02    0.316534344523886E-03
    0.806389771899041E+02    0.316336074090860E-03
    0.806489773737776E+02    0.316137968072473E-03
    0.806589775576512E+02    0.315940026199945E-03
    0.806689777415248E+02    0.315742248204351E-03
    0.806789779253983E+02    0.315544633816885E-03
    0.806889781092719E+02    0.315347182769186E-03
    0.806989782931455E+02    0.315149894793682E-03
    0.807089784770191E+02    0.314952769623788E-03
    0.807189786608926E+02    0.314755806994517E-03
    0.807289788447662E+02    0.314559006642250E-03
    0.807389790286398E+02    0.314362368305562E-03
    0.807489792125133E+02    0.314165891725257E-03
    0.807589793963869E+02    0.313969576644680E-03
    0.807689795802605E+02    0.313773422810050E-03
    0.807789797641340E+02    0.313577429970724E-03
    0.807889799480076E+02    0.313381597879430E-03
    0.807989801318812E+02    0.313185926292584E-03
    0.808089803157548E+02    0.312990414970473E-03
    0.808189804996283E+02    0.312795063677603E-03
    0.808289806835019E+02    0.312599872182851E-03
    0.808389808673755E+02    0.312404840259690E-03
    0.808489810512491E+02    0.312209967686458E-03
    0.808589812351226E+02    0.312015254246499E-03
    0.808689814189962E+02    0.311820699728407E-03
    0.808789816028698E+02    0.311626303926155E-03
    0.808889817867433E+02    0.311432066639286E-03
    0.808989819706169E+02    0.311237987673063E-03
    0.809089821544905E+02    0.311044066838608E-03
    0.809189823383640E+02    0.310850303953001E-03
    0.809289825222376E+02    0.310656698839422E-03
    0.809389827061112E+02    0.310463251327234E-03
    0.809489828899848E+02    0.310269961252052E-03
    0.809589830738583E+02    0.310076828455780E-03
    0.809689832577319E+02    0.309883852786811E-03
    0.809789834416055E+02    0.309691034099804E-03
    0.809889836254791E+02    0.309498372255930E-03
    0.809989838093526E+02    0.309305867122759E-03
    0.810089839932262E+02    0.309113518574303E-03
    0.810189841770998E+02    0.308921326490934E-03
    0.810289843609733E+02    0.308729290759411E-03
    0.810389845448469E+02    0.308537411272750E-03
    0.810489847287205E+02    0.308345687930207E-03
    0.810589849125940E+02    0.308154120637148E-03
    0.810689850964676E+02    0.307962709304972E-03
    0.810789852803412E+02    0.307771453851021E-03
    0.810889854642148E+02    0.307580354198393E-03
    0.810989856480883E+02    0.307389410275735E-03
    0.811089858319619E+02    0.307198622017317E-03
    0.811189860158355E+02    0.307007989362692E-03
    0.811289861997090E+02    0.306817512256420E-03
    0.811389863835826E+02    0.306627190648085E-03
    0.811489865674562E+02    0.306437024491971E-03
    0.811589867513297E+02    0.306247013746826E-03
    0.811689869352033E+02    0.306057158375714E-03
    0.811789871190769E+02    0.305867458345690E-03
    0.811889873029505E+02    0.305677913627679E-03
    0.811989874868240E+02    0.305488524195959E-03
    0.812089876706976E+02    0.305299290028136E-03
    0.812189878545712E+02    0.305110211105187E-03
    0.812289880384448E+02    0.304921287410055E-03
    0.812389882223183E+02    0.304732518928721E-03
    0.812489884061919E+02    0.304543905649162E-03
    0.812589885900655E+02    0.304355447561188E-03
    0.812689887739390E+02    0.304167144656288E-03
    0.812789889578126E+02    0.303978996927291E-03
    0.812889891416862E+02    0.303791004368679E-03
    0.812989893255597E+02    0.303603166975648E-03
    0.813089895094333E+02    0.303415484745847E-03
    0.813189896933069E+02    0.303227957682776E-03
    0.813289898771805E+02    0.303040585792701E-03
    0.813389900610540E+02    0.302853369221520E-03
    0.813489902449276E+02    0.302666333623317E-03
    0.813589904288012E+02    0.302479399935170E-03
    0.813689906126748E+02    0.302292648722330E-03
    0.813789907965483E+02    0.302106052430883E-03
    0.813889909804219E+02    0.301919611177128E-03
    0.813989911642955E+02    0.301733324969887E-03
    0.814089913481690E+02    0.301547193797091E-03
    0.814189915320426E+02    0.301361217639586E-03
    0.814289917159162E+02    0.301175396472917E-03
    0.814389918997897E+02    0.300989730268292E-03
    0.814489920836633E+02    0.300804218992495E-03
    0.814589922675369E+02    0.300618862608433E-03
    0.814689924514105E+02    0.300433661074179E-03
    0.814789926352840E+02    0.300248614343812E-03
    0.814889928191576E+02    0.300063722365949E-03
    0.814989930030312E+02    0.299878985085093E-03
    0.815089931869047E+02    0.299694402439514E-03
    0.815189933707783E+02    0.299509974362915E-03
    0.815289935546519E+02    0.299325700784839E-03
    0.815389937385254E+02    0.299141581626249E-03
    0.815489939223990E+02    0.298957616805044E-03
    0.815589941062726E+02    0.298773806231917E-03
    0.815689942901462E+02    0.298590149811886E-03
    0.815789944740197E+02    0.298406647442882E-03
    0.815889946578933E+02    0.298223299017499E-03
    0.815989948417669E+02    0.298040104417356E-03
    0.816089950256405E+02    0.297857063509208E-03
    0.816189952095140E+02    0.297674176052026E-03
    0.816289953933876E+02    0.297491442961097E-03
    0.816389955772612E+02    0.297308862147930E-03
    0.816489957611347E+02    0.297126434773662E-03
    0.816589959450083E+02    0.296944160454334E-03
    0.816689961288819E+02    0.296762039017833E-03
    0.816789963127554E+02    0.296580070292046E-03
    0.816889964966290E+02    0.296398254107825E-03
    0.816989966805026E+02    0.296216590290270E-03
    0.817089968643762E+02    0.296035078658958E-03
    0.817189970482497E+02    0.295853719027712E-03
    0.817289972321233E+02    0.295672511205403E-03
    0.817389974159969E+02    0.295491454995375E-03
    0.817489975998704E+02    0.295310550195665E-03
    0.817589977837440E+02    0.295129796599576E-03
    0.817689979676176E+02    0.294949193995237E-03
    0.817789981514912E+02    0.294768742166448E-03
    0.817889983353647E+02    0.294588440892311E-03
    0.817989985192383E+02    0.294408289947694E-03
    0.818089987031119E+02    0.294228289103752E-03
    0.818189988869854E+02    0.294048438127691E-03
    0.818289990708590E+02    0.293868736783226E-03
    0.818389992547326E+02    0.293689184830877E-03
    0.818489994386062E+02    0.293509782028183E-03
    0.818589996224797E+02    0.293330528129965E-03
    0.818689998063533E+02    0.293151422888704E-03
    0.818789999902269E+02    0.292972466054640E-03
    0.818890001741004E+02    0.292793657376302E-03
    0.818990003579740E+02    0.292614996600336E-03
    0.819090005418476E+02    0.292436483473448E-03
    0.819190007257211E+02    0.292258117739543E-03
    0.819290009095947E+02    0.292079899143053E-03
    0.819390010934683E+02    0.291901827427953E-03
    0.819490012773419E+02    0.291723902338159E-03
    0.819590014612154E+02    0.291546123617960E-03
    0.819690016450890E+02    0.291368491012195E-03
    0.819790018289626E+02    0.291191004266779E-03
    0.819890020128362E+02    0.291013663128792E-03
    0.819990021967097E+02    0.290836467346910E-03
    0.820090023805833E+02    0.290659416671678E-03
    0.820190025644569E+02    0.290482510855801E-03
    0.820290027483304E+02    0.290305749654431E-03
    0.820390029322040E+02    0.290129132825521E-03
    0.820490031160776E+02    0.289952660129975E-03
    0.820590032999511E+02    0.289776331332047E-03
    0.820690034838247E+02    0.289600146199555E-03
    0.820790036676983E+02    0.289424104504139E-03
    0.820890038515719E+02    0.289248206021524E-03
    0.820990040354454E+02    0.289072450531749E-03
    0.821090042193190E+02    0.288896837819404E-03
    0.821190044031926E+02    0.288721367673847E-03
    0.821290045870661E+02    0.288546039889411E-03
    0.821390047709397E+02    0.288370854265607E-03
    0.821490049548133E+02    0.288195810607300E-03
    0.821590051386869E+02    0.288020908724892E-03
    0.821690053225604E+02    0.287846148434467E-03
    0.821790055064340E+02    0.287671529557945E-03
    0.821890056903076E+02    0.287497051923219E-03
    0.821990058741811E+02    0.287322715364263E-03
    0.822090060580547E+02    0.287148519721239E-03
    0.822190062419283E+02    0.286974464840589E-03
    0.822290064258019E+02    0.286800550575106E-03
    0.822390066096754E+02    0.286626776783995E-03
    0.822490067935490E+02    0.286453143332914E-03
    0.822590069774226E+02    0.286279650094011E-03
    0.822690071612961E+02    0.286106296945934E-03
    0.822790073451697E+02    0.285933083773806E-03
    0.822890075290433E+02    0.285760010469267E-03
    0.822990077129168E+02    0.285587076930363E-03
    0.823090078967904E+02    0.285414283061573E-03
    0.823190080806640E+02    0.285241628773751E-03
    0.823290082645376E+02    0.285069113983801E-03
    0.823390084484111E+02    0.284896738615221E-03
    0.823490086322847E+02    0.284724502597099E-03
    0.823590088161583E+02    0.284552405864722E-03
    0.823690090000319E+02    0.284380448359145E-03
    0.823790091839054E+02    0.284208630027077E-03
    0.823890093677790E+02    0.284036950820692E-03
    0.823990095516526E+02    0.283865410697512E-03
    0.824090097355261E+02    0.283694009620198E-03
    0.824190099193997E+02    0.283522747556152E-03
    0.824290101032733E+02    0.283351624478214E-03
    0.824390102871468E+02    0.283180640362584E-03
    0.824490104710204E+02    0.283009795190668E-03
    0.824590106548940E+02    0.282839088947376E-03
    0.824690108387676E+02    0.282668521621673E-03
    0.824790110226411E+02    0.282498093206035E-03
    0.824890112065147E+02    0.282327803695962E-03
    0.824990113903883E+02    0.282157653089966E-03
    0.825090115742618E+02    0.281987641389364E-03
    0.825190117581354E+02    0.281817768597832E-03
    0.825290119420090E+02    0.281648034720969E-03
    0.825390121258826E+02    0.281478439766193E-03
    0.825490123097561E+02    0.281308983742484E-03
    0.825590124936297E+02    0.281139666659426E-03
    0.825690126775033E+02    0.280970488527319E-03
    0.825790128613768E+02    0.280801449356561E-03
    0.825890130452504E+02    0.280632549154432E-03
    0.825990132291240E+02    0.280463787919807E-03
    0.826090134129976E+02    0.280295165590605E-03
    0.826190135968711E+02    0.280126684303150E-03
    0.826290137807447E+02    0.279958338700471E-03
    0.826390139646183E+02    0.279790133479505E-03
    0.826490141484918E+02    0.279622067354228E-03
    0.826590143323654E+02    0.279454140286514E-03
    0.826690145162390E+02    0.279286352270450E-03
    0.826790147001125E+02    0.279118703303144E-03
    0.826890148839861E+02    0.278951193381410E-03
    0.826990150678597E+02    0.278783822498305E-03
    0.827090152517333E+02    0.278616590644969E-03
    0.827190154356068E+02    0.278449497809143E-03
    0.827290156194804E+02    0.278282543973713E-03
    0.827390158033540E+02    0.278115729119326E-03
    0.827490159872276E+02    0.277949053221004E-03
    0.827590161711011E+02    0.277782516249662E-03
    0.827690163549747E+02    0.277616118171496E-03
    0.827790165388483E+02    0.277449858947749E-03
    0.827890167227218E+02    0.277283738535090E-03
    0.827990169065954E+02    0.277117756883401E-03
    0.828090170904690E+02    0.276951913939687E-03
    0.828190172743425E+02    0.276786209641782E-03
    0.828290174582161E+02    0.276620643925625E-03
    0.828390176420897E+02    0.276455216726690E-03
    0.828490178259633E+02    0.276289927948143E-03
    0.828590180098368E+02    0.276124777524919E-03
    0.828690181937104E+02    0.275959765372341E-03
    0.828790183775840E+02    0.275794891412636E-03
    0.828890185614575E+02    0.275630155751674E-03
    0.828990187453311E+02    0.275465556825163E-03
    0.829090189292047E+02    0.275301096951411E-03
    0.829190191130782E+02    0.275136774541256E-03
    0.829290192969518E+02    0.274972589683664E-03
    0.829390194808254E+02    0.274808542260037E-03
    0.829490196646990E+02    0.274644632142164E-03
    0.829590198485725E+02    0.274480859182928E-03
    0.829690200324461E+02    0.274317223231763E-03
    0.829790202163197E+02    0.274153724129957E-03
    0.829890204001933E+02    0.273990361713701E-03
    0.829990205840668E+02    0.273827135812180E-03
    0.830090207679404E+02    0.273664046249109E-03
    0.830190209518140E+02    0.273501092843685E-03
    0.830290211356875E+02    0.273338275408266E-03
    0.830390213195611E+02    0.273175593750293E-03
    0.830490215034347E+02    0.273013047672886E-03
    0.830590216873082E+02    0.272850636973607E-03
    0.830690218711818E+02    0.272688361446197E-03
    0.830790220550554E+02    0.272526220878187E-03
    0.830890222389290E+02    0.272364215055170E-03
    0.830990224228025E+02    0.272202343757542E-03
    0.831090226066761E+02    0.272040606762070E-03
    0.831190227905497E+02    0.271879003842447E-03
    0.831290229744233E+02    0.271717534768774E-03
    0.831390231582968E+02    0.271556199308649E-03
    0.831490233421704E+02    0.271394997226779E-03
    0.831590235260440E+02    0.271233928285680E-03
    0.831690237099175E+02    0.271072992245710E-03
    0.831790238937911E+02    0.270912188865704E-03
    0.831890240776647E+02    0.270751517902852E-03
    0.831990242615382E+02    0.270590979113270E-03
    0.832090244454118E+02    0.270430572252311E-03
    0.832190246292854E+02    0.270270297074746E-03
    0.832290248131590E+02    0.270110153335229E-03
    0.832390249970325E+02    0.269950140788485E-03
    0.832490251809061E+02    0.269790259189671E-03
    0.832590253647797E+02    0.269630508294725E-03
    0.832690255486532E+02    0.269470887860607E-03
    0.832790257325268E+02    0.269311397645670E-03
    0.832890259164004E+02    0.269152037409914E-03
    0.832990261002739E+02    0.268992806915350E-03
    0.833090262841475E+02    0.268833705926247E-03
    0.833190264680211E+02    0.268674734209448E-03
    0.833290266518947E+02    0.268515891534628E-03
    0.833390268357682E+02    0.268357177674645E-03
    0.833490270196418E+02    0.268198592405742E-03
    0.833590272035154E+02    0.268040135507844E-03
    0.833690273873890E+02    0.267881806764815E-03
    0.833790275712625E+02    0.267723605964704E-03
    0.833890277551361E+02    0.267565532899984E-03
    0.833990279390097E+02    0.267407587367780E-03
    0.834090281228832E+02    0.267249769170099E-03
    0.834190283067568E+02    0.267092078114015E-03
    0.834290284906304E+02    0.266934514011893E-03
    0.834390286745039E+02    0.266777076681537E-03
    0.834490288583775E+02    0.266619765946403E-03
    0.834590290422511E+02    0.266462581635720E-03
    0.834690292261247E+02    0.266305523584647E-03
    0.834790294099982E+02    0.266148591634433E-03
    0.834890295938718E+02    0.265991785632468E-03
    0.834990297777454E+02    0.265835105432451E-03
    0.835090299616189E+02    0.265678550894445E-03
    0.835190301454925E+02    0.265522121884953E-03
    0.835290303293661E+02    0.265365818276981E-03
    0.835390305132397E+02    0.265209639950091E-03
    0.835490306971132E+02    0.265053586790412E-03
    0.835590308809868E+02    0.264897658690651E-03
    0.835690310648604E+02    0.264741855550083E-03
    0.835790312487339E+02    0.264586177274891E-03
    0.835890314326075E+02    0.264430623776586E-03
    0.835990316164811E+02    0.264275194974941E-03
    0.836090318003547E+02    0.264119890794964E-03
    0.836190319842282E+02    0.263964711168295E-03
    0.836290321681018E+02    0.263809656032847E-03
    0.836390323519754E+02    0.263654725332648E-03
    0.836490325358489E+02    0.263499919017746E-03
    0.836590327197225E+02    0.263345237044225E-03
    0.836690329035961E+02    0.263190679373656E-03
    0.836790330874696E+02    0.263036245973350E-03
    0.836890332713432E+02    0.262881936815997E-03
    0.836990334552168E+02    0.262727751879494E-03
    0.837090336390904E+02    0.262573691146733E-03
    0.837190338229639E+02    0.262419754605432E-03
    0.837290340068375E+02    0.262265942247885E-03
    0.837390341907111E+02    0.262112254070741E-03
    0.837490343745847E+02    0.261958690074698E-03
    0.837590345584582E+02    0.261805250264396E-03
    0.837690347423318E+02    0.261651934647946E-03
    0.837790349262054E+02    0.261498743236852E-03
    0.837890351100789E+02    0.261345676045580E-03
    0.837990352939525E+02    0.261192733091451E-03
    0.838090354778261E+02    0.261039914394152E-03
    0.838190356616996E+02    0.260887219974935E-03
    0.838290358455732E+02    0.260734649857684E-03
    0.838390360294468E+02    0.260582204066937E-03
    0.838490362133204E+02    0.260429882627894E-03
    0.838590363971939E+02    0.260277685565267E-03
    0.838690365810675E+02    0.260125612900108E-03
    0.838790367649411E+02    0.259973664639337E-03
    0.838890369488146E+02    0.259821840692687E-03
    0.838990371326882E+02    0.259670146366646E-03
    0.839090373165618E+02    0.259518567562030E-03
    0.839190375004354E+02    0.259367117241714E-03
    0.839290376843089E+02    0.259215791612225E-03
    0.839390378681825E+02    0.259064590612865E-03
    0.839490380520561E+02    0.258913514249874E-03
    0.839590382359296E+02    0.258762562536786E-03
    0.839690384198032E+02    0.258611735488256E-03
    0.839790386036768E+02    0.258461033118257E-03
    0.839890387875504E+02    0.258310455437703E-03
    0.839990389714239E+02    0.258160002454785E-03
    0.840090391552975E+02    0.258009674173821E-03
    0.840190393391711E+02    0.257859470596251E-03
    0.840290395230446E+02    0.257709391718776E-03
    0.840390397069182E+02    0.257559437534338E-03
    0.840490398907918E+02    0.257409608030702E-03
    0.840590400746653E+02    0.257259903192140E-03
    0.840690402585389E+02    0.257110322996436E-03
    0.840790404424125E+02    0.256960867417181E-03
    0.840890406262861E+02    0.256811536422504E-03
    0.840990408101596E+02    0.256662329974877E-03
    0.841090409940332E+02    0.256513248031132E-03
    0.841190411779068E+02    0.256364290542182E-03
    0.841290413617804E+02    0.256215457453316E-03
    0.841390415456539E+02    0.256066748702611E-03
    0.841490417295275E+02    0.255918164221565E-03
    0.841590419134011E+02    0.255769703930763E-03
    0.841690420972746E+02    0.255621367717927E-03
    0.841790422811482E+02    0.255473155845113E-03
    0.841890424650218E+02    0.255325067554110E-03
    0.841990426488953E+02    0.255177103199151E-03
    0.842090428327689E+02    0.255029262592115E-03
    0.842190430166425E+02    0.254881545614317E-03
    0.842290432005161E+02    0.254733952145637E-03
    0.842390433843896E+02    0.254586482060816E-03
    0.842490435682632E+02    0.254439135229092E-03
    0.842590437521368E+02    0.254291911512730E-03
    0.842690439360103E+02    0.254144810768358E-03
    0.842790441198839E+02    0.253997832846583E-03
    0.842890443037575E+02    0.253850977591732E-03
    0.842990444876311E+02    0.253704244842472E-03
    0.843090446715046E+02    0.253557634431676E-03
    0.843190448553782E+02    0.253411146186697E-03
    0.843290450392518E+02    0.253264779929047E-03
    0.843390452231253E+02    0.253118535475720E-03
    0.843490454069989E+02    0.252972412637936E-03
    0.843590455908725E+02    0.252826411222402E-03
    0.843690457747461E+02    0.252680531031043E-03
    0.843790459586196E+02    0.252534771861441E-03
    0.843890461424932E+02    0.252389133506734E-03
    0.843990463263668E+02    0.252243615756436E-03
    0.844090465102403E+02    0.252098218396004E-03
    0.844190466941139E+02    0.251952941207801E-03
    0.844290468779875E+02    0.251807783970768E-03
    0.844390470618610E+02    0.251662746460676E-03
    0.844490472457346E+02    0.251517828451337E-03
    0.844590474296082E+02    0.251373029713853E-03
    0.844690476134818E+02    0.251228350017183E-03
    0.844790477973553E+02    0.251083789128774E-03
    0.844890479812289E+02    0.250939346814534E-03
    0.844990481651025E+02    0.250795022839289E-03
    0.845090483489761E+02    0.250650816967058E-03
    0.845190485328496E+02    0.250506728961377E-03
    0.845290487167232E+02    0.250362758585586E-03
    0.845390489005968E+02    0.250218905603148E-03
    0.845490490844703E+02    0.250075169778029E-03
    0.845590492683439E+02    0.249931550874982E-03
    0.845690494522175E+02    0.249788048659797E-03
    0.845790496360910E+02    0.249644662899670E-03
    0.845890498199646E+02    0.249501393363644E-03
    0.845990500038382E+02    0.249358239822297E-03
    0.846090501877118E+02    0.249215202049238E-03
    0.846190503715853E+02    0.249072279820193E-03
    0.846290505554589E+02    0.248929472913914E-03
    0.846390507393325E+02    0.248786781112364E-03
    0.846490509232060E+02    0.248644204200914E-03
    0.846590511070796E+02    0.248501741968728E-03
    0.846690512909532E+02    0.248359394208876E-03
    0.846790514748267E+02    0.248217160718760E-03
    0.846890516587003E+02    0.248075041300204E-03
    0.846990518425739E+02    0.247933035759769E-03
    0.847090520264475E+02    0.247791143908943E-03
    0.847190522103210E+02    0.247649365564365E-03
    0.847290523941946E+02    0.247507700548016E-03
    0.847390525780682E+02    0.247366148687402E-03
    0.847490527619418E+02    0.247224709815745E-03
    0.847590529458153E+02    0.247083383772121E-03
    0.847690531296889E+02    0.246942170401621E-03
    0.847790533135625E+02    0.246801069555481E-03
    0.847890534974360E+02    0.246660081091212E-03
    0.847990536813096E+02    0.246519204872677E-03
    0.848090538651832E+02    0.246378440770226E-03
    0.848190540490567E+02    0.246237788660725E-03
    0.848290542329303E+02    0.246097248427661E-03
    0.848390544168039E+02    0.245956819961146E-03
    0.848490546006775E+02    0.245816503158001E-03
    0.848590547845510E+02    0.245676297921716E-03
    0.848690549684246E+02    0.245536204162486E-03
    0.848790551522982E+02    0.245396221797225E-03
    0.848890553361718E+02    0.245256350749358E-03
    0.848990555200453E+02    0.245116590949101E-03
    0.849090557039189E+02    0.244976942333169E-03
    0.849190558877925E+02    0.244837404844685E-03
    0.849290560716660E+02    0.244697978433208E-03
    0.849390562555396E+02    0.244558663054555E-03
    0.849490564394132E+02    0.244419458670707E-03
    0.849590566232867E+02    0.244280365249760E-03
    0.849690568071603E+02    0.244141382765552E-03
    0.849790569910339E+02    0.244002511197753E-03
    0.849890571749075E+02    0.243863750531493E-03
    0.849990573587810E+02    0.243725100757357E-03
    0.850090575426546E+02    0.243586561871308E-03
    0.850190577265282E+02    0.243448133873737E-03
    0.850290579104017E+02    0.243309816770281E-03
    0.850390580942753E+02    0.243171610570799E-03
    0.850490582781489E+02    0.243033515289625E-03
    0.850590584620224E+02    0.242895530945040E-03
    0.850690586458960E+02    0.242757657559119E-03
    0.850790588297696E+02    0.242619895157205E-03
    0.850890590136432E+02    0.242482243768284E-03
    0.850990591975167E+02    0.242344703424284E-03
    0.851090593813903E+02    0.242207274159035E-03
    0.851190595652639E+02    0.242069956010702E-03
    0.851290597491375E+02    0.241932749017426E-03
    0.851390599330110E+02    0.241795653220847E-03
    0.851490601168846E+02    0.241658668664570E-03
    0.851590603007582E+02    0.241521795395576E-03
    0.851690604846317E+02    0.241385033469443E-03
    0.851790606685053E+02    0.241248382979620E-03
    0.851890608523789E+02    0.241111845302685E-03
    0.851990610362524E+02    0.240975415488507E-03
    0.852090612201260E+02    0.240839099436254E-03
    0.852190614039996E+02    0.240702894798734E-03
    0.852290615878732E+02    0.240566801717203E-03
    0.852390617717467E+02    0.240430820252440E-03
    0.852490619556203E+02    0.240294950445435E-03
    0.852590621394939E+02    0.240159192336205E-03
    0.852690623233675E+02    0.240023545960253E-03
    0.852790625072410E+02    0.239888011350170E-03
    0.852890626911146E+02    0.239752588535023E-03
    0.852990628749882E+02    0.239617277541218E-03
    0.853090630588617E+02    0.239482078390107E-03
    0.853190632427353E+02    0.239346991101320E-03
    0.853290634266089E+02    0.239212015689145E-03
    0.853390636104824E+02    0.239077152163795E-03
    0.853490637943560E+02    0.238942400639010E-03
    0.853590639782296E+02    0.238807760793247E-03
    0.853690641621032E+02    0.238673232945299E-03
    0.853790643459767E+02    0.238538816978853E-03
    0.853890645298503E+02    0.238404512879842E-03
    0.853990647137239E+02    0.238270320628725E-03
    0.854090648975974E+02    0.238136240200408E-03
    0.854190650814710E+02    0.238002271563566E-03
    0.854290652653446E+02    0.237868414684735E-03
    0.854390654492181E+02    0.237734669520867E-03
    0.854490656330917E+02    0.237601036032936E-03
    0.854590658169653E+02    0.237467514216865E-03
    0.854690660008389E+02    0.237334101918273E-03
    0.854790661847124E+02    0.237200804612022E-03
    0.854890663685860E+02    0.237067617185846E-03
    0.854990665524596E+02    0.236934541030682E-03
    0.855090667363332E+02    0.236801576090117E-03
    0.855190669202067E+02    0.236668722278244E-03
    0.855290671040803E+02    0.236535979495881E-03
    0.855390672879539E+02    0.236403347635599E-03
    0.855490674718274E+02    0.236270826584190E-03
    0.855590676557010E+02    0.236138416218786E-03
    0.855690678395746E+02    0.236006116413965E-03
    0.855790680234481E+02    0.235873927035254E-03
    0.855890682073217E+02    0.235741847942709E-03
    0.855990683911953E+02    0.235609878989923E-03
    0.856090685750689E+02    0.235478020024676E-03
    0.856190687589424E+02    0.235346270888818E-03
    0.856290689428160E+02    0.235214631418389E-03
    0.856390691266896E+02    0.235083101444231E-03
    0.856490693105631E+02    0.234951680791233E-03
    0.856590694944367E+02    0.234820369279544E-03
    0.856690696783103E+02    0.234689166723780E-03
    0.856790698621839E+02    0.234558072934586E-03
    0.856890700460574E+02    0.234427087717348E-03
    0.856990702299310E+02    0.234296210873594E-03
    0.857090704138046E+02    0.234165442200466E-03
    0.857190705976781E+02    0.234034781491458E-03
    0.857290707815517E+02    0.233904228536439E-03
    0.857390709654253E+02    0.233773783122078E-03
    0.857490711492989E+02    0.233643445031991E-03
    0.857590713331724E+02    0.233513214047005E-03
    0.857690715170460E+02    0.233383089945744E-03
    0.857790717009196E+02    0.233253072504506E-03
    0.857890718847931E+02    0.233123161497875E-03
    0.857990720686667E+02    0.232993356698915E-03
    0.858090722525403E+02    0.232863657879462E-03
    0.858190724364138E+02    0.232734064810518E-03
    0.858290726202874E+02    0.232604577262515E-03
    0.858390728041610E+02    0.232475195005637E-03
    0.858490729880346E+02    0.232345917810146E-03
    0.858590731719081E+02    0.232216745446696E-03
    0.858690733557817E+02    0.232087677686680E-03
    0.858790735396553E+02    0.231958714302514E-03
    0.858890737235289E+02    0.231829855067982E-03
    0.858990739074024E+02    0.231701099758509E-03
    0.859090740912760E+02    0.231572448151508E-03
    0.859190742751496E+02    0.231443900026685E-03
    0.859290744590231E+02    0.231315455166316E-03
    0.859390746428967E+02    0.231187113355566E-03
    0.859490748267703E+02    0.231058874382736E-03
    0.859590750106438E+02    0.230930738039614E-03
    0.859690751945174E+02    0.230802704121679E-03
    0.859790753783910E+02    0.230674772428411E-03
    0.859890755622646E+02    0.230546942763535E-03
    0.859990757461381E+02    0.230419214935270E-03
    0.860090759300117E+02    0.230291588756559E-03
    0.860190761138853E+02    0.230164064045308E-03
    0.860290762977588E+02    0.230036640624593E-03
    0.860390764816324E+02    0.229909318322878E-03
    0.860490766655060E+02    0.229782096974190E-03
    0.860590768493796E+02    0.229654976418311E-03
    0.860690770332531E+02    0.229527956500953E-03
    0.860790772171267E+02    0.229401037073888E-03
    0.860890774010003E+02    0.229274217995121E-03
    0.860990775848738E+02    0.229147499128980E-03
    0.861090777687474E+02    0.229020880346272E-03
    0.861190779526210E+02    0.228894361524343E-03
    0.861290781364946E+02    0.228767942547188E-03
    0.861390783203681E+02    0.228641623305502E-03
    0.861490785042417E+02    0.228515403696746E-03
    0.861590786881153E+02    0.228389283625184E-03
    0.861690788719888E+02    0.228263263001906E-03
    0.861790790558624E+02    0.228137341744829E-03
    0.861890792397360E+02    0.228011519778707E-03
    0.861990794236095E+02    0.227885797035092E-03
    0.862090796074831E+02    0.227760173452303E-03
    0.862190797913567E+02    0.227634648975376E-03
    0.862290799752303E+02    0.227509223556008E-03
    0.862390801591038E+02    0.227383897152440E-03
    0.862490803429774E+02    0.227258669729418E-03
    0.862590805268510E+02    0.227133541257982E-03
    0.862690807107246E+02    0.227008511715418E-03
    0.862790808945981E+02    0.226883581085243E-03
    0.862890810784717E+02    0.226758749356634E-03
    0.862990812623453E+02    0.226634016524829E-03
    0.863090814462188E+02    0.226509382590491E-03
    0.863190816300924E+02    0.226384847559748E-03
    0.863290818139660E+02    0.226260411443927E-03
    0.863390819978395E+02    0.226136074258373E-03
    0.863490821817131E+02    0.226011836026660E-03
    0.863590823655867E+02    0.225887696771880E-03
    0.863690825494603E+02    0.225763656524673E-03
    0.863790827333338E+02    0.225639715318782E-03
    0.863890829172074E+02    0.225515873191866E-03
    0.863990831010810E+02    0.225392130185026E-03
    0.864090832849545E+02    0.225268486341938E-03
    0.864190834688281E+02    0.225144941710039E-03
    0.864290836527017E+02    0.225021496338766E-03
    0.864390838365753E+02    0.224898150279637E-03
    0.864490840204488E+02    0.224774903586281E-03
    0.864590842043224E+02    0.224651756312407E-03
    0.864690843881960E+02    0.224528708510229E-03
    0.864790845720695E+02    0.224405760224659E-03
    0.864890847559431E+02    0.224282911396269E-03
    0.864990849398167E+02    0.224160163145927E-03
    0.865090851236903E+02    0.224037513552420E-03
    0.865190853075638E+02    0.223914964001988E-03
    0.865290854914374E+02    0.223792514316821E-03
    0.865390856753110E+02    0.223670164533736E-03
    0.865490858591845E+02    0.223547914703511E-03
    0.865590860430581E+02    0.223425764879686E-03
    0.865690862269317E+02    0.223303715114140E-03
    0.865790864108052E+02    0.223181765457412E-03
    0.865890865946788E+02    0.223059915958268E-03
    0.865990867785524E+02    0.222938166662111E-03
    0.866090869624260E+02    0.222816517612110E-03
    0.866190871462995E+02    0.222694968847896E-03
    0.866290873301731E+02    0.222573520405158E-03
    0.866390875140467E+02    0.222452172316264E-03
    0.866490876979203E+02    0.222330924609021E-03
    0.866590878817938E+02    0.222209777307512E-03
    0.866690880656674E+02    0.222088730430657E-03
    0.866790882495410E+02    0.221967783992505E-03
    0.866890884334145E+02    0.221846938002721E-03
    0.866990886172881E+02    0.221726192455461E-03
    0.867090888011617E+02    0.221605547377553E-03
    0.867190889850352E+02    0.221485002733605E-03
    0.867290891689088E+02    0.221364558520296E-03
    0.867390893527824E+02    0.221244214717831E-03
    0.867490895366560E+02    0.221123971301261E-03
    0.867590897205295E+02    0.221003828238148E-03
    0.867690899044031E+02    0.220883785467819E-03
    0.867790900882767E+02    0.220763843063254E-03
    0.867890902721502E+02    0.220644000802131E-03
    0.867990904560238E+02    0.220524258718638E-03
    0.868090906398974E+02    0.220404616738464E-03
    0.868190908237709E+02    0.220285074789902E-03
    0.868290910076445E+02    0.220165632795085E-03
    0.868390911915181E+02    0.220046290669581E-03
    0.868490913753917E+02    0.219927048321812E-03
    0.868590915592652E+02    0.219807905654973E-03
    0.868690917431388E+02    0.219688862563599E-03
    0.868790919270124E+02    0.219569918937367E-03
    0.868890921108860E+02    0.219451074657928E-03
    0.868990922947595E+02    0.219332329601301E-03
    0.869090924786331E+02    0.219213683636604E-03
    0.869190926625067E+02    0.219095136626999E-03
    0.869290928463802E+02    0.218976688429279E-03
    0.869390930302538E+02    0.218858338894202E-03
    0.869490932141274E+02    0.218740087866547E-03
    0.869590933980009E+02    0.218621935185493E-03
    0.869690935818745E+02    0.218503880684441E-03
    0.869790937657481E+02    0.218385924191743E-03
    0.869890939496217E+02    0.218268065530163E-03
    0.869990941334952E+02    0.218150304518015E-03
    0.870090943173688E+02    0.218032640968191E-03
    0.870190945012424E+02    0.217915074689734E-03
    0.870290946851160E+02    0.217797605487071E-03
    0.870390948689895E+02    0.217680233160800E-03
    0.870490950528631E+02    0.217562957507665E-03
    0.870590952367367E+02    0.217445778321016E-03
    0.870690954206102E+02    0.217328695390989E-03
    0.870790956044838E+02    0.217211708504917E-03
    0.870890957883574E+02    0.217094817447406E-03
    0.870990959722309E+02    0.216978022000904E-03
    0.871090961561045E+02    0.216861321945694E-03
    0.871190963399781E+02    0.216744717060633E-03
    0.871290965238517E+02    0.216628207123011E-03
    0.871390967077252E+02    0.216511791909187E-03
    0.871490968915988E+02    0.216395471194778E-03
    0.871590970754724E+02    0.216279244755026E-03
    0.871690972593459E+02    0.216163112365044E-03
    0.871790974432195E+02    0.216047073800274E-03
    0.871890976270931E+02    0.215931128836695E-03
    0.871990978109666E+02    0.215815277251219E-03
    0.872090979948402E+02    0.215699518821956E-03
    0.872190981787138E+02    0.215583853328646E-03
    0.872290983625874E+02    0.215468280552693E-03
    0.872390985464609E+02    0.215352800277931E-03
    0.872490987303345E+02    0.215237412290515E-03
    0.872590989142081E+02    0.215122116379435E-03
    0.872690990980817E+02    0.215006912336755E-03
    0.872790992819552E+02    0.214891799957914E-03
    0.872890994658288E+02    0.214776779042014E-03
    0.872990996497024E+02    0.214661849392074E-03
    0.873090998335759E+02    0.214547010815316E-03
    0.873191000174495E+02    0.214432263123420E-03
    0.873291002013231E+02    0.214317606132763E-03
    0.873391003851966E+02    0.214203039664664E-03
    0.873491005690702E+02    0.214088563545602E-03
    0.873591007529438E+02    0.213974177607444E-03
    0.873691009368174E+02    0.213859881687639E-03
    0.873791011206909E+02    0.213745675629411E-03
    0.873891013045645E+02    0.213631559281934E-03
    0.873991014884381E+02    0.213517532500515E-03
    0.874091016723116E+02    0.213403595146719E-03
    0.874191018561852E+02    0.213289747088536E-03
    0.874291020400588E+02    0.213175988200482E-03
    0.874391022239324E+02    0.213062318363726E-03
    0.874491024078059E+02    0.212948737466175E-03
    0.874591025916795E+02    0.212835245402559E-03
    0.874691027755531E+02    0.212721842074498E-03
    0.874791029594266E+02    0.212608527390547E-03
    0.874891031433002E+02    0.212495301266251E-03
    0.874991033271738E+02    0.212382163624131E-03
    0.875091035110474E+02    0.212269114393716E-03
    0.875191036949209E+02    0.212156153511528E-03
    0.875291038787945E+02    0.212043280921052E-03
    0.875391040626681E+02    0.211930496572687E-03
    0.875491042465416E+02    0.211817800423714E-03
    0.875591044304152E+02    0.211705192438181E-03
    0.875691046142888E+02    0.211592672586910E-03
    0.875791047981623E+02    0.211480240847213E-03
    0.875891049820359E+02    0.211367897203016E-03
    0.875991051659095E+02    0.211255641644446E-03
    0.876091053497831E+02    0.211143474168196E-03
    0.876191055336566E+02    0.211031394776565E-03
    0.876291057175302E+02    0.210919403478091E-03
    0.876391059014038E+02    0.210807500284713E-03
    0.876491060852774E+02    0.210695685222269E-03
    0.876591062691509E+02    0.210583958309474E-03
    0.876691064530245E+02    0.210472319578486E-03
    0.876791066368981E+02    0.210360769064039E-03
    0.876891068207716E+02    0.210249306805671E-03
    0.876991070046452E+02    0.210137932847282E-03
    0.877091071885188E+02    0.210026647236773E-03
    0.877191073723923E+02    0.209915450025719E-03
    0.877291075562659E+02    0.209804341270085E-03
    0.877391077401395E+02    0.209693321028201E-03
    0.877491079240131E+02    0.209582389361860E-03
    0.877591081078866E+02    0.209471546336233E-03
    0.877691082917602E+02    0.209360792018946E-03
    0.877791084756338E+02    0.209250126482545E-03
    0.877891086595073E+02    0.209139549803705E-03
    0.877991088433809E+02    0.209029062093116E-03
    0.878091090272545E+02    0.208918664049381E-03
    0.878191092111281E+02    0.208808353026014E-03
    0.878291093950016E+02    0.208698132598974E-03
    0.878391095788752E+02    0.208588001247715E-03
    0.878491097627488E+02    0.208477959152870E-03
    0.878591099466223E+02    0.208368006404458E-03
    0.878691101304959E+02    0.208258143080054E-03
    0.878791103143695E+02    0.208148369252757E-03
    0.878891104982431E+02    0.208038684993198E-03
    0.878991106821166E+02    0.207929090369726E-03
    0.879091108659902E+02    0.207819585448329E-03
    0.879191110498638E+02    0.207710170292106E-03
    0.879291112337373E+02    0.207600844961628E-03
    0.879391114176109E+02    0.207491609514298E-03
    0.879491116014845E+02    0.207382464004153E-03
    0.879591117853580E+02    0.207273408482165E-03
    0.879691119692316E+02    0.207164442992373E-03
    0.879791121531052E+02    0.207055567579135E-03
    0.879891123369788E+02    0.206946782279604E-03
    0.879991125208523E+02    0.206838087126949E-03
    0.880091127047259E+02    0.206729482149010E-03
    0.880191128885995E+02    0.206620967368702E-03
    0.880291130724731E+02    0.206512542803648E-03
    0.880391132563466E+02    0.206404208465833E-03
    0.880491134402202E+02    0.206295964361269E-03
    0.880591136240938E+02    0.206187810490030E-03
    0.880691138079673E+02    0.206079746845496E-03
    0.880791139918409E+02    0.205971773412012E-03
    0.880891141757145E+02    0.205863889998278E-03
    0.880991143595880E+02    0.205756097162813E-03
    0.881091145434616E+02    0.205648394234699E-03
    0.881191147273352E+02    0.205540781416397E-03
    0.881291149112088E+02    0.205433258661383E-03
    0.881391150950823E+02    0.205325825910568E-03
    0.881491152789559E+02    0.205218483105146E-03
    0.881591154628295E+02    0.205111230180920E-03
    0.881691156467030E+02    0.205004067064370E-03
    0.881791158305766E+02    0.204896993675627E-03
    0.881891160144502E+02    0.204790009927942E-03
    0.881991161983238E+02    0.204683115727534E-03
    0.882091163821973E+02    0.204576310973894E-03
    0.882191165660709E+02    0.204469595559697E-03
    0.882291167499445E+02    0.204362969370623E-03
    0.882391169338180E+02    0.204256432285939E-03
    0.882491171176916E+02    0.204149984178244E-03
    0.882591173015652E+02    0.204043624913694E-03
    0.882691174854388E+02    0.203937354352167E-03
    0.882791176693123E+02    0.203831172347598E-03
    0.882891178531859E+02    0.203725078747417E-03
    0.882991180370595E+02    0.203619073393748E-03
    0.883091182209330E+02    0.203513156122717E-03
    0.883191184048066E+02    0.203407326765193E-03
    0.883291185886802E+02    0.203301585146804E-03
    0.883391187725537E+02    0.203195931088131E-03
    0.883491189564273E+02    0.203090364405012E-03
    0.883591191403009E+02    0.202984884908715E-03
    0.883691193241745E+02    0.202879492406376E-03
    0.883791195080480E+02    0.202774186700825E-03
    0.883891196919216E+02    0.202668967591614E-03
    0.883991198757952E+02    0.202563834874467E-03
    0.884091200596688E+02    0.202458788342102E-03
    0.884191202435423E+02    0.202353827784360E-03
    0.884291204274159E+02    0.202248952988532E-03
    0.884391206112895E+02    0.202144163739661E-03
    0.884491207951630E+02    0.202039459820853E-03
    0.884591209790366E+02    0.201934841013615E-03
    0.884691211629102E+02    0.201830307098134E-03
    0.884791213467837E+02    0.201725857853680E-03
    0.884891215306573E+02    0.201621493058857E-03
    0.884991217145309E+02    0.201517212491979E-03
    0.885091218984045E+02    0.201413015931383E-03
    0.885191220822780E+02    0.201308903155766E-03
    0.885291222661516E+02    0.201204873944512E-03
    0.885391224500252E+02    0.201100928078033E-03
    0.885491226338987E+02    0.200997065338084E-03
    0.885591228177723E+02    0.200893285508085E-03
    0.885691230016459E+02    0.200789588373463E-03
    0.885791231855194E+02    0.200685973721942E-03
    0.885891233693930E+02    0.200582441343888E-03
    0.885991235532666E+02    0.200478991032586E-03
    0.886091237371402E+02    0.200375622584547E-03
    0.886191239210137E+02    0.200272335799828E-03
    0.886291241048873E+02    0.200169130482278E-03
    0.886391242887609E+02    0.200066006439856E-03
    0.886491244726345E+02    0.199962963484874E-03
    0.886591246565080E+02    0.199860001434264E-03
    0.886691248403816E+02    0.199757120109839E-03
    0.886791250242552E+02    0.199654319338519E-03
    0.886891252081287E+02    0.199551598952575E-03
    0.886991253920023E+02    0.199448958789832E-03
    0.887091255758759E+02    0.199346398693886E-03
    0.887191257597494E+02    0.199243918514296E-03
    0.887291259436230E+02    0.199141518106759E-03
    0.887391261274966E+02    0.199039197333286E-03
    0.887491263113702E+02    0.198936956062355E-03
    0.887591264952437E+02    0.198834794169034E-03
    0.887691266791173E+02    0.198732711535144E-03
    0.887791268629909E+02    0.198630708049324E-03
    0.887891270468645E+02    0.198528783607176E-03
    0.887991272307380E+02    0.198426938111305E-03
    0.888091274146116E+02    0.198325171471399E-03
    0.888191275984852E+02    0.198223483604320E-03
    0.888291277823587E+02    0.198121874434061E-03
    0.888391279662323E+02    0.198020343891841E-03
    0.888491281501059E+02    0.197918891916050E-03
    0.888591283339794E+02    0.197817518452309E-03
    0.888691285178530E+02    0.197716223453372E-03
    0.888791287017266E+02    0.197615006879119E-03
    0.888891288856002E+02    0.197513868696503E-03
    0.888991290694737E+02    0.197412808879465E-03
    0.889091292533473E+02    0.197311827408874E-03
    0.889191294372209E+02    0.197210924272337E-03
    0.889291296210944E+02    0.197110099464250E-03
    0.889391298049680E+02    0.197009352985469E-03
    0.889491299888416E+02    0.196908684843324E-03
    0.889591301727151E+02    0.196808095051338E-03
    0.889691303565887E+02    0.196707583629172E-03
    0.889791305404623E+02    0.196607150602327E-03
    0.889891307243359E+02    0.196506796002093E-03
    0.889991309082094E+02    0.196406519864935E-03
    0.890091310920830E+02    0.196306322233213E-03
    0.890191312759566E+02    0.196206203153640E-03
    0.890291314598302E+02    0.196106162678046E-03
    0.890391316437037E+02    0.196006200862394E-03
    0.890491318275773E+02    0.195906317768409E-03
    0.890591320114509E+02    0.195806513459597E-03
    0.890691321953244E+02    0.195706788004601E-03
    0.890791323791980E+02    0.195607141475547E-03
    0.890891325630716E+02    0.195507573947509E-03
    0.890991327469451E+02    0.195408085499123E-03
    0.891091329308187E+02    0.195308676212886E-03
    0.891191331146923E+02    0.195209346178987E-03
    0.891291332985659E+02    0.195110095515428E-03
    0.891391334824394E+02    0.195010925741837E-03
    0.891491336663130E+02    0.194911832012326E-03
    0.891591338501866E+02    0.194812819861475E-03
    0.891691340340601E+02    0.194713887313791E-03
    0.891791342179337E+02    0.194615034509737E-03
    0.891891344018073E+02    0.194516261547294E-03
    0.891991345856809E+02    0.194417568517203E-03
    0.892091347695544E+02    0.194318955507750E-03
    0.892191349534280E+02    0.194220422605158E-03
    0.892291351373016E+02    0.194121969894231E-03
    0.892391353211751E+02    0.194023597457543E-03
    0.892491355050487E+02    0.193925305376037E-03
    0.892591356889223E+02    0.193827093726287E-03
    0.892691358727959E+02    0.193728962584914E-03
    0.892791360566694E+02    0.193630912023821E-03
    0.892891362405430E+02    0.193532942111763E-03
    0.892991364244166E+02    0.193435052913407E-03
    0.893091366082901E+02    0.193337244490223E-03
    0.893191367921637E+02    0.193239516899156E-03
    0.893291369760373E+02    0.193141870192630E-03
    0.893391371599108E+02    0.193044304418198E-03
    0.893491373437844E+02    0.192946819618711E-03
    0.893591375276580E+02    0.192849415831485E-03
    0.893691377115316E+02    0.192752093088403E-03
    0.893791378954051E+02    0.192654851417396E-03
    0.893891380792787E+02    0.192557690831643E-03
    0.893991382631523E+02    0.192460611348319E-03
    0.894091384470259E+02    0.192363612956823E-03
    0.894191386308994E+02    0.192266697622153E-03
    0.894291388147730E+02    0.192169859714410E-03
    0.894391389986466E+02    0.192073104654625E-03
    0.894491391825201E+02    0.191976430696733E-03
    0.894591393663937E+02    0.191879837801365E-03
    0.894691395502673E+02    0.191783325933249E-03
    0.894791397341408E+02    0.191686895052296E-03
    0.894891399180144E+02    0.191590545111869E-03
    0.894991401018880E+02    0.191494276058316E-03
    0.895091402857616E+02    0.191398087831157E-03
    0.895191404696351E+02    0.191301980362473E-03
    0.895291406535087E+02    0.191205953577287E-03
    0.895391408373823E+02    0.191110007393520E-03
    0.895491410212558E+02    0.191014141722204E-03
    0.895591412051294E+02    0.190918356465576E-03
    0.895691413890030E+02    0.190822651522298E-03
    0.895791415728766E+02    0.190727026780728E-03
    0.895891417567501E+02    0.190631482123967E-03
    0.895991419406237E+02    0.190536017428154E-03
    0.896091421244973E+02    0.190440632562609E-03
    0.896191423083708E+02    0.190345327390415E-03
    0.896291424922444E+02    0.190250101768101E-03
    0.896391426761180E+02    0.190154955546597E-03
    0.896491428599916E+02    0.190059888569955E-03
    0.896591430438651E+02    0.189964900676721E-03
    0.896691432277387E+02    0.189869991701105E-03
    0.896791434116123E+02    0.189775161469973E-03
    0.896891435954858E+02    0.189680409806359E-03
    0.896991437793594E+02    0.189585736528061E-03
    0.897091439632330E+02    0.189491141448257E-03
    0.897191441471065E+02    0.189396624375927E-03
    0.897291443309801E+02    0.189302185115723E-03
    0.897391445148537E+02    0.189207823468592E-03
    0.897491446987273E+02    0.189113539231967E-03
    0.897591448826008E+02    0.189019332200080E-03
    0.897691450664744E+02    0.188925202164230E-03
    0.897791452503480E+02    0.188831148913104E-03
    0.897891454342216E+02    0.188737172233125E-03
    0.897991456180951E+02    0.188643271908760E-03
    0.898091458019687E+02    0.188549447722797E-03
    0.898191459858423E+02    0.188455699456776E-03
    0.898291461697158E+02    0.188362026891250E-03
    0.898391463535894E+02    0.188268429806133E-03
    0.898491465374630E+02    0.188174907981058E-03
    0.898591467213365E+02    0.188081461195692E-03
    0.898691469052101E+02    0.187988089230098E-03
    0.898791470890837E+02    0.187894791865059E-03
    0.898891472729573E+02    0.187801568882427E-03
    0.898991474568308E+02    0.187708420065420E-03
    0.899091476407044E+02    0.187615345199036E-03
    0.899191478245780E+02    0.187522344070273E-03
    0.899291480084515E+02    0.187429416468612E-03
    0.899391481923251E+02    0.187336562186108E-03
    0.899491483761987E+02    0.187243781017923E-03
    0.899591485600723E+02    0.187151072762521E-03
    0.899691487439458E+02    0.187058437221997E-03
    0.899791489278194E+02    0.186965874202376E-03
    0.899891491116930E+02    0.186873383513878E-03
    0.899991492955665E+02    0.186780964971222E-03
    0.900091494794401E+02    0.186688618393878E-03
    0.900191496633137E+02    0.186596343606319E-03
    0.900291498471873E+02    0.186504140438291E-03
    0.900391500310608E+02    0.186412008725023E-03
    0.900491502149344E+02    0.186319948307476E-03
    0.900591503988080E+02    0.186227959032536E-03
    0.900691505826815E+02    0.186136040753218E-03
    0.900791507665551E+02    0.186044193328863E-03
    0.900891509504287E+02    0.185952416625305E-03
    0.900991511343022E+02    0.185860710515026E-03
    0.901091513181758E+02    0.185769074877325E-03
    0.901191515020494E+02    0.185677509598415E-03
    0.901291516859230E+02    0.185586014571554E-03
    0.901391518697965E+02    0.185494589697162E-03
    0.901491520536701E+02    0.185403234882906E-03
    0.901591522375437E+02    0.185311950043733E-03
    0.901691524214173E+02    0.185220735101984E-03
    0.901791526052908E+02    0.185129589987358E-03
    0.901891527891644E+02    0.185038514637101E-03
    0.901991529730380E+02    0.184947508995738E-03
    0.902091531569115E+02    0.184856573015307E-03
    0.902191533407851E+02    0.184765706655328E-03
    0.902291535246587E+02    0.184674909882545E-03
    0.902391537085322E+02    0.184584182671115E-03
    0.902491538924058E+02    0.184493525002427E-03
    0.902591540762794E+02    0.184402936865012E-03
    0.902691542601530E+02    0.184312418254493E-03
    0.902791544440265E+02    0.184221969173427E-03
    0.902891546279001E+02    0.184131589631160E-03
    0.902991548117737E+02    0.184041279643799E-03
    0.903091549956472E+02    0.183951039233805E-03
    0.903191551795208E+02    0.183860868430151E-03
    0.903291553633944E+02    0.183770767267870E-03
    0.903391555472680E+02    0.183680735787980E-03
    0.903491557311415E+02    0.183590774037241E-03
    0.903591559150151E+02    0.183500882067908E-03
    0.903691560988887E+02    0.183411059937569E-03
    0.903791562827622E+02    0.183321307708745E-03
    0.903891564666358E+02    0.183231625448900E-03
    0.903991566505094E+02    0.183142013229834E-03
    0.904091568343830E+02    0.183052471127736E-03
    0.904191570182565E+02    0.182962999222752E-03
    0.904291572021301E+02    0.182873597598192E-03
    0.904391573860037E+02    0.182784266338509E-03
    0.904491575698772E+02    0.182695005542603E-03
    0.904591577537508E+02    0.182605815294699E-03
    0.904691579376244E+02    0.182516695692923E-03
    0.904791581214979E+02    0.182427646817081E-03
    0.904891583053715E+02    0.182338668813371E-03
    0.904991584892451E+02    0.182249761740463E-03
    0.905091586731187E+02    0.182160925714943E-03
    0.905191588569922E+02    0.182072160825197E-03
    0.905291590408658E+02    0.181983467190117E-03
    0.905391592247394E+02    0.181894844905814E-03
    0.905491594086130E+02    0.181806294075173E-03
    0.905591595924865E+02    0.181717814799819E-03
    0.905691597763601E+02    0.181629407180400E-03
    0.905791599602337E+02    0.181541071316230E-03
    0.905891601441072E+02    0.181452807304784E-03
    0.905991603279808E+02    0.181364615241929E-03
    0.906091605118544E+02    0.181276495221334E-03
    0.906191606957279E+02    0.181188447331989E-03
    0.906291608796015E+02    0.181100471663245E-03
    0.906391610634751E+02    0.181012568298830E-03
    0.906491612473487E+02    0.180924737319619E-03
    0.906591614312222E+02    0.180836978802420E-03
    0.906691616150958E+02    0.180749292819628E-03
    0.906791617989694E+02    0.180661679440208E-03
    0.906891619828429E+02    0.180574138726684E-03
    0.906991621667165E+02    0.180486670738828E-03
    0.907091623505901E+02    0.180399275528510E-03
    0.907191625344637E+02    0.180311953144998E-03
    0.907291627183372E+02    0.180224703630902E-03
    0.907391629022108E+02    0.180137527024594E-03
    0.907491630860844E+02    0.180050423367916E-03
    0.907591632699579E+02    0.179963393793451E-03
    0.907691634538315E+02    0.179876434788806E-03
    0.907791636377051E+02    0.179789550052486E-03
    0.907891638215787E+02    0.179702738283739E-03
    0.907991640054522E+02    0.179615999496261E-03
    0.908091641893258E+02    0.179529333681387E-03
    0.908191643731994E+02    0.179442740822547E-03
    0.908291645570729E+02    0.179356220895296E-03
    0.908391647409465E+02    0.179269773867579E-03
    0.908491649248201E+02    0.179183399700410E-03
    0.908591651086936E+02    0.179097098345464E-03
    0.908691652925672E+02    0.179010869749584E-03
    0.908791654764408E+02    0.178924713850386E-03
    0.908891656603144E+02    0.178838630578451E-03
    0.908991658441879E+02    0.178752619856910E-03
    0.909091660280615E+02    0.178666681601597E-03
    0.909191662119351E+02    0.178580815720700E-03
    0.909291663958087E+02    0.178495022115491E-03
    0.909391665796822E+02    0.178409300679272E-03
    0.909491667635558E+02    0.178323651299611E-03
    0.909591669474294E+02    0.178238073855757E-03
    0.909691671313029E+02    0.178152568220651E-03
    0.909791673151765E+02    0.178067134260646E-03
    0.909891674990501E+02    0.177981771835251E-03
    0.909991676829236E+02    0.177896480797732E-03
    0.910091678667972E+02    0.177811260995156E-03
    0.910191680506708E+02    0.177726112268591E-03
    0.910291682345444E+02    0.177641034453258E-03
    0.910391684184179E+02    0.177556027378930E-03
    0.910491686022915E+02    0.177471090869976E-03
    0.910591687861651E+02    0.177386224745725E-03
    0.910691689700386E+02    0.177301428820689E-03
    0.910791691539122E+02    0.177216702904837E-03
    0.910891693377858E+02    0.177132046803877E-03
    0.910991695216593E+02    0.177047460319547E-03
    0.911091697055329E+02    0.176962943249963E-03
    0.911191698894065E+02    0.176878495389787E-03
    0.911291700732801E+02    0.176794116530563E-03
    0.911391702571536E+02    0.176709806461362E-03
    0.911491704410272E+02    0.176625564968612E-03
    0.911591706249008E+02    0.176541391836760E-03
    0.911691708087744E+02    0.176457286848471E-03
    0.911791709926479E+02    0.176373249785063E-03
    0.911891711765215E+02    0.176289280426727E-03
    0.911991713603951E+02    0.176205378553030E-03
    0.912091715442686E+02    0.176121543943072E-03
    0.912191717281422E+02    0.176037776376036E-03
    0.912291719120158E+02    0.175954075631387E-03
    0.912391720958893E+02    0.175870441489281E-03
    0.912491722797629E+02    0.175786873730911E-03
    0.912591724636365E+02    0.175703372138844E-03
    0.912691726475101E+02    0.175619936497356E-03
    0.912791728313836E+02    0.175536566592802E-03
    0.912891730152572E+02    0.175453262213907E-03
    0.912991731991308E+02    0.175370023152146E-03
    0.913091733830043E+02    0.175286849202014E-03
    0.913191735668779E+02    0.175203740161400E-03
    0.913291737507515E+02    0.175120695831861E-03
    0.913391739346251E+02    0.175037716018948E-03
    0.913491741184986E+02    0.174954800532486E-03
    0.913591743023722E+02    0.174871949186871E-03
    0.913691744862458E+02    0.174789161801356E-03
    0.913791746701193E+02    0.174706438200301E-03
    0.913891748539929E+02    0.174623778213442E-03
    0.913991750378665E+02    0.174541181676149E-03
    0.914091752217401E+02    0.174458648429632E-03
    0.914191754056136E+02    0.174376178321188E-03
    0.914291755894872E+02    0.174293771204412E-03
    0.914391757733608E+02    0.174211426939376E-03
    0.914491759572343E+02    0.174129145392828E-03
    0.914591761411079E+02    0.174046926438370E-03
    0.914691763249815E+02    0.173964769956563E-03
    0.914791765088550E+02    0.173882675835159E-03
    0.914891766927286E+02    0.173800643969152E-03
    0.914991768766022E+02    0.173718674260912E-03
    0.915091770604758E+02    0.173636766620180E-03
    0.915191772443493E+02    0.173554920964668E-03
    0.915291774282229E+02    0.173473137219026E-03
    0.915391776120965E+02    0.173391415316233E-03
    0.915491777959701E+02    0.173309755196492E-03
    0.915591779798436E+02    0.173228156807996E-03
    0.915691781637172E+02    0.173146620106498E-03
    0.915791783475908E+02    0.173065145055601E-03
    0.915891785314643E+02    0.172983731626483E-03
    0.915991787153379E+02    0.172902379797969E-03
    0.916091788992115E+02    0.172821089556446E-03
    0.916191790830850E+02    0.172739860895787E-03
    0.916291792669586E+02    0.172658693817215E-03
    0.916391794508322E+02    0.172577588329324E-03
    0.916491796347058E+02    0.172496544447741E-03
    0.916591798185793E+02    0.172415562195166E-03
    0.916691800024529E+02    0.172334641601084E-03
    0.916791801863265E+02    0.172253782701918E-03
    0.916891803702000E+02    0.172172985540216E-03
    0.916991805540736E+02    0.172092250165579E-03
    0.917091807379472E+02    0.172011576631504E-03
    0.917191809218208E+02    0.171930965000646E-03
    0.917291811056943E+02    0.171850415339099E-03
    0.917391812895679E+02    0.171769927718781E-03
    0.917491814734415E+02    0.171689502216864E-03
    0.917591816573150E+02    0.171609138915324E-03
    0.917691818411886E+02    0.171528837900570E-03
    0.917791820250622E+02    0.171448599263363E-03
    0.917891822089358E+02    0.171368423098484E-03
    0.917991823928093E+02    0.171288309503292E-03
    0.918091825766829E+02    0.171208258578962E-03
    0.918191827605565E+02    0.171128270422986E-03
    0.918291829444300E+02    0.171048345071120E-03
    0.918391831283036E+02    0.170968483038346E-03
    0.918491833121772E+02    0.170888683834609E-03
    0.918591834960507E+02    0.170808947893865E-03
    0.918691836799243E+02    0.170729275297720E-03
    0.918791838637979E+02    0.170649666157394E-03
    0.918891840476715E+02    0.170570120588318E-03
    0.918991842315450E+02    0.170490638707121E-03
    0.919091844154186E+02    0.170411220630663E-03
    0.919191845992922E+02    0.170331866475392E-03
    0.919291847831658E+02    0.170252576357129E-03
    0.919391849670393E+02    0.170173350390654E-03
    0.919491851509129E+02    0.170094188689193E-03
    0.919591853347865E+02    0.170015091364241E-03
    0.919691855186600E+02    0.169936058524996E-03
    0.919791857025336E+02    0.169857090278342E-03
    0.919891858864072E+02    0.169778186728499E-03
    0.919991860702807E+02    0.169699347975996E-03
    0.920091862541543E+02    0.169620574118309E-03
    0.920191864380279E+02    0.169541865248976E-03
    0.920291866219015E+02    0.169463221457493E-03
    0.920391868057750E+02    0.169384642828880E-03
    0.920491869896486E+02    0.169306129443491E-03
    0.920591871735222E+02    0.169227681376595E-03
    0.920691873573957E+02    0.169149298698772E-03
    0.920791875412693E+02    0.169070981473839E-03
    0.920891877251429E+02    0.168992729760539E-03
    0.920991879090165E+02    0.168914543610012E-03
    0.921091880928900E+02    0.168836423039223E-03
    0.921191882767636E+02    0.168758368232501E-03
    0.921291884606372E+02    0.168680379024942E-03
    0.921391886445107E+02    0.168602455538818E-03
    0.921491888283843E+02    0.168524597791832E-03
    0.921591890122579E+02    0.168446805791058E-03
    0.921691891961315E+02    0.168369079540480E-03
    0.921791893800050E+02    0.168291419042106E-03
    0.921891895638786E+02    0.168213824284222E-03
    0.921991897477522E+02    0.168136295253186E-03
    0.922091899316257E+02    0.168058831921583E-03
    0.922191901154993E+02    0.167981434258126E-03
    0.922291902993729E+02    0.167904102223448E-03
    0.922391904832464E+02    0.167826835768998E-03
    0.922491906671200E+02    0.167749634840391E-03
    0.922591908509936E+02    0.167672499374097E-03
    0.922691910348672E+02    0.167595429299158E-03
    0.922791912187407E+02    0.167518424536446E-03
    0.922891914026143E+02    0.167441485001313E-03
    0.922991915864879E+02    0.167364610597977E-03
    0.923091917703615E+02    0.167287801225670E-03
    0.923191919542350E+02    0.167211056775488E-03
    0.923291921381086E+02    0.167134377131246E-03
    0.923391923219822E+02    0.167057762169529E-03
    0.923491925058557E+02    0.166981211760057E-03
    0.923591926897293E+02    0.166904725765548E-03
    0.923691928736029E+02    0.166828304042003E-03
    0.923791930574764E+02    0.166751946439043E-03
    0.923891932413500E+02    0.166675652799892E-03
    0.923991934252236E+02    0.166599422961765E-03
    0.924091936090972E+02    0.166523256756043E-03
    0.924191937929707E+02    0.166447154008397E-03
    0.924291939768443E+02    0.166371114539259E-03
    0.924391941607179E+02    0.166295138163903E-03
    0.924491943445914E+02    0.166219224692856E-03
    0.924591945284650E+02    0.166143373932051E-03
    0.924691947123386E+02    0.166067585683255E-03
    0.924791948962122E+02    0.165991859744290E-03
    0.924891950800857E+02    0.165916195909367E-03
    0.924991952639593E+02    0.165840593969423E-03
    0.925091954478329E+02    0.165765053712421E-03
    0.925191956317064E+02    0.165689574923713E-03
    0.925291958155800E+02    0.165614157386300E-03
    0.925391959994536E+02    0.165538800881519E-03
    0.925491961833272E+02    0.165463505188725E-03
    0.925591963672007E+02    0.165388270086283E-03
    0.925691965510743E+02    0.165313095351641E-03
    0.925791967349479E+02    0.165237980761694E-03
    0.925891969188214E+02    0.165162926093240E-03
    0.925991971026950E+02    0.165087931123223E-03
    0.926091972865686E+02    0.165012995629176E-03
    0.926191974704421E+02    0.164938119389549E-03
    0.926291976543157E+02    0.164863302184080E-03
    0.926391978381893E+02    0.164788543794127E-03
    0.926491980220629E+02    0.164713844003048E-03
    0.926591982059364E+02    0.164639202596536E-03
    0.926691983898100E+02    0.164564619362968E-03
    0.926791985736836E+02    0.164490094093735E-03
    0.926891987575572E+02    0.164415626583587E-03
    0.926991989414307E+02    0.164341216630944E-03
    0.927091991253043E+02    0.164266864038234E-03
    0.927191993091779E+02    0.164192568612184E-03
    0.927291994930514E+02    0.164118330164136E-03
    0.927391996769250E+02    0.164044148510340E-03
    0.927491998607986E+02    0.163970023472228E-03
    0.927592000446721E+02    0.163895954876680E-03
    0.927692002285457E+02    0.163821942556312E-03
    0.927792004124193E+02    0.163747986349708E-03
    0.927892005962929E+02    0.163674086101653E-03
    0.927992007801664E+02    0.163600241663369E-03
    0.928092009640400E+02    0.163526452892721E-03
    0.928192011479136E+02    0.163452719654417E-03
    0.928292013317871E+02    0.163379041820195E-03
    0.928392015156607E+02    0.163305419268991E-03
    0.928492016995343E+02    0.163231851887091E-03
    0.928592018834079E+02    0.163158339568272E-03
    0.928692020672814E+02    0.163084882213943E-03
    0.928792022511550E+02    0.163011479733221E-03
    0.928892024350286E+02    0.162938132043077E-03
    0.928992026189021E+02    0.162864839068370E-03
    0.929092028027757E+02    0.162791600741844E-03
    0.929192029866493E+02    0.162718417004390E-03
    0.929292031705229E+02    0.162645287804842E-03
    0.929392033543964E+02    0.162572213100044E-03
    0.929492035382700E+02    0.162499192855107E-03
    0.929592037221436E+02    0.162426227042825E-03
    0.929692039060171E+02    0.162353315644220E-03
    0.929792040898907E+02    0.162280458648142E-03
    0.929892042737643E+02    0.162207656051423E-03
    0.929992044576378E+02    0.162134907858463E-03
    0.930092046415114E+02    0.162062214081538E-03
    0.930192048253850E+02    0.161989574740381E-03
    0.930292050092586E+02    0.161916989862150E-03
    0.930392051931321E+02    0.161844459481275E-03
    0.930492053770057E+02    0.161771983639316E-03
    0.930592055608793E+02    0.161699562384785E-03
    0.930692057447528E+02    0.161627195772859E-03
    0.930792059286264E+02    0.161554883865286E-03
    0.930892061125000E+02    0.161482626730119E-03
    0.930992062963736E+02    0.161410424441513E-03
    0.931092064802471E+02    0.161338277079347E-03
    0.931192066641207E+02    0.161266184729163E-03
    0.931292068479943E+02    0.161194147481833E-03
    0.931392070318678E+02    0.161122165433028E-03
    0.931492072157414E+02    0.161050238683256E-03
    0.931592073996150E+02    0.160978367337196E-03
    0.931692075834886E+02    0.160906551503873E-03
    0.931792077673621E+02    0.160834791293068E-03
    0.931892079512357E+02    0.160763086809713E-03
    0.931992081351093E+02    0.160691438398260E-03
    0.932092083189828E+02    0.160619845669441E-03
    0.932192085028564E+02    0.160548309151658E-03
    0.932292086867300E+02    0.160476828879413E-03
    0.932392088706036E+02    0.160405404974909E-03
    0.932492090544771E+02    0.160334037566776E-03
    0.932592092383507E+02    0.160262726785960E-03
    0.932692094222243E+02    0.160191472763599E-03
    0.932792096060978E+02    0.160120275631781E-03
    0.932892097899714E+02    0.160049135522295E-03
    0.932992099738450E+02    0.159978052566746E-03
    0.933092101577186E+02    0.159907026896010E-03
    0.933192103415921E+02    0.159836058639041E-03
    0.933292105254657E+02    0.159765147924493E-03
    0.933392107093393E+02    0.159694294878328E-03
    0.933492108932128E+02    0.159623499623909E-03
    0.933592110770864E+02    0.159552762283218E-03
    0.933692112609600E+02    0.159482082973932E-03
    0.933792114448335E+02    0.159411461811532E-03
    0.933892116287071E+02    0.159340898907085E-03
    0.933992118125807E+02    0.159270394368111E-03
    0.934092119964543E+02    0.159199948292428E-03
    0.934192121803278E+02    0.159129560794435E-03
    0.934292123642014E+02    0.159059231950399E-03
    0.934392125480750E+02    0.158988961854180E-03
    0.934492127319485E+02    0.158918750586026E-03
    0.934592129158221E+02    0.158848598213682E-03
    0.934692130996957E+02    0.158778504754344E-03
    0.934792132835693E+02    0.158708471277269E-03
    0.934892134674428E+02    0.158638495516345E-03
    0.934992136513164E+02    0.158568579418539E-03
    0.935092138351900E+02    0.158498722552983E-03
    0.935192140190635E+02    0.158428924938905E-03
    0.935292142029371E+02    0.158359186601745E-03
    0.935392143868107E+02    0.158289507563233E-03
    0.935492145706843E+02    0.158219887838626E-03
    0.935592147545578E+02    0.158150327435814E-03
    0.935692149384314E+02    0.158080826355062E-03
    0.935792151223050E+02    0.158011384588927E-03
    0.935892153061785E+02    0.157942002121986E-03
    0.935992154900521E+02    0.157872678930905E-03
    0.936092156739257E+02    0.157803414984005E-03
    0.936192158577993E+02    0.157734210241725E-03
    0.936292160416728E+02    0.157665064656356E-03
    0.936392162255464E+02    0.157595978171936E-03
    0.936492164094200E+02    0.157526950724244E-03
    0.936592165932935E+02    0.157457982241920E-03
    0.936692167771671E+02    0.157389072643412E-03
    0.936792169610407E+02    0.157320221841552E-03
    0.936892171449143E+02    0.157251429740014E-03
    0.936992173287878E+02    0.157182696234840E-03
    0.937092175126614E+02    0.157114021214479E-03
    0.937192176965350E+02    0.157045404559892E-03
    0.937292178804085E+02    0.156976846144285E-03
    0.937392180642821E+02    0.156908345833978E-03
    0.937492182481557E+02    0.156839903488146E-03
    0.937592184320292E+02    0.156771518958945E-03
    0.937692186159028E+02    0.156703192091972E-03
    0.937792187997764E+02    0.156634922726288E-03
    0.937892189836500E+02    0.156566710694731E-03
    0.937992191675235E+02    0.156498555824260E-03
    0.938092193513971E+02    0.156430457936023E-03
    0.938192195352707E+02    0.156362416845674E-03
    0.938292197191442E+02    0.156294432363818E-03
    0.938392199030178E+02    0.156226504296055E-03
    0.938492200868914E+02    0.156158632443510E-03
    0.938592202707650E+02    0.156090816602992E-03
    0.938692204546385E+02    0.156023056567372E-03
    0.938792206385121E+02    0.155955352125910E-03
    0.938892208223857E+02    0.155887703064606E-03
    0.938992210062592E+02    0.155820109166499E-03
    0.939092211901328E+02    0.155752570212074E-03
    0.939192213740064E+02    0.155685085979570E-03
    0.939292215578800E+02    0.155617656245375E-03
    0.939392217417535E+02    0.155550280784346E-03
    0.939492219256271E+02    0.155482959370246E-03
    0.939592221095007E+02    0.155415691776053E-03
    0.939692222933742E+02    0.155348477774367E-03
    0.939792224772478E+02    0.155281317137768E-03
[truncated: 8,008 more chars]
