# Supplementary material for: Multi-photon above threshold ionization of multi-electron atoms and molecules using the R-matrix approach
Source: Sci Rep. 2021 Jun 3;11:11686. doi: 10.1038/s41598-021-89733-z (PMC8175388; doi:10.1038/s41598-021-89733-z)
Supplement: Supplementary file 1 — Supplementary Information. [file 41598_2021_89733_MOESM1_ESM.zip › H2-SE-gen-photo-xsec-2-z.txt]

    0.777889027033876E+01    0.108610725202796E+00
    0.778389036227555E+01    0.108579583061652E+00
    0.778889045421233E+01    0.108548018769912E+00
    0.779389054614912E+01    0.108516004399826E+00
    0.779889063808591E+01    0.108483549683940E+00
    0.780389073002270E+01    0.108450694451882E+00
    0.780889082195948E+01    0.108417492030286E+00
    0.781389091389627E+01    0.108383992749164E+00
    0.781889100583306E+01    0.108350228979840E+00
    0.782389109776985E+01    0.108316209384397E+00
    0.782889118970663E+01    0.108281920499445E+00
    0.783389128164342E+01    0.108247334463536E+00
    0.783889137358021E+01    0.108212419755803E+00
    0.784389146551699E+01    0.108177151431840E+00
    0.784889155745378E+01    0.108141518175471E+00
    0.785389164939057E+01    0.108105524774583E+00
    0.785889174132736E+01    0.108069190044013E+00
    0.786389183326415E+01    0.108032541466821E+00
    0.786889192520093E+01    0.107995608098252E+00
    0.787389201713772E+01    0.107958414224973E+00
    0.787889210907451E+01    0.107920974661720E+00
    0.788389220101130E+01    0.107883293007147E+00
    0.788889229294808E+01    0.107845362666005E+00
    0.789389238488487E+01    0.107807170157084E+00
    0.789889247682166E+01    0.107768699617503E+00
    0.790389256875845E+01    0.107729937364740E+00
    0.790889266069523E+01    0.107690875497856E+00
    0.791389275263202E+01    0.107651513866040E+00
    0.791889284456881E+01    0.107611860169593E+00
    0.792389293650560E+01    0.107571928393480E+00
    0.792889302844238E+01    0.107531736023341E+00
    0.793389312037917E+01    0.107491300913351E+00
    0.793889321231596E+01    0.107450638225192E+00
    0.794389330425275E+01    0.107409758305134E+00
    0.794889339618953E+01    0.107368665572177E+00
    0.795389348812632E+01    0.107327358810978E+00
    0.795889358006311E+01    0.107285832378881E+00
    0.796389367199990E+01    0.107244078219401E+00
    0.796889376393668E+01    0.107202088135935E+00
    0.797389385587347E+01    0.107159855900193E+00
    0.797889394781026E+01    0.107117378824295E+00
    0.798389403974705E+01    0.107074658562867E+00
    0.798889413168383E+01    0.107031701068126E+00
    0.799389422362062E+01    0.106988516006455E+00
    0.799889431555741E+01    0.106945114497951E+00
    0.800389440749420E+01    0.106901509126370E+00
    0.800889449943098E+01    0.106857710866349E+00
    0.801389459136777E+01    0.106813728475533E+00
    0.801889468330456E+01    0.106769567394248E+00
    0.802389477524135E+01    0.106725229878922E+00
    0.802889486717813E+01    0.106680714941404E+00
    0.803389495911492E+01    0.106636019359687E+00
    0.803889505105171E+01    0.106591138738837E+00
    0.804389514298849E+01    0.106546068724049E+00
    0.804889523492528E+01    0.106500806121758E+00
    0.805389532686207E+01    0.106455349763340E+00
    0.805889541879886E+01    0.106409700999530E+00
    0.806389551073564E+01    0.106363863779247E+00
    0.806889560267243E+01    0.106317844361600E+00
    0.807389569460922E+01    0.106271650486698E+00
    0.807889578654601E+01    0.106225290968884E+00
    0.808389587848279E+01    0.106178774302202E+00
    0.808889597041958E+01    0.106132108098764E+00
    0.809389606235637E+01    0.106085298355916E+00
    0.809889615429316E+01    0.106038349138736E+00
    0.810389624622995E+01    0.105991262334390E+00
    0.810889633816673E+01    0.105944038022394E+00
    0.811389643010352E+01    0.105896674827729E+00
    0.811889652204031E+01    0.105849170554952E+00
    0.812389661397710E+01    0.105801522873876E+00
    0.812889670591388E+01    0.105753729982308E+00
    0.813389679785067E+01    0.105705791159200E+00
    0.813889688978746E+01    0.105657707142590E+00
    0.814389698172424E+01    0.105609480294668E+00
    0.814889707366103E+01    0.105561114549535E+00
    0.815389716559782E+01    0.105512615039278E+00
    0.815889725753461E+01    0.105463988151552E+00
    0.816389734947139E+01    0.105415240218984E+00
    0.816889744140818E+01    0.105366377693353E+00
    0.817389753334497E+01    0.105317406359027E+00
    0.817889762528176E+01    0.105268330990855E+00
    0.818389771721855E+01    0.105219155124657E+00
    0.818889780915533E+01    0.105169880930038E+00
    0.819389790109212E+01    0.105120509352367E+00
    0.819889799302891E+01    0.105071040291672E+00
    0.820389808496570E+01    0.105021472950470E+00
    0.820889817690248E+01    0.104971806229138E+00
    0.821389826883927E+01    0.104922039136645E+00
    0.821889836077606E+01    0.104872171167230E+00
    0.822389845271285E+01    0.104822202601611E+00
    0.822889854464963E+01    0.104772134702562E+00
    0.823389863658642E+01    0.104721969788311E+00
    0.823889872852321E+01    0.104671711178891E+00
    0.824389882045999E+01    0.104621363112813E+00
    0.824889891239678E+01    0.104570930215724E+00
    0.825389900433357E+01    0.104520417654374E+00
    0.825889909627036E+01    0.104469830436448E+00
    0.826389918820715E+01    0.104419173253823E+00
    0.826889928014393E+01    0.104368450204479E+00
    0.827389937208072E+01    0.104317664609548E+00
    0.827889946401751E+01    0.104266818903598E+00
    0.828389955595430E+01    0.104215914669524E+00
    0.828889964789108E+01    0.104164952688911E+00
    0.829389973982787E+01    0.104113933131965E+00
    0.829889983176466E+01    0.104062855773444E+00
    0.830389992370145E+01    0.104011720244548E+00
    0.830890001563823E+01    0.103960526287299E+00
    0.831390010757502E+01    0.103909273985744E+00
    0.831890019951181E+01    0.103857963951882E+00
    0.832390029144860E+01    0.103806597449908E+00
    0.832890038338538E+01    0.103755176448488E+00
    0.833390047532217E+01    0.103703703597772E+00
    0.833890056725896E+01    0.103652182386812E+00
    0.834390065919575E+01    0.103600615912876E+00
    0.834890075113253E+01    0.103549008713430E+00
    0.835390084306932E+01    0.103497364684824E+00
    0.835890093500611E+01    0.103445687709761E+00
    0.836390102694290E+01    0.103393981512799E+00
    0.836890111887968E+01    0.103342249129978E+00
    0.837390121081647E+01    0.103290493191181E+00
    0.837890130275326E+01    0.103238715680198E+00
    0.838390139469005E+01    0.103186917998733E+00
    0.838890148662683E+01    0.103135101017103E+00
    0.839390157856362E+01    0.103083265193621E+00
    0.839890167050041E+01    0.103031410715459E+00
    0.840390176243720E+01    0.102979537660161E+00
    0.840890185437398E+01    0.102927646160013E+00
    0.841390194631077E+01    0.102875736554518E+00
    0.841890203824756E+01    0.102823809517942E+00
    0.842390213018435E+01    0.102771866151717E+00
    0.842890222212113E+01    0.102719908035122E+00
    0.843390231405792E+01    0.102667937231971E+00
    0.843890240599471E+01    0.102615956264521E+00
    0.844390249793149E+01    0.102563967949342E+00
    0.844890258986828E+01    0.102511975525807E+00
    0.845390268180507E+01    0.102459982236499E+00
    0.845890277374186E+01    0.102407991382907E+00
    0.846390286567864E+01    0.102356006140596E+00
    0.846890295761543E+01    0.102304029446555E+00
    0.847390304955222E+01    0.102252063906712E+00
    0.847890314148901E+01    0.102200111732603E+00
    0.848390323342579E+01    0.102148174721129E+00
    0.848890332536258E+01    0.102096254235916E+00
    0.849390341729937E+01    0.102044351282456E+00
    0.849890350923616E+01    0.101992466551028E+00
    0.850390360117295E+01    0.101940600515627E+00
    0.850890369310973E+01    0.101888753537428E+00
    0.851390378504652E+01    0.101836925973937E+00
    0.851890387698331E+01    0.101785118284240E+00
    0.852390396892010E+01    0.101733331122100E+00
    0.852890406085688E+01    0.101681565409989E+00
    0.853390415279367E+01    0.101629822388921E+00
    0.853890424473046E+01    0.101578103640988E+00
    0.854390433666724E+01    0.101526411082889E+00
    0.854890442860403E+01    0.101474746780021E+00
    0.855390452054082E+01    0.101423113711962E+00
    0.855890461247761E+01    0.101371513996389E+00
    0.856390470441439E+01    0.101319950565703E+00
    0.856890479635118E+01    0.101268426163813E+00
    0.857390488828797E+01    0.101216943452651E+00
    0.857890498022476E+01    0.101165504931734E+00
    0.858390507216155E+01    0.101114112873410E+00
    0.858890516409833E+01    0.101062769276746E+00
    0.859390525603512E+01    0.101011475851610E+00
    0.859890534797191E+01    0.100960233966103E+00
    0.860390543990870E+01    0.100909044772274E+00
    0.860890553184548E+01    0.100857909132325E+00
    0.861390562378227E+01    0.100806827733319E+00
    0.861890571571906E+01    0.100755801140436E+00
    0.862390580765585E+01    0.100704829869924E+00
    0.862890589959263E+01    0.100653914462848E+00
    0.863390599152942E+01    0.100603055554424E+00
    0.863890608346621E+01    0.100552253934177E+00
    0.864390617540300E+01    0.100501510593070E+00
    0.864890626733978E+01    0.100450826754659E+00
    0.865390635927657E+01    0.100400203889044E+00
    0.865890645121336E+01    0.100349643711958E+00
    0.866390654315015E+01    0.100299171821034E+00
    0.866890663508693E+01    0.100248719239509E+00
    0.867390672702372E+01    0.100198359370438E+00
    0.867890681896051E+01    0.100148070791940E+00
    0.868390691089730E+01    0.100097855852179E+00
    0.868890700283408E+01    0.100047716851435E+00
    0.869390709477087E+01    0.999976559895053E-01
    0.869890718670766E+01    0.999476753178897E-01
    0.870390727864445E+01    0.998977767027510E-01
    0.870890737058123E+01    0.998479618007818E-01
    0.871390746251802E+01    0.997982320478800E-01
    0.871890755445481E+01    0.997485886711760E-01
    0.872390764639160E+01    0.996990326937044E-01
    0.872890773832838E+01    0.996495649782407E-01
    0.873390783026517E+01    0.996001862614307E-01
    0.873890792220196E+01    0.995508972020847E-01
    0.874390801413875E+01    0.995016984318796E-01
    0.874890810607554E+01    0.994525906061846E-01
    0.875390819801232E+01    0.994035744517251E-01
    0.875890828994911E+01    0.993546508081630E-01
    0.876390838188590E+01    0.993058206610629E-01
    0.876890847382269E+01    0.992570851645165E-01
    0.877390856575947E+01    0.992084456521797E-01
    0.877890865769626E+01    0.991599036362819E-01
    0.878390874963305E+01    0.991114607997569E-01
    0.878890884156984E+01    0.990631189494070E-01
    0.879390893350662E+01    0.990148800392804E-01
    0.879890902544341E+01    0.989667460713741E-01
    0.880390911738020E+01    0.989187190895518E-01
    0.880890920931699E+01    0.988708011281339E-01
    0.881390930125377E+01    0.988229941708845E-01
    0.881890939319056E+01    0.987753001138205E-01
    0.882390948512735E+01    0.987277207340650E-01
    0.882890957706414E+01    0.986802576665348E-01
    0.883390966900092E+01    0.986329123895408E-01
    0.883890976093771E+01    0.985856861948383E-01
    0.884390985287450E+01    0.985385803250872E-01
    0.884890994481129E+01    0.984915957156240E-01
    0.885391003674807E+01    0.984447332956322E-01
    0.885891012868486E+01    0.983979938732018E-01
    0.886391022062165E+01    0.983513781983802E-01
    0.886891031255844E+01    0.983048869985705E-01
    0.887391040449523E+01    0.982585210144168E-01
    0.887891049643201E+01    0.982122810339461E-01
    0.888391058836880E+01    0.981661679230104E-01
    0.888891068030559E+01    0.981201826503636E-01
    0.889391077224238E+01    0.980743263060946E-01
    0.889891086417916E+01    0.980286001125996E-01
    0.890391095611595E+01    0.979830054281006E-01
    0.890891104805274E+01    0.979375437480951E-01
    0.891391113998953E+01    0.978922165970201E-01
    0.891891123192631E+01    0.978470258309314E-01
    0.892391132386310E+01    0.978019731239713E-01
    0.892891141579989E+01    0.977570603201949E-01
    0.893391150773668E+01    0.977122892630332E-01
    0.893891159967346E+01    0.976676617815894E-01
    0.894391169161025E+01    0.976231796625726E-01
    0.894891178354704E+01    0.975788446246604E-01
    0.895391187548383E+01    0.975346582970806E-01
    0.895891196742061E+01    0.974906222034774E-01
    0.896391205935740E+01    0.974467377520494E-01
    0.896891215129419E+01    0.974030062339146E-01
    0.897391224323098E+01    0.973594288097655E-01
    0.897891233516776E+01    0.973160065646288E-01
    0.898391242710455E+01    0.972727404632076E-01
    0.898891251904134E+01    0.972296314091969E-01
    0.899391261097813E+01    0.971866802560744E-01
    0.899891270291491E+01    0.971438878330522E-01
    0.900391279485170E+01    0.971012549709583E-01
    0.900891288678849E+01    0.970587825273903E-01
    0.901391297872528E+01    0.970164714098711E-01
    0.901891307066207E+01    0.969743225958386E-01
    0.902391316259885E+01    0.969323371485001E-01
    0.902891325453564E+01    0.968905162277973E-01
    0.903391334647243E+01    0.968488610959573E-01
    0.903891343840922E+01    0.968073731169477E-01
    0.904391353034600E+01    0.967660537337923E-01
    0.904891362228279E+01    0.967249045873037E-01
    0.905391371421958E+01    0.966839271810775E-01
    0.905891380615637E+01    0.966431232505948E-01
    0.906391389809315E+01    0.966024945057434E-01
    0.906891399002994E+01    0.965620426736722E-01
    0.907391408196673E+01    0.965217694738987E-01
    0.907891417390351E+01    0.964816765972045E-01
    0.908391426584030E+01    0.964417656866447E-01
    0.908891435777709E+01    0.964020383216790E-01
    0.909391444971388E+01    0.963624960057901E-01
    0.909891454165067E+01    0.963231401582817E-01
    0.910391463358745E+01    0.962839721106173E-01
    0.910891472552424E+01    0.962449930948937E-01
    0.911391481746103E+01    0.962062043124482E-01
    0.911891490939782E+01    0.961676068144279E-01
    0.912391500133460E+01    0.961292016452731E-01
    0.912891509327139E+01    0.960909897918631E-01
    0.913391518520818E+01    0.960529722146936E-01
    0.913891527714497E+01    0.960151498664056E-01
    0.914391536908176E+01    0.959775237104646E-01
    0.914891546101854E+01    0.959400947390611E-01
    0.915391555295533E+01    0.959028639892758E-01
    0.915891564489212E+01    0.958658325571016E-01
    0.916391573682890E+01    0.958290016079760E-01
    0.916891582876569E+01    0.957923723844564E-01
    0.917391592070248E+01    0.957559462093542E-01
    0.917891601263927E+01    0.957197244840357E-01
    0.918391610457605E+01    0.956837086250341E-01
    0.918891619651284E+01    0.956479004269773E-01
    0.919391628844963E+01    0.956123012096943E-01
    0.919891638038642E+01    0.955769127483244E-01
    0.920391647232320E+01    0.955417367250923E-01
    0.920891656425999E+01    0.955067748428598E-01
    0.921391665619678E+01    0.954720288055002E-01
    0.921891674813357E+01    0.954375003019922E-01
    0.922391684007036E+01    0.954031909920741E-01
    0.922891693200715E+01    0.953691024937669E-01
    0.923391702394393E+01    0.953352363733609E-01
    0.923891711588072E+01    0.953015941379483E-01
    0.924391720781751E+01    0.952681772313257E-01
    0.924891729975429E+01    0.952349870324843E-01
    0.925391739169108E+01    0.952020248745301E-01
    0.925891748362787E+01    0.951692919762497E-01
    0.926391757556466E+01    0.951367895853497E-01
    0.926891766750144E+01    0.951045188629545E-01
    0.927391775943823E+01    0.950724809532476E-01
    0.927891785137502E+01    0.950406769865987E-01
    0.928391794331181E+01    0.950091080931630E-01
    0.928891803524859E+01    0.949777754165943E-01
    0.929391812718538E+01    0.949466801271514E-01
    0.929891821912217E+01    0.949158234336028E-01
    0.930391831105896E+01    0.948852065933267E-01
    0.930891840299575E+01    0.948548309209514E-01
    0.931391849493253E+01    0.948246977929213E-01
    0.931891858686932E+01    0.947948086516506E-01
    0.932391867880611E+01    0.947651650054795E-01
    0.932891877074290E+01    0.947357684287503E-01
    0.933391886267968E+01    0.947066205398763E-01
    0.933891895461647E+01    0.946777230372228E-01
    0.934391904655326E+01    0.946490776384391E-01
    0.934891913849004E+01    0.946206861019311E-01
    0.935391923042683E+01    0.945925502070685E-01
    0.935891932236362E+01    0.945646717428244E-01
    0.936391941430041E+01    0.945370524962675E-01
    0.936891950623720E+01    0.945096942415466E-01
    0.937391959817398E+01    0.944825987299159E-01
    0.937891969011077E+01    0.944557676811966E-01
    0.938391978204756E+01    0.944292027772099E-01
    0.938891987398435E+01    0.944029056568503E-01
    0.939391996592113E+01    0.943768779138881E-01
    0.939892005785792E+01    0.943511210967058E-01
    0.940392014979471E+01    0.943256366866724E-01
    0.940892024173150E+01    0.943004262205331E-01
    0.941392033366828E+01    0.942754910606355E-01
    0.941892042560507E+01    0.942508326380645E-01
    0.942392051754186E+01    0.942264523441673E-01
    0.942892060947865E+01    0.942023515638104E-01
    0.943392070141543E+01    0.941785316856991E-01
    0.943892079335222E+01    0.941549941126900E-01
    0.944392088528901E+01    0.941317402717181E-01
    0.944892097722580E+01    0.941087716229046E-01
    0.945392106916259E+01    0.940860896675306E-01
    0.945892116109937E+01    0.940636959545400E-01
    0.946392125303616E+01    0.940415920853807E-01
    0.946892134497295E+01    0.940197797169390E-01
    0.947392143690974E+01    0.939982605624722E-01
    0.947892152884652E+01    0.939770363891455E-01
    0.948392162078331E+01    0.939561090390521E-01
    0.948892171272010E+01    0.939354803456075E-01
    0.949392180465689E+01    0.939151522479052E-01
    0.949892189659367E+01    0.938951266906818E-01
    0.950392198853046E+01    0.938754056506380E-01
    0.950892208046725E+01    0.938559911239812E-01
    0.951392217240404E+01    0.938368851174855E-01
    0.951892226434082E+01    0.938180896399227E-01
    0.952392235627761E+01    0.937996066939824E-01
    0.952892244821440E+01    0.937814382690688E-01
    0.953392254015118E+01    0.937635863351535E-01
    0.953892263208797E+01    0.937460528380444E-01
    0.954392272402476E+01    0.937288396960059E-01
    0.954892281596155E+01    0.937119487981262E-01
    0.955392290789833E+01    0.936953820042796E-01
    0.955892299983512E+01    0.936791411473395E-01
    0.956392309177191E+01    0.936632280311563E-01
    0.956892318370870E+01    0.936476444485623E-01
    0.957392327564548E+01    0.936323921700779E-01
    0.957892336758227E+01    0.936174729615169E-01
    0.958392345951906E+01    0.936028885882029E-01
    0.958892355145585E+01    0.935886408229522E-01
    0.959392364339263E+01    0.935747314540048E-01
    0.959892373532942E+01    0.935611622927203E-01
    0.960392382726621E+01    0.935479351808239E-01
    0.960892391920300E+01    0.935350519969144E-01
    0.961392401113978E+01    0.935225146620029E-01
    0.961892410307657E+01    0.935103251439029E-01
    0.962392419501336E+01    0.934984854603417E-01
    0.962892428695015E+01    0.934869976805130E-01
    0.963392437888693E+01    0.934758639245789E-01
    0.963892447082372E+01    0.934650863301581E-01
    0.964392456276051E+01    0.934546672521297E-01
    0.964892465469729E+01    0.934446087986737E-01
    0.965392474663408E+01    0.934349133421879E-01
    0.965892483857087E+01    0.934255832220222E-01
    0.966392493050766E+01    0.934166208090743E-01
    0.966892502244444E+01    0.934080284973992E-01
    0.967392511438123E+01    0.933998086974228E-01
    0.967892520631802E+01    0.933919638295451E-01
    0.968392529825481E+01    0.933844963181274E-01
    0.968892539019159E+01    0.933774085860758E-01
    0.969392548212838E+01    0.933707030502804E-01
    0.969892557406517E+01    0.933643821178745E-01
    0.970392566600196E+01    0.933584481837481E-01
    0.970892575793874E+01    0.933529036290993E-01
    0.971392584987553E+01    0.933477508212687E-01
    0.971892594181232E+01    0.933429921147476E-01
    0.972392603374911E+01    0.933386298490703E-01
    0.972892612568589E+01    0.933346663717769E-01
    0.973392621762268E+01    0.933311040050772E-01
    0.973892630955947E+01    0.933279450865711E-01
    0.974392640149625E+01    0.933251919577952E-01
    0.974892649343304E+01    0.933228469733381E-01
    0.975392658536983E+01    0.933209125069949E-01
    0.975892667730662E+01    0.933193909579077E-01
    0.976392676924341E+01    0.933182847564761E-01
    0.976892686118019E+01    0.933175963698597E-01
    0.977392695311698E+01    0.933173283068587E-01
    0.977892704505377E+01    0.933174831220513E-01
    0.978392713699055E+01    0.933180634190578E-01
    0.978892722892734E+01    0.933190718527455E-01
    0.979392732086413E+01    0.933205111300930E-01
    0.979892741280092E+01    0.933223840072187E-01
    0.980392750473771E+01    0.933246936266920E-01
    0.980892759667449E+01    0.933274419363977E-01
    0.981392768861128E+01    0.933306327124250E-01
    0.981892778054807E+01    0.933342686451588E-01
    0.982392787248485E+01    0.933383527281670E-01
    0.982892796442164E+01    0.933428879941426E-01
    0.983392805635843E+01    0.933478775083501E-01
    0.983892814829522E+01    0.933533243628059E-01
    0.984392824023200E+01    0.933592316718109E-01
    0.984892833216879E+01    0.933656025673027E-01
    0.985392842410558E+01    0.933724401947185E-01
    0.985892851604236E+01    0.933797477095410E-01
    0.986392860797915E+01    0.933875282743589E-01
    0.986892869991594E+01    0.933957850566797E-01
    0.987392879185273E+01    0.934045212278208E-01
    0.987892888378951E+01    0.934137399624479E-01
    0.988392897572630E+01    0.934234444391188E-01
    0.988892906766309E+01    0.934336378416309E-01
    0.989392915959988E+01    0.934443233621649E-01
    0.989892925153666E+01    0.934555042009958E-01
    0.990392934347345E+01    0.934671835755683E-01
    0.990892943541024E+01    0.934793647201545E-01
    0.991392952734703E+01    0.934920508923303E-01
    0.991892961928381E+01    0.935052453775843E-01
    0.992392971122060E+01    0.935189514943241E-01
    0.992892980315739E+01    0.935331725988010E-01
    0.993392989509418E+01    0.935479120899038E-01
    0.993892998703096E+01    0.935631734135963E-01
    0.994393007896775E+01    0.935789600669123E-01
    0.994893017090454E+01    0.935952756013875E-01
    0.995393026284133E+01    0.936121236258611E-01
    0.995893035477811E+01    0.936295078084843E-01
    0.996393044671490E+01    0.936474318778621E-01
    0.996893053865169E+01    0.936658996221253E-01
    0.997393063058848E+01    0.936849150160726E-01
    0.997893072252526E+01    0.937044816339392E-01
    0.998393081446205E+01    0.937246037605508E-01
    0.998893090639884E+01    0.937452853275424E-01
    0.999393099833563E+01    0.937665304140004E-01
    0.999893109027241E+01    0.937883431511095E-01
    0.100039311822092E+02    0.938107277179032E-01
    0.100089312741460E+02    0.938336883376227E-01
    0.100139313660828E+02    0.938572292742913E-01
    0.100189314580196E+02    0.938813548294328E-01
    0.100239315499563E+02    0.939060693390405E-01
    0.100289316418931E+02    0.939313771708890E-01
    0.100339317338299E+02    0.939572827223425E-01
    0.100389318257667E+02    0.939837904187350E-01
    0.100439319177035E+02    0.940109047122140E-01
    0.100489320096403E+02    0.940386300814514E-01
    0.100539321015771E+02    0.940669710318696E-01
    0.100589321935139E+02    0.940959320966103E-01
    0.100639322854506E+02    0.941255178380765E-01
    0.100689323773874E+02    0.941557328524065E-01
    0.100739324693242E+02    0.941865817634933E-01
    0.100789325612610E+02    0.942180692414160E-01
    0.100839326531978E+02    0.942501999930040E-01
    0.100889327451346E+02    0.942829787714770E-01
    0.100939328370714E+02    0.943164103798219E-01
    0.100989329290082E+02    0.943504996751423E-01
    0.101039330209449E+02    0.943852515728938E-01
    0.101089331128817E+02    0.944206710511560E-01
    0.101139332048185E+02    0.944567631545817E-01
    0.101189332967553E+02    0.944935329980503E-01
    0.101239333886921E+02    0.945309857699571E-01
    0.101289334806289E+02    0.945691267350419E-01
    0.101339335725657E+02    0.946079612367872E-01
    0.101389336645025E+02    0.946474946995963E-01
    0.101439337564392E+02    0.946877326328565E-01
    0.101489338483760E+02    0.947286807671912E-01
    0.101539339403128E+02    0.947703442527877E-01
    0.101589340322496E+02    0.948127294319178E-01
    0.101639341241864E+02    0.948558419021179E-01
    0.101689342161232E+02    0.948996875816927E-01
    0.101739343080600E+02    0.949442724599196E-01
    0.101789343999968E+02    0.949896026013734E-01
    0.101839344919335E+02    0.950356841432703E-01
    0.101889345838703E+02    0.950825232948625E-01
    0.101939346758071E+02    0.951301263347878E-01
    0.101989347677439E+02    0.951784996091886E-01
    0.102039348596807E+02    0.952276495304772E-01
    0.102089349516175E+02    0.952775825751664E-01
    0.102139350435543E+02    0.953283052836113E-01
    0.102189351354911E+02    0.953798242590730E-01
    0.102239352274278E+02    0.954321461677078E-01
    0.102289353193646E+02    0.954852777389923E-01
    0.102339354113014E+02    0.955392257666725E-01
    0.102389355032382E+02    0.955939971102518E-01
    0.102439355951750E+02    0.956495986969383E-01
    0.102489356871118E+02    0.957060375181647E-01
    0.102539357790486E+02    0.957633206650336E-01
    0.102589358709854E+02    0.958214552633448E-01
    0.102639359629221E+02    0.958804485487438E-01
    0.102689360548589E+02    0.959403078331475E-01
    0.102739361467957E+02    0.960010405170160E-01
    0.102789362387325E+02    0.960626540935426E-01
    0.102839363306693E+02    0.961251561529359E-01
    0.102889364226061E+02    0.961885543866791E-01
    0.102939365145429E+02    0.962528565916437E-01
    0.102989366064797E+02    0.963180706740259E-01
    0.103039366984164E+02    0.963842046530121E-01
    0.103089367903532E+02    0.964512666641097E-01
    0.103139368822900E+02    0.965192649621264E-01
    0.103189369742268E+02    0.965882079237331E-01
    0.103239370661636E+02    0.966581040494258E-01
    0.103289371581004E+02    0.967289619613107E-01
    0.103339372500372E+02    0.968007904492434E-01
    0.103389373419740E+02    0.968735983334448E-01
    0.103439374339107E+02    0.969473946641075E-01
    0.103489375258475E+02    0.970221885755171E-01
    0.103539376177843E+02    0.970979893365408E-01
    0.103589377097211E+02    0.971748063455275E-01
    0.103639378016579E+02    0.972526491295070E-01
    0.103689378935947E+02    0.973315273437527E-01
    0.103739379855315E+02    0.974114507713947E-01
    0.103789380774683E+02    0.974924293229473E-01
    0.103839381694050E+02    0.975744730361230E-01
    0.103889382613418E+02    0.976575920758621E-01
    0.103939383532786E+02    0.977417967344837E-01
    0.103989384452154E+02    0.978270974323332E-01
    0.104039385371522E+02    0.979135047186228E-01
    0.104089386290890E+02    0.980010292728193E-01
    0.104139387210258E+02    0.980896819063616E-01
    0.104189388129626E+02    0.981794735648653E-01
    0.104239389048993E+02    0.982704153307631E-01
    0.104289389968361E+02    0.983625184263775E-01
    0.104339390887729E+02    0.984557942174128E-01
    0.104389391807097E+02    0.985502542172601E-01
    0.104439392726465E+02    0.986459100899989E-01
    0.104489393645833E+02    0.987427736568606E-01
    0.104539394565201E+02    0.988408568997131E-01
    0.104589395484569E+02    0.989401719665991E-01
    0.104639396403936E+02    0.990407311770187E-01
    0.104689397323304E+02    0.991425470271841E-01
    0.104739398242672E+02    0.992456321954481E-01
    0.104789399162040E+02    0.993499995476829E-01
    0.104839400081408E+02    0.994556621425233E-01
    0.104889401000776E+02    0.995626332366019E-01
    0.104939401920144E+02    0.996709262894885E-01
    0.104989402839512E+02    0.997805549684678E-01
    0.105039403758879E+02    0.998915331529677E-01
    0.105089404678247E+02    0.100003874938702E+00
    0.105139405597615E+02    0.100117594638972E+00
    0.105189406516983E+02    0.100232706715765E+00
    0.105239407436351E+02    0.100349226247795E+00
    0.105289408355719E+02    0.100467167865670E+00
    0.105339409275087E+02    0.100586546958131E+00
    0.105389410194455E+02    0.100707378990345E+00
    0.105439411113822E+02    0.100829679672522E+00
    0.105489412033190E+02    0.100953464958106E+00
    0.105539412952558E+02    0.101078751045568E+00
    0.105589413871926E+02    0.101205554380821E+00
    0.105639414791294E+02    0.101333891659741E+00
    0.105689415710662E+02    0.101463779830755E+00
    0.105739416630030E+02    0.101595236097943E+00
    0.105789417549398E+02    0.101728277923666E+00
    0.105839418468765E+02    0.101862923032317E+00
    0.105889419388133E+02    0.101999189413789E+00
    0.105939420307501E+02    0.102137095327527E+00
    0.105989421226869E+02    0.102276659306929E+00
    0.106039422146237E+02    0.102417900164168E+00
    0.106089423065605E+02    0.102560836995443E+00
    0.106139423984973E+02    0.102705489186682E+00
    0.106189424904341E+02    0.102851876419680E+00
    0.106239425823708E+02    0.103000018678678E+00
    0.106289426743076E+02    0.103149936257119E+00
    0.106339427662444E+02    0.103301649766987E+00
    0.106389428581812E+02    0.103455180141834E+00
    0.106439429501180E+02    0.103610548650742E+00
    0.106489430420548E+02    0.103767776903221E+00
    0.106539431339916E+02    0.103926886858951E+00
    0.106589432259284E+02    0.104087900836719E+00
    0.106639433178651E+02    0.104250841523602E+00
    0.106689434098019E+02    0.104415731984293E+00
    0.106739435017387E+02    0.104582595670564E+00
    0.106789435936755E+02    0.104751456430772E+00
    0.106839436856123E+02    0.104922338519404E+00
    0.106889437775491E+02    0.105095266606687E+00
    0.106939438694859E+02    0.105270265788081E+00
    0.106989439614226E+02    0.105447361593903E+00
    0.107039440533594E+02    0.105626579998816E+00
    0.107089441452962E+02    0.105807947432579E+00
    0.107139442372330E+02    0.105991491596926E+00
    0.107189443291698E+02    0.106177237394523E+00
    0.107239444211066E+02    0.106365215151550E+00
    0.107289445130434E+02    0.106555452366967E+00
    0.107339446049802E+02    0.106747977878059E+00
    0.107389446969169E+02    0.106942821030061E+00
    0.107439447888537E+02    0.107140011686955E+00
    0.107489448807905E+02    0.107339580241066E+00
    0.107539449727273E+02    0.107541557622941E+00
    0.107589450646641E+02    0.107745975311359E+00
    0.107639451566009E+02    0.107952865343744E+00
    0.107689452485377E+02    0.108162260326416E+00
    0.107739453404745E+02    0.108374193446339E+00
    0.107789454324112E+02    0.108588698481978E+00
    0.107839455243480E+02    0.108805809815492E+00
    0.107889456162848E+02    0.109025562445209E+00
    0.107939457082216E+02    0.109247991998673E+00
    0.107989458001584E+02    0.109473134746273E+00
    0.108039458920952E+02    0.109701027615532E+00
    0.108089459840320E+02    0.109931708206022E+00
    0.108139460759688E+02    0.110165214804953E+00
    0.108189461679055E+02    0.110401586403437E+00
    0.108239462598423E+02    0.110640862713451E+00
    0.108289463517791E+02    0.110883084185659E+00
    0.108339464437159E+02    0.111128292026394E+00
    0.108389465356527E+02    0.111376528219842E+00
    0.108439466275895E+02    0.111627835543938E+00
    0.108489467195263E+02    0.111882257592885E+00
    0.108539468114631E+02    0.112139838797489E+00
    0.108589469033998E+02    0.112400624446702E+00
    0.108639469953366E+02    0.112664660709741E+00
    0.108689470872734E+02    0.112931994658774E+00
    0.108739471792102E+02    0.113202674292156E+00
    0.108789472711470E+02    0.113476748558201E+00
    0.108839473630838E+02    0.113754267379484E+00
    0.108889474550206E+02    0.114035281677669E+00
    0.108939475469574E+02    0.114319843398771E+00
    0.108989476388941E+02    0.114608005538976E+00
    0.109039477308309E+02    0.114899822170906E+00
    0.109089478227677E+02    0.115195348468063E+00
    0.109139479147045E+02    0.115494640521453E+00
    0.109189480066413E+02    0.115797756498082E+00
    0.109239480985781E+02    0.116104754313887E+00
    0.109289481905149E+02    0.116415694104746E+00
    0.109339482824517E+02    0.116730636986224E+00
    0.109389483743884E+02    0.117049645354484E+00
    0.109439484663252E+02    0.117372782915893E+00
    0.109489485582620E+02    0.117700114718862E+00
    0.109539486501988E+02    0.118031707187257E+00
    0.109589487421356E+02    0.118367628154755E+00
    0.109639488340724E+02    0.118707946900535E+00
    0.109689489260092E+02    0.119052734184645E+00
    0.109739490179460E+02    0.119402062288219E+00
    0.109789491098827E+02    0.119756005050259E+00
    0.109839492018195E+02    0.120114637909234E+00
    0.109889492937563E+02    0.120478037944815E+00
    0.109939493856931E+02    0.120846283921316E+00
    0.109989494776299E+02    0.121219456332746E+00
    0.110039495695667E+02    0.121597637449500E+00
    0.110089496615035E+02    0.121980911366844E+00
    0.110139497534403E+02    0.122369364055125E+00
    0.110189498453770E+02    0.122763083411914E+00
    0.110239499373138E+02    0.123162159316040E+00
    0.110289500292506E+02    0.123566683683638E+00
    0.110339501211874E+02    0.123976750526236E+00
    0.110389502131242E+02    0.124392456011004E+00
    0.110439503050610E+02    0.124813898522987E+00
    0.110489503969978E+02    0.125241178729883E+00
    0.110539504889346E+02    0.125674399648798E+00
    0.110589505808713E+02    0.126113666715500E+00
    0.110639506728081E+02    0.126559087856038E+00
    0.110689507647449E+02    0.127010773560820E+00
    0.110739508566817E+02    0.127468836961236E+00
    0.110789509486185E+02    0.127933393908903E+00
    0.110839510405553E+02    0.128404563057523E+00
    0.110889511324921E+02    0.128882465947608E+00
    0.110939512244289E+02    0.129367227093944E+00
    0.110989513163656E+02    0.129858974076181E+00
    0.111039514083024E+02    0.130357837632378E+00
    0.111089515002392E+02    0.130863951759385E+00
    0.111139515921760E+02    0.131377453796074E+00
    0.111189516841128E+02    0.131898484581648E+00
    0.111239517760496E+02    0.132427188379580E+00
    0.111289518679864E+02    0.132963713382047E+00
    0.111339519599232E+02    0.133508211358662E+00
    0.111389520518599E+02    0.134060838065124E+00
    0.111439521437967E+02    0.134621753285039E+00
    0.111489522357335E+02    0.135191120962294E+00
    0.111539523276703E+02    0.135769109333943E+00
    0.111589524196071E+02    0.136355891067343E+00
    0.111639525115439E+02    0.136951643403216E+00
    0.111689526034807E+02    0.137556548303575E+00
    0.111739526954175E+02    0.138170792605335E+00
    0.111789527873542E+02    0.138794568180921E+00
    0.111839528792910E+02    0.139428072103748E+00
    0.111889529712278E+02    0.140071506821631E+00
    0.111939530631646E+02    0.140725080336601E+00
    0.111989531551014E+02    0.141389006392212E+00
    0.112039532470382E+02    0.142063504668541E+00
    0.112089533389750E+02    0.142748800985287E+00
    0.112139534309118E+02    0.143445127513333E+00
    0.112189535228485E+02    0.144152722995199E+00
    0.112239536147853E+02    0.144871832974814E+00
    0.112289537067221E+02    0.145602710037034E+00
    0.112339537986589E+02    0.146345614057396E+00
    0.112389538905957E+02    0.147100812462570E+00
    0.112439539825325E+02    0.147868580502062E+00
    0.112489540744693E+02    0.148649201531306E+00
    0.112539541664061E+02    0.149442967308744E+00
    0.112589542583428E+02    0.150250178302244E+00
    0.112639543502796E+02    0.151071144013239E+00
    0.112689544422164E+02    0.151906183312311E+00
    0.112739545341532E+02    0.152755624790579E+00
    0.112789546260900E+02    0.153619807126619E+00
    0.112839547180268E+02    0.154499079469751E+00
    0.112889548099636E+02    0.155393801840531E+00
    0.112939549019004E+02    0.156304345549466E+00
    0.112989549938371E+02    0.157231093634630E+00
    0.113039550857739E+02    0.158174441319010E+00
    0.113089551777107E+02    0.159134796489650E+00
    0.113139552696475E+02    0.160112580198212E+00
    0.113189553615843E+02    0.161108227184694E+00
    0.113239554535211E+02    0.162122186425226E+00
    0.113289555454579E+02    0.163154921693460E+00
    0.113339556373947E+02    0.164206912489346E+00
    0.113389557293315E+02    0.165278653408507E+00
    0.113439558212682E+02    0.166370656932716E+00
    0.113489559132050E+02    0.167483452301522E+00
    0.113539560051418E+02    0.168617587002609E+00
    0.113589560970786E+02    0.169773627423116E+00
    0.113639561890154E+02    0.170952159648947E+00
    0.113689562809522E+02    0.172153790307060E+00
    0.113739563728890E+02    0.173379147451423E+00
    0.113789564648258E+02    0.174628881494477E+00
    0.113839565567625E+02    0.175903666186780E+00
    0.113889566486993E+02    0.177204199648497E+00
    0.113939567406361E+02    0.178531205453595E+00
    0.113989568325729E+02    0.179885433773501E+00
    0.114039569245097E+02    0.181267662580748E+00
    0.114089570164465E+02    0.182678698918001E+00
    0.114139571083833E+02    0.184119380236124E+00
    0.114189572003201E+02    0.185590575805801E+00
    0.114239572922568E+02    0.187093188207123E+00
    0.114289573841936E+02    0.188628154902600E+00
    0.114339574761304E+02    0.190196449898564E+00
    0.114389575680672E+02    0.191799085501031E+00
    0.114439576600040E+02    0.193437114172083E+00
    0.114489577519408E+02    0.195111630493532E+00
    0.114539578438776E+02    0.196823773244988E+00
    0.114589579358144E+02    0.198574727604064E+00
    0.114639580277511E+02    0.200365727477029E+00
    0.114689581196879E+02    0.202198057968920E+00
    0.114739582116247E+02    0.204073058002554E+00
    0.114789583035615E+02    0.205992123097267E+00
    0.114839583954983E+02    0.207956708318110E+00
    0.114889584874351E+02    0.209968331408093E+00
    0.114939585793719E+02    0.212028576116253E+00
    0.114989586713087E+02    0.214139095736268E+00
    0.115039587632454E+02    0.216301616870269E+00
    0.115089588551822E+02    0.218517943435227E+00
    0.115139589471190E+02    0.220789960929617E+00
    0.115189590390558E+02    0.223119640980242E+00
    0.115239591309926E+02    0.225509046190123E+00
    0.115289592229294E+02    0.227960335311817E+00
    0.115339593148662E+02    0.230475768768704E+00
    0.115389594068030E+02    0.233057714555804E+00
    0.115439594987397E+02    0.235708654545772E+00
    0.115489595906765E+02    0.238431191232365E+00
    0.115539596826133E+02    0.241228054993633E+00
    0.115589597745501E+02    0.244102111710550E+00
    0.115639598664869E+02    0.247056371222813E+00
    0.115689599584237E+02    0.250093996112784E+00
    0.115739600503605E+02    0.253218311297742E+00
    0.115789601422973E+02    0.256432814289892E+00
    0.115839602342341E+02    0.259741186232284E+00
    0.115889603261708E+02    0.263147303776191E+00
    0.115939604181076E+02    0.266655251872832E+00
    0.115989605100444E+02    0.270269337561380E+00
    0.116039606019812E+02    0.273994104844337E+00
    0.116089606939180E+02    0.277834350750584E+00
    0.116139607858548E+02    0.281795142692347E+00
    0.116189608777916E+02    0.285881837243861E+00
    0.116239609697284E+02    0.290100100471767E+00
    0.116289610616651E+02    0.294455929969275E+00
    0.116339611536019E+02    0.298955678759118E+00
    0.116389612455387E+02    0.303606081250262E+00
    0.116439613374755E+02    0.308414281453489E+00
    0.116489614294123E+02    0.313387863684797E+00
    0.116539615213491E+02    0.318534886011906E+00
    0.116589616132859E+02    0.323863916729119E+00
    0.116639617052227E+02    0.329384074179965E+00
    0.116689617971594E+02    0.335105070285232E+00
    0.116739618890962E+02    0.341037258178004E+00
    0.116789619810330E+02    0.347191684397098E+00
    0.116839620729698E+02    0.353580146146952E+00
    0.116889621649066E+02    0.360215254197566E+00
    0.116939622568434E+02    0.367110502067106E+00
    0.116989623487802E+02    0.374280342235119E+00
    0.117039624407170E+02    0.381740270187532E+00
    0.117089625326537E+02    0.389506917267771E+00
    0.117139626245905E+02    0.397598153385148E+00
    0.117189627165273E+02    0.406033200810643E+00
    0.117239628084641E+02    0.414832760454714E+00
    0.117289629004009E+02    0.424019152224128E+00
    0.117339629923377E+02    0.433616471290721E+00
    0.117389630842745E+02    0.443650762376203E+00
    0.117439631762113E+02    0.454150214479437E+00
    0.117489632681480E+02    0.465145378845718E+00
    0.117539633600848E+02    0.476669413418191E+00
    0.117589634520216E+02    0.488758357531619E+00
    0.117639635439584E+02    0.501451441218903E+00
    0.117689636358952E+02    0.514791434231232E+00
    0.117739637278320E+02    0.528825040657756E+00
    0.117789638197688E+02    0.543603346844047E+00
    0.117839639117056E+02    0.559182328278479E+00
    0.117889640036423E+02    0.575623430104607E+00
    0.117939640955791E+02    0.592994227021691E+00
    0.117989641875159E+02    0.611369180197968E+00
    0.118039642794527E+02    0.630830505829525E+00
    0.118089643713895E+02    0.651469175074676E+00
    0.118139644633263E+02    0.673386068641869E+00
    0.118189645552631E+02    0.696693314100836E+00
    0.118239646471999E+02    0.721515839857385E+00
    0.118289647391367E+02    0.747993187015056E+00
    0.118339648310734E+02    0.776281629406941E+00
    0.118389649230102E+02    0.806556663419809E+00
    0.118439650149470E+02    0.839015943484914E+00
    0.118489651068838E+02    0.873882757122696E+00
    0.118539651988206E+02    0.911410156344554E+00
    0.118589652907574E+02    0.951885891517655E+00
    0.118639653826942E+02    0.995638331522226E+00
    0.118689654746310E+02    0.104304360291545E+01
    0.118739655665677E+02    0.109453424460544E+01
    0.118789656585045E+02    0.115060975840194E+01
    0.118839657504413E+02    0.121184954692270E+01
    0.118889658423781E+02    0.127892887877943E+01
    0.118939659343149E+02    0.135263872103471E+01
    0.118989660262517E+02    0.143391055109322E+01
    0.119039661181885E+02    0.152384763415122E+01
    0.119089662101253E+02    0.162376477162339E+01
    0.119139663020620E+02    0.173523925529790E+01
    0.119189663939988E+02    0.186017679884889E+01
    0.119239664859356E+02    0.200089771154215E+01
    0.119289665778724E+02    0.216025076134914E+01
    0.119339666698092E+02    0.234176540830320E+01
    0.119389667617460E+02    0.254985797019726E+01
    0.119439668536828E+02    0.279011476976765E+01
    0.119489669456196E+02    0.306968703886560E+01
    0.119539670375563E+02    0.339785111023487E+01
    0.119589671294931E+02    0.378681814958970E+01
    0.119639672214299E+02    0.425292934454617E+01
    0.119689673133667E+02    0.481846193204259E+01
    0.119739674053035E+02    0.551443155034768E+01
    0.119789674972403E+02    0.638507377636963E+01
    0.119839675891771E+02    0.749526397723678E+01
    0.119889676811139E+02    0.894330725934576E+01
    0.119939677730506E+02    0.108840564746775E+02
    0.119989678649874E+02    0.135731377358084E+02
    0.120039679569242E+02    0.174576126466099E+02
    0.120089680488610E+02    0.233785928365968E+02
    0.120139681407978E+02    0.330773109013732E+02
    0.120189682327346E+02    0.506630509817602E+02
    0.120239683246714E+02    0.878888719154901E+02
    0.120289684166082E+02    0.190824803769835E+03
    0.120339685085449E+02    0.705323197259672E+03
    0.120389686004817E+02    0.166864349335521E+06
    0.120439686924185E+02    0.905367141899439E+03
    0.120489687843553E+02    0.207611125683657E+03
    0.120539688762921E+02    0.888905685440812E+02
    0.120589689682289E+02    0.487443697426947E+02
    0.120639690601657E+02    0.305543268395463E+02
    0.120689691521025E+02    0.208289374791389E+02
    0.120739692440393E+02    0.150410765019286E+02
    0.120789693359760E+02    0.113273850602838E+02
    0.120839694279128E+02    0.880779011375159E+01
    0.120889695198496E+02    0.702310449488028E+01
    0.120939696117864E+02    0.571490906818329E+01
    0.120989697037232E+02    0.472884614943492E+01
    0.121039697956600E+02    0.396816614081470E+01
    0.121089698875968E+02    0.336976645621352E+01
    0.121139699795336E+02    0.289109078094048E+01
    0.121189700714703E+02    0.250260949298375E+01
    0.121239701634071E+02    0.218332201425060E+01
    0.121289702553439E+02    0.191796972534622E+01
    0.121339703472807E+02    0.169525493899582E+01
    0.121389704392175E+02    0.150667165468868E+01
    0.121439705311543E+02    0.134571941249164E+01
    0.121489706230911E+02    0.120736336708969E+01
    0.121539707150279E+02    0.108765632795819E+01
    0.121589708069646E+02    0.983469589548505E+00
    0.121639708989014E+02    0.892298225754114E+00
    0.121689709908382E+02    0.812118232856267E+00
    0.121739710827750E+02    0.741280344210229E+00
    0.121789711747118E+02    0.678430154768880E+00
    0.121839712666486E+02    0.622447372452841E+00
    0.121889713585854E+02    0.572399144036894E+00
    0.121939714505222E+02    0.527503854977900E+00
    0.121989715424589E+02    0.487102805478477E+00
    0.122039716343957E+02    0.450637867210987E+00
    0.122089717263325E+02    0.417633722680297E+00
    0.122139718182693E+02    0.387683645932103E+00
    0.122189719102061E+02    0.360438041753253E+00
    0.122239720021429E+02    0.335595149698333E+00
    0.122289720940797E+02    0.312893459007691E+00
    0.122339721860165E+02    0.292105484673312E+00
    0.122389722779533E+02    0.273032633224088E+00
    0.122439723698900E+02    0.255500945812063E+00
    0.122489724618268E+02    0.239357552950395E+00
    0.122539725537636E+02    0.224467706121659E+00
    0.122589726457004E+02    0.210712284730662E+00
    0.122639727376372E+02    0.197985691318613E+00
    0.122689728295740E+02    0.186194068706883E+00
    0.122739729215108E+02    0.175253783932688E+00
    0.122789730134476E+02    0.165090134475691E+00
    0.122839731053843E+02    0.155636240423097E+00
    0.122889731973211E+02    0.146832092754404E+00
    0.122939732892579E+02    0.138623733189765E+00
    0.122989733811947E+02    0.130962545299601E+00
    0.123039734731315E+02    0.123804640016423E+00
    0.123089735650683E+02    0.117110321511141E+00
    0.123139736570051E+02    0.110843621687321E+00
    0.123189737489419E+02    0.104971893445031E+00
    0.123239738408786E+02    0.994654544200217E-01
    0.123289739328154E+02    0.942972741959950E-01
    0.123339740247522E+02    0.894426990583817E-01
    0.123389741166890E+02    0.848792092505516E-01
    0.123439742086258E+02    0.805862044395587E-01
    0.123489743005626E+02    0.765448137241078E-01
    0.123539743924994E+02    0.727377270434733E-01
    0.123589744844362E+02    0.691490452899163E-01
    0.123639745763729E+02    0.657641468023874E-01
    0.123689746683097E+02    0.625695682377182E-01
    0.123739747602465E+02    0.595528980860284E-01
    0.123789748521833E+02    0.567026813281253E-01
    0.123839749441201E+02    0.540083339291470E-01
    0.123889750360569E+02    0.514600660330503E-01
    0.123939751279937E+02    0.490488128660155E-01
    0.123989752199305E+02    0.467661724366478E-01
    0.124039753118672E+02    0.446043495719675E-01
    0.124089754038040E+02    0.425561047737767E-01
    0.124139754957408E+02    0.406147086681807E-01
    0.124189755876776E+02    0.387739002273777E-01
    0.124239756796144E+02    0.370278490598118E-01
    0.124289757715512E+02    0.353711211298970E-01
    0.124339758634880E+02    0.337986475824908E-01
    0.124389759554248E+02    0.323056963574516E-01
    0.124439760473615E+02    0.308878463144953E-01
    0.124489761392983E+02    0.295409636196241E-01
    0.124539762312351E+02    0.282611801716910E-01
    0.124589763231719E+02    0.270448738715936E-01
    0.124639764151087E+02    0.258886505577163E-01
    0.124689765070455E+02    0.247893274501536E-01
    0.124739765989823E+02    0.237439179621434E-01
    0.124789766909191E+02    0.227496177524984E-01
    0.124839767828559E+02    0.218037919001981E-01
    0.124889768747926E+02    0.209039631412573E-01
    0.124939769667294E+02    0.200478009358833E-01
    0.124989770586662E+02    0.192331115361338E-01
    0.125039771506030E+02    0.184578287072365E-01
    0.125089772425398E+02    0.177200052115658E-01
    0.125139773344766E+02    0.170178049297633E-01
    0.125189774264134E+02    0.163494955746298E-01
    0.125239775183502E+02    0.157134419477268E-01
    0.125289776102869E+02    0.151080996933580E-01
    0.125339777022237E+02    0.145320095088274E-01
    0.125389777941605E+02    0.139837917737215E-01
    0.125439778860973E+02    0.134621415640533E-01
    0.125489779780341E+02    0.129658240207125E-01
    0.125539780699709E+02    0.124936700436854E-01
    0.125589781619077E+02    0.120445722866029E-01
    0.125639782538445E+02    0.116174814280910E-01
    0.125689783457812E+02    0.112114026985263E-01
    0.125739784377180E+02    0.108253926425908E-01
    0.125789785296548E+02    0.104585560997350E-01
    0.125839786215916E+02    0.101100433861191E-01
    0.125889787135284E+02    0.977904766298172E-02
    0.125939788054652E+02    0.946480247765494E-02
    0.125989788974020E+02    0.916657946454361E-02
    0.126039789893388E+02    0.888368619441347E-02
    0.126089790812755E+02    0.861546416132088E-02
    0.126139791732123E+02    0.836128689729452E-02
    0.126189792651491E+02    0.812055820572286E-02
    0.126239793570859E+02    0.789271050510590E-02
    0.126289794490227E+02    0.767720327533457E-02
    0.126339795409595E+02    0.747352159997721E-02
    0.126389796328963E+02    0.728117479630556E-02
    0.126439797248331E+02    0.709969512924799E-02
    0.126489798167698E+02    0.692863661091359E-02
    0.126539799087066E+02    0.676757383478730E-02
    0.126589800006434E+02    0.661610094989257E-02
    0.126639800925802E+02    0.647383062012175E-02
    0.126689801845170E+02    0.634039308948485E-02
    0.126739802764538E+02    0.621543528693355E-02
    0.126789803683906E+02    0.609861998487060E-02
    0.126839804603274E+02    0.598962500542792E-02
    0.126889805522641E+02    0.588814247184745E-02
    0.126939806442009E+02    0.579387810199468E-02
    0.126989807361377E+02    0.570655054138278E-02
    0.127039808280745E+02    0.562589073324064E-02
    0.127089809200113E+02    0.555164132333308E-02
    0.127139810119481E+02    0.548355609739524E-02
    0.127189811038849E+02    0.542139944919266E-02
    0.127239811958217E+02    0.536494587735050E-02
    0.127289812877585E+02    0.531397950921900E-02
    0.127339813796952E+02    0.526829365015824E-02
    0.127389814716320E+02    0.522769035675070E-02
    0.127439815635688E+02    0.519198003247844E-02
    0.127489816555056E+02    0.516098104463014E-02
    0.127539817474424E+02    0.513451936112912E-02
    0.127589818393792E+02    0.511242820616927E-02
    0.127639819313160E+02    0.509454773357471E-02
    0.127689820232528E+02    0.508072471686181E-02
    0.127739821151895E+02    0.507081225507012E-02
    0.127789822071263E+02    0.506466949346674E-02
    0.127839822990631E+02    0.506216135828788E-02
    0.127889823909999E+02    0.506315830479381E-02
    0.127939824829367E+02    0.506753607774095E-02
    0.127989825748735E+02    0.507517548384837E-02
    0.128039826668103E+02    0.508596217535984E-02
    0.128089827587471E+02    0.509978644424097E-02
    0.128139828506838E+02    0.511654302639666E-02
    0.128189829426206E+02    0.513613091537940E-02
    0.128239830345574E+02    0.515845318508470E-02
    0.128289831264942E+02    0.518341682095979E-02
    0.128339832184310E+02    0.521093255928191E-02
    0.128389833103678E+02    0.524091473408074E-02
    0.128439834023046E+02    0.527328113131884E-02
    0.128489834942414E+02    0.530795284994793E-02
    0.128539835861781E+02    0.534485416949674E-02
    0.128589836781149E+02    0.538391242386013E-02
    0.128639837700517E+02    0.542505788095157E-02
    0.128689838619885E+02    0.546822362800186E-02
    0.128739839539253E+02    0.551334546209829E-02
    0.128789840458621E+02    0.556036178583125E-02
    0.128839841377989E+02    0.560921350772075E-02
    0.128889842297357E+02    0.565984394721422E-02
    0.128939843216724E+02    0.571219874412336E-02
    0.128989844136092E+02    0.576622577219701E-02
    0.129039845055460E+02    0.582187505343399E-02
    0.129089845974828E+02    0.587909868922349E-02
    0.129139846894196E+02    0.593785077112607E-02
    0.129189847813564E+02    0.599808731885685E-02
    0.129239848732932E+02    0.605976620853413E-02
    0.129289849652300E+02    0.612284710744418E-02
    0.129339850571668E+02    0.618729141155893E-02
    0.129389851491035E+02    0.625306218583833E-02
    0.129439852410403E+02    0.632012410722676E-02
    0.129489853329771E+02    0.638844341024042E-02
    0.129539854249139E+02    0.645798783501070E-02
    0.129589855168507E+02    0.652872657768009E-02
    0.129639856087875E+02    0.660063024306613E-02
    0.129689857007243E+02    0.667367079928545E-02
    0.129739857926611E+02    0.674782153559431E-02
    0.129789858845978E+02    0.682305701930752E-02
    0.129839859765346E+02    0.689935305840622E-02
    0.129889860684714E+02    0.697668666517286E-02
    0.129939861604082E+02    0.705503601325298E-02
    0.129989862523450E+02    0.713438041586686E-02
    0.130039863442818E+02    0.721470028329202E-02
    0.130089864362186E+02    0.729597709617344E-02
    0.130139865281554E+02    0.737819337558584E-02
    0.130189866200921E+02    0.746133265515350E-02
    0.130239867120289E+02    0.754537945454574E-02
    0.130289868039657E+02    0.763031925431659E-02
    0.130339868959025E+02    0.771613847204590E-02
    0.130389869878393E+02    0.780282443972161E-02
    0.130439870797761E+02    0.789036538233775E-02
    0.130489871717129E+02    0.797875039766450E-02
    0.130539872636497E+02    0.806796943714844E-02
    0.130589873555864E+02    0.815801328791765E-02
    0.130639874475232E+02    0.824887355586460E-02
    0.130689875394600E+02    0.834054264975480E-02
    0.130739876313968E+02    0.843301376636743E-02
    0.130789877233336E+02    0.852628087661218E-02
    0.130839878152704E+02    0.862033871262068E-02
    0.130889879072072E+02    0.871518275577536E-02
    0.130939879991440E+02    0.881080922566956E-02
    0.130989880910807E+02    0.890721506996864E-02
    0.131039881830175E+02    0.900439795516442E-02
    0.131089882749543E+02    0.910235625820330E-02
    0.131139883668911E+02    0.920108905897790E-02
    0.131189884588279E+02    0.930059613366765E-02
    0.131239885507647E+02    0.940087794891944E-02
    0.131289886427015E+02    0.950193565686250E-02
    0.131339887346383E+02    0.960377109094402E-02
    0.131389888265751E+02    0.970638676258479E-02
    0.131439889185118E+02    0.980978585864503E-02
    0.131489890104486E+02    0.991397223971657E-02
    0.131539891023854E+02    0.100189504391398E-01
    0.131589891943222E+02    0.101247256625213E-01
    0.131639892862590E+02    0.102313037938225E-01
    0.131689893781958E+02    0.103386913800168E-01
    0.131739894701326E+02    0.104468956577948E-01
    0.131789895620694E+02    0.105559245388579E-01
    0.131839896540061E+02    0.106657866201257E-01
    0.131889897459429E+02    0.107764911879820E-01
    0.131939898378797E+02    0.108880482239681E-01
    0.131989899298165E+02    0.110004684113715E-01
    0.132039900217533E+02    0.111137631427054E-01
    0.132089901136901E+02    0.112279445281067E-01
    0.132139902056269E+02    0.113430254046458E-01
    0.132189902975637E+02    0.114590193465938E-01
    0.132239903895004E+02    0.115759406766527E-01
    0.132289904814372E+02    0.116938044781884E-01
    0.132339905733740E+02    0.118126266084750E-01
    0.132389906653108E+02    0.119324237129753E-01
    0.132439907572476E+02    0.120532132406359E-01
    0.132489908491844E+02    0.121750134649637E-01
    0.132539909411212E+02    0.122978434831829E-01
    0.132589910330580E+02    0.124217232672970E-01
    0.132639911249947E+02    0.125466736560651E-01
    0.132689912169315E+02    0.126727163885094E-01
    0.132739913088683E+02    0.127998741249047E-01
    0.132789914008051E+02    0.129281704709094E-01
    0.132839914927419E+02    0.130576300032777E-01
    0.132889915846787E+02    0.131882782970679E-01
    0.132939916766155E+02    0.133201419544856E-01
    0.132989917685523E+02    0.134532486354134E-01
    0.133039918604890E+02    0.135876270896100E-01
    0.133089919524258E+02    0.137233071909803E-01
    0.133139920443626E+02    0.138603199734769E-01
    0.133189921362994E+02    0.139986976692563E-01
    0.133239922282362E+02    0.141384737488775E-01
    0.133289923201730E+02    0.142796829637617E-01
    0.133339924121098E+02    0.144223613910040E-01
    0.133389925040466E+02    0.145665464806766E-01
    0.133439925959833E+02    0.147122771057503E-01
    0.133489926879201E+02    0.148595936147723E-01
    0.133539927798569E+02    0.150085378874618E-01
    0.133589928717937E+02    0.151591533933835E-01
    0.133639929637305E+02    0.153114852538694E-01
    0.133689930556673E+02    0.154655803073826E-01
    0.133739931476041E+02    0.156214871785158E-01
    0.133789932395409E+02    0.157792563508450E-01
    0.133839933314777E+02    0.159389402438757E-01
    0.133889934234144E+02    0.161005932942270E-01
    0.133939935153512E+02    0.162642720416290E-01
    0.133989936072880E+02    0.164300352194926E-01
    0.134039936992248E+02    0.165979438508732E-01
    0.134089937911616E+02    0.167680613498455E-01
    0.134139938830984E+02    0.169404536287663E-01
    0.134189939750352E+02    0.171151892116889E-01
    0.134239940669720E+02    0.172923393544354E-01
    0.134289941589087E+02    0.174719781721549E-01
    0.134339942508455E+02    0.176541827725859E-01
    0.134389943427823E+02    0.178390334010870E-01
    0.134439944347191E+02    0.180266135899108E-01
    0.134489945266559E+02    0.182170103194673E-01
    0.134539946185927E+02    0.184103141884705E-01
    0.134589947105295E+02    0.186066195949017E-01
    0.134639948024663E+02    0.188060249264549E-01
    0.134689948944030E+02    0.190086327674127E-01
    0.134739949863398E+02    0.192145501125035E-01
    0.134789950782766E+02    0.194238885984633E-01
    0.134839951702134E+02    0.196367647517572E-01
    0.134889952621502E+02    0.198533002448088E-01
    0.134939953540870E+02    0.200736221796202E-01
    0.134989954460238E+02    0.202978633821290E-01
    0.135039955379606E+02    0.205261627194935E-01
    0.135089956298973E+02    0.207586654382575E-01
    0.135139957218341E+02    0.209955235338368E-01
    0.135189958137709E+02    0.212368960901181E-01
    0.135239959057077E+02    0.214829497924349E-01
    0.135289959976445E+02    0.217338592624281E-01
    0.135339960895813E+02    0.219898075890311E-01
    0.135389961815181E+02    0.222509868230185E-01
    0.135439962734549E+02    0.225175985213682E-01
    0.135489963653916E+02    0.227898543314873E-01
    0.135539964573284E+02    0.230679766188929E-01
    0.135589965492652E+02    0.233521991419999E-01
    0.135639966412020E+02    0.236427677782699E-01
    0.135689967331388E+02    0.239399413062240E-01
    0.135739968250756E+02    0.242439922483080E-01
    0.135789969170124E+02    0.245552077802838E-01
    0.135839970089492E+02    0.248738907130918E-01
    0.135889971008859E+02    0.252003605540608E-01
    0.135939971928227E+02    0.255349546549378E-01
    0.135989972847595E+02    0.258780294549961E-01
    0.136039973766963E+02    0.262299618285097E-01
    0.136089974686331E+02    0.265911505467313E-01
    0.136139975605699E+02    0.269620178658728E-01
    0.136189976525067E+02    0.273430112537056E-01
    0.136239977444435E+02    0.277346052689810E-01
    0.136289978363803E+02    0.281373036094927E-01
    0.136339979283170E+02    0.285516413464932E-01
    0.136389980202538E+02    0.289781873652955E-01
    0.136439981121906E+02    0.294175470343863E-01
    0.136489982041274E+02    0.298703651280418E-01
    0.136539982960642E+02    0.303373290306980E-01
    0.136589983880010E+02    0.308191722548670E-01
    0.136639984799378E+02    0.313166783085531E-01
    0.136689985718746E+02    0.318306849528565E-01
    0.136739986638113E+02    0.323620888959019E-01
    0.136789987557481E+02    0.329118509755070E-01
    0.136839988476849E+02    0.334810018902565E-01
    0.136889989396217E+02    0.340706485470348E-01
    0.136939990315585E+02    0.346819811027359E-01
    0.136989991234953E+02    0.353162807895667E-01
    0.137039992154321E+02    0.359749286239586E-01
    0.137089993073689E+02    0.366594151242921E-01
    0.137139993993056E+02    0.373713511582228E-01
    0.137189994912424E+02    0.381124800936008E-01
    0.137239995831792E+02    0.388846914225315E-01
    0.137289996751160E+02    0.396900360740258E-01
    0.137339997670528E+02    0.405307436605338E-01
    0.137389998589896E+02    0.414092419449036E-01
    0.137439999509264E+02    0.423281788641579E-01
    0.137490000428632E+02    0.432904475047322E-01
    0.137540001347999E+02    0.442992144945515E-01
    0.137590002267367E+02    0.453579523616168E-01
    0.137640003186735E+02    0.464704765121425E-01
    0.137690004106103E+02    0.476409876032491E-01
    0.137740005025471E+02    0.488741202386069E-01
    0.137790005944839E+02    0.501749990978343E-01
    0.137840006864207E+02    0.515493038389968E-01
    0.137890007783575E+02    0.530033443589560E-01
    0.137940008702942E+02    0.545441485280860E-01
    0.137990009622310E+02    0.561795644199065E-01
    0.138040010541678E+02    0.579183804719040E-01
    0.138090011461046E+02    0.597704667590153E-01
    0.138140012380414E+02    0.617469420384852E-01
    0.138190013299782E+02    0.638603720557971E-01
    0.138240014219150E+02    0.661250060400216E-01
    0.138290015138518E+02    0.685570601013671E-01
    0.138340016057886E+02    0.711750585555554E-01
    0.138390016977253E+02    0.740002472199388E-01
    0.138440017896621E+02    0.770570966984069E-01
    0.138490018815989E+02    0.803739189373155E-01
    0.138540019735357E+02    0.839836273728848E-01
    0.138590020654725E+02    0.879246804866438E-01
    0.138640021574093E+02    0.922422615146102E-01
    0.138690022493461E+02    0.969897648445481E-01
    0.138740023412829E+02    0.102230684371669E+00
    0.138790024332196E+02    0.108041033886292E+00
    0.138840025251564E+02    0.114512479140029E+00
    0.138890026170932E+02    0.121756432810177E+00
    0.138940027090300E+02    0.129909468396045E+00
    0.138990028009668E+02    0.139140565048253E+00
    0.139040028929036E+02    0.149660931277337E+00
    0.139090029848404E+02    0.161737519221524E+00
    0.139140030767772E+02    0.175711913200956E+00
    0.139190031687139E+02    0.192027196242429E+00
    0.139240032606507E+02    0.211266914415938E+00
    0.139290033525875E+02    0.234212826559221E+00
    0.139340034445243E+02    0.261932609970442E+00
    0.139390035364611E+02    0.295916792030963E+00
    0.139440036283979E+02    0.338299389796901E+00
    0.139490037203347E+02    0.392226607917674E+00
    0.139540038122715E+02    0.462499681290777E+00
    0.139590039042082E+02    0.556753466353024E+00
    0.139640039961450E+02    0.687751930005543E+00
    0.139690040880818E+02    0.878203455667807E+00
    0.139740041800186E+02    0.117185273955850E+01
    0.139790042719554E+02    0.166234843366595E+01
    0.139840043638922E+02    0.258205120024878E+01
    0.139890044558290E+02    0.465168774777326E+01
    0.139940045477658E+02    0.111641864061864E+02
    0.139990046397025E+02    0.601908404280859E+02
    0.140040047316393E+02    0.436452953692996E+03
    0.140090048235761E+02    0.186807082190437E+02
    0.140140049155129E+02    0.561515660186613E+01
    0.140190050074497E+02    0.259973494992375E+01
    0.140240050993865E+02    0.146420284749538E+01
    0.140290051913233E+02    0.922557764635784E+00
    0.140340052832601E+02    0.625063244339780E+00
    0.140390053751969E+02    0.445553809666920E+00
    0.140440054671336E+02    0.329701168679689E+00
    0.140490055590704E+02    0.251060319016276E+00
    0.140540056510072E+02    0.195541907339917E+00
    0.140590057429440E+02    0.155099041151834E+00
    0.140640058348808E+02    0.124874886199293E+00
    0.140690059268176E+02    0.101803137480269E+00
    0.140740060187544E+02    0.838742105832867E-01
    0.140790061106912E+02    0.697288639537402E-01
    0.140840062026279E+02    0.584225837012895E-01
    0.140890062945647E+02    0.492835339266616E-01
    0.140940063865015E+02    0.418239819701570E-01
    0.140990064784383E+02    0.356834222034080E-01
    0.141040065703751E+02    0.305910988458249E-01
    0.141090066623119E+02    0.263407393644886E-01
    0.141140067542487E+02    0.227731682870758E-01
    0.141190068461855E+02    0.197641218724736E-01
    0.141240069381222E+02    0.172155650124098E-01
    0.141290070300590E+02    0.150494098841054E-01
    0.141340071219958E+02    0.132029091911838E-01
    0.141390072139326E+02    0.116252347961438E-01
    0.141440073058694E+02    0.102749071859362E-01
    0.141490073978062E+02    0.911784348910944E-02
    0.141540074897430E+02    0.812586051454561E-02
    0.141590075816798E+02    0.727551619395038E-02
    0.141640076736165E+02    0.654720526698571E-02
    0.141690077655533E+02    0.592444779402743E-02
    0.141740078574901E+02    0.539332521426995E-02
    0.141790079494269E+02    0.494203023765494E-02
    0.141840080413637E+02    0.456050524502141E-02
    0.141890081333005E+02    0.424015000844765E-02
    0.141940082252373E+02    0.397358407732394E-02
    0.141990083171741E+02    0.375445255351838E-02
    0.142040084091108E+02    0.357726651644952E-02
    0.142090085010476E+02    0.343727127969767E-02
    0.142140085929844E+02    0.333033712555578E-02
    0.142190086849212E+02    0.325286828859297E-02
    0.142240087768580E+02    0.320172682859170E-02
    0.142290088687948E+02    0.317416870935018E-02
    0.142340089607316E+02    0.316778992861812E-02
    0.142390090526684E+02    0.318048096081393E-02
    0.142440091446052E+02    0.321038810321053E-02
    0.142490092365419E+02    0.325588057814623E-02
    0.142540093284787E+02    0.331552245298164E-02
    0.142590094204155E+02    0.338804860746669E-02
    0.142640095123523E+02    0.347234411259338E-02
    0.142690096042891E+02    0.356742650290266E-02
    0.142740096962259E+02    0.367243048584555E-02
    0.142790097881627E+02    0.378659475850363E-02
    0.142840098800995E+02    0.390925059633385E-02
    0.142890099720362E+02    0.403981197877085E-02
    0.142940100639730E+02    0.417776703256541E-02
    0.142990101559098E+02    0.432267061444443E-02
    0.143040102478466E+02    0.447413788157642E-02
    0.143090103397834E+02    0.463183872250409E-02
    0.143140104317202E+02    0.479549294042072E-02
    0.143190105236570E+02    0.496486609765380E-02
    0.143240106155938E+02    0.513976594424952E-02
    0.143290107075305E+02    0.532003936561319E-02
    0.143340107994673E+02    0.550556979453884E-02
    0.143390108914041E+02    0.569627504176546E-02
    0.143440109833409E+02    0.589210550717786E-02
    0.143490110752777E+02    0.609304274047189E-02
    0.143540111672145E+02    0.629909832525912E-02
    0.143590112591513E+02    0.651031307034656E-02
    0.143640113510881E+02    0.672675648737892E-02
    0.143690114430248E+02    0.694852655179641E-02
    0.143740115349616E+02    0.717574973717664E-02
    0.143790116268984E+02    0.740858132346358E-02
    0.143840117188352E+02    0.764720598239546E-02
    0.143890118107720E+02    0.789183864741449E-02
    0.143940119027088E+02    0.814272568088285E-02
    0.143990119946456E+02    0.840014635576287E-02
    0.144040120865824E+02    0.866441467461492E-02
    0.144090121785191E+02    0.893588155478512E-02
    0.144140122704559E+02    0.921493741546145E-02
    0.144190123623927E+02    0.950201521000019E-02
    0.144240124543295E+02    0.979759395605722E-02
    0.144290125462663E+02    0.101022028264186E-01
    0.144340126382031E+02    0.104164258759368E-01
    0.144390127301399E+02    0.107409074945327E-01
    0.144440128220767E+02    0.110763586938225E-01
    0.144490129140134E+02    0.114235643558920E-01
    0.144540130059502E+02    0.117833915981456E-01
    0.144590130978870E+02    0.121567994389548E-01
    0.144640131898238E+02    0.125448499864033E-01
    0.144690132817606E+02    0.129487214184965E-01
    0.144740133736974E+02    0.133697230799619E-01
    0.144790134656342E+02    0.138093130911176E-01
    0.144840135575710E+02    0.142691189518247E-01
    0.144890136495078E+02    0.147509617331957E-01
    0.144940137414445E+02    0.152568845877732E-01
    0.144990138333813E+02    0.157891864837124E-01
    0.145040139253181E+02    0.163504622913126E-01
    0.145090140172549E+02    0.169436506359274E-01
    0.145140141091917E+02    0.175720913002071E-01
    0.145190142011285E+02    0.182395944383162E-01
    0.145240142930653E+02    0.189505244932181E-01
    0.145290143850021E+02    0.197099025379957E-01
    0.145340144769388E+02    0.205235318672633E-01
    0.145390145688756E+02    0.213981531494078E-01
    0.145440146608124E+02    0.223416374639675E-01
    0.145490147527492E+02    0.233632283071553E-01
    0.145540148446860E+02    0.244738474687043E-01
    0.145590149366228E+02    0.256864850333039E-01
    0.145640150285596E+02    0.270167013536268E-01
    0.145690151204964E+02    0.284832797396028E-01
    0.145740152124331E+02    0.301090845217421E-01
    0.145790153043699E+02    0.319222026810162E-01
    0.145840153963067E+02    0.339574826951980E-01
    0.145890154882435E+02    0.362586386218615E-01
    0.145940155801803E+02    0.388811725135431E-01
    0.145990156721171E+02    0.418965043429546E-01
    0.146040157640539E+02    0.453979216485555E-01
    0.146090158559907E+02    0.495093366539972E-01
    0.146140159479274E+02    0.543984903205522E-01
    0.146190160398642E+02    0.602974127593380E-01
    0.146240161318010E+02    0.675351321200969E-01
    0.146290162237378E+02    0.765918791463994E-01
    0.146340163156746E+02    0.881927622059569E-01
    0.146390164076114E+02    0.103477886256855E+00
    0.146440164995482E+02    0.124330276179873E+00
    0.146490165914849E+02    0.154055937653652E+00
    0.146540166834217E+02    0.198930137164097E+00
    0.146590167753585E+02    0.272160778838323E+00
    0.146640168672953E+02    0.405852795516421E+00
    0.146690169592321E+02    0.696922761767095E+00
    0.146740170511689E+02    0.156971031792923E+01
    0.146790171431057E+02    0.742896136214168E+01
    0.146840172350425E+02    0.995198674132823E+02
    0.146890173269792E+02    0.270285993192784E+01
    0.146940174189160E+02    0.738299196461337E+00
    0.146990175108528E+02    0.319321077622089E+00
    0.147040176027896E+02    0.168157303045488E+00
    0.147090176947264E+02    0.990708847066624E-01
    0.147140177866632E+02    0.626559332247229E-01
    0.147190178786000E+02    0.415960672727717E-01
    0.147240179705368E+02    0.286071326369457E-01
    0.147290180624735E+02    0.202174980642949E-01
    0.147340181544103E+02    0.146140926420577E-01
    0.147390182463471E+02    0.107813381932944E-01
    0.147440183382839E+02    0.811798109223707E-02
    0.147490184302207E+02    0.625173752921005E-02
    0.147540185221575E+02    0.494341205616436E-02
    0.147590186140943E+02    0.403449009361255E-02
    0.147640187060311E+02    0.341714080659311E-02
    0.147690187979678E+02    0.301636133396358E-02
    0.147740188899046E+02    0.277898408287755E-02
    0.147790189818414E+02    0.266670839008695E-02
    0.147840190737782E+02    0.265156881864933E-02
    0.147890191657150E+02    0.271292105191380E-02
    0.147940192576518E+02    0.283539706895333E-02
    0.147990193495886E+02    0.300749356395068E-02
    0.148040194415253E+02    0.322058267720980E-02
    0.148090195334621E+02    0.346820977743539E-02
    0.148140196253989E+02    0.374558989788639E-02
    0.148190197173357E+02    0.404924408863959E-02
    0.148240198092725E+02    0.437673610573457E-02
    0.148290199012093E+02    0.472648248135360E-02
    0.148340199931461E+02    0.509761750789403E-02
    0.148390200850829E+02    0.548990050864330E-02
    0.148440201770196E+02    0.590365690039545E-02
    0.148490202689564E+02    0.633974759234584E-02
    0.148540203608932E+02    0.679956362666557E-02
    0.148590204528300E+02    0.728504494886306E-02
    0.148640205447668E+02    0.779872403516774E-02
    0.148690206367036E+02    0.834379701672048E-02
    0.148740207286404E+02    0.892422714864371E-02
    0.148790208205772E+02    0.954488825900062E-02
    0.148840209125139E+02    0.102117595571027E-01
    0.148890210044507E+02    0.109321884461036E-01
    0.148940210963875E+02    0.117152456401108E-01
    0.148990211883243E+02    0.125722083158018E-01
    0.149040212802611E+02    0.135172245087542E-01
    0.149090213721979E+02    0.145682393271921E-01
    0.149140214641347E+02    0.157483074344743E-01
    0.149190215560714E+02    0.170874884564754E-01
    0.149240216480082E+02    0.186256442148144E-01
    0.149290217399450E+02    0.204166702763933E-01
    0.149340218318818E+02    0.225350809954893E-01
    0.149390219238186E+02    0.250865960846608E-01
    0.149440220157554E+02    0.282258156835661E-01
    0.149490221076922E+02    0.321870684005508E-01
    0.149540221996290E+02    0.373411691815491E-01
    0.149590222915657E+02    0.443067479308587E-01
    0.149640223835025E+02    0.541866215328606E-01
    0.149690224754393E+02    0.691229665510606E-01
    0.149740225673761E+02    0.937877261550398E-01
    0.149790226593129E+02    0.140206166056402E+00
    0.149840227512497E+02    0.248520125603109E+00
    0.149890228431865E+02    0.636262594577291E+00
    0.149940229351233E+02    0.654852252480310E+01
    0.149990230270600E+02    0.265854800758230E+01
    0.150040231189968E+02    0.309708677118292E+00
    0.150090232109336E+02    0.966166574668122E-01
    0.150140233028704E+02    0.410077171319080E-01
    0.150190233948072E+02    0.201928241828034E-01
    0.150240234867440E+02    0.109036844047462E-01
    0.150290235786808E+02    0.636480904675119E-02
    0.150340236706175E+02    0.407413274558337E-02
    0.150390237625543E+02    0.295482295506654E-02
    0.150440238544911E+02    0.249131915727004E-02
    0.150490239464279E+02    0.241700111520167E-02
    0.150540240383647E+02    0.258607115879506E-02
    0.150590241303015E+02    0.291574313548146E-02
    0.150640242222383E+02    0.335816177981440E-02
    0.150690243141751E+02    0.388597237267173E-02
    0.150740244061118E+02    0.448461038322396E-02
    0.150790244980486E+02    0.514812206474574E-02
    0.150840245899854E+02    0.587698068898593E-02
    0.150890246819222E+02    0.667715270987233E-02
    0.150940247738590E+02    0.756008580904356E-02
    0.150990248657958E+02    0.854355631325475E-02
    0.151040249577326E+02    0.965354668766613E-02
    0.151090250496694E+02    0.109276243616735E-01
    0.151140251416061E+02    0.124208037980761E-01
    0.151190252335429E+02    0.142158843194144E-01
    0.151240253254797E+02    0.164424601557983E-01
    0.151290254174165E+02    0.193140415283916E-01
    0.151340255093533E+02    0.232064648685059E-01
    0.151390256012901E+02    0.288413412053881E-01
    0.151440256932269E+02    0.377782003711056E-01
    0.151490257851636E+02    0.540165404160109E-01
    0.151540258771004E+02    0.910321892801756E-01
    0.151590259690372E+02    0.225629158430416E+00
    0.151640260609740E+02    0.332893561037564E+01
    0.151690261529108E+02    0.401027590827687E+00
    0.151740262448476E+02    0.437620452723877E-01
    0.151790263367844E+02    0.997585081310927E-02
    0.151840264287212E+02    0.276378888449164E-02
    0.151890265206579E+02    0.118597118524241E-02
    0.151940266125947E+02    0.131811357000419E-02
    0.151990267045315E+02    0.209618295812033E-02
    0.152040267964683E+02    0.318562569044428E-02
    0.152090268884051E+02    0.450240814604154E-02
    0.152140269803419E+02    0.609267334533566E-02
    0.152190270722787E+02    0.813316319211334E-02
    0.152240271642155E+02    0.110238489448773E-01
    0.152290272561522E+02    0.156442790848916E-01
    0.152340273480890E+02    0.240199821407054E-01
    0.152390274400258E+02    0.411748554796015E-01
    0.152440275319626E+02    0.808974832897405E-01
    0.152490276238994E+02    0.186868523379835E+00
    0.152540277158362E+02    0.531800685847367E+00
    0.152590278077730E+02    0.213236271639475E+01
    0.152640278997098E+02    0.215821898948236E+02
    0.152690279916465E+02    0.136108896687806E+03
    0.152740280835833E+02    0.145300285949831E+02
    0.152790281755201E+02    0.811733798843243E+01
    0.152840282674569E+02    0.695274295945383E+01
    0.152890283593937E+02    0.739299281123277E+01
    0.152940284513305E+02    0.908306368285614E+01
    0.152990285432673E+02    0.125385918224827E+02
    0.153040286352040E+02    0.193115161491369E+02
    0.153090287271408E+02    0.334671032077358E+02
    0.153140288190776E+02    0.670892502860640E+02
    0.153190289110144E+02    0.165985932976654E+03
    0.153240290029512E+02    0.602607182234984E+03
    0.153290290948880E+02    0.705859618461380E+04
    0.153340291868248E+02    0.129690405212785E+05
    0.153390292787616E+02    0.195448184953533E+04
    0.153440293706983E+02    0.112635099165906E+04
    0.153490294626351E+02    0.100295346497625E+04
    0.153540295545719E+02    0.118247763519301E+04
    0.153590296465087E+02    0.182176366591482E+04
    0.153640297384455E+02    0.406498203955273E+04
    0.153690298303823E+02    0.215314122066748E+05
    0.153740299223191E+02    0.188988684219070E+06
    0.153790300142559E+02    0.822343088092028E+04
    0.153840301061926E+02    0.285620958912855E+04
    0.153890301981294E+02    0.160883348071036E+04
    0.153940302900662E+02    0.115912455382609E+04
    0.153990303820030E+02    0.986617537391932E+03
    0.154040304739398E+02    0.962463550597620E+03
    0.154090305658766E+02    0.107035263465321E+04
    0.154140306578134E+02    0.138018899038233E+04
    0.154190307497502E+02    0.217562497092107E+04
    0.154240308416869E+02    0.487521957340031E+04
    0.154290309336237E+02    0.276441609811788E+05
    0.154340310255605E+02    0.811549522672101E+05
    0.154390311174973E+02    0.532727711358594E+04
    0.154440312094341E+02    0.170433612706636E+04
    0.154490313013709E+02    0.831258026367590E+03
    0.154540313933077E+02    0.501175119513430E+03
    0.154590314852444E+02    0.346251108338061E+03
    0.154640315771812E+02    0.264815232308552E+03
    0.154690316691180E+02    0.220477252800257E+03
    0.154740317610548E+02    0.198422354802989E+03
    0.154790318529916E+02    0.192958664125137E+03
    0.154840319449284E+02    0.203892833807078E+03
    0.154890320368652E+02    0.237040060535407E+03
    0.154940321288020E+02    0.310282366209053E+03
    0.154990322207387E+02    0.478851793449328E+03
    0.155040323126755E+02    0.881449891852527E+03
    0.155090324046123E+02    0.301681958867247E+04
    0.155140324965491E+02    0.125874006602464E+06
    0.155190325884859E+02    0.664549687922798E+04
    0.155240326804227E+02    0.144444569482227E+04
    0.155290327723595E+02    0.666607927222232E+03
    0.155340328642963E+02    0.414124637043777E+03
    0.155390329562330E+02    0.304178280061820E+03
    0.155440330481698E+02    0.249763173804311E+03
    0.155490331401066E+02    0.925620508456249E+30
    0.155540332320434E+02    0.454580474868755E+21
    0.155590333239802E+02    0.274855288145938E+18
    0.155640334159170E+02    0.284963208434568E+16
    0.155690335078538E+02    0.104683445940123E+15
    0.155740335997905E+02    0.787243355601711E+13
    0.155790336917273E+02    0.937758416335192E+12
    0.155840337836641E+02    0.153663724928539E+12
    0.155890338756009E+02    0.318044378307866E+11
    0.155940339675377E+02    0.786009953845739E+10
    0.155990340594745E+02    0.222991454050500E+10
    0.156040341514113E+02    0.706113123627948E+09
    0.156090342433481E+02    0.244579594140366E+09
    0.156140343352848E+02    0.913073431422933E+08
    0.156190344272216E+02    0.363326111934421E+08
    0.156240345191584E+02    0.152771226227514E+08
    0.156290346110952E+02    0.674134543936731E+07
    0.156340347030320E+02    0.310430276988359E+07
    0.156390347949688E+02    0.148474887504957E+07
    0.156440348869056E+02    0.734654772406079E+06
    0.156490349788424E+02    0.374772958439897E+06
    0.156540350707791E+02    0.196523787041296E+06
    0.156590351627159E+02    0.105654567038147E+06
    0.156640352546527E+02    0.581006301955243E+05
    0.156690353465895E+02    0.326131656909951E+05
    0.156740354385263E+02    0.186515445923537E+05
    0.156790355304631E+02    0.108495964282725E+05
    0.156840356223999E+02    0.640949241919457E+04
    0.156890357143366E+02    0.384007049058549E+04
    0.156940358062734E+02    0.233028688579979E+04
    0.156990358982102E+02    0.143065596222157E+04
    0.157040359901470E+02    0.887703964712414E+03
    0.157090360820838E+02    0.556173710575466E+03
    0.157140361740206E+02    0.351573840282316E+03
    0.157190362659574E+02    0.224076262444024E+03
    0.157240363578942E+02    0.143918425166510E+03
    0.157290364498309E+02    0.931127732884467E+02
    0.157340365417677E+02    0.606698903891503E+02
    0.157390366337045E+02    0.398087973511278E+02
    0.157440367256413E+02    0.263070927354688E+02
    0.157490368175781E+02    0.175136566397771E+02
    0.157540369095149E+02    0.117513235460470E+02
    0.157590370014517E+02    0.795178603133322E+01
    0.157640370933885E+02    0.543032182085255E+01
    0.157690371853252E+02    0.374557661048337E+01
    0.157740372772620E+02    0.261158599577856E+01
    0.157790373691988E+02    0.184216910416023E+01
    0.157840374611356E+02    0.131554903584501E+01
    0.157890375530724E+02    0.951708263256059E+00
    0.157940376450092E+02    0.697818109522687E+00
    0.157990377369460E+02    0.518819682063361E+00
    0.158040378288828E+02    0.391310200084825E+00
    0.158090379208195E+02    0.299560826448637E+00
    0.158140380127563E+02    0.232914984367265E+00
    0.158190381046931E+02    0.184084048066084E+00
    0.158240381966299E+02    0.148028134119069E+00
    0.158290382885667E+02    0.121219306012934E+00
    0.158340383805035E+02    0.101155176568690E+00
    0.158390384724403E+02    0.860366860133696E-01
    0.158440385643770E+02    0.745536279358735E-01
    0.158490386563138E+02    0.657409470327163E-01
    0.158540387482506E+02    0.588815661534533E-01
    0.158590388401874E+02    0.534398519142951E-01
    0.158640389321242E+02    0.490153118404548E-01
    0.158690390240610E+02    0.453097172425218E-01
    0.158740391159978E+02    0.421032086774590E-01
    0.158790392079346E+02    0.392364888244805E-01
    0.158840392998713E+02    0.365972175342094E-01
    0.158890393918081E+02    0.341093810601003E-01
    0.158940394837449E+02    0.317248321217206E-01
    0.158990395756817E+02    0.294164703069929E-01
    0.159040396676185E+02    0.271727062613973E-01
    0.159090397595553E+02    0.249929631360582E-01
    0.159140398514921E+02    0.228840378977790E-01
    0.159190399434289E+02    0.208571884334903E-01
    0.159240400353656E+02    0.189258396502098E-01
    0.159290401273024E+02    0.171038193400885E-01
    0.159340402192392E+02    0.154040463821457E-01
    0.159390403111760E+02    0.138376024096205E-01
    0.159440404031128E+02    0.124131248589743E-01
    0.159490404950496E+02    0.111364652112811E-01
    0.159540405869864E+02    0.100105617029976E-01
    0.159590406789232E+02    0.903548104737964E-02
    0.159640407708599E+02    0.820858885064036E-02
    0.159690408627967E+02    0.752481342559423E-02
    0.159740409547335E+02    0.697697256347297E-02
    0.159790410466703E+02    0.655613746385504E-02
    0.159840411386071E+02    0.625201239480063E-02
    0.159890412305439E+02    0.605331270446804E-02
    0.159940413224807E+02    0.594812750747822E-02
    0.159990414144174E+02    0.592425669169323E-02
    0.160040415063542E+02    0.596951483229380E-02
    0.160090415982910E+02    0.607199715222676E-02
    0.160140416902278E+02    0.622030484661023E-02
    0.160190417821646E+02    0.640372891103212E-02
    0.160240418741014E+02    0.661239309573565E-02
    0.160290419660382E+02    0.683735778405647E-02
    0.160340420579750E+02    0.707068748874177E-02
    0.160390421499117E+02    0.730548530481128E-02
    0.160440422418485E+02    0.753589808628665E-02
    0.160490423337853E+02    0.775709635171304E-02
    0.160540424257221E+02    0.796523300661914E-02
    0.160590425176589E+02    0.815738491699343E-02
    0.160640426095957E+02    0.833148121826582E-02
    0.160690427015325E+02    0.848622200278562E-02
    0.160740427934692E+02    0.862099073523948E-02
    0.160790428854060E+02    0.873576340426300E-02
    0.160840429773428E+02    0.883101706031612E-02
    0.160890430692796E+02    0.890764000682454E-02
    0.160940431612164E+02    0.896684554682218E-02
    0.160990432531532E+02    0.901009081918574E-02
    0.161040433450900E+02    0.903900189365921E-02
    0.161090434370268E+02    0.905530603438768E-02
    0.161140435289635E+02    0.906077163539088E-02
    0.161190436209003E+02    0.905715618685588E-02
    0.161240437128371E+02    0.904616231422339E-02
    0.161290438047739E+02    0.902940177000359E-02
    0.161340438967107E+02    0.900836707721518E-02
    0.161390439886475E+02    0.898441039423161E-02
    0.161440440805843E+02    0.895872905997891E-02
    0.161490441725211E+02    0.893235719997296E-02
    0.161540442644578E+02    0.890616272489916E-02
    0.161590443563946E+02    0.888084901576008E-02
    0.161640444483314E+02    0.885696058328918E-02
    0.161690445402682E+02    0.883489201616390E-02
    0.161740446322050E+02    0.881489949987245E-02
    0.161790447241418E+02    0.879711429850752E-02
    0.161840448160786E+02    0.878155761489763E-02
    0.161890449080154E+02    0.876815605952799E-02
    0.161940449999521E+02    0.875675782451511E-02
    0.161990450918889E+02    0.874714826881654E-02
    0.162040451838257E+02    0.873906529690888E-02
    0.162090452757625E+02    0.873221384241089E-02
    0.162140453676993E+02    0.872627930273424E-02
    0.162190454596361E+02    0.872093973175881E-02
    0.162240455515729E+02    0.871587665137301E-02
    0.162290456435096E+02    0.871078439703010E-02
    0.162340457354464E+02    0.870537795469037E-02
    0.162390458273832E+02    0.869939929107750E-02
    0.162440459193200E+02    0.869262220791089E-02
    0.162490460112568E+02    0.868485578956009E-02
    0.162540461031936E+02    0.867594652675559E-02
    0.162590461951304E+02    0.866577922949712E-02
    0.162640462870672E+02    0.865427684777897E-02
    0.162690463790039E+02    0.864139933504858E-02
    0.162740464709407E+02    0.862714169185966E-02
    0.162790465628775E+02    0.861153132962331E-02
    0.162840466548143E+02    0.859462489517738E-02
    0.162890467467511E+02    0.857650468903796E-02
    0.162940468386879E+02    0.855727480846401E-02
    0.162990469306247E+02    0.853705713316865E-02
    0.163040470225615E+02    0.851598726479515E-02
    0.163090471144982E+02    0.849421051799096E-02
    0.163140472064350E+02    0.847187804986525E-02
    0.163190472983718E+02    0.844914320184711E-02
    0.163240473903086E+02    0.842615811453450E-02
    0.163290474822454E+02    0.840307066422721E-02
    0.163340475741822E+02    0.838002175801135E-02
    0.163390476661190E+02    0.835714301121781E-02
    0.163440477580558E+02    0.833455482213679E-02
    0.163490478499925E+02    0.831236484689129E-02
    0.163540479419293E+02    0.829066686998142E-02
    0.163590480338661E+02    0.826954005770043E-02
    0.163640481258029E+02    0.824904857425215E-02
    0.163690482177397E+02    0.822924153482401E-02
    0.163740483096765E+02    0.821015326741809E-02
    0.163790484016133E+02    0.819180384756593E-02
    0.163840484935500E+02    0.817419987213642E-02
    0.163890485854868E+02    0.815733543377911E-02
    0.163940486774236E+02    0.814119325900927E-02
    0.163990487693604E+02    0.812574597221889E-02
    0.164040488612972E+02    0.811095744835383E-02
    0.164090489532340E+02    0.809678422076171E-02
    0.164140490451708E+02    0.808317691049762E-02
    0.164190491371076E+02    0.807008164722459E-02
    0.164240492290443E+02    0.805744145133611E-02
    0.164290493209811E+02    0.804519758012159E-02
    0.164340494129179E+02    0.803329073205774E-02
    0.164390495048547E+02    0.802166223925749E-02
    0.164440495967915E+02    0.801025508375876E-02
    0.164490496887283E+02    0.799901481841098E-02
    0.164540497806651E+02    0.798789035595685E-02
    0.164590498726019E+02    0.797683462602210E-02
    0.164640499645386E+02    0.796580509746447E-02
    0.164690500564754E+02    0.795476417009007E-02
    0.164740501484122E+02    0.794367943835096E-02
    0.164790502403490E+02    0.793252383236672E-02
    0.164840503322858E+02    0.792127564573493E-02
    0.164890504242226E+02    0.790991845815821E-02
    0.164940505161594E+02    0.789844096334398E-02
    0.164990506080961E+02    0.788683671450205E-02
    0.165040507000329E+02    0.787510379728921E-02
    0.165090507919697E+02    0.786324418628308E-02
    0.165140508839065E+02    0.785126461869866E-02
    0.165190509758433E+02    0.783917349981550E-02
    0.165240510677801E+02    0.782698305505797E-02
    0.165290511597169E+02    0.781470749884612E-02
    0.165340512516537E+02    0.780236280038019E-02
    0.165390513435904E+02    0.778996618766017E-02
    0.165440514355272E+02    0.777753566903881E-02
    0.165490515274640E+02    0.776508957849738E-02
    0.165540516194008E+02    0.775264615289060E-02
    0.165590517113376E+02    0.774022314404952E-02
    0.165640518032744E+02    0.772783747250403E-02
    0.165690518952112E+02    0.771550492421435E-02
    0.165740519871480E+02    0.770323989345192E-02
    0.165790520790847E+02    0.769105517289568E-02
    0.165840521710215E+02    0.767896179061211E-02
    0.165890522629583E+02    0.766696889379679E-02
    0.165940523548951E+02    0.765508367757427E-02
    0.165990524468319E+02    0.764331135674521E-02
    0.166040525387687E+02    0.763165517755031E-02
    0.166090526307055E+02    0.762011646647966E-02
    0.166140527226422E+02    0.760869471218895E-02
    0.166190528145790E+02    0.759738767672568E-02
    0.166240529065158E+02    0.758619153159440E-02
    0.166290529984526E+02    0.757510101474320E-02
    0.166340530903894E+02    0.756410960362264E-02
    0.166390531823262E+02    0.755320970019103E-02
    0.166440532742630E+02    0.754239282428371E-02
    0.166490533661998E+02    0.753164980981346E-02
    0.166540534581365E+02    0.752097100160049E-02
    0.166590535500733E+02    0.751034644825819E-02
    0.166640536420101E+02    0.749976608857668E-02
    0.166690537339469E+02    0.748921992796553E-02
    0.166740538258837E+02    0.747869820319774E-02
    0.166790539178205E+02    0.746819153250849E-02
    0.166840540097573E+02    0.745769105027705E-02
    0.166890541016941E+02    0.744718852419569E-02
    0.166940541936308E+02    0.743667645478038E-02
    0.166990542855676E+02    0.742614815586851E-02
    0.167040543775044E+02    0.741559781631720E-02
    0.167090544694412E+02    0.740502054524332E-02
    0.167140545613780E+02    0.739441239364903E-02
    0.167190546533148E+02    0.738377036589461E-02
    0.167240547452516E+02    0.737309240949004E-02
    0.167290548371884E+02    0.736237739178039E-02
    0.167340549291251E+02    0.735162506261741E-02
    0.167390550210619E+02    0.734083600439779E-02
    0.167440551129987E+02    0.733001157202679E-02
    0.167490552049355E+02    0.731915382142804E-02
    0.167540552968723E+02    0.730826544164031E-02
    0.167590553888091E+02    0.729734965517372E-02
    0.167640554807459E+02    0.728641015231954E-02
    0.167690555726826E+02    0.727545098797622E-02
    0.167740556646194E+02    0.726447650053373E-02
    0.167790557565562E+02    0.725349122200521E-02
    0.167840558484930E+02    0.724249979242304E-02
    0.167890559404298E+02    0.723150687885599E-02
    0.167940560323666E+02    0.722051709536281E-02
    0.167990561243034E+02    0.720953493667694E-02
    0.168040562162402E+02    0.719856470761739E-02
    0.168090563081769E+02    0.718761046785489E-02
    0.168140564001137E+02    0.717667598092565E-02
    0.168190564920505E+02    0.716576467090118E-02
    0.168240565839873E+02    0.715487958875681E-02
    0.168290566759241E+02    0.714402338598207E-02
    0.168340567678609E+02    0.713319829583089E-02
    0.168390568597977E+02    0.712240612659691E-02
    0.168440569517345E+02    0.711164822749148E-02
    0.168490570436712E+02    0.710092558513426E-02
    0.168540571356080E+02    0.709023870656304E-02
    0.168590572275448E+02    0.707958772671108E-02
    0.168640573194816E+02    0.706897240109359E-02
    0.168690574114184E+02    0.705839213565693E-02
    0.168740575033552E+02    0.704784601803625E-02
    0.168790575952920E+02    0.703733285208882E-02
    0.168840576872287E+02    0.702685119463042E-02
    0.168890577791655E+02    0.701639939451279E-02
    0.168940578711023E+02    0.700597563327663E-02
    0.168990579630391E+02    0.699557796051558E-02
    0.169040580549759E+02    0.698520434335907E-02
    0.169090581469127E+02    0.697485269614450E-02
    0.169140582388495E+02    0.696452092275128E-02
    0.169190583307863E+02    0.695420695112158E-02
    0.169240584227230E+02    0.694390876665960E-02
    0.169290585146598E+02    0.693362444288476E-02
    0.169340586065966E+02    0.692335216847821E-02
    0.169390586985334E+02    0.691309027170779E-02
    0.169440587904702E+02    0.690283724057899E-02
    0.169490588824070E+02    0.689259174013613E-02
    0.169540589743438E+02    0.688235262540916E-02
    0.169590590662806E+02    0.687211895096522E-02
    0.169640591582173E+02    0.686188997660572E-02
    0.169690592501541E+02    0.685166517028144E-02
    0.169740593420909E+02    0.684144420632588E-02
    0.169790594340277E+02    0.683122696196293E-02
    0.169840595259645E+02    0.682101350981784E-02
    0.169890596179013E+02    0.681080410828083E-02
    0.169940597098381E+02    0.680059918938267E-02
    0.169990598017749E+02    0.679039934466828E-02
    0.170040598937116E+02    0.678020530938462E-02
    0.170090599856484E+02    0.677001794492022E-02
    0.170140600775852E+02    0.675983822100081E-02
    0.170190601695220E+02    0.674966719594967E-02
    0.170240602614588E+02    0.673950599760891E-02
    0.170290603533956E+02    0.672935580383084E-02
    0.170340604453324E+02    0.671921782299451E-02
    0.170390605372691E+02    0.670909327485193E-02
    0.170440606292059E+02    0.669898337285036E-02
    0.170490607211427E+02    0.668888930664429E-02
    0.170540608130795E+02    0.667881222609100E-02
    0.170590609050163E+02    0.666875322661332E-02
    0.170640609969531E+02    0.665871333596709E-02
    0.170690610888899E+02    0.664869350269221E-02
    0.170740611808267E+02    0.663869458622621E-02
    0.170790612727634E+02    0.662871734849576E-02
    0.170840613647002E+02    0.661876244818921E-02
    0.170890614566370E+02    0.660883043596522E-02
    0.170940615485738E+02    0.659892175879353E-02
    0.170990616405106E+02    0.658903670263612E-02
    0.171040617324474E+02    0.657917553929657E-02
    0.171090618243842E+02    0.656933834581192E-02
    0.171140619163210E+02    0.655952512350642E-02
    0.171190620082577E+02    0.654973577068222E-02
    0.171240621001945E+02    0.653997008981586E-02
    0.171290621921313E+02    0.653022779507011E-02
    0.171340622840681E+02    0.652050852038565E-02
    0.171390623760049E+02    0.651081182881195E-02
    0.171440624679417E+02    0.650113721991043E-02
    0.171490625598785E+02    0.649148414159721E-02
    0.171540626518152E+02    0.648185199896397E-02
    0.171590627437520E+02    0.647224016504950E-02
    0.171640628356888E+02    0.646264799032835E-02
    0.171690629276256E+02    0.645307481386123E-02
    0.171740630195624E+02    0.644351997607327E-02
    0.171790631114992E+02    0.643398295791185E-02
    0.171840632034360E+02    0.642446258506048E-02
    0.171890632953728E+02    0.641495886176335E-02
    0.171940633873095E+02    0.640547094139027E-02
    0.171990634792463E+02    0.639599827994041E-02
    0.172040635711831E+02    0.638654036846272E-02
    0.172090636631199E+02    0.637709674370072E-02
    0.172140637550567E+02    0.636766699357284E-02
    0.172190638469935E+02    0.635825076043114E-02
    0.172240639389303E+02    0.634884774316453E-02
    0.172290640308671E+02    0.633945769918264E-02
    0.172340641228038E+02    0.633008044423532E-02
    0.172390642147406E+02    0.632071585188936E-02
    0.172440643066774E+02    0.631136385324560E-02
    0.172490643986142E+02    0.630202443427292E-02
    0.172540644905510E+02    0.629269763341984E-02
    0.172590645824878E+02    0.628338353877248E-02
    0.172640646744246E+02    0.627408228386996E-02
    0.172690647663613E+02    0.626479404389615E-02
    0.172740648582981E+02    0.625551903097930E-02
    0.172790649502349E+02    0.624625748922202E-02
    0.172840650421717E+02    0.623700968985042E-02
    0.172890651341085E+02    0.622777592586438E-02
    0.172940652260453E+02    0.621855650657290E-02
    0.172990653179821E+02    0.620935175257587E-02
    0.173040654099189E+02    0.620016199028992E-02
    0.173090655018556E+02    0.619098754697282E-02
    0.173140655937924E+02    0.618182874570041E-02
    0.173190656857292E+02    0.617268590088401E-02
    0.173240657776660E+02    0.616355931382350E-02
    0.173290658696028E+02    0.615444926874612E-02
    0.173340659615396E+02    0.614535602913195E-02
    0.173390660534764E+02    0.613627983466816E-02
    0.173440661454132E+02    0.612722089846198E-02
    0.173490662373499E+02    0.611817940463749E-02
    0.173540663292867E+02    0.610915550662635E-02
    0.173590664212235E+02    0.610014932585826E-02
    0.173640665131603E+02    0.609116095086610E-02
    0.173690666050971E+02    0.608219043684799E-02
    0.173740666970339E+02    0.607323780565098E-02
    0.173790667889707E+02    0.606430304639502E-02
    0.173840668809075E+02    0.605538611622853E-02
    0.173890669728442E+02    0.604648694166685E-02
    0.173940670647810E+02    0.603760542007137E-02
    0.173990671567178E+02    0.602874142030606E-02
    0.174040672486546E+02    0.601989479197180E-02
    0.174090673405914E+02    0.601106535358628E-02
    0.174140674325282E+02    0.600225290922408E-02
    0.174190675244650E+02    0.599345724468169E-02
    0.174240676164017E+02    0.598467813142568E-02
    0.174290677083385E+02    0.597591532949661E-02
    0.174340678002753E+02    0.596716859129170E-02
    0.174390678922121E+02    0.595843766072434E-02
    0.174440679841489E+02    0.594972228637049E-02
    0.174490680760857E+02    0.594102220962228E-02
    0.174540681680225E+02    0.593233717906598E-02
    0.174590682599593E+02    0.592366694839513E-02
    0.174640683518960E+02    0.591501128010333E-02
    0.174690684438328E+02    0.590636994641421E-02
    0.174740685357696E+02    0.589774273242356E-02
    0.174790686277064E+02    0.588912943755724E-02
    0.174840687196432E+02    0.588052987749497E-02
    0.174890688115800E+02    0.587194388501737E-02
    0.174940689035168E+02    0.586337131092011E-02
    0.174990689954536E+02    0.585481202534177E-02
    0.175040690873903E+02    0.584626591796425E-02
    0.175090691793271E+02    0.583773289805517E-02
    0.175140692712639E+02    0.582921289410219E-02
    0.175190693632007E+02    0.582070585115772E-02
    0.175240694551375E+02    0.581221131959569E-02
    0.175290695470743E+02    0.580373061127134E-02
    0.175340696390111E+02    0.579526235005169E-02
    0.175390697309479E+02    0.578680704270158E-02
    0.175440698228846E+02    0.577836472037718E-02
    0.175490699148214E+02    0.576993543242630E-02
    0.175540700067582E+02    0.576151924104767E-02
    0.175590700986950E+02    0.575311621980897E-02
    0.175640701906318E+02    0.574472645129542E-02
    0.175690702825686E+02    0.573635002577238E-02
    0.175740703745054E+02    0.572798703897409E-02
    0.175790704664421E+02    0.571963759090210E-02
    0.175840705583789E+02    0.571130178387837E-02
    0.175890706503157E+02    0.570297972042535E-02
    0.175940707422525E+02    0.569467150208977E-02
    0.175990708341893E+02    0.568637722787909E-02
    0.176040709261261E+02    0.567809699280313E-02
    0.176090710180629E+02    0.566983088461637E-02
    0.176140711099997E+02    0.566157898693668E-02
    0.176190712019364E+02    0.565334137349184E-02
    0.176240712938732E+02    0.564511810957454E-02
    0.176290713858100E+02    0.563690925038463E-02
    0.176340714777468E+02    0.562871484075608E-02
    0.176390715696836E+02    0.562053491498984E-02
    0.176440716616204E+02    0.561236949257137E-02
    0.176490717535572E+02    0.560421858615969E-02
    0.176540718454939E+02    0.559608219299183E-02
    0.176590719374307E+02    0.558796029942877E-02
    0.176640720293675E+02    0.557985287996567E-02
    0.176690721213043E+02    0.557175989772180E-02
    0.176740722132411E+02    0.556368130488718E-02
    0.176790723051779E+02    0.555561704314813E-02
    0.176840723971147E+02    0.554756704454396E-02
    0.176890724890515E+02    0.553953123216606E-02
    0.176940725809882E+02    0.553150952079697E-02
    0.176990726729250E+02    0.552350181825383E-02
    0.177040727648618E+02    0.551550802597980E-02
    0.177090728567986E+02    0.550752804027223E-02
    0.177140729487354E+02    0.549956175319037E-02
    0.177190730406722E+02    0.549160905376277E-02
    0.177240731326090E+02    0.548366982899885E-02
    0.177290732245458E+02    0.547574396494973E-02
    0.177340733164825E+02    0.546783134764718E-02
    0.177390734084193E+02    0.545993186447566E-02
    0.177440735003561E+02    0.545204540476857E-02
    0.177490735922929E+02    0.544417186077729E-02
    0.177540736842297E+02    0.543631112876112E-02
    0.177590737761665E+02    0.542846310952213E-02
    0.177640738681033E+02    0.542062770915321E-02
    0.177690739600400E+02    0.541280483995580E-02
    0.177740740519768E+02    0.540499442045735E-02
    0.177790741439136E+02    0.539719637602100E-02
    0.177840742358504E+02    0.538941063850976E-02
    0.177890743277872E+02    0.538163713443014E-02
    0.177940744197240E+02    0.537387589499925E-02
    0.177990745116608E+02    0.536612675018295E-02
    0.178040746035976E+02    0.535838973381431E-02
    0.178090746955343E+02    0.535066480960900E-02
    0.178140747874711E+02    0.534295195600245E-02
    0.178190748794079E+02    0.533525115995741E-02
    0.178240749713447E+02    0.532756241485832E-02
    0.178290750632815E+02    0.531988572111652E-02
    0.178340751552183E+02    0.531222108524547E-02
    0.178390752471551E+02    0.530456851927565E-02
    0.178440753390919E+02    0.529692804030073E-02
    0.178490754310286E+02    0.528929966975516E-02
    0.178540755229654E+02    0.528168343305239E-02
    0.178590756149022E+02    0.527407935868066E-02
    0.178640757068390E+02    0.526648747868915E-02
    0.178690757987758E+02    0.525890783102477E-02
    0.178740758907126E+02    0.525134067596319E-02
    0.178790759826494E+02    0.524378525445914E-02
    0.178840760745862E+02    0.523624248550420E-02
    0.178890761665229E+02    0.522871206075908E-02
    0.178940762584597E+02    0.522119402009996E-02
    0.178990763503965E+02    0.521368839507084E-02
    0.179040764423333E+02    0.520619521103802E-02
    0.179090765342701E+02    0.519871449123674E-02
    0.179140766262069E+02    0.519124625512824E-02
    0.179190767181437E+02    0.518379051775092E-02
    0.179240768100805E+02    0.517634728992124E-02
    0.179290769020172E+02    0.516891657805547E-02
    0.179340769939540E+02    0.516149838368930E-02
    0.179390770858908E+02    0.515409270383536E-02
    0.179440771778276E+02    0.514669952809745E-02
    0.179490772697644E+02    0.513931884488125E-02
    0.179540773617012E+02    0.513195063491976E-02
    0.179590774536380E+02    0.512459487471790E-02
    0.179640775455747E+02    0.511725153597978E-02
    0.179690776375115E+02    0.510992058578359E-02
    0.179740777294483E+02    0.510260198676240E-02
    0.179790778213851E+02    0.509529569756518E-02
    0.179840779133219E+02    0.508800167292166E-02
    0.179890780052587E+02    0.508071986431592E-02
    0.179940780971955E+02    0.507345021997290E-02
    0.179990781891323E+02    0.506619268563431E-02
    0.180040782810690E+02    0.505894720475646E-02
    0.180090783730058E+02    0.505171371904742E-02
    0.180140784649426E+02    0.504449216884306E-02
    0.180190785568794E+02    0.503728249357800E-02
    0.180240786488162E+02    0.503008463233300E-02
    0.180290787407530E+02    0.502289852413791E-02
    0.180340788326898E+02    0.501572410846721E-02
    0.180390789246266E+02    0.500856132564133E-02
    0.180440790165633E+02    0.500141011728507E-02
    0.180490791085001E+02    0.499427042659324E-02
    0.180540792004369E+02    0.498714219873341E-02
    0.180590792923737E+02    0.498002538118606E-02
    0.180640793843105E+02    0.497291992400027E-02
    0.180690794762473E+02    0.496582578002077E-02
    0.180740795681841E+02    0.495874290513489E-02
    0.180790796601208E+02    0.495167125841902E-02
    0.180840797520576E+02    0.494461080233646E-02
    0.180890798439944E+02    0.493756150270931E-02
    0.180940799359312E+02    0.493052332894614E-02
    0.180990800278680E+02    0.492349625389989E-02
    0.181040801198048E+02    0.491648025383178E-02
    0.181090802117416E+02    0.490947530860739E-02
    0.181140803036784E+02    0.490248140135079E-02
    0.181190803956151E+02    0.489549851833457E-02
    0.181240804875519E+02    0.488852664896444E-02
    0.181290805794887E+02    0.488156578547726E-02
    0.181340806714255E+02    0.487461592262092E-02
    0.181390807633623E+02    0.486767705742201E-02
    0.181440808552991E+02    0.486074918874695E-02
    0.181490809472359E+02    0.485383235051844E-02
    0.181540810391727E+02    0.484692646687160E-02
    0.181590811311094E+02    0.484003160707227E-02
    0.181640812230462E+02    0.483314775986030E-02
    0.181690813149830E+02    0.482627493147450E-02
    0.181740814069198E+02    0.481941312793858E-02
    0.181790814988566E+02    0.481256235584103E-02
    0.181840815907934E+02    0.480572262171932E-02
    0.181890816827302E+02    0.479889393149123E-02
    0.181940817746669E+02    0.479207629052671E-02
    0.181990818666037E+02    0.478526970307299E-02
    0.182040819585405E+02    0.477847417215651E-02
    0.182090820504773E+02    0.477168969938262E-02
    0.182140821424141E+02    0.476491628443709E-02
    0.182190822343509E+02    0.475815392434332E-02
    0.182240823262877E+02    0.475140261157112E-02
    0.182290824182245E+02    0.474466229248427E-02
    0.182340825101612E+02    0.473793321976190E-02
    0.182390826020980E+02    0.473121499938546E-02
    0.182440826940348E+02    0.472450782213150E-02
    0.182490827859716E+02    0.471781165088262E-02
    0.182540828779084E+02    0.471112646598385E-02
    0.182590829698452E+02    0.470445224719635E-02
    0.182640830617820E+02    0.469778897233345E-02
    0.182690831537188E+02    0.469113661738431E-02
    0.182740832456555E+02    0.468449515657109E-02
    0.182790833375923E+02    0.467786456152121E-02
    0.182840834295291E+02    0.467124480271502E-02
    0.182890835214659E+02    0.466463584874891E-02
    0.182940836134027E+02    0.465803766680751E-02
    0.182990837053395E+02    0.465145022230179E-02
    0.183040837972763E+02    0.464487348012135E-02
    0.183090838892130E+02    0.463830740393838E-02
    0.183140839811498E+02    0.463175195667642E-02
    0.183190840730866E+02    0.462520710070390E-02
    0.183240841650234E+02    0.461867279809141E-02
    0.183290842569602E+02    0.461214901077162E-02
    0.183340843488970E+02    0.460563570077145E-02
    0.183390844408338E+02    0.459913283031163E-02
    0.183440845327706E+02    0.459264036216478E-02
    0.183490846247073E+02    0.458615825966590E-02
    0.183540847166441E+02    0.457968648703913E-02
    0.183590848085809E+02    0.457322500932033E-02
    0.183640849005177E+02    0.456677379282560E-02
    0.183690849924545E+02    0.456033280496993E-02
    0.183740850843913E+02    0.455390201457375E-02
    0.183790851763281E+02    0.454748139192592E-02
    0.183840852682649E+02    0.454107090877451E-02
    0.183890853602016E+02    0.453467053856862E-02
    0.183940854521384E+02    0.452828025621211E-02
    0.183990855440752E+02    0.452190003848356E-02
    0.184040856360120E+02    0.451552986369919E-02
    0.184090857279488E+02    0.450916971188252E-02
    0.184140858198856E+02    0.450281956471023E-02
    0.184190859118224E+02    0.449647940547647E-02
    0.184240860037592E+02    0.449014921894792E-02
    0.184290860956959E+02    0.448382899152499E-02
    0.184340861876327E+02    0.447751871091900E-02
    0.184390862795695E+02    0.447121836606280E-02
    0.184440863715063E+02    0.446492794714475E-02
    0.184490864634431E+02    0.445864744570744E-02
    0.184540865553799E+02    0.445237685383587E-02
    0.184590866473167E+02    0.444611616482823E-02
    0.184640867392534E+02    0.443986537232006E-02
    0.184690868311902E+02    0.443362447086797E-02
    0.184740869231270E+02    0.442739345523776E-02
    0.184790870150638E+02    0.442117232059970E-02
    0.184840871070006E+02    0.441496106193806E-02
    0.184890871989374E+02    0.440875967508801E-02
    0.184940872908742E+02    0.440256815475819E-02
    0.184990873828110E+02    0.439638649605001E-02
    0.185040874747477E+02    0.439021469311302E-02
    0.185090875666845E+02    0.438405274137790E-02
    0.185140876586213E+02    0.437790063083892E-02
    0.185190877505581E+02    0.437175835790605E-02
    0.185240878424949E+02    0.436562591359580E-02
    0.185290879344317E+02    0.435950328805752E-02
    0.185340880263685E+02    0.435339047192701E-02
    0.185390881183053E+02    0.434728745425170E-02
    0.185440882102420E+02    0.434119422302121E-02
    0.185490883021788E+02    0.433511076542888E-02
    0.185540883941156E+02    0.432903706740260E-02
    0.185590884860524E+02    0.432297311363980E-02
    0.185640885779892E+02    0.431691888774675E-02
    0.185690886699260E+02    0.431087437241654E-02
    0.185740887618628E+02    0.430483954895839E-02
    0.185790888537996E+02    0.429881439734724E-02
    0.185840889457363E+02    0.429279889592498E-02
    0.185890890376731E+02    0.428679301440782E-02
    0.185940891296099E+02    0.428079693727245E-02
    0.185990892215467E+02    0.427481013468365E-02
    0.186040893134835E+02    0.426883301564133E-02
    0.186090894054203E+02    0.426286544020570E-02
    0.186140894973571E+02    0.425690737907992E-02
    0.186190895892938E+02    0.425095880571412E-02
    0.186240896812306E+02    0.424501969576100E-02
    0.186290897731674E+02    0.423909001777775E-02
    0.186340898651042E+02    0.423316975078530E-02
    0.186390899570410E+02    0.422725886657455E-02
    0.186440900489778E+02    0.422135733868056E-02
    0.186490901409146E+02    0.421546514109432E-02
    0.186540902328514E+02    0.420958224745795E-02
    0.186590903247881E+02    0.420370863241652E-02
    0.186640904167249E+02    0.419784427027417E-02
    0.186690905086617E+02    0.419198913623341E-02
    0.186740906005985E+02    0.418614320585368E-02
    0.186790906925353E+02    0.418030645527422E-02
    0.186840907844721E+02    0.417447886128430E-02
    0.186890908764089E+02    0.416866040136937E-02
    0.186940909683457E+02    0.416285105372748E-02
    0.186990910602824E+02    0.415705079734440E-02
    0.187040911522192E+02    0.415125961198423E-02
    0.187090912441560E+02    0.414547747820448E-02
    0.187140913360928E+02    0.413970437740596E-02
    0.187190914280296E+02    0.413394029185296E-02
    0.187240915199664E+02    0.412818520452835E-02
    0.187290916119032E+02    0.412243909933858E-02
    0.187340917038399E+02    0.411670196094834E-02
    0.187390917957767E+02    0.411097377474394E-02
    0.187440918877135E+02    0.410525452682823E-02
    0.187490919796503E+02    0.409954420403222E-02
    0.187540920715871E+02    0.409384279405896E-02
    0.187590921635239E+02    0.408815028473067E-02
    0.187640922554607E+02    0.408246666480942E-02
    0.187690923473975E+02    0.407679192338142E-02
    0.187740924393342E+02    0.407112605002734E-02
    0.187790925312710E+02    0.406546903462036E-02
    0.187840926232078E+02    0.405982086743027E-02
    0.187890927151446E+02    0.405418153887719E-02
    0.187940928070814E+02    0.404855103952028E-02
    0.187990928990182E+02    0.404292936019823E-02
    0.188040929909550E+02    0.403731649159284E-02
    0.188090930828918E+02    0.403171242447341E-02
    0.188140931748285E+02    0.402611714946946E-02
    0.188190932667653E+02    0.402053065704763E-02
    0.188240933587021E+02    0.401495293754446E-02
    0.188290934506389E+02    0.400938398096260E-02
    0.188340935425757E+02    0.400382377704387E-02
    0.188390936345125E+02    0.399827231514920E-02
    0.188440937264493E+02    0.399272958434454E-02
    0.188490938183860E+02    0.398719557307543E-02
    0.188540939103228E+02    0.398167026954292E-02
    0.188590940022596E+02    0.397615366136512E-02
    0.188640940941964E+02    0.397064573565311E-02
    0.188690941861332E+02    0.396514647902822E-02
    0.188740942780700E+02    0.395965587731325E-02
    0.188790943700068E+02    0.395417390517242E-02
    0.188840944619436E+02    0.394870058353695E-02
    0.188890945538803E+02    0.394323585899765E-02
    0.188940946458171E+02    0.393777972912468E-02
    0.188990947377539E+02    0.393233217738340E-02
    0.189040948296907E+02    0.392689318692047E-02
    0.189090949216275E+02    0.392146274027620E-02
    0.189140950135643E+02    0.391604081978025E-02
    0.189190951055011E+02    0.391062740737439E-02
    0.189240951974379E+02    0.390522248460646E-02
    0.189290952893746E+02    0.389982603267262E-02
    0.189340953813114E+02    0.389443803275923E-02
    0.189390954732482E+02    0.388905846557559E-02
    0.189440955651850E+02    0.388368731178336E-02
    0.189490956571218E+02    0.387832455175704E-02
    0.189540957490586E+02    0.387297016605763E-02
    0.189590958409954E+02    0.386762413434220E-02
    0.189640959329321E+02    0.386228644185607E-02
    0.189690960248689E+02    0.385695706097781E-02
    0.189740961168057E+02    0.385163597719489E-02
    0.189790962087425E+02    0.384632317100621E-02
    0.189840963006793E+02    0.384101862178539E-02
    0.189890963926161E+02    0.383572231201248E-02
    0.189940964845529E+02    0.383043422215240E-02
    0.189990965764897E+02    0.382515433543419E-02
    0.190040966684264E+02    0.381988263213345E-02
    0.190090967603632E+02    0.381461909512679E-02
    0.190140968523000E+02    0.380936370709842E-02
    0.190190969442368E+02    0.380411645104371E-02
    0.190240970361736E+02    0.379887731038897E-02
    0.190290971281104E+02    0.379364626898843E-02
    0.190340972200472E+02    0.378842331106129E-02
    0.190390973119840E+02    0.378320842128318E-02
    0.190440974039207E+02    0.377800158466548E-02
    0.190490974958575E+02    0.377280278673283E-02
    0.190540975877943E+02    0.376761201333992E-02
    0.190590976797311E+02    0.376242925072174E-02
    0.190640977716679E+02    0.375725448556174E-02
    0.190690978636047E+02    0.375208770483509E-02
    0.190740979555415E+02    0.374692889593768E-02
    0.190790980474783E+02    0.374177804654045E-02
    0.190840981394150E+02    0.373663514460741E-02
    0.190890982313518E+02    0.373150017835744E-02
    0.190940983232886E+02    0.372637313630484E-02
    0.190990984152254E+02    0.372125400718055E-02
    0.191040985071622E+02    0.371614277984343E-02
    0.191090985990990E+02    0.371103944339624E-02
    0.191140986910358E+02    0.370594398701690E-02
    0.191190987829726E+02    0.370085639997109E-02
    0.191240988749093E+02    0.369577667160103E-02
    0.191290989668461E+02    0.369070479129465E-02
    0.191340990587829E+02    0.368564074843335E-02
    0.191390991507197E+02    0.368058453238404E-02
    0.191440992426565E+02    0.367553613245522E-02
    0.191490993345933E+02    0.367049553784459E-02
    0.191540994265301E+02    0.366546273775189E-02
    0.191590995184668E+02    0.366043772110334E-02
    0.191640996104036E+02    0.365542047673772E-02
    0.191690997023404E+02    0.365041099334994E-02
    0.191740997942772E+02    0.364540925950278E-02
    0.191790998862140E+02    0.364041526343798E-02
    0.191840999781508E+02    0.363542899316070E-02
    0.191891000700876E+02    0.363045043663815E-02
    0.191941001620244E+02    0.362547958151569E-02
    0.191991002539611E+02    0.362051641511114E-02
    0.192041003458979E+02    0.361556092458704E-02
    0.192091004378347E+02    0.361061309690115E-02
    0.192141005297715E+02    0.360567291873339E-02
    0.192191006217083E+02    0.360074037658040E-02
    0.192241007136451E+02    0.359581545658323E-02
    0.192291008055819E+02    0.359089814482473E-02
    0.192341008975187E+02    0.358598842713986E-02
    0.192391009894554E+02    0.358108628615733E-02
    0.192441010813922E+02    0.357619171658921E-02
    0.192491011733290E+02    0.357130469510607E-02
    0.192541012652658E+02    0.356642572305234E-02
    0.192591013572026E+02    0.356155323562056E-02
    0.192641014491394E+02    0.355668877570613E-02
    0.192691015410762E+02    0.355183180505538E-02
    0.192741016330129E+02    0.354698230910197E-02
    0.192791017249497E+02    0.354214027272915E-02
    0.192841018168865E+02    0.353730568062037E-02
    0.192891019088233E+02    0.353247851746940E-02
    0.192941020007601E+02    0.352765876797642E-02
    0.192991020926969E+02    0.352284641679658E-02
    0.193041021846337E+02    0.351804144875581E-02
    0.193091022765705E+02    0.351324384857111E-02
    0.193141023685072E+02    0.350845360112526E-02
    0.193191024604440E+02    0.350367069127355E-02
    0.193241025523808E+02    0.349889510344198E-02
    0.193291026443176E+02    0.349412682018209E-02
    0.193341027362544E+02    0.348936579504346E-02
    0.193391028281912E+02    0.348461218294741E-02
    0.193441029201280E+02    0.347986572547719E-02
    0.193491030120647E+02    0.347512653506017E-02
    0.193541031040015E+02    0.347039458478250E-02
    0.193591031959383E+02    0.346566985919239E-02
    0.193641032878751E+02    0.346095234582315E-02
    0.193691033798119E+02    0.345624202972547E-02
    0.193741034717487E+02    0.345153889841788E-02
    0.193791035636855E+02    0.344684293897115E-02
    0.193841036556223E+02    0.344215413886642E-02
    0.193891037475590E+02    0.343747248563706E-02
    0.193941038394958E+02    0.343279796725674E-02
    0.193991039314326E+02    0.342813057155209E-02
    0.194041040233694E+02    0.342347028673209E-02
    0.194091041153062E+02    0.341881710118995E-02
    0.194141042072430E+02    0.341417100334885E-02
    0.194191042991798E+02    0.340953198215703E-02
    0.194241043911166E+02    0.340490002608810E-02
    0.194291044830533E+02    0.340027512423069E-02
    0.194341045749901E+02    0.339565726555513E-02
    0.194391046669269E+02    0.339104643928491E-02
    0.194441047588637E+02    0.338644263456287E-02
    0.194491048508005E+02    0.338184584075506E-02
    0.194541049427373E+02    0.337725604716237E-02
    0.194591050346741E+02    0.337267324322035E-02
    0.194641051266109E+02    0.336809741830791E-02
    0.194691052185476E+02    0.336352856188252E-02
    0.194741053104844E+02    0.335896666344280E-02
    0.194791054024212E+02    0.335441171231655E-02
    0.194841054943580E+02    0.334986369795625E-02
    0.194891055862948E+02    0.334532260977251E-02
    0.194941056782316E+02    0.334078843704680E-02
    0.194991057701684E+02    0.333626116908707E-02
    0.195041058621051E+02    0.333174079507369E-02
    0.195091059540419E+02    0.332722730416911E-02
    0.195141060459787E+02    0.332272068540566E-02
    0.195191061379155E+02    0.331822092779954E-02
    0.195241062298523E+02    0.331372802018756E-02
    0.195291063217891E+02    0.330924195139693E-02
    0.195341064137259E+02    0.330476271016095E-02
    0.195391065056627E+02    0.330029028504828E-02
    0.195441065975994E+02    0.329582466449777E-02
    0.195491066895362E+02    0.329136583702135E-02
    0.195541067814730E+02    0.328691379088827E-02
    0.195591068734098E+02    0.328246851432851E-02
    0.195641069653466E+02    0.327802999542418E-02
    0.195691070572834E+02    0.327359822225023E-02
    0.195741071492202E+02    0.326917318283169E-02
    0.195791072411570E+02    0.326475486493901E-02
    0.195841073330937E+02    0.326034325645285E-02
    0.195891074250305E+02    0.325593834515644E-02
    0.195941075169673E+02    0.325154011870545E-02
    0.195991076089041E+02    0.324714856475332E-02
    0.196041077008409E+02    0.324276367088793E-02
    0.196091077927777E+02    0.323838542471343E-02
    0.196141078847145E+02    0.323401381373198E-02
    0.196191079766513E+02    0.322964882549081E-02
    0.196241080685880E+02    0.322529044701950E-02
    0.196291081605248E+02    0.322093866460117E-02
    0.196341082524616E+02    0.321659342715816E-02
    0.196391083443984E+02    0.321225486669777E-02
    0.196441084363352E+02    0.320792280210165E-02
    0.196491085282720E+02    0.320359728961944E-02
    0.196541086202088E+02    0.319927831419332E-02
    0.196591087121455E+02    0.319496586318562E-02
    0.196641088040823E+02    0.319065992437542E-02
    0.196691088960191E+02    0.318636048524433E-02
    0.196741089879559E+02    0.318206753424758E-02
    0.196791090798927E+02    0.317778105903433E-02
    0.196841091718295E+02    0.317350104786199E-02
    0.196891092637663E+02    0.316922748941415E-02
    0.196941093557031E+02    0.316496037141556E-02
    0.196991094476398E+02    0.316069968205858E-02
    0.197041095395766E+02    0.315644540934372E-02
    0.197091096315134E+02    0.315219753933527E-02
    0.197141097234502E+02    0.314795603476693E-02
    0.197191098153870E+02    0.314372103904414E-02
    0.197241099073238E+02    0.313949230530398E-02
    0.197291099992606E+02    0.313526995131737E-02
    0.197341100911974E+02    0.313105395165987E-02
    0.197391101831341E+02    0.312684429349554E-02
    0.197441102750709E+02    0.312264096584494E-02
    0.197491103670077E+02    0.311844395780990E-02
    0.197541104589445E+02    0.311425325877120E-02
    0.197591105508813E+02    0.311006885831804E-02
    0.197641106428181E+02    0.310589074607623E-02
    0.197691107347549E+02    0.310171891175773E-02
    0.197741108266916E+02    0.309755334520855E-02
    0.197791109186284E+02    0.309339403618093E-02
    0.197841110105652E+02    0.308924097462830E-02
    0.197891111025020E+02    0.308509415049754E-02
    0.197941111944388E+02    0.308095355377644E-02
    0.197991112863756E+02    0.307681917452772E-02
    0.198041113783124E+02    0.307269100279771E-02
    0.198091114702492E+02    0.306856902862822E-02
    0.198141115621859E+02    0.306445324217804E-02
    0.198191116541227E+02    0.306034363347074E-02
    0.198241117460595E+02    0.305624019284310E-02
    0.198291118379963E+02    0.305214291019460E-02
    0.198341119299331E+02    0.304805177575197E-02
    0.198391120218699E+02    0.304396677960794E-02
    0.198441121138067E+02    0.303988791188226E-02
    0.198491122057435E+02    0.303581516264831E-02
    0.198541122976802E+02    0.303174852199442E-02
    0.198591123896170E+02    0.302768797996526E-02
    0.198641124815538E+02    0.302363352662395E-02
    0.198691125734906E+02    0.301958515193328E-02
    0.198741126654274E+02    0.301554284589359E-02
    0.198791127573642E+02    0.301150659846410E-02
    0.198841128493010E+02    0.300747639954531E-02
    0.198891129412377E+02    0.300345223905773E-02
    0.198941130331745E+02    0.299943410685571E-02
    0.198991131251113E+02    0.299542199276338E-02
    0.199041132170481E+02    0.299141588660490E-02
    0.199091133089849E+02    0.298741577815803E-02
    0.199141134009217E+02    0.298342165719144E-02
    0.199191134928585E+02    0.297943351342094E-02
    0.199241135847953E+02    0.297545133658301E-02
    0.199291136767320E+02    0.297147511635186E-02
    0.199341137686688E+02    0.296750484242415E-02
    0.199391138606056E+02    0.296354050446014E-02
    0.199441139525424E+02    0.295958209212887E-02
    0.199491140444792E+02    0.295562959499907E-02
    0.199541141364160E+02    0.295168300281133E-02
    0.199591142283528E+02    0.294774230520873E-02
    0.199641143202896E+02    0.294380749176054E-02
    0.199691144122263E+02    0.293987855220460E-02
    0.199741145041631E+02    0.293595547622785E-02
    0.199791145960999E+02    0.293203825334804E-02
    0.199841146880367E+02    0.292812687341957E-02
    0.199891147799735E+02    0.292422132605997E-02
    0.199941148719103E+02    0.292032160107129E-02
    0.199991149638471E+02    0.291642768830652E-02
    0.200041150557839E+02    0.291253957745760E-02
    0.200091151477206E+02    0.290865727202863E-02
    0.200141152396574E+02    0.290478072112050E-02
    0.200191153315942E+02    0.290090995878196E-02
    0.200241154235310E+02    0.289704494332771E-02
    0.200291155154678E+02    0.289318569297034E-02
    0.200341156074046E+02    0.288933218182611E-02
    0.200391156993414E+02    0.288548440100784E-02
    0.200441157912781E+02    0.288164234248006E-02
    0.200491158832149E+02    0.287780599529115E-02
    0.200541159751517E+02    0.287397534997923E-02
    0.200591160670885E+02    0.287015039677211E-02
    0.200641161590253E+02    0.286633112614873E-02
    0.200691162509621E+02    0.286251752828184E-02
    0.200741163428989E+02    0.285870959391308E-02
    0.200791164348357E+02    0.285490731336695E-02
    0.200841165267724E+02    0.285111067757577E-02
    0.200891166187092E+02    0.284731967760741E-02
    0.200941167106460E+02    0.284353430748968E-02
    0.200991168025828E+02    0.283975457083544E-02
    0.201041168945196E+02    0.283598027436367E-02
    0.201091169864564E+02    0.283221178582232E-02
    0.201141170783932E+02    0.282844882443277E-02
    0.201191171703300E+02    0.282469143598309E-02
    0.201241172622667E+02    0.282093961466053E-02
    0.201291173542035E+02    0.281719335256964E-02
    0.201341174461403E+02    0.281345264096845E-02
    0.201391175380771E+02    0.280971747099486E-02
    0.201441176300139E+02    0.280598783356514E-02
    0.201491177219507E+02    0.280226371968559E-02
    0.201541178138875E+02    0.279854512034344E-02
    0.201591179058242E+02    0.279483202651329E-02
    0.201641179977610E+02    0.279112442922374E-02
    0.201691180896978E+02    0.278742231950416E-02
    0.201741181816346E+02    0.278372568835509E-02
    0.201791182735714E+02    0.278003452685893E-02
    0.201841183655082E+02    0.277634882597162E-02
    0.201891184574450E+02    0.277266857686078E-02
    0.201941185493818E+02    0.276899377056317E-02
    0.201991186413185E+02    0.276532439819760E-02
    0.202041187332553E+02    0.276166045074235E-02
    0.202091188251921E+02    0.275800191941568E-02
    0.202141189171289E+02    0.275434879519818E-02
    0.202191190090657E+02    0.275070106930842E-02
    0.202241191010025E+02    0.274705873278163E-02
    0.202291191929393E+02    0.274342177673851E-02
    0.202341192848761E+02    0.273979019230397E-02
    0.202391193768128E+02    0.273616397059294E-02
    0.202441194687496E+02    0.273254310272337E-02
    0.202491195606864E+02    0.272892757981368E-02
    0.202541196526232E+02    0.272531739300531E-02
    0.202591197445600E+02    0.272171253342671E-02
    0.202641198364968E+02    0.271811299220706E-02
    0.202691199284336E+02    0.271451876049337E-02
    0.202741200203704E+02    0.271092982942826E-02
    0.202791201123071E+02    0.270734619017266E-02
    0.202841202042439E+02    0.270376783388044E-02
    0.202891202961807E+02    0.270019475171177E-02
    0.202941203881175E+02    0.269662693485079E-02
    0.202991204800543E+02    0.269306437448349E-02
    0.203041205719911E+02    0.268950706179393E-02
    0.203091206639279E+02    0.268595498803106E-02
    0.203141207558646E+02    0.268240814430866E-02
    0.203191208478014E+02    0.267886652195550E-02
    0.203241209397382E+02    0.267533011215626E-02
    0.203291210316750E+02    0.267179890623955E-02
    0.203341211236118E+02    0.266827289534728E-02
    0.203391212155486E+02    0.266475207087678E-02
    0.203441213074854E+02    0.266123642411146E-02
    0.203491213994222E+02    0.265772594636213E-02
    0.203541214913589E+02    0.265422062891745E-02
    0.203591215832957E+02    0.265072046321434E-02
    0.203641216752325E+02    0.264722544057975E-02
    0.203691217671693E+02    0.264373555241504E-02
    0.203741218591061E+02    0.264025079014302E-02
    0.203791219510429E+02    0.263677114520576E-02
    0.203841220429797E+02    0.263329660909761E-02
    0.203891221349165E+02    0.262982717313510E-02
    0.203941222268532E+02    0.262636282916325E-02
    0.203991223187900E+02    0.262290356898641E-02
    0.204041224107268E+02    0.261944938408259E-02
    0.204091225026636E+02    0.261600026025620E-02
    0.204141225946004E+02    0.261255633518762E-02
    0.204191226865372E+02    0.260911717730497E-02
    0.204241227784740E+02    0.260568320941191E-02
    0.204291228704107E+02    0.260225427165999E-02
    0.204341229623475E+02    0.259883035772579E-02
    0.204391230542843E+02    0.259541145953827E-02
    0.204441231462211E+02    0.259199756889871E-02
    0.204491232381579E+02    0.258858867759905E-02
    0.204541233300947E+02    0.258518477744329E-02
    0.204591234220315E+02    0.258178586013827E-02
    0.204641235139683E+02    0.257839191738365E-02
    0.204691236059050E+02    0.257500294108157E-02
    0.204741236978418E+02    0.257161892286095E-02
    0.204791237897786E+02    0.256823985458321E-02
    0.204841238817154E+02    0.256486572781521E-02
    0.204891239736522E+02    0.256149653358457E-02
    0.204941240655890E+02    0.255813222573592E-02
    0.204991241575258E+02    0.255477292580121E-02
    0.205041242494626E+02    0.255141848325816E-02
    0.205091243413993E+02    0.254806894346561E-02
    0.205141244333361E+02    0.254472429715807E-02
    0.205191245252729E+02    0.254138453624296E-02
    0.205241246172097E+02    0.253804965210180E-02
    0.205291247091465E+02    0.253471963698519E-02
    0.205341248010833E+02    0.253139448363375E-02
    0.205391248930201E+02    0.252807418261960E-02
    0.205441249849568E+02    0.252475872657559E-02
    0.205491250768936E+02    0.252144810749719E-02
    0.205541251688304E+02    0.251814231734855E-02
    0.205591252607672E+02    0.251484134819472E-02
    0.205641253527040E+02    0.251154519212903E-02
    0.205691254446408E+02    0.250825384121215E-02
    0.205741255365776E+02    0.250496728746577E-02
    0.205791256285144E+02    0.250168552317739E-02
    0.205841257204511E+02    0.249840854031665E-02
    0.205891258123879E+02    0.249513633103096E-02
    0.205941259043247E+02    0.249186888749043E-02
    0.205991259962615E+02    0.248860620187621E-02
    0.206041260881983E+02    0.248534826635108E-02
    0.206091261801351E+02    0.248209507317532E-02
    0.206141262720719E+02    0.247884661449194E-02
    0.206191263640087E+02    0.247560288257926E-02
    0.206241264559454E+02    0.247236386970731E-02
    0.206291265478822E+02    0.246912956813121E-02
    0.206341266398190E+02    0.246589997013784E-02
    0.206391267317558E+02    0.246267506805026E-02
    0.206441268236926E+02    0.245945485420832E-02
    0.206491269156294E+02    0.245623932094102E-02
    0.206541270075662E+02    0.245302846062402E-02
    0.206591270995030E+02    0.244982226563856E-02
    0.206641271914397E+02    0.244662072839028E-02
    0.206691272833765E+02    0.244342384130604E-02
    0.206741273753133E+02    0.244023159682390E-02
    0.206791274672501E+02    0.243704398740830E-02
    0.206841275591869E+02    0.243386100551779E-02
    0.206891276511237E+02    0.243068264368989E-02
    0.206941277430605E+02    0.242750889439182E-02
    0.206991278349972E+02    0.242433975017273E-02
    0.207041279269340E+02    0.242117520357670E-02
    0.207091280188708E+02    0.241801524747856E-02
    0.207141281108076E+02    0.241485987352762E-02
    0.207191282027444E+02    0.241170907525444E-02
    0.207241282946812E+02    0.240856284494456E-02
    0.207291283866180E+02    0.240542117522715E-02
    0.207341284785548E+02    0.240228405874805E-02
    0.207391285704915E+02    0.239915148814600E-02
    0.207441286624283E+02    0.239602345608497E-02
    0.207491287543651E+02    0.239289995525485E-02
    0.207541288463019E+02    0.238978097831883E-02
    0.207591289382387E+02    0.238666651797857E-02
    0.207641290301755E+02    0.238355656696622E-02
    0.207691291221123E+02    0.238045111799801E-02
    0.207741292140491E+02    0.237735016370316E-02
    0.207791293059858E+02    0.237425369693583E-02
    0.207841293979226E+02    0.237116171021521E-02
    0.207891294898594E+02    0.236807419666241E-02
    0.207941295817962E+02    0.236499114865100E-02
    0.207991296737330E+02    0.236191255888866E-02
    0.208041297656698E+02    0.235883841965622E-02
    0.208091298576066E+02    0.235576872112860E-02
    0.208141299495434E+02    0.235270350506090E-02
    0.208191300414801E+02    0.234964265090387E-02
    0.208241301334169E+02    0.234658624349045E-02
    0.208291302253537E+02    0.234353425290443E-02
    0.208341303172905E+02    0.234048667077190E-02
    0.208391304092273E+02    0.233744348965218E-02
    0.208441305011641E+02    0.233440470231558E-02
    0.208491305931009E+02    0.233137030145755E-02
    0.208541306850376E+02    0.232834027987317E-02
    0.208591307769744E+02    0.232531463038556E-02
    0.208641308689112E+02    0.232229334605721E-02
    0.208691309608480E+02    0.231927641894817E-02
    0.208741310527848E+02    0.231626384202484E-02
    0.208791311447216E+02    0.231325560798785E-02
    0.208841312366584E+02    0.231025170284280E-02
    0.208891313285952E+02    0.230725212473823E-02
    0.208941314205319E+02    0.230425699162931E-02
    0.208991315124687E+02    0.230126599724790E-02
    0.209041316044055E+02    0.229827936955730E-02
    0.209091316963423E+02    0.229529704599354E-02
    0.209141317882791E+02    0.229231901784543E-02
    0.209191318802159E+02    0.228934527736673E-02
    0.209241319721527E+02    0.228637581692802E-02
    0.209291320640895E+02    0.228341062896879E-02
    0.209341321560262E+02    0.228044970691081E-02
    0.209391322479630E+02    0.227749304353658E-02
    0.209441323398998E+02    0.227454063188390E-02
    0.209491324318366E+02    0.227159246500279E-02
    0.209541325237734E+02    0.226864853574340E-02
    0.209591326157102E+02    0.226570883733474E-02
    0.209641327076470E+02    0.226277336280037E-02
    0.209691327995837E+02    0.225984210523692E-02
    0.209741328915205E+02    0.225691505774818E-02
    0.209791329834573E+02    0.225399221348217E-02
    0.209841330753941E+02    0.225107356563428E-02
    0.209891331673309E+02    0.224815910735010E-02
    0.209941332592677E+02    0.224524883183835E-02
    0.209991333512045E+02    0.224234273235088E-02
    0.210041334431413E+02    0.223944080210774E-02
    0.210091335350780E+02    0.223654303443166E-02
    0.210141336270148E+02    0.223364942254719E-02
    0.210191337189516E+02    0.223075995983133E-02
    0.210241338108884E+02    0.222787463959857E-02
    0.210291339028252E+02    0.222499345524051E-02
    0.210341339947620E+02    0.222211640012216E-02
    0.210391340866988E+02    0.221924346764654E-02
    0.210441341786356E+02    0.221637465129355E-02
    0.210491342705723E+02    0.221350994445414E-02
    0.210541343625091E+02    0.221064934064073E-02
    0.210591344544459E+02    0.220779283333522E-02
    0.210641345463827E+02    0.220494041607510E-02
    0.210691346383195E+02    0.220209208236586E-02
    0.210741347302563E+02    0.219924782578688E-02
    0.210791348221931E+02    0.219640763989072E-02
    0.210841349141298E+02    0.219357151827177E-02
    0.210891350060666E+02    0.219073945453967E-02
    0.210941350980034E+02    0.218791144232653E-02
    0.210991351899402E+02    0.218508747523875E-02
    0.211041352818770E+02    0.218226754695723E-02
    0.211091353738138E+02    0.217945165113597E-02
    0.211141354657506E+02    0.217663978143758E-02
    0.211191355576874E+02    0.217383193155916E-02
    0.211241356496241E+02    0.217102809520343E-02
    0.211291357415609E+02    0.216822826605728E-02
    0.211341358334977E+02    0.216543243783764E-02
    0.211391359254345E+02    0.216264060425769E-02
    0.211441360173713E+02    0.215985275910439E-02
    0.211491361093081E+02    0.215706889602896E-02
    0.211541362012449E+02    0.215428900879452E-02
    0.211591362931817E+02    0.215151309117662E-02
    0.211641363851184E+02    0.214874113691145E-02
    0.211691364770552E+02    0.214597313969795E-02
    0.211741365689920E+02    0.214320909331724E-02
    0.211791366609288E+02    0.214044899155369E-02
    0.211841367528656E+02    0.213769282809418E-02
    0.211891368448024E+02    0.213494059676677E-02
    0.211941369367392E+02    0.213219229120522E-02
    0.211991370286760E+02    0.212944790537424E-02
    0.212041371206127E+02    0.212670743284133E-02
    0.212091372125495E+02    0.212397086760444E-02
    0.212141373044863E+02    0.212123820424603E-02
    0.212191373964231E+02    0.211850942823051E-02
    0.212241374883599E+02    0.211578454967129E-02
    0.212291375802967E+02    0.211306355040393E-02
    0.212341376722335E+02    0.211034642673881E-02
    0.212391377641702E+02    0.210763317255604E-02
    0.212441378561070E+02    0.210492378174206E-02
    0.212491379480438E+02    0.210221824794823E-02
    0.212541380399806E+02    0.209951656489519E-02
    0.212591381319174E+02    0.209681872650400E-02
    0.212641382238542E+02    0.209412472635853E-02
    0.212691383157910E+02    0.209143455822518E-02
    0.212741384077278E+02    0.208874821574494E-02
    0.212791384996645E+02    0.208606569257129E-02
    0.212841385916013E+02    0.208338698195016E-02
    0.212891386835381E+02    0.208071207666561E-02
    0.212941387754749E+02    0.207804095555768E-02
    0.212991388674117E+02    0.207537372383536E-02
    0.213041389593485E+02    0.207271017756820E-02
    0.213091390512853E+02    0.207005043793188E-02
    0.213141391432221E+02    0.206739447765268E-02
    0.213191392351588E+02    0.206474228844451E-02
    0.213241393270956E+02    0.206209386384300E-02
    0.213291394190324E+02    0.205944919725853E-02
    0.213341395109692E+02    0.205680828248971E-02
    0.213391396029060E+02    0.205417111357507E-02
    0.213441396948428E+02    0.205153768429654E-02
    0.213491397867796E+02    0.204890798860710E-02
    0.213541398787163E+02    0.204628202033310E-02
    0.213591399706531E+02    0.204365977366624E-02
    0.213641400625899E+02    0.204104124245277E-02
    0.213691401545267E+02    0.203842642071683E-02
    0.213741402464635E+02    0.203581530251239E-02
    0.213791403384003E+02    0.203320788188820E-02
    0.213841404303371E+02    0.203060415291703E-02
    0.213891405222739E+02    0.202800410972340E-02
    0.213941406142106E+02    0.202540774650297E-02
    0.213991407061474E+02    0.202281505713043E-02
    0.214041407980842E+02    0.202022603606317E-02
    0.214091408900210E+02    0.201764067738611E-02
    0.214141409819578E+02    0.201505897532235E-02
    0.214191410738946E+02    0.201248092412135E-02
    0.214241411658314E+02    0.200990651802702E-02
    0.214291412577682E+02    0.200733575131881E-02
    0.214341413497050E+02    0.200476861831671E-02
    0.214391414416417E+02    0.200220511334565E-02
    0.214441415335785E+02    0.199964523073999E-02
    0.214491416255153E+02    0.199708896488317E-02
    0.214541417174521E+02    0.199453631014630E-02
    0.214591418093889E+02    0.199198726094560E-02
    0.214641419013257E+02    0.198944181169043E-02
    0.214691419932625E+02    0.198689995685014E-02
    0.214741420851993E+02    0.198436169085936E-02
    0.214791421771361E+02    0.198182700821443E-02
    0.214841422690728E+02    0.197929590338346E-02
    0.214891423610096E+02    0.197676837087450E-02
    0.214941424529464E+02    0.197424440520330E-02
    0.214991425448832E+02    0.197172400091561E-02
    0.215041426368200E+02    0.196920715253777E-02
    0.215091427287568E+02    0.196669385461287E-02
    0.215141428206936E+02    0.196418410171047E-02
    0.215191429126304E+02    0.196167788838933E-02
    0.215241430045672E+02    0.195917520924667E-02
    0.215291430965039E+02    0.195667605884045E-02
    0.215341431884407E+02    0.195418043176036E-02
    0.215391432803775E+02    0.195168832259479E-02
    0.215441433723143E+02    0.194919972594881E-02
    0.215491434642511E+02    0.194671463642797E-02
    0.215541435561879E+02    0.194423304860525E-02
    0.215591436481247E+02    0.194175495710406E-02
    0.215641437400615E+02    0.193928035652225E-02
    0.215691438319982E+02    0.193680924143331E-02
    0.215741439239350E+02    0.193434160647843E-02
    0.215791440158718E+02    0.193187744623724E-02
    0.215841441078086E+02    0.192941675533894E-02
    0.215891441997454E+02    0.192695952825105E-02
    0.215941442916822E+02    0.192450576087980E-02
    0.215991443836190E+02    0.192205544452113E-02
    0.216041444755558E+02    0.191960857686809E-02
    0.216091445674926E+02    0.191716515162814E-02
    0.216141446594293E+02    0.191472516352506E-02
    0.216191447513661E+02    0.191228860707774E-02
    0.216241448433029E+02    0.190985547872858E-02
    0.216291449352397E+02    0.190742572117317E-02
    0.216341450271765E+02    0.190499946251714E-02
    0.216391451191133E+02    0.190257657883952E-02
    0.216441452110501E+02    0.190015709816824E-02
    0.216491453029869E+02    0.189774101595096E-02
    0.216541453949237E+02    0.189532832702068E-02
    0.216591454868604E+02    0.189291902605358E-02
    0.216641455787972E+02    0.189051310761242E-02
    0.216691456707340E+02    0.188811056626650E-02
    0.216741457626708E+02    0.188571139660808E-02
    0.216791458546076E+02    0.188331559333270E-02
    0.216841459465444E+02    0.188092315067812E-02
    0.216891460384812E+02    0.187853406324355E-02
    0.216941461304180E+02    0.187614832579342E-02
    0.216991462223547E+02    0.187376593057730E-02
    0.217041463142915E+02    0.187138686503709E-02
    0.217091464062283E+02    0.186901119699954E-02
    0.217141464981651E+02    0.186663878742413E-02
    0.217191465901019E+02    0.186426971645194E-02
    0.217241466820387E+02    0.186190396591599E-02
    0.217291467739755E+02    0.185954152918233E-02
    0.217341468659123E+02    0.185718239973549E-02
    0.217391469578491E+02    0.185482657243295E-02
    0.217441470497858E+02    0.185247404185272E-02
    0.217491471417226E+02    0.185012480272907E-02
    0.217541472336594E+02    0.184777884977781E-02
    0.217591473255962E+02    0.184543617771344E-02
    0.217641474175330E+02    0.184309678123891E-02
    0.217691475094698E+02    0.184076065537933E-02
    0.217741476014066E+02    0.183842779472464E-02
    0.217791476933434E+02    0.183609819419199E-02
    0.217841477852802E+02    0.183377184859729E-02
    0.217891478772169E+02    0.183144875282077E-02
    0.217941479691537E+02    0.182912890174612E-02
    0.217991480610905E+02    0.182681229029998E-02
    0.218041481530273E+02    0.182449891342378E-02
    0.218091482449641E+02    0.182218876605481E-02
    0.218141483369009E+02    0.181988184314552E-02
    0.218191484288377E+02    0.181757813971872E-02
    0.218241485207745E+02    0.181527765078297E-02
    0.218291486127113E+02    0.181298037135967E-02
    0.218341487046480E+02    0.181068629651335E-02
    0.218391487965848E+02    0.180839542133620E-02
    0.218441488885216E+02    0.180610774088566E-02
    0.218491489804584E+02    0.180382325027795E-02
    0.218541490723952E+02    0.180154194466409E-02
    0.218591491643320E+02    0.179926381917464E-02
    0.218641492562688E+02    0.179698886897889E-02
    0.218691493482056E+02    0.179471708925426E-02
    0.218741494401423E+02    0.179244847519556E-02
    0.218791495320791E+02    0.179018302201503E-02
    0.218841496240159E+02    0.178792072493518E-02
    0.218891497159527E+02    0.178566157918123E-02
    0.218941498078895E+02    0.178340558003459E-02
    0.218991498998263E+02    0.178115272271127E-02
    0.219041499917631E+02    0.177890300252155E-02
    0.219091500836999E+02    0.177665641475979E-02
    0.219141501756367E+02    0.177441295458222E-02
    0.219191502675734E+02    0.177217261749746E-02
    0.219241503595102E+02    0.176993539865526E-02
    0.219291504514470E+02    0.176770129339580E-02
    0.219341505433838E+02    0.176547029710007E-02
    0.219391506353206E+02    0.176324240502209E-02
    0.219441507272574E+02    0.176101761248776E-02
    0.219491508191942E+02    0.175879591484664E-02
    0.219541509111310E+02    0.175657730745118E-02
    0.219591510030678E+02    0.175436178558565E-02
    0.219641510950045E+02    0.175214934459180E-02
    0.219691511869413E+02    0.174993997981744E-02
    0.219741512788781E+02    0.174773368658013E-02
    0.219791513708149E+02    0.174553046022847E-02
    0.219841514627517E+02    0.174333029606539E-02
    0.219891515546885E+02    0.174113318943774E-02
    0.219941516466253E+02    0.173893913565957E-02
    0.219991517385621E+02    0.173674813100397E-02
    0.220041518304988E+02    0.173456016801013E-02
    0.220091519224356E+02    0.173237524474602E-02
    0.220141520143724E+02    0.173019335562092E-02
    0.220191521063092E+02    0.172801449594447E-02
    0.220241521982460E+02    0.172583866098067E-02
    0.220291522901828E+02    0.172366584613380E-02
    0.220341523821196E+02    0.172149604657427E-02
    0.220391524740564E+02    0.171932925718871E-02
    0.220441525659932E+02    0.171716547235028E-02
    0.220491526579299E+02    0.171500469489858E-02
    0.220541527498667E+02    0.171284690938381E-02
    0.220591528418035E+02    0.171069211607145E-02
    0.220641529337403E+02    0.170854031019710E-02
    0.220691530256771E+02    0.170639148677322E-02
    0.220741531176139E+02    0.170424564114111E-02
    0.220791532095507E+02    0.170210276860352E-02
    0.220841533014875E+02    0.169996286453837E-02
    0.220891533934243E+02    0.169782592405738E-02
    0.220941534853610E+02    0.169569194270846E-02
    0.220991535772978E+02    0.169356091566094E-02
    0.221041536692346E+02    0.169143283861232E-02
    0.221091537611714E+02    0.168930770675431E-02
    0.221141538531082E+02    0.168718551630602E-02
    0.221191539450450E+02    0.168506626546110E-02
    0.221241540369818E+02    0.168294987401745E-02
    0.221291541289186E+02    0.168083652002172E-02
    0.221341542208554E+02    0.167872604575349E-02
    0.221391543127921E+02    0.167661848616854E-02
    0.221441544047289E+02    0.167451383836509E-02
    0.221491544966657E+02    0.167241209810409E-02
    0.221541545886025E+02    0.167031326093145E-02
    0.221591546805393E+02    0.166821732232010E-02
    0.221641547724761E+02    0.166612427773070E-02
    0.221691548644129E+02    0.166403412265290E-02
    0.221741549563497E+02    0.166194685256178E-02
    0.221791550482864E+02    0.165986246328436E-02
    0.221841551402232E+02    0.165778094917639E-02
    0.221891552321600E+02    0.165570230699142E-02
    0.221941553240968E+02    0.165362653182776E-02
    0.221991554160336E+02    0.165155361918649E-02
    0.222041555079704E+02    0.164948356468948E-02
    0.222091555999072E+02    0.164741636388517E-02
    0.222141556918440E+02    0.164535201239260E-02
    0.222191557837808E+02    0.164329050581807E-02
    0.222241558757175E+02    0.164123183979156E-02
    0.222291559676543E+02    0.163917600996723E-02
    0.222341560595911E+02    0.163712301202067E-02
    0.222391561515279E+02    0.163507284163145E-02
    0.222441562434647E+02    0.163302549450092E-02
    0.222491563354015E+02    0.163098096634695E-02
    0.222541564273383E+02    0.162893925290925E-02
    0.222591565192751E+02    0.162690034994131E-02
    0.222641566112119E+02    0.162486425321019E-02
    0.222691567031486E+02    0.162283095850408E-02
    0.222741567950854E+02    0.162080046160126E-02
    0.222791568870222E+02    0.161877275834696E-02
    0.222841569789590E+02    0.161674784453068E-02
    0.222891570708958E+02    0.161472571602114E-02
    0.222941571628326E+02    0.161270636864993E-02
    0.222991572547694E+02    0.161068979829641E-02
    0.223041573467062E+02    0.160867600083539E-02
    0.223091574386429E+02    0.160666497213218E-02
    0.223141575305797E+02    0.160465670810330E-02
    0.223191576225165E+02    0.160265120466075E-02
    0.223241577144533E+02    0.160064845770129E-02
    0.223291578063901E+02    0.159864846314520E-02
    0.223341578983269E+02    0.159665121692223E-02
    0.223391579902637E+02    0.159465671498298E-02
    0.223441580822005E+02    0.159266495324971E-02
    0.223491581741373E+02    0.159067592766927E-02
    0.223541582660740E+02    0.158868963420390E-02
    0.223591583580108E+02    0.158670606878575E-02
    0.223641584499476E+02    0.158472522738375E-02
    0.223691585418844E+02    0.158274710596113E-02
    0.223741586338212E+02    0.158077170046564E-02
    0.223791587257580E+02    0.157879900682154E-02
    0.223841588176948E+02    0.157682902111780E-02
    0.223891589096316E+02    0.157486173916367E-02
    0.223941590015684E+02    0.157289715699521E-02
    0.223991590935051E+02    0.157093527055315E-02
    0.224041591854419E+02    0.156897607580307E-02
    0.224091592773787E+02    0.156701956874296E-02
    0.224141593693155E+02    0.156506574528519E-02
    0.224191594612523E+02    0.156311460135548E-02
    0.224241595531891E+02    0.156116613296026E-02
    0.224291596451259E+02    0.155922033603696E-02
    0.224341597370627E+02    0.155727720657846E-02
    0.224391598289995E+02    0.155533674047391E-02
    0.224441599209362E+02    0.155339893366068E-02
    0.224491600128730E+02    0.155146378225135E-02
    0.224541601048098E+02    0.154953128204807E-02
    0.224591601967466E+02    0.154760142957649E-02
    0.224641602886834E+02    0.154567422162100E-02
    0.224691603806202E+02    0.154374963126309E-02
    0.224741604725570E+02    0.154182770643176E-02
    0.224791605644938E+02    0.153990840242127E-02
    0.224841606564305E+02    0.153799172416653E-02
    0.224891607483673E+02    0.153607766840481E-02
    0.224941608403041E+02    0.153416623115626E-02
    0.224991609322409E+02    0.153225740849507E-02
    0.225041610241777E+02    0.153035119636273E-02
    0.225091611161145E+02    0.152844759045511E-02
    0.225141612080513E+02    0.152654658696981E-02
    0.225191612999881E+02    0.152464818169931E-02
    0.225241613919249E+02    0.152275237051854E-02
    0.225291614838616E+02    0.152085914904322E-02
    0.225341615757984E+02    0.151896851285099E-02
    0.225391616677352E+02    0.151708045479724E-02
    0.225441617596720E+02    0.151519492027950E-02
    0.225491618516088E+02    0.151331211928349E-02
    0.225541619435456E+02    0.151143177722006E-02
    0.225591620354824E+02    0.150955401053481E-02
    0.225641621274192E+02    0.150767880807917E-02
    0.225691622193560E+02    0.150580616445537E-02
    0.225741623112927E+02    0.150393607540089E-02
    0.225791624032295E+02    0.150206853679203E-02
    0.225841624951663E+02    0.150020354451755E-02
    0.225891625871031E+02    0.149834109471347E-02
    0.225941626790399E+02    0.149648118335674E-02
    0.225991627709767E+02    0.149462380651955E-02
    0.226041628629135E+02    0.149276896040885E-02
    0.226091629548503E+02    0.149091664091029E-02
    0.226141630467870E+02    0.148906684433511E-02
    0.226191631387238E+02    0.148721956670437E-02
    0.226241632306606E+02    0.148537480419147E-02
    0.226291633225974E+02    0.148353255300842E-02
    0.226341634145342E+02    0.148169280924379E-02
    0.226391635064710E+02    0.147985556914985E-02
    0.226441635984078E+02    0.147802082892532E-02
    0.226491636903446E+02    0.147618858479290E-02
    0.226541637822814E+02    0.147435883297658E-02
    0.226591638742181E+02    0.147253156973382E-02
    0.226641639661549E+02    0.147070679133057E-02
    0.226691640580917E+02    0.146888449404100E-02
    0.226741641500285E+02    0.146706467415638E-02
    0.226791642419653E+02    0.146524732799435E-02
    0.226841643339021E+02    0.146343245186787E-02
    0.226891644258389E+02    0.146162004212050E-02
    0.226941645177757E+02    0.145981009508826E-02
    0.226991646097125E+02    0.145800260713038E-02
    0.227041647016492E+02    0.145619757454391E-02
    0.227091647935860E+02    0.145439499383349E-02
    0.227141648855228E+02    0.145259486131898E-02
    0.227191649774596E+02    0.145079717343998E-02
    0.227241650693964E+02    0.144900192660133E-02
    0.227291651613332E+02    0.144720911722193E-02
    0.227341652532700E+02    0.144541874172336E-02
    0.227391653452068E+02    0.144363079657095E-02
    0.227441654371436E+02    0.144184527816475E-02
    0.227491655290803E+02    0.144006218300278E-02
    0.227541656210171E+02    0.143828150754825E-02
    0.227591657129539E+02    0.143650324826383E-02
    0.227641658048907E+02    0.143472740162141E-02
    0.227691658968275E+02    0.143295396410361E-02
    0.227741659887643E+02    0.143118293215842E-02
    0.227791660807011E+02    0.142941430232965E-02
    0.227841661726379E+02    0.142764807109710E-02
    0.227891662645747E+02    0.142588423492846E-02
    0.227941663565114E+02    0.142412279037572E-02
    0.227991664484482E+02    0.142236373389466E-02
    0.228041665403850E+02    0.142060706196008E-02
    0.228091666323218E+02    0.141885277116169E-02
    0.228141667242586E+02    0.141710085792739E-02
    0.228191668161954E+02    0.141535131878064E-02
    0.228241669081322E+02    0.141360415027123E-02
    0.228291670000690E+02    0.141185934882925E-02
    0.228341670920057E+02    0.141011690964562E-02
    0.228391671839425E+02    0.140837683334289E-02
    0.228441672758793E+02    0.140663911226495E-02
    0.228491673678161E+02    0.140490374430422E-02
    0.228541674597529E+02    0.140317072603287E-02
    0.228591675516897E+02    0.140144005378831E-02
    0.228641676436265E+02    0.139971172430132E-02
    0.228691677355633E+02    0.139798573383426E-02
    0.228741678275001E+02    0.139626207910165E-02
    0.228791679194368E+02    0.139454075656592E-02
    0.228841680113736E+02    0.139282176287600E-02
    0.228891681033104E+02    0.139110509486075E-02
    0.228941681952472E+02    0.138939075400332E-02
    0.228991682871840E+02    0.138767870591453E-02
    0.229041683791208E+02    0.138596899681062E-02
    0.229091684710576E+02    0.138426159424740E-02
    0.229141685629944E+02    0.138255649844266E-02
    0.229191686549312E+02    0.138085370644716E-02
    0.229241687468679E+02    0.137915321489781E-02
    0.229291688388047E+02    0.137745502022297E-02
    0.229341689307415E+02    0.137575911895100E-02
    0.229391690226783E+02    0.137406550785028E-02
    0.229441691146151E+02    0.137237418302957E-02
    0.229491692065519E+02    0.137068514114292E-02
    0.229541692984887E+02    0.136899837854002E-02
    0.229591693904255E+02    0.136731389146230E-02
    0.229641694823622E+02    0.136563167560147E-02
    0.229691695742990E+02    0.136395172256107E-02
    0.229741696662358E+02    0.136227414907243E-02
    0.229791697581726E+02    0.136059865605969E-02
    0.229841698501094E+02    0.135892549260455E-02
    0.229891699420462E+02    0.135725458810746E-02
    0.229941700339830E+02    0.135558593636025E-02
    0.229991701259198E+02    0.135391953337800E-02
    0.230041702178566E+02    0.135225537508419E-02
    0.230091703097933E+02    0.135059345925060E-02
    0.230141704017301E+02    0.134893378114729E-02
    0.230191704936669E+02    0.134727633772995E-02
    0.230241705856037E+02    0.134562112565924E-02
    0.230291706775405E+02    0.134396814151377E-02
    0.230341707694773E+02    0.134231738178895E-02
    0.230391708614141E+02    0.134066884327702E-02
    0.230441709533509E+02    0.133902252254185E-02
    0.230491710452877E+02    0.133737841625282E-02
    0.230541711372244E+02    0.133573652105835E-02
    0.230591712291612E+02    0.133409683363585E-02
    0.230641713210980E+02    0.133245935068955E-02
    0.230691714130348E+02    0.133082406885867E-02
    0.230741715049716E+02    0.132919098491987E-02
    0.230791715969084E+02    0.132756009562010E-02
    0.230841716888452E+02    0.132593139760604E-02
    0.230891717807820E+02    0.132430488767395E-02
    0.230941718727187E+02    0.132268056252525E-02
    0.230991719646555E+02    0.132105841898049E-02
    0.231041720565923E+02    0.131943845381409E-02
    0.231091721485291E+02    0.131782066379474E-02
    0.231141722404659E+02    0.131620504573253E-02
    0.231191723324027E+02    0.131459159643935E-02
    0.231241724243395E+02    0.131298031273633E-02
    0.231291725162763E+02    0.131137119146167E-02
    0.231341726082131E+02    0.130976422944788E-02
    0.231391727001498E+02    0.130815942354544E-02
    0.231441727920866E+02    0.130655677062795E-02
    0.231491728840234E+02    0.130495626755145E-02
    0.231541729759602E+02    0.130335791120912E-02
    0.231591730678970E+02    0.130176169848137E-02
    0.231641731598338E+02    0.130016762626051E-02
    0.231691732517706E+02    0.129857569145419E-02
    0.231741733437074E+02    0.129698589097477E-02
    0.231791734356442E+02    0.129539822173228E-02
    0.231841735275809E+02    0.129381268066267E-02
    0.231891736195177E+02    0.129222926468613E-02
    0.231941737114545E+02    0.129064797074770E-02
    0.231991738033913E+02    0.128906879578118E-02
    0.232041738953281E+02    0.128749173673065E-02
    0.232091739872649E+02    0.128591679055160E-02
    0.232141740792017E+02    0.128434395419168E-02
    0.232191741711385E+02    0.128277322461329E-02
    0.232241742630753E+02    0.128120459878057E-02
    0.232291743550120E+02    0.127963807366082E-02
    0.232341744469488E+02    0.127807364620649E-02
    0.232391745388856E+02    0.127651131338517E-02
    0.232441746308224E+02    0.127495107217747E-02
    0.232491747227592E+02    0.127339291955201E-02
    0.232541748146960E+02    0.127183685250776E-02
    0.232591749066328E+02    0.127028286798142E-02
    0.232641749985696E+02    0.126873096297319E-02
    0.232691750905063E+02    0.126718113443851E-02
    0.232741751824431E+02    0.126563337938086E-02
    0.232791752743799E+02    0.126408769475726E-02
    0.232841753663167E+02    0.126254407755754E-02
    0.232891754582535E+02    0.126100252475239E-02
    0.232941755501903E+02    0.125946303333641E-02
    0.232991756421271E+02    0.125792560028018E-02
    0.233041757340639E+02    0.125639022255443E-02
    0.233091758260007E+02    0.125485689722401E-02
    0.233141759179374E+02    0.125332562130968E-02
    0.233191760098742E+02    0.125179639149903E-02
    0.233241761018110E+02    0.125026920527930E-02
    0.233291761937478E+02    0.124874406409555E-02
    0.233341762856846E+02    0.124722094029680E-02
    0.233391763776214E+02    0.124569986964056E-02
    0.233441764695582E+02    0.124418082654173E-02
    0.233491765614950E+02    0.124266381126602E-02
    0.233541766534318E+02    0.124114882029639E-02
    0.233591767453685E+02    0.123963585162801E-02
    0.233641768373053E+02    0.123812490200105E-02
    0.233691769292421E+02    0.123661596835871E-02
    0.233741770211789E+02    0.123510904782476E-02
    0.233791771131157E+02    0.123360413738626E-02
    0.233841772050525E+02    0.123210123371786E-02
    0.233891772969893E+02    0.123060033491391E-02
    0.233941773889261E+02    0.122910143722228E-02
    0.233991774808628E+02    0.122760453933190E-02
    0.234041775727996E+02    0.122610964581571E-02
    0.234091776647364E+02    0.122461667180325E-02
    0.234141777566732E+02    0.122312577552971E-02
    0.234191778486100E+02    0.122163684067067E-02
    0.234241779405468E+02    0.122014988620198E-02
    0.234291780324836E+02    0.121866491095660E-02
    0.234341781244204E+02    0.121718191199218E-02
    0.234391782163572E+02    0.121570088762939E-02
    0.234441783082939E+02    0.121422183409697E-02
    0.234491784002307E+02    0.121274474853696E-02
    0.234541784921675E+02    0.121126962814578E-02
    0.234591785841043E+02    0.120979646997922E-02
    0.234641786760411E+02    0.120832527114641E-02
    0.234691787679779E+02    0.120685602869350E-02
    0.234741788599147E+02    0.120538873977204E-02
    0.234791789518515E+02    0.120392340135187E-02
    0.234841790437883E+02    0.120246001063682E-02
    0.234891791357250E+02    0.120099856471678E-02
    0.234941792276618E+02    0.119953906068895E-02
    0.234991793195986E+02    0.119808149568972E-02
    0.235041794115354E+02    0.119662586684501E-02
    0.235091795034722E+02    0.119517217129826E-02
    0.235141795954090E+02    0.119372040620172E-02
    0.235191796873458E+02    0.119227056870441E-02
    0.235241797792826E+02    0.119082265599084E-02
    0.235291798712194E+02    0.118937666522755E-02
    0.235341799631561E+02    0.118793259359421E-02
    0.235391800550929E+02    0.118649043830045E-02
    0.235441801470297E+02    0.118505019653433E-02
    0.235491802389665E+02    0.118361186551999E-02
    0.235541803309033E+02    0.118217544246652E-02
    0.235591804228401E+02    0.118074092461456E-02
    0.235641805147769E+02    0.117930830921157E-02
    0.235691806067137E+02    0.117787759345380E-02
    0.235741806986504E+02    0.117644877464473E-02
    0.235791807905872E+02    0.117502185003441E-02
    0.235841808825240E+02    0.117359681689582E-02
    0.235891809744608E+02    0.117217367249388E-02
    0.235941810663976E+02    0.117075241412433E-02
    0.235991811583344E+02    0.116933303907144E-02
    0.236041812502712E+02    0.116791554464649E-02
    0.236091813422080E+02    0.116649992814060E-02
    0.236141814341448E+02    0.116508618687416E-02
    0.236191815260815E+02    0.116367431816526E-02
    0.236241816180183E+02    0.116226431933173E-02
    0.236291817099551E+02    0.116085618771814E-02
    0.236341818018919E+02    0.115944992059545E-02
    0.236391818938287E+02    0.115804551544409E-02
    0.236441819857655E+02    0.115664296947879E-02
    0.236491820777023E+02    0.115524228009120E-02
    0.236541821696391E+02    0.115384344454579E-02
    0.236591822615759E+02    0.115244646046930E-02
    0.236641823535126E+02    0.115105132494113E-02
    0.236691824454494E+02    0.114965803543432E-02
    0.236741825373862E+02    0.114826658929637E-02
    0.236791826293230E+02    0.114687698392169E-02
    0.236841827212598E+02    0.114548921665420E-02
    0.236891828131966E+02    0.114410328489230E-02
    0.236941829051334E+02    0.114271918599371E-02
    0.236991829970702E+02    0.114133691735145E-02
    0.237041830890069E+02    0.113995647635344E-02
    0.237091831809437E+02    0.113857786036250E-02
    0.237141832728805E+02    0.113720106677526E-02
    0.237191833648173E+02    0.113582609298294E-02
    0.237241834567541E+02    0.113445293632993E-02
    0.237291835486909E+02    0.113308159427062E-02
    0.237341836406277E+02    0.113171206414287E-02
    0.237391837325645E+02    0.113034434338292E-02
    0.237441838245013E+02    0.112897842935405E-02
    0.237491839164380E+02    0.112761431947304E-02
    0.237541840083748E+02    0.112625201123554E-02
    0.237591841003116E+02    0.112489150209589E-02
    0.237641841922484E+02    0.112353278968218E-02
    0.237691842841852E+02    0.112217587395335E-02
    0.237741843761220E+02    0.112082072771929E-02
    0.237791844680588E+02    0.111946739535338E-02
    0.237841845599956E+02    0.111811584258292E-02
    0.237891846519324E+02    0.111676607184471E-02
    0.237941847438691E+02    0.111541808173199E-02
    0.237991848358059E+02    0.111407186951531E-02
    0.238041849277427E+02    0.111272743270036E-02
    0.238091850196795E+02    0.111138476868490E-02
    0.238141851116163E+02    0.111004387489416E-02
    0.238191852035531E+02    0.110870474870944E-02
    0.238241852954899E+02    0.110736738761961E-02
    0.238291853874267E+02    0.110603178898288E-02
    0.238341854793635E+02    0.110469795021738E-02
    0.238391855713002E+02    0.110336586896134E-02
    0.238441856632370E+02    0.110203554386311E-02
    0.238491857551738E+02    0.110070695942095E-02
    0.238541858471106E+02    0.109938013993073E-02
    0.238591859390474E+02    0.109805506213213E-02
    0.238641860309842E+02    0.109673172826869E-02
    0.238691861229210E+02    0.109541013617422E-02
    0.238741862148578E+02    0.109409028325410E-02
    0.238791863067946E+02    0.109277216696399E-02
    0.238841863987313E+02    0.109145578477300E-02
    0.238891864906681E+02    0.109014113413855E-02
    0.238941865826049E+02    0.108882821249797E-02
    0.238991866745417E+02    0.108751701731962E-02
    0.239041867664785E+02    0.108620754599493E-02
    0.239091868584153E+02    0.108489979614767E-02
    0.239141869503521E+02    0.108359376512808E-02
    0.239191870422889E+02    0.108228945042355E-02
    0.239241871342256E+02    0.108098684953014E-02
    0.239291872261624E+02    0.107968595994241E-02
    0.239341873180992E+02    0.107838677915220E-02
    0.239391874100360E+02    0.107708930467107E-02
    0.239441875019728E+02    0.107579353398890E-02
    0.239491875939096E+02    0.107449946462495E-02
    0.239541876858464E+02    0.107320709410216E-02
    0.239591877777832E+02    0.107191641995303E-02
    0.239641878697200E+02    0.107062743969774E-02
    0.239691879616567E+02    0.106934015088674E-02
    0.239741880535935E+02    0.106805455106071E-02
    0.239791881455303E+02    0.106677063777951E-02
    0.239841882374671E+02    0.106548840860417E-02
    0.239891883294039E+02    0.106420786109959E-02
    0.239941884213407E+02    0.106292899284653E-02
    0.239991885132775E+02    0.106165180140998E-02
    0.240041886052143E+02    0.106037628439253E-02
    0.240091886971510E+02    0.105910243938813E-02
    0.240141887890878E+02    0.105783026399203E-02
    0.240191888810246E+02    0.105655975581406E-02
    0.240241889729614E+02    0.105529091247428E-02
    0.240291890648982E+02    0.105402373159122E-02
    0.240341891568350E+02    0.105275821079136E-02
    0.240391892487718E+02    0.105149434771214E-02
    0.240441893407086E+02    0.105023213998288E-02
    0.240491894326454E+02    0.104897158525996E-02
    0.240541895245821E+02    0.104771268119667E-02
    0.240591896165189E+02    0.104645542543627E-02
    0.240641897084557E+02    0.104519981564971E-02
    0.240691898003925E+02    0.104394584950441E-02
    0.240741898923293E+02    0.104269352467538E-02
    0.240791899842661E+02    0.104144283883425E-02
    0.240841900762029E+02    0.104019378966935E-02
    0.240891901681397E+02    0.103894637486605E-02
    0.240941902600765E+02    0.103770059211753E-02
    0.240991903520132E+02    0.103645643911463E-02
    0.241041904439500E+02    0.103521391355714E-02
    0.241091905358868E+02    0.103397301315861E-02
    0.241141906278236E+02    0.103273373561376E-02
    0.241191907197604E+02    0.103149607864897E-02
    0.241241908116972E+02    0.103026003997384E-02
    0.241291909036340E+02    0.102902561719802E-02
    0.241341909955708E+02    0.102779280851645E-02
    0.241391910875076E+02    0.102656161078158E-02
    0.241441911794443E+02    0.102533202238948E-02
    0.241491912713811E+02    0.102410404096088E-02
    0.241541913633179E+02    0.102287766411519E-02
    0.241591914552547E+02    0.102165288963671E-02
    0.241641915471915E+02    0.102042971524571E-02
    0.241691916391283E+02    0.101920813870773E-02
    0.241741917310651E+02    0.101798815772962E-02
    0.241791918230019E+02    0.101676977003850E-02
    0.241841919149387E+02    0.101555297340305E-02
    0.241891920068754E+02    0.101433776564037E-02
    0.241941920988122E+02    0.101312414446979E-02
    0.241991921907490E+02    0.101191210747552E-02
    0.242041922826858E+02    0.101070165360870E-02
    0.242091923746226E+02    0.100949277827107E-02
    0.242141924665594E+02    0.100828548257056E-02
    0.242191925584962E+02    0.100707969741382E-02
    0.242241926504330E+02    0.100587560225109E-02
    0.242291927423697E+02    0.100467302717755E-02
    0.242341928343065E+02    0.100347201610974E-02
    0.242391929262433E+02    0.100227257259026E-02
    0.242441930181801E+02    0.100107469278099E-02
    0.242491931101169E+02    0.999878374998427E-03
    0.242541932020537E+02    0.998683616210384E-03
    0.242591932939905E+02    0.997490415067689E-03
    0.242641933859273E+02    0.996298768911643E-03
    0.242691934778641E+02    0.995108675602592E-03
    0.242741935698008E+02    0.993920133052617E-03
    0.242791936617376E+02    0.992733138463900E-03
    0.242841937536744E+02    0.991547690277626E-03
    0.242891938456112E+02    0.990363785434169E-03
    0.242941939375480E+02    0.989181424437681E-03
    0.242991940294848E+02    0.988000600265179E-03
    0.243041941214216E+02    0.986821314039963E-03
    0.243091942133584E+02    0.985643563037842E-03
    0.243141943052952E+02    0.984467344878528E-03
    0.243191943972319E+02    0.983292657007054E-03
    0.243241944891687E+02    0.982119497672213E-03
    0.243291945811055E+02    0.980947864419228E-03
    0.243341946730423E+02    0.979777755107449E-03
    0.243391947649791E+02    0.978609167592165E-03
    0.243441948569159E+02    0.977442099528731E-03
    0.243491949488527E+02    0.976276548797652E-03
    0.243541950407895E+02    0.975112513276456E-03
    0.243591951327262E+02    0.973949990434496E-03
    0.243641952246630E+02    0.972788978704140E-03
    0.243691953165998E+02    0.971629475363994E-03
    0.243741954085366E+02    0.970471478430429E-03
    0.243791955004734E+02    0.969314985717331E-03
    0.243841955924102E+02    0.968159995050833E-03
    0.243891956843470E+02    0.967006504263085E-03
    0.243941957762838E+02    0.965854511198679E-03
    0.243991958682206E+02    0.964704013708121E-03
    0.244041959601573E+02    0.963555009626842E-03
    0.244091960520941E+02    0.962407496816700E-03
    0.244141961440309E+02    0.961261473130364E-03
    0.244191962359677E+02    0.960116936439576E-03
    0.244241963279045E+02    0.958973884601252E-03
    0.244291964198413E+02    0.957832315502518E-03
    0.244341965117781E+02    0.956692227012246E-03
    0.244391966037149E+02    0.955553617015376E-03
    0.244441966956517E+02    0.954416483408543E-03
    0.244491967875884E+02    0.953280824075330E-03
    0.244541968795252E+02    0.952146636925182E-03
    0.244591969714620E+02    0.951013919843396E-03
    0.244641970633988E+02    0.949882670777273E-03
    0.244691971553356E+02    0.948752887613220E-03
    0.244741972472724E+02    0.947624568276533E-03
    0.244791973392092E+02    0.946497710695332E-03
    0.244841974311460E+02    0.945372312804585E-03
    0.244891975230828E+02    0.944248372531541E-03
    0.244941976150195E+02    0.943125887825492E-03
    0.244991977069563E+02    0.942004856629175E-03
    0.245041977988931E+02    0.940885276891342E-03
    0.245091978908299E+02    0.939767146574806E-03
    0.245141979827667E+02    0.938650463632355E-03
    0.245191980747035E+02    0.937535226037310E-03
    0.245241981666403E+02    0.936421431751383E-03
    0.245291982585771E+02    0.935309078752804E-03
    0.245341983505138E+02    0.934198165018746E-03
    0.245391984424506E+02    0.933088688535215E-03
    0.245441985343874E+02    0.931980647282890E-03
    0.245491986263242E+02    0.930874039260868E-03
    0.245541987182610E+02    0.929768862457797E-03
    0.245591988101978E+02    0.928665114882575E-03
    0.245641989021346E+02    0.927562794522629E-03
    0.245691989940714E+02    0.926461899391538E-03
    0.245741990860082E+02    0.925362427494532E-03
    0.245791991779449E+02    0.924264376863595E-03
    0.245841992698817E+02    0.923167745491167E-03
    0.245891993618185E+02    0.922072531406436E-03
    0.245941994537553E+02    0.920978732616625E-03
    0.245991995456921E+02    0.919886347193051E-03
    0.246041996376289E+02    0.918795373108109E-03
    0.246091997295657E+02    0.917705808421115E-03
    0.246141998215025E+02    0.916617651185729E-03
    0.246191999134393E+02    0.915530899349243E-03
    0.246242000053760E+02    0.914445551052833E-03
    0.246292000973128E+02    0.913361604294827E-03
    0.246342001892496E+02    0.912279057110519E-03
    0.246392002811864E+02    0.911197907563209E-03
    0.246442003731232E+02    0.910118153672426E-03
    0.246492004650600E+02    0.909039793557452E-03
    0.246542005569968E+02    0.907962825240953E-03
    0.246592006489336E+02    0.906887246854612E-03
    0.246642007408703E+02    0.905813056668714E-03
    0.246692008328071E+02    0.904740254730707E-03
    0.246742009247439E+02    0.903668825643130E-03
    0.246792010166807E+02    0.902598789244771E-03
    0.246842011086175E+02    0.901530130958965E-03
    0.246892012005543E+02    0.900462850594351E-03
    0.246942012924911E+02    0.899396946288886E-03
    0.246992013844279E+02    0.898332416134962E-03
    0.247042014763647E+02    0.897269258286996E-03
    0.247092015683014E+02    0.896207470810405E-03
    0.247142016602382E+02    0.895147051702274E-03
    0.247192017521750E+02    0.894087998915826E-03
    0.247242018441118E+02    0.893030310800395E-03
    0.247292019360486E+02    0.891973984831059E-03
    0.247342020279854E+02    0.890919018826358E-03
    0.247392021199222E+02    0.889865408538506E-03
    0.247442022118590E+02    0.888813112235578E-03
    0.247492023037958E+02    0.887762295066033E-03
    0.247542023957325E+02    0.886712744827038E-03
    0.247592024876693E+02    0.885664552743377E-03
    0.247642025796061E+02    0.884617711499971E-03
    0.247692026715429E+02    0.883572218108898E-03
    0.247742027634797E+02    0.882528070412062E-03
    0.247792028554165E+02    0.881485266198208E-03
    0.247842029473533E+02    0.880443804137588E-03
    0.247892030392901E+02    0.879403681040765E-03
    0.247942031312269E+02    0.878364896163147E-03
    0.247992032231636E+02    0.877327447179893E-03
    0.248042033151004E+02    0.876291332283122E-03
    0.248092034070372E+02    0.875256549346456E-03
    0.248142034989740E+02    0.874223096667513E-03
    0.248192035909108E+02    0.873190972257530E-03
    0.248242036828476E+02    0.872160174375028E-03
    0.248292037747844E+02    0.871130700937686E-03
    0.248342038667212E+02    0.870102550166032E-03
    0.248392039586579E+02    0.869075720171070E-03
    0.248442040505947E+02    0.868050209056317E-03
    0.248492041425315E+02    0.867026014964791E-03
    0.248542042344683E+02    0.866003136015856E-03
    0.248592043264051E+02    0.864981570351744E-03
    0.248642044183419E+02    0.863961316097164E-03
    0.248692045102787E+02    0.862942371408791E-03
    0.248742046022155E+02    0.861924734419315E-03
    0.248792046941523E+02    0.860908403281018E-03
    0.248842047860890E+02    0.859893376150759E-03
    0.248892048780258E+02    0.858879651174950E-03
    0.248942049699626E+02    0.857867226517879E-03
    0.248992050618994E+02    0.856856100340562E-03
    0.249042051538362E+02    0.855846270815753E-03
    0.249092052457730E+02    0.854837736113641E-03
    0.249142053377098E+02    0.853830494403144E-03
    0.249192054296466E+02    0.852824543872191E-03
    0.249242055215834E+02    0.851819882697189E-03
    0.249292056135201E+02    0.850816509072820E-03
    0.249342057054569E+02    0.849814421186718E-03
    0.249392057973937E+02    0.848813617237649E-03
    0.249442058893305E+02    0.847814095425339E-03
    0.249492059812673E+02    0.846815853947660E-03
    0.249542060732041E+02    0.845818891021745E-03
    0.249592061651409E+02    0.844823204856818E-03
    0.249642062570777E+02    0.843828793669067E-03
    0.249692063490144E+02    0.842835655674403E-03
    0.249742064409512E+02    0.841843789102884E-03
    0.249792065328880E+02    0.840853192182942E-03
    0.249842066248248E+02    0.839863863146361E-03
    0.249892067167616E+02    0.838875800221369E-03
    0.249942068086984E+02    0.837889001660868E-03
    0.249992069006352E+02    0.836903465699532E-03
    0.250042069925720E+02    0.835919190586871E-03
    0.250092070845088E+02    0.834936174574248E-03
    0.250142071764455E+02    0.833954415916108E-03
    0.250192072683823E+02    0.832973912872764E-03
    0.250242073603191E+02    0.831994663694645E-03
    0.250292074522559E+02    0.831016666664442E-03
    0.250342075441927E+02    0.830039920039261E-03
    0.250392076361295E+02    0.829064422090879E-03
    0.250442077280663E+02    0.828090171089609E-03
    0.250492078200031E+02    0.827117165315831E-03
    0.250542079119399E+02    0.826145403063904E-03
    0.250592080038766E+02    0.825174882598795E-03
    0.250642080958134E+02    0.824205602216395E-03
    0.250692081877502E+02    0.823237560187921E-03
    0.250742082796870E+02    0.822270754857736E-03
    0.250792083716238E+02    0.821305184452931E-03
    0.250842084635606E+02    0.820340847313649E-03
    0.250892085554974E+02    0.819377741735204E-03
    0.250942086474342E+02    0.818415865985385E-03
    0.250992087393710E+02    0.817455218472694E-03
    0.251042088313077E+02    0.816495797403789E-03
    0.251092089232445E+02    0.815537601171770E-03
    0.251142090151813E+02    0.814580628126408E-03
    0.251192091071181E+02    0.813624876767605E-03
    0.251242091990549E+02    0.812670346188199E-03
    0.251292092909917E+02    0.811717050478872E-03
    0.251342093829285E+02    0.810764925229242E-03
    0.251392094748653E+02    0.809814044785029E-03
    0.251442095668021E+02    0.808864375304627E-03
    0.251492096587388E+02    0.807915916729317E-03
    0.251542097506756E+02    0.806968667504279E-03
    0.251592098426124E+02    0.806022626214706E-03
    0.251642099345492E+02    0.805077791150705E-03
    0.251692100264860E+02    0.804134160665251E-03
    0.251742101184228E+02    0.803191733153762E-03
    0.251792102103596E+02    0.802250506924054E-03
    0.251842103022964E+02    0.801310480389385E-03
    0.251892103942331E+02    0.800371651996517E-03
    0.251942104861699E+02    0.799434020468730E-03
    0.251992105781067E+02    0.798497586587251E-03
    0.252042106700435E+02    0.797562301624424E-03
    0.252092107619803E+02    0.796628274616831E-03
    0.252142108539171E+02    0.795695412635814E-03
    0.252192109458539E+02    0.794763737151444E-03
    0.252242110377907E+02    0.793833247511249E-03
    0.252292111297275E+02    0.792903942347803E-03
    0.252342112216642E+02    0.791975820067024E-03
    0.252392113136010E+02    0.791048879085602E-03
    0.252442114055378E+02    0.790123117760954E-03
    0.252492114974746E+02    0.789198534456062E-03
    0.252542115894114E+02    0.788275127523080E-03
    0.252592116813482E+02    0.787352895311818E-03
    0.252642117732850E+02    0.786431836215009E-03
    0.252692118652218E+02    0.785511948593255E-03
    0.252742119571586E+02    0.784593230763355E-03
    0.252792120490953E+02    0.783675681178906E-03
    0.252842121410321E+02    0.782759298132060E-03
    0.252892122329689E+02    0.781844080013517E-03
    0.252942123249057E+02    0.780930025178448E-03
    0.252992124168425E+02    0.780017132027531E-03
    0.253042125087793E+02    0.779105398914573E-03
    0.253092126007161E+02    0.778194824228371E-03
    0.253142126926529E+02    0.777285406349454E-03
    0.253192127845896E+02    0.776377143655103E-03
    0.253242128765264E+02    0.775470034532026E-03
    0.253292129684632E+02    0.774564077374126E-03
    0.253342130604000E+02    0.773659270551166E-03
    0.253392131523368E+02    0.772755612474214E-03
    0.253442132442736E+02    0.771853101532541E-03
    0.253492133362104E+02    0.770951736125586E-03
    0.253542134281472E+02    0.770051514660764E-03
    0.253592135200840E+02    0.769152435537351E-03
    0.253642136120207E+02    0.768254497156387E-03
    0.253692137039575E+02    0.767357697932434E-03
    0.253742137958943E+02    0.766462036280282E-03
    0.253792138878311E+02    0.765567510617110E-03
    0.253842139797679E+02    0.764674119358616E-03
    0.253892140717047E+02    0.763781860937533E-03
    0.253942141636415E+02    0.762890733759812E-03
    0.253992142555783E+02    0.762000736274715E-03
    0.254042143475151E+02    0.761111866892175E-03
    0.254092144394518E+02    0.760224124082455E-03
    0.254142145313886E+02    0.759337506251407E-03
    0.254192146233254E+02    0.758452011854989E-03
    0.254242147152622E+02    0.757567639333704E-03
    0.254292148071990E+02    0.756684387134230E-03
    0.254342148991358E+02    0.755802253725008E-03
    0.254392149910726E+02    0.754921237545825E-03
    0.254442150830094E+02    0.754041337052432E-03
    0.254492151749462E+02    0.753162550709364E-03
    0.254542152668829E+02    0.752284876993896E-03
    0.254592153588197E+02    0.751408314355322E-03
    0.254642154507565E+02    0.750532861277749E-03
    0.254692155426933E+02    0.749658516231999E-03
    0.254742156346301E+02    0.748785277688408E-03
    0.254792157265669E+02    0.747913144138339E-03
    0.254842158185037E+02    0.747042114058829E-03
    0.254892159104405E+02    0.746172185945623E-03
    0.254942160023772E+02    0.745303358273739E-03
    0.254992160943140E+02    0.744435629544095E-03
    0.255042161862508E+02    0.743568998248164E-03
    0.255092162781876E+02    0.742703462889073E-03
    0.255142163701244E+02    0.741839021967249E-03
    0.255192164620612E+02    0.740975673981820E-03
    0.255242165539980E+02    0.740113417445168E-03
    0.255292166459348E+02    0.739252250862651E-03
    0.255342167378716E+02    0.738392172746233E-03
    0.255392168298083E+02    0.737533181603974E-03
    0.255442169217451E+02    0.736675275968229E-03
    0.255492170136819E+02    0.735818454357400E-03
    0.255542171056187E+02    0.734962715281197E-03
    0.255592171975555E+02    0.734108057264761E-03
    0.255642172894923E+02    0.733254478843624E-03
    0.255692173814291E+02    0.732401978564787E-03
    0.255742174733659E+02    0.731550554961035E-03
    0.255792175653027E+02    0.730700206602783E-03
    0.255842176572394E+02    0.729850932083943E-03
    0.255892177491762E+02    0.729002730304599E-03
    0.255942178411130E+02    0.728155637656901E-03
    0.255992179330498E+02    0.727309531578025E-03
    0.256042180249866E+02    0.726464538313912E-03
    0.256092181169234E+02    0.725620610496973E-03
    0.256142182088602E+02    0.724777747430328E-03
    0.256192183007970E+02    0.723935947786549E-03
    0.256242183927337E+02    0.723095210167968E-03
    0.256292184846705E+02    0.722255533152016E-03
    0.256342185766073E+02    0.721416915300240E-03
    0.256392186685441E+02    0.720579355175022E-03
    0.256442187604809E+02    0.719742851432262E-03
    0.256492188524177E+02    0.718907402685341E-03
    0.256542189443545E+02    0.718073007694164E-03
    0.256592190362913E+02    0.717239666259159E-03
    0.256642191282281E+02    0.716407383034799E-03
    0.256692192201648E+02    0.715576098028313E-03
    0.256742193121016E+02    0.714745917098414E-03
    0.256792194040384E+02    0.713916769661895E-03
    0.256842194959752E+02    0.713088664772697E-03
    0.256892195879120E+02    0.712261602527227E-03
    0.256942196798488E+02    0.711435581990204E-03
    0.256992197717856E+02    0.710610601717572E-03
    0.257042198637224E+02    0.709786660356042E-03
    0.257092199556592E+02    0.708963756522552E-03
    0.257142200475959E+02    0.708141889115975E-03
    0.257192201395327E+02    0.707321055713561E-03
    0.257242202314695E+02    0.706501255943082E-03
    0.257292203234063E+02    0.705682488007157E-03
    0.257342204153431E+02    0.704864750520749E-03
    0.257392205072799E+02    0.704048042068188E-03
    0.257442205992167E+02    0.703232361202482E-03
    0.257492206911535E+02    0.702417706531376E-03
    0.257542207830903E+02    0.701604076648097E-03
    0.257592208750270E+02    0.700791470127526E-03
    0.257642209669638E+02    0.699979885562878E-03
    0.257692210589006E+02    0.699169321544007E-03
    0.257742211508374E+02    0.698359776670560E-03
    0.257792212427742E+02    0.697551249538391E-03
    0.257842213347110E+02    0.696743738733627E-03
    0.257892214266478E+02    0.695937242864135E-03
    0.257942215185846E+02    0.695131760542283E-03
    0.257992216105213E+02    0.694327290348663E-03
    0.258042217024581E+02    0.693523830906150E-03
    0.258092217943949E+02    0.692721380821776E-03
    0.258142218863317E+02    0.691919938704646E-03
    0.258192219782685E+02    0.691119503148477E-03
    0.258242220702053E+02    0.690320072785656E-03
    0.258292221621421E+02    0.689521646239752E-03
    0.258342222540789E+02    0.688724222113024E-03
    0.258392223460157E+02    0.687927799029103E-03
    0.258442224379524E+02    0.687132375627933E-03
    0.258492225298892E+02    0.686337950523749E-03
    0.258542226218260E+02    0.685544522349339E-03
    0.258592227137628E+02    0.684752089727141E-03
    0.258642228056996E+02    0.683960651304084E-03
    0.258692228976364E+02    0.683170205710535E-03
    0.258742229895732E+02    0.682380751586397E-03
    0.258792230815100E+02    0.681592287574664E-03
    0.258842231734468E+02    0.680804812319949E-03
    0.258892232653835E+02    0.680018324469634E-03
    0.258942233573203E+02    0.679232822671562E-03
    0.258992234492571E+02    0.678448305584139E-03
    0.259042235411939E+02    0.677664771852734E-03
    0.259092236331307E+02    0.676882220144414E-03
    0.259142237250675E+02    0.676100649117994E-03
    0.259192238170043E+02    0.675320057437039E-03
    0.259242239089411E+02    0.674540443764012E-03
    0.259292240008778E+02    0.673761806764708E-03
    0.259342240928146E+02    0.672984145119859E-03
    0.259392241847514E+02    0.672207457504697E-03
    0.259442242766882E+02    0.671431742582562E-03
    0.259492243686250E+02    0.670656999044109E-03
    0.259542244605618E+02    0.669883225559990E-03
    0.259592245524986E+02    0.669110420828559E-03
    0.259642246444354E+02    0.668338583526411E-03
    0.259692247363722E+02    0.667567712341448E-03
    0.259742248283089E+02    0.666797805975367E-03
    0.259792249202457E+02    0.666028863111908E-03
    0.259842250121825E+02    0.665260882452746E-03
    0.259892251041193E+02    0.664493862695201E-03
    0.259942251960561E+02    0.663727802542436E-03
    0.259992252879929E+02    0.662962700687510E-03
    0.260042253799297E+02    0.662198555851151E-03
    0.260092254718665E+02    0.661435366731860E-03
    0.260142255638033E+02    0.660673132040462E-03
    0.260192256557400E+02    0.659911850491004E-03
    0.260242257476768E+02    0.659151520790230E-03
    0.260292258396136E+02    0.658392141653636E-03
    0.260342259315504E+02    0.657633711817383E-03
    0.260392260234872E+02    0.656876229976042E-03
    0.260442261154240E+02    0.656119694877702E-03
    0.260492262073608E+02    0.655364105237010E-03
    0.260542262992976E+02    0.654609459786215E-03
    0.260592263912344E+02    0.653855757329477E-03
    0.260642264831711E+02    0.653102997446741E-03
    0.260692265751079E+02    0.652351175121094E-03
    0.260742266670447E+02    0.651600293748397E-03
    0.260792267589815E+02    0.650850350151816E-03
    0.260842268509183E+02    0.650101343043039E-03
    0.260892269428551E+02    0.649353271261687E-03
    0.260942270347919E+02    0.648606133973823E-03
    0.260992271267287E+02    0.647859928431749E-03
    0.261042272186654E+02    0.647114654942253E-03
    0.261092273106022E+02    0.646370311716319E-03
    0.261142274025390E+02    0.645626897533070E-03
    0.261192274944758E+02    0.644884411156137E-03
    0.261242275864126E+02    0.644142851425573E-03
    0.261292276783494E+02    0.643402217436022E-03
    0.261342277702862E+02    0.642662510599583E-03
    0.261392278622230E+02    0.641923708078704E-03
    0.261442279541598E+02    0.641185846806799E-03
    0.261492280460965E+02    0.640448901359902E-03
    0.261542281380333E+02    0.639712874270062E-03
    0.261592282299701E+02    0.638977764648929E-03
    0.261642283219069E+02    0.638243571487242E-03
    0.261692284138437E+02    0.637510293537723E-03
    0.261742285057805E+02    0.636777929556609E-03
    0.261792285977173E+02    0.636046478294666E-03
    0.261842286896541E+02    0.635315938550068E-03
    0.261892287815909E+02    0.634586309010705E-03
    0.261942288735276E+02    0.633857588644977E-03
    0.261992289654644E+02    0.633129775963745E-03
    0.262042290574012E+02    0.632402869956553E-03
    0.262092291493380E+02    0.631676869232101E-03
    0.262142292412748E+02    0.630951772628130E-03
    0.262192293332116E+02    0.630227578888270E-03
    0.262242294251484E+02    0.629504286832760E-03
    0.262292295170852E+02    0.628781895134591E-03
    0.262342296090219E+02    0.628060402679392E-03
    0.262392297009587E+02    0.627339808192190E-03
    0.262442297928955E+02    0.626620110464467E-03
    0.262492298848323E+02    0.625901308265925E-03
    0.262542299767691E+02    0.625183400383269E-03
    0.262592300687059E+02    0.624466385604059E-03
    0.262642301606427E+02    0.623750262707949E-03
    0.262692302525795E+02    0.623035030470824E-03
    0.262742303445163E+02    0.622320687712330E-03
    0.262792304364530E+02    0.621607233192793E-03
    0.262842305283898E+02    0.620894665721603E-03
    0.262892306203266E+02    0.620182984086239E-03
    0.262942307122634E+02    0.619472187079404E-03
    0.262992308042002E+02    0.618762273516346E-03
    0.263042308961370E+02    0.618053242185125E-03
    0.263092309880738E+02    0.617345091887939E-03
    0.263142310800106E+02    0.616637821429151E-03
    0.263192311719474E+02    0.615931429618456E-03
    0.263242312638841E+02    0.615225915276614E-03
    0.263292313558209E+02    0.614521277197324E-03
    0.263342314477577E+02    0.613817514199748E-03
    0.263392315396945E+02    0.613114625109441E-03
    0.263442316316313E+02    0.612412608731909E-03
    0.263492317235681E+02    0.611711463892707E-03
    0.263542318155049E+02    0.611011189415700E-03
    0.263592319074417E+02    0.610311784126887E-03
    0.263642319993785E+02    0.609613246851655E-03
    0.263692320913152E+02    0.608915576419531E-03
    0.263742321832520E+02    0.608218771672534E-03
    0.263792322751888E+02    0.607522831427811E-03
    0.263842323671256E+02    0.606827754529042E-03
    0.263892324590624E+02    0.606133539819299E-03
    0.263942325509992E+02    0.605440186138806E-03
    0.263992326429360E+02    0.604747692328790E-03
    0.264042327348728E+02    0.604056057236260E-03
    0.264092328268095E+02    0.603365279710985E-03
    0.264142329187463E+02    0.602675358599123E-03
    0.264192330106831E+02    0.601986292755944E-03
    0.264242331026199E+02    0.601298081041513E-03
    0.264292331945567E+02    0.600610722298750E-03
    0.264342332864935E+02    0.599924215394698E-03
    0.264392333784303E+02    0.599238559199198E-03
    0.264442334703671E+02    0.598553752553412E-03
    0.264492335623039E+02    0.597869794346158E-03
    0.264542336542406E+02    0.597186683433555E-03
    0.264592337461774E+02    0.596504418688759E-03
    0.264642338381142E+02    0.595822998967020E-03
    0.264692339300510E+02    0.595142423160298E-03
    0.264742340219878E+02    0.594462690135893E-03
    0.264792341139246E+02    0.593783798772210E-03
    0.264842342058614E+02    0.593105747947109E-03
    0.264892342977982E+02    0.592428536533594E-03
    0.264942343897350E+02    0.591752163426813E-03
    0.264992344816717E+02    0.591076627500182E-03
    0.265042345736085E+02    0.590401927636757E-03
    0.265092346655453E+02    0.589728062737918E-03
    0.265142347574821E+02    0.589055031687122E-03
    0.265192348494189E+02    0.588382833380991E-03
    0.265242349413557E+02    0.587711466722324E-03
    0.265292350332925E+02    0.587040930657706E-03
    0.265342351252293E+02    0.586371224210532E-03
    0.265392352171661E+02    0.585702347492394E-03
    0.265442353091028E+02    0.585034289442441E-03
    0.265492354010396E+02    0.584367066822014E-03
    0.265542354929764E+02    0.583700666990973E-03
    0.265592355849132E+02    0.583035090795436E-03
    0.265642356768500E+02    0.582370337282422E-03
    0.265692357687868E+02    0.581706405413862E-03
    0.265742358607236E+02    0.581043294065803E-03
    0.265792359526604E+02    0.580381002225879E-03
    0.265842360445971E+02    0.579719528767525E-03
    0.265892361365339E+02    0.579058872597903E-03
    0.265942362284707E+02    0.578399032632807E-03
    0.265992363204075E+02    0.577740007800550E-03
    0.266042364123443E+02    0.577081796918511E-03
    0.266092365042811E+02    0.576424399004513E-03
    0.266142365962179E+02    0.575767812706958E-03
    0.266192366881547E+02    0.575112037519922E-03
    0.266242367800915E+02    0.574457071886614E-03
    0.266292368720282E+02    0.573802914702064E-03
    0.266342369639650E+02    0.573149565051222E-03
    0.266392370559018E+02    0.572497021808627E-03
    0.266442371478386E+02    0.571845283857385E-03
    0.266492372397754E+02    0.571194350150163E-03
    0.266542373317122E+02    0.570544219599982E-03
    0.266592374236490E+02    0.569894891097669E-03
    0.266642375155858E+02    0.569246363585788E-03
    0.266692376075226E+02    0.568598635999054E-03
    0.266742376994593E+02    0.567951707203621E-03
    0.266792377913961E+02    0.567305576189608E-03
    0.266842378833329E+02    0.566660241839788E-03
    0.266892379752697E+02    0.566015703090076E-03
    0.266942380672065E+02    0.565371958871557E-03
    0.266992381591433E+02    0.564729008106837E-03
    0.267042382510801E+02    0.564086849731779E-03
    0.267092383430169E+02    0.563445482673449E-03
    0.267142384349536E+02    0.562804905872283E-03
    0.267192385268904E+02    0.562165118253038E-03
    0.267242386188272E+02    0.561526118755858E-03
    0.267292387107640E+02    0.560887906320394E-03
    0.267342388027008E+02    0.560250479874318E-03
    0.267392388946376E+02    0.559613838369654E-03
    0.267442389865744E+02    0.558977980783051E-03
    0.267492390785112E+02    0.558342905948412E-03
    0.267542391704480E+02    0.557708612920688E-03
    0.267592392623847E+02    0.557075100613751E-03
    0.267642393543215E+02    0.556442367965434E-03
    0.267692394462583E+02    0.555810413944848E-03
    0.267742395381951E+02    0.555179237501144E-03
    0.267792396301319E+02    0.554548837575896E-03
    0.267842397220687E+02    0.553919213160057E-03
    0.267892398140055E+02    0.553290363162405E-03
    0.267942399059423E+02    0.552662286589273E-03
    0.267992399978791E+02    0.552034982381708E-03
    0.268042400898158E+02    0.551408449512445E-03
    0.268092401817526E+02    0.550782686956995E-03
    0.268142402736894E+02    0.550157693682373E-03
    0.268192403656262E+02    0.549533468647370E-03
    0.268242404575630E+02    0.548910010845352E-03
    0.268292405494998E+02    0.548287319247476E-03
    0.268342406414366E+02    0.547665392825406E-03
    0.268392407333734E+02    0.547044230570646E-03
    0.268442408253102E+02    0.546423831460752E-03
    0.268492409172469E+02    0.545804194489414E-03
    0.268542410091837E+02    0.545185318633605E-03
    0.268592411011205E+02    0.544567202896094E-03
    0.268642411930573E+02    0.543949846266335E-03
    0.268692412849941E+02    0.543333247724277E-03
    0.268742413769309E+02    0.542717406288635E-03
    0.268792414688677E+02    0.542102320940191E-03
    0.268842415608045E+02    0.541487990700855E-03
    0.268892416527412E+02    0.540874414562567E-03
    0.268942417446780E+02    0.540261591529958E-03
    0.268992418366148E+02    0.539649520603633E-03
    0.269042419285516E+02    0.539038200806139E-03
    0.269092420204884E+02    0.538427631139866E-03
    0.269142421124252E+02    0.537817810628765E-03
    0.269192422043620E+02    0.537208738277644E-03
    0.269242422962988E+02    0.536600413108257E-03
    0.269292423882356E+02    0.535992834129943E-03
    0.269342424801723E+02    0.535386000379952E-03
    0.269392425721091E+02    0.534779910865378E-03
    0.269442426640459E+02    0.534174564553969E-03
    0.269492427559827E+02    0.533569960667640E-03
    0.269542428479195E+02    0.532966098029984E-03
    0.269592429398563E+02    0.532362975736172E-03
    0.269642430317931E+02    0.531760592811154E-03
    0.269692431237299E+02    0.531158948306870E-03
    0.269742432156667E+02    0.530558041229703E-03
    0.269792433076034E+02    0.529957870616304E-03
    0.269842433995402E+02    0.529358435529430E-03
    0.269892434914770E+02    0.528759734970332E-03
    0.269942435834138E+02    0.528161767993858E-03
    0.269992436753506E+02    0.527564533631460E-03
    0.270042437672874E+02    0.526968030929555E-03
    0.270092438592242E+02    0.526372258929826E-03
    0.270142439511610E+02    0.525777216678134E-03
    0.270192440430977E+02    0.525182903262744E-03
    0.270242441350345E+02    0.524589319680636E-03
    0.270292442269713E+02    0.523996458251280E-03
    0.270342443189081E+02    0.523404325458587E-03
    0.270392444108449E+02    0.522812917505244E-03
    0.270442445027817E+02    0.522222233520066E-03
    0.270492445947185E+02    0.521632272559260E-03
    0.270542446866553E+02    0.521043033691589E-03
    0.270592447785921E+02    0.520454515934267E-03
    0.270642448705288E+02    0.519866718320972E-03
    0.270692449624656E+02    0.519279639970949E-03
    0.270742450544024E+02    0.518693279840057E-03
    0.270792451463392E+02    0.518107637014900E-03
    0.270842452382760E+02    0.517522710482501E-03
    0.270892453302128E+02    0.516938499098591E-03
    0.270942454221496E+02    0.516354991607634E-03
    0.270992455140864E+02    0.515772221260998E-03
    0.271042456060232E+02    0.515190150381470E-03
    0.271092456979599E+02    0.514608791411166E-03
    0.271142457898967E+02    0.514028143198257E-03
    0.271192458818335E+02    0.513448204699546E-03
    0.271242459737703E+02    0.512868974999316E-03
    0.271292460657071E+02    0.512290453138358E-03
    0.271342461576439E+02    0.511712638147179E-03
    0.271392462495807E+02    0.511135529138082E-03
    0.271442463415175E+02    0.510559125090560E-03
    0.271492464334543E+02    0.509983425089982E-03
    0.271542465253910E+02    0.509408428224969E-03
    0.271592466173278E+02    0.508834133453784E-03
    0.271642467092646E+02    0.508260539846970E-03
    0.271692468012014E+02    0.507687646696293E-03
    0.271742468931382E+02    0.507115452804211E-03
    0.271792469850750E+02    0.506543957290232E-03
    0.271842470770118E+02    0.505973159234197E-03
    0.271892471689486E+02    0.505403057731737E-03
    0.271942472608853E+02    0.504833651796719E-03
    0.271992473528221E+02    0.504264940522908E-03
    0.272042474447589E+02    0.503696922968871E-03
    0.272092475366957E+02    0.503129598202254E-03
    0.272142476286325E+02    0.502562965302784E-03
    0.272192477205693E+02    0.501997023346696E-03
    0.272242478125061E+02    0.501431771381806E-03
    0.272292479044429E+02    0.500867208492029E-03
    0.272342479963797E+02    0.500303333770192E-03
    0.272392480883164E+02    0.499740146287413E-03
    0.272442481802532E+02    0.499177645104329E-03
    0.272492482721900E+02    0.498615829326097E-03
    0.272542483641268E+02    0.498054698036681E-03
    0.272592484560636E+02    0.497494250326119E-03
    0.272642485480004E+02    0.496934485237181E-03
    0.272692486399372E+02    0.496375401901603E-03
    0.272742487318740E+02    0.495816999416276E-03
    0.272792488238108E+02    0.495259276859039E-03
    0.272842489157475E+02    0.494702233316250E-03
    0.272892490076843E+02    0.494145867916128E-03
    0.272942490996211E+02    0.493590179735173E-03
    0.272992491915579E+02    0.493035167875869E-03
    0.273042492834947E+02    0.492480831462827E-03
    0.273092493754315E+02    0.491927169586571E-03
    0.273142494673683E+02    0.491374181363350E-03
    0.273192495593051E+02    0.490821865904181E-03
    0.273242496512418E+02    0.490270222319050E-03
    0.273292497431786E+02    0.489719249733239E-03
    0.273342498351154E+02    0.489168947271208E-03
    0.273392499270522E+02    0.488619314039627E-03
    0.273442500189890E+02    0.488070349168169E-03
    0.273492501109258E+02    0.487522051777316E-03
    0.273542502028626E+02    0.486974421014600E-03
    0.273592502947994E+02    0.486427455995633E-03
    0.273642503867362E+02    0.485881155843621E-03
    0.273692504786729E+02    0.485335519713462E-03
    0.273742505706097E+02    0.484790546739456E-03
    0.273792506625465E+02    0.484246236059364E-03
    0.273842507544833E+02    0.483702586806108E-03
    0.273892508464201E+02    0.483159598127391E-03
    0.273942509383569E+02    0.482617269143872E-03
    0.273992510302937E+02    0.482075599102897E-03
    0.274042511222305E+02    0.481534587036448E-03
    0.274092512141673E+02    0.480994232144140E-03
    0.274142513061040E+02    0.480454533585620E-03
    0.274192513980408E+02    0.479915490503165E-03
    0.274242514899776E+02    0.479377102047448E-03
    0.274292515819144E+02    0.478839367393130E-03
    0.274342516738512E+02    0.478302285695080E-03
    0.274392517657880E+02    0.477765856108481E-03
    0.274442518577248E+02    0.477230077801684E-03
    0.274492519496616E+02    0.476694949793528E-03
    0.274542520415984E+02    0.476160471648856E-03
    0.274592521335351E+02    0.475626642163855E-03
    0.274642522254719E+02    0.475093460604839E-03
    0.274692523174087E+02    0.474560926146606E-03
    0.274742524093455E+02    0.474029037981621E-03
    0.274792525012823E+02    0.473497795246995E-03
    0.274842525932191E+02    0.472967197123501E-03
    0.274892526851559E+02    0.472437242800790E-03
    0.274942527770927E+02    0.471907931408431E-03
    0.274992528690295E+02    0.471379262175818E-03
    0.275042529609662E+02    0.470851234215009E-03
    0.275092530529030E+02    0.470323846761059E-03
    0.275142531448398E+02    0.469797099229127E-03
    0.275192532367766E+02    0.469270990003874E-03
    0.275242533287134E+02    0.468745518983219E-03
    0.275292534206502E+02    0.468220685158221E-03
    0.275342535125870E+02    0.467696487670162E-03
    0.275392536045238E+02    0.467172925704461E-03
    0.275442536964605E+02    0.466649998422231E-03
    0.275492537883973E+02    0.466127705012338E-03
    0.275542538803341E+02    0.465606044650159E-03
    0.275592539722709E+02    0.465085016492140E-03
    0.275642540642077E+02    0.464564619682272E-03
    0.275692541561445E+02    0.464044853474277E-03
    0.275742542480813E+02    0.463525716863558E-03
    0.275792543400181E+02    0.463007208633512E-03
    0.275842544319549E+02    0.462489332561601E-03
    0.275892545238916E+02    0.461972078781256E-03
    0.275942546158284E+02    0.461455452860501E-03
    0.275992547077652E+02    0.460939452668345E-03
    0.276042547997020E+02    0.460424077311306E-03
    0.276092548916388E+02    0.459909325922998E-03
    0.276142549835756E+02    0.459395197699190E-03
    0.276192550755124E+02    0.458881691784614E-03
    0.276242551674492E+02    0.458368807361171E-03
    0.276292552593859E+02    0.457856543593365E-03
    0.276342553513227E+02    0.457344899659176E-03
    0.276392554432595E+02    0.456833874754548E-03
    0.276442555351963E+02    0.456323467964054E-03
    0.276492556271331E+02    0.455813678615304E-03
    0.276542557190699E+02    0.455304505529784E-03
    0.276592558110067E+02    0.454795948643839E-03
    0.276642559029435E+02    0.454288006394474E-03
    0.276692559948803E+02    0.453780678199364E-03
    0.276742560868170E+02    0.453273963265995E-03
    0.276792561787538E+02    0.452767860757567E-03
    0.276842562706906E+02    0.452262369820720E-03
    0.276892563626274E+02    0.451757489683161E-03
    0.276942564545642E+02    0.451253219503411E-03
    0.276992565465010E+02    0.450749558456072E-03
    0.277042566384378E+02    0.450246505744761E-03
    0.277092567303746E+02    0.449744060531932E-03
    0.277142568223114E+02    0.449242222027023E-03
    0.277192569142481E+02    0.448740989406464E-03
    0.277242570061849E+02    0.448240361845146E-03
    0.277292570981217E+02    0.447740338542596E-03
    0.277342571900585E+02    0.447240918727873E-03
    0.277392572819953E+02    0.446742101529948E-03
    0.277442573739321E+02    0.446243886175113E-03
    0.277492574658689E+02    0.445746271862570E-03
    0.277542575578057E+02    0.445249257789718E-03
    0.277592576497425E+02    0.444752843151236E-03
    0.277642577416792E+02    0.444257027153540E-03
    0.277692578336160E+02    0.443761808996688E-03
    0.277742579255528E+02    0.443267187896635E-03
    0.277792580174896E+02    0.442773163056107E-03
    0.277842581094264E+02    0.442279733687684E-03
    0.277892582013632E+02    0.441786899002813E-03
    0.277942582933000E+02    0.441294658223682E-03
    0.277992583852368E+02    0.440803010561715E-03
    0.278042584771736E+02    0.440311955246692E-03
    0.278092585691103E+02    0.439821491482391E-03
    0.278142586610471E+02    0.439331618519335E-03
    0.278192587529839E+02    0.438842335572273E-03
    0.278242588449207E+02    0.438353641867094E-03
    0.278292589368575E+02    0.437865536651265E-03
    0.278342590287943E+02    0.437378019143034E-03
    0.278392591207311E+02    0.436891088600326E-03
    0.278442592126679E+02    0.436404744240936E-03
    0.278492593046046E+02    0.435918985330729E-03
    0.278542593965414E+02    0.435433811096330E-03
    0.278592594884782E+02    0.434949220798952E-03
    0.278642595804150E+02    0.434465213679817E-03
    0.278692596723518E+02    0.433981788998099E-03
    0.278742597642886E+02    0.433498946001252E-03
    0.278792598562254E+02    0.433016683952646E-03
    0.278842599481622E+02    0.432535002114981E-03
    0.278892600400990E+02    0.432053899734702E-03
    0.278942601320357E+02    0.431573376104541E-03
    0.278992602239725E+02    0.431093430461198E-03
    0.279042603159093E+02    0.430614062086735E-03
    0.279092604078461E+02    0.430135270238405E-03
    0.279142604997829E+02    0.429657054213495E-03
    0.279192605917197E+02    0.429179413204124E-03
    0.279242606836565E+02    0.428702346659889E-03
    0.279292607755933E+02    0.428225853691030E-03
    0.279342608675301E+02    0.427749933634440E-03
    0.279392609594668E+02    0.427274585777282E-03
    0.279442610514036E+02    0.426799809383743E-03
    0.279492611433404E+02    0.426325603738136E-03
    0.279542612352772E+02    0.425851968138163E-03
    0.279592613272140E+02    0.425378901852158E-03
    0.279642614191508E+02    0.424906404179784E-03
    0.279692615110876E+02    0.424434474405526E-03
    0.279742616030244E+02    0.423963111797397E-03
    0.279792616949612E+02    0.423492315658687E-03
    0.279842617868979E+02    0.423022085283677E-03
    0.279892618788347E+02    0.422552419927349E-03
    0.279942619707715E+02    0.422083318868668E-03
    0.279992620627083E+02    0.421614781481771E-03
    0.280042621546451E+02    0.421146806801792E-03
    0.280092622465819E+02    0.420679396924091E-03
    0.280142623385187E+02    0.420212544598386E-03
    0.280192624304555E+02    0.419746254531851E-03
    0.280242625223922E+02    0.419280524668151E-03
    0.280292626143290E+02    0.418815354084691E-03
    0.280342627062658E+02    0.418350742231162E-03
    0.280392627982026E+02    0.417886688335783E-03
    0.280442628901394E+02    0.417423191674840E-03
    0.280492629820762E+02    0.416960251563754E-03
    0.280542630740130E+02    0.416497867334177E-03
    0.280592631659498E+02    0.416036038117069E-03
    0.280642632578866E+02    0.415574763379372E-03
    0.280692633498233E+02    0.415114042429909E-03
    0.280742634417601E+02    0.414653875609615E-03
    0.280792635336969E+02    0.414194256794313E-03
    0.280842636256337E+02    0.413735193136861E-03
    0.280892637175705E+02    0.413276679733071E-03
    0.280942638095073E+02    0.412818716390378E-03
    0.280992639014441E+02    0.412361302391437E-03
    0.281042639933809E+02    0.411904437051278E-03
    0.281092640853176E+02    0.411448119689740E-03
    0.281142641772544E+02    0.410992349558968E-03
    0.281192642691912E+02    0.410537125949644E-03
    0.281242643611280E+02    0.410082448157974E-03
    0.281292644530648E+02    0.409628315462612E-03
    0.281342645450016E+02    0.409174727142395E-03
    0.281392646369384E+02    0.408721682376498E-03
    0.281442647288752E+02    0.408269180671169E-03
    0.281492648208120E+02    0.407817221134335E-03
    0.281542649127487E+02    0.407365803111569E-03
    0.281592650046855E+02    0.406914925836688E-03
    0.281642650966223E+02    0.406464588624577E-03
    0.281692651885591E+02    0.406014790750105E-03
    0.281742652804959E+02    0.405565531481538E-03
    0.281792653724327E+02    0.405116810114079E-03
    0.281842654643695E+02    0.404668625931011E-03
    0.281892655563063E+02    0.404220978189750E-03
    0.281942656482431E+02    0.403773866202568E-03
    0.281992657401798E+02    0.403327289235755E-03
    0.282042658321166E+02    0.402881246569599E-03
    0.282092659240534E+02    0.402435737491929E-03
    0.282142660159902E+02    0.401990761282223E-03
    0.282192661079270E+02    0.401546317241936E-03
    0.282242661998638E+02    0.401102404642288E-03
    0.282292662918006E+02    0.400659022774867E-03
    0.282342663837374E+02    0.400216170932480E-03
    0.282392664756742E+02    0.399773848404806E-03
    0.282442665676109E+02    0.399332054477291E-03
    0.282492666595477E+02    0.398890788451224E-03
    0.282542667514845E+02    0.398450049611663E-03
    0.282592668434213E+02    0.398009837272798E-03
    0.282642669353581E+02    0.397570150710269E-03
    0.282692670272949E+02    0.397130989243372E-03
    0.282742671192317E+02    0.396692352164690E-03
    0.282792672111685E+02    0.396254238787196E-03
    0.282842673031052E+02    0.395816648398204E-03
    0.282892673950420E+02    0.395379580332475E-03
    0.282942674869788E+02    0.394943033882536E-03
    0.282992675789156E+02    0.394507008366471E-03
    0.283042676708524E+02    0.394071503098118E-03
    0.283092677627892E+02    0.393636517402565E-03
    0.283142678547260E+02    0.393202050589202E-03
    0.283192679466628E+02    0.392768101990944E-03
    0.283242680385996E+02    0.392334670923034E-03
    0.283292681305363E+02    0.391901756723563E-03
    0.283342682224731E+02    0.391469358718698E-03
    0.283392683144099E+02    0.391037476241827E-03
    0.283442684063467E+02    0.390606108629573E-03
    0.283492684982835E+02    0.390175255204398E-03
    0.283542685902203E+02    0.389744915336208E-03
    0.283592686821571E+02    0.389315088351016E-03
    0.283642687740939E+02    0.388885773595882E-03
    0.283692688660307E+02    0.388456970411063E-03
    0.283742689579674E+02    0.388028678220487E-03
    0.283792690499042E+02    0.387600896199608E-03
    0.283842691418410E+02    0.387173623876914E-03
    0.283892692337778E+02    0.386746860548863E-03
    0.283942693257146E+02    0.386320605578642E-03
    0.283992694176514E+02    0.385894858343272E-03
    0.284042695095882E+02    0.385469618178014E-03
    0.284092696015250E+02    0.385044884474144E-03
    0.284142696934618E+02    0.384620656588952E-03
    0.284192697853985E+02    0.384196933896300E-03
    0.284242698773353E+02    0.383773715783087E-03
    0.284292699692721E+02    0.383351001610878E-03
    0.284342700612089E+02    0.382928790747719E-03
    0.284392701531457E+02    0.382507082594905E-03
    0.284442702450825E+02    0.382085876517210E-03
    0.284492703370193E+02    0.381665171898787E-03
    0.284542704289561E+02    0.381244968127814E-03
    0.284592705208929E+02    0.380825264587594E-03
    0.284642706128296E+02    0.380406060662943E-03
    0.284692707047664E+02    0.379987355728321E-03
    0.284742707967032E+02    0.379569149192453E-03
    0.284792708886400E+02    0.379151440419179E-03
    0.284842709805768E+02    0.378734228831136E-03
    0.284892710725136E+02    0.378317513767675E-03
    0.284942711644504E+02    0.377901294639607E-03
    0.284992712563872E+02    0.377485570804053E-03
    0.285042713483239E+02    0.377070341353346E-03
    0.285092714402607E+02    0.376655611954488E-03
    0.285142715321975E+02    0.376241366557720E-03
    0.285192716241343E+02    0.375827617838433E-03
    0.285242717160711E+02    0.375414361605911E-03
    0.285292718080079E+02    0.375001597053357E-03
    0.285342718999447E+02    0.374589323748037E-03
    0.285392719918815E+02    0.374177540876051E-03
    0.285442720838183E+02    0.373766247891554E-03
    0.285492721757550E+02    0.373355444176607E-03
    0.285542722676918E+02    0.372945129146995E-03
    0.285592723596286E+02    0.372535302233182E-03
    0.285642724515654E+02    0.372125962897119E-03
    0.285692725435022E+02    0.371717110797212E-03
    0.285742726354390E+02    0.371308749813719E-03
    0.285792727273758E+02    0.370900858279714E-03
    0.285842728193126E+02    0.370493464058121E-03
    0.285892729112493E+02    0.370086552925097E-03
    0.285942730031861E+02    0.369680125241965E-03
    0.285992730951229E+02    0.369274180604716E-03
    0.286042731870597E+02    0.368868718431310E-03
    0.286092732789965E+02    0.368463737419986E-03
    0.286142733709333E+02    0.368059239100467E-03
    0.286192734628701E+02    0.367655220723532E-03
    0.286242735548069E+02    0.367251682391092E-03
    0.286292736467437E+02    0.366848623483664E-03
    0.286342737386804E+02    0.366446043390069E-03
    0.286392738306172E+02    0.366043941343303E-03
    0.286442739225540E+02    0.365642316993281E-03
    0.286492740144908E+02    0.365241169529430E-03
    0.286542741064276E+02    0.364840498379452E-03
    0.286592741983644E+02    0.364440302906379E-03
    0.286642742903012E+02    0.364040582486787E-03
    0.286692743822380E+02    0.363641336461981E-03
    0.286742744741748E+02    0.363242564280622E-03
    0.286792745661115E+02    0.362844265244657E-03
    0.286842746580483E+02    0.362446438773162E-03
    0.286892747499851E+02    0.362049084210492E-03
    0.286942748419219E+02    0.361652200940678E-03
    0.286992749338587E+02    0.361255788330787E-03
    0.287042750257955E+02    0.360859845757299E-03
    0.287092751177323E+02    0.360464372585194E-03
    0.287142752096691E+02    0.360069368200855E-03
    0.287192753016059E+02    0.359674831995019E-03
    0.287242753935426E+02    0.359280763256457E-03
    0.287292754854794E+02    0.358887161443657E-03
    0.287342755774162E+02    0.358494025911792E-03
    0.287392756693530E+02    0.358101356031388E-03
    0.287442757612898E+02    0.357709151171656E-03
    0.287492758532266E+02    0.357317410716475E-03
    0.287542759451634E+02    0.356926134049566E-03
    0.287592760371002E+02    0.356535320540301E-03
    0.287642761290369E+02    0.356144969575087E-03
    0.287692762209737E+02    0.355755080534147E-03
    0.287742763129105E+02    0.355365652798917E-03
    0.287792764048473E+02    0.354976685764701E-03
    0.287842764967841E+02    0.354588178804779E-03
    0.287892765887209E+02    0.354200131314335E-03
    0.287942766806577E+02    0.353812542684752E-03
    0.287992767725945E+02    0.353425412305696E-03
    0.288042768645313E+02    0.353038739575663E-03
    0.288092769564680E+02    0.352652523888949E-03
    0.288142770484048E+02    0.352266764642184E-03
    0.288192771403416E+02    0.351881461234632E-03
    0.288242772322784E+02    0.351496613077752E-03
    0.288292773242152E+02    0.351112219568776E-03
    0.288342774161520E+02    0.350728280124843E-03
    0.288392775080888E+02    0.350344794138352E-03
    0.288442776000256E+02    0.349961761041477E-03
    0.288492776919623E+02    0.349579180238322E-03
    0.288542777838991E+02    0.349197051151268E-03
    0.288592778758359E+02    0.348815373196328E-03
    0.288642779677727E+02    0.348434145796001E-03
    0.288692780597095E+02    0.348053368381265E-03
    0.288742781516463E+02    0.347673040372338E-03
    0.288792782435831E+02    0.347293161208527E-03
    0.288842783355199E+02    0.346913730311520E-03
    0.288892784274567E+02    0.346534747122720E-03
    0.288942785193934E+02    0.346156211081476E-03
    0.288992786113302E+02    0.345778121627021E-03
    0.289042787032670E+02    0.345400478198416E-03
    0.289092787952038E+02    0.345023280246708E-03
    0.289142788871406E+02    0.344646527211858E-03
    0.289192789790774E+02    0.344270218535875E-03
    0.289242790710142E+02    0.343894353678259E-03
    0.289292791629510E+02    0.343518932144325E-03
    0.289342792548878E+02    0.343143953309598E-03
    0.289392793468245E+02    0.342769416662114E-03
    0.289442794387613E+02    0.342395321673940E-03
    0.289492795306981E+02    0.342021667792462E-03
    0.289542796226349E+02    0.341648454485484E-03
    0.289592797145717E+02    0.341275681217451E-03
    0.289642798065085E+02    0.340903347457434E-03
    0.289692798984453E+02    0.340531452674274E-03
    0.289742799903821E+02    0.340159996338465E-03
    0.289792800823189E+02    0.339788977914456E-03
    0.289842801742556E+02    0.339418396877043E-03
    0.289892802661924E+02    0.339048252716118E-03
    0.289942803581292E+02    0.338678544887392E-03
    0.289992804500660E+02    0.338309272910729E-03
    0.290042805420028E+02    0.337940436305976E-03
    0.290092806339396E+02    0.337572034800323E-03
    0.290142807258764E+02    0.337204074408708E-03
    0.290192808178132E+02    0.336836529810522E-03
    0.290242809097500E+02    0.336469429737740E-03
    0.290292810016867E+02    0.336102761573649E-03
    0.290342810936235E+02    0.335736525349880E-03
    0.290392811855603E+02    0.335370720571992E-03
    0.290442812774971E+02    0.335005346710459E-03
    0.290492813694339E+02    0.334640403152496E-03
    0.290542814613707E+02    0.334275889236070E-03
    0.290592815533075E+02    0.333911804147107E-03
    0.290642816452443E+02    0.333548146713813E-03
    0.290692817371810E+02    0.333184914748459E-03
    0.290742818291178E+02    0.332822101351677E-03
    0.290792819210546E+02    0.332459640152342E-03
    0.290842820129914E+02    0.332097926689327E-03
    0.290892821049282E+02    0.331736347225422E-03
    0.290942821968650E+02    0.331375243056722E-03
    0.290992822888018E+02    0.331014571797362E-03
    0.291042823807386E+02    0.330654328017247E-03
    0.291092824726754E+02    0.330294509812545E-03
    0.291142825646121E+02    0.329935116066480E-03
    0.291192826565489E+02    0.329576145976328E-03
    0.291242827484857E+02    0.329217598861238E-03
    0.291292828404225E+02    0.328859474119312E-03
    0.291342829323593E+02    0.328501771156206E-03
    0.291392830242961E+02    0.328144489406812E-03
    0.291442831162329E+02    0.327787628446557E-03
    0.291492832081697E+02    0.327431187358304E-03
    0.291542833001065E+02    0.327075165925022E-03
    0.291592833920432E+02    0.326719563512300E-03
    0.291642834839800E+02    0.326364379549938E-03
    0.291692835759168E+02    0.326009613518605E-03
    0.291742836678536E+02    0.325655264854074E-03
    0.291792837597904E+02    0.325301333020224E-03
    0.291842838517272E+02    0.324947817471989E-03
    0.291892839436640E+02    0.324594717660687E-03
    0.291942840356008E+02    0.324242033048489E-03
    0.291992841275376E+02    0.323889763078829E-03
    0.292042842194743E+02    0.323537907213832E-03
    0.292092843114111E+02    0.323186464896260E-03
    0.292142844033479E+02    0.322835435593967E-03
    0.292192844952847E+02    0.322484818753867E-03
    0.292242845872215E+02    0.322134613822768E-03
    0.292292846791583E+02    0.321784820263220E-03
    0.292342847710951E+02    0.321435437527421E-03
    0.292392848630319E+02    0.321086465065854E-03
    0.292442849549686E+02    0.320737902331834E-03
    0.292492850469054E+02    0.320389748785492E-03
    0.292542851388422E+02    0.320042003874120E-03
    0.292592852307790E+02    0.319694667054140E-03
    0.292642853227158E+02    0.319347737783001E-03
    0.292692854146526E+02    0.319001215516257E-03
    0.292742855065894E+02    0.318655099711853E-03
    0.292792855985262E+02    0.318309389825910E-03
    0.292842856904630E+02    0.317964085317864E-03
    0.292892857823997E+02    0.317619185649490E-03
    0.292942858743365E+02    0.317274690279095E-03
    0.292992859662733E+02    0.316930598671753E-03
    0.293042860582101E+02    0.316586910289921E-03
    0.293092861501469E+02    0.316243624599109E-03
    0.293142862420837E+02    0.315900741066147E-03
    0.293192863340205E+02    0.315558259160145E-03
    0.293242864259573E+02    0.315216178350175E-03
    0.293292865178941E+02    0.314874498109157E-03
    0.293342866098308E+02    0.314533217910706E-03
    0.293392867017676E+02    0.314192337230139E-03
    0.293442867937044E+02    0.313851855544866E-03
    0.293492868856412E+02    0.313511772335293E-03
    0.293542869775780E+02    0.313172087083251E-03
    0.293592870695148E+02    0.312832799272544E-03
    0.293642871614516E+02    0.312493908389185E-03
    0.293692872533884E+02    0.312155413922152E-03
    0.293742873453252E+02    0.311817315361759E-03
    0.293792874372619E+02    0.311479612201130E-03
    0.293842875291987E+02    0.311142303935288E-03
    0.293892876211355E+02    0.310805390062028E-03
    0.293942877130723E+02    0.310468870081971E-03
    0.293992878050091E+02    0.310132743496804E-03
    0.294042878969459E+02    0.309797009814572E-03
    0.294092879888827E+02    0.309461668532800E-03
    0.294142880808195E+02    0.309126719169550E-03
    0.294192881727563E+02    0.308792161234387E-03
    0.294242882646930E+02    0.308457994247881E-03
    0.294292883566298E+02    0.308124217707951E-03
    0.294342884485666E+02    0.307790831149731E-03
    0.294392885405034E+02    0.307457834086642E-03
    0.294442886324402E+02    0.307125226045653E-03
    0.294492887243770E+02    0.306793006552236E-03
    0.294542888163138E+02    0.306461175126644E-03
    0.294592889082506E+02    0.306129731300950E-03
    0.294642890001873E+02    0.305798674601227E-03
    0.294692890921241E+02    0.305468004565654E-03
    0.294742891840609E+02    0.305137720744463E-03
    0.294792892759977E+02    0.304807822637543E-03
    0.294842893679345E+02    0.304478309802433E-03
    0.294892894598713E+02    0.304149181777539E-03
    0.294942895518081E+02    0.303820438089849E-03
    0.294992896437449E+02    0.303492078280952E-03
    0.295042897356817E+02    0.303164101872157E-03
    0.295092898276184E+02    0.302836508396250E-03
    0.295142899195552E+02    0.302509297308207E-03
    0.295192900114920E+02    0.302182467858618E-03
    0.295242901034288E+02    0.301856017758882E-03
    0.295292901953656E+02    0.301529967844906E-03
    0.295342902873024E+02    0.301204274687006E-03
    0.295392903792392E+02    0.300878968745106E-03
    0.295442904711760E+02    0.300554043384795E-03
    0.295492905631127E+02    0.300229497661051E-03
    0.295542906550495E+02    0.299905331031886E-03
    0.295592907469863E+02    0.299581543046368E-03
    0.295642908389231E+02    0.299258133322235E-03
    0.295692909308599E+02    0.298935101497503E-03
    0.295742910227967E+02    0.298612447352463E-03
    0.295792911147335E+02    0.298290171150159E-03
    0.295842912066703E+02    0.297968274430000E-03
    0.295892912986071E+02    0.297646769810278E-03
    0.295942913905438E+02    0.297325458437574E-03
    0.295992914824806E+02    0.297004777994231E-03
    0.296042915744174E+02    0.296684386127707E-03
    0.296092916663542E+02    0.296364361682016E-03
    0.296142917582910E+02    0.296044708831132E-03
    0.296192918502278E+02    0.295725428258396E-03
    0.296242919421646E+02    0.295406519896628E-03
    0.296292920341014E+02    0.295087983383676E-03
    0.296342921260382E+02    0.294769818472871E-03
    0.296392922179749E+02    0.294452024673124E-03
    0.296442923099117E+02    0.294134601591454E-03
    0.296492924018485E+02    0.293817548802070E-03
    0.296542924937853E+02    0.293500865953499E-03
    0.296592925857221E+02    0.293184552039463E-03
    0.296642926776589E+02    0.292868607429656E-03
    0.296692927695957E+02    0.292553031241168E-03
    0.296742928615325E+02    0.292237823049374E-03
    0.296792929534693E+02    0.291922982405436E-03
    0.296842930454060E+02    0.291608508843055E-03
    0.296892931373428E+02    0.291294401903469E-03
    0.296942932292796E+02    0.290980661132771E-03
    0.296992933212164E+02    0.290667286041144E-03
    0.297042934131532E+02    0.290354276176659E-03
    0.297092935050900E+02    0.290041631074034E-03
    0.297142935970268E+02    0.289729350264349E-03
    0.297192936889636E+02    0.289417433266232E-03
    0.297242937809003E+02    0.289105879621159E-03
    0.297292938728371E+02    0.288794688859888E-03
    0.297342939647739E+02    0.288483860500750E-03
    0.297392940567107E+02    0.288173394077645E-03
    0.297442941486475E+02    0.287863289118782E-03
    0.297492942405843E+02    0.287553545151973E-03
    0.297542943325211E+02    0.287244161703076E-03
    0.297592944244579E+02    0.286935138298881E-03
    0.297642945163947E+02    0.286626474461512E-03
    0.297692946083314E+02    0.286318169730893E-03
    0.297742947002682E+02    0.286010223621150E-03
    0.297792947922050E+02    0.285702635665219E-03
    0.297842948841418E+02    0.285395405388778E-03
    0.297892949760786E+02    0.285088532321668E-03
    0.297942950680154E+02    0.284782015989071E-03
    0.297992951599522E+02    0.284475855921563E-03
    0.298042952518890E+02    0.284170051648103E-03
    0.298092953438257E+02    0.283864602702899E-03
    0.298142954357625E+02    0.283559508607258E-03
    0.298192955276993E+02    0.283254768902059E-03
    0.298242956196361E+02    0.282950383115673E-03
    0.298292957115729E+02    0.282646350783376E-03
    0.298342958035097E+02    0.282342671438980E-03
    0.298392958954465E+02    0.282039344617686E-03
    0.298442959873833E+02    0.281736369858005E-03
    0.298492960793201E+02    0.281433746702690E-03
    0.298542961712568E+02    0.281131474684980E-03
    0.298592962631936E+02    0.280829553349374E-03
    0.298642963551304E+02    0.280527982241101E-03
    0.298692964470672E+02    0.280226760902855E-03
    0.298742965390040E+02    0.279925888881854E-03
    0.298792966309408E+02    0.279625365726847E-03
    0.298842967228776E+02    0.279325190987612E-03
    0.298892968148144E+02    0.279025364214554E-03
    0.298942969067512E+02    0.278725884968152E-03
    0.298992969986879E+02    0.278426752791018E-03
    0.299042970906247E+02    0.278127967254015E-03
    0.299092971825615E+02    0.277829527911632E-03
    0.299142972744983E+02    0.277531434328050E-03
    0.299192973664351E+02    0.277233686052697E-03
    0.299242974583719E+02    0.276936282671165E-03
    0.299292975503087E+02    0.276639223743024E-03
    0.299342976422455E+02    0.276342508834068E-03
    0.299392977341823E+02    0.276046137519339E-03
    0.299442978261190E+02    0.275750109376209E-03
    0.299492979180558E+02    0.275454423959859E-03
    0.299542980099926E+02    0.275159080898056E-03
    0.299592981019294E+02    0.274864079717123E-03
    0.299642981938662E+02    0.274569420024499E-03
    0.299692982858030E+02    0.274275101395470E-03
    0.299742983777398E+02    0.273981123419990E-03
    0.299792984696766E+02    0.273687485682307E-03
    0.299842985616134E+02    0.273394187779986E-03
    0.299892986535501E+02    0.273101229299707E-03
    0.299942987454869E+02    0.272808609829538E-03
    0.299992988374237E+02    0.272516329021908E-03
    0.300042989293605E+02    0.272224386335634E-03
    0.300092990212973E+02    0.271932781506847E-03
    0.300142991132341E+02    0.271641514112629E-03
    0.300192992051709E+02    0.271350583767519E-03
    0.300242992971077E+02    0.271059990141862E-03
    0.300292993890444E+02    0.270769732854480E-03
    0.300342994809812E+02    0.270479811859668E-03
    0.300392995729180E+02    0.270190227777336E-03
    0.300442996648548E+02    0.269900991767938E-03
    0.300492997567916E+02    0.269612039211408E-03
    0.300542998487284E+02    0.269323464777296E-03
    0.300592999406652E+02    0.269035217591450E-03
    0.300643000326020E+02    0.268747302791857E-03
    0.300693001245388E+02    0.268459720502063E-03
    0.300743002164755E+02    0.268172470582445E-03
    0.300793003084123E+02    0.267885552656330E-03
    0.300843004003491E+02    0.267598966253598E-03
    0.300893004922859E+02    0.267312710858021E-03
    0.300943005842227E+02    0.267026785631751E-03
    0.300993006761595E+02    0.266741189052082E-03
    0.301043007680963E+02    0.266455915898866E-03
    0.301093008600331E+02    0.266170889310044E-03
    0.301143009519699E+02    0.265886451206653E-03
    0.301193010439066E+02    0.265602152289702E-03
    0.301243011358434E+02    0.265318200836267E-03
    0.301293012277802E+02    0.265034581420764E-03
    0.301343013197170E+02    0.264751291319152E-03
    0.301393014116538E+02    0.264468329419068E-03
    0.301443015035906E+02    0.264185695066005E-03
    0.301493015955274E+02    0.263903387725481E-03
    0.301543016874642E+02    0.263621406922313E-03
    0.301593017794010E+02    0.263339752234933E-03
    0.301643018713377E+02    0.263058423226258E-03
    0.301693019632745E+02    0.262777419515141E-03
    0.301743020552113E+02    0.262496753038597E-03
    0.301793021471481E+02    0.262216386131949E-03
    0.301843022390849E+02    0.261936355775587E-03
    0.301893023310217E+02    0.261656649059450E-03
    0.301943024229585E+02    0.261377265600282E-03
    0.301993025148953E+02    0.261098204973600E-03
    0.302043026068320E+02    0.260819466801513E-03
    0.302093026987688E+02    0.260541050667398E-03
    0.302143027907056E+02    0.260262956169476E-03
    0.302193028826424E+02    0.259985182911268E-03
    0.302243029745792E+02    0.259707730480947E-03
    0.302293030665160E+02    0.259430598472066E-03
    0.302343031584528E+02    0.259153786496888E-03
    0.302393032503896E+02    0.258877294133510E-03
    0.302443033423264E+02    0.258601120984530E-03
    0.302493034342631E+02    0.258325266632614E-03
    0.302543035261999E+02    0.258049730680270E-03
    0.302593036181367E+02    0.257774512700540E-03
    0.302643037100735E+02    0.257499612338445E-03
    0.302693038020103E+02    0.257225029133312E-03
    0.302743038939471E+02    0.256950762695386E-03
    0.302793039858839E+02    0.256676812614675E-03
    0.302843040778207E+02    0.256403178484020E-03
    0.302893041697575E+02    0.256129859897062E-03
    0.302943042616942E+02    0.255856856438758E-03
    0.302993043536310E+02    0.255584167703081E-03
    0.303043044455678E+02    0.255311793282700E-03
    0.303093045375046E+02    0.255039732771695E-03
    0.303143046294414E+02    0.254767985756211E-03
    0.303193047213782E+02    0.254496551829035E-03
    0.303243048133150E+02    0.254225430585913E-03
    0.303293049052518E+02    0.253954621623182E-03
    0.303343049971885E+02    0.253684124525529E-03
    0.303393050891253E+02    0.253413938889780E-03
    0.303443051810621E+02    0.253144064316217E-03
    0.303493052729989E+02    0.252874500396734E-03
    0.303543053649357E+02    0.252605246724128E-03
    0.303593054568725E+02    0.252336302900391E-03
    0.303643055488093E+02    0.252067668523628E-03
    0.303693056407461E+02    0.251799343187484E-03
    0.303743057326829E+02    0.251531326498197E-03
    0.303793058246196E+02    0.251263618049711E-03
    0.303843059165564E+02    0.250996217453719E-03
    0.303893060084932E+02    0.250729124305091E-03
    0.303943061004300E+02    0.250462338214849E-03
    0.303993061923668E+02    0.250195858787708E-03
    0.304043062843036E+02    0.249929685627593E-03
    0.304093063762404E+02    0.249663818348428E-03
    0.304143064681772E+02    0.249398256553721E-03
    0.304193065601140E+02    0.249132999860816E-03
    0.304243066520507E+02    0.248868047885104E-03
    0.304293067439875E+02    0.248603400237201E-03
    0.304343068359243E+02    0.248339056534227E-03
    0.304393069278611E+02    0.248075016394289E-03
    0.304443070197979E+02    0.247811279441379E-03
    0.304493071117347E+02    0.247547845287763E-03
    0.304543072036715E+02    0.247284713564056E-03
    0.304593072956083E+02    0.247021883889467E-03
    0.304643073875451E+02    0.246759355895394E-03
    0.304693074794818E+02    0.246497129210061E-03
    0.304743075714186E+02    0.246235203452673E-03
    0.304793076633554E+02    0.245973578273326E-03
    0.304843077552922E+02    0.245712253279361E-03
    0.304893078472290E+02    0.245451228125010E-03
    0.304943079391658E+02    0.245190502440505E-03
    0.304993080311026E+02    0.244930075861767E-03
    0.305043081230394E+02    0.244669948029826E-03
    0.305093082149761E+02    0.244410118586641E-03
    0.305143083069129E+02    0.244150587182173E-03
    0.305193083988497E+02    0.243891353440306E-03
    0.305243084907865E+02    0.243632417034399E-03
    0.305293085827233E+02    0.243373777599038E-03
    0.305343086746601E+02    0.243115434791094E-03
    0.305393087665969E+02    0.242857388274130E-03
    0.305443088585337E+02    0.242599637720340E-03
    0.305493089504705E+02    0.242342182821063E-03
    0.305543090424072E+02    0.242085023335885E-03
    0.305593091343440E+02    0.241828159183695E-03
    0.305643092262808E+02    0.241571591159581E-03
    0.305693093182176E+02    0.241315335899321E-03
    0.305743094101544E+02    0.241059314639462E-03
    0.305793095020912E+02    0.240803631843049E-03
    0.305843095940280E+02    0.240548237382443E-03
    0.305893096859648E+02    0.240293134754993E-03
    0.305943097779016E+02    0.240038324180172E-03
    0.305993098698383E+02    0.239783805591741E-03
    0.306043099617751E+02    0.239529578564479E-03
    0.306093100537119E+02    0.239275642831755E-03
    0.306143101456487E+02    0.239021997958385E-03
    0.306193102375855E+02    0.238768643524798E-03
    0.306243103295223E+02    0.238515578696376E-03
    0.306293104214591E+02    0.238262800934199E-03
    0.306343105133959E+02    0.238010764435196E-03
    0.306393106053327E+02    0.237758140421059E-03
    0.306443106972694E+02    0.237506230963463E-03
    0.306493107892062E+02    0.237254612996692E-03
    0.306543108811430E+02    0.237003284056007E-03
    0.306593109730798E+02    0.236752243412028E-03
    0.306643110650166E+02    0.236501490554616E-03
    0.306693111569534E+02    0.236251025102025E-03
    0.306743112488902E+02    0.236000846666252E-03
    0.306793113408270E+02    0.235750954897981E-03
    0.306843114327637E+02    0.235501349435563E-03
    0.306893115247005E+02    0.235252030156262E-03
    0.306943116166373E+02    0.235002996037479E-03
    0.306993117085741E+02    0.234754247552635E-03
    0.307043118005109E+02    0.234505783765752E-03
    0.307093118924477E+02    0.234257604631215E-03
    0.307143119843845E+02    0.234009709720659E-03
    0.307193120763213E+02    0.233762098696658E-03
    0.307243121682581E+02    0.233514771198242E-03
    0.307293122601948E+02    0.233267726881164E-03
    0.307343123521316E+02    0.233020965400368E-03
    0.307393124440684E+02    0.232774486405064E-03
    0.307443125360052E+02    0.232528289569029E-03
    0.307493126279420E+02    0.232282374464526E-03
    0.307543127198788E+02    0.232036740820484E-03
    0.307593128118156E+02    0.231791388260802E-03
    0.307643129037524E+02    0.231546316439651E-03
    0.307693129956891E+02    0.231301524998232E-03
    0.307743130876259E+02    0.231057013588870E-03
    0.307793131795627E+02    0.230812781857471E-03
    0.307843132714995E+02    0.230568829449989E-03
    0.307893133634363E+02    0.230325156021793E-03
    0.307943134553731E+02    0.230081761212515E-03
    0.307993135473099E+02    0.229838644669676E-03
    0.308043136392467E+02    0.229595806041691E-03
    0.308093137311835E+02    0.229353244977095E-03
    0.308143138231202E+02    0.229110961122417E-03
    0.308193139150570E+02    0.228868954124123E-03
    0.308243140069938E+02    0.228627223627882E-03
    0.308293140989306E+02    0.228385769292917E-03
    0.308343141908674E+02    0.228144590737397E-03
    0.308393142828042E+02    0.227903687631492E-03
    0.308443143747410E+02    0.227663059621191E-03
    0.308493144666778E+02    0.227422706349679E-03
    0.308543145586146E+02    0.227182627468633E-03
    0.308593146505513E+02    0.226942822621154E-03
    0.308643147424881E+02    0.226703291470652E-03
    0.308693148344249E+02    0.226464033655810E-03
    0.308743149263617E+02    0.226225048824454E-03
    0.308793150182985E+02    0.225986336633027E-03
    0.308843151102353E+02    0.225747896734153E-03
    0.308893152021721E+02    0.225509728780840E-03
    0.308943152941089E+02    0.225271832418456E-03
    0.308993153860457E+02    0.225034207314080E-03
    0.309043154779824E+02    0.224796853117409E-03
    0.309093155699192E+02    0.224559769484214E-03
    0.309143156618560E+02    0.224322956066143E-03
    0.309193157537928E+02    0.224086412532174E-03
    0.309243158457296E+02    0.223850138532980E-03
    0.309293159376664E+02    0.223614133734610E-03
    0.309343160296032E+02    0.223378397793221E-03
    0.309393161215400E+02    0.223142930374178E-03
    0.309443162134767E+02    0.222907731148702E-03
    0.309493163054135E+02    0.222672799771434E-03
    0.309543163973503E+02    0.222438135907115E-03
    0.309593164892871E+02    0.222203739234434E-03
    0.309643165812239E+02    0.221969609414873E-03
    0.309693166731607E+02    0.221735746116868E-03
    0.309743167650975E+02    0.221502149014986E-03
    0.309793168570343E+02    0.221268817779047E-03
    0.309843169489711E+02    0.221035752091623E-03
    0.309893170409078E+02    0.220802951671278E-03
    0.309943171328446E+02    0.220570416038296E-03
    0.309993172247814E+02    0.220338145030561E-03
    0.310043173167182E+02    0.220106138272743E-03
    0.310093174086550E+02    0.219874395450464E-03
    0.310143175005918E+02    0.219642916235034E-03
    0.310193175925286E+02    0.219411700315360E-03
    0.310243176844654E+02    0.219180747376731E-03
    0.310293177764022E+02    0.218950057101696E-03
    0.310343178683389E+02    0.218719629182921E-03
    0.310393179602757E+02    0.218489463278831E-03
    0.310443180522125E+02    0.218259559127909E-03
    0.310493181441493E+02    0.218029916387512E-03
    0.310543182360861E+02    0.217800534740510E-03
    0.310593183280229E+02    0.217571413901810E-03
    0.310643184199597E+02    0.217342553551108E-03
    0.310693185118965E+02    0.217113953385237E-03
    0.310743186038333E+02    0.216885613092206E-03
    0.310793186957700E+02    0.216657532378428E-03
    0.310843187877068E+02    0.216429710934865E-03
    0.310893188796436E+02    0.216202148474315E-03
    0.310943189715804E+02    0.215974844720317E-03
    0.310993190635172E+02    0.215747799738523E-03
    0.311043191554540E+02    0.215521011207761E-03
    0.311093192473908E+02    0.215294481801413E-03
    0.311143193393276E+02    0.215068209640985E-03
    0.311193194312644E+02    0.214842194603180E-03
    0.311243195232011E+02    0.214616436400975E-03
    0.311293196151379E+02    0.214390934762215E-03
    0.311343197070747E+02    0.214165689355205E-03
    0.311393197990115E+02    0.213940699901504E-03
    0.311443198909483E+02    0.213715966100328E-03
    0.311493199828851E+02    0.213491487643705E-03
    0.311543200748219E+02    0.213267264213534E-03
    0.311593201667587E+02    0.213043295465698E-03
    0.311643202586954E+02    0.212819583197922E-03
    0.311693203506322E+02    0.212596121665950E-03
    0.311743204425690E+02    0.212372915496615E-03
    0.311793205345058E+02    0.212149962786631E-03
    0.311843206264426E+02    0.211927263426029E-03
    0.311893207183794E+02    0.211704817028976E-03
    0.311943208103162E+02    0.211482623293473E-03
    0.311993209022530E+02    0.211260681907228E-03
    0.312043209941898E+02    0.211038992586342E-03
    0.312093210861265E+02    0.210817555017384E-03
    0.312143211780633E+02    0.210596368901578E-03
    0.312193212700001E+02    0.210375433971513E-03
    0.312243213619369E+02    0.210154749745102E-03
    0.312293214538737E+02    0.209934317003010E-03
    0.312343215458105E+02    0.209714133109219E-03
    0.312393216377473E+02    0.209494199692601E-03
    0.312443217296841E+02    0.209274515947626E-03
    0.312493218216208E+02    0.209055081543730E-03
    0.312543219135576E+02    0.208835896172996E-03
    0.312593220054944E+02    0.208616959525601E-03
    0.312643220974312E+02    0.208398271301964E-03
    0.312693221893680E+02    0.208179831191399E-03
    0.312743222813048E+02    0.207961638891493E-03
    0.312793223732416E+02    0.207743694096971E-03
    0.312843224651784E+02    0.207525996487877E-03
    0.312893225571152E+02    0.207308545779977E-03
    0.312943226490519E+02    0.207091341646036E-03
    0.312993227409887E+02    0.206874383785337E-03
    0.313043228329255E+02    0.206657671898164E-03
    0.313093229248623E+02    0.206441205668000E-03
    0.313143230167991E+02    0.206224984787248E-03
    0.313193231087359E+02    0.206009008950629E-03
    0.313243232006727E+02    0.205793277856835E-03
    0.313293232926095E+02    0.205577791191833E-03
    0.313343233845463E+02    0.205362548640892E-03
    0.313393234764830E+02    0.205147549899048E-03
    0.313443235684198E+02    0.204932794668140E-03
    0.313493236603566E+02    0.204718282638519E-03
    0.313543237522934E+02    0.204504013493273E-03
    0.313593238442302E+02    0.204289986927905E-03
    0.313643239361670E+02    0.204076202643749E-03
    0.313693240281038E+02    0.203862660328438E-03
    0.313743241200406E+02    0.203649359675093E-03
    0.313793242119774E+02    0.203436300381130E-03
    0.313843243039141E+02    0.203223482138560E-03
    0.313893243958509E+02    0.203010904645173E-03
    0.313943244877877E+02    0.202798567595888E-03
    0.313993245797245E+02    0.202586470686712E-03
    0.314043246716613E+02    0.202374613608378E-03
    0.314093247635981E+02    0.202162996079168E-03
    0.314143248555349E+02    0.201951617775358E-03
    0.314193249474717E+02    0.201740478404750E-03
    0.314243250394084E+02    0.201529577666534E-03
    0.314293251313452E+02    0.201318915268578E-03
    0.314343252232820E+02    0.201108490903075E-03
    0.314393253152188E+02    0.200898304272968E-03
    0.314443254071556E+02    0.200688355091329E-03
    0.314493254990924E+02    0.200478643056469E-03
    0.314543255910292E+02    0.200269167870829E-03
    0.314593256829660E+02    0.200059929250335E-03
    0.314643257749028E+02    0.199850926895318E-03
    0.314693258668395E+02    0.199642160519338E-03
    0.314743259587763E+02    0.199433629829302E-03
    0.314793260507131E+02    0.199225334534321E-03
    0.314843261426499E+02    0.199017274357792E-03
    0.314893262345867E+02    0.198809449004321E-03
    0.314943263265235E+02    0.198601858180544E-03
    0.314993264184603E+02    0.198394501614600E-03
    0.315043265103971E+02    0.198187379023377E-03
    0.315093266023339E+02    0.197980490108000E-03
    0.315143266942706E+02    0.197773834609039E-03
    0.315193267862074E+02    0.197567412233582E-03
    0.315243268781442E+02    0.197361222708376E-03
    0.315293269700810E+02    0.197155265754761E-03
    0.315343270620178E+02    0.196949541089459E-03
    0.315393271539546E+02    0.196744048451489E-03
    0.315443272458914E+02    0.196538787546697E-03
    0.315493273378282E+02    0.196333758118218E-03
    0.315543274297649E+02    0.196128959882491E-03
    0.315593275217017E+02    0.195924392570006E-03
    0.315643276136385E+02    0.195720055920429E-03
    0.315693277055753E+02    0.195515949648272E-03
    0.315743277975121E+02    0.195312073489767E-03
    0.315793278894489E+02    0.195108427182258E-03
    0.315843279813857E+02    0.194905010450277E-03
    0.315893280733225E+02    0.194701823026247E-03
    0.315943281652593E+02    0.194498864642397E-03
    0.315993282571960E+02    0.194296135029457E-03
    0.316043283491328E+02    0.194093633925513E-03
    0.316093284410696E+02    0.193891361056574E-03
    0.316143285330064E+02    0.193689316139159E-03
    0.316193286249432E+02    0.193487498882535E-03
    0.316243287168800E+02    0.193285908938750E-03
    0.316293288088168E+02    0.193084545842854E-03
    0.316343289007536E+02    0.192883407608420E-03
    0.316393289926904E+02    0.192682514014991E-03
    0.316443290846271E+02    0.192481823564809E-03
    0.316493291765639E+02    0.192281366272838E-03
    0.316543292685007E+02    0.192081135555431E-03
    0.316593293604375E+02    0.191881130583166E-03
    0.316643294523743E+02    0.191681351083679E-03
    0.316693295443111E+02    0.191481796716843E-03
    0.316743296362479E+02    0.191282467199358E-03
    0.316793297281847E+02    0.191083362188951E-03
    0.316843298201215E+02    0.190884481356232E-03
    0.316893299120582E+02    0.190685824179708E-03
    0.316943300039950E+02    0.190487389135222E-03
    0.316993300959318E+02    0.190289438582555E-03
    0.317043301878686E+02    0.190091204393802E-03
    0.317093302798054E+02    0.189893439349859E-03
    0.317143303717422E+02    0.189695898661969E-03
    0.317193304636790E+02    0.189498580880064E-03
    0.317243305556158E+02    0.189301485502024E-03
    0.317293306475525E+02    0.189104612185461E-03
    0.317343307394893E+02    0.188907960620409E-03
    0.317393308314261E+02    0.188711530533256E-03
    0.317443309233629E+02    0.188515321659028E-03
    0.317493310152997E+02    0.188319333716202E-03
    0.317543311072365E+02    0.188123566442948E-03
    0.317593311991733E+02    0.187928019603223E-03
    0.317643312911101E+02    0.187732695026892E-03
    0.317693313830469E+02    0.187537585703333E-03
    0.317743314749836E+02    0.187342698444758E-03
    0.317793315669204E+02    0.187148030464340E-03
    0.317843316588572E+02    0.186953581535140E-03
    0.317893317507940E+02    0.186759351383638E-03
    0.317943318427308E+02    0.186565339746245E-03
    0.317993319346676E+02    0.186371546359342E-03
    0.318043320266044E+02    0.186177970937523E-03
    0.318093321185412E+02    0.185984613231233E-03
    0.318143322104780E+02    0.185791472956847E-03
    0.318193323024147E+02    0.185598549850291E-03
    0.318243323943515E+02    0.185405843641194E-03
    0.318293324862883E+02    0.185213354055796E-03
    0.318343325782251E+02    0.185021080825727E-03
    0.318393326701619E+02    0.184829023675524E-03
    0.318443327620987E+02    0.184637182334464E-03
    0.318493328540355E+02    0.184445556538301E-03
    0.318543329459723E+02    0.184254146007921E-03
    0.318593330379091E+02    0.184062950471806E-03
    0.318643331298458E+02    0.183871969665912E-03
    0.318693332217826E+02    0.183681203310447E-03
    0.318743333137194E+02    0.183490651139704E-03
    0.318793334056562E+02    0.183300312877725E-03
    0.318843334975930E+02    0.183110188263930E-03
    0.318893335895298E+02    0.182920277017915E-03
    0.318943336814666E+02    0.182730578870537E-03
    0.318993337734034E+02    0.182541093556340E-03
    0.319043338653401E+02    0.182351820803361E-03
    0.319093339572769E+02    0.182162760343709E-03
    0.319143340492137E+02    0.181973911908217E-03
    0.319193341411505E+02    0.181785275229541E-03
    0.319243342330873E+02    0.181596850041349E-03
    0.319293343250241E+02    0.181408636074617E-03
    0.319343344169609E+02    0.181220633067783E-03
    0.319393345088977E+02    0.181032840749928E-03
    0.319443346008345E+02    0.180845258862586E-03
    0.319493346927712E+02    0.180657887136575E-03
    0.319543347847080E+02    0.180470725314665E-03
    0.319593348766448E+02    0.180283773129481E-03
    0.319643349685816E+02    0.180097030329985E-03
    0.319693350605184E+02    0.179910496642615E-03
    0.319743351524552E+02    0.179724171814188E-03
    0.319793352443920E+02    0.179538055591918E-03
    0.319843353363288E+02    0.179352147714317E-03
    0.319893354282656E+02    0.179166447924271E-03
    0.319943355202023E+02    0.178980955968800E-03
    0.319993356121391E+02    0.178795671595913E-03
    0.320043357040759E+02    0.178610594560070E-03
    0.320093357960127E+02    0.178425724589876E-03
    0.320143358879495E+02    0.178241061436301E-03
    0.320193359798863E+02    0.178056604869847E-03
    0.320243360718231E+02    0.177872354630925E-03
    0.320293361637599E+02    0.177688310480522E-03
    0.320343362556967E+02    0.177504472157291E-03
    0.320393363476334E+02    0.177320839428431E-03
    0.320443364395702E+02    0.177137412049733E-03
    0.320493365315070E+02    0.176954189776623E-03
    0.320543366234438E+02    0.176771172365008E-03
    0.320593367153806E+02    0.176588359578487E-03
    0.320643368073174E+02    0.176405751175374E-03
    0.320693368992542E+02    0.176223346936378E-03
    0.320743369911910E+02    0.176041146588499E-03
    0.320793370831277E+02    0.175859149898719E-03
    0.320843371750645E+02    0.175677356661931E-03
    0.320893372670013E+02    0.175495766627656E-03
    0.320943373589381E+02    0.175314379565315E-03
    0.320993374508749E+02    0.175133195234959E-03
    0.321043375428117E+02    0.174952213415692E-03
    0.321093376347485E+02    0.174771433872420E-03
    0.321143377266853E+02    0.174590856357270E-03
    0.321193378186221E+02    0.174410480658924E-03
    0.321243379105588E+02    0.174230306541507E-03
    0.321293380024956E+02    0.174050333778901E-03
    0.321343380944324E+02    0.173870562133019E-03
    0.321393381863692E+02    0.173690991373428E-03
    0.321443382783060E+02    0.173511621271859E-03
    0.321493383702428E+02    0.173332451582511E-03
    0.321543384621796E+02    0.173153482056343E-03
    0.321593385541164E+02    0.172974712431932E-03
    0.321643386460532E+02    0.172796142396966E-03
    0.321693387379899E+02    0.172617771457305E-03
    0.321743388299267E+02    0.172439598232912E-03
    0.321793389218635E+02    0.172261596541925E-03
    0.321843390138003E+02    0.172083867063728E-03
    0.321893391057371E+02    0.171906289040870E-03
    0.321943391976739E+02    0.171728911942644E-03
    0.321993392896107E+02    0.171551733780192E-03
    0.322043393815475E+02    0.171374753763763E-03
    0.322093394734842E+02    0.171197971526375E-03
    0.322143395654210E+02    0.171021386700750E-03
    0.322193396573578E+02    0.170844998911809E-03
    0.322243397492946E+02    0.170668807644383E-03
    0.322293398412314E+02    0.170492811769823E-03
    0.322343399331682E+02    0.170317007730698E-03
    0.322393400251050E+02    0.170141341652595E-03
    0.322443401170418E+02    0.169966053848029E-03
    0.322493402089786E+02    0.169790828189518E-03
    0.322543403009153E+02    0.169615811540966E-03
    0.322593403928521E+02    0.169440993008239E-03
    0.322643404847889E+02    0.169266370697549E-03
    0.322693405767257E+02    0.169091943895464E-03
    0.322743406686625E+02    0.168917712158983E-03
    0.322793407605993E+02    0.168743675161519E-03
    0.322843408525361E+02    0.168569832628741E-03
    0.322893409444729E+02    0.168396184284627E-03
    0.322943410364097E+02    0.168222729899984E-03
    0.322993411283464E+02    0.168049469203602E-03
    0.323043412202832E+02    0.167876401945141E-03
    0.323093413122200E+02    0.167703528017412E-03
    0.323143414041568E+02    0.167530846961962E-03
    0.323193414960936E+02    0.167358358662861E-03
    0.323243415880304E+02    0.167186062892908E-03
    0.323293416799672E+02    0.167013959367986E-03
    0.323343417719040E+02    0.166842047882708E-03
    0.323393418638408E+02    0.166670328186771E-03
    0.323443419557775E+02    0.166498800046223E-03
    0.323493420477143E+02    0.166327463220235E-03
    0.323543421396511E+02    0.166156317470225E-03
    0.323593422315879E+02    0.165985362558385E-03
    0.323643423235247E+02    0.165814598245132E-03
    0.323693424154615E+02    0.165644024289362E-03
    0.323743425073983E+02    0.165473640455678E-03
    0.323793425993351E+02    0.165303446503983E-03
    0.323843426912718E+02    0.165133442189220E-03
    0.323893427832086E+02    0.164963627273647E-03
    0.323943428751454E+02    0.164794001519469E-03
    0.323993429670822E+02    0.164624564682950E-03
    0.324043430590190E+02    0.164455316525369E-03
    0.324093431509558E+02    0.164286256808622E-03
    0.324143432428926E+02    0.164117385291708E-03
    0.324193433348294E+02    0.163948701732457E-03
    0.324243434267662E+02    0.163780205892315E-03
    0.324293435187029E+02    0.163611897535731E-03
    0.324343436106397E+02    0.163443776417932E-03
    0.324393437025765E+02    0.163275842302741E-03
    0.324443437945133E+02    0.163108094951175E-03
    0.324493438864501E+02    0.162940534125379E-03
    0.324543439783869E+02    0.162773159589162E-03
    0.324593440703237E+02    0.162605971104161E-03
    0.324643441622605E+02    0.162438968433295E-03
    0.324693442541973E+02    0.162272151342562E-03
    0.324743443461340E+02    0.162105519599713E-03
    0.324793444380708E+02    0.161939072960206E-03
    0.324843445300076E+02    0.161772811202007E-03
    0.324893446219444E+02    0.161606734086316E-03
    0.324943447138812E+02    0.161440841383020E-03
    0.324993448058180E+02    0.161275132862103E-03
    0.325043448977548E+02    0.161109608291107E-03
    0.325093449896916E+02    0.160944267442837E-03
    0.325143450816283E+02    0.160779110087661E-03
    0.325193451735651E+02    0.160614136001562E-03
    0.325243452655019E+02    0.160449344953349E-03
    0.325293453574387E+02    0.160284736726052E-03
    0.325343454493755E+02    0.160120311088577E-03
    0.325393455413123E+02    0.159956067821647E-03
    0.325443456332491E+02    0.159792006703182E-03
    0.325493457251859E+02    0.159628127511948E-03
    0.325543458171227E+02    0.159464430030368E-03
    0.325593459090595E+02    0.159300914038681E-03
    0.325643460009962E+02    0.159137579322543E-03
    0.325693460929330E+02    0.158974425665079E-03
    0.325743461848698E+02    0.158811452850011E-03
    0.325793462768066E+02    0.158648660666832E-03
    0.325843463687434E+02    0.158486048902491E-03
    0.325893464606802E+02    0.158323617350029E-03
    0.325943465526170E+02    0.158161365787269E-03
    0.325993466445538E+02    0.157999294018763E-03
    0.326043467364905E+02    0.157837401832066E-03
    0.326093468284273E+02    0.157675689020032E-03
    0.326143469203641E+02    0.157514155380240E-03
    0.326193470123009E+02    0.157352800707008E-03
    0.326243471042377E+02    0.157191624795066E-03
    0.326293471961745E+02    0.157030627444673E-03
    0.326343472881113E+02    0.156869808452512E-03
    0.326393473800481E+02    0.156709167620444E-03
    0.326443474719849E+02    0.156548704746597E-03
    0.326493475639216E+02    0.156388419635658E-03
    0.326543476558584E+02    0.156228312085231E-03
    0.326593477477952E+02    0.156068381900802E-03
    0.326643478397320E+02    0.155908628882737E-03
    0.326693479316688E+02    0.155749052837112E-03
    0.326743480236056E+02    0.155589653565057E-03
    0.326793481155424E+02    0.155430430863878E-03
    0.326843482074792E+02    0.155271384419729E-03
    0.326893482994159E+02    0.155112514439628E-03
    0.326943483913527E+02    0.154953820294217E-03
    0.326993484832895E+02    0.154795301934599E-03
    0.327043485752263E+02    0.154636959129369E-03
    0.327093486671631E+02    0.154478791659334E-03
    0.327143487590999E+02    0.154320799207628E-03
    0.327193488510367E+02    0.154162981235855E-03
    0.327243489429735E+02    0.154005335615638E-03
    0.327293490349103E+02    0.153847923327341E-03
    0.327343491268470E+02    0.153690587489307E-03
    0.327393492187838E+02    0.153533466425540E-03
    0.327443493107206E+02    0.153376521062769E-03
    0.327493494026574E+02    0.153219750030862E-03
    0.327543494945942E+02    0.153063152913536E-03
    0.327593495865310E+02    0.152906729423974E-03
    0.327643496784678E+02    0.152750479355298E-03
    0.327693497704046E+02    0.152594402504612E-03
    0.327743498623414E+02    0.152438498761931E-03
    0.327793499542781E+02    0.152282768162759E-03
    0.327843500462149E+02    0.152127212070308E-03
    0.327893501381517E+02    0.151971806665622E-03
    0.327943502300885E+02    0.151816603989275E-03
    0.327993503220253E+02    0.151661563026760E-03
    0.328043504139621E+02    0.151506693016968E-03
    0.328093505058989E+02    0.151351994356793E-03
    0.328143505978357E+02    0.151197467036182E-03
    0.328193506897725E+02    0.151043110790530E-03
    0.328243507817092E+02    0.150888925518755E-03
    0.328293508736460E+02    0.150734911002945E-03
    0.328343509655828E+02    0.150581067070057E-03
    0.328393510575196E+02    0.150427393504148E-03
    0.328443511494564E+02    0.150273890123749E-03
    0.328493512413932E+02    0.150120556715767E-03
    0.328543513333300E+02    0.149967393558152E-03
    0.328593514252668E+02    0.149814398953158E-03
    0.328643515172035E+02    0.149661574261805E-03
    0.328693516091403E+02    0.149508918726627E-03
    0.328743517010771E+02    0.149356432140060E-03
    0.328793517930139E+02    0.149204114315188E-03
    0.328843518849507E+02    0.149051965033384E-03
    0.328893519768875E+02    0.148899984093045E-03
    0.328943520688243E+02    0.148748171281692E-03
    0.328993521607611E+02    0.148596526394141E-03
    0.329043522526979E+02    0.148445049220473E-03
    0.329093523446346E+02    0.148293739561572E-03
    0.329143524365714E+02    0.148142597194135E-03
    0.329193525285082E+02    0.147991621915724E-03
    0.329243526204450E+02    0.147840813514251E-03
    0.329293527123818E+02    0.147690171777901E-03
    0.329343528043186E+02    0.147539696502910E-03
    0.329393528962554E+02    0.147389387463276E-03
    0.329443529881922E+02    0.147239244461836E-03
    0.329493530801290E+02    0.147089267280916E-03
    0.329543531720657E+02    0.146939455711673E-03
    0.329593532640025E+02    0.146789809539374E-03
    0.329643533559393E+02    0.146640328554735E-03
    0.329693534478761E+02    0.146491012544892E-03
    0.329743535398129E+02    0.146341861299496E-03
    0.329793536317497E+02    0.146192874606824E-03
    0.329843537236865E+02    0.146044052255652E-03
    0.329893538156233E+02    0.145895394034235E-03
    0.329943539075600E+02    0.145746899733369E-03
    0.329993539994968E+02    0.145598569142518E-03
    0.330043540914336E+02    0.145450402052010E-03
    0.330093541833704E+02    0.145302398252405E-03
    0.330143542753072E+02    0.145154557535187E-03
    0.330193543672440E+02    0.145006879678519E-03
    0.330243544591808E+02    0.144859364515776E-03
    0.330293545511176E+02    0.144712011799140E-03
    0.330343546430544E+02    0.144564821336711E-03
    0.330393547349912E+02    0.144417792922461E-03
    0.330443548269279E+02    0.144270926351680E-03
    0.330493549188647E+02    0.144124221421255E-03
    0.330543550108015E+02    0.143977677928289E-03
    0.330593551027383E+02    0.143831295670257E-03
    0.330643551946751E+02    0.143685074447609E-03
    0.330693552866119E+02    0.143539014059042E-03
    0.330743553785487E+02    0.143393114306931E-03
    0.330793554704855E+02    0.143247374991980E-03
    0.330843555624222E+02    0.143101795918213E-03
    0.330893556543590E+02    0.142956376890392E-03
    0.330943557462958E+02    0.142811117713611E-03
    0.330993558382326E+02    0.142666018194140E-03
    0.331043559301694E+02    0.142521078140611E-03
    0.331093560221062E+02    0.142376297361048E-03
    0.331143561140430E+02    0.142231675667074E-03
    0.331193562059798E+02    0.142087212868014E-03
    0.331243562979165E+02    0.141942908776790E-03
    0.331293563898533E+02    0.141798763207077E-03
    0.331343564817901E+02    0.141654775972480E-03
    0.331393565737269E+02    0.141510946896055E-03
    0.331443566656637E+02    0.141367275785711E-03
    0.331493567576005E+02    0.141223762465884E-03
    0.331543568495373E+02    0.141080406753445E-03
    0.331593569414741E+02    0.140937208466692E-03
    0.331643570334109E+02    0.140794167432196E-03
    0.331693571253476E+02    0.140651283469287E-03
    0.331743572172844E+02    0.140508556404733E-03
    0.331793573092212E+02    0.140365986060877E-03
    0.331843574011580E+02    0.140223572262926E-03
    0.331893574930948E+02    0.140081314840707E-03
    0.331943575850316E+02    0.139939213620557E-03
    0.331993576769684E+02    0.139797268429729E-03
    0.332043577689052E+02    0.139655479095845E-03
    0.332093578608420E+02    0.139513845454858E-03
    0.332143579527787E+02    0.139372367332795E-03
    0.332193580447155E+02    0.139231044565944E-03
    0.332243581366523E+02    0.139089876978432E-03
    0.332293582285891E+02    0.138948864409295E-03
    0.332343583205259E+02    0.138808006695432E-03
    0.332393584124627E+02    0.138667303661114E-03
    0.332443585043995E+02    0.138526755144643E-03
    0.332493585963363E+02    0.138386360982481E-03
    0.332543586882731E+02    0.138246121010459E-03
    0.332593587802098E+02    0.138106035060963E-03
    0.332643588721466E+02    0.137966102966285E-03
    0.332693589640834E+02    0.137826324573832E-03
    0.332743590560202E+02    0.137686699710456E-03
    0.332793591479570E+02    0.137547228257841E-03
    0.332843592398938E+02    0.137407909462093E-03
    0.332893593318306E+02    0.137268744456194E-03
    0.332943594237674E+02    0.137129732056776E-03
    0.332993595157042E+02    0.136990872313347E-03
    0.333043596076409E+02    0.136852165081581E-03
    0.333093596995777E+02    0.136713610180428E-03
    0.333143597915145E+02    0.136575207411638E-03
    0.333193598834513E+02    0.136436956512472E-03
    0.333243599753881E+02    0.136298857222468E-03
    0.333293600673249E+02    0.136160908992173E-03
    0.333343601592617E+02    0.136023110258549E-03
    0.333393602511985E+02    0.135885446404199E-03
    0.333443603431352E+02    0.135748004195298E-03
    0.333493604350720E+02    0.135610648915249E-03
    0.333543605270088E+02    0.135473455277471E-03
    0.333593606189456E+02    0.135336414141127E-03
    0.333643607108824E+02    0.135199523926219E-03
    0.333693608028192E+02    0.135062784499182E-03
    0.333743608947560E+02    0.134926195433641E-03
    0.333793609866928E+02    0.134789756495313E-03
    0.333843610786296E+02    0.134653467495438E-03
    0.333893611705663E+02    0.134517328220051E-03
    0.333943612625031E+02    0.134381338513265E-03
    0.333993613544399E+02    0.134245498172164E-03
    0.334043614463767E+02    0.134109806988372E-03
    0.334093615383135E+02    0.133974265416753E-03
    0.334143616302503E+02    0.133838871709863E-03
    0.334193617221871E+02    0.133703627050743E-03
    0.334243618141239E+02    0.133568530884688E-03
    0.334293619060606E+02    0.133433583021488E-03
    0.334343619979974E+02    0.133298783275516E-03
    0.334393620899342E+02    0.133164131472744E-03
    0.334443621818710E+02    0.133029627417511E-03
    0.334493622738078E+02    0.132895270956608E-03
    0.334543623657446E+02    0.132761061879870E-03
    0.334593624576814E+02    0.132627000021637E-03
    0.334643625496182E+02    0.132493085182938E-03
    0.334693626415550E+02    0.132359317189360E-03
    0.334743627334918E+02    0.132225695861347E-03
    0.334793628254285E+02    0.132092221012763E-03
    0.334843629173653E+02    0.131958892452453E-03
    0.334893630093021E+02    0.131825710002284E-03
    0.334943631012389E+02    0.131692673475785E-03
    0.334993631931757E+02    0.131559782688587E-03
    0.335043632851125E+02    0.131427037451308E-03
    0.335093633770493E+02    0.131294437580532E-03
    0.335143634689861E+02    0.131161982891464E-03
    0.335193635609228E+02    0.131029673195977E-03
    0.335243636528596E+02    0.130897508310324E-03
    0.335293637447964E+02    0.130765488047495E-03
    0.335343638367332E+02    0.130633612223150E-03
    0.335393639286700E+02    0.130501880650464E-03
    0.335443640206068E+02    0.130370293137251E-03
    0.335493641125436E+02    0.130238849538874E-03
    0.335543642044804E+02    0.130107549585628E-03
    0.335593642964172E+02    0.129976393167031E-03
    0.335643643883539E+02    0.129845380076207E-03
    0.335693644802907E+02    0.129714510130013E-03
    0.335743645722275E+02    0.129583783143138E-03
    0.335793646641643E+02    0.129453198936481E-03
    0.335843647561011E+02    0.129322757323496E-03
    0.335893648480379E+02    0.129192458127975E-03
    0.335943649399747E+02    0.129062301164490E-03
    0.335993650319115E+02    0.128932286255528E-03
    0.336043651238483E+02    0.128802413221184E-03
    0.336093652157850E+02    0.128672681882709E-03
    0.336143653077218E+02    0.128543092063662E-03
    0.336193653996586E+02    0.128413643586798E-03
    0.336243654915954E+02    0.128284336276883E-03
    0.336293655835322E+02    0.128155169956583E-03
    0.336343656754690E+02    0.128026144456827E-03
    0.336393657674058E+02    0.127897259600375E-03
    0.336443658593426E+02    0.127768515217959E-03
    0.336493659512793E+02    0.127639911136803E-03
    0.336543660432161E+02    0.127511447190956E-03
    0.336593661351529E+02    0.127383123207824E-03
    0.336643662270897E+02    0.127254939021232E-03
    0.336693663190265E+02    0.127126894467184E-03
    0.336743664109633E+02    0.126998989375733E-03
    0.336793665029001E+02    0.126871223586471E-03
    0.336843665948369E+02    0.126743596937367E-03
    0.336893666867737E+02    0.126616109260187E-03
    0.336943667787104E+02    0.126488760404216E-03
    0.336993668706472E+02    0.126361550201735E-03
    0.337043669625840E+02    0.126234478497214E-03
    0.337093670545208E+02    0.126107545132102E-03
    0.337143671464576E+02    0.125980749952207E-03
    0.337193672383944E+02    0.125854092787431E-03
    0.337243673303312E+02    0.125727573524239E-03
    0.337293674222680E+02    0.125601191968285E-03
    0.337343675142048E+02    0.125474947980242E-03
    0.337393676061415E+02    0.125348841412582E-03
    0.337443676980783E+02    0.125222872109748E-03
    0.337493677900151E+02    0.125097039926511E-03
    0.337543678819519E+02    0.124971344712860E-03
    0.337593679738887E+02    0.124845786323690E-03
    0.337643680658255E+02    0.124720364605936E-03
    0.337693681577623E+02    0.124595079420033E-03
    0.337743682496991E+02    0.124469930617096E-03
    0.337793683416359E+02    0.124344918053535E-03
    0.337843684335726E+02    0.124220041581702E-03
    0.337893685255094E+02    0.124095301064242E-03
    0.337943686174462E+02    0.123970696360083E-03
    0.337993687093830E+02    0.123846227321924E-03
    0.338043688013198E+02    0.123721893800434E-03
    0.338093688932566E+02    0.123597695672828E-03
    0.338143689851934E+02    0.123473632791623E-03
    0.338193690771302E+02    0.123349705031881E-03
    0.338243691690669E+02    0.123225912249582E-03
    0.338293692610037E+02    0.123102254347173E-03
    0.338343693529405E+02    0.122978731279994E-03
    0.338393694448773E+02    0.122855343471556E-03
    0.338443695368141E+02    0.122732076086860E-03
    0.338493696287509E+02    0.122608965414806E-03
    0.338543697206877E+02    0.122485979966539E-03
    0.338593698126245E+02    0.122363128278539E-03
    0.338643699045613E+02    0.122240409852130E-03
    0.338693699964980E+02    0.122117825247040E-03
    0.338743700884348E+02    0.121995374129596E-03
    0.338793701803716E+02    0.121873056347981E-03
    0.338843702723084E+02    0.121750871693328E-03
    0.338893703642452E+02    0.121628819882832E-03
    0.338943704561820E+02    0.121506900061600E-03
    0.338993705481188E+02    0.121385102673732E-03
    0.339043706400556E+02    0.121263472243734E-03
    0.339093707319923E+02    0.121141948118440E-03
    0.339143708239291E+02    0.121020559324232E-03
    0.339193709158659E+02    0.120899303339983E-03
    0.339243710078027E+02    0.120778179627206E-03
    0.339293710997395E+02    0.120657187991595E-03
    0.339343711916763E+02    0.120536328242282E-03
    0.339393712836131E+02    0.120415600197142E-03
    0.339443713755499E+02    0.120295003638007E-03
    0.339493714674867E+02    0.120174538499211E-03
    0.339543715594234E+02    0.120054204553986E-03
    0.339593716513602E+02    0.119934001706027E-03
    0.339643717432970E+02    0.119813929747905E-03
    0.339693718352338E+02    0.119693988699106E-03
    0.339743719271706E+02    0.119574178046524E-03
    0.339793720191074E+02    0.119454497936592E-03
    0.339843721110442E+02    0.119334948126572E-03
    0.339893722029810E+02    0.119215528462714E-03
    0.339943722949178E+02    0.119096238786641E-03
    0.339993723868545E+02    0.118977078943041E-03
    0.340043724787913E+02    0.118858048772651E-03
    0.340093725707281E+02    0.118739148116104E-03
    0.340143726626649E+02    0.118620376816892E-03
    0.340193727546017E+02    0.118501734720265E-03
    0.340243728465385E+02    0.118383221654925E-03
    0.340293729384753E+02    0.118264837468717E-03
    0.340343730304121E+02    0.118146582000986E-03
    0.340393731223489E+02    0.118028455086915E-03
    0.340443732142856E+02    0.117910456586504E-03
    0.340493733062224E+02    0.117792586275383E-03
    0.340543733981592E+02    0.117674844058886E-03
    0.340593734900960E+02    0.117557229745252E-03
    0.340643735820328E+02    0.117439743178995E-03
    0.340693736739696E+02    0.117322384192341E-03
    0.340743737659064E+02    0.117205152624065E-03
    0.340793738578432E+02    0.117088048313826E-03
    0.340843739497800E+02    0.116971071093545E-03
    0.340893740417167E+02    0.116854220804750E-03
    0.340943741336535E+02    0.116737497274865E-03
    0.340993742255903E+02    0.116620900354505E-03
    0.341043743175271E+02    0.116504429872253E-03
    0.341093744094639E+02    0.116388085666961E-03
    0.341143745014007E+02    0.116271867577881E-03
    0.341193745933375E+02    0.116155775443663E-03
    0.341243746852743E+02    0.116039809096768E-03
    0.341293747772110E+02    0.115923968382475E-03
    0.341343748691478E+02    0.115808253137393E-03
    0.341393749610846E+02    0.115692663199222E-03
    0.341443750530214E+02    0.115577198411828E-03
    0.341493751449582E+02    0.115461858614448E-03
    0.341543752368950E+02    0.115346643645897E-03
    0.341593753288318E+02    0.115231553354366E-03
    0.341643754207686E+02    0.115116587578575E-03
    0.341693755127054E+02    0.115001746158027E-03
    0.341743756046421E+02    0.114887028946192E-03
    0.341793756965789E+02    0.114772435783209E-03
    0.341843757885157E+02    0.114657966514797E-03
    0.341893758804525E+02    0.114543620985852E-03
    0.341943759723893E+02    0.114429399052365E-03
    0.341993760643261E+02    0.114315300554926E-03
    0.342043761562629E+02    0.114201325346059E-03
    0.342093762481997E+02    0.114087473277834E-03
    0.342143763401365E+02    0.113973744198740E-03
    0.342193764320732E+02    0.113860137967952E-03
    0.342243765240100E+02    0.113746654430677E-03
    0.342293766159468E+02    0.113633293449383E-03
    0.342343767078836E+02    0.113520054876630E-03
    0.342393767998204E+02    0.113406938570038E-03
    0.342443768917572E+02    0.113293944383517E-03
    0.342493769836940E+02    0.113181072183079E-03
    0.342543770756308E+02    0.113068321827533E-03
    0.342593771675675E+02    0.112955693176925E-03
    0.342643772595043E+02    0.112843186090978E-03
    0.342693773514411E+02    0.112730800438316E-03
    0.342743774433779E+02    0.112618536078202E-03
    0.342793775353147E+02    0.112506392880735E-03
    0.342843776272515E+02    0.112394370710224E-03
    0.342893777191883E+02    0.112282469433587E-03
    0.342943778111251E+02    0.112170688916906E-03
    0.342993779030619E+02    0.112059029036366E-03
    0.343043779949986E+02    0.111947489656736E-03
    0.343093780869354E+02    0.111836070649541E-03
    0.343143781788722E+02    0.111724771889776E-03
    0.343193782708090E+02    0.111613593245720E-03
    0.343243783627458E+02    0.111502534594082E-03
    0.343293784546826E+02    0.111391595804371E-03
    0.343343785466194E+02    0.111280776762040E-03
    0.343393786385562E+02    0.111170077332407E-03
    0.343443787304930E+02    0.111059497393796E-03
    0.343493788224297E+02    0.110949036828032E-03
    0.343543789143665E+02    0.110838695503707E-03
    0.343593790063033E+02    0.110728473303488E-03
    0.343643790982401E+02    0.110618370109431E-03
    0.343693791901769E+02    0.110508385793579E-03
    0.343743792821137E+02    0.110398520241589E-03
    0.343793793740505E+02    0.110288773332180E-03
    0.343843794659873E+02    0.110179144944433E-03
    0.343893795579240E+02    0.110069634973728E-03
    0.343943796498608E+02    0.109960243305678E-03
    0.343993797417976E+02    0.109850969874815E-03
    0.344043798337344E+02    0.109741814768447E-03
    0.344093799256712E+02    0.109632784671291E-03
    0.344143800176080E+02    0.109523854959431E-03
    0.344193801095448E+02    0.109415053435186E-03
    0.344243802014816E+02    0.109306369011913E-03
    0.344293802934184E+02    0.109197801885811E-03
    0.344343803853551E+02    0.109089352024591E-03
    0.344393804772919E+02    0.108981019323211E-03
    0.344443805692287E+02    0.108872803655980E-03
    0.344493806611655E+02    0.108764704910287E-03
    0.344543807531023E+02    0.108656722935346E-03
    0.344593808450391E+02    0.108548857546209E-03
    0.344643809369759E+02    0.108441107665227E-03
    0.344693810289127E+02    0.108333478143597E-03
    0.344743811208495E+02    0.108225961667253E-03
    0.344793812127862E+02    0.108118561838797E-03
    0.344843813047230E+02    0.108011278154005E-03
    0.344893813966598E+02    0.107904110435821E-03
    0.344943814885966E+02    0.107797058539186E-03
    0.344993815805334E+02    0.107690122337746E-03
    0.345043816724702E+02    0.107583301685358E-03
    0.345093817644070E+02    0.107476596471447E-03
    0.345143818563438E+02    0.107370006548030E-03
    0.345193819482806E+02    0.107263531784909E-03
    0.345243820402173E+02    0.107157172055279E-03
    0.345293821321541E+02    0.107050927219563E-03
    0.345343822240909E+02    0.106944797029500E-03
    0.345393823160277E+02    0.106838781734063E-03
    0.345443824079645E+02    0.106732880788772E-03
    0.345493824999013E+02    0.106627094205424E-03
    0.345543825918381E+02    0.106521421846230E-03
    0.345593826837749E+02    0.106415863577240E-03
    0.345643827757116E+02    0.106310419252072E-03
    0.345693828676484E+02    0.106205088739635E-03
    0.345743829595852E+02    0.106099871898726E-03
    0.345793830515220E+02    0.105994768590290E-03
    0.345843831434588E+02    0.105889778673279E-03
    0.345893832353956E+02    0.105784902000415E-03
    0.345943833273324E+02    0.105680138449395E-03
    0.345993834192692E+02    0.105575487859985E-03
    0.346043835112060E+02    0.105470950097601E-03
    0.346093836031427E+02    0.105366525018908E-03
    0.346143836950795E+02    0.105262212479908E-03
    0.346193837870163E+02    0.105158012338571E-03
    0.346243838789531E+02    0.105053924451319E-03
    0.346293839708899E+02    0.104949948673643E-03
    0.346343840628267E+02    0.104846084864518E-03
    0.346393841547635E+02    0.104742332876650E-03
    0.346443842467003E+02    0.104638692565723E-03
    0.346493843386370E+02    0.104535163786351E-03
    0.346543844305738E+02    0.104431746402420E-03
    0.346593845225106E+02    0.104328440264219E-03
    0.346643846144474E+02    0.104225245224835E-03
    0.346693847063842E+02    0.104122161142632E-03
    0.346743847983210E+02    0.104019187875177E-03
    0.346793848902578E+02    0.103916325279112E-03
    0.346843849821946E+02    0.103813573210213E-03
    0.346893850741314E+02    0.103710931527350E-03
    0.346943851660682E+02    0.103608400082105E-03
    0.346993852580049E+02    0.103505978743188E-03
    0.347043853499417E+02    0.103403667356912E-03
    0.347093854418785E+02    0.103301465793104E-03
    0.347143855338153E+02    0.103199373904518E-03
    0.347193856257521E+02    0.103097391553008E-03
    0.347243857176889E+02    0.102995518599969E-03
    0.347293858096257E+02    0.102893754907684E-03
    0.347343859015625E+02    0.102792100338536E-03
    0.347393859934992E+02    0.102690554753600E-03
    0.347443860854360E+02    0.102589118018711E-03
    0.347493861773728E+02    0.102487789996472E-03
    0.347543862693096E+02    0.102386570559400E-03
    0.347593863612464E+02    0.102285459561070E-03
    0.347643864531832E+02    0.102184456881148E-03
    0.347693865451200E+02    0.102083562383452E-03
    0.347743866370568E+02    0.101982775936774E-03
    0.347793867289936E+02    0.101882097414596E-03
    0.347843868209303E+02    0.101781526681247E-03
    0.347893869128671E+02    0.101681063618534E-03
    0.347943870048039E+02    0.101580708094393E-03
    0.347993870967407E+02    0.101480459986092E-03
    0.348043871886775E+02    0.101380319166175E-03
    0.348093872806143E+02    0.101280285512776E-03
    0.348143873725511E+02    0.101180358906861E-03
    0.348193874644879E+02    0.101080539218201E-03
    0.348243875564247E+02    0.100980826338201E-03
    0.348293876483614E+02    0.100881220141864E-03
    0.348343877402982E+02    0.100781720510223E-03
    0.348393878322350E+02    0.100682327325344E-03
    0.348443879241718E+02    0.100583040477467E-03
    0.348493880161086E+02    0.100483859846387E-03
    0.348543881080454E+02    0.100384785319873E-03
    0.348593881999822E+02    0.100285816783492E-03
    0.348643882919190E+02    0.100186954130229E-03
    0.348693883838557E+02    0.100088197232144E-03
    0.348743884757925E+02    0.999895460006002E-04
    0.348793885677293E+02    0.998910003166388E-04
    0.348843886596661E+02    0.997925600677711E-04
    0.348893887516029E+02    0.996942251540551E-04
    0.348943888435397E+02    0.995959954566927E-04
    0.348993889354765E+02    0.994978708806186E-04
    0.349043890274133E+02    0.993998513125681E-04
    0.349093891193501E+02    0.993019366511217E-04
    0.349143892112868E+02    0.992041267937479E-04
    0.349193893032236E+02    0.991064216240595E-04
    0.349243893951604E+02    0.990088210535598E-04
    0.349293894870972E+02    0.989113249684534E-04
    0.349343895790340E+02    0.988139332744016E-04
    0.349393896709708E+02    0.987166458600788E-04
    0.349443897629076E+02    0.986194626322290E-04
    0.349493898548444E+02    0.985223834856248E-04
    0.349543899467812E+02    0.984254083232085E-04
    0.349593900387179E+02    0.983285363625814E-04
    0.349643901306547E+02    0.982317695828828E-04
    0.349693902225915E+02    0.981351058446597E-04
    0.349743903145283E+02    0.980385458818786E-04
    0.349793904064651E+02    0.979420905994899E-04
    0.349843904984019E+02    0.978457305806036E-04
    0.349893905903387E+02    0.977494833782289E-04
    0.349943906822755E+02    0.976533365509674E-04
    0.349993907742122E+02    0.975572926827791E-04
    0.350043908661490E+02    0.974613516797108E-04
    0.350093909580858E+02    0.973655134896185E-04
    0.350143910500226E+02    0.972697780291105E-04
    0.350193911419594E+02    0.971741465244283E-04
    0.350243912338962E+02    0.970786148537734E-04
    0.350293913258330E+02    0.969831869167484E-04
    0.350343914177697E+02    0.968878613465158E-04
    0.350393915097065E+02    0.967926378564455E-04
    0.350443916016433E+02    0.966975165871062E-04
    0.350493916935801E+02    0.966024972805274E-04
    0.350543917855169E+02    0.965075798592335E-04
    0.350593918774537E+02    0.964127642130066E-04
    0.350643919693905E+02    0.963180502226468E-04
    0.350693920613272E+02    0.962234377661248E-04
    0.350743921532640E+02    0.961289267901582E-04
    0.350793922452008E+02    0.960345171215396E-04
    0.350843923371376E+02    0.959402086677334E-04
    0.350893924290744E+02    0.958460013151186E-04
    0.350943925210112E+02    0.957518949506107E-04
    0.350993926129480E+02    0.956578894657645E-04
    0.351043927048847E+02    0.955639848222419E-04
    0.351093927968215E+02    0.954701804429246E-04
    0.351143928887583E+02    0.953764769125915E-04
    0.351193929806951E+02    0.952828737247481E-04
    0.351243930726319E+02    0.951893708066738E-04
    0.351293931645687E+02    0.950959680417798E-04
    0.351343932565055E+02    0.950026653127598E-04
    0.351393933484422E+02    0.949094624970844E-04
    0.351443934403790E+02    0.948163594710006E-04
    0.351493935323158E+02    0.947233561120513E-04
    0.351543936242526E+02    0.946304523011930E-04
    0.351593937161894E+02    0.945376479044568E-04
    0.351643938081262E+02    0.944449428061935E-04
    0.351693939000629E+02    0.943523368746201E-04
    0.351743939919997E+02    0.942598299889963E-04
    0.351793940839365E+02    0.941674220180783E-04
    0.351843941758733E+02    0.940751128362657E-04
    0.351893942678101E+02    0.939829023168832E-04
    0.351943943597469E+02    0.938907903326321E-04
    0.351993944516837E+02    0.937987767547085E-04
    0.352043945436205E+02    0.937068614527732E-04
    0.352093946355572E+02    0.936150443024138E-04
    0.352143947274940E+02    0.935233251745519E-04
    0.352193948194308E+02    0.934317039391727E-04
    0.352243949113676E+02    0.933401804677845E-04
    0.352293950033044E+02    0.932487546322626E-04
    0.352343950952412E+02    0.931574263044902E-04
    0.352393951871779E+02    0.930661953514362E-04
    0.352443952791147E+02    0.929750616526906E-04
    0.352493953710515E+02    0.928840250739823E-04
    0.352543954629883E+02    0.927930854908120E-04
    0.352593955549251E+02    0.927022427742179E-04
    0.352643956468619E+02    0.926114967970840E-04
    0.352693957387987E+02    0.925208474320416E-04
    0.352743958307354E+02    0.924302945549998E-04
    0.352793959226722E+02    0.923398380375223E-04
    0.352843960146090E+02    0.922494777559494E-04
    0.352893961065458E+02    0.921592135862693E-04
    0.352943961984826E+02    0.920690454021553E-04
    0.352993962904194E+02    0.919789730824542E-04
    0.353043963823562E+02    0.918889965053012E-04
    0.353093964742929E+02    0.917991155470227E-04
    0.353143965662297E+02    0.917093300868113E-04
    0.353193966581665E+02    0.916196400057888E-04
    0.353243967501033E+02    0.915300451839952E-04
    0.353293968420401E+02    0.914405455038113E-04
    0.353343969339769E+02    0.913511408449586E-04
    0.353393970259137E+02    0.912618310954657E-04
    0.353443971178504E+02    0.911726161377374E-04
    0.353493972097872E+02    0.910834958578842E-04
    0.353543973017240E+02    0.909944701415676E-04
    0.353593973936608E+02    0.909055388757348E-04
    0.353643974855976E+02    0.908167019527719E-04
    0.353693975775344E+02    0.907279592602875E-04
    0.353743976694712E+02    0.906393106874104E-04
    0.353793977614079E+02    0.905507561287696E-04
    0.353843978533447E+02    0.904622954763044E-04
    0.353893979452815E+02    0.903739286236421E-04
    0.353943980372183E+02    0.902856554683161E-04
    0.353993981291551E+02    0.901974759051930E-04
    0.354043982210919E+02    0.901093898330091E-04
    0.354093983130287E+02    0.900213971472444E-04
    0.354143984049654E+02    0.899334977489708E-04
    0.354193984969022E+02    0.898456915406159E-04
    0.354243985888390E+02    0.897579784213748E-04
    0.354293986807758E+02    0.896703582953671E-04
    0.354343987727126E+02    0.895828310627922E-04
    0.354393988646494E+02    0.894953966346862E-04
    0.354443989565862E+02    0.894080549125884E-04
    0.354493990485229E+02    0.893208057991472E-04
    0.354543991404597E+02    0.892336492115383E-04
    0.354593992323965E+02    0.891465850411117E-04
    0.354643993243333E+02    0.890596132156740E-04
    0.354693994162701E+02    0.889727336366735E-04
    0.354743995082069E+02    0.888859462118075E-04
    0.354793996001437E+02    0.887992508509128E-04
    0.354843996920804E+02    0.887126474698610E-04
    0.354893997840172E+02    0.886261359808572E-04
    0.354943998759540E+02    0.885397162942016E-04
    0.354993999678908E+02    0.884533883251228E-04
    0.355044000598276E+02    0.883671519850937E-04
    0.355094001517644E+02    0.882810071907495E-04
    0.355144002437012E+02    0.881949538563007E-04
    0.355194003356379E+02    0.881089919001135E-04
    0.355244004275747E+02    0.880231212357517E-04
    0.355294005195115E+02    0.879373417891986E-04
    0.355344006114483E+02    0.878516534790575E-04
    0.355394007033851E+02    0.877660562386387E-04
    0.355444007953219E+02    0.876805500368966E-04
    0.355494008872586E+02    0.875951348535916E-04
    0.355544009791954E+02    0.875098113123140E-04
    0.355594010711322E+02    0.874245872374334E-04
    0.355644011630690E+02    0.873394255491121E-04
    0.355694012550058E+02    0.872543754428660E-04
    0.355744013469426E+02    0.871694135081326E-04
    0.355794014388794E+02    0.870845415008032E-04
    0.355844015308161E+02    0.869997594004782E-04
    0.355894016227529E+02    0.869150673694338E-04
    0.355944017146897E+02    0.868304651531446E-04
    0.355994018066265E+02    0.867459525053956E-04
    0.356044018985633E+02    0.866615287633177E-04
    0.356094019905001E+02    0.865771908065525E-04
    0.356144020824369E+02    0.864927863156452E-04
    0.356194021743736E+02    0.864088216574003E-04
    0.356244022663104E+02    0.863247515150088E-04
    0.356294023582472E+02    0.862407756712102E-04
    0.356344024501840E+02    0.861568902157060E-04
    0.356394025421208E+02    0.860730945271288E-04
    0.356444026340576E+02    0.859893882081116E-04
    0.356494027259944E+02    0.859057710786038E-04
    0.356544028179311E+02    0.858222429988975E-04
    0.356594029098679E+02    0.857388038460330E-04
    0.356644030018047E+02    0.856554534957121E-04
    0.356694030937415E+02    0.855721918547506E-04
    0.356744031856783E+02    0.854890188197062E-04
    0.356794032776151E+02    0.854059343317373E-04
    0.356844033695519E+02    0.853228995607414E-04
    0.356894034614886E+02    0.852400298602730E-04
    0.356944035534254E+02    0.851572102020741E-04
    0.356994036453622E+02    0.850744785503005E-04
    0.357044037372990E+02    0.849918348437174E-04
    0.357094038292358E+02    0.849092789824643E-04
    0.357144039211726E+02    0.848268108595354E-04
    0.357194040131094E+02    0.847444303809889E-04
    0.357244041050461E+02    0.846621374266195E-04
    0.357294041969829E+02    0.845799318894311E-04
    0.357344042889197E+02    0.844978136606834E-04
    0.357394043808565E+02    0.844157826294377E-04
    0.357444044727933E+02    0.843338386857283E-04
    0.357494045647301E+02    0.842519817132279E-04
    0.357544046566669E+02    0.841702116051956E-04
    0.357594047486036E+02    0.840885282454796E-04
    0.357644048405404E+02    0.840069315232154E-04
    0.357694049324772E+02    0.839254213226751E-04
    0.357744050244140E+02    0.838439975305269E-04
    0.357794051163508E+02    0.837626600311068E-04
    0.357844052082876E+02    0.836814087101551E-04
    0.357894053002244E+02    0.836002434541933E-04
    0.357944053921611E+02    0.835191641461964E-04
    0.357994054840979E+02    0.834381706726693E-04
    0.358044055760347E+02    0.833572629155938E-04
    0.358094056679715E+02    0.832764407620014E-04
    0.358144057599083E+02    0.831957040947343E-04
    0.358194058518451E+02    0.831150528003738E-04
    0.358244059437819E+02    0.830344867615954E-04
    0.358294060357186E+02    0.829540058644163E-04
    0.358344061276554E+02    0.828736099945192E-04
    0.358394062195922E+02    0.827932990361220E-04
    0.358444063115290E+02    0.827130728756719E-04
    0.358494064034658E+02    0.826329314001762E-04
    0.358544064954026E+02    0.825528744957446E-04
    0.358594065873394E+02    0.824729020486001E-04
    0.358644066792761E+02    0.823930139471797E-04
    0.358694067712129E+02    0.823132100796036E-04
    0.358744068631497E+02    0.822334903357474E-04
    0.358794069550865E+02    0.821538546035745E-04
    0.358844070470233E+02    0.820743027742104E-04
    0.358894071389601E+02    0.819948347388441E-04
    0.358944072308969E+02    0.819154503895169E-04
    0.358994073228336E+02    0.818361496192193E-04
    0.359044074147704E+02    0.817569323190419E-04
    0.359094075067072E+02    0.816777983868603E-04
    0.359144075986440E+02    0.815987477170667E-04
    0.359194076905808E+02    0.815197802051777E-04
    0.359244077825176E+02    0.814408957497546E-04
    0.359294078744543E+02    0.813620942491661E-04
    0.359344079663911E+02    0.812833756017950E-04
    0.359394080583279E+02    0.812047397091458E-04
    0.359444081502647E+02    0.811261864736464E-04
    0.359494082422015E+02    0.810477157964262E-04
    0.359544083341383E+02    0.809693275829857E-04
    0.359594084260751E+02    0.808910217364208E-04
    0.359644085180118E+02    0.808127981655476E-04
    0.359694086099486E+02    0.807346567760496E-04
    0.359744087018854E+02    0.806565974760201E-04
    0.359794087938222E+02    0.805786201748158E-04
    0.359844088857590E+02    0.805007247843364E-04
    0.359894089776958E+02    0.804229112159225E-04
    0.359944090696326E+02    0.803451793811071E-04
    0.359994091615693E+02    0.802675291953533E-04
    0.360044092535061E+02    0.801899605729144E-04
    0.360094093454429E+02    0.801124734299580E-04
    0.360144094373797E+02    0.800350676835778E-04
    0.360194095293165E+02    0.799577432509179E-04
    0.360244096212533E+02    0.798805000535064E-04
    0.360294097131901E+02    0.798033380088304E-04
    0.360344098051268E+02    0.797262570393276E-04
    0.360394098970636E+02    0.796492570638838E-04
    0.360444099890004E+02    0.795723380073450E-04
    0.360494100809372E+02    0.794954997931863E-04
    0.360544101728740E+02    0.794187423444624E-04
    0.360594102648108E+02    0.793420655852749E-04
    0.360644103567476E+02    0.792654694446003E-04
    0.360694104486843E+02    0.791889537917549E-04
    0.360744105406211E+02    0.791125187047894E-04
    0.360794106325579E+02    0.790361639797314E-04
    0.360844107244947E+02    0.789598895709929E-04
    0.360894108164315E+02    0.788836954120469E-04
    0.360944109083683E+02    0.788075814347713E-04
    0.360994110003051E+02    0.787315475687937E-04
    0.361044110922418E+02    0.786555937405680E-04
    0.361094111841786E+02    0.785797198864869E-04
    0.361144112761154E+02    0.785039259375993E-04
    0.361194113680522E+02    0.784282118307295E-04
    0.361244114599890E+02    0.783525775109125E-04
    0.361294115519258E+02    0.782770229482660E-04
    0.361344116438626E+02    0.782015481602601E-04
    0.361394117357993E+02    0.781261536415945E-04
    0.361444118277361E+02    0.780508527877703E-04
    0.361494119196729E+02    0.779755950033237E-04
    0.361544120116097E+02    0.779004392756024E-04
    0.361594121035465E+02    0.778253613837864E-04
    0.361644121954833E+02    0.777503624034417E-04
    0.361694122874201E+02    0.776754422985433E-04
    0.361744123793568E+02    0.776006009637379E-04
    0.361794124712936E+02    0.775258382115502E-04
    0.361844125632304E+02    0.774511535162903E-04
    0.361894126551672E+02    0.773765454318565E-04
    0.361944127471040E+02    0.773020046596114E-04
    0.361994128390408E+02    0.772276516355944E-04
    0.362044129309776E+02    0.771532315128235E-04
    0.362094130229143E+02    0.770789355083568E-04
    0.362144131148511E+02    0.770047218926147E-04
    0.362194132067879E+02    0.769305878156042E-04
    0.362244132987247E+02    0.768565324453545E-04
    0.362294133906615E+02    0.767825557171217E-04
    0.362344134825983E+02    0.767086571660258E-04
    0.362394135745350E+02    0.766348367433634E-04
    0.362444136664718E+02    0.765610943361661E-04
    0.362494137584086E+02    0.764874298418453E-04
    0.362544138503454E+02    0.764138431560009E-04
    0.362594139422822E+02    0.763403341839828E-04
    0.362644140342190E+02    0.762669028150789E-04
    0.362694141261558E+02    0.761935492543075E-04
    0.362744142180926E+02    0.761202727394168E-04
    0.362794143100293E+02    0.760470737118411E-04
    0.362844144019661E+02    0.759739519485800E-04
    0.362894144939029E+02    0.759009073539691E-04
    0.362944145858397E+02    0.758279398283037E-04
    0.362994146777765E+02    0.757550492786785E-04
    0.363044147697133E+02    0.756822356141580E-04
    0.363094148616500E+02    0.756094986855257E-04
    0.363144149535868E+02    0.755368385183036E-04
    0.363194150455236E+02    0.754642549359167E-04
    0.363244151374604E+02    0.753917478288427E-04
    0.363294152293972E+02    0.753193171176134E-04
    0.363344153213340E+02    0.752469627028344E-04
    0.363394154132708E+02    0.751746844826763E-04
    0.363444155052075E+02    0.751024823670340E-04
    0.363494155971443E+02    0.750303562396016E-04
    0.363544156890811E+02    0.749583060135105E-04
    0.363594157810179E+02    0.748863315795890E-04
    0.363644158729547E+02    0.748144328354676E-04
    0.363694159648915E+02    0.747426096831958E-04
    0.363744160568283E+02    0.746708620169163E-04
    0.363794161487650E+02    0.745991897342325E-04
    0.363844162407018E+02    0.745275927308051E-04
    0.363894163326386E+02    0.744560709061204E-04
    0.363944164245754E+02    0.743846241538569E-04
    0.363994165165122E+02    0.743132523742683E-04
    0.364044166084490E+02    0.742419554585172E-04
    0.364094167003858E+02    0.741707333067032E-04
    0.364144167923225E+02    0.740995858149406E-04
    0.364194168842593E+02    0.740285128800600E-04
    0.364244169761961E+02    0.739575143996178E-04
    0.364294170681329E+02    0.738865902692333E-04
    0.364344171600697E+02    0.738157403870024E-04
    0.364394172520065E+02    0.737449646525125E-04
    0.364444173439433E+02    0.736742629622479E-04
    0.364494174358800E+02    0.736036352159278E-04
    0.364544175278168E+02    0.735330813121689E-04
    0.364594176197536E+02    0.734626011519785E-04
    0.364644177116904E+02    0.733921946349219E-04
    0.364694178036272E+02    0.733218616633230E-04
    0.364744178955640E+02    0.732516021381417E-04
    0.364794179875008E+02    0.731814159628973E-04
    0.364844180794375E+02    0.731113030400293E-04
    0.364894181713743E+02    0.730412632746818E-04
    0.364944182633111E+02    0.729712965723094E-04
    0.364994183552479E+02    0.729014028382764E-04
    0.365044184471847E+02    0.728315819801889E-04
    0.365094185391215E+02    0.727618339053958E-04
    0.365144186310583E+02    0.726921585239690E-04
    0.365194187229950E+02    0.726225557447249E-04
    0.365244188149318E+02    0.725530254800608E-04
    0.365294189068686E+02    0.724835676410432E-04
    0.365344189988054E+02    0.724141821414675E-04
    0.365394190907422E+02    0.723448688960680E-04
    0.365444191826790E+02    0.722756278194616E-04
    0.365494192746158E+02    0.722064588284307E-04
    0.365544193665525E+02    0.721373618415246E-04
    0.365594194584893E+02    0.720683367767268E-04
    0.365644195504261E+02    0.719993835540874E-04
    0.365694196423629E+02    0.719305020950749E-04
    0.365744197342997E+02    0.718616923226713E-04
    0.365794198262365E+02    0.717929541588560E-04
    0.365844199181733E+02    0.717242875286281E-04
    0.365894200101100E+02    0.716556923579519E-04
    0.365944201020468E+02    0.715871685723308E-04
    0.365994201939836E+02    0.715187161017358E-04
    0.366044202859204E+02    0.714503348722121E-04
    0.366094203778572E+02    0.713820248160255E-04
    0.366144204697940E+02    0.713137858623839E-04
    0.366194205617307E+02    0.712456179429411E-04
    0.366244206536675E+02    0.711775209908161E-04
    0.366294207456043E+02    0.711094949399093E-04
    0.366344208375411E+02    0.710415397247571E-04
    0.366394209294779E+02    0.709736552813072E-04
    0.366444210214147E+02    0.709058415411852E-04
    0.366494211133515E+02    0.708380984451740E-04
    0.366544212052883E+02    0.707704259296450E-04
    0.366594212972250E+02    0.707028239329825E-04
    0.366644213891618E+02    0.706352923944793E-04
    0.366694214810986E+02    0.705678312498273E-04
    0.366744215730354E+02    0.705004404416858E-04
    0.366794216649722E+02    0.704331199144437E-04
    0.366844217569090E+02    0.703658695920246E-04
    0.366894218488457E+02    0.702986894315818E-04
    0.366944219407825E+02    0.702315793660817E-04
    0.366994220327193E+02    0.701645393360186E-04
    0.367044221246561E+02    0.700975692859746E-04
    0.367094222165929E+02    0.700306691312262E-04
    0.367144223085297E+02    0.699638388214838E-04
    0.367194224004665E+02    0.698970782599365E-04
    0.367244224924032E+02    0.698303873022766E-04
    0.367294225843400E+02    0.697637655611606E-04
    0.367344226762768E+02    0.696972061063339E-04
    0.367394227682136E+02    0.696307372072791E-04
    0.367444228601504E+02    0.695643235730161E-04
    0.367494229520872E+02    0.694979803235544E-04
    0.367544230440240E+02    0.694317068662369E-04
    0.367594231359607E+02    0.693655029113655E-04
    0.367644232278975E+02    0.692993683802377E-04
    0.367694233198343E+02    0.692333034330847E-04
    0.367744234117711E+02    0.691673078698435E-04
    0.367794235037079E+02    0.691013827832417E-04
    0.367844235956447E+02    0.690355355694680E-04
    0.367894236875815E+02    0.689697076410523E-04
    0.367944237795182E+02    0.689040019315736E-04
    0.367994238714550E+02    0.688383524420744E-04
    0.368044239633918E+02    0.687727712507442E-04
    0.368094240553286E+02    0.687072577337184E-04
    0.368144241472654E+02    0.686418125806550E-04
    0.368194242392022E+02    0.685764358993508E-04
    0.368244243311390E+02    0.685111276505248E-04
    0.368294244230757E+02    0.684458877842649E-04
    0.368344245150125E+02    0.683807162500258E-04
    0.368394246069493E+02    0.683156129827515E-04
    0.368444246988861E+02    0.682505779225193E-04
    0.368494247908229E+02    0.681856109659221E-04
    0.368544248827597E+02    0.681207121353116E-04
    0.368594249746965E+02    0.680558810664913E-04
    0.368644250666332E+02    0.679911181922950E-04
    0.368694251585700E+02    0.679264230590070E-04
    0.368744252505068E+02    0.678617956785205E-04
    0.368794253424436E+02    0.677972359760362E-04
    0.368844254343804E+02    0.677327438816876E-04
    0.368894255263172E+02    0.676683192898819E-04
    0.368944256182540E+02    0.676039621444373E-04
    0.368994257101907E+02    0.675396723538762E-04
    0.369044258021275E+02    0.674754498319236E-04
    0.369094258940643E+02    0.674112945117131E-04
    0.369144259860011E+02    0.673472062858110E-04
    0.369194260779379E+02    0.672831850832382E-04
    0.369244261698747E+02    0.672192308114545E-04
    0.369294262618115E+02    0.671553433812998E-04
    0.369344263537482E+02    0.670915227102818E-04
    0.369394264456850E+02    0.670277687074797E-04
    0.369444265376218E+02    0.669640812817341E-04
    0.369494266295586E+02    0.669004603463834E-04
    0.369544267214954E+02    0.668369058095497E-04
    0.369594268134322E+02    0.667734175819647E-04
    0.369644269053690E+02    0.667099955822064E-04
    0.369694269973057E+02    0.666466396886476E-04
    0.369744270892425E+02    0.665833498376664E-04
    0.369794271811793E+02    0.665201259292189E-04
    0.369844272731161E+02    0.664569678717259E-04
    0.369894273650529E+02    0.663938755711147E-04
    0.369944274569897E+02    0.663308489366060E-04
    0.369994275489264E+02    0.662678878724159E-04
    0.370044276408632E+02    0.662049922902383E-04
    0.370094277328000E+02    0.661421620954872E-04
    0.370144278247368E+02    0.660793971946619E-04
    0.370194279166736E+02    0.660166974980439E-04
    0.370244280086104E+02    0.659540629120634E-04
    0.370294281005472E+02    0.658914933444517E-04
    0.370344281924839E+02    0.658289887047020E-04
    0.370394282844207E+02    0.657665489029276E-04
    0.370444283763575E+02    0.657041738469826E-04
    0.370494284682943E+02    0.656418634464144E-04
    0.370544285602311E+02    0.655796176128346E-04
    0.370594286521679E+02    0.655174362578871E-04
    0.370644287441047E+02    0.654553192898080E-04
    0.370694288360414E+02    0.653932666258412E-04
    0.370744289279782E+02    0.653312781750783E-04
    0.370794290199150E+02    0.652693538525731E-04
    0.370844291118518E+02    0.652074935716858E-04
    0.370894292037886E+02    0.651456972504864E-04
    0.370944292957254E+02    0.650839648022053E-04
    0.370994293876622E+02    0.650222961473778E-04
    0.371044294795989E+02    0.649606912024922E-04
    0.371094295715357E+02    0.648991498856007E-04
    0.371144296634725E+02    0.648376721177406E-04
    0.371194297554093E+02    0.647762578189273E-04
    0.371244298473461E+02    0.647149069131295E-04
    0.371294299392829E+02    0.646536193222039E-04
    0.371344300312197E+02    0.645923949714134E-04
    0.371394301231564E+02    0.645312337836939E-04
    0.371444302150932E+02    0.644701356891609E-04
    0.371494303070300E+02    0.644091006123325E-04
    0.371544303989668E+02    0.643481284844903E-04
    0.371594304909036E+02    0.642872192328540E-04
    0.371644305828404E+02    0.642263727891447E-04
    0.371694306747772E+02    0.641655890862522E-04
    0.371744307667139E+02    0.641048680554750E-04
    0.371794308586507E+02    0.640442096335634E-04
    0.371844309505875E+02    0.639836137533166E-04
    0.371894310425243E+02    0.639230803540978E-04
    0.371944311344611E+02    0.638626093689900E-04
    0.371994312263979E+02    0.638022007412395E-04
    0.372044313183347E+02    0.637418544072163E-04
    0.372094314102714E+02    0.636815703087452E-04
    0.372144315022082E+02    0.636213483871259E-04
    0.372194315941450E+02    0.635611885834622E-04
    0.372244316860818E+02    0.635010908432885E-04
    0.372294317780186E+02    0.634410551100121E-04
    0.372344318699554E+02    0.633810813263756E-04
    0.372394319618922E+02    0.633211694420993E-04
    0.372444320538289E+02    0.632613194000117E-04
    0.372494321457657E+02    0.632015311509556E-04
    0.372544322377025E+02    0.631418046413978E-04
    0.372594323296393E+02    0.630821398183782E-04
    0.372644324215761E+02    0.630225366346645E-04
    0.372694325135129E+02    0.629629950377398E-04
    0.372744326054497E+02    0.629035149782255E-04
    0.372794326973864E+02    0.628440964078974E-04
    0.372844327893232E+02    0.627847392763141E-04
    0.372894328812600E+02    0.627254435404359E-04
    0.372944329731968E+02    0.626662091472807E-04
    0.372994330651336E+02    0.626070360534541E-04
    0.373044331570704E+02    0.625479242142344E-04
    0.373094332490071E+02    0.624888735868684E-04
    0.373144333409439E+02    0.624298841394993E-04
    0.373194334328807E+02    0.623709558558236E-04
    0.373244335248175E+02    0.623120888124743E-04
    0.373294336167543E+02    0.622532841071189E-04
    0.373344337086911E+02    0.621945339253019E-04
    0.373394338006279E+02    0.621358509766470E-04
    0.373444338925647E+02    0.620772276804124E-04
    0.373494339845014E+02    0.620186650367979E-04
    0.373544340764382E+02    0.619601630929805E-04
    0.373594341683750E+02    0.619017219038150E-04
    0.373644342603118E+02    0.618433413826797E-04
    0.373694343522486E+02    0.617850216232925E-04
    0.373744344441854E+02    0.617267628201265E-04
    0.373794345361221E+02    0.616685670132943E-04
    0.373844346280589E+02    0.616104161579364E-04
    0.373894347199957E+02    0.615523430729254E-04
    0.373944348119325E+02    0.614943261230025E-04
    0.373994349038693E+02    0.614363689601531E-04
    0.374044349958061E+02    0.613784718601436E-04
    0.374094350877429E+02    0.613206348771869E-04
    0.374144351796796E+02    0.612628579755485E-04
    0.374194352716164E+02    0.612051411250055E-04
    0.374244353635532E+02    0.611474842688467E-04
    0.374294354554900E+02    0.610898873435067E-04
    0.374344355474268E+02    0.610323503047175E-04
    0.374394356393636E+02    0.609748730914880E-04
    0.374444357313004E+02    0.609174556398531E-04
    0.374494358232371E+02    0.608600978974208E-04
    0.374544359151739E+02    0.608027996869049E-04
    0.374594360071107E+02    0.607455612228935E-04
    0.374644360990475E+02    0.606883821909348E-04
    0.374694361909843E+02    0.606312625961533E-04
    0.374744362829211E+02    0.605742023782831E-04
    0.374794363748579E+02    0.605172014597445E-04
    0.374844364667946E+02    0.604602597736336E-04
    0.374894365587314E+02    0.604033772565439E-04
    0.374944366506682E+02    0.603465538295927E-04
    0.374994367426050E+02    0.602897894208557E-04
    0.375044368345418E+02    0.602330839637475E-04
    0.375094369264786E+02    0.601764373766044E-04
    0.375144370184154E+02    0.601198495901483E-04
    0.375194371103521E+02    0.600633205252464E-04
    0.375244372022889E+02    0.600068501056629E-04
    0.375294372942257E+02    0.599504382589510E-04
    0.375344373861625E+02    0.598940849023765E-04
    0.375394374780993E+02    0.598377899560417E-04
    0.375444375700361E+02    0.597815533466575E-04
    0.375494376619729E+02    0.597253749902869E-04
    0.375544377539096E+02    0.596692548094205E-04
    0.375594378458464E+02    0.596131927240648E-04
    0.375644379377832E+02    0.595571886455837E-04
    0.375694380297200E+02    0.595012424999415E-04
    0.375744381216568E+02    0.594453542056526E-04
    0.375794382135936E+02    0.593895236781675E-04
    0.375844383055304E+02    0.593337508355013E-04
    0.375894383974671E+02    0.592780355946806E-04
    0.375944384894039E+02    0.592223778749732E-04
    0.375994385813407E+02    0.591667775915262E-04
    0.376044386732775E+02    0.591112346619395E-04
    0.376094387652143E+02    0.590557490040546E-04
    0.376144388571511E+02    0.590003205351094E-04
    0.376194389490879E+02    0.589449491723204E-04
    0.376244390410246E+02    0.588896348315205E-04
    0.376294391329614E+02    0.588343774350806E-04
    0.376344392248982E+02    0.587791768968328E-04
    0.376394393168350E+02    0.587240331359113E-04
    0.376444394087718E+02    0.586689460728532E-04
    0.376494395007086E+02    0.586139156258789E-04
    0.376544395926454E+02    0.585589417151447E-04
    0.376594396845821E+02    0.585040242601435E-04
    0.376644397765189E+02    0.584491631816950E-04
    0.376694398684557E+02    0.583943584028019E-04
    0.376744399603925E+02    0.583396098431008E-04
    0.376794400523293E+02    0.582849174272708E-04
    0.376844401442661E+02    0.582302810778579E-04
    0.376894402362028E+02    0.581757007212703E-04
    0.376944403281396E+02    0.581211762789275E-04
    0.376994404200764E+02    0.580667076805051E-04
    0.377044405120132E+02    0.580122948500061E-04
    0.377094406039500E+02    0.579579377178608E-04
    0.377144406958868E+02    0.579036362107543E-04
    0.377194407878236E+02    0.578493902596408E-04
    0.377244408797604E+02    0.577951997954081E-04
    0.377294409716971E+02    0.577410647496636E-04
    0.377344410636339E+02    0.576869850543581E-04
    0.377394411555707E+02    0.576329606425103E-04
    0.377444412475075E+02    0.575789914523092E-04
    0.377494413394443E+02    0.575250774172975E-04
    0.377544414313811E+02    0.574712184730837E-04
    0.377594415233178E+02    0.574174145613706E-04
    0.377644416152546E+02    0.573636656206164E-04
    0.377694417071914E+02    0.573099715904157E-04
    0.377744417991282E+02    0.572563324097001E-04
    0.377794418910650E+02    0.572027480248841E-04
    0.377844419830018E+02    0.571492183762475E-04
    0.377894420749386E+02    0.570957434120372E-04
    0.377944421668753E+02    0.570423230737431E-04
    0.377994422588121E+02    0.569889573136634E-04
    0.378044423507489E+02    0.569356460715909E-04
    0.378094424426857E+02    0.568823893032161E-04
    0.378144425346225E+02    0.568291869546972E-04
    0.378194426265593E+02    0.567760389771892E-04
    0.378244427184961E+02    0.567229453214821E-04
    0.378294428104328E+02    0.566699059417560E-04
    0.378344429023696E+02    0.566169207904155E-04
    0.378394429943064E+02    0.565639898198986E-04
    0.378444430862432E+02    0.565111129876520E-04
    0.378494431781800E+02    0.564582902462559E-04
    0.378544432701168E+02    0.564055215536069E-04
    0.378594433620536E+02    0.563528068626642E-04
    0.378644434539903E+02    0.563001461403330E-04
    0.378694435459271E+02    0.562475393359454E-04
    0.378744436378639E+02    0.561949864106429E-04
    0.378794437298007E+02    0.561424873198003E-04
    0.378844438217375E+02    0.560900420288157E-04
    0.378894439136743E+02    0.560376504852262E-04
    0.378944440056111E+02    0.559853126763726E-04
    0.378994440975478E+02    0.559330285275279E-04
    0.379044441894846E+02    0.558807980184662E-04
    0.379094442814214E+02    0.558286211019570E-04
    0.379144443733582E+02    0.557764977363562E-04
    0.379194444652950E+02    0.557244278718149E-04
    0.379244445572318E+02    0.556724114474565E-04
    0.379294446491686E+02    0.556204483151293E-04
    0.379344447411053E+02    0.555685472253365E-04
    0.379394448330421E+02    0.555166834849736E-04
    0.379444449249789E+02    0.554648804905767E-04
    0.379494450169157E+02    0.554131308639651E-04
    0.379544451088525E+02    0.553614344851213E-04
    0.379594452007893E+02    0.553097912993980E-04
    0.379644452927261E+02    0.552582012274771E-04
    0.379694453846628E+02    0.552066641648972E-04
    0.379744454765996E+02    0.551551798734395E-04
    0.379794455685364E+02    0.551037471623061E-04
    0.379844456604732E+02    0.550523892951391E-04
    0.379894457524100E+02    0.550010510389069E-04
    0.379944458443468E+02    0.549497780766176E-04
    0.379994459362835E+02    0.548985587005885E-04
    0.380044460282203E+02    0.548473923530637E-04
    0.380094461201571E+02    0.547962788603973E-04
    0.380144462120939E+02    0.547452181361779E-04
    0.380194463040307E+02    0.546942101135355E-04
    0.380244463959675E+02    0.546432547351588E-04
    0.380294464879043E+02    0.545923519452173E-04
    0.380344465798411E+02    0.545415016887237E-04
    0.380394466717778E+02    0.544907039140536E-04
    0.380444467637146E+02    0.544399585670295E-04
    0.380494468556514E+02    0.543892655951575E-04
    0.380544469475882E+02    0.543386249583562E-04
    0.380594470395250E+02    0.542880365351901E-04
    0.380644471314618E+02    0.542375003535045E-04
    0.380694472233985E+02    0.541870163190335E-04
    0.380744473153353E+02    0.541365843740496E-04
    0.380794474072721E+02    0.540862044615501E-04
    0.380844474992089E+02    0.540358765215172E-04
    0.380894475911457E+02    0.539856004955325E-04
    0.380944476830825E+02    0.539353763192141E-04
    0.380994477750193E+02    0.538852039276428E-04
    0.381044478669561E+02    0.538350832638871E-04
    0.381094479588928E+02    0.537850142583939E-04
    0.381144480508296E+02    0.537349968494120E-04
    0.381194481427664E+02    0.536850309690237E-04
    0.381244482347032E+02    0.536351165531605E-04
    0.381294483266400E+02    0.535852535317729E-04
    0.381344484185768E+02    0.535354418379130E-04
    0.381394485105135E+02    0.534856814026047E-04
    0.381444486024503E+02    0.534359721589404E-04
    0.381494486943871E+02    0.533863140353325E-04
    0.381544487863239E+02    0.533367069519687E-04
    0.381594488782607E+02    0.532871508607906E-04
    0.381644489701975E+02    0.532376456555150E-04
    0.381694490621343E+02    0.531881912928139E-04
    0.381744491540710E+02    0.531387876930786E-04
    0.381794492460078E+02    0.530894347797720E-04
    0.381844493379446E+02    0.530401324817228E-04
    0.381894494298814E+02    0.529908807250511E-04
    0.381944495218182E+02    0.529416794360960E-04
    0.381994496137550E+02    0.528925285399230E-04
    0.382044497056918E+02    0.528434279624159E-04
    0.382094497976285E+02    0.527943776313582E-04
    0.382144498895653E+02    0.527453774715713E-04
    0.382194499815021E+02    0.526964274074534E-04
    0.382244500734389E+02    0.526475273679191E-04
    0.382294501653757E+02    0.525986772776993E-04
    0.382344502573125E+02    0.525498770593709E-04
    0.382394503492493E+02    0.525011266438143E-04
    0.382444504411860E+02    0.524524259579057E-04
    0.382494505331228E+02    0.524037749266537E-04
    0.382544506250596E+02    0.523551734768490E-04
    0.382594507169964E+02    0.523066215404161E-04
    0.382644508089332E+02    0.522581190417664E-04
    0.382694509008700E+02    0.522096659099056E-04
    0.382744509928068E+02    0.521612620756477E-04
    0.382794510847435E+02    0.521129074688088E-04
    0.382844511766803E+02    0.520646020203207E-04
    0.382894512686171E+02    0.520163456609241E-04
    0.382944513605539E+02    0.519681383226213E-04
    0.382994514524907E+02    0.519199799382776E-04
    0.383044515444275E+02    0.518718704417511E-04
    0.383094516363643E+02    0.518238097674612E-04
    0.383144517283010E+02    0.517757978513396E-04
    0.383194518202378E+02    0.517278346287454E-04
    0.383244519121746E+02    0.516799200366011E-04
    0.383294520041114E+02    0.516320540141391E-04
    0.383344520960482E+02    0.515842364994916E-04
    0.383394521879850E+02    0.515364674331768E-04
    0.383444522799218E+02    0.514887467553751E-04
    0.383494523718585E+02    0.514410744083801E-04
    0.383544524637953E+02    0.513934503361605E-04
    0.383594525557321E+02    0.513458744645575E-04
    0.383644526476689E+02    0.512983467909902E-04
    0.383694527396057E+02    0.512508672110789E-04
    0.383744528315425E+02    0.512034356865055E-04
    0.383794529234792E+02    0.511560521684497E-04
    0.383844530154160E+02    0.511087166036338E-04
    0.383894531073528E+02    0.510614289502970E-04
    0.383944531992896E+02    0.510141891429937E-04
    0.383994532912264E+02    0.509669971496624E-04
    0.384044533831632E+02    0.509198529183857E-04
    0.384094534751000E+02    0.508727564054843E-04
    0.384144535670368E+02    0.508257075625299E-04
    0.384194536589735E+02    0.507787063498288E-04
    0.384244537509103E+02    0.507317527228605E-04
    0.384294538428471E+02    0.506848466409312E-04
    0.384344539347839E+02    0.506379880616237E-04
    0.384394540267207E+02    0.505911769471924E-04
    0.384444541186575E+02    0.505444132555826E-04
    0.384494542105942E+02    0.504976969508994E-04
    0.384544543025310E+02    0.504510279936507E-04
    0.384594543944678E+02    0.504044063480922E-04
    0.384644544864046E+02    0.503578319801189E-04
    0.384694545783414E+02    0.503113048498348E-04
    0.384744546702782E+02    0.502648249229682E-04
    0.384794547622150E+02    0.502183921698052E-04
    0.384844548541517E+02    0.501720065549111E-04
    0.384894549460885E+02    0.501256680379921E-04
    0.384944550380253E+02    0.500793765944527E-04
    0.384994551299621E+02    0.500331321911791E-04
    0.385044552218989E+02    0.499869347930424E-04
    0.385094553138357E+02    0.499407843712472E-04
    0.385144554057725E+02    0.498946809031091E-04
    0.385194554977092E+02    0.498486243536071E-04
    0.385244555896460E+02    0.498026147021354E-04
    0.385294556815828E+02    0.497566519459274E-04
    0.385344557735196E+02    0.497107361982748E-04
    0.385394558654564E+02    0.496648679982527E-04
    0.385444559573932E+02    0.496190410221570E-04
    0.385494560493300E+02    0.495732671529720E-04
    0.385544561412667E+02    0.495275383778758E-04
    0.385594562332035E+02    0.494818560889438E-04
    0.385644563251403E+02    0.494362203726379E-04
    0.385694564170771E+02    0.493906312935880E-04
    0.385744565090139E+02    0.493450888201598E-04
    0.385794566009507E+02    0.492995930783515E-04
    0.385844566928875E+02    0.492541445491299E-04
    0.385894567848242E+02    0.492087527550605E-04
    0.385944568767610E+02    0.491633775549404E-04
    0.385994569686978E+02    0.491180694745431E-04
    0.386044570606346E+02    0.490728060245988E-04
    0.386094571525714E+02    0.490275884801980E-04
    0.386144572445082E+02    0.489824170977876E-04
    0.386194573364450E+02    0.489372918831879E-04
    0.386244574283817E+02    0.488922128198211E-04
    0.386294575203185E+02    0.488471798904517E-04
    0.386344576122553E+02    0.488021930544986E-04
    0.386394577041921E+02    0.487572522742778E-04
    0.386444577961289E+02    0.487123575138134E-04
    0.386494578880657E+02    0.486675087289163E-04
    0.386544579800025E+02    0.486227058785899E-04
    0.386594580719392E+02    0.485779489020498E-04
    0.386644581638760E+02    0.485332379112510E-04
    0.386694582558128E+02    0.484885725093756E-04
    0.386744583477496E+02    0.484439529387784E-04
    0.386794584396864E+02    0.483993790692663E-04
    0.386844585316232E+02    0.483548508558096E-04
    0.386894586235600E+02    0.483103682469663E-04
    0.386944587154967E+02    0.482659311886763E-04
    0.386994588074335E+02    0.482215396291915E-04
    0.387044588993703E+02    0.481771935160624E-04
    0.387094589913071E+02    0.481328927943582E-04
    0.387144590832439E+02    0.480886374094483E-04
    0.387194591751807E+02    0.480444273054801E-04
    0.387244592671175E+02    0.480002624251561E-04
    0.387294593590542E+02    0.479561427135767E-04
    0.387344594509910E+02    0.479120681088348E-04
    0.387394595429278E+02    0.478680385550290E-04
    0.387444596348646E+02    0.478240539907081E-04
    0.387494597268014E+02    0.477801143555983E-04
    0.387544598187382E+02    0.477362195881764E-04
    0.387594599106749E+02    0.476923696290173E-04
    0.387644600026117E+02    0.476485644133220E-04
    0.387694600945485E+02    0.476048038782422E-04
    0.387744601864853E+02    0.475610879608156E-04
    0.387794602784221E+02    0.475174165973866E-04
    0.387844603703589E+02    0.474737897231526E-04
    0.387894604622957E+02    0.474302072733774E-04
    0.387944605542325E+02    0.473866691835032E-04
    0.387994606461692E+02    0.473431753870482E-04
    0.388044607381060E+02    0.472997258180315E-04
    0.388094608300428E+02    0.472563204114006E-04
    0.388144609219796E+02    0.472129591004454E-04
    0.388194610139164E+02    0.471696418189386E-04
    0.388244611058532E+02    0.471263685012991E-04
    0.388294611977899E+02    0.470831390797287E-04
    0.388344612897267E+02    0.470399534886288E-04
    0.388394613816635E+02    0.469968116614097E-04
    0.388444614736003E+02    0.469537135323110E-04
    0.388494615655371E+02    0.469106590353636E-04
    0.388544616574739E+02    0.468676481040081E-04
    0.388594617494107E+02    0.468246806736024E-04
    0.388644618413474E+02    0.467817566766522E-04
    0.388694619332842E+02    0.467388760510786E-04
    0.388744620252210E+02    0.466960387316935E-04
    0.388794621171578E+02    0.466532446534927E-04
    0.388844622090946E+02    0.466104937538041E-04
    0.388894623010314E+02    0.465677859694820E-04
    0.388944623929682E+02    0.465251212373156E-04
    0.388994624849049E+02    0.464824994962019E-04
    0.389044625768417E+02    0.464399206846062E-04
    0.389094626687785E+02    0.463973847424786E-04
    0.389144627607153E+02    0.463548916095833E-04
    0.389194628526521E+02    0.463124412272840E-04
    0.389244629445889E+02    0.462700335368275E-04
    0.389294630365257E+02    0.462276684811935E-04
    0.389344631284624E+02    0.461853460042381E-04
    0.389394632203992E+02    0.461430660489992E-04
    0.389444633123360E+02    0.461008285622231E-04
    0.389494634042728E+02    0.460586334890279E-04
    0.389544634962096E+02    0.460164807768506E-04
    0.389594635881464E+02    0.459743703735953E-04
    0.389644636800832E+02    0.459323022282133E-04
    0.389694637720199E+02    0.458902762908802E-04
    0.389744638639567E+02    0.458482925120339E-04
    0.389794639558935E+02    0.458063508447338E-04
    0.389844640478303E+02    0.457644512407096E-04
    0.389894641397671E+02    0.457225936548299E-04
    0.389944642317039E+02    0.456807780408743E-04
    0.389994643236407E+02    0.456390043560011E-04
    0.390044644155774E+02    0.455972725569825E-04
    0.390094645075142E+02    0.455555826011242E-04
    0.390144645994510E+02    0.455139344483109E-04
    0.390194646913878E+02    0.454723280574821E-04
    0.390244647833246E+02    0.454307633903677E-04
    0.390294648752614E+02    0.453892404084325E-04
    0.390344649671982E+02    0.453477590723630E-04
    0.390394650591349E+02    0.453063193490989E-04
    0.390444651510717E+02    0.452649212010241E-04
    0.390494652430085E+02    0.452235645940753E-04
    0.390544653349453E+02    0.451822494941497E-04
    0.390594654268821E+02    0.451409758682675E-04
    0.390644655188189E+02    0.450997436840430E-04
    0.390694656107556E+02    0.450585529079251E-04
    0.390744657026924E+02    0.450174035147648E-04
    0.390794657946292E+02    0.449762954677472E-04
    0.390844658865660E+02    0.449352287407829E-04
    0.390894659785028E+02    0.448942033058757E-04
    0.390944660704396E+02    0.448532191301404E-04
    0.390994661623764E+02    0.448122761885311E-04
    0.391044662543132E+02    0.447713744515120E-04
    0.391094663462499E+02    0.447305138928228E-04
    0.391144664381867E+02    0.446896944896099E-04
    0.391194665301235E+02    0.446489162169848E-04
    0.391244666220603E+02    0.446081790399114E-04
    0.391294667139971E+02    0.445674829429178E-04
    0.391344668059339E+02    0.445268279076808E-04
    0.391394668978706E+02    0.444862139074284E-04
    0.391444669898074E+02    0.444456409863168E-04
    0.391494670817442E+02    0.444051092017504E-04
    0.391544671736810E+02    0.443646199558143E-04
    0.391594672656178E+02    0.443241644399060E-04
    0.391644673575546E+02    0.442837565254120E-04
    0.391694674494914E+02    0.442433882253104E-04
    0.391744675414282E+02    0.442030605261667E-04
    0.391794676333649E+02    0.441627734692855E-04
    0.391844677253017E+02    0.441225269748476E-04
    0.391894678172385E+02    0.440823208265745E-04
    0.391944679091753E+02    0.440421543598888E-04
    0.391994680011121E+02    0.440020238146949E-04
    0.392044680930489E+02    0.439620210904175E-04
    0.392094681849856E+02    0.439219200010464E-04
    0.392144682769224E+02    0.438819140388727E-04
    0.392194683688592E+02    0.438419511523398E-04
    0.392244684607960E+02    0.438020296755859E-04
    0.392294685527328E+02    0.437621490439749E-04
    0.392344686446696E+02    0.437223090700340E-04
    0.392394687366064E+02    0.436825096510623E-04
    0.392444688285431E+02    0.436427507274316E-04
    0.392494689204799E+02    0.436030322402364E-04
    0.392544690124167E+02    0.435633541396353E-04
    0.392594691043535E+02    0.435237163893908E-04
    0.392644691962903E+02    0.434841189483802E-04
    0.392694692882271E+02    0.434445617810372E-04
    0.392744693801639E+02    0.434050448911336E-04
    0.392794694721006E+02    0.433655678736537E-04
    0.392844695640374E+02    0.433261313409961E-04
    0.392894696559742E+02    0.432867348303749E-04
    0.392944697479110E+02    0.432473783691131E-04
    0.392994698398478E+02    0.432080619207893E-04
    0.393044699317846E+02    0.431687854430780E-04
    0.393094700237214E+02    0.431295488925280E-04
    0.393144701156581E+02    0.430903522245552E-04
    0.393194702075949E+02    0.430511953939884E-04
    0.393244702995317E+02    0.430120783517486E-04
    0.393294703914685E+02    0.429730010527212E-04
    0.393344704834053E+02    0.429339634466362E-04
    0.393394705753421E+02    0.428949654892287E-04
    0.393444706672789E+02    0.428560071186846E-04
    0.393494707592156E+02    0.428170882927590E-04
    0.393544708511524E+02    0.427782089602249E-04
    0.393594709430892E+02    0.427393690677117E-04
    0.393644710350260E+02    0.427005685617929E-04
    0.393694711269628E+02    0.426618073896777E-04
    0.393744712188996E+02    0.426230854959208E-04
    0.393794713108364E+02    0.425844028261291E-04
    0.393844714027731E+02    0.425457593275449E-04
    0.393894714947099E+02    0.425071549373380E-04
    0.393944715866467E+02    0.424685896081699E-04
    0.393994716785835E+02    0.424300632753765E-04
    0.394044717705203E+02    0.423915758851653E-04
    0.394094718624571E+02    0.423531273799896E-04
    0.394144719543939E+02    0.423147177021012E-04
    0.394194720463306E+02    0.422763467913065E-04
    0.394244721382674E+02    0.422380145906254E-04
    0.394294722302042E+02    0.421997210405235E-04
    0.394344723221410E+02    0.421614660825968E-04
    0.394394724140778E+02    0.421232496572266E-04
    0.394444725060146E+02    0.420850717058507E-04
    0.394494725979513E+02    0.420469321685603E-04
    0.394544726898881E+02    0.420088309866744E-04
    0.394594727818249E+02    0.419707681010624E-04
    0.394644728737617E+02    0.419327434464458E-04
    0.394694729656985E+02    0.418947569826563E-04
    0.394744730576353E+02    0.418568086322874E-04
    0.394794731495721E+02    0.418188983432392E-04
    0.394844732415089E+02    0.417810260575000E-04
    0.394894733334456E+02    0.417431917172157E-04
    0.394944734253824E+02    0.417053952645999E-04
    0.394994735173192E+02    0.416676366432983E-04
    0.395044736092560E+02    0.416299157962626E-04
    0.395094737011928E+02    0.415922326674984E-04
    0.395144737931296E+02    0.415545872016747E-04
    0.395194738850663E+02    0.415169793438926E-04
    0.395244739770031E+02    0.414794090395669E-04
    0.395294740689399E+02    0.414418762351144E-04
    0.395344741608767E+02    0.414043808776034E-04
    0.395394742528135E+02    0.413669229146179E-04
    0.395444743447503E+02    0.413295022947492E-04
    0.395494744366871E+02    0.412921189668597E-04
    0.395544745286238E+02    0.412547728810282E-04
    0.395594746205606E+02    0.412174639884827E-04
    0.395644747124974E+02    0.411801922405436E-04
    0.395694748044342E+02    0.411429575892128E-04
    0.395744748963710E+02    0.411057599880651E-04
    0.395794749883078E+02    0.410685993923781E-04
    0.395844750802446E+02    0.410314757562613E-04
    0.395894751721813E+02    0.409943890356863E-04
    0.395944752641181E+02    0.409573391883368E-04
    0.395994753560549E+02    0.409203261714056E-04
    0.396044754479917E+02    0.408833499441939E-04
    0.396094755399285E+02    0.408464104666118E-04
    0.396144756318653E+02    0.408095076992061E-04
    0.396194757238021E+02    0.407726416034467E-04
    0.396244758157388E+02    0.407358121422255E-04
    0.396294759076756E+02    0.406990192789463E-04
    0.396344759996124E+02    0.406622629781613E-04
    0.396394760915492E+02    0.406255432051203E-04
    0.396444761834860E+02    0.405888599261081E-04
    0.396494762754228E+02    0.405522131058215E-04
    0.396544763673596E+02    0.405156027182317E-04
    0.396594764592963E+02    0.404790287268553E-04
    0.396644765512331E+02    0.404424911031846E-04
    0.396694766431699E+02    0.404059898172887E-04
    0.396744767351067E+02    0.403695248401932E-04
    0.396794768270435E+02    0.403330961434138E-04
    0.396844769189803E+02    0.402967037010849E-04
    0.396894770109171E+02    0.402603474842711E-04
    0.396944771028538E+02    0.402240274691172E-04
    0.396994771947906E+02    0.401877436297654E-04
    0.397044772867274E+02    0.401514959403111E-04
    0.397094773786642E+02    0.401152843779729E-04
    0.397144774706010E+02    0.400791089129445E-04
    0.397194775625378E+02    0.400429695278780E-04
    0.397244776544746E+02    0.400068661991708E-04
    0.397294777464113E+02    0.399707989014908E-04
    0.397344778383481E+02    0.399347676122807E-04
    0.397394779302849E+02    0.398987723119804E-04
    0.397444780222217E+02    0.398628129751781E-04
    0.397494781141585E+02    0.398268895764353E-04
    0.397544782060953E+02    0.397910020908094E-04
    0.397594782980321E+02    0.397551504860476E-04
    0.397644783899688E+02    0.397193347316926E-04
    0.397694784819056E+02    0.396835547161544E-04
    0.397744785738424E+02    0.396478097527202E-04
    0.397794786657792E+02    0.396121045801253E-04
    0.397844787577160E+02    0.395764311838562E-04
    0.397894788496528E+02    0.395407943516256E-04
    0.397944789415896E+02    0.395051933415007E-04
    0.397994790335263E+02    0.394696280885393E-04
    0.398044791254631E+02    0.394340984360684E-04
    0.398094792173999E+02    0.393986042603279E-04
    0.398144793093367E+02    0.393631451249392E-04
    0.398194794012735E+02    0.393277180775678E-04
    0.398244794932103E+02    0.392923540566712E-04
    0.398294795851470E+02    0.392569920366739E-04
    0.398344796770838E+02    0.392216748964004E-04
    0.398394797690206E+02    0.391863942026956E-04
    0.398444798609574E+02    0.391511494246204E-04
    0.398494799528942E+02    0.391159402622426E-04
    0.398544800448310E+02    0.390807666527345E-04
    0.398594801367678E+02    0.390456285387683E-04
    0.398644802287046E+02    0.390105258664764E-04
    0.398694803206413E+02    0.389754586022539E-04
    0.398744804125781E+02    0.389404267209475E-04
    0.398794805045149E+02    0.389054301629550E-04
    0.398844805964517E+02    0.388704689198434E-04
    0.398894806883885E+02    0.388355429248848E-04
    0.398944807803253E+02    0.388006521538531E-04
    0.398994808722620E+02    0.387657968732311E-04
    0.399044809641988E+02    0.387309764548610E-04
    0.399094810561356E+02    0.386961912376847E-04
    0.399144811480724E+02    0.386614411328017E-04
    0.399194812400092E+02    0.386267260951327E-04
    0.399244813319460E+02    0.385920460903388E-04
    0.399294814238828E+02    0.385574010763583E-04
    0.399344815158195E+02    0.385227910161430E-04
    0.399394816077563E+02    0.384882158661847E-04
    0.399444816996931E+02    0.384536755892575E-04
    0.399494817916299E+02    0.384191701421879E-04
    0.399544818835667E+02    0.383846994828287E-04
    0.399594819755035E+02    0.383502635692601E-04
    0.399644820674403E+02    0.383158623601643E-04
    0.399694821593770E+02    0.382814958094733E-04
    0.399744822513138E+02    0.382471638696503E-04
    0.399794823432506E+02    0.382128664980565E-04
    0.399844824351874E+02    0.381786036488605E-04
    0.399894825271242E+02    0.381443752743509E-04
    0.399944826190610E+02    0.381101813270038E-04
    0.399994827109978E+02    0.380760217572194E-04
    0.400044828029345E+02    0.380418965199662E-04
    0.400094828948713E+02    0.380078055631779E-04
    0.400144829868081E+02    0.379737488373477E-04
    0.400194830787449E+02    0.379397262940279E-04
    0.400244831706817E+02    0.379057378838880E-04
    0.400294832626185E+02    0.378717835510232E-04
    0.400344833545553E+02    0.378378632486679E-04
    0.400394834464920E+02    0.378039769242816E-04
    0.400444835384288E+02    0.377701245262736E-04
    0.400494836303656E+02    0.377363060010946E-04
    0.400544837223024E+02    0.377025212976505E-04
    0.400594838142392E+02    0.376687703657750E-04
    0.400644839061760E+02    0.376350531500111E-04
    0.400694839981128E+02    0.376013695985646E-04
    0.400744840900495E+02    0.375677196601027E-04
    0.400794841819863E+02    0.375341032792897E-04
    0.400844842739231E+02    0.375005204084286E-04
    0.400894843658599E+02    0.374669709932661E-04
    0.400944844577967E+02    0.374334549801305E-04
    0.400994845497335E+02    0.373999723174392E-04
    0.401044846416703E+02    0.373665229552698E-04
    0.401094847336070E+02    0.373331068404264E-04
    0.401144848255438E+02    0.372997239234151E-04
    0.401194849174806E+02    0.372663741519117E-04
    0.401244850094174E+02    0.372330574775039E-04
    0.401294851013542E+02    0.371997738479031E-04
    0.401344851932910E+02    0.371665232158250E-04
    0.401394852852277E+02    0.371333055320038E-04
    0.401444853771645E+02    0.371001207463110E-04
    0.401494854691013E+02    0.370669688134229E-04
    0.401544855610381E+02    0.370338496839682E-04
    0.401594856529749E+02    0.370007633133925E-04
    0.401644857449117E+02    0.369677096526407E-04
    0.401694858368485E+02    0.369346886615136E-04
    0.401744859287853E+02    0.369017002914122E-04
    0.401794860207220E+02    0.368687444993991E-04
    0.401844861126588E+02    0.368358212437063E-04
    0.401894862045956E+02    0.368029304808714E-04
    0.401944862965324E+02    0.367700721696666E-04
    0.401994863884692E+02    0.367372462717407E-04
    0.402044864804060E+02    0.367044527426950E-04
    0.402094865723427E+02    0.366716915452188E-04
    0.402144866642795E+02    0.366389626449207E-04
    0.402194867562163E+02    0.366062660008798E-04
    0.402244868481531E+02    0.365736015772927E-04
    0.402294869400899E+02    0.365409693399796E-04
    0.402344870320267E+02    0.365083692528963E-04
    0.402394871239635E+02    0.364758012827638E-04
    0.402444872159003E+02    0.364432653956856E-04
    0.402494873078370E+02    0.364107615618197E-04
    0.402544873997738E+02    0.363782897488692E-04
    0.402594874917106E+02    0.363458499248639E-04
    0.402644875836474E+02    0.363134420627187E-04
    0.402694876755842E+02    0.362810661336037E-04
    0.402744877675210E+02    0.362487221074859E-04
    0.402794878594577E+02    0.362164099595481E-04
    0.402844879513945E+02    0.361841296618708E-04
    0.402894880433313E+02    0.361518811903902E-04
    0.402944881352681E+02    0.361196645195577E-04
    0.402994882272049E+02    0.360874796239126E-04
    0.403044883191417E+02    0.360553264819677E-04
    0.403094884110785E+02    0.360232050698647E-04
    0.403144885030152E+02    0.359911153658640E-04
    0.403194885949520E+02    0.359590573491481E-04
    0.403244886868888E+02    0.359270309976079E-04
    0.403294887788256E+02    0.358950362906736E-04
    0.403344888707624E+02    0.358630732100204E-04
    0.403394889626992E+02    0.358311417342622E-04
    0.403444890546360E+02    0.357992418445751E-04
    0.403494891465727E+02    0.357673735239481E-04
    0.403544892385095E+02    0.357355367533267E-04
    0.403594893304463E+02    0.357037315151194E-04
    0.403644894223831E+02    0.356719577914920E-04
    0.403694895143199E+02    0.356402155670230E-04
    0.403744896062567E+02    0.356085048251718E-04
    0.403794896981935E+02    0.355768255509054E-04
    0.403844897901302E+02    0.355451777297878E-04
    0.403894898820670E+02    0.355135613586652E-04
    0.403944899740038E+02    0.354819764545273E-04
    0.403994900659406E+02    0.354504232100972E-04
    0.404044901578774E+02    0.354188984622102E-04
    0.404094902498142E+02    0.353874091100660E-04
    0.404144903417510E+02    0.353559497759069E-04
    0.404194904336877E+02    0.353245216836887E-04
    0.404244905256245E+02    0.352931249022557E-04
    0.404294906175613E+02    0.352617594627111E-04
    0.404344907094981E+02    0.352304254300679E-04
    0.404394908014349E+02    0.351991230502800E-04
    0.404444908933717E+02    0.351678541446574E-04
    0.404494909853085E+02    0.351365991243425E-04
    0.404544910772452E+02    0.351053965751498E-04
    0.404594911691820E+02    0.350742192747825E-04
    0.404644912611188E+02    0.350430725206304E-04
    0.404694913530556E+02    0.350119566943626E-04
    0.404744914449924E+02    0.349808718938149E-04
    0.404794915369292E+02    0.349498181343360E-04
    0.404844916288660E+02    0.349187954086143E-04
    0.404894917208027E+02    0.348878037041752E-04
    0.404944918127395E+02    0.348568430073337E-04
    0.404994919046763E+02    0.348259132898309E-04
    0.405044919966131E+02    0.347950145247775E-04
    0.405094920885499E+02    0.347641466966784E-04
    0.405144921804867E+02    0.347333097853194E-04
    0.405194922724234E+02    0.347025037870084E-04
    0.405244923643602E+02    0.346717283515125E-04
    0.405294924562970E+02    0.346409840864498E-04
    0.405344925482338E+02    0.346102705252560E-04
    0.405394926401706E+02    0.345795877050938E-04
    0.405444927321074E+02    0.345489356157293E-04
    0.405494928240442E+02    0.345183142255101E-04
    0.405544929159810E+02    0.344877234927432E-04
    0.405594930079177E+02    0.344571633936691E-04
    0.405644930998545E+02    0.344266338909828E-04
    0.405694931917913E+02    0.343961349498559E-04
    0.405744932837281E+02    0.343656665322306E-04
    0.405794933756649E+02    0.343352286017916E-04
    0.405844934676017E+02    0.343048211224068E-04
    0.405894935595384E+02    0.342744440483137E-04
    0.405944936514752E+02    0.342440973589371E-04
    0.405994937434120E+02    0.342137809973559E-04
    0.406044938353488E+02    0.341834949295282E-04
    0.406094939272856E+02    0.341532391139370E-04
    0.406144940192224E+02    0.341230135090252E-04
    0.406194941111592E+02    0.340928180729803E-04
    0.406244942030959E+02    0.340626527610336E-04
    0.406294942950327E+02    0.340325175326444E-04
    0.406344943869695E+02    0.340024123445671E-04
    0.406394944789063E+02    0.339723371509120E-04
    0.406444945708431E+02    0.339422919076946E-04
    0.406494946627799E+02    0.339122765712359E-04
    0.406544947547167E+02    0.338822910937278E-04
    0.406594948466534E+02    0.338523354320335E-04
    0.406644949385902E+02    0.338224095397535E-04
    0.406694950305270E+02    0.337925133700000E-04
    0.406744951224638E+02    0.337626468762106E-04
    0.406794952144006E+02    0.337328100135377E-04
    0.406844953063374E+02    0.337030027326387E-04
    0.406894953982742E+02    0.336732249907314E-04
    0.406944954902109E+02    0.336434767371770E-04
    0.406994955821477E+02    0.336137579269310E-04
    0.407044956740845E+02    0.335840685165962E-04
    0.407094957660213E+02    0.335544084511625E-04
    0.407144958579581E+02    0.335247776910167E-04
    0.407194959498949E+02    0.334951761870251E-04
    0.407244960418317E+02    0.334656038939575E-04
    0.407294961337684E+02    0.334360607658907E-04
    0.407344962257052E+02    0.334065467555056E-04
    0.407394963176420E+02    0.333770618189495E-04
    0.407444964095788E+02    0.333476059098503E-04
    0.407494965015156E+02    0.333181789852379E-04
    0.407544965934524E+02    0.332887809986183E-04
    0.407594966853892E+02    0.332594119067713E-04
    0.407644967773259E+02    0.332300716674486E-04
    0.407694968692627E+02    0.332007602363243E-04
    0.407744969611995E+02    0.331714775716751E-04
    0.407794970531363E+02    0.331422236315578E-04
    0.407844971450731E+02    0.331129983735016E-04
    0.407894972370099E+02    0.330838017589644E-04
    0.407944973289467E+02    0.330546337465716E-04
    0.407994974208834E+02    0.330254942981140E-04
    0.408044975128202E+02    0.329963833742045E-04
    0.408094976047570E+02    0.329673009371676E-04
    0.408144976966938E+02    0.329382469491727E-04
    0.408194977886306E+02    0.329092213744897E-04
    0.408244978805674E+02    0.328802241776591E-04
    0.408294979725042E+02    0.328512553234587E-04
    0.408344980644409E+02    0.328223147780736E-04
    0.408394981563777E+02    0.327934025069640E-04
    0.408444982483145E+02    0.327645184800419E-04
    0.408494983402513E+02    0.327356626658365E-04
    0.408544984321881E+02    0.327068350296759E-04
    0.408594985241249E+02    0.326780355457586E-04
    0.408644986160617E+02    0.326492641804674E-04
    0.408694987079984E+02    0.326205209081797E-04
    0.408744987999352E+02    0.325918057012024E-04
    0.408794988918720E+02    0.325631185383310E-04
    0.408844989838088E+02    0.325344593840426E-04
    0.408894990757456E+02    0.325058282169266E-04
    0.408944991676824E+02    0.324772250129266E-04
    0.408994992596191E+02    0.324486497488465E-04
    0.409044993515559E+02    0.324201024003698E-04
    0.409094994434927E+02    0.323915829471885E-04
    0.409144995354295E+02    0.323630913937373E-04
    0.409194996273663E+02    0.323346276372271E-04
    0.409244997193031E+02    0.323061917408052E-04
    0.409294998112399E+02    0.322777836563611E-04
    0.409344999031767E+02    0.322494033643326E-04
    0.409394999951134E+02    0.322210508517870E-04
    0.409445000870502E+02    0.321927260938130E-04
    0.409495001789870E+02    0.321644290784373E-04
    0.409545002709238E+02    0.321361597866557E-04
    0.409595003628606E+02    0.321079182116090E-04
    0.409645004547974E+02    0.320797043117056E-04
    0.409695005467341E+02    0.320515180979296E-04
    0.409745006386709E+02    0.320233595432044E-04
    0.409795007306077E+02    0.319952286412441E-04
    0.409845008225445E+02    0.319671253699608E-04
    0.409895009144813E+02    0.319390497197218E-04
    0.409945010064181E+02    0.319110016752137E-04
    0.409995010983549E+02    0.318829812229211E-04
    0.410045011902916E+02    0.318549883503587E-04
    0.410095012822284E+02    0.318270230465208E-04
    0.410145013741652E+02    0.317990853003671E-04
    0.410195014661020E+02    0.317711751000487E-04
    0.410245015580388E+02    0.317432924511535E-04
    0.410295016499756E+02    0.317154373953672E-04
    0.410345017419124E+02    0.316876111912936E-04
    0.410395018338491E+02    0.316598088195888E-04
    0.410445019257859E+02    0.316320363292978E-04
    0.410495020177227E+02    0.316042911222072E-04
    0.410545021096595E+02    0.315765733677582E-04
    0.410595022015963E+02    0.315488830415585E-04
    0.410645022935331E+02    0.315212201764167E-04
    0.410695023854699E+02    0.314935848529809E-04
    0.410745024774066E+02    0.314659775781883E-04
    0.410795025693434E+02    0.314383849347071E-04
    0.410845026612802E+02    0.314108401383882E-04
    0.410895027532170E+02    0.313833145657851E-04
    0.410945028451538E+02    0.313558159109600E-04
    0.410995029370906E+02    0.313283444508839E-04
    0.411045030290274E+02    0.313009002246215E-04
    0.411095031209641E+02    0.312734832352687E-04
    0.411145032129009E+02    0.312460934718011E-04
    0.411195033048377E+02    0.312187309192678E-04
    0.411245033967745E+02    0.311913955581260E-04
    0.411295034887113E+02    0.311640873711156E-04
    0.411345035806481E+02    0.311368063347167E-04
    0.411395036725849E+02    0.311095524262859E-04
    0.411445037645216E+02    0.310823256235701E-04
    0.411495038564584E+02    0.310551258944873E-04
    0.411545039483952E+02    0.310279879700156E-04
    0.411595040403320E+02    0.310008076459251E-04
    0.411645041322688E+02    0.309736890109585E-04
    0.411695042242056E+02    0.309465973601469E-04
    0.411745043161424E+02    0.309195326619081E-04
    0.411795044080791E+02    0.308924948839692E-04
    0.411845045000159E+02    0.308654839977201E-04
    0.411895045919527E+02    0.308384999738033E-04
    0.411945046838895E+02    0.308115427783365E-04
    0.411995047758263E+02    0.307846123829867E-04
    0.412045048677631E+02    0.307577087523665E-04
    0.412095049596998E+02    0.307308318542710E-04
    0.412145050516366E+02    0.307039816559551E-04
    0.412195051435734E+02    0.306771581199824E-04
    0.412245052355102E+02    0.306503612132701E-04
    0.412295053274470E+02    0.306235908991244E-04
    0.412345054193838E+02    0.305968471409598E-04
    0.412395055113206E+02    0.305701299043416E-04
    0.412445056032574E+02    0.305434391474903E-04
    0.412495056951941E+02    0.305167748332114E-04
    0.412545057871309E+02    0.304901369242385E-04
    0.412595058790677E+02    0.304635253809987E-04
    0.412645059710045E+02    0.304369401629702E-04
    0.412695060629413E+02    0.304103812298472E-04
    0.412745061548781E+02    0.303838485419175E-04
    0.412795062468148E+02    0.303573420584823E-04
    0.412845063387516E+02    0.303308617375242E-04
    0.412895064306884E+02    0.303044075365547E-04
    0.412945065226252E+02    0.302779794155026E-04
    0.412995066145620E+02    0.302515773320066E-04
    0.413045067064988E+02    0.302252012435018E-04
    0.413095067984356E+02    0.301988511072994E-04
    0.413145068903723E+02    0.301725268815029E-04
    0.413195069823091E+02    0.301462285227086E-04
    0.413245070742459E+02    0.301199559891073E-04
    0.413295071661827E+02    0.300937092379268E-04
    0.413345072581195E+02    0.300674882263433E-04
    0.413395073500563E+02    0.300412929120885E-04
    0.413445074419931E+02    0.300151232522099E-04
    0.413495075339298E+02    0.299889792050023E-04
    0.413545076258666E+02    0.299628607287601E-04
    0.413595077178034E+02    0.299367677794975E-04
    0.413645078097402E+02    0.299107003190209E-04
    0.413695079016770E+02    0.298846583033173E-04
    0.413745079936138E+02    0.298586416935979E-04
    0.413795080855506E+02    0.298326504471161E-04
    0.413845081774873E+02    0.298066845256003E-04
    0.413895082694241E+02    0.297807438878613E-04
    0.413945083613609E+02    0.297548284965931E-04
    0.413995084532977E+02    0.297289383111841E-04
    0.414045085452345E+02    0.297030732943907E-04
    0.414095086371713E+02    0.296772334091511E-04
    0.414145087291081E+02    0.296514186166105E-04
    0.414195088210448E+02    0.296256288831663E-04
    0.414245089129816E+02    0.295998641704109E-04
    0.414295090049184E+02    0.295741244448917E-04
    0.414345090968552E+02    0.295484096715959E-04
    0.414395091887920E+02    0.295227198172882E-04
    0.414445092807288E+02    0.294970548485368E-04
    0.414495093726656E+02    0.294714147333777E-04
    0.414545094646023E+02    0.294457994400407E-04
    0.414595095565391E+02    0.294202089389071E-04
    0.414645096484759E+02    0.293946431985788E-04
    0.414695097404127E+02    0.293691021914488E-04
    0.414745098323495E+02    0.293435858884327E-04
    0.414795099242863E+02    0.293180942622637E-04
    0.414845100162231E+02    0.292926272858972E-04
    0.414895101081598E+02    0.292671849341289E-04
    0.414945102000966E+02    0.292417671809178E-04
    0.414995102920334E+02    0.292163740041384E-04
    0.415045103839702E+02    0.291910053784150E-04
    0.415095104759070E+02    0.291656612813775E-04
    0.415145105678438E+02    0.291403416917205E-04
    0.415195106597806E+02    0.291150465884604E-04
    0.415245107517173E+02    0.290897759508243E-04
    0.415295108436541E+02    0.290645297597352E-04
    0.415345109355909E+02    0.290393079958679E-04
    0.415395110275277E+02    0.290141106417518E-04
    0.415445111194645E+02    0.289889376796251E-04
    0.415495112114013E+02    0.289637890942012E-04
    0.415545113033381E+02    0.289386648665144E-04
    0.415595113952748E+02    0.289135649854498E-04
    0.415645114872116E+02    0.288884894311584E-04
    0.415695115791484E+02    0.288634381941213E-04
    0.415745116710852E+02    0.288384112628012E-04
    0.415795117630220E+02    0.288134086115134E-04
    0.415845118549588E+02    0.287884302384451E-04
    0.415895119468955E+02    0.287634761354503E-04
    0.415945120388323E+02    0.287385462791837E-04
    0.415995121307691E+02    0.287136406661647E-04
    0.416045122227059E+02    0.286887592832836E-04
    0.416095123146427E+02    0.286639021212382E-04
    0.416145124065795E+02    0.286390691644348E-04
    0.416195124985163E+02    0.286142604065589E-04
    0.416245125904531E+02    0.285894758384188E-04
    0.416295126823898E+02    0.285647154543715E-04
    0.416345127743266E+02    0.285399792427363E-04
    0.416395128662634E+02    0.285152671854344E-04
    0.416445129582002E+02    0.284905792794746E-04
    0.416495130501370E+02    0.284659155078527E-04
    0.416545131420738E+02    0.284412758828639E-04
    0.416595132340105E+02    0.284166603623341E-04
    0.416645133259473E+02    0.283920689664670E-04
    0.416695134178841E+02    0.283675016744223E-04
    0.416745135098209E+02    0.283429582876192E-04
    0.416795136017577E+02    0.283184392281156E-04
    0.416845136936945E+02    0.282939441519376E-04
    0.416895137856313E+02    0.282694730848050E-04
    0.416945138775680E+02    0.282450259705402E-04
    0.416995139695048E+02    0.282206027844359E-04
    0.417045140614416E+02    0.281962032946645E-04
    0.417095141533784E+02    0.281718266847741E-04
    0.417145142453152E+02    0.281474589413090E-04
    0.417195143372520E+02    0.281231600668182E-04
    0.417245144291888E+02    0.280988534665541E-04
    0.417295145211255E+02    0.280745736107377E-04
    0.417345146130623E+02    0.280503182576592E-04
    0.417395147049991E+02    0.280260870821876E-04
    0.417445147969359E+02    0.280018799201216E-04
    0.417495148888727E+02    0.279776967232134E-04
    0.417545149808095E+02    0.279535374523327E-04
    0.417595150727463E+02    0.279294020837950E-04
    0.417645151646830E+02    0.279052905834942E-04
    0.417695152566198E+02    0.278812029321489E-04
    0.417745153485566E+02    0.278571391068300E-04
    0.417795154404934E+02    0.278330990811984E-04
    0.417845155324302E+02    0.278090828243779E-04
    0.417895156243670E+02    0.277850902220932E-04
    0.417945157163038E+02    0.277611219340434E-04
    0.417995158082405E+02    0.277371767467067E-04
    0.418045159001773E+02    0.277132553858447E-04
    0.418095159921141E+02    0.276893577050125E-04
    0.418145160840509E+02    0.276654836663252E-04
    0.418195161759877E+02    0.276416332409485E-04
    0.418245162679245E+02    0.276178063994397E-04
    0.418295163598613E+02    0.275940031158163E-04
    0.418345164517980E+02    0.275702233574910E-04
    0.418395165437348E+02    0.275464670959532E-04
    0.418445166356716E+02    0.275227343013529E-04
    0.418495167276084E+02    0.274990249417560E-04
    0.418545168195452E+02    0.274753389861221E-04
    0.418595169114820E+02    0.274516764016349E-04
    0.418645170034188E+02    0.274280371550885E-04
    0.418695170953555E+02    0.274044212159002E-04
    0.418745171872923E+02    0.273808285434631E-04
    0.418795172792291E+02    0.273572591078994E-04
    0.418845173711659E+02    0.273337128726624E-04
    0.418895174631027E+02    0.273101898012513E-04
    0.418945175550395E+02    0.272866898581527E-04
    0.418995176469762E+02    0.272632130059530E-04
    0.419045177389130E+02    0.272397592069190E-04
    0.419095178308498E+02    0.272163284240235E-04
    0.419145179227866E+02    0.271929206179403E-04
    0.419195180147234E+02    0.271695357514561E-04
    0.419245181066602E+02    0.271461737850360E-04
    0.419295181985970E+02    0.271228346791881E-04
    0.419345182905338E+02    0.270995183955534E-04
    0.419395183824705E+02    0.270762248936226E-04
    0.419445184744073E+02    0.270529541341895E-04
    0.419495185663441E+02    0.270297060771891E-04
    0.419545186582809E+02    0.270064806830485E-04
    0.419595187502177E+02    0.269832779114431E-04
    0.419645188421545E+02    0.269600977222079E-04
    0.419695189340912E+02    0.269369400755947E-04
    0.419745190260280E+02    0.269138049313733E-04
    0.419795191179648E+02    0.268906922505739E-04
    0.419845192099016E+02    0.268676019928174E-04
    0.419895193018384E+02    0.268445341187646E-04
    0.419945193937752E+02    0.268214885895015E-04
    0.419995194857120E+02    0.267984653654176E-04
    0.420045195776488E+02    0.267754644083313E-04
    0.420095196695855E+02    0.267524856799719E-04
    0.420145197615223E+02    0.267295291424022E-04
    0.420195198534591E+02    0.267065947576292E-04
    0.420245199453959E+02    0.266836824890099E-04
    0.420295200373327E+02    0.266607922997995E-04
    0.420345201292695E+02    0.266379241537567E-04
    0.420395202212062E+02    0.266150780154234E-04
    0.420445203131430E+02    0.265922538500181E-04
    0.420495204050798E+02    0.265694516233522E-04
    0.420545204970166E+02    0.265466713006466E-04
    0.420595205889534E+02    0.265239128499176E-04
    0.420645206808902E+02    0.265011762385274E-04
    0.420695207728270E+02    0.264784614345193E-04
    0.420745208647637E+02    0.264557684069774E-04
    0.420795209567005E+02    0.264330971257900E-04
    0.420845210486373E+02    0.264104475616089E-04
    0.420895211405741E+02    0.263878196856459E-04
    0.420945212325109E+02    0.263652134700664E-04
    0.420995213244477E+02    0.263426288877467E-04
    0.421045214163845E+02    0.263200659126603E-04
    0.421095215083212E+02    0.262975245193016E-04
    0.421145216002580E+02    0.262750046826084E-04
    0.421195216921948E+02    0.262525063798555E-04
    0.421245217841316E+02    0.262300295873798E-04
    0.421295218760684E+02    0.262075742836328E-04
    0.421345219680052E+02    0.261851404470393E-04
    0.421395220599420E+02    0.261627280578711E-04
    0.421445221518787E+02    0.261403370962067E-04
    0.421495222438155E+02    0.261179675431687E-04
    0.421545223357523E+02    0.260956193814683E-04
    0.421595224276891E+02    0.260732925937135E-04
    0.421645225196259E+02    0.260509871640226E-04
    0.421695226115627E+02    0.260287030769096E-04
    0.421745227034995E+02    0.260064403168104E-04
    0.421795227954362E+02    0.259841988712968E-04
    0.421845228873730E+02    0.259619787266029E-04
    0.421895229793098E+02    0.259397798701322E-04
    0.421945230712466E+02    0.259176022901764E-04
    0.421995231631834E+02    0.258954459766295E-04
    0.422045232551202E+02    0.258733109178767E-04
    0.422095233470570E+02    0.258511971037862E-04
    0.422145234389937E+02    0.258291045264566E-04
    0.422195235309305E+02    0.258070331767561E-04
    0.422245236228673E+02    0.257849830472699E-04
    0.422295237148041E+02    0.257629541282411E-04
    0.422345238067409E+02    0.257409464146999E-04
    0.422395238986777E+02    0.257189598993256E-04
    0.422445239906145E+02    0.256969945759041E-04
    0.422495240825512E+02    0.256750504370703E-04
    0.422545241744880E+02    0.256531274800274E-04
    0.422595242664248E+02    0.256312256946056E-04
    0.422645243583616E+02    0.256093450833756E-04
    0.422695244502984E+02    0.255874856268029E-04
    0.422745245422352E+02    0.255656473490809E-04
    0.422795246341719E+02    0.255438302164949E-04
    0.422845247261087E+02    0.255220342376318E-04
    0.422895248180455E+02    0.255002594054548E-04
    0.422945249099823E+02    0.254785057182050E-04
    0.422995250019191E+02    0.254567731700246E-04
    0.423045250938559E+02    0.254350617466580E-04
    0.423095251857927E+02    0.254133714700712E-04
    0.423145252777295E+02    0.253917022695590E-04
    0.423195253696662E+02    0.253700545939577E-04
    0.423245254616030E+02    0.253484275577171E-04
    0.423295255535398E+02    0.253268218154685E-04
    0.423345256454766E+02    0.253052372498530E-04
    0.423395257374134E+02    0.252836739019194E-04
    0.423445258293502E+02    0.252621318866162E-04
    0.423495259212869E+02    0.252406116223675E-04
    0.423545260132237E+02    0.252191153968650E-04
    0.423595261051605E+02    0.251975904500763E-04
    0.423645261970973E+02    0.251761643083302E-04
    0.423695262890341E+02    0.251547295301790E-04
    0.423745263809709E+02    0.251333141942006E-04
    0.423795264729077E+02    0.251119194232021E-04
    0.423845265648444E+02    0.250905454738222E-04
    0.423895266567812E+02    0.250691924337332E-04
    0.423945267487180E+02    0.250478603192930E-04
    0.423995268406548E+02    0.250265491417604E-04
    0.424045269325916E+02    0.250052588996534E-04
    0.424095270245284E+02    0.249839895815749E-04
    0.424145271164652E+02    0.249627411841229E-04
    0.424195272084019E+02    0.249415136798332E-04
    0.424245273003387E+02    0.249203070851254E-04
    0.424295273922755E+02    0.248991213646960E-04
    0.424345274842123E+02    0.248779565989824E-04
    0.424395275761491E+02    0.248568123396383E-04
    0.424445276680859E+02    0.248356891384802E-04
    0.424495277600227E+02    0.248145867080019E-04
    0.424545278519594E+02    0.247935050459084E-04
    0.424595279438962E+02    0.247724441312261E-04
    0.424645280358330E+02    0.247514039468216E-04
    0.424695281277698E+02    0.247303844630511E-04
    0.424745282197066E+02    0.247093856568524E-04
    0.424795283116434E+02    0.246884075035182E-04
    0.424845284035802E+02    0.246674499738842E-04
    0.424895284955169E+02    0.246465130414096E-04
    0.424945285874537E+02    0.246255966788981E-04
    0.424995286793905E+02    0.246047008521997E-04
    0.425045287713273E+02    0.245838255449727E-04
    0.425095288632641E+02    0.245629707132603E-04
    0.425145289552009E+02    0.245421363303697E-04
    0.425195290471377E+02    0.245213223626530E-04
    0.425245291390744E+02    0.245005287811652E-04
    0.425295292310112E+02    0.244797555484560E-04
    0.425345293229480E+02    0.244590026344848E-04
    0.425395294148848E+02    0.244382700028297E-04
    0.425445295068216E+02    0.244175576201993E-04
    0.425495295987584E+02    0.243968654496430E-04
    0.425545296906952E+02    0.243761934565474E-04
    0.425595297826319E+02    0.243555416045140E-04
    0.425645298745687E+02    0.243349098567982E-04
    0.425695299665055E+02    0.243142981761025E-04
    0.425745300584423E+02    0.242937065257943E-04
    0.425795301503791E+02    0.242731348681473E-04
    0.425845302423159E+02    0.242525831656136E-04
    0.425895303342527E+02    0.242320513798825E-04
    0.425945304261894E+02    0.242115394734486E-04
    0.425995305181262E+02    0.241910474075107E-04
    0.426045306100630E+02    0.241705751441083E-04
    0.426095307019998E+02    0.241501226450619E-04
    0.426145307939366E+02    0.241296898716963E-04
    0.426195308858734E+02    0.241092767860789E-04
    0.426245309778102E+02    0.240888833504735E-04
    0.426295310697469E+02    0.240685095260880E-04
    0.426345311616837E+02    0.240481552755971E-04
    0.426395312536205E+02    0.240278205611970E-04
    0.426445313455573E+02    0.240075053457015E-04
    0.426495314374941E+02    0.239872095920337E-04
    0.426545315294309E+02    0.239669332636684E-04
    0.426595316213676E+02    0.239466763237191E-04
    0.426645317133044E+02    0.239264387368564E-04
    0.426695318052412E+02    0.239062204675621E-04
    0.426745318971780E+02    0.238860214808114E-04
    0.426795319891148E+02    0.238658417419055E-04
    0.426845320810516E+02    0.238456812172922E-04
    0.426895321729884E+02    0.238255398733805E-04
    0.426945322649252E+02    0.238054176776776E-04
    0.426995323568619E+02    0.237853145984622E-04
    0.427045324487987E+02    0.237652306038426E-04
    0.427095325407355E+02    0.237451656635335E-04
    0.427145326326723E+02    0.237251197473866E-04
    0.427195327246091E+02    0.237050928262706E-04
    0.427245328165459E+02    0.236850848721936E-04
    0.427295329084826E+02    0.236650958570904E-04
    0.427345330004194E+02    0.236451257542873E-04
    0.427395330923562E+02    0.236251745381877E-04
    0.427445331842930E+02    0.236052421832333E-04
    0.427495332762298E+02    0.235853286653833E-04
    0.427545333681666E+02    0.235654339613841E-04
    0.427595334601034E+02    0.235455580490545E-04
    0.427645335520401E+02    0.235257009061382E-04
    0.427695336439769E+02    0.235058625121961E-04
    0.427745337359137E+02    0.234860428476703E-04
    0.427795338278505E+02    0.234662418932207E-04
    0.427845339197873E+02    0.234464596312942E-04
    0.427895340117241E+02    0.234266960444246E-04
    0.427945341036609E+02    0.234069511170264E-04
    0.427995341955976E+02    0.233872248324460E-04
    0.428045342875344E+02    0.233675171774937E-04
    0.428095343794712E+02    0.233478281382963E-04
    0.428145344714080E+02    0.233281577016760E-04
    0.428195345633448E+02    0.233085058561745E-04
    0.428245346552816E+02    0.232888725909002E-04
    0.428295347472184E+02    0.232692578937410E-04
    0.428345348391551E+02    0.232496617574035E-04
    0.428395349310919E+02    0.232300841719002E-04
    0.428445350230287E+02    0.232105251296077E-04
    0.428495351149655E+02    0.231909846237321E-04
    0.428545352069023E+02    0.231714626457298E-04
    0.428595352988391E+02    0.231519591918483E-04
    0.428645353907759E+02    0.231324742542761E-04
    0.428695354827126E+02    0.231130078306467E-04
    0.428745355746494E+02    0.230935599160972E-04
    0.428795356665862E+02    0.230741305051744E-04
    0.428845357585230E+02    0.230547195967870E-04
    0.428895358504598E+02    0.230353271870384E-04
    0.428945359423966E+02    0.230159532741104E-04
    0.428995360343334E+02    0.229965978552272E-04
    0.429045361262701E+02    0.229772609295087E-04
    0.429095362182069E+02    0.229579424946619E-04
    0.429145363101437E+02    0.229386425508112E-04
    0.429195364020805E+02    0.229193610949582E-04
    0.429245364940173E+02    0.229000981271424E-04
    0.429295365859541E+02    0.228808536472764E-04
    0.429345366778909E+02    0.228616276537728E-04
    0.429395367698276E+02    0.228424201453688E-04
    0.429445368617644E+02    0.228232311219637E-04
    0.429495369537012E+02    0.228040605790040E-04
    0.429545370456380E+02    0.227849085089182E-04
    0.429595371375748E+02    0.227657749037412E-04
    0.429645372295116E+02    0.227466596633521E-04
    0.429695373214483E+02    0.227275638950325E-04
    0.429745374133851E+02    0.227084853098331E-04
    0.429795375053219E+02    0.226894255625142E-04
    0.429845375972587E+02    0.226703843053347E-04
    0.429895376891955E+02    0.226513615633686E-04
    0.429945377811323E+02    0.226323570635989E-04
    0.429995378730691E+02    0.226133707552701E-04
    0.430045379650059E+02    0.225944009521301E-04
    0.430095380569426E+02    0.225754629636123E-04
    0.430145381488794E+02    0.225565278213836E-04
    0.430195382408162E+02    0.225376152139312E-04
    0.430245383327530E+02    0.225187214963372E-04
    0.430295384246898E+02    0.224998463622812E-04
    0.430345385166266E+02    0.224809897281929E-04
    0.430395386085633E+02    0.224621515568279E-04
    0.430445387005001E+02    0.224433318217996E-04
    0.430495387924369E+02    0.224245305184240E-04
    0.430545388843737E+02    0.224057476192611E-04
    0.430595389763105E+02    0.223869831288568E-04
    0.430645390682473E+02    0.223682370036255E-04
    0.430695391601841E+02    0.223495092539676E-04
    0.430745392521209E+02    0.223307998675226E-04
    0.430795393440576E+02    0.223121086389505E-04
    0.430845394359944E+02    0.222934363346232E-04
    0.430895395279312E+02    0.222747815781598E-04
    0.430945396198680E+02    0.222561454878755E-04
    0.430995397118048E+02    0.222375276466968E-04
    0.431045398037416E+02    0.222189280564034E-04
    0.431095398956783E+02    0.222003467006310E-04
    0.431145399876151E+02    0.221817835593803E-04
    0.431195400795519E+02    0.221632386191483E-04
    0.431245401714887E+02    0.221447118488328E-04
    0.431295402634255E+02    0.221262032306430E-04
    0.431345403553623E+02    0.221077125823685E-04
    0.431395404472991E+02    0.220892403489925E-04
    0.431445405392358E+02    0.220707860364279E-04
    0.431495406311726E+02    0.220523497774870E-04
    0.431545407231094E+02    0.220339315423135E-04
    0.431595408150462E+02    0.220155313037239E-04
    0.431645409069830E+02    0.219971490340808E-04
    0.431695409989198E+02    0.219787847043094E-04
    0.431745410908566E+02    0.219604382839707E-04
    0.431795411827933E+02    0.219421097425035E-04
    0.431845412747301E+02    0.219237990485505E-04
    0.431895413666669E+02    0.219055061722884E-04
    0.431945414586037E+02    0.218872310794908E-04
    0.431995415505405E+02    0.218689737365091E-04
    0.432045416424773E+02    0.218507341120044E-04
    0.432095417344141E+02    0.218325121704022E-04
    0.432145418263508E+02    0.218143078781540E-04
    0.432195419182876E+02    0.217961211999816E-04
    0.432245420102244E+02    0.217779521009136E-04
    0.432295421021612E+02    0.217598005447792E-04
    0.432345421940980E+02    0.217416664970966E-04
    0.432395422860348E+02    0.217235499208023E-04
    0.432445423779716E+02    0.217054507785465E-04
    0.432495424699083E+02    0.216873690358566E-04
    0.432545425618451E+02    0.216693046546079E-04
    0.432595426537819E+02    0.216512575988082E-04
    0.432645427457187E+02    0.216332278314904E-04
    0.432695428376555E+02    0.216152153155077E-04
    0.432745429295923E+02    0.215972200139303E-04
    0.432795430215291E+02    0.215792418900410E-04
    0.432845431134658E+02    0.215612809065911E-04
    0.432895432054026E+02    0.215433370310642E-04
    0.432945432973394E+02    0.215254102226902E-04
    0.432995433892762E+02    0.215075004470869E-04
    0.433045434812130E+02    0.214896076688050E-04
    0.433095435731498E+02    0.214717318507212E-04
    0.433145436650866E+02    0.214538729607539E-04
    0.433195437570233E+02    0.214360309623638E-04
    0.433245438489601E+02    0.214182058216368E-04
    0.433295439408969E+02    0.214003975056368E-04
    0.433345440328337E+02    0.213826059804093E-04
    0.433395441247705E+02    0.213648312133609E-04
    0.433445442167073E+02    0.213470731730696E-04
    0.433495443086440E+02    0.213293318279050E-04
    0.433545444005808E+02    0.213116071469253E-04
    0.433595444925176E+02    0.212938991008983E-04
    0.433645445844544E+02    0.212762076592493E-04
    0.433695446763912E+02    0.212585327946718E-04
    0.433745447683280E+02    0.212408744786147E-04
    0.433795448602648E+02    0.212232326839580E-04
    0.433845449522016E+02    0.212056073845726E-04
    0.433895450441383E+02    0.211879985559127E-04
    0.433945451360751E+02    0.211704061719921E-04
    0.433995452280119E+02    0.211528302106437E-04
    0.434045453199487E+02    0.211352706489747E-04
    0.434095454118855E+02    0.211177274643265E-04
    0.434145455038223E+02    0.211002006360299E-04
    0.434195455957590E+02    0.210826901438227E-04
    0.434245456876958E+02    0.210651959688735E-04
    0.434295457796326E+02    0.210477180931289E-04
    0.434345458715694E+02    0.210302564995587E-04
    0.434395459635062E+02    0.210128111764001E-04
    0.434445460554430E+02    0.209953820936205E-04
    0.434495461473798E+02    0.209779692509800E-04
    0.434545462393165E+02    0.209605726314995E-04
    0.434595463312533E+02    0.209431922213403E-04
    0.434645464231901E+02    0.209258280090470E-04
    0.434695465151269E+02    0.209084799842230E-04
    0.434745466070637E+02    0.208911481365505E-04
    0.434795466990005E+02    0.208738324571275E-04
    0.434845467909373E+02    0.208565329381906E-04
    0.434895468828740E+02    0.208392495701119E-04
    0.434945469748108E+02    0.208219823506032E-04
    0.434995470667476E+02    0.208047312709025E-04
    0.435045471586844E+02    0.207874963265462E-04
    0.435095472506212E+02    0.207702775132947E-04
    0.435145473425580E+02    0.207530748278200E-04
    0.435195474344948E+02    0.207358882668931E-04
    0.435245475264315E+02    0.207187178295755E-04
    0.435295476183683E+02    0.207015635139768E-04
    0.435345477103051E+02    0.206844253160980E-04
    0.435395478022419E+02    0.206673032405635E-04
    0.435445478941787E+02    0.206501972822469E-04
    0.435495479861155E+02    0.206331074454709E-04
    0.435545480780523E+02    0.206160337297859E-04
    0.435595481699890E+02    0.205989761378825E-04
    0.435645482619258E+02    0.205819346694222E-04
    0.435695483538626E+02    0.205649093285229E-04
    0.435745484457994E+02    0.205479001166857E-04
    0.435795485377362E+02    0.205309070366751E-04
    0.435845486296730E+02    0.205139300915668E-04
    0.435895487216098E+02    0.204969692842318E-04
    0.435945488135465E+02    0.204800246181424E-04
    0.435995489054833E+02    0.204630960963998E-04
    0.436045489974201E+02    0.204461837235303E-04
    0.436095490893569E+02    0.204292875015439E-04
    0.436145491812937E+02    0.204124074363048E-04
    0.436195492732305E+02    0.203955435356529E-04
    0.436245493651673E+02    0.203786955864558E-04
    0.436295494571040E+02    0.203618641804038E-04
    0.436345495490408E+02    0.203450487818972E-04
    0.436395496409776E+02    0.203282495614542E-04
    0.436445497329144E+02    0.203114665363963E-04
    0.436495498248512E+02    0.202946997484081E-04
    0.436545499167880E+02    0.202779493129261E-04
    0.436595500087248E+02    0.202612162081418E-04
    0.436645501006615E+02    0.202444919547642E-04
    0.436695501925983E+02    0.202277921380178E-04
    0.436745502845351E+02    0.202111064712629E-04
    0.436795503764719E+02    0.201944367071167E-04
    0.436845504684087E+02    0.201777830411418E-04
    0.436895505603455E+02    0.201611455037782E-04
    0.436945506522823E+02    0.201445241084637E-04
    0.436995507442190E+02    0.201279188556795E-04
    0.437045508361558E+02    0.201113297469899E-04
    0.437095509280926E+02    0.200947567784053E-04
    0.437145510200294E+02    0.200781999446048E-04
    0.437195511119662E+02    0.200616592404385E-04
    0.437245512039030E+02    0.200451346559946E-04
    0.437295512958397E+02    0.200286261843441E-04
    0.437345513877765E+02    0.200121338158908E-04
    0.437395514797133E+02    0.199956575325296E-04
    0.437445515716501E+02    0.199791973576110E-04
    0.437495516635869E+02    0.199627532325329E-04
    0.437545517555237E+02    0.199463251669298E-04
    0.437595518474605E+02    0.199299131437403E-04
    0.437645519393973E+02    0.199135171488292E-04
    0.437695520313340E+02    0.198971371650756E-04
    0.437745521232708E+02    0.198807731775690E-04
    0.437795522152076E+02    0.198644251669452E-04
    0.437845523071444E+02    0.198480931152529E-04
    0.437895523990812E+02    0.198317770036632E-04
    0.437945524910180E+02    0.198154768117285E-04
    0.437995525829547E+02    0.197991925138894E-04
    0.438045526748915E+02    0.197829240946099E-04
    0.438095527668283E+02    0.197666715254898E-04
    0.438145528587651E+02    0.197504347884737E-04
    0.438195529507019E+02    0.197342138523350E-04
    0.438245530426387E+02    0.197180086962224E-04
    0.438295531345755E+02    0.197018192920804E-04
    0.438345532265122E+02    0.196856456133583E-04
    0.438395533184490E+02    0.196694876324094E-04
    0.438445534103858E+02    0.196533453207257E-04
    0.438495535023226E+02    0.196372186488095E-04
    0.438545535942594E+02    0.196211075881125E-04
    0.438595536861962E+02    0.196050121058362E-04
    0.438645537781330E+02    0.195889321732056E-04
    0.438695538700697E+02    0.195728677585528E-04
    0.438745539620065E+02    0.195568188293782E-04
    0.438795540539433E+02    0.195407853525039E-04
    0.438845541458801E+02    0.195247672963737E-04
    0.438895542378169E+02    0.195087646267603E-04
    0.438945543297537E+02    0.194927773107444E-04
    0.438995544216905E+02    0.194768053130300E-04
    0.439045545136272E+02    0.194608486010902E-04
    0.439095546055640E+02    0.194449071385750E-04
    0.439145546975008E+02    0.194289808923221E-04
    0.439195547894376E+02    0.194130698255635E-04
    0.439245548813744E+02    0.193971739053804E-04
    0.439295549733112E+02    0.193812930956439E-04
    0.439345550652480E+02    0.193654273607017E-04
    0.439395551571847E+02    0.193495766666194E-04
    0.439445552491215E+02    0.193337409797274E-04
    0.439495553410583E+02    0.193179202594409E-04
    0.439545554329951E+02    0.193021144772831E-04
    0.439595555249319E+02    0.192863235957523E-04
    0.439645556168687E+02    0.192705475811291E-04
    0.439695557088055E+02    0.192547863990921E-04
    0.439745558007422E+02    0.192390400154814E-04
    0.439795558926790E+02    0.192233083981847E-04
    0.439845559846158E+02    0.192075915133145E-04
    0.439895560765526E+02    0.191918893277253E-04
    0.439945561684894E+02    0.191762018108199E-04
    0.439995562604262E+02    0.191605289300488E-04
    0.440045563523630E+02    0.191448706543665E-04
    0.440095564442997E+02    0.191292269533872E-04
    0.440145565362365E+02    0.191135977972414E-04
    0.440195566281733E+02    0.190979831597317E-04
    0.440245567201101E+02    0.190823830040575E-04
    0.440295568120469E+02    0.190667973109504E-04
    0.440345569039837E+02    0.190512260496812E-04
    0.440395569959204E+02    0.190356691944567E-04
    0.440445570878572E+02    0.190201267204225E-04
    0.440495571797940E+02    0.190045986020952E-04
    0.440545572717308E+02    0.189890848152452E-04
    0.440595573636676E+02    0.189735853377554E-04
    0.440645574556044E+02    0.189581001471491E-04
    0.440695575475412E+02    0.189426292219116E-04
    0.440745576394780E+02    0.189271725421499E-04
    0.440795577314147E+02    0.189117300879776E-04
    0.440845578233515E+02    0.188963018412512E-04
    0.440895579152883E+02    0.188808877839009E-04
    0.440945580072251E+02    0.188654878993829E-04
    0.440995580991619E+02    0.188501021220545E-04
    0.441045581910987E+02    0.188347305884556E-04
    0.441095582830354E+02    0.188193731323290E-04
    0.441145583749722E+02    0.188040297925372E-04
    0.441195584669090E+02    0.187887005559272E-04
    0.441245585588458E+02    0.187733854122348E-04
    0.441295586507826E+02    0.187580843514786E-04
    0.441345587427194E+02    0.187427973637309E-04
    0.441395588346562E+02    0.187275244410815E-04
    0.441445589265929E+02    0.187122655763318E-04
    0.441495590185297E+02    0.186970207636640E-04
    0.441545591104665E+02    0.186817899955491E-04
    0.441595592024033E+02    0.186665732677866E-04
    0.441645592943401E+02    0.186513705773941E-04
    0.441695593862769E+02    0.186361819201415E-04
    0.441745594782137E+02    0.186210072931574E-04
    0.441795595701504E+02    0.186058466955195E-04
    0.441845596620872E+02    0.185907001260036E-04
    0.441895597540240E+02    0.185755675840774E-04
    0.441945598459608E+02    0.185604490700325E-04
    0.441995599378976E+02    0.185453445852857E-04
    0.442045600298344E+02    0.185302541303741E-04
    0.442095601217712E+02    0.185151777065458E-04
    0.442145602137079E+02    0.185001153190668E-04
    0.442195603056447E+02    0.184850669695112E-04
    0.442245603975815E+02    0.184700326593657E-04
    0.442295604895183E+02    0.184550123949862E-04
    0.442345605814551E+02    0.184400061784668E-04
    0.442395606733919E+02    0.184250140169282E-04
    0.442445607653287E+02    0.184100359113865E-04
    0.442495608572654E+02    0.183950718687053E-04
    0.442545609492022E+02    0.183801218931308E-04
    0.442595610411390E+02    0.183651859874349E-04
    0.442645611330758E+02    0.183502641531009E-04
    0.442695612250126E+02    0.183353563982180E-04
    0.442745613169494E+02    0.183204627079993E-04
    0.442795614088862E+02    0.183055830345586E-04
    0.442845615008229E+02    0.182907167107763E-04
    0.442895615927597E+02    0.182758671580996E-04
    0.442945616846965E+02    0.182610295480058E-04
    0.442995617766333E+02    0.182462063250003E-04
    0.443045618685701E+02    0.182313972511236E-04
    0.443095619605069E+02    0.182166022774461E-04
    0.443145620524437E+02    0.182018213028058E-04
    0.443195621443804E+02    0.181870537928328E-04
    0.443245622363172E+02    0.181723082018519E-04
    0.443295623282540E+02    0.181575656869179E-04
    0.443345624201908E+02    0.181428410888776E-04
    0.443395625121276E+02    0.181281309337092E-04
    0.443445626040644E+02    0.181134349986942E-04
    0.443495626960012E+02    0.180987532483738E-04
    0.443545627879379E+02    0.180840856675547E-04
    0.443595628798747E+02    0.180694322487800E-04
    0.443645629718115E+02    0.180547929844966E-04
    0.443695630637483E+02    0.180401678743618E-04
    0.443745631556851E+02    0.180255569126686E-04
    0.443795632476219E+02    0.180109600974002E-04
    0.443845633395587E+02    0.179963774220896E-04
    0.443895634314954E+02    0.179818088840251E-04
    0.443945635234322E+02    0.179672544772689E-04
    0.443995636153690E+02    0.179527142036168E-04
    0.444045637073058E+02    0.179381879792226E-04
    0.444095637992426E+02    0.179236759429538E-04
    0.444145638911794E+02    0.179091779850339E-04
    0.444195639831161E+02    0.178946941139571E-04
    0.444245640750529E+02    0.178802243219675E-04
    0.444295641669897E+02    0.178657685972997E-04
    0.444345642589265E+02    0.178513269271215E-04
    0.444395643508633E+02    0.178368992982497E-04
    0.444445644428001E+02    0.178224856980086E-04
    0.444495645347369E+02    0.178080861094577E-04
    0.444545646266737E+02    0.177937005179112E-04
    0.444595647186104E+02    0.177793289051357E-04
    0.444645648105472E+02    0.177649712553656E-04
    0.444695649024840E+02    0.177506275484476E-04
    0.444745649944208E+02    0.177362977644821E-04
    0.444795650863576E+02    0.177219818847835E-04
    0.444845651782944E+02    0.177076798871978E-04
    0.444895652702311E+02    0.176933917497065E-04
    0.444945653621679E+02    0.176791174496764E-04
    0.444995654541047E+02    0.176648569628654E-04
    0.445045655460415E+02    0.176506102662160E-04
    0.445095656379783E+02    0.176363773331759E-04
    0.445145657299151E+02    0.176221581389997E-04
    0.445195658218519E+02    0.176079526572362E-04
    0.445245659137886E+02    0.175937608595791E-04
    0.445295660057254E+02    0.175795827195433E-04
    0.445345660976622E+02    0.175654182085912E-04
    0.445395661895990E+02    0.175512672969284E-04
    0.445445662815358E+02    0.175371299556108E-04
    0.445495663734726E+02    0.175230061556777E-04
    0.445545664654094E+02    0.175088958652672E-04
    0.445595665573461E+02    0.174947990540598E-04
    0.445645666492829E+02    0.174807156903077E-04
    0.445695667412197E+02    0.174666457437976E-04
    0.445745668331565E+02    0.174525891815803E-04
    0.445795669250933E+02    0.174385459715756E-04
    0.445845670170301E+02    0.174245160824431E-04
    0.445895671089669E+02    0.174104994803191E-04
    0.445945672009036E+02    0.173964961332942E-04
    0.445995672928404E+02    0.173825060083466E-04
    0.446045673847772E+02    0.173685290727773E-04
    0.446095674767140E+02    0.173545652938202E-04
    0.446145675686508E+02    0.173406146386444E-04
    0.446195676605876E+02    0.173266770736049E-04
    0.446245677525244E+02    0.173127525676167E-04
    0.446295678444611E+02    0.172988410871885E-04
    0.446345679363979E+02    0.172849426001915E-04
    0.446395680283347E+02    0.172710570744917E-04
    0.446445681202715E+02    0.172571844785198E-04
    0.446495682122083E+02    0.172433247809559E-04
    0.446545683041451E+02    0.172294779503639E-04
    0.446595683960819E+02    0.172156439559887E-04
    0.446645684880186E+02    0.172018227679217E-04
    0.446695685799554E+02    0.171880143557765E-04
    0.446745686718922E+02    0.171742186911136E-04
    0.446795687638290E+02    0.171604357446444E-04
    0.446845688557658E+02    0.171466654875908E-04
    0.446895689477026E+02    0.171329078927806E-04
    0.446945690396394E+02    0.171191629338263E-04
    0.446995691315761E+02    0.171054305840298E-04
    0.447045692235129E+02    0.170917108178240E-04
    0.447095693154497E+02    0.170780036102913E-04
    0.447145694073865E+02    0.170643089374205E-04
    0.447195694993233E+02    0.170506267755064E-04
    0.447245695912601E+02    0.170369571023928E-04
    0.447295696831968E+02    0.170232998960922E-04
    0.447345697751336E+02    0.170096551359811E-04
    0.447395698670704E+02    0.169960228015059E-04
    0.447445699590072E+02    0.169824028729712E-04
    0.447495700509440E+02    0.169687953340807E-04
    0.447545701428808E+02    0.169552001656883E-04
    0.447595702348176E+02    0.169416173514483E-04
    0.447645703267544E+02    0.169280468755093E-04
    0.447695704186911E+02    0.169144887237961E-04
    0.447745705106279E+02    0.169009428822099E-04
    0.447795706025647E+02    0.168874093381125E-04
    0.447845706945015E+02    0.168738880788862E-04
    0.447895707864383E+02    0.168603790935434E-04
    0.447945708783751E+02    0.168468823727889E-04
    0.447995709703118E+02    0.168333979059027E-04
    0.448045710622486E+02    0.168199256859789E-04
    0.448095711541854E+02    0.168064657043754E-04
    0.448145712461222E+02    0.167930179558401E-04
    0.448195713380590E+02    0.167795824323769E-04
    0.448245714299958E+02    0.167661591310872E-04
    0.448295715219326E+02    0.167527480472329E-04
    0.448345716138694E+02    0.167393491762722E-04
    0.448395717058061E+02    0.167259625192948E-04
    0.448445717977429E+02    0.167125880716176E-04
    0.448495718896797E+02    0.166992258320398E-04
    0.448545719816165E+02    0.166858758015443E-04
    0.448595720735533E+02    0.166725379785420E-04
    0.448645721654901E+02    0.166592123694461E-04
    0.448695722574268E+02    0.166458989700430E-04
    0.448745723493636E+02    0.166325977853397E-04
    0.448795724413004E+02    0.166193088178657E-04
    0.448845725332372E+02    0.166060320718652E-04
    0.448895726251740E+02    0.165927675503571E-04
    0.448945727171108E+02    0.165795152562980E-04
    0.448995728090476E+02    0.165662751976004E-04
    0.449045729009843E+02    0.165530473730027E-04
    0.449095729929211E+02    0.165398318004157E-04
    0.449145730848579E+02    0.165266284786871E-04
    0.449195731767947E+02    0.165134374117487E-04
    0.449245732687315E+02    0.165002586066002E-04
    0.449295733606683E+02    0.164870920734873E-04
    0.449345734526051E+02    0.164739378155753E-04
    0.449395735445418E+02    0.164607958349443E-04
    0.449445736364786E+02    0.164476661225300E-04
    0.449495737284154E+02    0.164345486361580E-04
    0.449545738203522E+02    0.164214505987374E-04
    0.449595739122890E+02    0.164083513908758E-04
    0.449645740042258E+02    0.163952709032499E-04
    0.449695740961626E+02    0.163822028748937E-04
    0.449745741880993E+02    0.163691472932584E-04
    0.449795742800361E+02    0.163561042941474E-04
    0.449845743719729E+02    0.163430745159769E-04
    0.449895744639097E+02    0.163300771660140E-04
    0.449945745558465E+02    0.163170425080637E-04
    0.449995746477833E+02    0.163040505012967E-04
    0.450045747397201E+02    0.162910694060602E-04
    0.450095748316568E+02    0.162781003589889E-04
    0.450145749235936E+02    0.162651435604659E-04
    0.450195750155304E+02    0.162521990762095E-04
    0.450245751074672E+02    0.162392669361245E-04
    0.450295751994040E+02    0.162263471555293E-04
    0.450345752913408E+02    0.162134397397748E-04
    0.450395753832776E+02    0.162005447001075E-04
    0.450445754752143E+02    0.161876620341831E-04
    0.450495755671511E+02    0.161747917472896E-04
    0.450545756590879E+02    0.161619338376264E-04
    0.450595757510247E+02    0.161490883171843E-04
    0.450645758429615E+02    0.161362551869720E-04
    0.450695759348983E+02    0.161234349618078E-04
    0.450745760268351E+02    0.161106257741487E-04
    0.450795761187718E+02    0.160978297644119E-04
    0.450845762107086E+02    0.160850460733772E-04
    0.450895763026454E+02    0.160722747236413E-04
    0.450945763945822E+02    0.160595157114503E-04
    0.450995764865190E+02    0.160467690334535E-04
    0.451045765784558E+02    0.160340346801557E-04
    0.451095766703925E+02    0.160213126421221E-04
    0.451145767623293E+02    0.160086029078831E-04
    0.451195768542661E+02    0.159959054666713E-04
    0.451245769462029E+02    0.159832203062368E-04
    0.451295770381397E+02    0.159705474127562E-04
    0.451345771300765E+02    0.159578867721154E-04
    0.451395772220133E+02    0.159452383691859E-04
    0.451445773139501E+02    0.159326021885366E-04
    0.451495774058868E+02    0.159199782127026E-04
    0.451545774978236E+02    0.159073664242748E-04
    0.451595775897604E+02    0.158947668047226E-04
    0.451645776816972E+02    0.158821793350298E-04
    0.451695777736340E+02    0.158696039951786E-04
    0.451745778655708E+02    0.158570407639673E-04
    0.451795779575075E+02    0.158444896202644E-04
    0.451845780494443E+02    0.158319505419988E-04
    0.451895781413811E+02    0.158194235062402E-04
    0.451945782333179E+02    0.158069084887079E-04
    0.451995783252547E+02    0.157944054659577E-04
    0.452045784171915E+02    0.157819144130678E-04
    0.452095785091283E+02    0.157694353042087E-04
    0.452145786010650E+02    0.157569681137604E-04
    0.452195786930018E+02    0.157445128152330E-04
    0.452245787849386E+02    0.157320693814671E-04
    0.452295788768754E+02    0.157196377850477E-04
    0.452345789688122E+02    0.157072179978998E-04
    0.452395790607490E+02    0.156948099926586E-04
    0.452445791526858E+02    0.156824137395300E-04
    0.452495792446225E+02    0.156700292103313E-04
    0.452545793365593E+02    0.156576563756524E-04
    0.452595794284961E+02    0.156452952060496E-04
    0.452645795204329E+02    0.156329456719350E-04
    0.452695796123697E+02    0.156206077432004E-04
    0.452745797043065E+02    0.156082813903946E-04
    0.452795797962433E+02    0.155959665832729E-04
    0.452845798881800E+02    0.155836632918013E-04
    0.452895799801168E+02    0.155713714858654E-04
    0.452945800720536E+02    0.155590911355537E-04
    0.452995801639904E+02    0.155468222108473E-04
    0.453045802559272E+02    0.155345646820337E-04
    0.453095803478640E+02    0.155223185192260E-04
    0.453145804398008E+02    0.155100836931384E-04
    0.453195805317375E+02    0.154978601744200E-04
    0.453245806236743E+02    0.154856479341367E-04
    0.453295807156111E+02    0.154734469435342E-04
    0.453345808075479E+02    0.154612571744198E-04
    0.453395808994847E+02    0.154490785986925E-04
    0.453445809914215E+02    0.154369111889279E-04
    0.453495810833583E+02    0.154247549179988E-04
    0.453545811752950E+02    0.154126097593037E-04
    0.453595812672318E+02    0.154004756867344E-04
    0.453645813591686E+02    0.153883526747201E-04
    0.453695814511054E+02    0.153762406983594E-04
    0.453745815430422E+02    0.153641397332894E-04
    0.453795816349790E+02    0.153520497556459E-04
    0.453845817269158E+02    0.153399707424953E-04
    0.453895818188525E+02    0.153279026713674E-04
    0.453945819107893E+02    0.153158455205287E-04
    0.453995820027261E+02    0.153037992691297E-04
    0.454045820946629E+02    0.152917638968439E-04
    0.454095821865997E+02    0.152797393843098E-04
    0.454145822785365E+02    0.152677257127162E-04
    0.454195823704733E+02    0.152557228642080E-04
    0.454245824624100E+02    0.152437308218456E-04
    0.454295825543468E+02    0.152317495692952E-04
    0.454345826462836E+02    0.152197790912708E-04
    0.454395827382204E+02    0.152078193729939E-04
    0.454445828301572E+02    0.151958704008495E-04
    0.454495829220940E+02    0.151839321619155E-04
    0.454545830140308E+02    0.151720046441361E-04
    0.454595831059675E+02    0.151600878364972E-04
    0.454645831979043E+02    0.151481817285501E-04
    0.454695832898411E+02    0.151362863109566E-04
    0.454745833817779E+02    0.151244015750417E-04
    0.454795834737147E+02    0.151125275130839E-04
    0.454845835656515E+02    0.151006641179006E-04
    0.454895836575882E+02    0.150888113839344E-04
    0.454945837495250E+02    0.150769693052451E-04
    0.454995838414618E+02    0.150651378775972E-04
    0.455045839333986E+02    0.150533170975885E-04
    0.455095840253354E+02    0.150415069618206E-04
    0.455145841172722E+02    0.150297074708891E-04
    0.455195842092090E+02    0.150179186156140E-04
    0.455245843011458E+02    0.150061404030358E-04
    0.455295843930825E+02    0.149943728303736E-04
    0.455345844850193E+02    0.149826158980786E-04
    0.455395845769561E+02    0.149708696078711E-04
    0.455445846688929E+02    0.149591339614988E-04
    0.455495847608297E+02    0.149474089637173E-04
    0.455545848527665E+02    0.149356946092558E-04
    0.455595849447032E+02    0.149239909102210E-04
    0.455645850366400E+02    0.149122978678574E-04
    0.455695851285768E+02    0.149006154867341E-04
    0.455745852205136E+02    0.148889437710492E-04
    0.455795853124504E+02    0.148772827260422E-04
    0.455845854043872E+02    0.148656323577448E-04
    0.455895854963240E+02    0.148539926702889E-04
    0.455945855882607E+02    0.148423636739171E-04
    0.455995856801975E+02    0.148307453696937E-04
    0.456045857721343E+02    0.148191377178415E-04
    0.456095858640711E+02    0.148075408641119E-04
    0.456145859560079E+02    0.147959546705647E-04
    0.456195860479447E+02    0.147843791725275E-04
    0.456245861398815E+02    0.147728142786923E-04
    0.456295862318182E+02    0.147612617251996E-04
    0.456345863237550E+02    0.147497175465445E-04
    0.456395864156918E+02    0.147381849532759E-04
    0.456445865076286E+02    0.147266631546583E-04
    0.456495865995654E+02    0.147151520941659E-04
    0.456545866915022E+02    0.147036516897586E-04
    0.456595867834390E+02    0.146921614195525E-04
    0.456645868753757E+02    0.146806878198119E-04
    0.456695869673125E+02    0.146692173192679E-04
    0.456745870592493E+02    0.146577599837789E-04
    0.456795871511861E+02    0.146463136255276E-04
    0.456845872431229E+02    0.146348781635204E-04
    0.456895873350597E+02    0.146234535470401E-04
    0.456945874269965E+02    0.146120397625791E-04
    0.456995875189332E+02    0.146006368116133E-04
    0.457045876108700E+02    0.145892446920291E-04
    0.457095877028068E+02    0.145778634060519E-04
    0.457145877947436E+02    0.145664929540192E-04
    0.457195878866804E+02    0.145551333364347E-04
    0.457245879786172E+02    0.145437845524492E-04
    0.457295880705540E+02    0.145324465970007E-04
    0.457345881624907E+02    0.145211194808044E-04
    0.457395882544275E+02    0.145098031521566E-04
    0.457445883463643E+02    0.144984984685612E-04
    0.457495884383011E+02    0.144872032943029E-04
    0.457545885302379E+02    0.144759194773229E-04
    0.457595886221747E+02    0.144646465077468E-04
    0.457645887141115E+02    0.144533843649429E-04
    0.457695888060482E+02    0.144421330381343E-04
    0.457745888979850E+02    0.144308925211186E-04
    0.457795889899218E+02    0.144196628058727E-04
    0.457845890818586E+02    0.144084438848244E-04
    0.457895891737954E+02    0.143972357470262E-04
    0.457945892657322E+02    0.143860383896146E-04
    0.457995893576690E+02    0.143748517950621E-04
    0.458045894496057E+02    0.143636759570389E-04
    0.458095895415425E+02    0.143525109305708E-04
    0.458145896334793E+02    0.143413564989088E-04
    0.458195897254161E+02    0.143302128529696E-04
    0.458245898173529E+02    0.143190799114010E-04
    0.458295899092897E+02    0.143079576592985E-04
    0.458345900012265E+02    0.142968460807033E-04
    0.458395900931632E+02    0.142857451598928E-04
    0.458445901851000E+02    0.142746548795777E-04
    0.458495902770368E+02    0.142635752203634E-04
    0.458545903689736E+02    0.142525061696022E-04
    0.458595904609104E+02    0.142414476988735E-04
    0.458645905528472E+02    0.142303998019580E-04
    0.458695906447839E+02    0.142193624463916E-04
    0.458745907367207E+02    0.142083356157957E-04
    0.458795908286575E+02    0.141973192876683E-04
    0.458845909205943E+02    0.141863134407976E-04
    0.458895910125311E+02    0.141753180519071E-04
    0.458945911044679E+02    0.141643330986704E-04
    0.458995911964047E+02    0.141533585563429E-04
    0.459045912883415E+02    0.141423944012497E-04
    0.459095913802782E+02    0.141314406089915E-04
    0.459145914722150E+02    0.141204971544348E-04
    0.459195915641518E+02    0.141095640125575E-04
    0.459245916560886E+02    0.140986411576648E-04
    0.459295917480254E+02    0.140877285635697E-04
    0.459345918399622E+02    0.140768262040873E-04
    0.459395919318989E+02    0.140659340535904E-04
    0.459445920238357E+02    0.140550520839813E-04
    0.459495921157725E+02    0.140441802700963E-04
    0.459545922077093E+02    0.140333185839985E-04
    0.459595922996461E+02    0.140224669986532E-04
    0.459645923915829E+02    0.140116254880347E-04
    0.459695924835197E+02    0.140007940244297E-04
    0.459745925754564E+02    0.139899725810509E-04
    0.459795926673932E+02    0.139791611307899E-04
    0.459845927593300E+02    0.139683596463552E-04
    0.459895928512668E+02    0.139575681028155E-04
    0.459945929432036E+02    0.139467864719723E-04
    0.459995930351404E+02    0.139360147279638E-04
    0.460045931270772E+02    0.139252528448152E-04
    0.460095932190139E+02    0.139145007966136E-04
    0.460145933109507E+02    0.139037585580630E-04
    0.460195934028875E+02    0.138930261038122E-04
    0.460245934948243E+02    0.138823034091240E-04
    0.460295935867611E+02    0.138715904498806E-04
    0.460345936786979E+02    0.138608872018078E-04
    0.460395937706347E+02    0.138501936414051E-04
    0.460445938625714E+02    0.138395097461912E-04
    0.460495939545082E+02    0.138288354934923E-04
    0.460545940464450E+02    0.138181708609748E-04
    0.460595941383818E+02    0.138075158279839E-04
    0.460645942303186E+02    0.137968703732209E-04
    0.460695943222554E+02    0.137862344768247E-04
    0.460745944141922E+02    0.137756081194425E-04
    0.460795945061289E+02    0.137649912817101E-04
    0.460845945980657E+02    0.137543839462679E-04
    0.460895946900025E+02    0.137437860955037E-04
    0.460945947819393E+02    0.137331977122710E-04
    0.460995948738761E+02    0.137226187807070E-04
    0.461045949658129E+02    0.137120492860098E-04
    0.461095950577497E+02    0.137014892132632E-04
    0.461145951496864E+02    0.136909385486136E-04
    0.461195952416232E+02    0.136803972791133E-04
    0.461245953335600E+02    0.136698653932529E-04
    0.461295954254968E+02    0.136593428783081E-04
    0.461345955174336E+02    0.136488297249415E-04
    0.461395956093704E+02    0.136383259226639E-04
    0.461445957013072E+02    0.136278314627073E-04
    0.461495957932439E+02    0.136173463360347E-04
    0.461545958851807E+02    0.136068705359072E-04
    0.461595959771175E+02    0.135964040554175E-04
    0.461645960690543E+02    0.135859468878932E-04
    0.461695961609911E+02    0.135754990291807E-04
    0.461745962529279E+02    0.135650604740435E-04
    0.461795963448647E+02    0.135546312189322E-04
    0.461845964368014E+02    0.135442112608803E-04
    0.461895965287382E+02    0.135338005975978E-04
    0.461945966206750E+02    0.135233992273617E-04
    0.461995967126118E+02    0.135130071493282E-04
    0.462045968045486E+02    0.135026243631137E-04
    0.462095968964854E+02    0.134922508697523E-04
    0.462145969884222E+02    0.134818866682663E-04
    0.462195970803589E+02    0.134715317623670E-04
    0.462245971722957E+02    0.134611861526152E-04
    0.462295972642325E+02    0.134508498430700E-04
    0.462345973561693E+02    0.134405228356049E-04
    0.462395974481061E+02    0.134302051346452E-04
    0.462445975400429E+02    0.134198967442437E-04
    0.462495976319796E+02    0.134095976692726E-04
    0.462545977239164E+02    0.133993079146800E-04
    0.462595978158532E+02    0.133890274827893E-04
    0.462645979077900E+02    0.133787563855399E-04
    0.462695979997268E+02    0.133684946244772E-04
    0.462745980916636E+02    0.133582422049376E-04
    0.462795981836004E+02    0.133479991378356E-04
    0.462845982755371E+02    0.133377654279349E-04
    0.462895983674739E+02    0.133275411013136E-04
    0.462945984594107E+02    0.133173261070068E-04
    0.462995985513475E+02    0.133071205102421E-04
    0.463045986432843E+02    0.132969242781068E-04
    0.463095987352211E+02    0.132867377351339E-04
    0.463145988271579E+02    0.132765601802889E-04
    0.463195989190946E+02    0.132663922088305E-04
    0.463245990110314E+02    0.132562337030004E-04
    0.463295991029682E+02    0.132460847208827E-04
    0.463345991949050E+02    0.132359454715654E-04
    0.463395992868418E+02    0.132258180531659E-04
    0.463445993787786E+02    0.132156892440775E-04
    0.463495994707154E+02    0.132055801710851E-04
    0.463545995626521E+02    0.131954786580301E-04
    0.463595996545889E+02    0.131853863160674E-04
    0.463645997465257E+02    0.131753033430099E-04
    0.463695998384625E+02    0.131652297923351E-04
    0.463745999303993E+02    0.131551656948010E-04
    0.463796000223361E+02    0.131451110492082E-04
    0.463846001142729E+02    0.131350658787265E-04
    0.463896002062096E+02    0.131250301840131E-04
    0.463946002981464E+02    0.131150039697370E-04
    0.463996003900832E+02    0.131049872429558E-04
    0.464046004820200E+02    0.130949799999405E-04
    0.464096005739568E+02    0.130849822501826E-04
    0.464146006658936E+02    0.130749940005411E-04
    0.464196007578304E+02    0.130650152895178E-04
    0.464246008497671E+02    0.130550454442530E-04
    0.464296009417039E+02    0.130450859793160E-04
    0.464346010336407E+02    0.130351356917657E-04
    0.464396011255775E+02    0.130251948628234E-04
    0.464446012175143E+02    0.130152635072598E-04
    0.464496013094511E+02    0.130053416231561E-04
    0.464546014013879E+02    0.129954292069051E-04
    0.464596014933246E+02    0.129855262546056E-04
    0.464646015852614E+02    0.129756327546314E-04
    0.464696016771982E+02    0.129657487118998E-04
    0.464746017691350E+02    0.129558741101197E-04
    0.464796018610718E+02    0.129460089393636E-04
    0.464846019530086E+02    0.129361531975357E-04
    0.464896020449454E+02    0.129263068685032E-04
    0.464946021368821E+02    0.129164699442289E-04
    0.464996022288189E+02    0.129066424137495E-04
    0.465046023207557E+02    0.128968242634807E-04
    0.465096024126925E+02    0.128870154819147E-04
    0.465146025046293E+02    0.128772160545113E-04
    0.465196025965661E+02    0.128674259682487E-04
    0.465246026885029E+02    0.128576452066812E-04
    0.465296027804396E+02    0.128478737559053E-04
    0.465346028723764E+02    0.128381115988501E-04
    0.465396029643132E+02    0.128283587187223E-04
    0.465446030562500E+02    0.128186150978213E-04
    0.465496031481868E+02    0.128088807191349E-04
    0.465546032401236E+02    0.127991555632141E-04
    0.465596033320603E+02    0.127894396111196E-04
    0.465646034239971E+02    0.127797328435342E-04
    0.465696035159339E+02    0.127700352395147E-04
    0.465746036078707E+02    0.127603467787834E-04
    0.465796036998075E+02    0.127506674413243E-04
    0.465846037917443E+02    0.127409972040059E-04
    0.465896038836811E+02    0.127313360454808E-04
    0.465946039756179E+02    0.127216839434216E-04
    0.465996040675546E+02    0.127120408757555E-04
    0.466046041594914E+02    0.127024068190078E-04
    0.466096042514282E+02    0.126927817497783E-04
    0.466146043433650E+02    0.126831656448253E-04
    0.466196044353018E+02    0.126735584811464E-04
    0.466246045272386E+02    0.126639602335487E-04
    0.466296046191753E+02    0.126543708794847E-04
    0.466346047111121E+02    0.126447903936975E-04
    0.466396048030489E+02    0.126352187523176E-04
    0.466446048949857E+02    0.126256559314107E-04
    0.466496049869225E+02    0.126161019065720E-04
    0.466546050788593E+02    0.126065566531311E-04
    0.466596051707961E+02    0.125970201475855E-04
    0.466646052627328E+02    0.125874923646842E-04
    0.466696053546696E+02    0.125779732816302E-04
    0.466746054466064E+02    0.125684628741493E-04
    0.466796055385432E+02    0.125589611182435E-04
    0.466846056304800E+02    0.125494679909170E-04
    0.466896057224168E+02    0.125399834687565E-04
    0.466946058143536E+02    0.125305075287972E-04
    0.466996059062903E+02    0.125210401485431E-04
    0.467046059982271E+02    0.125115813047127E-04
    0.467096060901639E+02    0.125021309773437E-04
    0.467146061821007E+02    0.124926891437068E-04
    0.467196062740375E+02    0.124832557827125E-04
    0.467246063659743E+02    0.124738308732435E-04
    0.467296064579111E+02    0.124644143955784E-04
    0.467346065498478E+02    0.124550063306911E-04
    0.467396066417846E+02    0.124456066582926E-04
    0.467446067337214E+02    0.124362153601508E-04
    0.467496068256582E+02    0.124268324192684E-04
    0.467546069175950E+02    0.124174578151835E-04
    0.467596070095318E+02    0.124080915346073E-04
    0.467646071014686E+02    0.123987335591746E-04
    0.467696071934053E+02    0.123893838742566E-04
    0.467746072853421E+02    0.123800424643307E-04
    0.467796073772789E+02    0.123707093147950E-04
    0.467846074692157E+02    0.123613844118352E-04
    0.467896075611525E+02    0.123520677442408E-04
    0.467946076530893E+02    0.123427593582671E-04
    0.467996077450261E+02    0.123334590625779E-04
    0.468046078369628E+02    0.123241670269819E-04
    0.468096079288996E+02    0.123148831799271E-04
    0.468146080208364E+02    0.123056075137191E-04
    0.468196081127732E+02    0.122963400190027E-04
    0.468246082047100E+02    0.122870806881299E-04
    0.468296082966468E+02    0.122778295132763E-04
    0.468346083885836E+02    0.122685864881590E-04
    0.468396084805203E+02    0.122593516083435E-04
    0.468446085724571E+02    0.122501248661269E-04
    0.468496086643939E+02    0.122409062578957E-04
    0.468546087563307E+02    0.122316957814921E-04
    0.468596088482675E+02    0.122224934330355E-04
    0.468646089402043E+02    0.122132992103066E-04
    0.468696090321411E+02    0.122041131107235E-04
    0.468746091240778E+02    0.121949351347533E-04
    0.468796092160146E+02    0.121857652808903E-04
    0.468846093079514E+02    0.121766035493956E-04
    0.468896093998882E+02    0.121674499419467E-04
    0.468946094918250E+02    0.121583044584462E-04
    0.468996095837618E+02    0.121491671022699E-04
    0.469046096756986E+02    0.121400378748090E-04
    0.469096097676353E+02    0.121309167794754E-04
    0.469146098595721E+02    0.121218038194400E-04
    0.469196099515089E+02    0.121126989992000E-04
    0.469246100434457E+02    0.121036023224438E-04
    0.469296101353825E+02    0.120945137934951E-04
    0.469346102273193E+02    0.120854334188035E-04
    0.469396103192560E+02    0.120763612014496E-04
    0.469446104111928E+02    0.120672971511085E-04
    0.469496105031296E+02    0.120582412707390E-04
    0.469546105950664E+02    0.120491935709557E-04
    0.469596106870032E+02    0.120401540498315E-04
    0.469646107789400E+02    0.120311227213422E-04
    0.469696108708768E+02    0.120220995917126E-04
    0.469746109628135E+02    0.120130846683792E-04
    0.469796110547503E+02    0.120040779625178E-04
    0.469846111466871E+02    0.119950794864174E-04
    0.469896112386239E+02    0.119860892840743E-04
[truncated: 8,008 more chars]
