# Supplementary material for: Multi-photon above threshold ionization of multi-electron atoms and molecules using the R-matrix approach
Source: Sci Rep. 2021 Jun 3;11:11686. doi: 10.1038/s41598-021-89733-z (PMC8175388; doi:10.1038/s41598-021-89733-z)
Supplement: Supplementary file 1 — Supplementary Information. [file 41598_2021_89733_MOESM1_ESM.zip › H2-SE-gen-photo-xsec-3-z.txt]

    0.518592684689250E+01    0.640770431897131E-01
    0.518926024151703E+01    0.643507385996567E-01
    0.519259363614156E+01    0.646244690310208E-01
    0.519592703076608E+01    0.648982639766283E-01
    0.519926042539061E+01    0.651721393319932E-01
    0.520259382001513E+01    0.654460979359480E-01
    0.520592721463966E+01    0.657201343826320E-01
    0.520926060926418E+01    0.659942421002491E-01
    0.521259400388871E+01    0.662684195316015E-01
    0.521592739851323E+01    0.665426745196088E-01
    0.521926079313775E+01    0.668170250973837E-01
    0.522259418776228E+01    0.670914973400580E-01
    0.522592758238681E+01    0.673661211933463E-01
    0.522926097701133E+01    0.676409257347479E-01
    0.523259437163586E+01    0.679159352526686E-01
    0.523592776626038E+01    0.681911670879743E-01
    0.523926116088491E+01    0.684666316688438E-01
    0.524259455550943E+01    0.687423342881256E-01
    0.524592795013396E+01    0.690182783357854E-01
    0.524926134475848E+01    0.692944683117183E-01
    0.525259473938301E+01    0.695709129218034E-01
    0.525592813400753E+01    0.698476264564304E-01
    0.525926152863205E+01    0.701246289806704E-01
    0.526259492325658E+01    0.704019451610485E-01
    0.526592831788111E+01    0.706796021862743E-01
    0.526926171250563E+01    0.709576273469691E-01
    0.527259510713015E+01    0.712360458515343E-01
    0.527592850175468E+01    0.715148793539816E-01
    0.527926189637921E+01    0.717941453729524E-01
    0.528259529100373E+01    0.720738578297733E-01
    0.528592868562826E+01    0.723540282054699E-01
    0.528926208025278E+01    0.726346674223677E-01
    0.529259547487730E+01    0.729157873373234E-01
    0.529592886950183E+01    0.731974025611418E-01
    0.529926226412636E+01    0.734795312106117E-01
    0.530259565875088E+01    0.737621951759141E-01
    0.530592905337541E+01    0.740454196575856E-01
    0.530926244799993E+01    0.743292321615212E-01
    0.531259584262446E+01    0.746136611862845E-01
    0.531592923724898E+01    0.748987348738457E-01
    0.531926263187351E+01    0.751844798726922E-01
    0.532259602649803E+01    0.754709206511372E-01
    0.532592942112255E+01    0.757580791988921E-01
    0.532926281574708E+01    0.760459754294791E-01
    0.533259621037161E+01    0.763346278501206E-01
    0.533592960499613E+01    0.766240545028411E-01
    0.533926299962066E+01    0.769142742301516E-01
    0.534259639424518E+01    0.772053073778527E-01
    0.534592978886970E+01    0.774971766819495E-01
    0.534926318349423E+01    0.777899075562323E-01
    0.535259657811876E+01    0.780835280519151E-01
    0.535592997274328E+01    0.783780684566039E-01
    0.535926336736781E+01    0.786735606258337E-01
    0.536259676199233E+01    0.789700371729552E-01
    0.536593015661686E+01    0.792675306556551E-01
    0.536926355124138E+01    0.795660728801515E-01
    0.537259694586591E+01    0.798656944832165E-01
    0.537593034049043E+01    0.801664246651773E-01
    0.537926373511495E+01    0.804682914035222E-01
    0.538259712973948E+01    0.807713217873086E-01
    0.538593052436401E+01    0.810755426513511E-01
    0.538926391898853E+01    0.813809809597263E-01
    0.539259731361305E+01    0.816876651120438E-01
    0.539593070823758E+01    0.819956248213579E-01
    0.539926410286211E+01    0.823048918933281E-01
    0.540259749748663E+01    0.826155003192801E-01
    0.540593089211116E+01    0.829274862300382E-01
    0.540926428673568E+01    0.832408876400771E-01
    0.541259768136021E+01    0.835557440319809E-01
    0.541593107598473E+01    0.838720958488069E-01
    0.541926447060925E+01    0.841899839698669E-01
    0.542259786523378E+01    0.845094492320690E-01
    0.542593125985831E+01    0.848305321573992E-01
    0.542926465448283E+01    0.851532725953940E-01
    0.543259804910735E+01    0.854777099079416E-01
    0.543593144373188E+01    0.858038830290976E-01
    0.543926483835641E+01    0.861318308062046E-01
    0.544259823298093E+01    0.864615924195153E-01
    0.544593162760546E+01    0.867932078256373E-01
    0.544926502222998E+01    0.871267182559456E-01
    0.545259841685450E+01    0.874621665565258E-01
    0.545593181147903E+01    0.877995974977953E-01
    0.545926520610356E+01    0.881390579176665E-01
    0.546259860072808E+01    0.884805967284426E-01
    0.546593199535261E+01    0.888242647896796E-01
    0.546926538997713E+01    0.891701146713634E-01
    0.547259878460166E+01    0.895182003435593E-01
    0.547593217922618E+01    0.898685768355381E-01
    0.547926557385071E+01    0.902212999065348E-01
    0.548259896847523E+01    0.905764258087056E-01
    0.548593236309976E+01    0.909340109949901E-01
    0.548926575772428E+01    0.912941122009408E-01
    0.549259915234880E+01    0.916567863694156E-01
    0.549593254697333E+01    0.920220908429709E-01
    0.549926594159786E+01    0.923900836048236E-01
    0.550259933622238E+01    0.927608235918820E-01
    0.550593273084690E+01    0.931343710171491E-01
    0.550926612547143E+01    0.935107877729390E-01
    0.551259952009596E+01    0.938901376581123E-01
    0.551593291472048E+01    0.942724866781395E-01
    0.551926630934501E+01    0.946579031921233E-01
    0.552259970396953E+01    0.950464579866363E-01
    0.552593309859405E+01    0.954382242575963E-01
    0.552926649321858E+01    0.958332775115386E-01
    0.553259988784311E+01    0.962316954048245E-01
    0.553593328246763E+01    0.966335575450742E-01
    0.553926667709215E+01    0.970389452826816E-01
    0.554260007171668E+01    0.974479415379236E-01
    0.554593346634121E+01    0.978606305242324E-01
    0.554926686096573E+01    0.982770979544399E-01
    0.555260025559026E+01    0.986974306875447E-01
    0.555593365021478E+01    0.991217169902744E-01
    0.555926704483930E+01    0.995500466288989E-01
    0.556260043946383E+01    0.999825110799261E-01
    0.556593383408836E+01    0.100419203790924E+00
    0.556926722871288E+01    0.100860221955783E+00
    0.557260062333741E+01    0.101305659350513E+00
    0.557593401796193E+01    0.101755621600898E+00
    0.557926741258645E+01    0.102210211411374E+00
    0.558260080721098E+01    0.102669536313129E+00
    0.558593420183551E+01    0.103133707299149E+00
    0.558926759646003E+01    0.103602838915918E+00
    0.559260099108456E+01    0.104077049295382E+00
    0.559593438570908E+01    0.104556460136235E+00
    0.559926778033361E+01    0.105041196647205E+00
    0.560260117495813E+01    0.105531387468647E+00
    0.560593456958266E+01    0.106027164590647E+00
    0.560926796420718E+01    0.106528663298728E+00
    0.561260135883170E+01    0.107036022058278E+00
    0.561593475345623E+01    0.107549382692568E+00
    0.561926814808076E+01    0.108068890260999E+00
    0.562260154270528E+01    0.108594693279331E+00
    0.562593493732980E+01    0.109126943877369E+00
    0.562926833195433E+01    0.109665798034289E+00
    0.563260172657886E+01    0.110211415859656E+00
    0.563593512120338E+01    0.110763961907728E+00
    0.563926851582791E+01    0.111323605561289E+00
    0.564260191045243E+01    0.111890521168393E+00
    0.564593530507695E+01    0.112464888747639E+00
    0.564926869970148E+01    0.113046893963342E+00
    0.565260209432600E+01    0.113636728563130E+00
    0.565593548895053E+01    0.114234590601880E+00
    0.565926888357506E+01    0.114840684653839E+00
    0.566260227819958E+01    0.115455221990022E+00
    0.566593567282410E+01    0.116078420726413E+00
    0.566926906744863E+01    0.116710505951514E+00
    0.567260246207316E+01    0.117351709844637E+00
    0.567593585669768E+01    0.118002271797025E+00
    0.567926925132221E+01    0.118662438540954E+00
    0.568260264594673E+01    0.119332464378072E+00
    0.568593604057125E+01    0.120012611233354E+00
    0.568926943519578E+01    0.120703149089891E+00
    0.569260282982031E+01    0.121404356187223E+00
    0.569593622444483E+01    0.122116519414626E+00
    0.569926961906936E+01    0.122839934729985E+00
    0.570260301369388E+01    0.123574907632481E+00
    0.570593640831841E+01    0.124321753682261E+00
    0.570926980294293E+01    0.125080799061781E+00
    0.571260319756746E+01    0.125852379911152E+00
    0.571593659219198E+01    0.126636849100349E+00
    0.571926998681650E+01    0.127434564646326E+00
    0.572260338144103E+01    0.128245902436028E+00
    0.572593677606555E+01    0.129071250861999E+00
    0.572927017069008E+01    0.129911012622530E+00
    0.573260356531461E+01    0.130765605340738E+00
    0.573593695993913E+01    0.131635462179345E+00
    0.573927035456365E+01    0.132521032458175E+00
    0.574260374918818E+01    0.133422782281785E+00
    0.574593714381271E+01    0.134341195186803E+00
    0.574927053843723E+01    0.135276772819637E+00
    0.575260393306175E+01    0.136230035656174E+00
    0.575593732768628E+01    0.137201523774419E+00
    0.575927072231080E+01    0.138191797694837E+00
    0.576260411693533E+01    0.139201439289600E+00
    0.576593751155986E+01    0.140231052782058E+00
    0.576927090618438E+01    0.141281265832381E+00
    0.577260430080891E+01    0.142352730719939E+00
    0.577593769543343E+01    0.143446125623720E+00
    0.577927109005796E+01    0.144562156002494E+00
    0.578260448468248E+01    0.145701556074174E+00
    0.578593787930701E+01    0.146865090394729E+00
    0.578927127393153E+01    0.148053555549865E+00
    0.579260466855606E+01    0.149267781773260E+00
    0.579593806318058E+01    0.150508635212983E+00
    0.579927145780511E+01    0.151777019373864E+00
    0.580260485242963E+01    0.153073877507075E+00
    0.580593824705416E+01    0.154400194666245E+00
    0.580927164167868E+01    0.155756999976513E+00
    0.581260503630321E+01    0.157145369014814E+00
    0.581593843092773E+01    0.158566426318981E+00
    0.581927182555226E+01    0.160021348040989E+00
    0.582260522017678E+01    0.161511364761862E+00
    0.582593861480131E+01    0.163037764488181E+00
    0.582927200942583E+01    0.164601895851821E+00
    0.583260540405036E+01    0.166205171531357E+00
    0.583593879867488E+01    0.167849071973506E+00
    0.583927219329941E+01    0.169535149245113E+00
    0.584260558792393E+01    0.171265031423551E+00
    0.584593898254846E+01    0.173040427113961E+00
    0.584927237717298E+01    0.174863130427909E+00
    0.585260577179751E+01    0.176735026330366E+00
    0.585593916642203E+01    0.178658096408736E+00
    0.585927256104656E+01    0.180634425094812E+00
    0.586260595567108E+01    0.182666206373143E+00
    0.586593935029561E+01    0.184755751011247E+00
    0.586927274492013E+01    0.186905494346411E+00
    0.587260613954466E+01    0.189118009686342E+00
    0.587593953416918E+01    0.191395992603167E+00
    0.587927292879371E+01    0.193742319909240E+00
    0.588260632341823E+01    0.196160011250538E+00
    0.588593971804276E+01    0.198652264799880E+00
    0.588927311266728E+01    0.201222464737319E+00
    0.589260650729181E+01    0.203874194548558E+00
    0.589593990191633E+01    0.206611251440948E+00
    0.589927329654086E+01    0.209437661985422E+00
    0.590260669116538E+01    0.212357699112932E+00
    0.590594008578991E+01    0.215375900609586E+00
    0.590927348041443E+01    0.218497089271840E+00
    0.591260687503896E+01    0.221726394902684E+00
    0.591594026966348E+01    0.225069278313270E+00
    0.591927366428801E+01    0.228531557872055E+00
    0.592260705891253E+01    0.232119437808923E+00
    0.592594045353706E+01    0.235839540445094E+00
    0.592927384816158E+01    0.239698940636271E+00
    0.593260724278611E+01    0.243705204103667E+00
    0.593594063741063E+01    0.247866429572672E+00
    0.593927403203516E+01    0.252191295254999E+00
    0.594260742665968E+01    0.256689110186995E+00
    0.594594082128421E+01    0.261369871008231E+00
    0.594927421590873E+01    0.266244324844644E+00
    0.595260761053326E+01    0.271324039053142E+00
    0.595594100515778E+01    0.276621478691190E+00
    0.595927439978231E+01    0.282150092940939E+00
    0.596260779440683E+01    0.287924410201339E+00
    0.596594118903136E+01    0.293960147079954E+00
    0.596927458365588E+01    0.300274326739843E+00
    0.597260797828041E+01    0.306885414015425E+00
    0.597594137290493E+01    0.313813466190322E+00
    0.597927476752946E+01    0.321080302764043E+00
    0.598260816215398E+01    0.328709696860014E+00
    0.598594155677851E+01    0.336727591508203E+00
    0.598927495140303E+01    0.345162344593372E+00
    0.599260834602756E+01    0.354045006926353E+00
    0.599594174065208E+01    0.363409638692017E+00
    0.599927513527661E+01    0.373293670486176E+00
    0.600260852990113E+01    0.383738316298187E+00
    0.600594192452566E+01    0.394789047327347E+00
    0.600927531915018E+01    0.406496136691961E+00
    0.601260871377471E+01    0.418915288376126E+00
    0.601594210839923E+01    0.432108364633455E+00
    0.601927550302376E+01    0.446144230703539E+00
    0.602260889764829E+01    0.461099738746947E+00
    0.602594229227281E+01    0.477060878017136E+00
    0.602927568689733E+01    0.494124124283136E+00
    0.603260908152186E+01    0.512398029103678E+00
    0.603594247614639E+01    0.532005099130051E+00
    0.603927587077091E+01    0.553084027775222E+00
    0.604260926539544E+01    0.575792357118421E+00
    0.604594266001996E+01    0.600309667868059E+00
    0.604927605464449E+01    0.626841423523041E+00
    0.605260944926901E+01    0.655623609406212E+00
    0.605594284389354E+01    0.686928416794532E+00
    0.605927623851806E+01    0.721071152304657E+00
    0.606260963314259E+01    0.758418788588448E+00
    0.606594302776711E+01    0.799400552728377E+00
    0.606927642239164E+01    0.844521151984317E+00
    0.607260981701616E+01    0.894377414384922E+00
    0.607594321164069E+01    0.949679393648718E+00
    0.607927660626521E+01    0.101127736609384E+01
    0.608261000088974E+01    0.108019668330891E+01
    0.608594339551426E+01    0.115768321412379E+01
    0.608927679013879E+01    0.124526323049601E+01
    0.609261018476331E+01    0.134482324846056E+01
    0.609594357938784E+01    0.145871782419155E+01
    0.609927697401236E+01    0.158991710961229E+01
    0.610261036863689E+01    0.174221190343592E+01
    0.610594376326141E+01    0.192050337171471E+01
    0.610927715788594E+01    0.213121999401276E+01
    0.611261055251046E+01    0.238293000107302E+01
    0.611594394713499E+01    0.268726179972493E+01
    0.611927734175951E+01    0.306032344710045E+01
    0.612261073638404E+01    0.352495694379454E+01
    0.612594413100856E+01    0.411444086314220E+01
    0.612927752563309E+01    0.487881380840474E+01
    0.613261092025761E+01    0.589617988540010E+01
    0.613594431488214E+01    0.729405495182028E+01
    0.613927770950666E+01    0.929243033721839E+01
    0.614261110413119E+01    0.122980927178667E+02
    0.614594449875571E+01    0.171341062818079E+02
    0.614927789338024E+01    0.256820029967876E+02
    0.615261128800476E+01    0.430710697766486E+02
    0.615594468262929E+01    0.878108983088254E+02
    0.615927807725381E+01    0.274601045150427E+03
    0.616261147187834E+01    0.568879691562222E+04
    0.616594486650286E+01    0.837491877110362E+03
    0.616927826112739E+01    0.144809157420127E+03
    0.617261165575191E+01    0.570601112846496E+02
    0.617594505037644E+01    0.300539830891437E+02
    0.617927844500096E+01    0.183907020025488E+02
    0.618261183962549E+01    0.123363448632202E+02
    0.618594523425001E+01    0.880541633876944E+01
    0.618927862887454E+01    0.657331616813392E+01
    0.619261202349906E+01    0.507624890891943E+01
    0.619594541812359E+01    0.402559975728796E+01
    0.619927881274811E+01    0.326133406612449E+01
    0.620261220737264E+01    0.268899302169407E+01
    0.620594560199716E+01    0.224994949768780E+01
    0.620927899662169E+01    0.190627986705193E+01
    0.621261239124621E+01    0.163258849683510E+01
    0.621594578587074E+01    0.141136113528636E+01
    0.621927918049526E+01    0.123020902426422E+01
    0.622261257511979E+01    0.108017362171503E+01
    0.622594596974431E+01    0.954650227039774E+00
    0.622927936436884E+01    0.848685364445544E+00
    0.623261275899336E+01    0.758506782057523E+00
    0.623594615361789E+01    0.681202135831088E+00
    0.623927954824241E+01    0.614494997115427E+00
    0.624261294286694E+01    0.556585939341729E+00
    0.624594633749146E+01    0.506037982800916E+00
    0.624927973211599E+01    0.461692823647058E+00
    0.625261312674051E+01    0.422608740827310E+00
    0.625594652136504E+01    0.388014024254157E+00
    0.625927991598956E+01    0.357271643654631E+00
    0.626261331061409E+01    0.329852168903785E+00
    0.626594670523861E+01    0.305312814777497E+00
    0.626928009986314E+01    0.283281080043742E+00
    0.627261349448766E+01    0.263441867234044E+00
    0.627594688911219E+01    0.245527263749718E+00
    0.627928028373671E+01    0.229308375402911E+00
    0.628261367836124E+01    0.214588755611766E+00
    0.628594707298576E+01    0.201199084547161E+00
    0.628928046761029E+01    0.188992834425898E+00
    0.629261386223482E+01    0.177842718035982E+00
    0.629594725685934E+01    0.167637763337171E+00
    0.629928065148386E+01    0.158280891441448E+00
    0.630261404610839E+01    0.149686901703084E+00
    0.630594744073292E+01    0.141780787785705E+00
    0.630928083535744E+01    0.134496324210134E+00
    0.631261422998197E+01    0.127774875016626E+00
    0.631594762460649E+01    0.121564385670395E+00
    0.631928101923102E+01    0.115818526810535E+00
    0.632261441385554E+01    0.110495964354155E+00
    0.632594780848007E+01    0.105559735169886E+00
    0.632928120310459E+01    0.100976711294583E+00
    0.633261459772911E+01    0.967171386870960E-01
    0.633594799235364E+01    0.927542389507700E-01
    0.633928138697817E+01    0.890638644325588E-01
    0.634261478160269E+01    0.856241987191489E-01
    0.634594817622721E+01    0.824154957647846E-01
    0.634928157085174E+01    0.794198525385805E-01
    0.635261496547627E+01    0.766210093395883E-01
    0.635594836010079E+01    0.740041754142353E-01
    0.635928175472531E+01    0.715558751741874E-01
    0.636261514934984E+01    0.692638128337182E-01
    0.636594854397436E+01    0.671167528673700E-01
    0.636928193859889E+01    0.651044142333631E-01
    0.637261533322341E+01    0.632173765916854E-01
    0.637594872784794E+01    0.614469969965306E-01
    0.637928212247246E+01    0.597853357553381E-01
    0.638261551709699E+01    0.582250903265688E-01
    0.638594891172151E+01    0.567595362813848E-01
    0.638928230634604E+01    0.553824744835132E-01
    0.639261570097056E+01    0.540881838107028E-01
    0.639594909559509E+01    0.528713784529307E-01
    0.639928249021961E+01    0.517271701063413E-01
    0.640261588484414E+01    0.506510332490881E-01
    0.640594927946866E+01    0.496387742899422E-01
    0.640928267409319E+01    0.486865035541428E-01
    0.641261606871771E+01    0.477906099749634E-01
    0.641594946334224E+01    0.469477381808068E-01
    0.641928285796676E+01    0.461547677235479E-01
    0.642261625259129E+01    0.454087942242625E-01
    0.642594964721581E+01    0.447071122382754E-01
    0.642928304184034E+01    0.440471996642214E-01
    0.643261643646486E+01    0.434267035416213E-01
    0.643594983108939E+01    0.428434270988461E-01
    0.643928322571391E+01    0.422953179285265E-01
    0.644261662033844E+01    0.417804571810227E-01
    0.644595001496296E+01    0.412970496780719E-01
    0.644928340958749E+01    0.408434148599291E-01
    0.645261680421201E+01    0.404179784787136E-01
    0.645595019883654E+01    0.400192650125788E-01
    0.645928359346106E+01    0.396458906297121E-01
    0.646261698808559E+01    0.392965567968318E-01
    0.646595038271011E+01    0.389700443535621E-01
    0.646928377733464E+01    0.386652080706483E-01
    0.647261717195916E+01    0.383809716339166E-01
    0.647595056658369E+01    0.381163230181406E-01
    0.647928396120821E+01    0.378703102171141E-01
    0.648261735583274E+01    0.376420372993478E-01
    0.648595075045726E+01    0.374306607617023E-01
    0.648928414508179E+01    0.372353861558493E-01
    0.649261753970631E+01    0.370554649646610E-01
    0.649595093433084E+01    0.368901917073305E-01
    0.649928432895536E+01    0.367389009562853E-01
    0.650261772357989E+01    0.366009663714956E-01
    0.650595111820441E+01    0.364757953051769E-01
    0.650928451282894E+01    0.363628297669839E-01
    0.651261790745346E+01    0.362615428521843E-01
    0.651595130207799E+01    0.361714372037627E-01
    0.651928469670251E+01    0.360920432816517E-01
    0.652261809132704E+01    0.360229177514661E-01
    0.652595148595156E+01    0.359636419831783E-01
    0.652928488057609E+01    0.359138206515729E-01
    0.653261827520061E+01    0.358730804310836E-01
    0.653595166982514E+01    0.358410687782091E-01
    0.653928506444966E+01    0.358174527953243E-01
    0.654261845907419E+01    0.358019181702098E-01
    0.654595185369871E+01    0.357941681860546E-01
    0.654928524832324E+01    0.357939227971625E-01
    0.655261864294776E+01    0.358009177658904E-01
    0.655595203757229E+01    0.358149038568969E-01
    0.655928543219681E+01    0.358356460846379E-01
    0.656261882682134E+01    0.358629230115974E-01
    0.656595222144586E+01    0.358965260897842E-01
    0.656928561607039E+01    0.359362590537903E-01
    0.657261901069491E+01    0.359819373450044E-01
    0.657595240531943E+01    0.360333875810817E-01
    0.657928579994396E+01    0.360904470587970E-01
    0.658261919456849E+01    0.361529632910224E-01
    0.658595258919301E+01    0.362207935753588E-01
    0.658928598381754E+01    0.362938045925208E-01
    0.659261937844206E+01    0.363718720326909E-01
    0.659595277306658E+01    0.364548802482243E-01
    0.659928616769111E+01    0.365427219311755E-01
    0.660261956231563E+01    0.366352978143349E-01
    0.660595295694016E+01    0.367325163946022E-01
    0.660928635156468E+01    0.368342936798027E-01
    0.661261974618921E+01    0.369405529290414E-01
    0.661595314081374E+01    0.370512245032280E-01
    0.661928653543826E+01    0.371662455779067E-01
    0.662261993006278E+01    0.372855600227499E-01
    0.662595332468731E+01    0.374091182192787E-01
    0.662928671931183E+01    0.375368769150043E-01
    0.663262011393636E+01    0.376687990923987E-01
    0.663595350856088E+01    0.378048538533183E-01
    0.663928690318541E+01    0.379450163187789E-01
    0.664262029780993E+01    0.380892675438081E-01
    0.664595369243446E+01    0.382375944472739E-01
    0.664928708705898E+01    0.383899897565287E-01
    0.665262048168351E+01    0.385464519668809E-01
    0.665595387630803E+01    0.387069853158597E-01
    0.665928727093256E+01    0.388715997723855E-01
    0.666262066555708E+01    0.390403110409291E-01
    0.666595406018161E+01    0.392131405808455E-01
    0.666928745480613E+01    0.393901156411036E-01
    0.667262084943066E+01    0.395712693107007E-01
    0.667595424405518E+01    0.397566405853939E-01
    0.667928763867971E+01    0.399462744478638E-01
    0.668262103330423E+01    0.401402219741803E-01
    0.668595442792876E+01    0.403385404423146E-01
    0.668928782255328E+01    0.405412934725852E-01
    0.669262121717781E+01    0.407485511798087E-01
    0.669595461180233E+01    0.409603903465607E-01
    0.669928800642686E+01    0.411768946167327E-01
    0.670262140105138E+01    0.413981547104334E-01
    0.670595479567591E+01    0.416242686614250E-01
    0.670928819030043E+01    0.418553420783280E-01
    0.671262158492496E+01    0.420914884310763E-01
    0.671595497954948E+01    0.423328293642400E-01
    0.671928837417401E+01    0.425794950391611E-01
    0.672262176879853E+01    0.428316245078594E-01
    0.672595516342306E+01    0.430893663640893E-01
    0.672928855804758E+01    0.433528778974861E-01
    0.673262195267211E+01    0.436223282227973E-01
    0.673595534729663E+01    0.438978960782592E-01
    0.673928874192116E+01    0.441797717924134E-01
    0.674262213654568E+01    0.444681576028695E-01
    0.674595553117021E+01    0.447632683239273E-01
    0.674928892579473E+01    0.450653320694231E-01
    0.675262232041926E+01    0.453745910377162E-01
    0.675595571504378E+01    0.456913023648448E-01
    0.675928910966831E+01    0.460157390521285E-01
    0.676262250429283E+01    0.463481909741119E-01
    0.676595589891736E+01    0.466889659774527E-01
    0.676928929354188E+01    0.470383910763596E-01
    0.677262268816641E+01    0.473968137562671E-01
    0.677595608279093E+01    0.477646033958933E-01
    0.677928947741546E+01    0.481421528199593E-01
    0.678262287203998E+01    0.485298799961436E-01
    0.678595626666451E+01    0.489282298914764E-01
    0.678928966128903E+01    0.493376765054005E-01
    0.679262305591356E+01    0.497587250986084E-01
    0.679595645053808E+01    0.501919147520618E-01
    0.679928984516261E+01    0.506378204977416E-01
    0.680262323978713E+01    0.510970573898337E-01
    0.680595663441166E+01    0.515702826575460E-01
    0.680929002903618E+01    0.520581998557827E-01
    0.681262342366071E+01    0.525615627329844E-01
    0.681595681828523E+01    0.530811796343058E-01
    0.681929021290976E+01    0.536179183840391E-01
    0.682262360753428E+01    0.541727117088221E-01
    0.682595700215881E+01    0.547465632724938E-01
    0.682929039678333E+01    0.553405544039062E-01
    0.683262379140785E+01    0.559558516122906E-01
    0.683595718603238E+01    0.565937149993418E-01
    0.683929058065690E+01    0.572555076947645E-01
    0.684262397528143E+01    0.579427064648069E-01
    0.684595736990596E+01    0.586569136562285E-01
    0.684929076453048E+01    0.593998707307366E-01
    0.685262415915500E+01    0.601734734915781E-01
    0.685595755377953E+01    0.609797894946330E-01
    0.685929094840405E+01    0.618210777821312E-01
    0.686262434302858E+01    0.626998114441608E-01
    0.686595773765310E+01    0.636187034512004E-01
    0.686929113227763E+01    0.645807363256732E-01
    0.687262452690215E+01    0.655891963397204E-01
    0.687595792152668E+01    0.666477130627189E-01
    0.687929131615120E+01    0.677603052624269E-01
    0.688262471077573E+01    0.689314343833560E-01
    0.688595810540025E+01    0.701660671032946E-01
    0.688929150002478E+01    0.714697488188351E-01
    0.689262489464930E+01    0.728486903548364E-01
    0.689595828927383E+01    0.743098707609676E-01
    0.689929168389835E+01    0.758611597893139E-01
    0.690262507852288E+01    0.775114645952158E-01
    0.690595847314740E+01    0.792709064418998E-01
    0.690929186777193E+01    0.811510348211716E-01
    0.691262526239645E+01    0.831650885703765E-01
    0.691595865702098E+01    0.853283164732289E-01
    0.691929205164550E+01    0.876583737531441E-01
    0.692262544627003E+01    0.901758163647722E-01
    0.692595884089455E+01    0.929047220892969E-01
    0.692929223551908E+01    0.958734785399043E-01
    0.693262563014360E+01    0.991157922086266E-01
    0.693595902476813E+01    0.102671994563952E+00
    0.693929241939265E+01    0.106590752009879E+00
    0.694262581401718E+01    0.110931332684937E+00
    0.694595920864170E+01    0.115766652651499E+00
    0.694929260326623E+01    0.121187431072929E+00
    0.695262599789075E+01    0.127307952131528E+00
    0.695595939251528E+01    0.134274201699560E+00
    0.695929278713980E+01    0.142275592239059E+00
    0.696262618176433E+01    0.151562244510691E+00
    0.696595957638885E+01    0.162471115305283E+00
    0.696929297101338E+01    0.175466652384545E+00
    0.697262636563790E+01    0.191206170165319E+00
    0.697595976026243E+01    0.210649028917262E+00
    0.697929315488695E+01    0.235247220943224E+00
    0.698262654951148E+01    0.267295881098156E+00
    0.698595994413600E+01    0.310619703656324E+00
    0.698929333876053E+01    0.372024876436640E+00
    0.699262673338505E+01    0.464683816398413E+00
    0.699596012800958E+01    0.617095260189594E+00
    0.699929352263410E+01    0.901338832195147E+00
    0.700262691725863E+01    0.154869696441299E+01
    0.700596031188315E+01    0.368967898355208E+01
    0.700929370650768E+01    0.236409125098931E+02
    0.701262710113220E+01    0.588325379717429E+02
    0.701596049575673E+01    0.469397187864839E+01
    0.701929389038125E+01    0.178690195020734E+01
    0.702262728500578E+01    0.110675073613737E+01
    0.702596067963030E+01    0.908695652233008E+00
    0.702929407425483E+01    0.909647724527510E+00
    0.703262746887935E+01    0.106687269322628E+01
    0.703596086350388E+01    0.145557778047459E+01
    0.703929425812840E+01    0.239079749762596E+01
    0.704262765275293E+01    0.535099664705701E+01
    0.704596104737745E+01    0.272232162721497E+02
    0.704929444200198E+01    0.192867048910158E+03
    0.705262783662650E+01    0.783017020089051E+01
    0.705596123125103E+01    0.226695906301956E+01
    0.705929462587555E+01    0.101469862150592E+01
    0.706262802050008E+01    0.553943744841907E+00
    0.706596141512460E+01    0.339116135327582E+00
    0.706929480974913E+01    0.223815341328441E+00
    0.707262820437365E+01    0.155888119558270E+00
    0.707596159899818E+01    0.113145565094799E+00
    0.707929499362270E+01    0.849119415640493E-01
    0.708262838824722E+01    0.655634716610374E-01
    0.708596178287175E+01    0.519236222232039E-01
    0.708929517749628E+01    0.420959535792598E-01
    0.709262857212080E+01    0.348960596392885E-01
    0.709596196674533E+01    0.295560559550729E-01
    0.709929536136985E+01    0.255621813555246E-01
    0.710262875599438E+01    0.225613474027919E-01
    0.710596215061890E+01    0.203052126421515E-01
    0.710929554524342E+01    0.186155627565966E-01
    0.711262893986795E+01    0.173622389445658E-01
    0.711596233449248E+01    0.164486971186976E-01
    0.711929572911700E+01    0.158023404234057E-01
    0.712262912374153E+01    0.153679134790865E-01
    0.712596251836605E+01    0.151029050754586E-01
    0.712929591299058E+01    0.149742952656577E-01
    0.713262930761510E+01    0.149562189654455E-01
    0.713596270223962E+01    0.150282648227668E-01
    0.713929609686415E+01    0.151742211555150E-01
    0.714262949148867E+01    0.153811409215914E-01
    0.714596288611320E+01    0.156386372909473E-01
    0.714929628073772E+01    0.159383478885103E-01
    0.715262967536225E+01    0.162735237754521E-01
    0.715596306998677E+01    0.166387116323327E-01
    0.715929646461130E+01    0.170295062562779E-01
    0.716262985923582E+01    0.174423565919061E-01
    0.716596325386035E+01    0.178744128775017E-01
    0.716929664848487E+01    0.183234056366824E-01
    0.717263004310940E+01    0.187875495416287E-01
    0.717596343773392E+01    0.192654668643886E-01
    0.717929683235845E+01    0.197561264891219E-01
    0.718263022698297E+01    0.202587954006130E-01
    0.718596362160750E+01    0.207730002781760E-01
    0.718929701623202E+01    0.212984973702219E-01
    0.719263041085655E+01    0.218352492471484E-01
    0.719596380548107E+01    0.223834073614460E-01
    0.719929720010560E+01    0.229432996076412E-01
    0.720263059473012E+01    0.235154222890673E-01
    0.720596398935465E+01    0.241004360773033E-01
    0.720929738397917E+01    0.246991657044049E-01
    0.721263077860370E+01    0.253126032666245E-01
    0.721596417322822E+01    0.259419151492092E-01
    0.721929756785275E+01    0.265884527120166E-01
    0.722263096247727E+01    0.272537670120890E-01
    0.722596435710180E+01    0.279396279898934E-01
    0.722929775172632E+01    0.286480487415398E-01
    0.723263114635085E+01    0.293813155801914E-01
    0.723596454097537E+01    0.301420252019954E-01
    0.723929793559990E+01    0.309331299949530E-01
    0.724263133022442E+01    0.317579935710884E-01
    0.724596472484895E+01    0.326204587063219E-01
    0.724929811947347E+01    0.335249307477716E-01
    0.725263151409800E+01    0.344764804387921E-01
    0.725596490872252E+01    0.354809713668149E-01
    0.725929830334705E+01    0.365452189440691E-01
    0.726263169797157E+01    0.376771901806193E-01
    0.726596509259610E+01    0.388862567879278E-01
    0.726929848722062E+01    0.401835187869717E-01
    0.727263188184515E+01    0.415822224431647E-01
    0.727596527646967E+01    0.430983060302222E-01
    0.727929867109420E+01    0.447511212541134E-01
    0.728263206571872E+01    0.465643997631444E-01
    0.728596546034325E+01    0.485675673621048E-01
    0.728929885496777E+01    0.507975606810376E-01
    0.729263224959230E+01    0.533013849115704E-01
    0.729596564421682E+01    0.561397897620669E-01
    0.729929903884135E+01    0.593926765431570E-01
    0.730263243346587E+01    0.631672641439981E-01
    0.730596582809040E+01    0.676107998229719E-01
    0.730929922271492E+01    0.729310476669279E-01
    0.731263261733945E+01    0.794306905855375E-01
    0.731596601196397E+01    0.875679562544885E-01
    0.731929940658850E+01    0.980698510862725E-01
    0.732263280121302E+01    0.112159250345111E+00
    0.732596619583755E+01    0.132052794855454E+00
    0.732929959046207E+01    0.162185743387475E+00
    0.733263298508660E+01    0.212730639162456E+00
    0.733596637971112E+01    0.312224343724744E+00
    0.733929977433564E+01    0.572219906725395E+00
    0.734263316896017E+01    0.186449485708420E+01
    0.734596656358470E+01    0.108024626214869E+05
    0.734929995820922E+01    0.190407311961104E+01
    0.735263335283375E+01    0.772932222603284E+00
    0.735596674745827E+01    0.930562480964686E+00
    0.735930014208279E+01    0.316910625838084E+01
    0.736263353670732E+01    0.555196043605350E+02
    0.736596693133184E+01    0.100515979186377E+01
    0.736930032595637E+01    0.243291295463457E+00
    0.737263372058089E+01    0.955479684652450E-01
    0.737596711520542E+01    0.470293130248644E-01
    0.737930050982994E+01    0.269577936914126E-01
    0.738263390445447E+01    0.176542317536098E-01
    0.738596729907899E+01    0.131602543823612E-01
    0.738930069370352E+01    0.110615544034984E-01
    0.739263408832804E+01    0.102496990353710E-01
    0.739596748295257E+01    0.101681650817671E-01
    0.739930087757709E+01    0.105184952180977E-01
    0.740263427220162E+01    0.111326459031061E-01
    0.740596766682614E+01    0.119126737039135E-01
    0.740930106145067E+01    0.128002747392472E-01
    0.741263445607519E+01    0.137605552124393E-01
    0.741596785069972E+01    0.147730063652024E-01
    0.741930124532424E+01    0.158263187061925E-01
    0.742263463994877E+01    0.169153381847802E-01
    0.742596803457329E+01    0.180392715655959E-01
    0.742930142919782E+01    0.192006568803898E-01
    0.743263482382234E+01    0.204048330786227E-01
    0.743596821844687E+01    0.216597666205391E-01
    0.743930161307139E+01    0.229761690866408E-01
    0.744263500769592E+01    0.243678943095662E-01
    0.744596840232044E+01    0.258526519072316E-01
    0.744930179694497E+01    0.274531294361716E-01
    0.745263519156949E+01    0.291986930322521E-01
    0.745596858619402E+01    0.311279603549731E-01
    0.745930198081854E+01    0.332927537885605E-01
    0.746263537544307E+01    0.357643338708807E-01
    0.746596877006759E+01    0.386435695750415E-01
    0.746930216469212E+01    0.420782474129107E-01
    0.747263555931664E+01    0.462940884550818E-01
    0.747596895394117E+01    0.516539674254872E-01
    0.747930234856570E+01    0.587803304971867E-01
    0.748263574319022E+01    0.688355669614987E-01
    0.748596913781475E+01    0.842586817141682E-01
    0.748930253243927E+01    0.111116735923703E+00
    0.749263592706380E+01    0.169247747023763E+00
    0.749596932168832E+01    0.368242233582906E+00
    0.749930271631284E+01    0.420803191655430E+01
    0.750263611093737E+01    0.119283371704211E+01
    0.750596950556190E+01    0.959277758571355E+00
    0.750930290018642E+01    0.126111025162866E+02
    0.751263629481095E+01    0.181175982982920E+00
    0.751596968943547E+01    0.371412098914717E-01
    0.751930308406000E+01    0.141284093619956E-01
    0.752263647868452E+01    0.895511970870369E-02
    0.752596987330905E+01    0.838256250952898E-02
    0.752930326793357E+01    0.933124144882667E-02
    0.753263666255810E+01    0.108550438806575E-01
    0.753597005718262E+01    0.126204381547787E-01
    0.753930345180715E+01    0.145080435987089E-01
    0.754263684643167E+01    0.164857949047534E-01
    0.754597024105620E+01    0.185640626911751E-01
    0.754930363568072E+01    0.207803905234366E-01
    0.755263703030525E+01    0.231977407873835E-01
    0.755597042492977E+01    0.259122205281988E-01
    0.755930381955430E+01    0.290726408337303E-01
    0.756263721417882E+01    0.329221596572553E-01
    0.756597060880335E+01    0.378908019352612E-01
    0.756930400342788E+01    0.448256932169257E-01
    0.757263739805240E+01    0.556734206715468E-01
    0.757597079267693E+01    0.761388611659775E-01
    0.757930418730145E+01    0.132722779261637E+00
    0.758263758192598E+01    0.724895668305961E+00
    0.758597097655050E+01    0.690575557673206E+00
    0.758930437117503E+01    0.131391926213095E+02
    0.759263776579955E+01    0.504153375039298E-01
    0.759597116042408E+01    0.136171716612947E-01
    0.759930455504860E+01    0.132790337654510E-01
    0.760263794967313E+01    0.171315259896080E-01
    0.760597134429765E+01    0.221649702934868E-01
    0.760930473892218E+01    0.281926194319441E-01
    0.761263813354670E+01    0.357502389512846E-01
    0.761597152817123E+01    0.460421265741687E-01
    0.761930492279575E+01    0.617170680982497E-01
    0.762263831742028E+01    0.898063094636686E-01
    0.762597171204480E+01    0.155827241666173E+00
    0.762930510666933E+01    0.419463103721096E+00
    0.763263850129385E+01    0.477910404823648E+01
    0.763597189591838E+01    0.515563525036439E+02
    0.763930529054290E+01    0.185123888782801E+01
    0.764263868516743E+01    0.270860267547699E-01
    0.764597207979195E+01    0.213076940530922E+00
    0.764930547441648E+01    0.574818290932901E+00
    0.765263886904101E+01    0.144224118822393E+01
    0.765597226366553E+01    0.406946537482175E+01
    0.765930565829005E+01    0.149350835609717E+02
    0.766263905291458E+01    0.989111770949101E+02
    0.766597244753911E+01    0.136637478689218E+05
    0.766930584216363E+01    0.231304255561535E+03
    0.767263923678816E+01    0.165297781872552E+03
    0.767597263141268E+01    0.206941488128274E+03
    0.767930602603721E+01    0.392157420083693E+03
    0.768263942066173E+01    0.138131901574290E+04
    0.768597281528626E+01    0.539172740164360E+05
    0.768930620991078E+01    0.112775730673093E+05
    0.769263960453531E+01    0.816123580580155E+03
    0.769597299915983E+01    0.526718584356007E+03
    0.769930639378436E+01    0.465961846871908E+03
    0.770263978840888E+01    0.526330562310548E+03
    0.770597318303341E+01    0.764686845600093E+03
    0.770930657765793E+01    0.159127470827064E+04
    0.771263997228246E+01    0.716306270933721E+04
    0.771597336690698E+01    0.145088797385958E+06
    0.771930676153151E+01    0.531556453941715E+04
    0.772264015615603E+01    0.916567572348239E+03
    0.772597355078056E+01    0.463532384013283E+03
    0.772930694540508E+01    0.317233272183694E+03
    0.773264034002961E+01    0.255444384328617E+03
    0.773597373465413E+01    0.235176706802294E+03
    0.773930712927866E+01    0.246369638275436E+03
    0.774264052390318E+01    0.298768743198038E+03
    0.774597391852771E+01    0.472359279133507E+03
    0.774930731315224E+01    0.843072801512796E+03
    0.775264070777676E+01    0.352684023642176E+04
    0.775597410240129E+01    0.129971884545258E+06
    0.775930749702581E+01    0.231484636468547E+04
    0.776264089165034E+01    0.283260182670063E+04
    0.776597428627486E+01    0.257163891672579E+03
    0.776930768089939E+01    0.788669249355441E+02
    0.777264107552391E+01    0.548478494707115E+02
    0.777597447014844E+01    0.570626105130488E+23
    0.777930786477296E+01    0.189873791995013E+18
    0.778264125939749E+01    0.403278752910869E+15
    0.778597465402201E+01    0.674664969868849E+13
    0.778930804864654E+01    0.318338686466920E+12
    0.779264144327106E+01    0.281132196921061E+11
    0.779597483789559E+01    0.377722658096085E+10
    0.779930823252011E+01    0.683264610627574E+09
    0.780264162714464E+01    0.153741981094778E+09
    0.780597502176916E+01    0.408340702345904E+08
    0.780930841639369E+01    0.123551206999338E+08
    0.781264181101821E+01    0.415336497887646E+07
    0.781597520564274E+01    0.152306899454214E+07
    0.781930860026726E+01    0.600841030762857E+06
    0.782264199489179E+01    0.252225710985809E+06
    0.782597538951631E+01    0.111689041746358E+06
    0.782930878414084E+01    0.517970405694946E+05
    0.783264217876536E+01    0.250071647744578E+05
    0.783597557338989E+01    0.125047980573047E+05
    0.783930896801442E+01    0.644835248970353E+04
    0.784264236263894E+01    0.341632099960036E+04
    0.784597575726347E+01    0.185364191251012E+04
    0.784930915188799E+01    0.102729552957050E+04
    0.785264254651252E+01    0.580271152318973E+03
    0.785597594113704E+01    0.333512440533748E+03
    0.785930933576156E+01    0.194818958852275E+03
    0.786264273038609E+01    0.115581111150057E+03
    0.786597612501062E+01    0.696249475543982E+02
    0.786930951963514E+01    0.425896306502622E+02
    0.787264291425967E+01    0.264629891893970E+02
    0.787597630888419E+01    0.167079514518490E+02
    0.787930970350872E+01    0.107209828165941E+02
    0.788264309813324E+01    0.699007357692878E+01
    0.788597649275777E+01    0.462734523599095E+01
    0.788930988738229E+01    0.310585515416932E+01
    0.789264328200682E+01    0.210950247415799E+01
    0.789597667663134E+01    0.144648341318305E+01
    0.789931007125587E+01    0.998910187995083E+00
    0.790264346588039E+01    0.693238960009021E+00
    0.790597686050492E+01    0.482786086712780E+00
    0.790931025512944E+01    0.337323121488150E+00
    0.791264364975397E+01    0.236844402815805E+00
    0.791597704437849E+01    0.167807305601076E+00
    0.791931043900302E+01    0.120844120433644E+00
    0.792264383362754E+01    0.893530630321752E-01
    0.792597722825207E+01    0.686164749385191E-01
    0.792931062287660E+01    0.552367307334111E-01
    0.793264401750112E+01    0.467650588201942E-01
    0.793597741212565E+01    0.414489393864794E-01
    0.793931080675017E+01    0.380538075861675E-01
    0.794264420137470E+01    0.357326694723784E-01
    0.794597759599922E+01    0.339278294879279E-01
    0.794931099062375E+01    0.322951579478047E-01
    0.795264438524827E+01    0.306449933970069E-01
    0.795597777987280E+01    0.288958437285715E-01
    0.795931117449732E+01    0.270383257072590E-01
    0.796264456912185E+01    0.251074418372658E-01
    0.796597796374637E+01    0.231617325143584E-01
    0.796931135837090E+01    0.212680923301237E-01
    0.797264475299542E+01    0.194912147490768E-01
    0.797597814761995E+01    0.178867618936717E-01
    0.797931154224447E+01    0.164974684334795E-01
    0.798264493686900E+01    0.153514909240804E-01
    0.798597833149352E+01    0.144624105721532E-01
    0.798931172611805E+01    0.138303892672225E-01
    0.799264512074257E+01    0.134440653061294E-01
    0.799597851536710E+01    0.132828555187075E-01
    0.799931190999162E+01    0.133194034610564E-01
    0.800264530461615E+01    0.135219782250909E-01
    0.800597869924067E+01    0.138566847822199E-01
    0.800931209386520E+01    0.142893945782067E-01
    0.801264548848973E+01    0.147873445392726E-01
    0.801597888311425E+01    0.153203842248308E-01
    0.801931227773877E+01    0.158618752187222E-01
    0.802264567236330E+01    0.163892647743893E-01
    0.802597906698783E+01    0.168843680504578E-01
    0.802931246161235E+01    0.173334008643466E-01
    0.803264585623688E+01    0.177268085799769E-01
    0.803597925086140E+01    0.180589373351493E-01
    0.803931264548593E+01    0.183275920263723E-01
    0.804264604011045E+01    0.185335219528493E-01
    0.804597943473498E+01    0.186798703451298E-01
    0.804931282935950E+01    0.187716186226550E-01
    0.805264622398403E+01    0.188150506186677E-01
    0.805597961860855E+01    0.188172562520780E-01
    0.805931301323308E+01    0.187856889151420E-01
    0.806264640785760E+01    0.187277857550116E-01
    0.806597980248213E+01    0.186506557331977E-01
    0.806931319710665E+01    0.185608365742881E-01
    0.807264659173118E+01    0.184641186115391E-01
    0.807597998635570E+01    0.183654311340782E-01
    0.807931338098023E+01    0.182687850157753E-01
    0.808264677560475E+01    0.181772642119481E-01
    0.808598017022928E+01    0.180930580045809E-01
    0.808931356485381E+01    0.180175256176800E-01
    0.809264695947833E+01    0.179512850356173E-01
    0.809598035410285E+01    0.178943181915934E-01
    0.809931374872738E+01    0.178460854650167E-01
    0.810264714335190E+01    0.178056429079932E-01
    0.810598053797643E+01    0.177717584630624E-01
    0.810931393260096E+01    0.177430188094579E-01
    0.811264732722548E+01    0.177179292728869E-01
    0.811598072185001E+01    0.176949993369270E-01
    0.811931411647453E+01    0.176728148413406E-01
    0.812264751109906E+01    0.176500954191697E-01
    0.812598090572358E+01    0.176257372109961E-01
    0.812931430034811E+01    0.175988414061477E-01
    0.813264769497263E+01    0.175687296291757E-01
    0.813598108959716E+01    0.175349475424605E-01
    0.813931448422168E+01    0.174972582858159E-01
    0.814264787884621E+01    0.174556275202704E-01
    0.814598127347073E+01    0.174102019032429E-01
    0.814931466809526E+01    0.173612828005591E-01
    0.815264806271978E+01    0.173092969628381E-01
    0.815598145734431E+01    0.172547657522794E-01
    0.815931485196883E+01    0.171982743383126E-01
    0.816264824659336E+01    0.171404420746578E-01
    0.816598164121788E+01    0.170818950571215E-01
    0.816931503584241E+01    0.170232416404228E-01
    0.817264843046694E+01    0.169650514720448E-01
    0.817598182509146E+01    0.169078383954916E-01
    0.817931521971598E+01    0.168520473830083E-01
    0.818264861434051E+01    0.167980454894377E-01
    0.818598200896503E+01    0.167461166705556E-01
    0.818931540358956E+01    0.166964601893144E-01
    0.819264879821409E+01    0.166491922390439E-01
    0.819598219283861E+01    0.166043503443318E-01
    0.819931558746314E+01    0.165619000549240E-01
    0.820264898208766E+01    0.165217434270243E-01
    0.820598237671219E+01    0.164837279172256E-01
    0.820931577133671E+01    0.164476613018972E-01
    0.821264916596124E+01    0.164133138184196E-01
    0.821598256058576E+01    0.163804377404024E-01
    0.821931595521029E+01    0.163487733496306E-01
    0.822264934983481E+01    0.163180594344798E-01
    0.822598274445934E+01    0.162880419150899E-01
    0.822931613908386E+01    0.162584812951719E-01
    0.823264953370839E+01    0.162291588189799E-01
    0.823598292833291E+01    0.161998812715595E-01
    0.823931632295744E+01    0.161704844097020E-01
    0.824264971758196E+01    0.161408350603271E-01
    0.824598311220649E+01    0.161108319621949E-01
    0.824931650683101E+01    0.160804054612465E-01
    0.825264990145554E+01    0.160495161926496E-01
    0.825598329608006E+01    0.160181529077595E-01
    0.825931669070459E+01    0.159863296383164E-01
    0.826265008532911E+01    0.159540816930095E-01
    0.826598347995364E+01    0.159214639398053E-01
    0.826931687457816E+01    0.158885437242752E-01
    0.827265026920269E+01    0.158553992930104E-01
    0.827598366382721E+01    0.158221149687561E-01
    0.827931705845174E+01    0.157887775384929E-01
    0.828265045307626E+01    0.157554728448136E-01
    0.828598384770079E+01    0.157222827556514E-01
    0.828931724232532E+01    0.156892825720520E-01
    0.829265063694984E+01    0.156565389155312E-01
    0.829598403157437E+01    0.156241081128282E-01
    0.829931742619889E+01    0.155920350810747E-01
    0.830265082082342E+01    0.155603526979980E-01
    0.830598421544794E+01    0.155290816302089E-01
    0.830931761007247E+01    0.154982305798747E-01
    0.831265100469699E+01    0.154677969011586E-01
    0.831598439932152E+01    0.154377675319308E-01
    0.831931779394604E+01    0.154081201804106E-01
    0.832265118857057E+01    0.153788247063023E-01
    0.832598458319509E+01    0.153498446346481E-01
    0.832931797781962E+01    0.153211387425300E-01
    0.833265137244414E+01    0.152926626627864E-01
    0.833598476706867E+01    0.152643704536805E-01
    0.833931816169319E+01    0.152362160894147E-01
    0.834265155631772E+01    0.152081548314596E-01
    0.834598495094224E+01    0.151801444511364E-01
    0.834931834556677E+01    0.151521462781052E-01
    0.835265174019129E+01    0.151241260582488E-01
    0.835598513481582E+01    0.150960546120061E-01
    0.835931852944034E+01    0.150679082900438E-01
    0.836265192406487E+01    0.150396692296455E-01
    0.836598531868940E+01    0.150113254205679E-01
    0.836931871331392E+01    0.149828707326189E-01
    0.837265210793845E+01    0.149543040231851E-01
    0.837598550256297E+01    0.149256299162366E-01
    0.837931889718749E+01    0.148968571607380E-01
    0.838265229181202E+01    0.148679985526277E-01
    0.838598568643655E+01    0.148390701664379E-01
    0.838931908106107E+01    0.148100906411366E-01
    0.839265247568560E+01    0.147810804499128E-01
    0.839598587031012E+01    0.147520611770859E-01
    0.839931926493465E+01    0.147230548188771E-01
    0.840265265955917E+01    0.146940831282945E-01
    0.840598605418370E+01    0.146651670188417E-01
    0.840931944880822E+01    0.146363260377720E-01
    0.841265284343275E+01    0.146075779193464E-01
    0.841598623805727E+01    0.145789382239094E-01
    0.841931963268180E+01    0.145504200646339E-01
    0.842265302730632E+01    0.145220339116984E-01
    0.842598642193085E+01    0.144937877808163E-01
    0.842931981655537E+01    0.144656861831128E-01
    0.843265321117990E+01    0.144377318820342E-01
    0.843598660580442E+01    0.144099246344783E-01
    0.843932000042895E+01    0.143822619428442E-01
    0.844265339505347E+01    0.143547392296509E-01
    0.844598678967800E+01    0.143273501172775E-01
    0.844932018430253E+01    0.143000867456850E-01
    0.845265357892705E+01    0.142729401056251E-01
    0.845598697355157E+01    0.142459003708322E-01
    0.845932036817610E+01    0.142189572550726E-01
    0.846265376280062E+01    0.141921003204645E-01
    0.846598715742515E+01    0.141653192946166E-01
    0.846932055204968E+01    0.141386043502492E-01
    0.847265394667420E+01    0.141119463546137E-01
    0.847598734129873E+01    0.140853370822077E-01
    0.847932073592325E+01    0.140587693883236E-01
    0.848265413054778E+01    0.140322373411857E-01
    0.848598752517230E+01    0.140057363119672E-01
    0.848932091979683E+01    0.139792630233854E-01
    0.849265431442135E+01    0.139528155586251E-01
    0.849598770904588E+01    0.139263933329797E-01
    0.849932110367040E+01    0.138999970314271E-01
    0.850265449829493E+01    0.138736285163237E-01
    0.850598789291945E+01    0.138472907095922E-01
    0.850932128754398E+01    0.138209874541597E-01
    0.851265468216850E+01    0.137947233600075E-01
    0.851598807679303E+01    0.137685036392904E-01
    0.851932147141755E+01    0.137423339361104E-01
    0.852265486604208E+01    0.137162201555204E-01
    0.852598826066660E+01    0.136901682954545E-01
    0.852932165529113E+01    0.136641842893917E-01
    0.853265504991566E+01    0.136382738525370E-01
    0.853598844454018E+01    0.136124422072359E-01
    0.853932183916470E+01    0.135866947301950E-01
    0.854265523378923E+01    0.135610352715436E-01
    0.854598862841375E+01    0.135354677063420E-01
    0.854932202303828E+01    0.135099950366171E-01
    0.855265541766281E+01    0.134846195318826E-01
    0.855598881228733E+01    0.134593427121262E-01
    0.855932220691186E+01    0.134341653527363E-01
    0.856265560153638E+01    0.134090875056052E-01
    0.856598899616091E+01    0.133841085386349E-01
    0.856932239078543E+01    0.133592271894674E-01
    0.857265578540996E+01    0.133344416316917E-01
    0.857598918003448E+01    0.133097495481694E-01
    0.857932257465901E+01    0.132851482196428E-01
    0.858265596928353E+01    0.132606346086785E-01
    0.858598936390806E+01    0.132362054521489E-01
    0.858932275853258E+01    0.132118573570089E-01
    0.859265615315711E+01    0.131875875993693E-01
    0.859598954778163E+01    0.131633904993289E-01
    0.859932294240616E+01    0.131392651210915E-01
    0.860265633703068E+01    0.131152075364077E-01
    0.860598973165521E+01    0.130912148986944E-01
    0.860932312627973E+01    0.130672846575883E-01
    0.861265652090426E+01    0.130434146050674E-01
    0.861598991552878E+01    0.130196029078928E-01
    0.861932331015331E+01    0.129958481276128E-01
    0.862265670477783E+01    0.129721492296540E-01
    0.862599009940236E+01    0.129485055826063E-01
    0.862932349402688E+01    0.129249169469337E-01
    0.863265688865141E+01    0.129013834552053E-01
    0.863599028327594E+01    0.128779055842429E-01
    0.863932367790046E+01    0.128544841207584E-01
    0.864265707252498E+01    0.128311201209725E-01
    0.864599046714951E+01    0.128078148662229E-01
    0.864932386177404E+01    0.127845698153924E-01
    0.865265725639856E+01    0.127613865562958E-01
    0.865599065102309E+01    0.127382667554758E-01
    0.865932404564761E+01    0.127152121095672E-01
    0.866265744027214E+01    0.126922242987750E-01
    0.866599083489666E+01    0.126693049423728E-01
    0.866932422952119E+01    0.126464555586723E-01
    0.867265762414571E+01    0.126236775292722E-01
    0.867599101877024E+01    0.126009720681944E-01
    0.867932441339476E+01    0.125783401970551E-01
    0.868265780801929E+01    0.125557827255438E-01
    0.868599120264381E+01    0.125333002376564E-01
    0.868932459726834E+01    0.125108930851414E-01
    0.869265799189286E+01    0.124885613848303E-01
    0.869599138651739E+01    0.124663050232458E-01
    0.869932478114191E+01    0.124441236647533E-01
    0.870265817576644E+01    0.124220167648682E-01
    0.870599157039096E+01    0.123999835778150E-01
    0.870932496501549E+01    0.123780232662683E-01
    0.871265835964001E+01    0.123561346873798E-01
    0.871599175426454E+01    0.123343167229586E-01
    0.871932514888906E+01    0.123125681090581E-01
    0.872265854351359E+01    0.122908875229600E-01
    0.872599193813812E+01    0.122692736067418E-01
    0.872932533276264E+01    0.122477249948249E-01
    0.873265872738717E+01    0.122262403409795E-01
    0.873599212201169E+01    0.122048183420395E-01
    0.873932551663621E+01    0.121834577608068E-01
    0.874265891126074E+01    0.121621574462416E-01
    0.874599230588527E+01    0.121409163502128E-01
    0.874932570050979E+01    0.121197335413390E-01
    0.875265909513432E+01    0.120986082162928E-01
    0.875599248975884E+01    0.120775397065256E-01
    0.875932588438337E+01    0.120565274851151E-01
    0.876265927900789E+01    0.120355711867152E-01
    0.876599267363242E+01    0.120146703592744E-01
    0.876932606825694E+01    0.119938252282486E-01
    0.877265946288147E+01    0.119730355778017E-01
    0.877599285750599E+01    0.119523015586368E-01
    0.877932625213052E+01    0.119316233920781E-01
    0.878265964675504E+01    0.119110013853157E-01
    0.878599304137957E+01    0.118904359171750E-01
    0.878932643600409E+01    0.118699274235481E-01
    0.879265983062862E+01    0.118494763812111E-01
    0.879599322525314E+01    0.118290832908332E-01
    0.879932661987767E+01    0.118087486613302E-01
    0.880266001450219E+01    0.117884729948466E-01
    0.880599340912672E+01    0.117682567705654E-01
    0.880932680375125E+01    0.117481004330508E-01
    0.881266019837577E+01    0.117280043794500E-01
    0.881599359300029E+01    0.117079689491676E-01
    0.881932698762482E+01    0.116879944152668E-01
    0.882266038224934E+01    0.116680809777540E-01
    0.882599377687387E+01    0.116482287585285E-01
    0.882932717149840E+01    0.116284377985810E-01
    0.883266056612292E+01    0.116087080567776E-01
    0.883599396074745E+01    0.115890394106090E-01
    0.883932735537197E+01    0.115694316584977E-01
    0.884266074999650E+01    0.115498845241572E-01
    0.884599414462102E+01    0.115303976615779E-01
    0.884932753924555E+01    0.115109706619687E-01
    0.885266093387007E+01    0.114916030613373E-01
    0.885599432849460E+01    0.114722943491693E-01
    0.885932772311912E+01    0.114530439772581E-01
    0.886266111774365E+01    0.114338513695705E-01
    0.886599451236817E+01    0.114147159319827E-01
    0.886932790699270E+01    0.113956370611912E-01
    0.887266130161722E+01    0.113766141551074E-01
    0.887599469624175E+01    0.113576466201452E-01
    0.887932809086627E+01    0.113387338755801E-01
    0.888266148549080E+01    0.113198756007236E-01
    0.888599488011532E+01    0.113010706992289E-01
    0.888932827473985E+01    0.112823192098745E-01
    0.889266166936438E+01    0.112636205557046E-01
    0.889599506398890E+01    0.112449743476689E-01
    0.889932845861342E+01    0.112263802504224E-01
    0.890266185323795E+01    0.112078379807798E-01
    0.890599524786247E+01    0.111893473080012E-01
    0.890932864248700E+01    0.111709080529190E-01
    0.891266203711153E+01    0.111525200865782E-01
    0.891599543173605E+01    0.111341833273097E-01
    0.891932882636058E+01    0.111158977377431E-01
    0.892266222098510E+01    0.110976633205573E-01
    0.892599561560963E+01    0.110794801143776E-01
    0.892932901023415E+01    0.110613481874434E-01
    0.893266240485868E+01    0.110432676338838E-01
    0.893599579948320E+01    0.110252385666224E-01
    0.893932919410773E+01    0.110072611487394E-01
    0.894266258873225E+01    0.109893353547664E-01
    0.894599598335678E+01    0.109714615216700E-01
    0.894932937798130E+01    0.109536396867967E-01
    0.895266277260583E+01    0.109358699771373E-01
    0.895599616723035E+01    0.109181525000283E-01
    0.895932956185488E+01    0.109004873451185E-01
    0.896266295647940E+01    0.108828745778790E-01
    0.896599635110393E+01    0.108653142398818E-01
    0.896932974572845E+01    0.108478063447273E-01
    0.897266314035298E+01    0.108303508761482E-01
    0.897599653497750E+01    0.108129477874942E-01
    0.897932992960203E+01    0.107955970004626E-01
    0.898266332422655E+01    0.107782984060603E-01
    0.898599671885108E+01    0.107610518645100E-01
    0.898933011347560E+01    0.107438572068985E-01
    0.899266350810013E+01    0.107267142370679E-01
    0.899599690272466E+01    0.107096227339111E-01
    0.899933029734918E+01    0.106925824536376E-01
    0.900266369197371E+01    0.106755931332846E-01
    0.900599708659823E+01    0.106586544936322E-01
    0.900933048122276E+01    0.106417662428423E-01
    0.901266387584728E+01    0.106249280800157E-01
    0.901599727047181E+01    0.106081396986006E-01
    0.901933066509633E+01    0.105914007903307E-01
    0.902266405972086E+01    0.105747110483638E-01
    0.902599745434538E+01    0.105580701709336E-01
    0.902933084896991E+01    0.105414778640991E-01
    0.903266424359443E+01    0.105249338449155E-01
    0.903599763821896E+01    0.105084378441008E-01
    0.903933103284348E+01    0.104919896076858E-01
    0.904266442746801E+01    0.104755888994782E-01
    0.904599782209253E+01    0.104592355022873E-01
    0.904933121671706E+01    0.104429292188206E-01
    0.905266461134158E+01    0.104266698730146E-01
    0.905599800596611E+01    0.104104573091592E-01
    0.905933140059063E+01    0.103942913956290E-01
    0.906266479521516E+01    0.103781719981967E-01
    0.906599818983968E+01    0.103620990588864E-01
    0.906933158446421E+01    0.103460724770974E-01
    0.907266497908873E+01    0.103300921978476E-01
    0.907599837371326E+01    0.103141581779265E-01
    0.907933176833778E+01    0.102982703869887E-01
    0.908266516296231E+01    0.102824288058301E-01
    0.908599855758684E+01    0.102666334246379E-01
    0.908933195221136E+01    0.102508842406438E-01
    0.909266534683589E+01    0.102351812554162E-01
    0.909599874146041E+01    0.102195244733309E-01
    0.909933213608493E+01    0.102039138984576E-01
    0.910266553070946E+01    0.101883495331635E-01
    0.910599892533399E+01    0.101728313759741E-01
    0.910933231995851E+01    0.101573594191961E-01
    0.911266571458304E+01    0.101419336477838E-01
    0.911599910920756E+01    0.101265540374857E-01
    0.911933250383209E+01    0.101112205559456E-01
    0.912266589845661E+01    0.100959331565448E-01
    0.912599929308114E+01    0.100806917778803E-01
    0.912933268770566E+01    0.100654963533425E-01
    0.913266608233019E+01    0.100503467991371E-01
    0.913599947695471E+01    0.100352430188391E-01
    0.913933287157924E+01    0.100201849038628E-01
    0.914266626620376E+01    0.100051723326968E-01
    0.914599966082829E+01    0.999020517243547E-02
    0.914933305545281E+01    0.997528327987173E-02
    0.915266645007734E+01    0.996040650105026E-02
    0.915599984470186E+01    0.994557467421050E-02
    0.915933323932639E+01    0.993078762927775E-02
    0.916266663395091E+01    0.991604519081941E-02
    0.916600002857544E+01    0.990134717850573E-02
    0.916933342319997E+01    0.988669340887774E-02
    0.917266681782449E+01    0.987208369672594E-02
    0.917600021244902E+01    0.985751785654113E-02
    0.917933360707354E+01    0.984299570422828E-02
    0.918266700169806E+01    0.982851705816509E-02
    0.918600039632259E+01    0.981408174070383E-02
    0.918933379094712E+01    0.979968957916098E-02
    0.919266718557164E+01    0.978534040699241E-02
    0.919600058019617E+01    0.977103406487540E-02
    0.919933397482069E+01    0.975677040124214E-02
    0.920266736944522E+01    0.974254927304928E-02
    0.920600076406974E+01    0.972837054645195E-02
    0.920933415869427E+01    0.971423409677257E-02
    0.921266755331879E+01    0.970013980902380E-02
    0.921600094794332E+01    0.968608757746273E-02
    0.921933434256784E+01    0.967207730602021E-02
    0.922266773719237E+01    0.965810890764847E-02
    0.922600113181689E+01    0.964418230368922E-02
    0.922933452644142E+01    0.963029742397862E-02
    0.923266792106594E+01    0.961645420539830E-02
    0.923600131569047E+01    0.960265259171957E-02
    0.923933471031499E+01    0.958889253245433E-02
    0.924266810493952E+01    0.957517398121727E-02
    0.924600149956404E+01    0.956149690137919E-02
    0.924933489418857E+01    0.954786124596729E-02
    0.925266828881310E+01    0.953426698318613E-02
    0.925600168343762E+01    0.952071407660935E-02
    0.925933507806214E+01    0.950720249009017E-02
    0.926266847268667E+01    0.949373218705834E-02
    0.926600186731119E+01    0.948030312861887E-02
    0.926933526193572E+01    0.946691527329869E-02
    0.927266865656025E+01    0.945356857621459E-02
    0.927600205118477E+01    0.944026298853514E-02
    0.927933544580930E+01    0.942699845622330E-02
    0.928266884043382E+01    0.941377492055263E-02
    0.928600223505835E+01    0.940059231681997E-02
    0.928933562968287E+01    0.938745057520115E-02
    0.929266902430740E+01    0.937434961880693E-02
    0.929600241893192E+01    0.936128936539381E-02
    0.929933581355645E+01    0.934826972628029E-02
    0.930266920818097E+01    0.933529059831369E-02
    0.930600260280550E+01    0.932235192230855E-02
    0.930933599743002E+01    0.930945354014719E-02
    0.931266939205455E+01    0.929659536775590E-02
    0.931600278667907E+01    0.928377728927353E-02
    0.931933618130360E+01    0.927099918708591E-02
    0.932266957592812E+01    0.925826094096530E-02
    0.932600297055265E+01    0.924556242772604E-02
    0.932933636517717E+01    0.923290352316894E-02
    0.933266975980170E+01    0.922028410176688E-02
    0.933600315442623E+01    0.920770403782378E-02
    0.933933654905075E+01    0.919516320600723E-02
    0.934266994367527E+01    0.918266148228313E-02
    0.934600333829980E+01    0.917019874425240E-02
    0.934933673292432E+01    0.915777487187314E-02
    0.935267012754885E+01    0.914538974820397E-02
    0.935600352217338E+01    0.913304325968366E-02
    0.935933691679790E+01    0.912073529673342E-02
    0.936267031142243E+01    0.910846575411521E-02
    0.936600370604695E+01    0.909623453124453E-02
    0.936933710067148E+01    0.908404153231944E-02
    0.937267049529600E+01    0.907188666676547E-02
    0.937600388992053E+01    0.905976984895273E-02
    0.937933728454505E+01    0.904769099853221E-02
    0.938267067916958E+01    0.903565004019942E-02
    0.938600407379410E+01    0.902364690345660E-02
    0.938933746841863E+01    0.901168152264962E-02
    0.939267086304315E+01    0.899975383656615E-02
    0.939600425766768E+01    0.898786378812580E-02
    0.939933765229220E+01    0.897601132384832E-02
    0.940267104691673E+01    0.896419639375572E-02
    0.940600444154125E+01    0.895241895057519E-02
    0.940933783616578E+01    0.894067894937793E-02
    0.941267123079030E+01    0.892897634722902E-02
    0.941600462541483E+01    0.891731110231334E-02
    0.941933802003935E+01    0.890568317371230E-02
    0.942267141466388E+01    0.889409252076266E-02
    0.942600480928840E+01    0.888253910280910E-02
    0.942933820391293E+01    0.887102287887151E-02
    0.943267159853745E+01    0.885954380040429E-02
    0.943600499316198E+01    0.884810183303972E-02
    0.943933838778650E+01    0.883669692391835E-02
    0.944267178241103E+01    0.882532902563509E-02
    0.944600517703556E+01    0.881399808642698E-02
    0.944933857166008E+01    0.880270405252374E-02
    0.945267196628461E+01    0.879144686656573E-02
    0.945600536090913E+01    0.878022646818272E-02
    0.945933875553365E+01    0.876904279376783E-02
    0.946267215015818E+01    0.875789577651104E-02
    0.946600554478271E+01    0.874678534644632E-02
    0.946933893940723E+01    0.873571143039485E-02
    0.947267233403176E+01    0.872467395234842E-02
    0.947600572865628E+01    0.871367283392798E-02
    0.947933912328081E+01    0.870270799358816E-02
    0.948267251790533E+01    0.869177934801904E-02
    0.948600591252986E+01    0.868088681193381E-02
    0.948933930715438E+01    0.867003029666146E-02
    0.949267270177891E+01    0.865920973174492E-02
    0.949600609640343E+01    0.864842499661752E-02
    0.949933949102796E+01    0.863767602408811E-02
    0.950267288565248E+01    0.862696272093029E-02
    0.950600628027701E+01    0.861628499895710E-02
    0.950933967490153E+01    0.860564277101952E-02
    0.951267306952606E+01    0.859503595048808E-02
    0.951600646415058E+01    0.858446445277474E-02
    0.951933985877511E+01    0.857392819577406E-02
    0.952267325339963E+01    0.856342709882555E-02
    0.952600664802416E+01    0.855296108398163E-02
    0.952934004264869E+01    0.854253007638757E-02
    0.953267343727321E+01    0.853213400382200E-02
    0.953600683189773E+01    0.852177279731254E-02
    0.953934022652226E+01    0.851144639105264E-02
    0.954267362114678E+01    0.850115472255402E-02
    0.954600701577131E+01    0.849089773234616E-02
    0.954934041039584E+01    0.848067536468140E-02
    0.955267380502036E+01    0.847048756665692E-02
    0.955600719964489E+01    0.846033428854857E-02
    0.955934059426941E+01    0.845021548361719E-02
    0.956267398889394E+01    0.844013110780808E-02
    0.956600738351846E+01    0.843008111965900E-02
    0.956934077814299E+01    0.842006547988639E-02
    0.957267417276751E+01    0.841008415138287E-02
    0.957600756739204E+01    0.840013709865552E-02
    0.957934096201656E+01    0.839022428770698E-02
    0.958267435664109E+01    0.838034568560444E-02
    0.958600775126561E+01    0.837050126024191E-02
    0.958934114589014E+01    0.836069097997359E-02
    0.959267454051466E+01    0.835091481330956E-02
    0.959600793513919E+01    0.834117272861648E-02
    0.959934132976371E+01    0.833146469381726E-02
    0.960267472438824E+01    0.832179067609541E-02
    0.960600811901276E+01    0.831215064170621E-02
    0.960934151363729E+01    0.830254455566961E-02
    0.961267490826182E+01    0.829297238163904E-02
    0.961600830288634E+01    0.828343408171483E-02
    0.961934169751086E+01    0.827392961612666E-02
    0.962267509213539E+01    0.826445891676177E-02
    0.962600848675991E+01    0.825502201755795E-02
    0.962934188138444E+01    0.824561879854934E-02
    0.963267527600897E+01    0.823624923599950E-02
    0.963600867063349E+01    0.822691328106540E-02
    0.963934206525802E+01    0.821761088277868E-02
    0.964267545988254E+01    0.820834198843489E-02
    0.964600885450707E+01    0.819910654380257E-02
    0.964934224913159E+01    0.818990449311014E-02
    0.965267564375612E+01    0.818073577942842E-02
    0.965600903838064E+01    0.817160034466255E-02
    0.965934243300517E+01    0.816249812996597E-02
    0.966267582762969E+01    0.815342907588825E-02
    0.966600922225422E+01    0.814439312259255E-02
    0.966934261687874E+01    0.813539021033314E-02
    0.967267601150327E+01    0.812642027930508E-02
    0.967600940612779E+01    0.811748327054974E-02
    0.967934280075232E+01    0.810857912444246E-02
    0.968267619537684E+01    0.809970777583193E-02
    0.968600959000137E+01    0.809086919814714E-02
    0.968934298462589E+01    0.808206330177249E-02
    0.969267637925042E+01    0.807329004739191E-02
    0.969600977387494E+01    0.806454938241090E-02
    0.969934316849947E+01    0.805584125811930E-02
    0.970267656312399E+01    0.804716562611119E-02
    0.970600995774852E+01    0.803852244117039E-02
    0.970934335237305E+01    0.802991166038019E-02
    0.971267674699757E+01    0.802133324322201E-02
    0.971601014162210E+01    0.801278715133062E-02
    0.971934353624662E+01    0.800427334884153E-02
    0.972267693087115E+01    0.799579180225372E-02
    0.972601032549567E+01    0.798734248031226E-02
    0.972934372012019E+01    0.797892535408285E-02
    0.973267711474472E+01    0.797054039654732E-02
    0.973601050936924E+01    0.796218758316164E-02
    0.973934390399377E+01    0.795386689047533E-02
    0.974267729861829E+01    0.794557829723480E-02
    0.974601069324282E+01    0.793732178352221E-02
    0.974934408786734E+01    0.792909733078644E-02
    0.975267748249187E+01    0.792090492148266E-02
    0.975601087711639E+01    0.791274453888988E-02
    0.975934427174092E+01    0.790461616710979E-02
    0.976267766636544E+01    0.789651979057435E-02
    0.976601106098996E+01    0.788845539403377E-02
    0.976934445561449E+01    0.788042296221487E-02
    0.977267785023902E+01    0.787242247965768E-02
    0.977601124486354E+01    0.786445393070267E-02
    0.977934463948806E+01    0.785651729902046E-02
    0.978267803411259E+01    0.784861256758381E-02
    0.978601142873712E+01    0.784073971871167E-02
    0.978934482336164E+01    0.783289873370454E-02
    0.979267821798616E+01    0.782508959278856E-02
    0.979601161261069E+01    0.781731227516071E-02
    0.979934500723521E+01    0.780956675889942E-02
    0.980267840185974E+01    0.780185302074415E-02
    0.980601179648426E+01    0.779417103645234E-02
    0.980934519110879E+01    0.778652078040975E-02
    0.981267858573331E+01    0.777890222556903E-02
    0.981601198035784E+01    0.777131534581289E-02
    0.981934537498236E+01    0.776376011068961E-02
    0.982267876960689E+01    0.775623649099401E-02
    0.982601216423141E+01    0.774874445672252E-02
    0.982934555885593E+01    0.774128397695992E-02
    0.983267895348046E+01    0.773385502011091E-02
    0.983601234810498E+01    0.772645755438060E-02
    0.983934574272951E+01    0.771909154791984E-02
    0.984267913735403E+01    0.771175696893114E-02
    0.984601253197856E+01    0.770445378568549E-02
    0.984934592660308E+01    0.769718196696187E-02
    0.985267932122761E+01    0.768994148192575E-02
    0.985601271585213E+01    0.768273230075795E-02
    0.985934611047666E+01    0.767555439435588E-02
    0.986267950510118E+01    0.766840773470710E-02
    0.986601289972571E+01    0.766129229540618E-02
    0.986934629435023E+01    0.765420805044603E-02
    0.987267968897475E+01    0.764715497634289E-02
    0.987601308359928E+01    0.764013304943671E-02
    0.987934647822381E+01    0.763314227434564E-02
    0.988267987284833E+01    0.762618257245795E-02
    0.988601326747285E+01    0.761925397696037E-02
    0.988934666209738E+01    0.761235646018794E-02
    0.989268005672190E+01    0.760549000815435E-02
    0.989601345134643E+01    0.759865460997806E-02
    0.989934684597095E+01    0.759185025602674E-02
    0.990268024059548E+01    0.758507693904609E-02
    0.990601363522000E+01    0.757833465354162E-02
    0.990934702984453E+01    0.757162339577146E-02
    0.991268042446905E+01    0.756494316338152E-02
    0.991601381909358E+01    0.755829395573802E-02
    0.991934721371810E+01    0.755167577379217E-02
    0.992268060834263E+01    0.754508861962354E-02
    0.992601400296715E+01    0.753853249661847E-02
    0.992934739759168E+01    0.753200740906008E-02
    0.993268079221620E+01    0.752551336221837E-02
    0.993601418684072E+01    0.751905036234894E-02
    0.993934758146525E+01    0.751261841587835E-02
    0.994268097608977E+01    0.750621752994797E-02
    0.994601437071430E+01    0.749984771196262E-02
    0.994934776533882E+01    0.749350896954465E-02
    0.995268115996335E+01    0.748720131026666E-02
    0.995601455458787E+01    0.748092474158857E-02
    0.995934794921240E+01    0.747467927092961E-02
    0.996268134383692E+01    0.746846490533145E-02
    0.996601473846144E+01    0.746228165135809E-02
    0.996934813308597E+01    0.745612951512321E-02
    0.997268152771050E+01    0.745000850236049E-02
    0.997601492233502E+01    0.744391861778287E-02
    0.997934831695954E+01    0.743785986613639E-02
    0.998268171158407E+01    0.743183225097329E-02
    0.998601510620860E+01    0.742583577555539E-02
    0.998934850083312E+01    0.741987044238134E-02
    0.999268189545764E+01    0.741393625333792E-02
    0.999601529008217E+01    0.740803320989112E-02
    0.999934868470669E+01    0.740216131292603E-02
    0.100026820793312E+02    0.739632056299802E-02
    0.100060154739557E+02    0.739051096040274E-02
    0.100093488685803E+02    0.738473250497600E-02
    0.100126822632048E+02    0.737898519655726E-02
    0.100160156578293E+02    0.737326903273801E-02
    0.100193490524538E+02    0.736758402282339E-02
    0.100226824470784E+02    0.736193015588446E-02
    0.100260158417029E+02    0.735630743734939E-02
    0.100293492363274E+02    0.735071586841529E-02
    0.100326826309519E+02    0.734515545018307E-02
    0.100360160255765E+02    0.733962618613685E-02
    0.100393494202010E+02    0.733412807930610E-02
    0.100426828148255E+02    0.732866113443248E-02
    0.100460162094500E+02    0.732322535716652E-02
    0.100493496040746E+02    0.731782075446516E-02
    0.100526829986991E+02    0.731244733466185E-02
    0.100560163933236E+02    0.730710510768935E-02
    0.100593497879481E+02    0.730179408452193E-02
    0.100626831825727E+02    0.729651427825721E-02
    0.100660165771972E+02    0.729126570293751E-02
    0.100693499718217E+02    0.728604837538215E-02
    0.100726833664462E+02    0.728086231467682E-02
    0.100760167610708E+02    0.727570753733100E-02
    0.100793501556953E+02    0.727058405629475E-02
    0.100826835503198E+02    0.726549192004083E-02
    0.100860169449443E+02    0.726043113240757E-02
    0.100893503395689E+02    0.725540172469521E-02
    0.100926837341934E+02    0.725040372498710E-02
    0.100960171288179E+02    0.724543716283671E-02
    0.100993505234424E+02    0.724050206919064E-02
    0.101026839180670E+02    0.723559847633400E-02
    0.101060173126915E+02    0.723072641790475E-02
    0.101093507073160E+02    0.722588592880009E-02
    0.101126841019405E+02    0.722107704487536E-02
    0.101160174965651E+02    0.721629980300551E-02
    0.101193508911896E+02    0.721155424113731E-02
    0.101226842858141E+02    0.720684039789803E-02
    0.101260176804386E+02    0.720215831261162E-02
    0.101293510750632E+02    0.719750802521300E-02
    0.101326844696877E+02    0.719288957615661E-02
    0.101360178643122E+02    0.718830300634872E-02
    0.101393512589367E+02    0.718374835694445E-02
    0.101426846535613E+02    0.717922566920072E-02
    0.101460180481858E+02    0.717473498486870E-02
    0.101493514428103E+02    0.717027634550547E-02
    0.101526848374348E+02    0.716584979286125E-02
    0.101560182320594E+02    0.716145536855373E-02
    0.101593516266839E+02    0.715709311430164E-02
    0.101626850213084E+02    0.715276307163292E-02
    0.101660184159329E+02    0.714846528210391E-02
    0.101693518105575E+02    0.714419978698361E-02
    0.101726852051820E+02    0.713996662778877E-02
    0.101760185998065E+02    0.713576584566583E-02
    0.101793519944310E+02    0.713159748194719E-02
    0.101826853890556E+02    0.712746157788885E-02
    0.101860187836801E+02    0.712335817482037E-02
    0.101893521783046E+02    0.711928731424257E-02
    0.101926855729291E+02    0.711524903793570E-02
    0.101960189675537E+02    0.711124338750899E-02
    0.101993523621782E+02    0.710727040561087E-02
    0.102026857568027E+02    0.710333013493304E-02
    0.102060191514272E+02    0.709942261861361E-02
    0.102093525460517E+02    0.709554790078877E-02
    0.102126859406763E+02    0.709170602591291E-02
    0.102160193353008E+02    0.708789703941945E-02
    0.102193527299253E+02    0.708412098076420E-02
    0.102226861245498E+02    0.708037792099278E-02
    0.102260195191744E+02    0.707666788297946E-02
    0.102293529137989E+02    0.707299092633739E-02
    0.102326863084234E+02    0.706934710151707E-02
    0.102360197030479E+02    0.706573646165002E-02
    0.102393530976725E+02    0.706215906024256E-02
    0.102426864922970E+02    0.705861495319098E-02
    0.102460198869215E+02    0.705510419747876E-02
    0.102493532815460E+02    0.705162685198854E-02
    0.102526866761706E+02    0.704818297737843E-02
    0.102560200707951E+02    0.704477263591333E-02
    0.102593534654196E+02    0.704139589167074E-02
    0.102626868600441E+02    0.703805281062252E-02
    0.102660202546687E+02    0.703474346035253E-02
    0.102693536492932E+02    0.703146791058363E-02
    0.102726870439177E+02    0.702822623256317E-02
    0.102760204385422E+02    0.702501849945947E-02
    0.102793538331668E+02    0.702184478602768E-02
    0.102826872277913E+02    0.701870517007564E-02
    0.102860206224158E+02    0.701559972722326E-02
    0.102893540170403E+02    0.701252853971395E-02
    0.102926874116649E+02    0.700949168865374E-02
    0.102960208062894E+02    0.700648925707906E-02
    0.102993542009139E+02    0.700352132924039E-02
    0.103026875955384E+02    0.700058799158557E-02
    0.103060209901630E+02    0.699768933108536E-02
    0.103093543847875E+02    0.699482543654810E-02
    0.103126877794120E+02    0.699199639785260E-02
    0.103160211740365E+02    0.698920230576900E-02
    0.103193545686611E+02    0.698644325240464E-02
    0.103226879632856E+02    0.698371933082245E-02
    0.103260213579101E+02    0.698103063492708E-02
    0.103293547525346E+02    0.697837725958391E-02
    0.103326881471592E+02    0.697575930052833E-02
    0.103360215417837E+02    0.697317685415543E-02
    0.103393549364082E+02    0.697063001773321E-02
    0.103426883310327E+02    0.696811888919854E-02
    0.103460217256573E+02    0.696564356716354E-02
    0.103493551202818E+02    0.696320415087089E-02
    0.103526885149063E+02    0.696080074029846E-02
    0.103560219095308E+02    0.695843343594202E-02
    0.103593553041554E+02    0.695610233906724E-02
    0.103626886987799E+02    0.695380755151719E-02
    0.103660220934044E+02    0.695154917596529E-02
    0.103693554880289E+02    0.694932731544040E-02
    0.103726888826535E+02    0.694714207418723E-02
    0.103760222772780E+02    0.694499355702714E-02
    0.103793556719025E+02    0.694288186942648E-02
    0.103826890665270E+02    0.694080711807525E-02
    0.103860224611516E+02    0.693876941043675E-02
    0.103893558557761E+02    0.693676885496018E-02
    0.103926892504006E+02    0.693480556141296E-02
    0.103960226450251E+02    0.693287964045792E-02
    0.103993560396497E+02    0.693099120416529E-02
    0.104026894342742E+02    0.692914036604492E-02
    0.104060228288987E+02    0.692732724078200E-02
    0.104093562235232E+02    0.692555194464446E-02
    0.104126896181478E+02    0.692381459559777E-02
    0.104160230127723E+02    0.692211531319737E-02
    0.104193564073968E+02    0.692045421872500E-02
    0.104226898020213E+02    0.691883143539301E-02
    0.104260231966459E+02    0.691724708999068E-02
    0.104293565912704E+02    0.691570130282458E-02
    0.104326899858949E+02    0.691419421102676E-02
    0.104360233805194E+02    0.691272594229589E-02
    0.104393567751440E+02    0.691129663010787E-02
    0.104426901697685E+02    0.690990641036871E-02
    0.104460235643930E+02    0.690855542060866E-02
    0.104493569590175E+02    0.690724380065495E-02
    0.104526903536421E+02    0.690597169425998E-02
    0.104560237482666E+02    0.690473924518278E-02
    0.104593571428911E+02    0.690354660092497E-02
    0.104626905375156E+02    0.690239391123203E-02
    0.104660239321401E+02    0.690128132826667E-02
    0.104693573267647E+02    0.690020900656706E-02
    0.104726907213892E+02    0.689917710309292E-02
    0.104760241160137E+02    0.689818577715313E-02
    0.104793575106382E+02    0.689723519034477E-02
    0.104826909052628E+02    0.689632550787468E-02
    0.104860242998873E+02    0.689545689572440E-02
    0.104893576945118E+02    0.689462953400144E-02
    0.104926910891363E+02    0.689384355207019E-02
    0.104960244837609E+02    0.689309917312539E-02
    0.104993578783854E+02    0.689239655203735E-02
    0.105026912730099E+02    0.689173586776031E-02
    0.105060246676344E+02    0.689111730046001E-02
    0.105093580622590E+02    0.689054103240762E-02
    0.105126914568835E+02    0.689000724785754E-02
    0.105160248515080E+02    0.688951613321143E-02
    0.105193582461325E+02    0.688906787681204E-02
    0.105226916407571E+02    0.688866266884344E-02
    0.105260250353816E+02    0.688830070244815E-02
    0.105293584300061E+02    0.688798217094550E-02
    0.105326918246306E+02    0.688770727138347E-02
    0.105360252192552E+02    0.688747620093878E-02
    0.105393586138797E+02    0.688728916151439E-02
    0.105426920085042E+02    0.688714635360166E-02
    0.105460254031287E+02    0.688704798168317E-02
    0.105493587977533E+02    0.688699425170908E-02
    0.105526921923778E+02    0.688698537142983E-02
    0.105560255870023E+02    0.688702155079064E-02
    0.105593589816268E+02    0.688710300150924E-02
    0.105626923762514E+02    0.688722993760398E-02
    0.105660257708759E+02    0.688740257490407E-02
    0.105693591655004E+02    0.688762113131795E-02
    0.105726925601249E+02    0.688788582767026E-02
    0.105760259547495E+02    0.688819688590004E-02
    0.105793593493740E+02    0.688855453089898E-02
    0.105826927439985E+02    0.688895898985167E-02
    0.105860261386230E+02    0.688941049231462E-02
    0.105893595332476E+02    0.688990927039940E-02
    0.105926929278721E+02    0.689045555876036E-02
    0.105960263224966E+02    0.689104959465074E-02
    0.105993597171211E+02    0.689169161829991E-02
    0.106026931117457E+02    0.689238187257062E-02
    0.106060265063702E+02    0.689312060335496E-02
    0.106093599009947E+02    0.689390805956903E-02
    0.106126932956192E+02    0.689474449309310E-02
    0.106160266902438E+02    0.689563015927211E-02
    0.106193600848683E+02    0.689656531651181E-02
    0.106226934794928E+02    0.689755022662782E-02
    0.106260268741173E+02    0.689858515501365E-02
    0.106293602687419E+02    0.689967037052886E-02
    0.106326936633664E+02    0.690080614594782E-02
    0.106360270579909E+02    0.690199276262191E-02
    0.106393604526154E+02    0.690323047373941E-02
    0.106426938472400E+02    0.690451960251093E-02
    0.106460272418645E+02    0.690586041493175E-02
    0.106493606364890E+02    0.690725320525545E-02
    0.106526940311135E+02    0.690869826926852E-02
    0.106560274257381E+02    0.691019590696029E-02
    0.106593608203626E+02    0.691174642221720E-02
    0.106626942149871E+02    0.691335012252681E-02
    0.106660276096116E+02    0.691500732043461E-02
    0.106693610042362E+02    0.691671833236876E-02
    0.106726943988607E+02    0.691848347883186E-02
    0.106760277934852E+02    0.692030308493459E-02
    0.106793611881097E+02    0.692217747987881E-02
    0.106826945827343E+02    0.692410699739517E-02
    0.106860279773588E+02    0.692609197549018E-02
    0.106893613719833E+02    0.692813275691044E-02
    0.106926947666078E+02    0.693022968794280E-02
    0.106960281612324E+02    0.693238312070303E-02
    0.106993615558569E+02    0.693459341306510E-02
    0.107026949504814E+02    0.693686089804894E-02
    0.107060283451059E+02    0.693918599584883E-02
    0.107093617397305E+02    0.694156903492755E-02
    0.107126951343550E+02    0.694401039745908E-02
    0.107160285289795E+02    0.694651046185793E-02
    0.107193619236040E+02    0.694906961117885E-02
    0.107226953182286E+02    0.695168823199181E-02
    0.107260287128531E+02    0.695436671764228E-02
    0.107293621074776E+02    0.695710546312784E-02
    0.107326955021021E+02    0.695990486985122E-02
    0.107360288967266E+02    0.696276534352807E-02
    0.107393622913512E+02    0.696568729450430E-02
    0.107426956859757E+02    0.696867113854253E-02
    0.107460290806002E+02    0.697171729492780E-02
    0.107493624752247E+02    0.697482618875441E-02
    0.107526958698493E+02    0.697799824991446E-02
    0.107560292644738E+02    0.698123391286982E-02
    0.107593626590983E+02    0.698453361791602E-02
    0.107626960537228E+02    0.698789780986335E-02
    0.107660294483474E+02    0.699132693887154E-02
    0.107693628429719E+02    0.699482146090073E-02
    0.107726962375964E+02    0.699838183592324E-02
    0.107760296322209E+02    0.700200853136260E-02
    0.107793630268455E+02    0.700570201901478E-02
    0.107826964214700E+02    0.700946277666924E-02
    0.107860298160945E+02    0.701329128802101E-02
    0.107893632107190E+02    0.701718804263412E-02
    0.107926966053436E+02    0.702115353625047E-02
    0.107960299999681E+02    0.702518827078568E-02
    0.107993633945926E+02    0.702929275441632E-02
    0.108026967892171E+02    0.703346750201553E-02
    0.108060301838417E+02    0.703771303484832E-02
    0.108093635784662E+02    0.704202988096988E-02
    0.108126969730907E+02    0.704641857546426E-02
    0.108160303677152E+02    0.705087966028585E-02
    0.108193637623398E+02    0.705541368467503E-02
    0.108226971569643E+02    0.706002120513970E-02
    0.108260305515888E+02    0.706470278573743E-02
    0.108293639462133E+02    0.706945899783768E-02
    0.108326973408379E+02    0.707429042152182E-02
    0.108360307354624E+02    0.707919764333333E-02
    0.108393641300869E+02    0.708418125909238E-02
    0.108426975247114E+02    0.708924187201480E-02
    0.108460309193360E+02    0.709438009423591E-02
    0.108493643139605E+02    0.709959654637070E-02
    0.108526977085850E+02    0.710489193678009E-02
    0.108560311032095E+02    0.711026666418473E-02
    0.108593644978341E+02    0.711572161453928E-02
    0.108626978924586E+02    0.712125736406323E-02
    0.108660312870831E+02    0.712687457760683E-02
    0.108693646817076E+02    0.713257392935978E-02
    0.108726980763322E+02    0.713835610313582E-02
    0.108760314709567E+02    0.714422179290606E-02
    0.108793648655812E+02    0.715017170009569E-02
    0.108826982602057E+02    0.715620653909308E-02
    0.108860316548303E+02    0.716232703244755E-02
    0.108893650494548E+02    0.716853391314391E-02
    0.108926984440793E+02    0.717482792455654E-02
    0.108960318387038E+02    0.718120982059385E-02
    0.108993652333284E+02    0.718768036441298E-02
    0.109026986279529E+02    0.719424033209436E-02
    0.109060320225774E+02    0.720089050870889E-02
    0.109093654172019E+02    0.720763169106959E-02
    0.109126988118265E+02    0.721446468654951E-02
    0.109160322064510E+02    0.722139031203249E-02
    0.109193656010755E+02    0.722840940977562E-02
    0.109226989957000E+02    0.723552280323336E-02
    0.109260323903246E+02    0.724273135584337E-02
    0.109293657849491E+02    0.725003593240284E-02
    0.109326991795736E+02    0.725743740966532E-02
    0.109360325741981E+02    0.726493667715384E-02
    0.109393659688227E+02    0.727253463509927E-02
    0.109426993634472E+02    0.728023220345337E-02
    0.109460327580717E+02    0.728803030403665E-02
    0.109493661526962E+02    0.729592987867662E-02
    0.109526995473208E+02    0.730393188091179E-02
    0.109560329419453E+02    0.731203727744457E-02
    0.109593663365698E+02    0.732024704850081E-02
    0.109626997311943E+02    0.732856218829896E-02
    0.109660331258188E+02    0.733698370513049E-02
    0.109693665204434E+02    0.734551262130570E-02
    0.109726999150679E+02    0.735414997403850E-02
    0.109760333096924E+02    0.736289681525337E-02
    0.109793667043170E+02    0.737175421193969E-02
    0.109827000989415E+02    0.738072324652624E-02
    0.109860334935660E+02    0.738980501708163E-02
    0.109893668881905E+02    0.739900063766499E-02
    0.109927002828150E+02    0.740831123858100E-02
    0.109960336774396E+02    0.741773796682224E-02
    0.109993670720641E+02    0.742728198626383E-02
    0.110027004666886E+02    0.743694447801611E-02
    0.110060338613131E+02    0.744672664084035E-02
    0.110093672559377E+02    0.745662969136996E-02
    0.110127006505622E+02    0.746665486463572E-02
    0.110160340451867E+02    0.747680341434221E-02
    0.110193674398112E+02    0.748707661324641E-02
    0.110227008344358E+02    0.749747575340343E-02
    0.110260342290603E+02    0.750800214689859E-02
    0.110293676236848E+02    0.751865712596829E-02
    0.110327010183093E+02    0.752944204342660E-02
    0.110360344129339E+02    0.754035827324511E-02
    0.110393678075584E+02    0.755140721077421E-02
    0.110427012021829E+02    0.756259027286738E-02
    0.110460345968074E+02    0.757390889963973E-02
    0.110493679914320E+02    0.758536455329478E-02
    0.110527013860565E+02    0.759695871923253E-02
    0.110560347806810E+02    0.760869290699322E-02
    0.110593681753055E+02    0.762056864946566E-02
    0.110627015699301E+02    0.763258750508342E-02
    0.110660349645546E+02    0.764475105701931E-02
    0.110693683591791E+02    0.765706091592434E-02
    0.110727017538036E+02    0.766951869348627E-02
    0.110760351484282E+02    0.768212609819644E-02
    0.110793685430527E+02    0.769488478330084E-02
    0.110827019376772E+02    0.770779647289251E-02
    0.110860353323017E+02    0.772086291066775E-02
    0.110893687269263E+02    0.773408586982815E-02
    0.110927021215508E+02    0.774746715215437E-02
    0.110960355161753E+02    0.776100858953729E-02
    0.110993689107998E+02    0.777471204397370E-02
    0.111027023054244E+02    0.778857940849043E-02
    0.111060357000489E+02    0.780261260729455E-02
    0.111093690946734E+02    0.781681359739043E-02
    0.111127024892979E+02    0.783118436782945E-02
    0.111160358839225E+02    0.784572694166083E-02
    0.111193692785470E+02    0.786044337551584E-02
    0.111227026731715E+02    0.787533576079135E-02
    0.111260360677960E+02    0.789040622452694E-02
    0.111293694624206E+02    0.790565692978485E-02
    0.111327028570451E+02    0.792109007668333E-02
    0.111360362516696E+02    0.793670790811966E-02
    0.111393696462941E+02    0.795251266970539E-02
    0.111427030409187E+02    0.796850672139895E-02
    0.111460364355432E+02    0.798469239182379E-02
    0.111493698301677E+02    0.800107207952190E-02
    0.111527032247922E+02    0.801764822284266E-02
    0.111560366194168E+02    0.803442329960945E-02
    0.111593700140413E+02    0.805139983269088E-02
    0.111627034086658E+02    0.806858038845324E-02
    0.111660368032903E+02    0.808596757877429E-02
    0.111693701979149E+02    0.810356406113424E-02
    0.111727035925394E+02    0.812137254057600E-02
    0.111760369871639E+02    0.813939576999193E-02
    0.111793703817884E+02    0.815763655146391E-02
    0.111827037764130E+02    0.817609773734068E-02
    0.111860371710375E+02    0.819478223124937E-02
    0.111893705656620E+02    0.821369298969351E-02
    0.111927039602865E+02    0.823283302230119E-02
    0.111960373549111E+02    0.825220539388929E-02
    0.111993707495356E+02    0.827181322556553E-02
    0.112027041441601E+02    0.829165969554220E-02
    0.112060375387846E+02    0.831174804105017E-02
    0.112093709334092E+02    0.833208155929889E-02
    0.112127043280337E+02    0.835266360905515E-02
    0.112160377226582E+02    0.837349761200036E-02
    0.112193711172827E+02    0.839458705424915E-02
    0.112227045119073E+02    0.841593548782467E-02
    0.112260379065318E+02    0.843754653225818E-02
    0.112293713011563E+02    0.845942387617665E-02
    0.112327046957808E+02    0.848157127894832E-02
    0.112360380904054E+02    0.850399257234003E-02
    0.112393714850299E+02    0.852669166236383E-02
    0.112427048796544E+02    0.854967253089817E-02
    0.112460382742789E+02    0.857293923772529E-02
    0.112493716689034E+02    0.859649592207506E-02
    0.112527050635280E+02    0.862034680541731E-02
    0.112560384581525E+02    0.864449619200573E-02
    0.112593718527770E+02    0.866894847203772E-02
    0.112627052474015E+02    0.869370812440721E-02
    0.112660386420261E+02    0.871877971640947E-02
    0.112693720366506E+02    0.874416790843526E-02
    0.112727054312751E+02    0.876987745531880E-02
    0.112760388258996E+02    0.879591320851440E-02
    0.112793722205242E+02    0.882228011895528E-02
    0.112827056151487E+02    0.884898323928785E-02
    0.112860390097732E+02    0.887602772717156E-02
    0.112893724043977E+02    0.890341884959909E-02
    0.112927057990223E+02    0.893116200499702E-02
    0.112960391936468E+02    0.895926244941205E-02
    0.112993725882713E+02    0.898772621055719E-02
    0.113027059828958E+02    0.901655872269264E-02
    0.113060393775204E+02    0.904576587658750E-02
    0.113093727721449E+02    0.907535364130001E-02
    0.113127061667694E+02    0.910532811061124E-02
    0.113160395613939E+02    0.913569550820846E-02
    0.113193729560185E+02    0.916646219206893E-02
    0.113227063506430E+02    0.919763465790545E-02
    0.113260397452675E+02    0.922921954310762E-02
    0.113293731398920E+02    0.926122363022464E-02
    0.113327065345166E+02    0.929365385099949E-02
    0.113360399291411E+02    0.932651729042463E-02
    0.113393733237656E+02    0.935982119081790E-02
    0.113427067183901E+02    0.939357295613622E-02
    0.113460401130147E+02    0.942778015620111E-02
    0.113493735076392E+02    0.946245053133118E-02
    0.113527069022637E+02    0.949759199647628E-02
    0.113560402968882E+02    0.953321264564564E-02
    0.113593736915128E+02    0.956932073716854E-02
    0.113627070861373E+02    0.960592487710129E-02
    0.113660404807618E+02    0.964303352494806E-02
    0.113693738753863E+02    0.968065566136520E-02
    0.113727072700109E+02    0.971880035194254E-02
    0.113760406646354E+02    0.975747687949467E-02
    0.113793740592599E+02    0.979669475175992E-02
    0.113827074538844E+02    0.983646370038305E-02
    0.113860408485090E+02    0.987679368877359E-02
    0.113893742431335E+02    0.991769492004814E-02
    0.113927076377580E+02    0.995917784217879E-02
    0.113960410323825E+02    0.100012531565306E-01
    0.113993744270071E+02    0.100439318248653E-01
    0.114027078216316E+02    0.100872250770859E-01
    0.114060412162561E+02    0.101311444197689E-01
    0.114093746108806E+02    0.101757016441645E-01
    0.114127080055052E+02    0.102209088349314E-01
    0.114160414001297E+02    0.102667783791466E-01
    0.114193747947542E+02    0.103133229758270E-01
    0.114227081893787E+02    0.103605556453654E-01
    0.114260415840033E+02    0.104084897396507E-01
    0.114293749786278E+02    0.104571389525038E-01
    0.114327083732523E+02    0.105065173304185E-01
    0.114360417678768E+02    0.105566392837611E-01
    0.114393751625014E+02    0.106075195984919E-01
    0.114427085571259E+02    0.106591734480137E-01
    0.114460419517504E+02    0.107116164059437E-01
    0.114493753463749E+02    0.107648644589511E-01
    0.114527087409995E+02    0.108189340203224E-01
    0.114560421356240E+02    0.108738419439482E-01
    0.114593755302485E+02    0.109296055389131E-01
    0.114627089248730E+02    0.109862425846585E-01
    0.114660423194976E+02    0.110437713466646E-01
    0.114693757141221E+02    0.111022105929567E-01
    0.114727091087466E+02    0.111615796108627E-01
    0.114760425033711E+02    0.112218982248987E-01
    0.114793758979957E+02    0.112831868151931E-01
    0.114827092926202E+02    0.113454663363766E-01
    0.114860426872447E+02    0.114087583382551E-01
    0.114893760818692E+02    0.114730849852545E-01
    0.114927094764938E+02    0.115384690793542E-01
    0.114960428711183E+02    0.116049340819892E-01
    0.114993762657428E+02    0.116725041371948E-01
    0.115027096603673E+02    0.117412040969515E-01
    0.115060430549919E+02    0.118110595459431E-01
    0.115093764496164E+02    0.118820968283111E-01
    0.115127098442409E+02    0.119543430759707E-01
    0.115160432388654E+02    0.120278262404776E-01
    0.115193766334899E+02    0.121025751343674E-01
    0.115227100281145E+02    0.121786191570807E-01
    0.115260434227390E+02    0.122559894586248E-01
    0.115293768173635E+02    0.123347171437948E-01
    0.115327102119880E+02    0.124148348086855E-01
    0.115360436066126E+02    0.124963759843838E-01
    0.115393770012371E+02    0.125793752545733E-01
    0.115427103958616E+02    0.126638683001301E-01
    0.115460437904861E+02    0.127498919427799E-01
    0.115493771851107E+02    0.128374841899064E-01
    0.115527105797352E+02    0.129266842817541E-01
    0.115560439743597E+02    0.130175327403476E-01
    0.115593773689842E+02    0.131100714211220E-01
    0.115627107636088E+02    0.132043435667850E-01
    0.115660441582333E+02    0.133003938635571E-01
    0.115693775528578E+02    0.133982685009737E-01
    0.115727109474823E+02    0.134980152334373E-01
    0.115760443421069E+02    0.135996834437931E-01
    0.115793777367314E+02    0.137033242231999E-01
    0.115827111313559E+02    0.138089904239303E-01
    0.115860445259804E+02    0.139167367798998E-01
    0.115893779206050E+02    0.140266194140310E-01
    0.115927113152295E+02    0.141386980560729E-01
    0.115960447098540E+02    0.142530325934211E-01
    0.115993781044785E+02    0.143696861031045E-01
    0.116027114991031E+02    0.144887238288607E-01
    0.116060448937276E+02    0.146102133488885E-01
    0.116093782883521E+02    0.147342247424346E-01
    0.116127116829766E+02    0.148608306971195E-01
    0.116160450776012E+02    0.149901066243519E-01
    0.116193784722257E+02    0.151221307881774E-01
    0.116227118668502E+02    0.152569844361677E-01
    0.116260452614747E+02    0.153947519399436E-01
    0.116293786560993E+02    0.155355209428827E-01
    0.116327120507238E+02    0.156793825142819E-01
    0.116360454453483E+02    0.158264313175918E-01
    0.116393788399728E+02    0.159767657814309E-01
    0.116427122345974E+02    0.161304882844538E-01
    0.116460456292219E+02    0.162877053510278E-01
    0.116493790238464E+02    0.164485278568390E-01
    0.116527124184709E+02    0.166130712472628E-01
    0.116560458130955E+02    0.167814557692455E-01
    0.116593792077200E+02    0.169538067159493E-01
    0.116627126023445E+02    0.171302546890448E-01
    0.116660459969690E+02    0.173109358712665E-01
    0.116693793915936E+02    0.174959923232353E-01
    0.116727127862181E+02    0.176855722933854E-01
    0.116760461808426E+02    0.178798305495916E-01
    0.116793795754671E+02    0.180789287311387E-01
    0.116827129700917E+02    0.182830357239183E-01
    0.116860463647162E+02    0.184923280595708E-01
    0.116893797593407E+02    0.187069903405801E-01
    0.116927131539652E+02    0.189272156938870E-01
    0.116960465485898E+02    0.191532062543846E-01
    0.116993799432143E+02    0.193851736813544E-01
    0.117027133378388E+02    0.196233397097456E-01
    0.117060467324633E+02    0.198679367391430E-01
    0.117093801270879E+02    0.201192084649772E-01
    0.117127135217124E+02    0.203774105519048E-01
    0.117160469163369E+02    0.206428113574909E-01
    0.117193803109614E+02    0.209156927047082E-01
    0.117227137055860E+02    0.211963507139954E-01
    0.117260471002105E+02    0.214850966932221E-01
    0.117293804948350E+02    0.217822580930211E-01
    0.117327138894595E+02    0.220881795470736E-01
    0.117360472840841E+02    0.224032239540131E-01
    0.117393806787086E+02    0.227277737023546E-01
    0.117427140733331E+02    0.230622319132347E-01
    0.117460474679576E+02    0.234070238899012E-01
    0.117493808625822E+02    0.237625985325608E-01
    0.117527142572067E+02    0.241294259099054E-01
    0.117560476518312E+02    0.245080193416567E-01
    0.117593810464557E+02    0.248988967907717E-01
    0.117627144410803E+02    0.253026232130170E-01
    0.117660478357048E+02    0.257197927315823E-01
    0.117693812303293E+02    0.261510350195794E-01
    0.117727146249538E+02    0.265970179191642E-01
    0.117760480195783E+02    0.270584502927397E-01
    0.117793814142029E+02    0.275360851107743E-01
    0.117827148088274E+02    0.280307228345244E-01
    0.117860482034519E+02    0.285432150949394E-01
    0.117893815980764E+02    0.290744687149329E-01
    0.117927149927010E+02    0.296254501142892E-01
    0.117960483873255E+02    0.301971901161562E-01
    0.117993817819500E+02    0.307907892336009E-01
    0.118027151765745E+02    0.314074234631600E-01
    0.118060485711991E+02    0.320483506522684E-01
    0.118093819658236E+02    0.327149175110399E-01
    0.118127153604481E+02    0.334085673380470E-01
    0.118160487550726E+02    0.341308485543945E-01
    0.118193821496972E+02    0.348834244543525E-01
    0.118227155443217E+02    0.356680813546426E-01
    0.118260489389462E+02    0.364867456771626E-01
    0.118293823335707E+02    0.373414902490467E-01
    0.118327157281953E+02    0.382345524980666E-01
    0.118360491228198E+02    0.391683493187663E-01
    0.118393825174443E+02    0.401454948558380E-01
    0.118427159120688E+02    0.411688203375989E-01
    0.118460493066934E+02    0.422413963046411E-01
    0.118493827013179E+02    0.433665575194003E-01
    0.118527160959424E+02    0.445479310019130E-01
    0.118560494905669E+02    0.457894676041766E-01
    0.118593828851915E+02    0.470954776611052E-01
    0.118627162798160E+02    0.484706713337645E-01
    0.118660496744405E+02    0.499202043626798E-01
    0.118693830690650E+02    0.514497300840595E-01
    0.118727164636896E+02    0.530654587000870E-01
    0.118760498583141E+02    0.547742250176394E-01
    0.118793832529386E+02    0.565835660091029E-01
    0.118827166475631E+02    0.585018099538580E-01
    0.118860500421877E+02    0.605381790966870E-01
    0.118893834368122E+02    0.627029082808680E-01
    0.118927168314367E+02    0.650073824518677E-01
    0.118960502260612E+02    0.674642965500237E-01
    0.118993836206858E+02    0.700878420796892E-01
    0.119027170153103E+02    0.728939255745101E-01
    0.119060504099348E+02    0.759004253633238E-01
    0.119093838045593E+02    0.791274945408768E-01
    0.119127171991839E+02    0.825979199116076E-01
    0.119160505938084E+02    0.863375490842964E-01
    0.119193839884329E+02    0.903758009599928E-01
    0.119227173830574E+02    0.947462788024016E-01
    0.119260507776820E+02    0.994875102130403E-01
    0.119293841723065E+02    0.104643845025418E+00
    0.119327175669310E+02    0.110266550937203E+00
    0.119360509615555E+02    0.116415158403612E+00
    0.119393843561801E+02    0.123159121918774E+00
    0.119427177508046E+02    0.130579885926100E+00
    0.119460511454291E+02    0.138773472300377E+00
    0.119493845400536E+02    0.147853745872254E+00
    0.119527179346782E+02    0.157956569399564E+00
    0.119560513293027E+02    0.169245136665410E+00
    0.119593847239272E+02    0.181916882391617E+00
    0.119627181185517E+02    0.196212526356910E+00
    0.119660515131763E+02    0.212428041321165E+00
    0.119693849078008E+02    0.230930679328639E+00
    0.119727183024253E+02    0.252180712230870E+00
    0.119760516970498E+02    0.276761343780434E+00
    0.119793850916744E+02    0.305420508851799E+00
    0.119827184862989E+02    0.339130291428773E+00
    0.119860518809234E+02    0.379173008003608E+00
    0.119893852755479E+02    0.427268590688822E+00
    0.119927186701725E+02    0.485767567466417E+00
    0.119960520647970E+02    0.557951498601698E+00
    0.119993854594215E+02    0.648514992422601E+00
    0.120027188540460E+02    0.764366922877626E+00
    0.120060522486706E+02    0.916017694085857E+00
    0.120093856432951E+02    0.112009985610084E+01
    0.120127190379196E+02    0.140422011228967E+01
    0.120160524325441E+02    0.181698114747923E+01
    0.120193858271687E+02    0.245059069378791E+01
    0.120227192217932E+02    0.349802721681391E+01
    0.120260526164177E+02    0.542165613495481E+01
    0.120293860110422E+02    0.957446624749825E+01
    0.120327194056667E+02    0.214770659370558E+02
    0.120360528002913E+02    0.869181133793147E+02
    0.120393861949158E+02    0.174525947654765E+06
    0.120427195895403E+02    0.780359934364625E+02
    0.120460529841648E+02    0.197218487995854E+02
    0.120493863787894E+02    0.873562193178253E+01
    0.120527197734139E+02    0.487946756424356E+01
    0.120560531680384E+02    0.309646386904669E+01
    0.120593865626629E+02    0.213051867306592E+01
    0.120627199572875E+02    0.155015667918497E+01
    0.120660533519120E+02    0.117501708246272E+01
    0.120693867465365E+02    0.918961460398304E+00
    0.120727201411610E+02    0.736662108246461E+00
    0.120760535357856E+02    0.602435946079524E+00
    0.120793869304101E+02    0.500856003845401E+00
    0.120827203250346E+02    0.422206975625915E+00
    0.120860537196591E+02    0.360126341312800E+00
    0.120893871142837E+02    0.310307786191839E+00
    0.120927205089082E+02    0.269753591240382E+00
    0.120960539035327E+02    0.236325690313415E+00
    0.120993872981572E+02    0.208466493690099E+00
    0.121027206927818E+02    0.185019926573452E+00
    0.121060540874063E+02    0.165113608067866E+00
    0.121093874820308E+02    0.148079429669961E+00
    0.121127208766553E+02    0.133398879578146E+00
    0.121160542712799E+02    0.120664684962282E+00
    0.121193876659044E+02    0.109553439506633E+00
    0.121227210605289E+02    0.998057658105709E-01
    0.121260544551534E+02    0.912117344995320E-01
    0.121293878497780E+02    0.836000080103730E-01
    0.121327212444025E+02    0.768296612670543E-01
    0.121360546390270E+02    0.707839515228465E-01
    0.121393880336515E+02    0.653655247082819E-01
    0.121427214282761E+02    0.604926923418953E-01
    0.121460548229006E+02    0.560965146110934E-01
    0.121493882175251E+02    0.521184964119249E-01
    0.121527216121496E+02    0.485087536633640E-01
    0.121560550067742E+02    0.452245434824714E-01
    0.121593884013987E+02    0.422290781195282E-01
    0.121627217960232E+02    0.394905618388575E-01
    0.121660551906477E+02    0.369814041905555E-01
    0.121693885852723E+02    0.346775737647421E-01
    0.121727219798968E+02    0.325580645319612E-01
    0.121760553745213E+02    0.306044529398470E-01
    0.121793887691458E+02    0.288005285858631E-01
    0.121827221637704E+02    0.271319848490396E-01
    0.121860555583949E+02    0.255861586375574E-01
    0.121893889530194E+02    0.241518105504706E-01
    0.121927223476439E+02    0.228189384659313E-01
    0.121960557422685E+02    0.215786188746650E-01
    0.121993891368930E+02    0.204228713546653E-01
    0.122027225315175E+02    0.193445424178287E-01
    0.122060559261420E+02    0.183372056350939E-01
    0.122093893207666E+02    0.173950754925536E-01
    0.122127227153911E+02    0.165129328654953E-01
    0.122160561100156E+02    0.156860603646145E-01
    0.122193895046401E+02    0.149101860837492E-01
    0.122227228992647E+02    0.141814345303406E-01
    0.122260562938892E+02    0.134962835230835E-01
    0.122293896885137E+02    0.128515278013660E-01
    0.122327230831382E+02    0.122442431746238E-01
    0.122360564777628E+02    0.116717605574964E-01
    0.122393898723873E+02    0.111316384862995E-01
    0.122427232670118E+02    0.106216408305773E-01
    0.122460566616363E+02    0.101397166347740E-01
    0.122493900562609E+02    0.968398222846495E-02
    0.122527234508854E+02    0.925270530815767E-02
    0.122560568455099E+02    0.884429074692408E-02
    0.122593902401344E+02    0.845726792383406E-02
    0.122627236347590E+02    0.809027938701185E-02
    0.122660570293835E+02    0.774207069436377E-02
    0.122693904240080E+02    0.741148130103891E-02
    0.122727238186325E+02    0.709743635510912E-02
    0.122760572132571E+02    0.679893932409177E-02
    0.122793906078816E+02    0.651506533845399E-02
    0.122827240025061E+02    0.624495518280993E-02
    0.122860573971306E+02    0.598780986239669E-02
    0.122893907917551E+02    0.574288568289396E-02
    0.122927241863797E+02    0.550948979564034E-02
    0.122960575810042E+02    0.528697592475732E-02
    0.122993909756287E+02    0.507474163323363E-02
    0.123027243702532E+02    0.487222325538514E-02
    0.123060577648778E+02    0.467889441268268E-02
    0.123093911595023E+02    0.449426251911553E-02
    0.123127245541268E+02    0.431786635656662E-02
    0.123160579487513E+02    0.414927375076642E-02
    0.123193913433759E+02    0.398807944202659E-02
    0.123227247380004E+02    0.383390313410217E-02
    0.123260581326249E+02    0.368638770477350E-02
    0.123293915272494E+02    0.354519756197880E-02
    0.123327249218740E+02    0.341001713418549E-02
    0.123360583164985E+02    0.328054948044154E-02
    0.123393917111230E+02    0.315651501179837E-02
    0.123427251057475E+02    0.303765031174893E-02
    0.123460585003721E+02    0.292370704885272E-02
    0.123493918949966E+02    0.281445097272014E-02
    0.123527252896211E+02    0.270966098607220E-02
    0.123560586842456E+02    0.260912828682294E-02
    0.123593920788702E+02    0.251265557378188E-02
    0.123627254734947E+02    0.242005631111203E-02
    0.123660588681192E+02    0.233115404638525E-02
    0.123693922627437E+02    0.224578177786548E-02
    0.123727256573683E+02    0.216378136717895E-02
    0.123760590519928E+02    0.208500299358121E-02
    0.123793924466173E+02    0.200930464658070E-02
    0.123827258412418E+02    0.193655165379920E-02
    0.123860592358664E+02    0.186661624147050E-02
    0.123893926304909E+02    0.179937712488948E-02
    0.123927260251154E+02    0.173471912662968E-02
    0.123960594197399E+02    0.167253282034902E-02
    0.123993928143645E+02    0.161271419827683E-02
    0.124027262089890E+02    0.155516436064533E-02
    0.124060596036135E+02    0.149978922539537E-02
    0.124093929982380E+02    0.144649925664165E-02
    0.124127263928626E+02    0.139520921068885E-02
    0.124160597874871E+02    0.134583789810809E-02
    0.124193931821116E+02    0.129830796086610E-02
    0.124227265767361E+02    0.125254566348488E-02
    0.124260599713607E+02    0.120848069705016E-02
    0.124293933659852E+02    0.116604599540436E-02
    0.124327267606097E+02    0.112517756249896E-02
    0.124360601552342E+02    0.108581431026067E-02
    0.124393935498588E+02    0.104789790615129E-02
    0.124427269444833E+02    0.101137262990464E-02
    0.124460603391078E+02    0.976185238665031E-03
    0.124493937337323E+02    0.942284840082238E-03
    0.124527271283569E+02    0.909622772824568E-03
    0.124560605229814E+02    0.878152493997929E-03
    0.124593939176059E+02    0.847829472933133E-03
    0.124627273122304E+02    0.818611091299652E-03
    0.124660607068550E+02    0.790456548911707E-03
    0.124693941014795E+02    0.763326800584789E-03
    0.124727274961040E+02    0.737184330624534E-03
    0.124760608907285E+02    0.711993370811144E-03
    0.124793942853531E+02    0.687719514339396E-03
    0.124827276799776E+02    0.664329808060367E-03
    0.124860610746021E+02    0.641792650139666E-03
    0.124893944692266E+02    0.620077726707444E-03
    0.124927278638512E+02    0.599155951893332E-03
    0.124960612584757E+02    0.578999410765023E-03
    0.124993946531002E+02    0.559581305473251E-03
    0.125027280477247E+02    0.540875903954979E-03
    0.125060614423493E+02    0.522858491575624E-03
    0.125093948369738E+02    0.505505325051485E-03
    0.125127282315983E+02    0.488793588897131E-03
    0.125160616262228E+02    0.472701353984782E-03
    0.125193950208474E+02    0.457207538232136E-03
    0.125227284154719E+02    0.442291869288290E-03
    0.125260618100964E+02    0.427934849069407E-03
    0.125293952047209E+02    0.414117720034228E-03
    0.125327285993455E+02    0.400822433127894E-03
    0.125360619939700E+02    0.388031617050647E-03
    0.125393953885945E+02    0.375728592826222E-03
    0.125427287832190E+02    0.363897136749252E-03
    0.125460621778436E+02    0.352521863203397E-03
    0.125493955724681E+02    0.341587799126820E-03
    0.125527289670926E+02    0.331080555802432E-03
    0.125560623617171E+02    0.320986268502032E-03
    0.125593957563417E+02    0.311291574683147E-03
    0.125627291509662E+02    0.301983593358546E-03
    0.125660625455907E+02    0.293049905442213E-03
    0.125693959402152E+02    0.284478534997193E-03
    0.125727293348397E+02    0.276257931358942E-03
    0.125760627294643E+02    0.268376952071558E-03
    0.125793961240888E+02    0.260824846588580E-03
    0.125827295187133E+02    0.253591240733695E-03
    0.125860629133378E+02    0.246666121821183E-03
    0.125893963079624E+02    0.240039824483826E-03
    0.125927297025869E+02    0.233703017087534E-03
    0.125960630972114E+02    0.227646688782101E-03
    0.125993964918359E+02    0.221862137091810E-03
    0.126027298864605E+02    0.216340956066897E-03
    0.126060632810850E+02    0.211075024940106E-03
    0.126093966757095E+02    0.206056497272501E-03
    0.126127300703340E+02    0.201277790572659E-03
    0.126160634649586E+02    0.196731576351536E-03
    0.126193968595831E+02    0.192410770606776E-03
    0.126227302542076E+02    0.188308524700130E-03
    0.126260636488321E+02    0.184418216631948E-03
    0.126293970434567E+02    0.180733442669713E-03
    0.126327304380812E+02    0.177248009328313E-03
    0.126360638327057E+02    0.173955925680853E-03
    0.126393972273302E+02    0.170851395999677E-03
    0.126427306219548E+02    0.167928812673499E-03
    0.126460640165793E+02    0.165182749436646E-03
    0.126493974112038E+02    0.162607954864996E-03
    0.126527308058283E+02    0.160199346132741E-03
    0.126560642004529E+02    0.157952003023076E-03
    0.126593975950774E+02    0.155861162177772E-03
    0.126627309897019E+02    0.153922211574889E-03
    0.126660643843264E+02    0.152130685223791E-03
    0.126693977789510E+02    0.150482258084467E-03
    0.126727311735755E+02    0.148972741156504E-03
    0.126760645682000E+02    0.147598076788748E-03
    0.126793979628245E+02    0.146354334153282E-03
    0.126827313574491E+02    0.145237704915214E-03
    0.126860647520736E+02    0.144244499035483E-03
    0.126893981466981E+02    0.143371140767842E-03
    0.126927315413226E+02    0.142614164799581E-03
    0.126960649359472E+02    0.141970212521491E-03
    0.126993983305717E+02    0.141436028463501E-03
    0.127027317251962E+02    0.141008456848654E-03
    0.127060651198207E+02    0.140684438287304E-03
    0.127093985144453E+02    0.140461006543876E-03
    0.127127319090698E+02    0.140335285447284E-03
    0.127160653036943E+02    0.140304482654852E-03
    0.127193986983188E+02    0.140365906449864E-03
    0.127227320929434E+02    0.140516918869776E-03
    0.127260654875679E+02    0.140754981969064E-03
    0.127293988821924E+02    0.141077627858321E-03
    0.127327322768169E+02    0.141482462816944E-03
    0.127360656714415E+02    0.141967164727192E-03
    0.127393990660660E+02    0.142529480771395E-03
    0.127427324606905E+02    0.143167225261228E-03
    0.127460658553150E+02    0.143878277474854E-03
    0.127493992499396E+02    0.144660579654162E-03
    0.127527326445641E+02    0.145512134996770E-03
    0.127560660391886E+02    0.146431005754679E-03
    0.127593994338131E+02    0.147415311460304E-03
    0.127627328284377E+02    0.148463227072234E-03
    0.127660662230622E+02    0.149572981316049E-03
    0.127693996176867E+02    0.150742855018084E-03
    0.127727330123112E+02    0.151971179522797E-03
    0.127760664069358E+02    0.153256335143604E-03
    0.127793998015603E+02    0.154596749690362E-03
    0.127827331961848E+02    0.155990897023167E-03
    0.127860665908093E+02    0.157437295655816E-03
    0.127893999854339E+02    0.158934507536177E-03
    0.127927333800584E+02    0.160481136472733E-03
    0.127960667746829E+02    0.162075827202129E-03
    0.127994001693074E+02    0.163717264016936E-03
    0.128027335639320E+02    0.165404169604594E-03
    0.128060669585565E+02    0.167135303993146E-03
    0.128094003531810E+02    0.168909463347962E-03
    0.128127337478055E+02    0.170725479022141E-03
    0.128160671424301E+02    0.172582216491296E-03
    0.128194005370546E+02    0.174478574375793E-03
    0.128227339316791E+02    0.176413483483296E-03
    0.128260673263036E+02    0.178385905901175E-03
    0.128294007209281E+02    0.180394834088444E-03
    0.128327341155527E+02    0.182439290025570E-03
    0.128360675101772E+02    0.184518324379941E-03
    0.128394009048017E+02    0.186631015692110E-03
    0.128427342994262E+02    0.188776469603692E-03
    0.128460676940508E+02    0.190953818095747E-03
    0.128494010886753E+02    0.193162218761212E-03
    0.128527344832998E+02    0.195400854097757E-03
    0.128560678779243E+02    0.197668930820121E-03
    0.128594012725489E+02    0.199965679200997E-03
    0.128627346671734E+02    0.202290352426894E-03
    0.128660680617979E+02    0.204642225979170E-03
    0.128694014564224E+02    0.207020597030679E-03
    0.128727348510470E+02    0.209424783865237E-03
    0.128760682456715E+02    0.211854125312905E-03
    0.128794016402960E+02    0.214307980205784E-03
    0.128827350349205E+02    0.216785726847004E-03
    0.128860684295451E+02    0.219286762501824E-03
    0.128894018241696E+02    0.221810502898659E-03
    0.128927352187941E+02    0.224356381751364E-03
    0.128960686134186E+02    0.226923850293424E-03
    0.128994020080432E+02    0.229512376828561E-03
    0.129027354026677E+02    0.232121446292171E-03
    0.129060687972922E+02    0.234750559830896E-03
    0.129094021919167E+02    0.237399234390834E-03
    0.129127355865413E+02    0.240067002326774E-03
    0.129160689811658E+02    0.242753411005875E-03
    0.129194023757903E+02    0.245458022451982E-03
    0.129227357704148E+02    0.248180412971578E-03
    0.129260691650394E+02    0.250920172808709E-03
    0.129294025596639E+02    0.253676905811879E-03
    0.129327359542884E+02    0.256450229097217E-03
    0.129360693489129E+02    0.259239772733872E-03
    0.129394027435375E+02    0.262045179443646E-03
    0.129427361381620E+02    0.264866104290840E-03
    0.129460695327865E+02    0.267702214404529E-03
    0.129494029274110E+02    0.270553188687935E-03
    0.129527363220356E+02    0.273418717557529E-03
    0.129560697166601E+02    0.276298502675081E-03
    0.129594031112846E+02    0.279192256689384E-03
    0.129627365059091E+02    0.282099702965924E-03
    0.129660699005337E+02    0.285020575085352E-03
    0.129694032951582E+02    0.287954619446796E-03
    0.129727366897827E+02    0.290901586411295E-03
    0.129760700844072E+02    0.293861242755233E-03
    0.129794034790318E+02    0.296833361530848E-03
    0.129827368736563E+02    0.299817725881821E-03
    0.129860702682808E+02    0.302814128158232E-03
    0.129894036629053E+02    0.305822369804468E-03
    0.129927370575299E+02    0.308842261001534E-03
    0.129960704521544E+02    0.311873620740486E-03
    0.129994038467789E+02    0.314916276454010E-03
    0.130027372414034E+02    0.317970063929769E-03
    0.130060706360280E+02    0.321034827128533E-03
    0.130094040306525E+02    0.324110418042812E-03
    0.130127374252770E+02    0.327196696545858E-03
    0.130160708199015E+02    0.330293530242493E-03
    0.130194042145261E+02    0.333400794328980E-03
    0.130227376091506E+02    0.336518371482561E-03
    0.130260710037751E+02    0.339646151668525E-03
    0.130294043983996E+02    0.342784032149248E-03
    0.130327377930242E+02    0.345931917483722E-03
    0.130360711876487E+02    0.349089719373663E-03
    0.130394045822732E+02    0.352257342145716E-03
    0.130427379768977E+02    0.355434742190471E-03
    0.130460713715223E+02    0.358621826072788E-03
    0.130494047661468E+02    0.361818537713068E-03
    0.130527381607713E+02    0.365024821898091E-03
    0.130560715553958E+02    0.368240629621436E-03
    0.130594049500204E+02    0.371465918015699E-03
    0.130627383446449E+02    0.374700650500160E-03
    0.130660717392694E+02    0.377944796567210E-03
    0.130694051338939E+02    0.381198331561272E-03
    0.130727385285184E+02    0.384461237142112E-03
    0.130760719231430E+02    0.387733500585917E-03
    0.130794053177675E+02    0.391015115149670E-03
    0.130827387123920E+02    0.394306079819351E-03
    0.130860721070165E+02    0.397606399318354E-03
    0.130894055016411E+02    0.400916084023121E-03
    0.130927388962656E+02    0.404235149944360E-03
    0.130960722908901E+02    0.407563618648654E-03
    0.130994056855146E+02    0.410901517243722E-03
    0.131027390801392E+02    0.414248878286140E-03
    0.131060724747637E+02    0.417605739839726E-03
    0.131094058693882E+02    0.420972145327761E-03
    0.131127392640127E+02    0.424348143582978E-03
    0.131160726586373E+02    0.427733788788055E-03
    0.131194060532618E+02    0.431129140453049E-03
    0.131227394478863E+02    0.434534263395253E-03
    0.131260728425108E+02    0.437949227722753E-03
    0.131294062371354E+02    0.441374108821865E-03
    0.131327396317599E+02    0.444808987332818E-03
    0.131360730263844E+02    0.448253949145720E-03
    0.131394064210089E+02    0.451709085402904E-03
    0.131427398156335E+02    0.455174492481567E-03
    0.131460732102580E+02    0.458650272000574E-03
    0.131494066048825E+02    0.462136530821614E-03
    0.131527399995070E+02    0.465633381051496E-03
    0.131560733941316E+02    0.469140940055580E-03
    0.131594067887561E+02    0.472659330461868E-03
    0.131627401833806E+02    0.476188680207899E-03
    0.131660735780051E+02    0.479729122439923E-03
    0.131694069726297E+02    0.483280795743654E-03
    0.131727403672542E+02    0.486843843970114E-03
    0.131760737618787E+02    0.490418416353378E-03
    0.131794071565032E+02    0.494004667528373E-03
    0.131827405511278E+02    0.497602757558354E-03
    0.131860739457523E+02    0.501212851968887E-03
    0.131894073403768E+02    0.504835121787495E-03
    0.131927407350013E+02    0.508469743588681E-03
    0.131960741296259E+02    0.512116899539979E-03
    0.131994075242504E+02    0.515776777444038E-03
    0.132027409188749E+02    0.519449570770582E-03
    0.132060743134994E+02    0.523135478783229E-03
    0.132094077081240E+02    0.526834706488344E-03
    0.132127411027485E+02    0.530547464791910E-03
    0.132160744973730E+02    0.534273970477562E-03
    0.132194078919975E+02    0.538014446191919E-03
    0.132227412866221E+02    0.541769129566576E-03
    0.132260746812466E+02    0.545538232150818E-03
    0.132294080758711E+02    0.549322016838955E-03
    0.132327414704956E+02    0.553120724767538E-03
    0.132360748651202E+02    0.556934609770115E-03
    0.132394082597447E+02    0.560763932325333E-03
    0.132427416543692E+02    0.564608959438506E-03
    0.132460750489937E+02    0.568469964850854E-03
    0.132494084436183E+02    0.572347229100829E-03
    0.132527418382428E+02    0.576241039592588E-03
    0.132560752328673E+02    0.580151690761629E-03
    0.132594086274918E+02    0.584079484164336E-03
    0.132627420221164E+02    0.588024728638631E-03
    0.132660754167409E+02    0.591987740350522E-03
    0.132694088113654E+02    0.595968843027072E-03
    0.132727422059899E+02    0.599968368027453E-03
    0.132760756006145E+02    0.603986654516399E-03
    0.132794089952390E+02    0.608024049593294E-03
    0.132827423898635E+02    0.612080908447830E-03
    0.132860757844880E+02    0.616157594832953E-03
    0.132894091791126E+02    0.620254480855988E-03
    0.132927425737371E+02    0.624371951317776E-03
    0.132960759683616E+02    0.628510368033299E-03
    0.132994093629861E+02    0.632670173114510E-03
    0.133027427576107E+02    0.636851748673065E-03
    0.133060761522352E+02    0.641055514695371E-03
    0.133094095468597E+02    0.645281897862122E-03
    0.133127429414842E+02    0.649531334330012E-03
    0.133160763361088E+02    0.653804270212738E-03
    0.133194097307333E+02    0.658101161792057E-03
    0.133227431253578E+02    0.662422475884734E-03
    0.133260765199823E+02    0.666768689917046E-03
    0.133294099146069E+02    0.671140292361090E-03
    0.133327433092314E+02    0.675537782886613E-03
    0.133360767038559E+02    0.679961672730344E-03
    0.133394100984804E+02    0.684412484847588E-03
    0.133427434931050E+02    0.688890754350627E-03
    0.133460768877295E+02    0.693397028731749E-03
    0.133494102823540E+02    0.697931868195790E-03
    0.133527436769785E+02    0.702495846007881E-03
    0.133560770716030E+02    0.707089548806709E-03
    0.133594104662276E+02    0.711713576979645E-03
    0.133627438608521E+02    0.716368545010377E-03
    0.133660772554766E+02    0.721055081886919E-03
    0.133694106501011E+02    0.725773831429624E-03
    0.133727440447257E+02    0.730525452799831E-03
    0.133760774393502E+02    0.735310620821627E-03
    0.133794108339747E+02    0.740130026481613E-03
    0.133827442285992E+02    0.744984377352866E-03
    0.133860776232238E+02    0.749874398072937E-03
    0.133894110178483E+02    0.754800830833837E-03
    0.133927444124728E+02    0.759764435883018E-03
    0.133960778070973E+02    0.764765992049016E-03
    0.133994112017219E+02    0.769806297280890E-03
    0.134027445963464E+02    0.774886169218200E-03
    0.134060779909709E+02    0.780006445766250E-03
    0.134094113855954E+02    0.785167985713593E-03
    0.134127447802200E+02    0.790371669351164E-03
    0.134160781748445E+02    0.795618399137256E-03
    0.134194115694690E+02    0.800909100361684E-03
    0.134227449640935E+02    0.806244721795529E-03
    0.134260783587181E+02    0.811626236740647E-03
    0.134294117533426E+02    0.817054643157206E-03
    0.134327451479671E+02    0.822530965070641E-03
    0.134360785425916E+02    0.828056253093500E-03
    0.134394119372162E+02    0.833631585329220E-03
    0.134427453318407E+02    0.839258068267586E-03
    0.134460787264652E+02    0.844936837701326E-03
    0.134494121210897E+02    0.850669059684377E-03
    0.134527455157143E+02    0.856455931516013E-03
    0.134560789103388E+02    0.862298682802983E-03
    0.134594123049633E+02    0.868198576522821E-03
    0.134627456995878E+02    0.874156910150133E-03
    0.134660790942124E+02    0.880175016814533E-03
    0.134694124888369E+02    0.886254266585489E-03
    0.134727458834614E+02    0.892396067702016E-03
    0.134760792780859E+02    0.898601868234554E-03
    0.134794126727105E+02    0.904873159516780E-03
    0.134827460673350E+02    0.911211444349486E-03
    0.134860794619595E+02    0.917618349983679E-03
    0.134894128565840E+02    0.924095460714391E-03
    0.134927462512086E+02    0.930644449697899E-03
    0.134960796458331E+02    0.937267043632017E-03
    0.134994130404576E+02    0.943964976569090E-03
    0.135027464350821E+02    0.950740098656482E-03
    0.135060798297067E+02    0.957594271807112E-03
    0.135094132243312E+02    0.964529424487671E-03
    0.135127466189557E+02    0.971547543682271E-03
    0.135160800135802E+02    0.978650676916067E-03
    0.135194134082048E+02    0.985840934573681E-03
    0.135227468028293E+02    0.993120492193641E-03
    0.135260801974538E+02    0.100049159331710E-02
    0.135294135920783E+02    0.100795655169568E-02
    0.135327469867029E+02    0.101551775437535E-02
    0.135360803813274E+02    0.102317766443402E-02
    0.135394137759519E+02    0.103093882421154E-02
    0.135427471705764E+02    0.103880385835081E-02
    0.135460805652010E+02    0.104677547716515E-02
    0.135494139598255E+02    0.105485648057126E-02
    0.135527473544500E+02    0.106304976964308E-02
    0.135560807490745E+02    0.107135828764917E-02
    0.135594141436991E+02    0.107978518893357E-02
    0.135627475383236E+02    0.108833363467488E-02
    0.135660809329481E+02    0.109700693195571E-02
    0.135694143275726E+02    0.110580849895549E-02
    0.135727477221972E+02    0.111474187280903E-02
    0.135760811168217E+02    0.112381071445330E-02
    0.135794145114462E+02    0.113301881475869E-02
    0.135827479060707E+02    0.114237009976253E-02
    0.135860813006953E+02    0.115186863706693E-02
    0.135894146953198E+02    0.116151864187100E-02
    0.135927480899443E+02    0.117132448410005E-02
    0.135960814845688E+02    0.118129069520724E-02
    0.135994148791934E+02    0.119142197568596E-02
    0.136027482738179E+02    0.120172320301493E-02
    0.136060816684424E+02    0.121219943994577E-02
    0.136094150630669E+02    0.122285594330098E-02
    0.136127484576915E+02    0.123369817328893E-02
    0.136160818523160E+02    0.124473180320615E-02
    0.136194152469405E+02    0.125596273038011E-02
    0.136227486415650E+02    0.126739708607925E-02
    0.136260820361895E+02    0.127904124832392E-02
    0.136294154308141E+02    0.129090185358948E-02
    0.136327488254386E+02    0.130298581007711E-02
    0.136360822200631E+02    0.131530031157650E-02
    0.136394156146876E+02    0.132785285221385E-02
    0.136427490093122E+02    0.134065124209112E-02
    0.136460824039367E+02    0.135370362391061E-02
    0.136494157985612E+02    0.136701849065013E-02
    0.136527491931857E+02    0.138060470436906E-02
    0.136560825878103E+02    0.139447151618480E-02
    0.136594159824348E+02    0.140862858762378E-02
    0.136627493770593E+02    0.142308601327402E-02
    0.136660827716838E+02    0.143785434503135E-02
    0.136694161663084E+02    0.145294461790117E-02
    0.136727495609329E+02    0.146836837758788E-02
    0.136760829555574E+02    0.148413770992974E-02
    0.136794163501819E+02    0.150026527244138E-02
    0.136827497448065E+02    0.151676432793719E-02
    0.136860831394310E+02    0.153364878073340E-02
    0.136894165340555E+02    0.155093321509596E-02
    0.136927499286800E+02    0.156863293686920E-02
    0.136960833233046E+02    0.158676401781862E-02
    0.136994167179291E+02    0.160534334346894E-02
    0.137027501125536E+02    0.162438866434467E-02
    0.137060835071781E+02    0.164391865116161E-02
    0.137094169018027E+02    0.166395295428836E-02
    0.137127502964272E+02    0.168451226765629E-02
    0.137160836910517E+02    0.170561839787870E-02
    0.137194170856762E+02    0.172729433863696E-02
    0.137227504803008E+02    0.174956435114626E-02
    0.137260838749253E+02    0.177245405118915E-02
    0.137294172695498E+02    0.179599050317153E-02
    0.137327506641743E+02    0.182020232213730E-02
    0.137360840587989E+02    0.184511978417172E-02
    0.137394174534234E+02    0.187077494633000E-02
    0.137427508480479E+02    0.189720176945296E-02
    0.137460842426724E+02    0.192443632904191E-02
    0.137494176372970E+02    0.195251677084647E-02
    0.137527510319215E+02    0.198148375235443E-02
    0.137560844265460E+02    0.201138043444671E-02
    0.137594178211705E+02    0.204225274519222E-02
    0.137627512157951E+02    0.207414959432171E-02
    0.137660846104196E+02    0.210712311389302E-02
    0.137694180050441E+02    0.214122892057913E-02
    0.137727513996686E+02    0.217652640839265E-02
    0.137760847942932E+02    0.221307906546997E-02
    0.137794181889177E+02    0.225095482636521E-02
    0.137827515835422E+02    0.229022645926484E-02
    0.137860849781667E+02    0.233097199408061E-02
    0.137894183727913E+02    0.237327519595238E-02
    0.137927517674158E+02    0.241722609003242E-02
    0.137960851620403E+02    0.246292154333738E-02
    0.137994185566648E+02    0.251046591255256E-02
    0.138027519512894E+02    0.255997176429997E-02
    0.138060853459139E+02    0.261156068002542E-02
    0.138094187405384E+02    0.266536415402386E-02
    0.138127521351629E+02    0.272152460198501E-02
    0.138160855297875E+02    0.278019651026343E-02
    0.138194189244120E+02    0.284154752333643E-02
    0.138227523190365E+02    0.290576037171237E-02
    0.138260857136610E+02    0.297303383612411E-02
    0.138294191082856E+02    0.304358501129868E-02
    0.138327525029101E+02    0.311765124389641E-02
    0.138360858975346E+02    0.319549250044849E-02
    0.138394192921591E+02    0.327739405557570E-02
    0.138427526867837E+02    0.336366956398770E-02
    0.138460860814082E+02    0.345466458118178E-02
    0.138494194760327E+02    0.355076061018173E-02
    0.138527528706572E+02    0.365237976775991E-02
    0.138560862652818E+02    0.375999017824987E-02
    0.138594196599063E+02    0.387411223634349E-02
    0.138627530545308E+02    0.399532589170268E-02
    0.138660864491553E+02    0.412427916434794E-02
    0.138694198437799E+02    0.426169812767281E-02
    0.138727532384044E+02    0.440839866092047E-02
    0.138760866330289E+02    0.456530034040856E-02
    0.138794200276534E+02    0.473344292971749E-02
    0.138827534222779E+02    0.491400604250499E-02
    0.138860868169025E+02    0.510833270153200E-02
    0.138894202115270E+02    0.531795770593601E-02
    0.138927536061515E+02    0.554464196995614E-02
    0.138960870007760E+02    0.579041432330178E-02
    0.138994203954006E+02    0.605762269653573E-02
    0.139027537900251E+02    0.634899719436277E-02
    0.139060871846496E+02    0.666772833897685E-02
    0.139094205792741E+02    0.701756482630621E-02
    0.139127539738987E+02    0.740293659364173E-02
    0.139160873685232E+02    0.782911101858454E-02
    0.139194207631477E+02    0.830239290641854E-02
    0.139227541577722E+02    0.883038295607959E-02
    0.139260875523968E+02    0.942231520229149E-02
    0.139294209470213E+02    0.100895024137090E-01
    0.139327543416458E+02    0.108459310080941E-01
    0.139360877362703E+02    0.117090660165201E-01
    0.139394211308949E+02    0.127009557628047E-01
    0.139427545255194E+02    0.138497715509949E-01
    0.139460879201439E+02    0.151919906867992E-01
    0.139494213147684E+02    0.167755508872806E-01
    0.139527547093930E+02    0.186645056940698E-01
    0.139560881040175E+02    0.209460600311533E-01
    0.139594214986420E+02    0.237414916497013E-01
    0.139627548932665E+02    0.272236305997054E-01
    0.139660882878911E+02    0.316458353697490E-01
    0.139694216825156E+02    0.373920322700501E-01
    0.139727550771401E+02    0.450673969999383E-01
    0.139760884717646E+02    0.556724556087959E-01
    0.139794218663892E+02    0.709617640347396E-01
    0.139827552610137E+02    0.942510378019662E-01
    0.139860886556382E+02    0.132452940810867E+00
    0.139894220502627E+02    0.202068042211867E+00
    0.139927554448873E+02    0.351212846649775E+00
    0.139960888395118E+02    0.775659163121457E+00
    0.139994222341363E+02    0.309863455344985E+01
    0.140027556287608E+02    0.422505306573344E+04
    0.140060890233854E+02    0.263768884047355E+01
    0.140094224180099E+02    0.656980013228898E+00
    0.140127558126344E+02    0.285883077546215E+00
    0.140160892072589E+02    0.156693634278647E+00
    0.140194226018835E+02    0.974983523995338E-01
    0.140227559965080E+02    0.657341470609092E-01
    0.140260893911325E+02    0.468377791557240E-01
    0.140294227857570E+02    0.347476984227040E-01
    0.140327561803816E+02    0.265818858958341E-01
    0.140360895750061E+02    0.208307519228413E-01
    0.140394229696306E+02    0.166429829872707E-01
    0.140427563642551E+02    0.135096820278516E-01
    0.140460897588797E+02    0.111119325934806E-01
    0.140494231535042E+02    0.924191440942487E-02
    0.140527565481287E+02    0.775967781781070E-02
    0.140560899427532E+02    0.656829809887646E-02
    0.140594233373778E+02    0.559900299403353E-02
    0.140627567320023E+02    0.480195398224961E-02
    0.140660901266268E+02    0.414035600084048E-02
    0.140694235212513E+02    0.358659227534394E-02
    0.140727569158759E+02    0.311962751157497E-02
    0.140760903105004E+02    0.272322618269957E-02
    0.140794237051249E+02    0.238470679378492E-02
    0.140827570997494E+02    0.209405594461850E-02
    0.140860904943740E+02    0.184328846477252E-02
    0.140894238889985E+02    0.162597878681363E-02
    0.140927572836230E+02    0.143691314362778E-02
    0.140960906782475E+02    0.127182856750302E-02
    0.140994240728721E+02    0.112721472219108E-02
    0.141027574674966E+02    0.100016199356627E-02
    0.141060908621211E+02    0.888243932230236E-03
    0.141094242567456E+02    0.789425484929287E-03
    0.141127576513702E+02    0.701990776398431E-03
    0.141160910459947E+02    0.624485844450829E-03
    0.141194244406192E+02    0.555672909683783E-03
    0.141227578352437E+02    0.494493611899807E-03
    0.141260912298683E+02    0.440039270328662E-03
    0.141294246244928E+02    0.391526683212294E-03
    0.141327580191173E+02    0.348278325226787E-03
    0.141360914137418E+02    0.309706058172670E-03
    0.141394248083663E+02    0.275297664831343E-03
    0.141427582029909E+02    0.244605664035250E-03
    0.141460915976154E+02    0.217237978833041E-03
    0.141494249922399E+02    0.192850117568040E-03
    0.141527583868644E+02    0.171138595967794E-03
    0.141560917814890E+02    0.151835381947441E-03
    0.141594251761135E+02    0.134703186773649E-03
    0.141627585707380E+02    0.119531459642922E-03
    0.141660919653625E+02    0.106132969130459E-03
    0.141694253599871E+02    0.943408761408815E-04
    0.141727587546116E+02    0.840062199873695E-04
    0.141760921492361E+02    0.749957529279727E-04
    0.141794255438606E+02    0.671900695734070E-04
    0.141827589384852E+02    0.604819866550254E-04
    0.141860923331097E+02    0.547751359641604E-04
    0.141894257277342E+02    0.499827393800598E-04
    0.141927591223587E+02    0.460265398449052E-04
    0.141960925169833E+02    0.428358662880218E-04
    0.141994259116078E+02    0.403468138791629E-04
    0.142027593062323E+02    0.385015238633423E-04
    0.142060927008568E+02    0.372475495619373E-04
    0.142094260954814E+02    0.365372971326523E-04
    0.142127594901059E+02    0.363275313200269E-04
    0.142160928847304E+02    0.365789378469756E-04
    0.142194262793549E+02    0.372557352556730E-04
    0.142227596739795E+02    0.383253300362152E-04
    0.142260930686040E+02    0.397580097008517E-04
    0.142294264632285E+02    0.415266691956088E-04
    0.142327598578530E+02    0.436065666616362E-04
    0.142360932524776E+02    0.459751050721444E-04
    0.142394266471021E+02    0.486116367367502E-04
    0.142427600417266E+02    0.514972880305713E-04
    0.142460934363511E+02    0.546148020686074E-04
    0.142494268309757E+02    0.579483972918863E-04
    0.142527602256002E+02    0.614836402542724E-04
    0.142560936202247E+02    0.652073309638960E-04
    0.142594270148492E+02    0.691073995640620E-04
    0.142627604094738E+02    0.731728130172541E-04
    0.142660938040983E+02    0.773934908223917E-04
    0.142694271987228E+02    0.817602287969639E-04
    0.142727605933473E+02    0.862646301014664E-04
    0.142760939879719E+02    0.908990427687640E-04
    0.142794273825964E+02    0.956565028933144E-04
    0.142827607772209E+02    0.100530691475281E-03
    0.142860941718454E+02    0.105515854175014E-03
    0.142894275664700E+02    0.110606818945081E-03
    0.142927609610945E+02    0.115798904141845E-03
    0.142960943557190E+02    0.121087907495672E-03
    0.142994277503435E+02    0.126470070845061E-03
    0.143027611449681E+02    0.131942051485252E-03
    0.143060945395926E+02    0.137500896385044E-03
    0.143094279342171E+02    0.143144018780312E-03
    0.143127613288417E+02    0.148869177129007E-03
    0.143160947234662E+02    0.154674456076116E-03
    0.143194281180907E+02    0.160558249360243E-03
    0.143227615127152E+02    0.166519244488733E-03
    0.143260949073398E+02    0.172556409038732E-03
    0.143294283019643E+02    0.178668978506806E-03
    0.143327616965888E+02    0.184856445548622E-03
    0.143360950912133E+02    0.191118550590871E-03
    0.143394284858379E+02    0.197455273652877E-03
    0.143427618804624E+02    0.203866827474257E-03
    0.143460952750869E+02    0.210353651526451E-03
    0.143494286697114E+02    0.216916407391248E-03
    0.143527620643360E+02    0.223555975105556E-03
    0.143560954589605E+02    0.230273452507334E-03
    0.143594288535850E+02    0.237070139431572E-03
    0.143627622482095E+02    0.243947570175709E-03
    0.143660956428341E+02    0.250907475369167E-03
    0.143694290374586E+02    0.257951805316705E-03
    0.143727624320831E+02    0.265082726503167E-03
    0.143760958267076E+02    0.272302624681573E-03
    0.143794292213322E+02    0.279614108861220E-03
    0.143827626159567E+02    0.287020016223111E-03
    0.143860960105812E+02    0.294523418002207E-03
    0.143894294052057E+02    0.302127626457066E-03
    0.143927627998303E+02    0.309836202968008E-03
    0.143960961944548E+02    0.317652967047812E-03
    0.143994295890793E+02    0.325582006876636E-03
    0.144027629837038E+02    0.333627690857940E-03
    0.144060963783284E+02    0.341794680598430E-03
    0.144094297729529E+02    0.350087945331675E-03
    0.144127631675774E+02    0.358512777887984E-03
    0.144160965622019E+02    0.367074812284747E-03
    0.144194299568265E+02    0.375780043152096E-03
    0.144227633514510E+02    0.384634847079836E-03
    0.144260967460755E+02    0.393646006066240E-03
    0.144294301407000E+02    0.402820733282517E-03
    0.144327635353246E+02    0.412166701349966E-03
    0.144360969299491E+02    0.421692073333790E-03
    0.144394303245736E+02    0.431405536813007E-03
    0.144427637191982E+02    0.441316341222844E-03
    0.144460971138227E+02    0.451434338889407E-03
    0.144494305084472E+02    0.461770030111287E-03
    0.144527639030717E+02    0.472334612689036E-03
    0.144560972976963E+02    0.483140036541214E-03
    0.144594306923208E+02    0.494199063611823E-03
    0.144627640869453E+02    0.505525334234059E-03
    0.144660974815698E+02    0.517133440131474E-03
    0.144694308761944E+02    0.529039005209040E-03
    0.144727642708189E+02    0.541258774916257E-03
    0.144760976654434E+02    0.553810715268974E-03
    0.144794310600679E+02    0.566714122747610E-03
    0.144827644546925E+02    0.579989746415721E-03
    0.144860978493170E+02    0.593659923887156E-03
    0.144894312439415E+02    0.607748732938802E-03
    0.144927646385660E+02    0.622282160870575E-03
    0.144960980331906E+02    0.637288294031103E-03
    0.144994314278151E+02    0.652797530417047E-03
    0.145027648224396E+02    0.668842818428614E-03
    0.145060982170641E+02    0.685459925815546E-03
    0.145094316116887E+02    0.702687743113954E-03
    0.145127650063132E+02    0.720568626831040E-03
    0.145160984009377E+02    0.739148788539501E-03
    0.145194317955622E+02    0.758478737094716E-03
    0.145227651901868E+02    0.778613782489091E-03
    0.145260985848113E+02    0.799614611512013E-03
    0.145294319794358E+02    0.821547947325092E-03
    0.145327653740603E+02    0.844487307342314E-03
    0.145360987686849E+02    0.868513876757616E-03
    0.145394321633094E+02    0.893717518299471E-03
    0.145427655579339E+02    0.920197944491788E-03
    0.145460989525584E+02    0.948066080880049E-03
    0.145494323471830E+02    0.977445660731913E-03
    0.145527657418075E+02    0.100847507300009E-02
    0.145560991364320E+02    0.104130966013449E-02
    0.145594325310566E+02    0.107612416388286E-02
    0.145627659256811E+02    0.111311590321701E-02
    0.145660993203056E+02    0.115250851048830E-02
    0.145694327149301E+02    0.119455628554409E-02
    0.145727661095547E+02    0.123954956058388E-02
    0.145760995041792E+02    0.128782116810422E-02
    0.145794328988037E+02    0.133975433233481E-02
    0.145827662934282E+02    0.139579235122090E-02
    0.145860996880528E+02    0.145645055613330E-02
    0.145894330826773E+02    0.152233118745087E-02
    0.145927664773018E+02    0.159414204067265E-02
    0.145960998719263E+02    0.167272002028508E-02
    0.145994332665509E+02    0.175906115873085E-02
    0.146027666611754E+02    0.185435922594515E-02
    0.146061000557999E+02    0.196005589015513E-02
    0.146094334504244E+02    0.207790659234489E-02
    0.146127668450490E+02    0.221006807948499E-02
    0.146161002396735E+02    0.235921621483200E-02
    0.146194336342980E+02    0.252870675955305E-02
    0.146227670289225E+02    0.272279820323699E-02
    0.146261004235471E+02    0.294696583428292E-02
    0.146294338181716E+02    0.320835278615902E-02
    0.146327672127961E+02    0.351643147072900E-02
    0.146361006074206E+02    0.388399639042591E-02
    0.146394340020452E+02    0.432869462379978E-02
    0.146427673966697E+02    0.487545666941178E-02
    0.146461007912942E+02    0.556049400625960E-02
    0.146494341859187E+02    0.643814270528063E-02
    0.146527675805433E+02    0.759314805696123E-02
    0.146561009751678E+02    0.916400225162373E-02
    0.146594343697923E+02    0.113904522388707E-01
    0.146627677644168E+02    0.147189268872175E-01
    0.146661011590414E+02    0.200640159694518E-01
    0.146694345536659E+02    0.295616522204626E-01
    0.146727679482904E+02    0.492577091933669E-01
    0.146761013429150E+02    0.102616535141245E+00
    0.146794347375395E+02    0.364440782258412E+00
    0.146827681321640E+02    0.974030561403789E+02
    0.146861015267885E+02    0.414220681698671E+00
    0.146894349214131E+02    0.907072710240618E-01
    0.146927683160376E+02    0.368103430811292E-01
    0.146961017106621E+02    0.191063438824303E-01
    0.146994351052866E+02    0.112501660352351E-01
    0.147027684999112E+02    0.718742915761316E-02
    0.147061018945357E+02    0.484558090904328E-02
    0.147094352891602E+02    0.339268294300108E-02
    0.147127686837847E+02    0.244149736071354E-02
    0.147161020784093E+02    0.179286130101366E-02
    0.147194354730338E+02    0.133631439154093E-02
    0.147227688676583E+02    0.100685291069874E-02
    0.147261022622828E+02    0.764349793877291E-03
    0.147294356569074E+02    0.583038612139785E-03
    0.147327690515319E+02    0.445818351710990E-03
    0.147361024461564E+02    0.341015832878119E-03
    0.147394358407809E+02    0.260468086111698E-03
    0.147427692354055E+02    0.198345791608711E-03
    0.147461026300300E+02    0.150408969726235E-03
    0.147494360246545E+02    0.113523322485185E-03
    0.147527694192790E+02    0.853384121712102E-04
    0.147561028139036E+02    0.640689608439240E-04
    0.147594362085281E+02    0.483433939932360E-04
    0.147627696031526E+02    0.370971533369092E-04
    0.147661029977771E+02    0.294963796510698E-04
    0.147694363924017E+02    0.248825513321818E-04
    0.147727697870262E+02    0.227318088509561E-04
    0.147761031816507E+02    0.226247184829666E-04
    0.147794365762752E+02    0.242235542896696E-04
    0.147827699708998E+02    0.272550603851884E-04
    0.147861033655243E+02    0.314972528861165E-04
    0.147894367601488E+02    0.367692307845225E-04
    0.147927701547734E+02    0.429232499178147E-04
    0.147961035493979E+02    0.498385147233235E-04
    0.147994369440224E+02    0.574162852102290E-04
    0.148027703386469E+02    0.655759992709621E-04
    0.148061037332715E+02    0.742521851288403E-04
    0.148094371278960E+02    0.833919934645173E-04
    0.148127705225205E+02    0.929532193670182E-04
    0.148161039171450E+02    0.102902714554669E-03
    0.148194373117696E+02    0.113215113124545E-03
    0.148227707063941E+02    0.123871811537807E-03
    0.148261041010186E+02    0.134860156790998E-03
    0.148294374956431E+02    0.146172807117612E-03
    0.148327708902677E+02    0.157807237610610E-03
    0.148361042848922E+02    0.169765366933760E-03
    0.148394376795167E+02    0.182053307918163E-03
    0.148427710741412E+02    0.194681174285877E-03
    0.148461044687658E+02    0.207663028396525E-03
    0.148494378633903E+02    0.221016872612528E-03
    0.148527712580148E+02    0.234764737451568E-03
    0.148561046526393E+02    0.248932848945236E-03
    0.148594380472639E+02    0.263551881318061E-03
    0.148627714418884E+02    0.278657301375776E-03
    0.148661048365129E+02    0.294289814223182E-03
    0.148694382311374E+02    0.310495923638586E-03
    0.148727716257620E+02    0.327328624863534E-03
    0.148761050203865E+02    0.344848252748569E-03
    0.148794384150110E+02    0.363123515140656E-03
    0.148827718096355E+02    0.382232749390149E-03
    0.148861052042601E+02    0.402265450947826E-03
    0.148894385988846E+02    0.423324136871920E-03
    0.148927719935091E+02    0.445526624874685E-03
    0.148961053881336E+02    0.469008833418500E-03
    0.148994387827582E+02    0.493928239779761E-03
    0.149027721773827E+02    0.520468176883032E-03
    0.149061055720072E+02    0.548843209541604E-03
    0.149094389666317E+02    0.579305908757196E-03
    0.149127723612563E+02    0.612155476816189E-03
    0.149161057558808E+02    0.647748747896976E-03
    0.149194391505053E+02    0.686514564860191E-03
    0.149227725451299E+02    0.728972440078258E-03
    0.149261059397544E+02    0.775757376292678E-03
    0.149294393343789E+02    0.827653117618533E-03
    0.149327727290034E+02    0.885637376186774E-03
    0.149361061236280E+02    0.950944288938521E-03
    0.149394395182525E+02    0.102515213840449E-02
    0.149427729128770E+02    0.111030888757491E-02
    0.149461063075015E+02    0.120911562706366E-02
    0.149494397021261E+02    0.132520102001378E-02
    0.149527730967506E+02    0.146354293305275E-02
    0.149561064913751E+02    0.163113610614689E-02
    0.149594398859996E+02    0.183808693670638E-02
    0.149627732806242E+02    0.209948293767062E-02
    0.149661066752487E+02    0.243874148690327E-02
    0.149694400698732E+02    0.289396232404750E-02
    0.149727734644977E+02    0.353085209918529E-02
    0.149761068591223E+02    0.447142898541061E-02
    0.149794402537468E+02    0.596542138545854E-02
    0.149827736483713E+02    0.859723532543379E-02
    0.149861070429958E+02    0.140341544331363E-01
    0.149894404376204E+02    0.288870422782737E-01
    0.149927738322449E+02    0.105938464991288E+00
    0.149961072268694E+02    0.553798785020989E+03
    0.149994406214939E+02    0.805090001215856E-01
    0.150027740161185E+02    0.181473703406292E-01
    0.150061074107430E+02    0.703173553104637E-02
    0.150094408053675E+02    0.342239979319506E-02
    0.150127741999920E+02    0.186808676977379E-02
    0.150161075946166E+02    0.108844817879043E-02
    0.150194409892411E+02    0.658300750121198E-03
    0.150227743838656E+02    0.405711575092108E-03
    0.150261077784901E+02    0.251270824851120E-03
    0.150294411731147E+02    0.154597213908041E-03
    0.150327745677392E+02    0.936016773203460E-04
    0.150361079623637E+02    0.554897138021817E-04
    0.150394413569883E+02    0.325015722098341E-04
    0.150427747516128E+02    0.197501935666795E-04
    0.150461081462373E+02    0.140596587120183E-04
    0.150494415408618E+02    0.133109082542872E-04
    0.150527749354864E+02    0.160581909380366E-04
    0.150561083301109E+02    0.212964611489730E-04
    0.150594417247354E+02    0.283162030148789E-04
    0.150627751193599E+02    0.366106350389219E-04
    0.150661085139845E+02    0.458153010651982E-04
    0.150694419086090E+02    0.556683266053351E-04
    0.150727753032335E+02    0.659843411260092E-04
    0.150761086978580E+02    0.766378741932285E-04
    0.150794420924826E+02    0.875537953854301E-04
    0.150827754871071E+02    0.987035730232154E-04
    0.150861088817316E+02    0.110107076060874E-03
    0.150894422763561E+02    0.121840557711254E-03
    0.150927756709807E+02    0.134052547673860E-03
    0.150961090656052E+02    0.146990905928168E-03
    0.150994424602297E+02    0.161046654395600E-03
    0.151027758548542E+02    0.176824077137031E-03
    0.151061092494788E+02    0.195253162601908E-03
    0.151094426441033E+02    0.217771956455190E-03
    0.151127760387278E+02    0.246626980139865E-03
    0.151161094333523E+02    0.285377706459568E-03
    0.151194428279769E+02    0.339762608233379E-03
    0.151227762226014E+02    0.419223886670222E-03
    0.151261096172259E+02    0.539670103395832E-03
    0.151294430118504E+02    0.728650895213910E-03
    0.151327764064750E+02    0.103543282378857E-02
    0.151361098010995E+02    0.155154320570531E-02
    0.151394431957240E+02    0.245505755158637E-02
    0.151427765903485E+02    0.411288618545330E-02
    0.151461099849731E+02    0.733865097352032E-02
    0.151494433795976E+02    0.141222786210149E-01
    0.151527767742221E+02    0.300501063849003E-01
    0.151561101688467E+02    0.744650971680209E-01
    0.151594435634712E+02    0.243755297933427E+00
    0.151627769580957E+02    0.166112231169229E+01
    0.151661103527202E+02    0.422975555778490E+02
    0.151694437473448E+02    0.159923929392701E+01
    0.151727771419693E+02    0.610277793370295E+00
    0.151761105365938E+02    0.401081225970789E+00
    0.151794439312183E+02    0.326256029355069E+00
    0.151827773258429E+02    0.299962685689991E+00
    0.151861107204674E+02    0.298939057256726E+00
    0.151894441150919E+02    0.315663672548801E+00
    0.151927775097164E+02    0.348379482213716E+00
    0.151961109043410E+02    0.398337301775010E+00
    0.151994442989655E+02    0.469095911845712E+00
    0.152027776935900E+02    0.566666164276005E+00
    0.152061110882145E+02    0.700219317437103E+00
    0.152094444828391E+02    0.883404730043652E+00
    0.152127778774636E+02    0.113653109566767E+01
    0.152161112720881E+02    0.149011797227222E+01
    0.152194446667126E+02    0.199073889043374E+01
    0.152227780613372E+02    0.271083523027537E+01
    0.152261114559617E+02    0.376564135441804E+01
    0.152294448505862E+02    0.534330537255593E+01
    0.152327782452107E+02    0.776050326338616E+01
    0.152361116398353E+02    0.115696757903357E+02
    0.152394450344598E+02    0.177768027011769E+02
    0.152427784290843E+02    0.283124203944889E+02
    0.152461118237088E+02    0.471334870756569E+02
    0.152494452183334E+02    0.830735963656310E+02
    0.152527786129579E+02    0.158273154629343E+03
    0.152561120075824E+02    0.338302900795443E+03
    0.152594454022069E+02    0.876243651150373E+03
    0.152627787968315E+02    0.338712808633958E+04
    0.152661121914560E+02    0.607619002633722E+05
    0.152694455860805E+02    0.255301517828457E+05
    0.152727789807050E+02    0.545060952370424E+04
    0.152761123753296E+02    0.279992304194538E+04
    0.152794457699541E+02    0.199084691582278E+04
    0.152827791645786E+02    0.167857124094811E+04
    0.152861125592032E+02    0.157857458469465E+04
    0.152894459538277E+02    0.160704922418441E+04
    0.152927793484522E+02    0.174270353608437E+04
    0.152961127430767E+02    0.199519782741933E+04
    0.152994461377013E+02    0.240101391605152E+04
    0.153027795323258E+02    0.303353521008930E+04
    0.153061129269503E+02    0.403109055253139E+04
    0.153094463215748E+02    0.566249700359103E+04
    0.153127797161994E+02    0.848846818256155E+04
    0.153161131108239E+02    0.138077993298725E+05
    0.153194465054484E+02    0.251188427955436E+05
    0.153227799000729E+02    0.542970099485636E+05
    0.153261132946975E+02    0.161982432649120E+06
    0.153294466893220E+02    0.121293849811706E+07
    0.153327800839465E+02    0.533767100213082E+07
    0.153361134785710E+02    0.441552527210454E+06
    0.153394468731956E+02    0.181369502993226E+06
    0.153427802678201E+02    0.114960786050688E+06
    0.153461136624446E+02    0.907199355842434E+05
    0.153494470570691E+02    0.828769001370923E+05
    0.153527804516937E+02    0.852122341117390E+05
    0.153561138463182E+02    0.980235791974648E+05
    0.153594472409427E+02    0.127750389855443E+06
    0.153627806355672E+02    0.196191699755194E+06
    0.153661140301918E+02    0.393047703084332E+06
    0.153694474248163E+02    0.144367546293412E+07
    0.153727808194408E+02    0.992529798153395E+10
    0.153761142140653E+02    0.124568890005193E+07
    0.153794476086899E+02    0.303570706191303E+06
    0.153827810033144E+02    0.133882672650650E+06
    0.153861143979389E+02    0.762577816628274E+05
    0.153894477925634E+02    0.505423068746879E+05
    0.153927811871880E+02    0.372814172250130E+05
    0.153961145818125E+02    0.299576339943791E+05
    0.153994479764370E+02    0.259644805650277E+05
    0.154027813710616E+02    0.241954332164192E+05
    0.154061147656861E+02    0.242793193617580E+05
    0.154094481603106E+02    0.263773604966798E+05
    0.154127815549351E+02    0.313184732701279E+05
    0.154161149495597E+02    0.412585154947824E+05
    0.154194483441842E+02    0.619000391502513E+05
    0.154227817388087E+02    0.111439361150578E+06
    0.154261151334332E+02    0.283318733319171E+06
    0.154294485280578E+02    0.132006530898859E+07
    0.154327819226823E+02    0.370823848540297E+08
    0.154361153173068E+02    0.808338130842955E+06
    0.154394487119313E+02    0.261076672266405E+06
    0.154427821065559E+02    0.138385744264408E+06
    0.154461155011804E+02    0.917404347916037E+05
    0.154494488958049E+02    0.693081656527775E+05
    0.154527822904294E+02    0.571451704570487E+05
    0.154561156850540E+02    0.502238272225851E+05
    0.154594490796785E+02    0.463930162011562E+05
    0.154627824743030E+02    0.446420813310844E+05
    0.154661158689275E+02    0.444932087110124E+05
    0.154694492635521E+02    0.457634565918524E+05
    0.154727826581766E+02    0.484727512016405E+05
    0.154761160528011E+02    0.528246935672469E+05
    0.154794494474256E+02    0.592406749134929E+05
    0.154827828420502E+02    0.684571554016716E+05
    0.154861162366747E+02    0.817291917695867E+05
    0.154894496312992E+02    0.101249417707754E+06
    0.154927830259237E+02    0.131061240960576E+06
    0.154961164205483E+02    0.179261911556165E+06
    0.154994498151728E+02    0.264365428533980E+06
    0.155027832097973E+02    0.486402979478223E+06
    0.155061166044218E+02    0.797061568290534E+06
    0.155094499990464E+02    0.210125015989969E+07
    0.155127833936709E+02    0.138404187046807E+08
    0.155161167882954E+02    0.492611416244598E+08
    0.155194501829200E+02    0.341693839401881E+07
    0.155227835775445E+02    0.117224522483550E+07
    0.155261169721690E+02    0.603292490912733E+06
    0.155294503667935E+02    0.376439078462831E+06
    0.155327837614181E+02    0.263412934624993E+06
    0.155361171560426E+02    0.199126959655218E+06
    0.155394505506671E+02    0.159280750496800E+06
    0.155427839452916E+02    0.133119412659220E+06
    0.155461173399162E+02    0.115291303730459E+06
    0.155494507345407E+02    0.290241938354673E+31
    0.155527841291652E+02    0.255205869901781E+25
    0.155561175237897E+02    0.418180253688809E+22
    0.155594509184143E+02    0.618348623740188E+20
    0.155627843130388E+02    0.266079057608978E+19
    0.155661177076633E+02    0.215465367607170E+18
    0.155694511022878E+02    0.264941760933315E+17
    0.155727844969124E+02    0.438033693173231E+16
    0.155761178915369E+02    0.902856392528940E+15
    0.155794512861614E+02    0.220610585206494E+15
    0.155827846807859E+02    0.616944748209357E+14
    0.155861180754105E+02    0.192514212783195E+14
    0.155894514700350E+02    0.657674307415239E+13
    0.155927848646595E+02    0.242352141439715E+13
    0.155961182592840E+02    0.952019211086741E+12
    0.155994516539086E+02    0.394918346516210E+12
    0.156027850485331E+02    0.171689835501615E+12
    0.156061184431576E+02    0.777517407056568E+11
    0.156094518377821E+02    0.364966459920641E+11
    0.156127852324067E+02    0.176849639046007E+11
    0.156161186270312E+02    0.881634573481000E+10
    0.156194520216557E+02    0.450877138765615E+10
    0.156227854162802E+02    0.235962220802911E+10
    0.156261188109048E+02    0.126098995835881E+10
    0.156294522055293E+02    0.686830123400725E+09
    0.156327856001538E+02    0.380655668921937E+09
    0.156361189947784E+02    0.214345839646630E+09
    0.156394523894029E+02    0.122466867185288E+09
    0.156427857840274E+02    0.709123903506385E+08
    0.156461191786519E+02    0.415678095288407E+08
    0.156494525732765E+02    0.246435866637274E+08
    0.156527859679010E+02    0.147635194445342E+08
    0.156561193625255E+02    0.893079825540485E+07
    0.156594527571500E+02    0.545168597450664E+07
    0.156627861517746E+02    0.335655205495503E+07
    0.156661195463991E+02    0.208364758522928E+07
    0.156694529410236E+02    0.130390563239315E+07
    0.156727863356481E+02    0.822571644145167E+06
    0.156761197302727E+02    0.523278565041986E+06
    0.156794531248972E+02    0.335879315511872E+06
    0.156827865195217E+02    0.217741147707475E+06
    0.156861199141462E+02    0.142756489513443E+06
    0.156894533087708E+02    0.948250994658121E+05
    0.156927867033953E+02    0.639535821238515E+05
    0.156961200980198E+02    0.439017027320817E+05
    0.156994534926443E+02    0.307510360918025E+05
    0.157027868872689E+02    0.220282172614667E+05
    0.157061202818934E+02    0.161642996556456E+05
    0.157094536765179E+02    0.121593020628830E+05
    0.157127870711424E+02    0.937287797403232E+04
    0.157161204657670E+02    0.739300081702414E+04
    0.157194538603915E+02    0.595319200696433E+04
    0.157227872550160E+02    0.488011731674405E+04
    0.157261206496405E+02    0.406027648283477E+04
    0.157294540442651E+02    0.341875192664450E+04
    0.157327874388896E+02    0.290560548442131E+04
    0.157361208335141E+02    0.248714373654244E+04
    0.157394542281386E+02    0.214029301825394E+04
    0.157427876227632E+02    0.184896660073311E+04
    0.157461210173877E+02    0.160171152318964E+04
    0.157494544120122E+02    0.139017934390970E+04
    0.157527878066367E+02    0.120812851478125E+04
    0.157561212012613E+02    0.105077046027412E+04
    0.157594545958858E+02    0.914338301685483E+03
    0.157627879905103E+02    0.795800107524176E+03
    0.157661213851349E+02    0.692666190624601E+03
    0.157694547797594E+02    0.602857795544185E+03
    0.157727881743839E+02    0.524616029860670E+03
    0.157761215690084E+02    0.456437333317670E+03
    0.157794549636330E+02    0.397026591801363E+03
    0.157827883582575E+02    0.345262117604086E+03
    0.157861217528820E+02    0.300168732549181E+03
    0.157894551475065E+02    0.260896494415948E+03
    0.157927885421311E+02    0.226703450169616E+03
    0.157961219367556E+02    0.196941344674915E+03
    0.157994553313801E+02    0.171043566092552E+03
    0.158027887260046E+02    0.148514837331798E+03
    0.158061221206292E+02    0.128922311006327E+03
    0.158094555152537E+02    0.111887821861786E+03
    0.158127889098782E+02    0.970811141362229E+02
    0.158161223045027E+02    0.842139036025814E+02
    0.158194556991273E+02    0.730346627972418E+02
    0.158227890937518E+02    0.633240380169314E+02
    0.158261224883763E+02    0.548908211741700E+02
    0.158294558830008E+02    0.475684105079131E+02
    0.158327892776254E+02    0.412117026839655E+02
    0.158361226722499E+02    0.356943657685980E+02
    0.158394560668744E+02    0.309064483987859E+02
    0.158427894614989E+02    0.267522855086680E+02
    0.158461228561235E+02    0.231486653927805E+02
    0.158494562507480E+02    0.200232268100910E+02
    0.158527896453725E+02    0.173130583437473E+02
    0.158561230399970E+02    0.149634753735444E+02
    0.158594564346216E+02    0.129269528458295E+02
    0.158627898292461E+02    0.111621945529797E+02
    0.158661232238706E+02    0.963332190303837E+01
    0.158694566184951E+02    0.830916718544180E+01
    0.158727900131197E+02    0.716265814020304E+01
    0.158761234077442E+02    0.617028224451239E+01
    0.158794568023687E+02    0.531162055196511E+01
    0.158827901969933E+02    0.456894217843995E+01
    0.158861235916178E+02    0.392685164013064E+01
    0.158894569862423E+02    0.337198222878248E+01
    0.158927903808668E+02    0.289272947011413E+01
    0.158961237754914E+02    0.247901946954589E+01
    0.158994571701159E+02    0.212210761099898E+01
    0.159027905647404E+02    0.181440365759339E+01
    0.159061239593649E+02    0.154931981076954E+01
    0.159094573539895E+02    0.132113872898309E+01
    0.159127907486140E+02    0.112489889555521E+01
    0.159161241432385E+02    0.956295063676817E+00
    0.159194575378630E+02    0.811591802380237E+00
    0.159227909324876E+02    0.687548424246058E+00
    0.159261243271121E+02    0.581353800301148E+00
    0.159294577217366E+02    0.490569762596526E+00
    0.159327911163611E+02    0.413081964889924E+00
    0.159361245109857E+02    0.347057220033812E+00
    0.159394579056102E+02    0.290906460904405E+00
    0.159427913002347E+02    0.243252583968398E+00
    0.159461246948592E+02    0.202902531656782E+00
    0.159494580894838E+02    0.168823054397289E+00
    0.159527914841083E+02    0.140119666603625E+00
    0.159561248787328E+02    0.116018375022446E+00
    0.159594582733573E+02    0.958498130626065E-01
    0.159627916679819E+02    0.790354633646533E-01
    0.159661250626064E+02    0.650756924480306E-01
    0.159694584572309E+02    0.535393580371764E-01
    0.159727918518554E+02    0.440547810417820E-01
    0.159761252464800E+02    0.363019018852385E-01
    0.159794586411045E+02    0.300054645465280E-01
    0.159827920357290E+02    0.249290926205794E-01
    0.159861254303535E+02    0.208701395312861E-01
    0.159894588249781E+02    0.176552107893672E-01
    0.159927922196026E+02    0.151362696842921E-01
    0.159961256142271E+02    0.131872494737218E-01
    0.159994590088516E+02    0.117011058526075E-01
    0.160027924034762E+02    0.105872513780979E-01
    0.160061257981007E+02    0.976932229841054E-02
    0.160094591927252E+02    0.918323413152978E-02
    0.160127925873498E+02    0.877548845378961E-02
    0.160161259819743E+02    0.850169828173159E-02
    0.160194593765988E+02    0.832530375390770E-02
    0.160227927712233E+02    0.821645359191209E-02
    0.160261261658479E+02    0.815103109947148E-02
    0.160294595604724E+02    0.810980619962767E-02
    0.160327929550969E+02    0.807769751957298E-02
    0.160361263497214E+02    0.804313060213399E-02
    0.160394597443460E+02    0.799748013602559E-02
    0.160427931389705E+02    0.793458572767536E-02
    0.160461265335950E+02    0.785033200482271E-02
    0.160494599282195E+02    0.774228514007226E-02
    0.160527933228441E+02    0.760937879555283E-02
    0.160561267174686E+02    0.745164343180665E-02
    0.160594601120931E+02    0.726997368829997E-02
    0.160627935067176E+02    0.706592914668299E-02
    0.160661269013422E+02    0.684156444772096E-02
    0.160694602959667E+02    0.659928497882330E-02
    0.160727936905912E+02    0.634172620648850E-02
    0.160761270852157E+02    0.607165015446538E-02
    0.160794604798403E+02    0.579186293994732E-02
    0.160827938744648E+02    0.550514465801340E-02
    0.160861272690893E+02    0.521419375099998E-02
    0.160894606637138E+02    0.492158274936377E-02
    0.160927940583384E+02    0.462972408641508E-02
    0.160961274529629E+02    0.434084464478118E-02
    0.160994608475874E+02    0.405696782723487E-02
    0.161027942422119E+02    0.377990209580248E-02
    0.161061276368365E+02    0.351123502434046E-02
    0.161094610314610E+02    0.325233201182426E-02
    0.161127944260855E+02    0.300433890281719E-02
    0.161161278207100E+02    0.276818784421763E-02
    0.161194612153346E+02    0.254460578109346E-02
    0.161227946099591E+02    0.233412505054265E-02
    0.161261280045836E+02    0.213709561469254E-02
    0.161294613992082E+02    0.195369850377009E-02
    0.161327947938327E+02    0.178396011688968E-02
    0.161361281884572E+02    0.162776705017119E-02
    0.161394615830817E+02    0.148488116983812E-02
    0.161427949777063E+02    0.135495470429056E-02
    0.161461283723308E+02    0.123754512851020E-02
    0.161494617669553E+02    0.113212968084250E-02
    0.161527951615798E+02    0.103811935708868E-02
    0.161561285562044E+02    0.954872260539782E-03
    0.161594619508289E+02    0.881706216037808E-03
    0.161627953454534E+02    0.817910567937723E-03
    0.161661287400779E+02    0.762757104569940E-03
    0.161694621347025E+02    0.715510075398338E-03
    0.161727955293270E+02    0.675435271710295E-03
    0.161761289239515E+02    0.641808162939613E-03
    0.161794623185760E+02    0.613921094651341E-03
    0.161827957132006E+02    0.591089556164109E-03
    0.161861291078251E+02    0.572657544289373E-03
    0.161894625024496E+02    0.558002048990073E-03
    0.161927958970741E+02    0.546536707848107E-03
    0.161961292916987E+02    0.537714659423826E-03
    0.161994626863232E+02    0.531030655541556E-03
    0.162027960809477E+02    0.526022471286672E-03
    0.162061294755722E+02    0.522271675809713E-03
    0.162094628701968E+02    0.519403816079073E-03
    0.162127962648213E+02    0.517088065409763E-03
    0.162161296594458E+02    0.515036399318610E-03
    0.162194630540703E+02    0.513002351909376E-03
    0.162227964486949E+02    0.510779406696782E-03
    0.162261298433194E+02    0.508199078899094E-03
    0.162294632379439E+02    0.505128736475016E-03
    0.162327966325684E+02    0.501469214872320E-03
    0.162361300271930E+02    0.497152268535585E-03
    0.162394634218175E+02    0.492137904528828E-03
    0.162427968164420E+02    0.486411641536639E-03
    0.162461302110665E+02    0.479981731762321E-03
    0.162494636056911E+02    0.472876380479321E-03
    0.162527970003156E+02    0.465140992607002E-03
    0.162561303949401E+02    0.456835481189705E-03
    0.162594637895647E+02    0.448031659367727E-03
    0.162627971841892E+02    0.438810737268896E-03
    0.162661305788137E+02    0.429260942869965E-03
    0.162694639734382E+02    0.419475286253353E-03
    0.162727973680628E+02    0.409549476220424E-03
    0.162761307626873E+02    0.399580001405097E-03
    0.162794641573118E+02    0.389662381206641E-03
    0.162827975519363E+02    0.379889595283618E-03
    0.162861309465609E+02    0.370350689575719E-03
    0.162894643411854E+02    0.361129547139505E-03
    0.162927977358099E+02    0.352303978860039E-03
    0.162961311304344E+02    0.343944534378161E-03
    0.162994645250590E+02    0.336114218016897E-03
    0.163027979196835E+02    0.328867701974568E-03
    0.163061313143080E+02    0.322251023741524E-03
    0.163094647089325E+02    0.316301356623710E-03
    0.163127981035571E+02    0.311046918599861E-03
    0.163161314981816E+02    0.306507008649924E-03
    0.163194648928061E+02    0.302692160668650E-03
    0.163227982874306E+02    0.299604400836608E-03
    0.163261316820552E+02    0.297237599256920E-03
    0.163294650766797E+02    0.295577902720221E-03
    0.163327984713042E+02    0.294604241348929E-03
    0.163361318659287E+02    0.294288890919851E-03
    0.163394652605533E+02    0.294598083644415E-03
    0.163427986551778E+02    0.295492660902236E-03
    0.163461320498023E+02    0.296928747880431E-03
    0.163494654444268E+02    0.298858448972646E-03
    0.163527988390514E+02    0.301230550349852E-03
    0.163561322336759E+02    0.303991222585092E-03
    0.163594656283004E+02    0.307084714185216E-03
    0.163627990229249E+02    0.310454029720499E-03
    0.163661324175495E+02    0.314041583390212E-03
    0.163694658121740E+02    0.317789656562067E-03
    0.163727992067985E+02    0.321641954323055E-03
    0.163761326014231E+02    0.325542090387646E-03
    0.163794659960476E+02    0.329436313959556E-03
    0.163827993906721E+02    0.333272791708791E-03
    0.163861327852966E+02    0.337002297735054E-03
    0.163894661799212E+02    0.340578584693190E-03
    0.163927995745457E+02    0.343958708920599E-03
    0.163961329691702E+02    0.347103305689328E-03
    0.163994663637947E+02    0.349976814279040E-03
    0.164027997584193E+02    0.352547653780586E-03
    0.164061331530438E+02    0.354788351110965E-03
    0.164094665476683E+02    0.356675619968333E-03
    0.164127999422928E+02    0.358190396119179E-03
    0.164161333369174E+02    0.359317830213043E-03
    0.164194667315419E+02    0.360047237944168E-03
    0.164228001261664E+02    0.360372014423082E-03
    0.164261335207909E+02    0.360289512739376E-03
    0.164294669154155E+02    0.359800890132000E-03
    0.164328003100400E+02    0.358910927662400E-03
    0.164361337046645E+02    0.357627822355793E-03
    0.164394670992890E+02    0.355962958779820E-03
    0.164428004939136E+02    0.353930661762307E-03
    0.164461338885381E+02    0.351547934155981E-03
    0.164494672831626E+02    0.348834182162263E-03
    0.164528006777871E+02    0.345810933131471E-03
    0.164561340724117E+02    0.342501546628759E-03
    0.164594674670362E+02    0.338930923625210E-03
    0.164628008616607E+02    0.335125215947013E-03
    0.164661342562852E+02    0.331111538580637E-03
    0.164694676509098E+02    0.326917688144306E-03
    0.164728010455343E+02    0.322571867120526E-03
    0.164761344401588E+02    0.318102420808148E-03
    0.164794678347833E+02    0.313537583714632E-03
    0.164828012294079E+02    0.308905240733729E-03
    0.164861346240324E+02    0.304232702838053E-03
    0.164894680186569E+02    0.299546498337514E-03
    0.164928014132815E+02    0.294872182573795E-03
    0.164961348079060E+02    0.290234164152487E-03
    0.164994682025305E+02    0.285655551391174E-03
    0.165028015971550E+02    0.281158016274557E-03
    0.165061349917796E+02    0.276761678500346E-03
    0.165094683864041E+02    0.272485008654299E-03
    0.165128017810286E+02    0.268344749954304E-03
    0.165161351756531E+02    0.264355860724316E-03
    0.165194685702777E+02    0.260531471461746E-03
    0.165228019649022E+02    0.256882864036412E-03
    0.165261353595267E+02    0.253419465298131E-03
    0.165294687541512E+02    0.250148856927461E-03
    0.165328021487758E+02    0.247076801963838E-03
    0.165361355434003E+02    0.244207284696610E-03
    0.165394689380248E+02    0.241542563505858E-03
    0.165428023326493E+02    0.239083236804027E-03
    0.165461357272739E+02    0.236828318877423E-03
    0.165494691218984E+02    0.234775325742319E-03
    0.165528025165229E+02    0.232920369783343E-03
    0.165561359111474E+02    0.231258261285597E-03
    0.165594693057720E+02    0.229782616072849E-03
    0.165628027003965E+02    0.228485967020326E-03
    0.165661360950210E+02    0.227359881525534E-03
    0.165694694896455E+02    0.226395077986701E-03
    0.165728028842701E+02    0.225581545710598E-03
    0.165761362788946E+02    0.224908667194031E-03
    0.165794696735191E+02    0.224365331877874E-03
    0.165828030681436E+02    0.223940057688118E-03
    0.165861364627682E+02    0.223621104060202E-03
    0.165894698573927E+02    0.223396584015139E-03
    0.165928032520172E+02    0.223254609020222E-03
    0.165961366466417E+02    0.223183132521533E-03
    0.165994700412663E+02    0.223170659365590E-03
    0.166028034358908E+02    0.223205625527640E-03
    0.166061368305153E+02    0.223276897430773E-03
    0.166094702251399E+02    0.223373741978278E-03
    0.166128036197644E+02    0.223485902028716E-03
    0.166161370143889E+02    0.223603656672081E-03
    0.166194704090134E+02    0.223717875936843E-03
    0.166228038036380E+02    0.223820068282484E-03
    0.166261371982625E+02    0.223902418393695E-03
    0.166294705928870E+02    0.223957820128836E-03
    0.166328039875115E+02    0.223979898697302E-03
    0.166361373821361E+02    0.223963028150952E-03
    0.166394707767606E+02    0.223902341389331E-03
    0.166428041713851E+02    0.223793732276216E-03
    0.166461375660096E+02    0.223633850996778E-03
    0.166494709606342E+02    0.223420096393948E-03
    0.166528043552587E+02    0.223150597529757E-03
    0.166561377498832E+02    0.222824194079454E-03
    0.166594711445077E+02    0.222440411186248E-03
    0.166628045391323E+02    0.221999426532735E-03
    0.166661379337568E+02    0.221502038405357E-03
    0.166694713283813E+02    0.220949625647477E-03
    0.166728047230058E+02    0.220344116095961E-03
    0.166761381176304E+02    0.219687895626712E-03
    0.166794715122549E+02    0.218983866779374E-03
    0.166828049068794E+02    0.218235286204738E-03
    0.166861383015039E+02    0.217445780709151E-03
    0.166894716961285E+02    0.216619283241207E-03
    0.166928050907530E+02    0.215759982836934E-03
    0.166961384853775E+02    0.214872276214915E-03
    0.166994718800020E+02    0.213960719409964E-03
    0.167028052746266E+02    0.213029979392745E-03
    0.167061386692511E+02    0.212084788098948E-03
    0.167094720638756E+02    0.211129896884764E-03
    0.167128054585001E+02    0.210170034470035E-03
    0.167161388531247E+02    0.209209865391952E-03
    0.167194722477492E+02    0.208253951618563E-03
    0.167228056423737E+02    0.207306717042295E-03
    0.167261390369983E+02    0.206372414663076E-03
    0.167294724316228E+02    0.205455094613459E-03
    0.167328058262473E+02    0.204558578958069E-03
    0.167361392208718E+02    0.203686436916856E-03
    0.167394726154964E+02    0.202841963262684E-03
    0.167428060101209E+02    0.202028161166328E-03
    0.167461394047454E+02    0.201247725507725E-03
    0.167494727993699E+02    0.200503041546875E-03
    0.167528061939945E+02    0.199796154421256E-03
    0.167561395886190E+02    0.199128788167015E-03
    0.167594729832435E+02    0.198502329058529E-03
    0.167628063778680E+02    0.197917830287101E-03
    0.167661397724926E+02    0.197376014349660E-03
    0.167694731671171E+02    0.196877278623385E-03
    0.167728065617416E+02    0.196421704001415E-03
    0.167761399563661E+02    0.196009064307376E-03
    0.167794733509907E+02    0.195638839958227E-03
    0.167828067456152E+02    0.195310230660784E-03
    0.167861401402397E+02    0.195022172385838E-03
    0.167894735348642E+02    0.194773354589353E-03
    0.167928069294888E+02    0.194562238160462E-03
    0.167961403241133E+02    0.194387076088623E-03
    0.167994737187378E+02    0.194245933489456E-03
    0.168028071133623E+02    0.194136708789215E-03
    0.168061405079869E+02    0.194057156403920E-03
    0.168094739026114E+02    0.194004906940916E-03
    0.168128072972359E+02    0.193977491798859E-03
    0.168161406918604E+02    0.193972363197176E-03
    0.168194740864850E+02    0.193986917086875E-03
    0.168228074811095E+02    0.194018514088523E-03
    0.168261408757340E+02    0.194064500755687E-03
    0.168294742703585E+02    0.194122229599578E-03
    0.168328076649831E+02    0.194189078320058E-03
    0.168361410596076E+02    0.194262468837703E-03
    0.168394744542321E+02    0.194339884365374E-03
    0.168428078488566E+02    0.194418884709057E-03
    0.168461412434812E+02    0.194497123748087E-03
    0.168494746381057E+02    0.194572360925677E-03
    0.168528080327302E+02    0.194642474759655E-03
    0.168561414273548E+02    0.194705473635818E-03
    0.168594748219793E+02    0.194759506127671E-03
    0.168628082166038E+02    0.194802868427608E-03
    0.168661416112283E+02    0.194834012058663E-03
    0.168694750058529E+02    0.194851548450430E-03
    0.168728084004774E+02    0.194854253089456E-03
    0.168761417951019E+02    0.194841069475607E-03
    0.168794751897264E+02    0.194811108182796E-03
    0.168828085843510E+02    0.194763649346459E-03
    0.168861419789755E+02    0.194698138415106E-03
    0.168894753736000E+02    0.194614186584075E-03
    0.168928087682245E+02    0.194511564103166E-03
    0.168961421628491E+02    0.194390193804086E-03
    0.168994755574736E+02    0.194250059877245E-03
    0.169028089520981E+02    0.194091813112539E-03
    0.169061423467226E+02    0.193915250431916E-03
    0.169094757413472E+02    0.193721123365836E-03
    0.169128091359717E+02    0.193510022518998E-03
    0.169161425305962E+02    0.193282663676012E-03
    0.169194759252207E+02    0.193039866593210E-03
    0.169228093198453E+02    0.192782542363920E-03
    0.169261427144698E+02    0.192511682215545E-03
    0.169294761090943E+02    0.192228347972578E-03
    0.169328095037188E+02    0.191933658786838E-03
    0.169361428983434E+02    0.191628784254358E-03
    0.169394762929679E+02    0.191314929948292E-03
    0.169428096875924E+02    0.190993328723156E-03
    0.169461430822169E+02    0.190665230038201E-03
    0.169494764768415E+02    0.190331889618935E-03
    0.169528098714660E+02    0.189994560260754E-03
    0.169561432660905E+02    0.189654480548856E-03
    0.169594766607150E+02    0.189312868916479E-03
    0.169628100553396E+02    0.188970912198678E-03
    0.169661434499641E+02    0.188629760080257E-03
    0.169694768445886E+02    0.188290515564572E-03
    0.169728102392131E+02    0.187954229806435E-03
    0.169761436338377E+02    0.187621893156478E-03
    0.169794770284622E+02    0.187294420795300E-03
    0.169828104230867E+02    0.186972757246430E-03
    0.169861438177113E+02    0.186657563150463E-03
    0.169894772123358E+02    0.186349616388205E-03
    0.169928106069603E+02    0.186049542218354E-03
    0.169961440015848E+02    0.185757889690714E-03
    0.169994773962094E+02    0.185475127665729E-03
    0.170028107908339E+02    0.185201640121140E-03
    0.170061441854584E+02    0.184937728905998E-03
    0.170094775800829E+02    0.184683612308265E-03
    0.170128109747075E+02    0.184439426857927E-03
    0.170161443693320E+02    0.184205229379966E-03
    0.170194777639565E+02    0.183980997997539E-03
    0.170228111585810E+02    0.183766635913858E-03
    0.170261445532056E+02    0.183561974678299E-03
    0.170294779478301E+02    0.183366774055757E-03
    0.170328113424546E+02    0.183180733484737E-03
    0.170361447370791E+02    0.183003489011760E-03
    0.170394781317037E+02    0.182834621247698E-03
    0.170428115263282E+02    0.182673659541048E-03
    0.170461449209527E+02    0.182520087125542E-03
    0.170494783155772E+02    0.182373345981226E-03
    0.170528117102018E+02    0.182232842466470E-03
    0.170561451048263E+02    0.182097952477345E-03
    0.170594784994508E+02    0.181968026756688E-03
    0.170628118940753E+02    0.181842396714780E-03
    0.170661452886999E+02    0.181720379210654E-03
    0.170694786833244E+02    0.181601282604682E-03
    0.170728120779489E+02    0.181484410987468E-03
    0.170761454725734E+02    0.181369070448720E-03
    0.170794788671980E+02    0.181254572580576E-03
    0.170828122618225E+02    0.181140240419386E-03
    0.170861456564470E+02    0.181025411891710E-03
    0.170894790510715E+02    0.180909444810142E-03
    0.170928124456961E+02    0.180791720334278E-03
    0.170961458403206E+02    0.180671646809895E-03
    0.170994792349451E+02    0.180548662715532E-03
    0.171028126295697E+02    0.180422240532274E-03
    0.171061460241942E+02    0.180291888528070E-03
    0.171094794188187E+02    0.180157153721000E-03
    0.171128128134432E+02    0.180017623537874E-03
    0.171161462080678E+02    0.179872927851619E-03
    0.171194796026923E+02    0.179722739837887E-03
    0.171228129973168E+02    0.179566777302792E-03
    0.171261463919413E+02    0.179404803510269E-03
    0.171294797865659E+02    0.179236626845113E-03
    0.171328131811904E+02    0.179062101522276E-03
    0.171361465758149E+02    0.178881126803680E-03
    0.171394799704394E+02    0.178693646947195E-03
    0.171428133650640E+02    0.178499648838937E-03
    0.171461467596885E+02    0.178299163477919E-03
    0.171494801543130E+02    0.178092261686310E-03
    0.171528135489375E+02    0.177879054402781E-03
    0.171561469435621E+02    0.177659689914333E-03
    0.171594803381866E+02    0.177434352412699E-03
    0.171628137328111E+02    0.177203257880636E-03
    0.171661471274356E+02    0.176966655973969E-03
    0.171694805220602E+02    0.176724821879556E-03
    0.171728139166847E+02    0.176478057633791E-03
    0.171761473113092E+02    0.176226688864893E-03
    0.171794807059337E+02    0.175971059873693E-03
    0.171828141005583E+02    0.175711533425216E-03
    0.171861474951828E+02    0.175448485580853E-03
    0.171894808898073E+02    0.175182304764602E-03
    0.171928142844318E+02    0.174913387447633E-03
    0.171961476790564E+02    0.174642135804671E-03
    0.171994810736809E+02    0.174368954539074E-03
    0.172028144683054E+02    0.174094248201647E-03
    0.172061478629299E+02    0.173818416007353E-03
    0.172094812575545E+02    0.173541824715892E-03
    0.172128146521790E+02    0.173265103380710E-03
    0.172161480468035E+02    0.172988214984200E-03
    0.172194814414281E+02    0.172711790715651E-03
    0.172228148360526E+02    0.172436142487164E-03
    0.172261482306771E+02    0.172161604723121E-03
    0.172294816253016E+02    0.171888496592293E-03
    0.172328150199262E+02    0.171617118500853E-03
    0.172361484145507E+02    0.171347750375741E-03
    0.172394818091752E+02    0.171080650740568E-03
    0.172428152037997E+02    0.170816054621869E-03
    0.172461485984243E+02    0.170554173048994E-03
    0.172494819930488E+02    0.170295193556772E-03
    0.172528153876733E+02    0.170039278048666E-03
    0.172561487822978E+02    0.169786563283329E-03
    0.172594821769224E+02    0.169537160083821E-03
    0.172628155715469E+02    0.169291154727020E-03
    0.172661489661714E+02    0.169048607506523E-03
    0.172694823607959E+02    0.168809554456356E-03
    0.172728157554205E+02    0.168574006865015E-03
    0.172761491500450E+02    0.168341952616192E-03
    0.172794825446695E+02    0.168113355881556E-03
    0.172828159392940E+02    0.167888160430365E-03
    0.172861493339186E+02    0.167666287014857E-03
    0.172894827285431E+02    0.167447635767749E-03
    0.172928161231676E+02    0.167232144944852E-03
    0.172961495177921E+02    0.167019546027016E-03
    0.172994829124167E+02    0.166809805005144E-03
    0.173028163070412E+02    0.166602725949996E-03
    0.173061497016657E+02    0.166398131317084E-03
    0.173094830962902E+02    0.166195832548609E-03
    0.173128164909148E+02    0.165995631396934E-03
    0.173161498855393E+02    0.165797320948678E-03
    0.173194832801638E+02    0.165600688837988E-03
    0.173228166747883E+02    0.165405516340295E-03
    0.173261500694129E+02    0.165211582420098E-03
    0.173294834640374E+02    0.165018663297631E-03
    0.173328168586619E+02    0.164826535879460E-03
    0.173361502532865E+02    0.164634977175197E-03
    0.173394836479110E+02    0.164443767315430E-03
    0.173428170425355E+02    0.164252690342845E-03
    0.173461504371600E+02    0.164061535524959E-03
    0.173494838317846E+02    0.163870098538863E-03
    0.173528172264091E+02    0.163678183153307E-03
    0.173561506210336E+02    0.163485601227682E-03
    0.173594840156581E+02    0.163292175003238E-03
    0.173628174102827E+02    0.163097737239036E-03
    0.173661508049072E+02    0.162902132132271E-03
    0.173694841995317E+02    0.162705216058383E-03
    0.173728175941562E+02    0.162506858129352E-03
    0.173761509887808E+02    0.162306941989335E-03
    0.173794843834053E+02    0.162105362925523E-03
    0.173828177780298E+02    0.161902032056000E-03
    0.173861511726543E+02    0.161696874307665E-03
    0.173894845672789E+02    0.161489829129001E-03
    0.173928179619034E+02    0.161280850532280E-03
    0.173961513565279E+02    0.161069906697783E-03
    0.173994847511524E+02    0.160856980645272E-03
    0.174028181457770E+02    0.160642068902111E-03
    0.174061515404015E+02    0.160425182148695E-03
    0.174094849350260E+02    0.160206344344952E-03
    0.174128183296505E+02    0.159985592235752E-03
    0.174161517242751E+02    0.159762975016278E-03
    0.174194851188996E+02    0.159538553576455E-03
    0.174228185135241E+02    0.159312399993435E-03
    0.174261519081486E+02    0.159084596755928E-03
    0.174294853027732E+02    0.158855235699984E-03
    0.174328186973977E+02    0.158624418077996E-03
    0.174361520920222E+02    0.158392252415312E-03
    0.174394854866467E+02    0.158158854993937E-03
    0.174428188812713E+02    0.157924348159155E-03
    0.174461522758958E+02    0.157688859556649E-03
    0.174494856705203E+02    0.157452521163601E-03
    0.174528190651449E+02    0.157215468936040E-03
    0.174561524597694E+02    0.156977841016197E-03
    0.174594858543939E+02    0.156739777359392E-03
    0.174628192490184E+02    0.156501419089625E-03
    0.174661526436430E+02    0.156262907114407E-03
    0.174694860382675E+02    0.156024381222003E-03
    0.174728194328920E+02    0.155785979861673E-03
    0.174761528275165E+02    0.155547838773458E-03
    0.174794862221411E+02    0.155310090417527E-03
    0.174828196167656E+02    0.155072863631162E-03
    0.174861530113901E+02    0.154836282050591E-03
    0.174894864060146E+02    0.154600464313056E-03
    0.174928198006392E+02    0.154365523313810E-03
    0.174961531952637E+02    0.154131565546431E-03
    0.174994865898882E+02    0.153898690388264E-03
    0.175028199845127E+02    0.153666989882416E-03
    0.175061533791373E+02    0.153436548818467E-03
    0.175094867737618E+02    0.153207443812892E-03
    0.175128201683863E+02    0.152979742991019E-03
    0.175161535630108E+02    0.152753506010599E-03
    0.175194869576354E+02    0.152528784582834E-03
    0.175228203522599E+02    0.152305620989109E-03
    0.175261537468844E+02    0.152083888499898E-03
    0.175294871415089E+02    0.151864095924032E-03
    0.175328205361335E+02    0.151645774439367E-03
    0.175361539307580E+02    0.151429094381853E-03
    0.175394873253825E+02    0.151214055510869E-03
    0.175428207200070E+02    0.151000649174856E-03
    0.175461541146316E+02    0.150788858905597E-03
    0.175494875092561E+02    0.150578660695173E-03
    0.175528209038806E+02    0.150370023435527E-03
    0.175561542985051E+02    0.150162908516728E-03
    0.175594876931297E+02    0.149957271768357E-03
    0.175628210877542E+02    0.149753062035226E-03
    0.175661544823787E+02    0.149550223146361E-03
    0.175694878770033E+02    0.149348693740329E-03
    0.175728212716278E+02    0.149148408297148E-03
    0.175761546662523E+02    0.148949294181245E-03
    0.175794880608768E+02    0.148751280009189E-03
    0.175828214555014E+02    0.148554288026669E-03
    0.175861548501259E+02    0.148358238680432E-03
    0.175894882447504E+02    0.148163050543767E-03
    0.175928216393749E+02    0.147968640543259E-03
    0.175961550339995E+02    0.147774925255319E-03
    0.175994884286240E+02    0.147581819896385E-03
    0.176028218232485E+02    0.147389240897685E-03
    0.176061552178730E+02    0.147197106034776E-03
    0.176094886124976E+02    0.147005321136221E-03
    0.176128220071221E+02    0.146813824707403E-03
    0.176161554017466E+02    0.146622525971428E-03
    0.176194887963711E+02    0.146431350320603E-03
    0.176228221909957E+02    0.146240224311169E-03
    0.176261555856202E+02    0.146049076965040E-03
    0.176294889802447E+02    0.145857841579713E-03
    0.176328223748692E+02    0.145666455045536E-03
    0.176361557694938E+02    0.145474858161268E-03
    0.176394891641183E+02    0.145282996172795E-03
    0.176428225587428E+02    0.145090819406870E-03
    0.176461559533673E+02    0.144898282358822E-03
    0.176494893479919E+02    0.144705344704633E-03
    0.176528227426164E+02    0.144511971179041E-03
    0.176561561372409E+02    0.144318132054100E-03
    0.176594895318654E+02    0.144123802279918E-03
    0.176628229264900E+02    0.143928961950031E-03
    0.176661563211145E+02    0.143733597311988E-03
    0.176694897157390E+02    0.143537698956747E-03
    0.176728231103635E+02    0.143341262867886E-03
    0.176761565049881E+02    0.143144290409835E-03
    0.176794898996126E+02    0.142946787429529E-03
    0.176828232942371E+02    0.142748764712152E-03
    0.176861566888616E+02    0.142550237779135E-03
    0.176894900834862E+02    0.142351226471460E-03
    0.176928234781107E+02    0.142151754913353E-03
    0.176961568727352E+02    0.141951851282942E-03
    0.176994902673598E+02    0.141751547101932E-03
    0.177028236619843E+02    0.141550877980709E-03
    0.177061570566088E+02    0.141349882027334E-03
    0.177094904512333E+02    0.141148600822586E-03
    0.177128238458579E+02    0.140947078105321E-03
    0.177161572404824E+02    0.140745360316662E-03
    0.177194906351069E+02    0.140543495424498E-03
    0.177228240297314E+02    0.140341533177473E-03
    0.177261574243560E+02    0.140139524755677E-03
    0.177294908189805E+02    0.139937522326413E-03
    0.177328242136050E+02    0.139735578585846E-03
    0.177361576082295E+02    0.139533746747984E-03
    0.177394910028541E+02    0.139332079928441E-03
    0.177428243974786E+02    0.139130630923973E-03
    0.177461577921031E+02    0.138929452199300E-03
    0.177494911867276E+02    0.138728595274016E-03
    0.177528245813522E+02    0.138528110489478E-03
    0.177561579759767E+02    0.138328046703479E-03
    0.177594913706012E+02    0.138128451394430E-03
    0.177628247652257E+02    0.137929369915295E-03
    0.177661581598503E+02    0.137730845605887E-03
    0.177694915544748E+02    0.137532919703280E-03
    0.177728249490993E+02    0.137335630696356E-03
    0.177761583437238E+02    0.137139014440980E-03
    0.177794917383484E+02    0.136943104138791E-03
    0.177828251329729E+02    0.136747930078933E-03
    0.177861585275974E+02    0.136553519137554E-03
    0.177894919222219E+02    0.136359895726129E-03
    0.177928253168465E+02    0.136167080343847E-03
    0.177961587114710E+02    0.135975090879081E-03
    0.177994921060955E+02    0.135783941453965E-03
    0.178028255007200E+02    0.135593643181912E-03
    0.178061588953446E+02    0.135404203591557E-03
    0.178094922899691E+02    0.135215627222950E-03
    0.178128256845936E+02    0.135027915382707E-03
    0.178161590792181E+02    0.134841066164696E-03
    0.178194924738427E+02    0.134655074321995E-03
    0.178228258684672E+02    0.134469932095515E-03
    0.178261592630917E+02    0.134285628417826E-03
    0.178294926577163E+02    0.134102149793502E-03
    0.178328260523408E+02    0.133919480242032E-03
    0.178361594469653E+02    0.133737601715392E-03
    0.178394928415898E+02    0.133556495769450E-03
    0.178428262362144E+02    0.133376158423311E-03
    0.178461596308389E+02    0.133196348777649E-03
    0.178494930254634E+02    0.133017471215416E-03
    0.178528264200879E+02    0.132839188117055E-03
    0.178561598147125E+02    0.132661530634467E-03
    0.178594932093370E+02    0.132484472510760E-03
    0.178628266039615E+02    0.132307981753201E-03
    0.178661599985860E+02    0.132132025447065E-03
    0.178694933932106E+02    0.131956569815653E-03
    0.178728267878351E+02    0.131781579927147E-03
    0.178761601824596E+02    0.131607021164019E-03
    0.178794935770841E+02    0.131432858307722E-03
    0.178828269717087E+02    0.131259056329173E-03
    0.178861603663332E+02    0.131085581005811E-03
    0.178894937609577E+02    0.130912398131430E-03
    0.178928271555822E+02    0.130739474046687E-03
    0.178961605502068E+02    0.130566776639987E-03
    0.178994939448313E+02    0.130394273550924E-03
    0.179028273394558E+02    0.130221934929900E-03
    0.179061607340803E+02    0.130049731265234E-03
    0.179094941287049E+02    0.129877634731315E-03
    0.179128275233294E+02    0.129705618941055E-03
    0.179161609179539E+02    0.129533659682355E-03
    0.179194943125784E+02    0.129361733641915E-03
    0.179228277072030E+02    0.129189820136719E-03
    0.179261611018275E+02    0.129017904374505E-03
    0.179294944964520E+02    0.128845948507962E-03
    0.179328278910765E+02    0.128673965193837E-03
    0.179361612857011E+02    0.128501927861055E-03
    0.179394946803256E+02    0.128329826318660E-03
    0.179428280749501E+02    0.128157651560434E-03
    0.179461614695747E+02    0.127985397091259E-03
    0.179494948641992E+02    0.127813057842255E-03
    0.179528282588237E+02    0.127640630848980E-03
    0.179561616534482E+02    0.127468115980634E-03
    0.179594950480728E+02    0.127295514062623E-03
    0.179628284426973E+02    0.127122828188039E-03
    0.179661618373218E+02    0.126950063598389E-03
    0.179694952319463E+02    0.126777227841136E-03
    0.179728286265709E+02    0.126604328036665E-03
    0.179761620211954E+02    0.126431376013620E-03
    0.179794954158199E+02    0.126258383030448E-03
    0.179828288104444E+02    0.126085362613390E-03
    0.179861622050690E+02    0.125912329399967E-03
    0.179894955996935E+02    0.125739299483632E-03
    0.179928289943180E+02    0.125566289963716E-03
    0.179961623889425E+02    0.125393318925638E-03
    0.179994957835671E+02    0.125220405621622E-03
    0.180028291781916E+02    0.125047569832023E-03
    0.180061625728161E+02    0.124874832074076E-03
    0.180094959674406E+02    0.124702213405610E-03
    0.180128293620652E+02    0.124529735318305E-03
    0.180161627566897E+02    0.124357419533234E-03
    0.180194961513142E+02    0.124185287948868E-03
    0.180228295459387E+02    0.124013362525399E-03
    0.180261629405633E+02    0.123841665171782E-03
    0.180294963351878E+02    0.123670217527190E-03
    0.180328297298123E+02    0.123499040896375E-03
    0.180361631244368E+02    0.123328156163505E-03
    0.180394965190614E+02    0.123157583750103E-03
    0.180428299136859E+02    0.122987343451038E-03
    0.180461633083104E+02    0.122817454265348E-03
    0.180494967029349E+02    0.122647934297111E-03
    0.180528300975595E+02    0.122478800971412E-03
    0.180561634921840E+02    0.122310070558515E-03
    0.180594968868085E+02    0.122141758300986E-03
    0.180628302814331E+02    0.121973878360618E-03
    0.180661636760576E+02    0.121806443769311E-03
    0.180694970706821E+02    0.121639466207967E-03
    0.180728304653066E+02    0.121472956307612E-03
    0.180761638599312E+02    0.121306923158389E-03
    0.180794972545557E+02    0.121141374721743E-03
    0.180828306491802E+02    0.120976317573612E-03
    0.180861640438047E+02    0.120811756819387E-03
    0.180894974384293E+02    0.120647696267874E-03
    0.180928308330538E+02    0.120484138414565E-03
    0.180961642276783E+02    0.120321084518597E-03
    0.180994976223028E+02    0.120158534260138E-03
    0.181028310169274E+02    0.119996486165938E-03
    0.181061644115519E+02    0.119834937523633E-03
    0.181094978061764E+02    0.119673884185699E-03
    0.181128312008009E+02    0.119513320977710E-03
    0.181161645954255E+02    0.119353241407788E-03
    0.181194979900500E+02    0.119193638183469E-03
    0.181228313846745E+02    0.119034502640603E-03
    0.181261647792990E+02    0.118875825314539E-03
    0.181294981739236E+02    0.118717595807871E-03
    0.181328315685481E+02    0.118559802679071E-03
    0.181361649631726E+02    0.118402433842487E-03
    0.181394983577971E+02    0.118245476764100E-03
    0.181428317524217E+02    0.118088917762054E-03
    0.181461651470462E+02    0.117932743043318E-03
    0.181494985416707E+02    0.117776938193290E-03
    0.181528319362952E+02    0.117621488202498E-03
    0.181561653309198E+02    0.117466377578004E-03
    0.181594987255443E+02    0.117311591120262E-03
    0.181628321201688E+02    0.117157111649750E-03
    0.181661655147933E+02    0.117002914425510E-03
    0.181694989094179E+02    0.116849054837574E-03
    0.181728323040424E+02    0.116695395321527E-03
    0.181761656986669E+02    0.116541996191684E-03
    0.181794990932914E+02    0.116388830796930E-03
    0.181828324879160E+02    0.116235883042316E-03
    0.181861658825405E+02    0.116083138113525E-03
    0.181894992771650E+02    0.115930581912916E-03
    0.181928326717895E+02    0.115778200970421E-03
    0.181961660664141E+02    0.115625982365296E-03
    0.181994994610386E+02    0.115473913464045E-03
    0.182028328556631E+02    0.115321982982792E-03
    0.182061662502877E+02    0.115170179613574E-03
    0.182094996449122E+02    0.115018493112797E-03
    0.182128330395367E+02    0.114866914509990E-03
    0.182161664341612E+02    0.114715434692855E-03
    0.182194998287858E+02    0.114564045792787E-03
    0.182228332234103E+02    0.114412741306993E-03
    0.182261666180348E+02    0.114261514888133E-03
    0.182295000126593E+02    0.114110361160804E-03
    0.182328334072839E+02    0.113959276267110E-03
    0.182361668019084E+02    0.113808256386907E-03
    0.182395001965329E+02    0.113657299324664E-03
    0.182428335911574E+02    0.113506402504442E-03
    0.182461669857820E+02    0.113355564456621E-03
    0.182495003804065E+02    0.113204770159913E-03
    0.182528337750310E+02    0.113054101389703E-03
    0.182561671696555E+02    0.112903443436379E-03
    0.182595005642801E+02    0.112752858657598E-03
    0.182628339589046E+02    0.112602344883849E-03
    0.182661673535291E+02    0.112451905500983E-03
    0.182695007481536E+02    0.112301545057787E-03
    0.182728341427782E+02    0.112151268713322E-03
    0.182761675374027E+02    0.112001082991381E-03
    0.182795009320272E+02    0.111850994547051E-03
    0.182828343266517E+02    0.111701010263853E-03
    0.182861677212763E+02    0.111551138069158E-03
    0.182895011159008E+02    0.111401386283504E-03
    0.182928345105253E+02    0.111251763280425E-03
    0.182961679051499E+02    0.111102278182867E-03
    0.182995012997744E+02    0.110952939570304E-03
    0.183028346943989E+02    0.110803757428705E-03
    0.183061680890234E+02    0.110654741047760E-03
    0.183095014836480E+02    0.110505900218181E-03
    0.183128348782725E+02    0.110357244594735E-03
    0.183161682728970E+02    0.110208783993704E-03
    0.183195016675215E+02    0.110060528092246E-03
    0.183228350621461E+02    0.109912486546244E-03
    0.183261684567706E+02    0.109764668948318E-03
    0.183295018513951E+02    0.109617084458115E-03
    0.183328352460196E+02    0.109469742300056E-03
    0.183361686406442E+02    0.109322651241002E-03
    0.183395020352687E+02    0.109175819799487E-03
    0.183428354298932E+02    0.109029256174016E-03
    0.183461688245177E+02    0.108882968127155E-03
    0.183495022191423E+02    0.108736962938826E-03
    0.183528356137668E+02    0.108591247677841E-03
    0.183561690083913E+02    0.108445828609678E-03
    0.183595024030158E+02    0.108300711729794E-03
    0.183628357976404E+02    0.108155902425638E-03
    0.183661691922649E+02    0.108011405485302E-03
    0.183695025868894E+02    0.107867225204841E-03
    0.183728359815139E+02    0.107723365346620E-03
    0.183761693761385E+02    0.107579828871602E-03
    0.183795027707630E+02    0.107436618407395E-03
    0.183828361653875E+02    0.107293735819609E-03
    0.183861695600120E+02    0.107151182423000E-03
    0.183895029546366E+02    0.107008958884934E-03
    0.183928363492611E+02    0.106867065370242E-03
    0.183961697438856E+02    0.106725501324073E-03
    0.183995031385101E+02    0.106584265763572E-03
    0.184028365331347E+02    0.106443356982459E-03
    0.184061699277592E+02    0.106302772900624E-03
    0.184095033223837E+02    0.106162510736249E-03
    0.184128367170083E+02    0.106022567280408E-03
    0.184161701116328E+02    0.105882938837650E-03
    0.184195035062573E+02    0.105743621259581E-03
    0.184228369008818E+02    0.105604609932104E-03
    0.184261702955064E+02    0.105465899756415E-03
    0.184295036901309E+02    0.105327485447405E-03
    0.184328370847554E+02    0.105189361119586E-03
    0.184361704793799E+02    0.105051520774884E-03
    0.184395038740045E+02    0.104913958047572E-03
    0.184428372686290E+02    0.104776666262280E-03
    0.184461706632535E+02    0.104639638689635E-03
    0.184495040578780E+02    0.104502868225889E-03
    0.184528374525026E+02    0.104366347737694E-03
    0.184561708471271E+02    0.104230069980810E-03
    0.184595042417516E+02    0.104094027588613E-03
    0.184628376363761E+02    0.103958213149458E-03
    0.184661710310007E+02    0.103822619237329E-03
    0.184695044256252E+02    0.103687238660366E-03
    0.184728378202497E+02    0.103552064134395E-03
    0.184761712148742E+02    0.103417089314559E-03
    0.184795046094988E+02    0.103282304799951E-03
    0.184828380041233E+02    0.103147705816924E-03
    0.184861713987478E+02    0.103013288429394E-03
    0.184895047933723E+02    0.102879047837695E-03
    0.184928381879969E+02    0.102745009391413E-03
    0.184961715826214E+02    0.102610883974418E-03
    0.184995049772459E+02    0.102477190865298E-03
    0.185028383718704E+02    0.102343576603592E-03
    0.185061717664950E+02    0.102210096643394E-03
    0.185095051611195E+02    0.102076751582792E-03
    0.185128385557440E+02    0.101943538273381E-03
    0.185161719503685E+02    0.101810453291285E-03
    0.185195053449931E+02    0.101677493346042E-03
    0.185228387396176E+02    0.101544655066394E-03
    0.185261721342421E+02    0.101411935789511E-03
    0.185295055288666E+02    0.101279333121508E-03
    0.185328389234912E+02    0.101146844708604E-03
    0.185361723181157E+02    0.101014470546033E-03
    0.185395057127402E+02    0.100882205829224E-03
    0.185428391073648E+02    0.100750053014404E-03
    0.185461725019893E+02    0.100618010560220E-03
    0.185495058966138E+02    0.100486078758760E-03
    0.185528392912383E+02    0.100354256986595E-03
    0.185561726858629E+02    0.100222547184977E-03
    0.185595060804874E+02    0.100090950317868E-03
    0.185628394751119E+02    0.999594672407190E-04
    0.185661728697364E+02    0.998281006898982E-04
    0.185695062643610E+02    0.996968531041305E-04
    0.185728396589855E+02    0.995657280174996E-04
    0.185761730536100E+02    0.994347404734602E-04
    0.185795064482345E+02    0.993037923781036E-04
    0.185828398428591E+02    0.991730705373131E-04
    0.185861732374836E+02    0.990424584302746E-04
    0.185895066321081E+02    0.989119800825764E-04
    0.185928400267326E+02    0.987816415755803E-04
    0.185961734213572E+02    0.986514479544894E-04
    0.185995068159817E+02    0.985214029191840E-04
    0.186028402106062E+02    0.983915111157089E-04
    0.186061736052307E+02    0.982617769220231E-04
    0.186095069998553E+02    0.981322051579769E-04
    0.186128403944798E+02    0.980028002450659E-04
    0.186161737891043E+02    0.978735666724986E-04
    0.186195071837288E+02    0.977445092341729E-04
    0.186228405783534E+02    0.976156322415176E-04
    0.186261739729779E+02    0.974869405453453E-04
    0.186295073676024E+02    0.973584383327945E-04
    0.186328407622269E+02    0.972301300469216E-04
    0.186361741568515E+02    0.971020199515068E-04
    0.186395075514760E+02    0.969741121527907E-04
    0.186428409461005E+02    0.968464106832757E-04
    0.186461743407250E+02    0.967189194316695E-04
    0.186495077353496E+02    0.965916417005504E-04
    0.186528411299741E+02    0.964645812205192E-04
    0.186561745245986E+02    0.963377412632057E-04
    0.186595079192231E+02    0.962111246514559E-04
    0.186628413138477E+02    0.960847340798999E-04
    0.186661747084722E+02    0.959585723202401E-04
    0.186695081030967E+02    0.958326413979971E-04
    0.186728414977213E+02    0.957069434822657E-04
    0.186761748923458E+02    0.955814802170318E-04
    0.186795082869703E+02    0.954562530093941E-04
    0.186828416815948E+02    0.953312630943355E-04
    0.186861750762194E+02    0.952065113236409E-04
    0.186895084708439E+02    0.950819983016506E-04
    0.186928418654684E+02    0.949577243564499E-04
    0.186961752600929E+02    0.948336895151010E-04
    0.186995086547175E+02    0.947098935191404E-04
    0.187028420493420E+02    0.945863358120203E-04
    0.187061754439665E+02    0.944630156770506E-04
    0.187095088385910E+02    0.943399320543765E-04
    0.187128422332156E+02    0.942170835345661E-04
    0.187161756278401E+02    0.940944686524372E-04
    0.187195090224646E+02    0.939720856152224E-04
    0.187228424170891E+02    0.938499323107583E-04
    0.187261758117137E+02    0.937280065102678E-04
    0.187295092063382E+02    0.936063057872284E-04
    0.187328426009627E+02    0.934848273993899E-04
    0.187361759955872E+02    0.933635688455460E-04
    0.187395093902118E+02    0.932425268575704E-04
    0.187428427848363E+02    0.931216982964620E-04
    0.187461761794608E+02    0.930010800486887E-04
    0.187495095740853E+02    0.928806685666148E-04
    0.187528429687099E+02    0.927604605766581E-04
    0.187561763633344E+02    0.926404521803665E-04
    0.187595097579589E+02    0.925206402168848E-04
    0.187628431525834E+02    0.924010203073481E-04
    0.187661765472080E+02    0.922815893197910E-04
    0.187695099418325E+02    0.921623432957269E-04
    0.187728433364570E+02    0.920432785026509E-04
    0.187761767310815E+02    0.919243911742110E-04
    0.187795101257061E+02    0.918056775378814E-04
    0.187828435203306E+02    0.916871339752967E-04
    0.187861769149551E+02    0.915687567348651E-04
    0.187895103095797E+02    0.914505426474636E-04
    0.187928437042042E+02    0.913324878834165E-04
    0.187961770988287E+02    0.912145892974615E-04
    0.187995104934532E+02    0.910968434874552E-04
    0.188028438880778E+02    0.909792474879744E-04
    0.188061772827023E+02    0.908617982494901E-04
    0.188095106773268E+02    0.907444932205095E-04
    0.188128440719513E+02    0.906273300526282E-04
    0.188161774665759E+02    0.905103063409296E-04
    0.188195108612004E+02    0.903934214374300E-04
    0.188228442558249E+02    0.902766853846169E-04
    0.188261776504494E+02    0.901597930486740E-04
    0.188295110450740E+02    0.900435017447721E-04
    0.188328444396985E+02    0.899271488037902E-04
    0.188361778343230E+02    0.898109145575253E-04
    0.188395112289475E+02    0.896948039491326E-04
    0.188428446235721E+02    0.895788172224080E-04
    0.188461780181966E+02    0.894629540327167E-04
    0.188495114128211E+02    0.893472138628595E-04
    0.188528448074456E+02    0.892315964756268E-04
    0.188561782020702E+02    0.891161015015133E-04
    0.188595115966947E+02    0.890007290822417E-04
    0.188628449913192E+02    0.888854794014595E-04
    0.188661783859437E+02    0.887703526113717E-04
    0.188695117805683E+02    0.886553494080170E-04
    0.188728451751928E+02    0.885404705125356E-04
    0.188761785698173E+02    0.884257167947521E-04
    0.188795119644418E+02    0.883110886124089E-04
    0.188828453590664E+02    0.881965887619067E-04
    0.188861787536909E+02    0.880822170434033E-04
    0.188895121483154E+02    0.879679755114778E-04
    0.188928455429400E+02    0.878538656596628E-04
    0.188961789375645E+02    0.877398892618440E-04
    0.188995123321890E+02    0.876260481675258E-04
    0.189028457268135E+02    0.875123449982997E-04
    0.189061791214381E+02    0.873987834461274E-04
    0.189095125160626E+02    0.872718650639447E-04
    0.189128459106871E+02    0.871720548981085E-04
    0.189161793053116E+02    0.870589236442847E-04
    0.189195126999362E+02    0.869459360611681E-04
    0.189228460945607E+02    0.868330969146828E-04
    0.189261794891852E+02    0.867204093003340E-04
    0.189295128838097E+02    0.866078755799718E-04
    0.189328462784343E+02    0.864954981604296E-04
    0.189361796730588E+02    0.863832789579749E-04
    0.189395130676833E+02    0.862712204634471E-04
    0.189428464623078E+02    0.861593246765989E-04
    0.189461798569324E+02    0.860475937445581E-04
    0.189495132515569E+02    0.859360298436692E-04
    0.189528466461814E+02    0.858246346823985E-04
    0.189561800408059E+02    0.857134103615566E-04
    0.189595134354305E+02    0.856023585989072E-04
    0.189628468300550E+02    0.854914811971717E-04
    0.189661802246795E+02    0.853807795691829E-04
    0.189695136193040E+02    0.852702555758723E-04
    0.189728470139286E+02    0.851599102285879E-04
    0.189761804085531E+02    0.850497449929228E-04
    0.189795138031776E+02    0.849397609884382E-04
    0.189828471978021E+02    0.848299592809965E-04
    0.189861805924267E+02    0.847203407573073E-04
    0.189895139870512E+02    0.846109060725363E-04
    0.189928473816757E+02    0.845016559411845E-04
    0.189961807763002E+02    0.843925908874910E-04
    0.189995141709248E+02    0.842837111340556E-04
    0.190028475655493E+02    0.841750168940126E-04
    0.190061809601738E+02    0.840665082620277E-04
    0.190095143547983E+02    0.839581852088995E-04
    0.190128477494229E+02    0.838500474174744E-04
    0.190161811440474E+02    0.837420945827654E-04
    0.190195145386719E+02    0.836343260952464E-04
    0.190228479332965E+02    0.835267416038237E-04
    0.190261813279210E+02    0.834193400244520E-04
    0.190295147225455E+02    0.833121206531536E-04
    0.190328481171700E+02    0.832050824082946E-04
    0.190361815117946E+02    0.830982242259558E-04
    0.190395149064191E+02    0.829915448375604E-04
    0.190428483010436E+02    0.828850430017929E-04
    0.190461816956681E+02    0.827787172348805E-04
    0.190495150902927E+02    0.826725659471368E-04
    0.190528484849172E+02    0.825665875931161E-04
    0.190561818795417E+02    0.824607805243634E-04
    0.190595152741662E+02    0.823551429302119E-04
    0.190628486687908E+02    0.822496729994374E-04
    0.190661820634153E+02    0.821443689503480E-04
    0.190695154580398E+02    0.820392287032476E-04
    0.190728488526643E+02    0.819342504417826E-04
    0.190761822472889E+02    0.818294320694999E-04
    0.190795156419134E+02    0.817247717157693E-04
    0.190828490365379E+02    0.816202671672936E-04
    0.190861824311624E+02    0.815159165522456E-04
    0.190895158257870E+02    0.814117177273156E-04
    0.190928492204115E+02    0.813076687489382E-04
    0.190961826150360E+02    0.812037675392374E-04
    0.190995160096605E+02    0.811000059509517E-04
    0.191028494042851E+02    0.809964006460078E-04
    0.191061827989096E+02    0.808929310550722E-04
    0.191095161935341E+02    0.807896015076064E-04
    0.191128495881586E+02    0.806864102197373E-04
    0.191161829827832E+02    0.805833553268803E-04
    0.191195163774077E+02    0.804804353224229E-04
    0.191228497720322E+02    0.803776482449523E-04
    0.191261831666567E+02    0.802749929909511E-04
    0.191295165612813E+02    0.801724676337446E-04
    0.191328499559058E+02    0.800700709332302E-04
    0.191361833505303E+02    0.799678015937861E-04
    0.191395167451548E+02    0.798656583702902E-04
    0.191428501397794E+02    0.797636401230290E-04
    0.191461835344039E+02    0.796617454605213E-04
    0.191495169290284E+02    0.795599734757714E-04
    0.191528503236529E+02    0.794583225652297E-04
    0.191561837182775E+02    0.793567899175190E-04
    0.191595171129020E+02    0.792553415601221E-04
    0.191628505075265E+02    0.791541340611267E-04
    0.191661839021511E+02    0.790529548537926E-04
    0.191695172967756E+02    0.789519046575782E-04
    0.191728506914001E+02    0.788509757770815E-04
    0.191761840860246E+02    0.787501668981036E-04
    0.191795174806492E+02    0.786494777472172E-04
    0.191828508752737E+02    0.785489075707739E-04
    0.191861842698982E+02    0.784484574364365E-04
    0.191895176645227E+02    0.783481270263808E-04
    0.191928510591473E+02    0.782479163352081E-04
    0.191961844537718E+02    0.781478263103661E-04
    0.191995178483963E+02    0.780478574369588E-04
    0.192028512430208E+02    0.779480096235699E-04
    0.192061846376454E+02    0.778482842566069E-04
    0.192095180322699E+02    0.777486818500334E-04
    0.192128514268944E+02    0.776492030549994E-04
    0.192161848215189E+02    0.775498488509690E-04
    0.192195182161435E+02    0.774506199920171E-04
    0.192228516107680E+02    0.773515174117656E-04
    0.192261850053925E+02    0.772525425722527E-04
    0.192295184000170E+02    0.771536960032068E-04
    0.192328517946416E+02    0.770549791028276E-04
    0.192361851892661E+02    0.769563930505367E-04
    0.192395185838906E+02    0.768579399185390E-04
    0.192428519785151E+02    0.767596277122673E-04
    0.192461853731397E+02    0.766613921801796E-04
    0.192495187677642E+02    0.765633581996643E-04
    0.192528521623887E+02    0.764654430355728E-04
    0.192561855570133E+02    0.763676627498486E-04
    0.192595189516378E+02    0.762700201139919E-04
    0.192628523462623E+02    0.761725162594451E-04
    0.192661857408868E+02    0.760751526819216E-04
    0.192695191355114E+02    0.759779300256057E-04
    0.192728525301359E+02    0.758808496173561E-04
    0.192761859247604E+02    0.757839123181511E-04
    0.192795193193849E+02    0.756871189148541E-04
    0.192828527140095E+02    0.755904704488684E-04
    0.192861861086340E+02    0.754939674614919E-04
    0.192895195032585E+02    0.753976111137971E-04
    0.192928528978830E+02    0.753014016356276E-04
    0.192961862925076E+02    0.752053397390540E-04
    0.192995196871321E+02    0.751094262514416E-04
    0.193028530817566E+02    0.750136613389987E-04
    0.193061864763811E+02    0.749180456966432E-04
    0.193095198710057E+02    0.748225794315981E-04
    0.193128532656302E+02    0.747272629156062E-04
    0.193161866602547E+02    0.746320964530211E-04
    0.193195200548792E+02    0.745370801026138E-04
    0.193228534495038E+02    0.744422138836743E-04
    0.193261868441283E+02    0.743474977549633E-04
    0.193295202387528E+02    0.742529317582343E-04
    0.193328536333773E+02    0.741585156740026E-04
    0.193361870280019E+02    0.740642491200154E-04
    0.193395204226264E+02    0.739701320282298E-04
    0.193428538172509E+02    0.738761639031760E-04
    0.193461872118754E+02    0.737823443733666E-04
    0.193495206065000E+02    0.736886728169293E-04
    0.193528540011245E+02    0.735951487641129E-04
    0.193561873957490E+02    0.735017714483551E-04
    0.193595207903735E+02    0.734085402670675E-04
    0.193628541849981E+02    0.733154544599182E-04
    0.193661875796226E+02    0.732225131715349E-04
    0.193695209742471E+02    0.731297156915060E-04
    0.193728543688716E+02    0.730370609239284E-04
    0.193761877634962E+02    0.729445479521246E-04
    0.193795211581207E+02    0.728521759160406E-04
    0.193828545527452E+02    0.727599436199433E-04
    0.193861879473698E+02    0.726678501746215E-04
    0.193895213419943E+02    0.725758944062939E-04
    0.193928547366188E+02    0.724840749323212E-04
    0.193961881312433E+02    0.723923913411398E-04
    0.193995215258679E+02    0.723008417730654E-04
    0.194028549204924E+02    0.722094253641241E-04
    0.194061883151169E+02    0.721181409541271E-04
    0.194095217097414E+02    0.720269872671932E-04
    0.194128551043660E+02    0.719359632132178E-04
    0.194161884989905E+02    0.718450675110930E-04
    0.194195218936150E+02    0.717542991131407E-04
    0.194228552882395E+02    0.716636568637948E-04
    0.194261886828641E+02    0.715731396665794E-04
    0.194295220774886E+02    0.714827463181094E-04
    0.194328554721131E+02    0.713924756335887E-04
    0.194361888667376E+02    0.713023268432313E-04
    0.194395222613622E+02    0.712122986295628E-04
    0.194428556559867E+02    0.711223899542303E-04
    0.194461890506112E+02    0.710326004480059E-04
    0.194495224452357E+02    0.709429284695966E-04
    0.194528558398603E+02    0.708533735339836E-04
    0.194561892344848E+02    0.707639346683561E-04
    0.194595226291093E+02    0.706746110924883E-04
    0.194628560237338E+02    0.705854021917074E-04
    0.194661894183584E+02    0.704963072874988E-04
    0.194695228129829E+02    0.704073256702187E-04
    0.194728562076074E+02    0.703184570694725E-04
    0.194761896022319E+02    0.702297008881847E-04
    0.194795229968565E+02    0.701410571139627E-04
    0.194828563914810E+02    0.700525257488727E-04
    0.194861897861055E+02    0.699641076419107E-04
    0.194895231807300E+02    0.698758050706436E-04
    0.194928565753546E+02    0.697876253012907E-04
    0.194961899699791E+02    0.696996088915437E-04
    0.194995233646036E+02    0.696055065001443E-04
    0.195028567592281E+02    0.695234399333016E-04
    0.195061901538527E+02    0.694357460136695E-04
    0.195095235484772E+02    0.693481129575402E-04
    0.195128569431017E+02    0.692605767862118E-04
    0.195161903377263E+02    0.691731451473323E-04
    0.195195237323508E+02    0.690858206220179E-04
    0.195228571269753E+02    0.689986045986880E-04
    0.195261905215998E+02    0.689114976612302E-04
    0.195295239162244E+02    0.688245003759744E-04
    0.195328573108489E+02    0.687376133442170E-04
    0.195361907054734E+02    0.686508369509763E-04
    0.195395241000979E+02    0.685641716551776E-04
    0.195428574947225E+02    0.684776183190232E-04
    0.195461908893470E+02    0.683911760295971E-04
    0.195495242839715E+02    0.683048467629071E-04
    0.195528576785960E+02    0.682186305099175E-04
    0.195561910732206E+02    0.681325277451962E-04
    0.195595244678451E+02    0.680465390200376E-04
    0.195628578624696E+02    0.679606650738845E-04
    0.195661912570941E+02    0.678749064528877E-04
    0.195695246517187E+02    0.677892636808581E-04
    0.195728580463432E+02    0.677037378113118E-04
    0.195761914409677E+02    0.676183298606852E-04
    0.195795248355922E+02    0.675330428414249E-04
    0.195828582302168E+02    0.674479037243551E-04
    0.195861916248413E+02    0.673627535038186E-04
    0.195895250194658E+02    0.672778413579822E-04
    0.195928584140903E+02    0.671930284214180E-04
    0.195961918087149E+02    0.671083322403372E-04
    0.195995252033394E+02    0.670237555122791E-04
    0.196028585979639E+02    0.669392991559641E-04
    0.196061919925884E+02    0.668549639246302E-04
    0.196095253872130E+02    0.667707501658530E-04
    0.196128587818375E+02    0.666866589326108E-04
    0.196161921764620E+02    0.666026899522063E-04
    0.196195255710865E+02    0.665188439379249E-04
    0.196228589657111E+02    0.664351210298625E-04
    0.196261923603356E+02    0.663515216466726E-04
    0.196295257549601E+02    0.662680459955888E-04
    0.196328591495847E+02    0.661846941216544E-04
    0.196361925442092E+02    0.661014665444396E-04
    0.196395259388337E+02    0.660183630744357E-04
    0.196428593334582E+02    0.659353838174580E-04
    0.196461927280828E+02    0.658525290716315E-04
    0.196495261227073E+02    0.657697986131154E-04
    0.196528595173318E+02    0.656871924091608E-04
    0.196561929119563E+02    0.656047104904532E-04
    0.196595263065809E+02    0.655223526282776E-04
    0.196628597012054E+02    0.654401189082053E-04
    0.196661930958299E+02    0.653580088669601E-04
    0.196695264904544E+02    0.652760223990401E-04
    0.196728598850790E+02    0.651941592236308E-04
    0.196761932797035E+02    0.651124190733756E-04
    0.196795266743280E+02    0.650308014655418E-04
    0.196828600689525E+02    0.649493060841747E-04
    0.196861934635771E+02    0.648679325981518E-04
    0.196895268582016E+02    0.647866803735344E-04
    0.196928602528261E+02    0.647055492293432E-04
    0.196961936474506E+02    0.646245383792998E-04
    0.196995270420752E+02    0.645436473630669E-04
    0.197028604366997E+02    0.644628756568391E-04
    0.197061938313242E+02    0.643822226450575E-04
    0.197095272259487E+02    0.643016877360098E-04
    0.197128606205733E+02    0.642212702699563E-04
    0.197161940151978E+02    0.641409693107313E-04
    0.197195274098223E+02    0.640607850609194E-04
    0.197228608044468E+02    0.639807160250225E-04
    0.197261941990714E+02    0.639007616927809E-04
    0.197295275936959E+02    0.638209214675580E-04
    0.197328609883204E+02    0.637411946094460E-04
    0.197361943829449E+02    0.636615802967134E-04
    0.197395277775695E+02    0.635820779948076E-04
    0.197428611721940E+02    0.635026868218700E-04
    0.197461945668185E+02    0.634234061635501E-04
    0.197495279614431E+02    0.633442352490735E-04
    0.197528613560676E+02    0.632651733447974E-04
    0.197561947506921E+02    0.631862198145602E-04
    0.197595281453166E+02    0.631073739587730E-04
    0.197628615399412E+02    0.630286350767864E-04
    0.197661949345657E+02    0.629500023757567E-04
    0.197695283291902E+02    0.628714754996660E-04
    0.197728617238147E+02    0.627930535437648E-04
    0.197761951184393E+02    0.627147359609659E-04
    0.197795285130638E+02    0.626365222178241E-04
    0.197828619076883E+02    0.625584117483903E-04
    0.197861953023128E+02    0.624804038933598E-04
    0.197895286969374E+02    0.624024982441354E-04
    0.197928620915619E+02    0.623246942763121E-04
    0.197961954861864E+02    0.622469914722847E-04
    0.197995288808109E+02    0.621693894412947E-04
    0.198028622754355E+02    0.620918878139717E-04
    0.198061956700600E+02    0.620144861515138E-04
    0.198095290646845E+02    0.619371842103082E-04
    0.198128624593090E+02    0.618599816240371E-04
    0.198161958539336E+02    0.617828781830399E-04
    0.198195292485581E+02    0.617058739849529E-04
    0.198228626431826E+02    0.616289687511167E-04
    0.198261960378071E+02    0.615521630810158E-04
    0.198295294324317E+02    0.614754551138168E-04
    0.198328628270562E+02    0.613988538545090E-04
    0.198361962216807E+02    0.613223595729798E-04
    0.198395296163052E+02    0.612460163195901E-04
    0.198428630109298E+02    0.611688640101449E-04
    0.198461964055543E+02    0.610932335446695E-04
    0.198495298001788E+02    0.610171529143051E-04
    0.198528631948034E+02    0.609411410079820E-04
    0.198561965894279E+02    0.608652185838677E-04
    0.198595299840524E+02    0.607893901030012E-04
    0.198628633786769E+02    0.607136581432149E-04
    0.198661967733015E+02    0.606380227696161E-04
    0.198695301679260E+02    0.605624848001365E-04
    0.198728635625505E+02    0.604870444249906E-04
    0.198761969571750E+02    0.604117021205172E-04
    0.198795303517996E+02    0.603364583945303E-04
    0.198828637464241E+02    0.602613130811433E-04
    0.198861971410486E+02    0.601862667034808E-04
    0.198895305356731E+02    0.601113194104685E-04
    0.198928639302977E+02    0.600364715443175E-04
    0.198961973249222E+02    0.599617234772370E-04
    0.198995307195467E+02    0.598870753217409E-04
    0.199028641141712E+02    0.598125277781450E-04
    0.199061975087958E+02    0.597380808436641E-04
    0.199095309034203E+02    0.596637352568822E-04
    0.199128642980448E+02    0.595894917278775E-04
    0.199161976926693E+02    0.595153512132930E-04
    0.199195310872939E+02    0.594413165893477E-04
    0.199228644819184E+02    0.593673964310430E-04
    0.199261978765429E+02    0.592936798423419E-04
    0.199295312711674E+02    0.592196265881621E-04
    0.199328646657920E+02    0.591460793080852E-04
    0.199361980604165E+02    0.590725660228801E-04
    0.199395314550410E+02    0.589991449404789E-04
    0.199428648496655E+02    0.589258232688272E-04
    0.199461982442901E+02    0.588526033583940E-04
    0.199495316389146E+02    0.587794860365365E-04
    0.199528650335391E+02    0.587064719860305E-04
    0.199561984281636E+02    0.586335613714417E-04
    0.199595318227882E+02    0.585607547511968E-04
    0.199628652174127E+02    0.584880518408180E-04
    0.199661986120372E+02    0.584154530700667E-04
    0.199695320066617E+02    0.583429585571341E-04
    0.199728654012863E+02    0.582705682210677E-04
    0.199761987959108E+02    0.581982821676999E-04
    0.199795321905353E+02    0.581261005965838E-04
    0.199828655851598E+02    0.580540232044618E-04
    0.199861989797844E+02    0.579820501227262E-04
    0.199895323744089E+02    0.579101811913099E-04
    0.199928657690334E+02    0.578384164046844E-04
    0.199961991636580E+02    0.577667557172770E-04
    0.199995325582825E+02    0.576951988861498E-04
    0.200028659529070E+02    0.576237457597651E-04
    0.200061993475315E+02    0.575523962371409E-04
    0.200095327421561E+02    0.574811500990128E-04
    0.200128661367806E+02    0.574100070620267E-04
    0.200161995314051E+02    0.573389669521547E-04
    0.200195329260296E+02    0.572680294692929E-04
    0.200228663206542E+02    0.571971943721072E-04
    0.200261997152787E+02    0.571264613486215E-04
    0.200295331099032E+02    0.570558300300482E-04
    0.200328665045277E+02    0.569853001123051E-04
    0.200361998991523E+02    0.569148712334418E-04
    0.200395332937768E+02    0.568445430712046E-04
    0.200428666884013E+02    0.567743151953976E-04
    0.200462000830258E+02    0.567041872412575E-04
    0.200495334776504E+02    0.566341587478247E-04
    0.200528668722749E+02    0.565642293067638E-04
    0.200562002668994E+02    0.564943985714697E-04
    0.200595336615239E+02    0.564246659567632E-04
    0.200628670561485E+02    0.563550311523637E-04
    0.200662004507730E+02    0.562854936231968E-04
    0.200695338453975E+02    0.562160528872497E-04
    0.200728672400220E+02    0.561467085523295E-04
    0.200762006346466E+02    0.560774601405228E-04
    0.200795340292711E+02    0.560083071516585E-04
    0.200828674238956E+02    0.559392491599753E-04
    0.200862008185201E+02    0.558702856902076E-04
    0.200895342131447E+02    0.558014162044206E-04
    0.200928676077692E+02    0.557326403817367E-04
    0.200962010023937E+02    0.556639575864016E-04
    0.200995343970182E+02    0.555953675139481E-04
    0.201028677916428E+02    0.555268697064593E-04
    0.201062011862673E+02    0.554584636649667E-04
    0.201095345808918E+02    0.553901489533019E-04
    0.201128679755163E+02    0.553219252262135E-04
    0.201162013701409E+02    0.552537920615324E-04
    0.201195347647654E+02    0.551857490524658E-04
    0.201228681593899E+02    0.551177958452186E-04
    0.201262015540145E+02    0.550499319991585E-04
    0.201295349486390E+02    0.549821572936545E-04
    0.201328683432635E+02    0.549144714056300E-04
    0.201362017378880E+02    0.548468738349009E-04
    0.201395351325126E+02    0.547793641828516E-04
    0.201428685271371E+02    0.547119432392741E-04
    0.201462019217616E+02    0.546446087164413E-04
    0.201495353163861E+02    0.545773625661776E-04
    0.201528687110107E+02    0.545102027474561E-04
    0.201562021056352E+02    0.544431303402151E-04
    0.201595355002597E+02    0.543761448088622E-04
    0.201628688948842E+02    0.543092461179452E-04
    0.201662022895088E+02    0.542424342772977E-04
    0.201695356841333E+02    0.541757096829825E-04
    0.201728690787578E+02    0.541090724111560E-04
    0.201762024733823E+02    0.540425239480426E-04
    0.201795358680069E+02    0.539760672253999E-04
    0.201828692626314E+02    0.539097120583571E-04
    0.201862026572559E+02    0.538435053350009E-04
    0.201895360518804E+02    0.537756198135017E-04
    0.201928694465050E+02    0.537108307744992E-04
    0.201962028411295E+02    0.536448590596692E-04
    0.201995362357540E+02    0.535789255519929E-04
    0.202028696303785E+02    0.535130656391124E-04
    0.202062030250031E+02    0.534472858189257E-04
    0.202095364196276E+02    0.533815893922882E-04
    0.202128698142521E+02    0.533159769748926E-04
    0.202162032088766E+02    0.532504492555537E-04
    0.202195366035012E+02    0.531850065140268E-04
    0.202228699981257E+02    0.531196492667705E-04
    0.202262033927502E+02    0.530543775781340E-04
    0.202295367873748E+02    0.529891915400308E-04
    0.202328701819993E+02    0.529240915281804E-04
    0.202362035766238E+02    0.528590776358428E-04
    0.202395369712483E+02    0.527941499600241E-04
    0.202428703658729E+02    0.527293086206133E-04
    0.202462037604974E+02    0.526645539468905E-04
    0.202495371551219E+02    0.525998859573698E-04
    0.202528705497464E+02    0.525353160664926E-04
    0.202562039443710E+02    0.524708115020753E-04
    0.202595373389955E+02    0.524064054390761E-04
    0.202628707336200E+02    0.523420875710327E-04
    0.202662041282445E+02    0.522778593498530E-04
    0.202695375228691E+02    0.522137253770617E-04
    0.202728709174936E+02    0.521497160684083E-04
    0.202762043121181E+02    0.520855184954510E-04
    0.202795377067426E+02    0.520217414975113E-04
    0.202828711013672E+02    0.519579620961380E-04
    0.202862044959917E+02    0.518942609707622E-04
    0.202895378906162E+02    0.518306449711762E-04
    0.202928712852407E+02    0.517671155449367E-04
    0.202962046798653E+02    0.517036734413060E-04
    0.202995380744898E+02    0.516403193028982E-04
    0.203028714691143E+02    0.515770530092657E-04
    0.203062048637388E+02    0.515138748771880E-04
    0.203095382583634E+02    0.514507848549916E-04
    0.203128716529879E+02    0.513877830409695E-04
    0.203162050476124E+02    0.513248694508293E-04
    0.203195384422369E+02    0.512620439670647E-04
    0.203228718368615E+02    0.511993068416124E-04
    0.203262052314860E+02    0.511366577751123E-04
    0.203295386261105E+02    0.510740967965651E-04
    0.203328720207350E+02    0.510116238150516E-04
    0.203362054153596E+02    0.509492388776945E-04
    0.203395388099841E+02    0.508869418343399E-04
    0.203428722046086E+02    0.508247324261506E-04
    0.203462055992332E+02    0.507626107281046E-04
    0.203495389938577E+02    0.507005764653470E-04
    0.203528723884822E+02    0.506386295216530E-04
    0.203562057831067E+02    0.505767698324902E-04
    0.203595391777313E+02    0.505149971105793E-04
    0.203628725723558E+02    0.504533111568780E-04
    0.203662059669803E+02    0.503917119032339E-04
    0.203695393616048E+02    0.503301989511536E-04
    0.203728727562294E+02    0.502687721740459E-04
    0.203762061508539E+02    0.502074313808239E-04
    0.203795395454784E+02    0.501461762843185E-04
    0.203828729401029E+02    0.500850065944696E-04
    0.203862063347275E+02    0.500239220621627E-04
    0.203895397293520E+02    0.499629224734070E-04
    0.203928731239765E+02    0.499020074637616E-04
    0.203962065186010E+02    0.498411767848590E-04
    0.203995399132256E+02    0.497804301494547E-04
    0.204028733078501E+02    0.497197672457179E-04
    0.204062067024746E+02    0.496591877706437E-04
    0.204095400970991E+02    0.495986914368942E-04
    0.204128734917237E+02    0.495382778771111E-04
    0.204162068863482E+02    0.494779468409337E-04
    0.204195402809727E+02    0.494176978880175E-04
    0.204228736755972E+02    0.493575308481964E-04
    0.204262070702218E+02    0.492974453602882E-04
    0.204295404648463E+02    0.492374410183971E-04
    0.204328738594708E+02    0.491775176183338E-04
    0.204362072540953E+02    0.491176747043315E-04
    0.204395406487199E+02    0.490579120728950E-04
    0.204428740433444E+02    0.489982293715705E-04
    0.204462074379689E+02    0.489386263147533E-04
    0.204495408325934E+02    0.488791025134045E-04
    0.204528742272180E+02    0.488196577447393E-04
    0.204562076218425E+02    0.487602916980170E-04
    0.204595410164670E+02    0.487010040209038E-04
    0.204628744110915E+02    0.486417945347428E-04
    0.204662078057161E+02    0.485826628690071E-04
    0.204695412003406E+02    0.485236087490775E-04
    0.204728745949651E+02    0.484646319220546E-04
    0.204762079895896E+02    0.484057321582347E-04
    0.204795413842142E+02    0.483469091903197E-04
    0.204828747788387E+02    0.482881627855771E-04
    0.204862081734632E+02    0.482294927031721E-04
    0.204895415680878E+02    0.481708986781502E-04
    0.204928749627123E+02    0.481123805228899E-04
    0.204962083573368E+02    0.480539379842830E-04
    0.204995417519613E+02    0.479955708951393E-04
    0.205028751465859E+02    0.479372788038823E-04
    0.205062085412104E+02    0.478790619524597E-04
    0.205095419358349E+02    0.478209196338315E-04
    0.205128753304594E+02    0.477628517651879E-04
    0.205162087250840E+02    0.477048579230461E-04
    0.205195421197085E+02    0.476469375970887E-04
    0.205228755143330E+02    0.475890900020426E-04
    0.205262089089575E+02    0.475313135661220E-04
    0.205295423035821E+02    0.474736051462351E-04
    0.205328756982066E+02    0.474159556361177E-04
    0.205362090928311E+02    0.473583251086801E-04
    0.205395424874556E+02    0.472995854805174E-04
    0.205428758820802E+02    0.472439058241341E-04
    0.205462092767047E+02    0.471864471035855E-04
    0.205495426713292E+02    0.471291597665547E-04
    0.205528760659537E+02    0.470719677244240E-04
    0.205562094605783E+02    0.470148579939240E-04
    0.205595428552028E+02    0.469578264169000E-04
    0.205628762498273E+02    0.469008711302774E-04
    0.205662096444518E+02    0.468439913473727E-04
    0.205695430390764E+02    0.467871866792748E-04
    0.205728764337009E+02    0.467304568601066E-04
    0.205762098283254E+02    0.466738015506127E-04
    0.205795432229499E+02    0.466172208191895E-04
    0.205828766175745E+02    0.465607147236262E-04
    0.205862100121990E+02    0.465042831041454E-04
    0.205895434068235E+02    0.464479257135199E-04
    0.205928768014480E+02    0.463916432362305E-04
    0.205962101960726E+02    0.463354351000131E-04
    0.205995435906971E+02    0.462793014470018E-04
    0.206028769853216E+02    0.462232422752500E-04
    0.206062103799462E+02    0.461672575806543E-04
    0.206095437745707E+02    0.461113473892936E-04
    0.206128771691952E+02    0.460555112997622E-04
    0.206162105638197E+02    0.459997488442707E-04
    0.206195439584443E+02    0.459440584389478E-04
    0.206228773530688E+02    0.458884313059030E-04
    0.206262107476933E+02    0.458319349511632E-04
    0.206295441423178E+02    0.457775094811331E-04
    0.206328775369424E+02    0.457221055796044E-04
    0.206362109315669E+02    0.456667896144889E-04
    0.206395443261914E+02    0.456115517495969E-04
    0.206428777208159E+02    0.455563903034738E-04
    0.206462111154405E+02    0.455013044474814E-04
    0.206495445100650E+02    0.454462934666025E-04
    0.206528779046895E+02    0.453913592110263E-04
    0.206562112993140E+02    0.453364992746270E-04
    0.206595446939386E+02    0.452817145301942E-04
    0.206628780885631E+02    0.452270050621752E-04
    0.206662114831876E+02    0.451723706309571E-04
    0.206695448778121E+02    0.451178111743546E-04
    0.206728782724367E+02    0.450633266347934E-04
    0.206762116670612E+02    0.450089171621133E-04
    0.206795450616857E+02    0.449545824131188E-04
    0.206828784563102E+02    0.449003225089997E-04
    0.206862118509348E+02    0.448461372499310E-04
    0.206895452455593E+02    0.447920266011170E-04
    0.206928786401838E+02    0.447379904873813E-04
    0.206962120348083E+02    0.446840286860489E-04
    0.206995454294329E+02    0.446301412048821E-04
    0.207028788240574E+02    0.445763279435765E-04
    0.207062122186819E+02    0.445225886941074E-04
    0.207095456133064E+02    0.444689232729106E-04
    0.207128790079310E+02    0.444153317498062E-04
    0.207162124025555E+02    0.443618137391093E-04
    0.207195457971800E+02    0.443083692505583E-04
    0.207228791918046E+02    0.442549979725089E-04
    0.207262125864291E+02    0.442016998432724E-04
    0.207295459810536E+02    0.441484746167416E-04
    0.207328793756781E+02    0.440953221840992E-04
    0.207362127703027E+02    0.440422422021349E-04
    0.207395461649272E+02    0.439892346822880E-04
    0.207428795595517E+02    0.439362992642242E-04
    0.207462129541762E+02    0.438834358388535E-04
    0.207495463488008E+02    0.438306441228983E-04
    0.207528797434253E+02    0.437779239112404E-04
    0.207562131380498E+02    0.437252750176216E-04
    0.207595465326743E+02    0.436726972289740E-04
    0.207628799272989E+02    0.436201902398056E-04
    0.207662133219234E+02    0.435677539550494E-04
    0.207695467165479E+02    0.435153880274653E-04
    0.207728801111724E+02    0.434630922476919E-04
    0.207762135057970E+02    0.434108664399966E-04
    0.207795469004215E+02    0.433587103603688E-04
    0.207828802950460E+02    0.433066237107371E-04
    0.207862136896705E+02    0.432546063741143E-04
    0.207895470842951E+02    0.432026580126930E-04
    0.207928804789196E+02    0.431507784330119E-04
    0.207962138735441E+02    0.430989675439291E-04
    0.207995472681686E+02    0.430472247404757E-04
    0.208028806627932E+02    0.429955502190389E-04
    0.208062140574177E+02    0.429439436005947E-04
    0.208095474520422E+02    0.428924046191561E-04
    0.208128808466668E+02    0.428409331100687E-04
    0.208162142412913E+02    0.427895289074110E-04
    0.208195476359158E+02    0.427381917200028E-04
    0.208228810305403E+02    0.426869214498474E-04
    0.208262144251649E+02    0.426357178435028E-04
    0.208295478197894E+02    0.425845806826854E-04
    0.208328812144139E+02    0.425335098657846E-04
    0.208362146090384E+02    0.424825051665897E-04
    0.208395480036630E+02    0.424315664208839E-04
    0.208428813982875E+02    0.423806934788297E-04
    0.208462147929120E+02    0.423298861670319E-04
    0.208495481875365E+02    0.422791443963562E-04
    0.208528815821611E+02    0.422284679501931E-04
    0.208562149767856E+02    0.421778567337591E-04
    0.208595483714101E+02    0.421273106195613E-04
    0.208628817660346E+02    0.420768295113022E-04
    0.208662151606592E+02    0.420264133145002E-04
    0.208695485552837E+02    0.419760616288843E-04
    0.208728819499082E+02    0.419257752321268E-04
    0.208762153445327E+02    0.418755533735528E-04
    0.208795487391573E+02    0.418253962959555E-04
    0.208828821337818E+02    0.417753041382115E-04
    0.208862155284063E+02    0.417252777250329E-04
    0.208895489230308E+02    0.416753198957527E-04
    0.208928823176554E+02    0.416254513680545E-04
    0.208962157122799E+02    0.415754812848882E-04
    0.208995491069044E+02    0.415257660658833E-04
    0.209028825015289E+02    0.414760664256423E-04
    0.209062158961535E+02    0.414264248481472E-04
    0.209095492907780E+02    0.413768456244072E-04
    0.209128826854025E+02    0.413273295316605E-04
    0.209162160800270E+02    0.412778769275656E-04
    0.209195494746516E+02    0.412284878250045E-04
    0.209228828692761E+02    0.411791625766126E-04
    0.209262162639006E+02    0.411299010154430E-04
    0.209295496585251E+02    0.410807030669727E-04
    0.209328830531497E+02    0.410315690189902E-04
    0.209362164477742E+02    0.409824985846955E-04
    0.209395498423987E+02    0.409334919383013E-04
    0.209428832370232E+02    0.408845491354496E-04
    0.209462166316478E+02    0.408356700486173E-04
    0.209495500262723E+02    0.407868547383191E-04
    0.209528834208968E+02    0.407381030784845E-04
    0.209562168155214E+02    0.406894151296923E-04
    0.209595502101459E+02    0.406407907281859E-04
    0.209628836047704E+02    0.405922296602907E-04
    0.209662169993949E+02    0.405437316899378E-04
    0.209695503940195E+02    0.404952961113068E-04
    0.209728837886440E+02    0.404469204798828E-04
    0.209762171832685E+02    0.403985995969169E-04
    0.209795505778930E+02    0.403502849381592E-04
    0.209828839725176E+02    0.403024421033483E-04
    0.209862173671421E+02    0.402541785514466E-04
    0.209895507617666E+02    0.402061075616440E-04
    0.209928841563911E+02    0.401581145409448E-04
    0.209962175510157E+02    0.401101905500975E-04
    0.209995509456402E+02    0.400623322320246E-04
    0.210028843402647E+02    0.400145389368427E-04
    0.210062177348892E+02    0.399668102219799E-04
    0.210095511295138E+02    0.399191458453832E-04
    0.210128845241383E+02    0.398715457026136E-04
    0.210162179187628E+02    0.398240101856926E-04
    0.210195513133873E+02    0.397765376385783E-04
    0.210228847080119E+02    0.397291295830803E-04
    0.210262181026364E+02    0.396817854228807E-04
    0.210295514972609E+02    0.396345050259831E-04
    0.210328848918854E+02    0.395872883811220E-04
    0.210362182865100E+02    0.395401355429524E-04
    0.210395516811345E+02    0.394930462207067E-04
    0.210428850757590E+02    0.394460204938766E-04
    0.210462184703835E+02    0.393990581989275E-04
    0.210495518650081E+02    0.393521593506569E-04
    0.210528852596326E+02    0.393053237609090E-04
    0.210562186542571E+02    0.392585513646797E-04
    0.210595520488816E+02    0.392118420806608E-04
    0.210628854435062E+02    0.391651958494813E-04
    0.210662188381307E+02    0.391186125176220E-04
    0.210695522327552E+02    0.390720919724054E-04
    0.210728856273797E+02    0.390256340476511E-04
    0.210762190220043E+02    0.389792387105334E-04
    0.210795524166288E+02    0.389329058023767E-04
    0.210828858112533E+02    0.388866351619570E-04
    0.210862192058778E+02    0.388404266853758E-04
    0.210895526005024E+02    0.387942802212198E-04
    0.210928859951269E+02    0.387481956348478E-04
    0.210962193897514E+02    0.387021727839089E-04
    0.210995527843760E+02    0.386562114997278E-04
    0.211028861790005E+02    0.386103116246376E-04
    0.211062195736250E+02    0.385644730341552E-04
    0.211095529682495E+02    0.385186955245140E-04
    0.211128863628741E+02    0.384729789383391E-04
    0.211162197574986E+02    0.384273231751948E-04
    0.211195531521231E+02    0.383817279559708E-04
    0.211228865467476E+02    0.383361932233748E-04
    0.211262199413722E+02    0.382907187614992E-04
    0.211295533359967E+02    0.382453043636421E-04
    0.211328867306212E+02    0.381999499083339E-04
    0.211362201252457E+02    0.381546551987418E-04
    0.211395535198703E+02    0.381094200834618E-04
    0.211428869144948E+02    0.380642443273918E-04
    0.211462203091193E+02    0.380191278259746E-04
    0.211495537037438E+02    0.379740703990868E-04
    0.211528870983684E+02    0.379290718418023E-04
    0.211562204929929E+02    0.378841319964062E-04
    0.211595538876174E+02    0.378392507069130E-04
    0.211628872822419E+02    0.377944277876441E-04
    0.211662206768665E+02    0.377496630887382E-04
    0.211695540714910E+02    0.377049564215003E-04
    0.211728874661155E+02    0.376603076294541E-04
    0.211762208607400E+02    0.376157165813355E-04
    0.211795542553646E+02    0.375711831122625E-04
    0.211828876499891E+02    0.375267070463014E-04
    0.211862210446136E+02    0.374822882672506E-04
    0.211895544392381E+02    0.374379265515241E-04
    0.211928878338627E+02    0.373936218457038E-04
    0.211962212284872E+02    0.373493739656898E-04
    0.211995546231117E+02    0.373051827375318E-04
    0.212028880177363E+02    0.372610480881924E-04
    0.212062214123608E+02    0.372169698707050E-04
    0.212095548069853E+02    0.371729478541717E-04
    0.212128882016098E+02    0.371289820560131E-04
    0.212162215962344E+02    0.370850722267703E-04
    0.212195549908589E+02    0.370412181854864E-04
    0.212228883854834E+02    0.369974199988613E-04
    0.212262217801079E+02    0.369536772753801E-04
    0.212295551747325E+02    0.369099897952704E-04
    0.212328885693570E+02    0.368663574022589E-04
    0.212362219639815E+02    0.368227795440856E-04
    0.212395553586060E+02    0.367792554258714E-04
    0.212428887532306E+02    0.367357834563020E-04
    0.212462221478551E+02    0.366923593022364E-04
    0.212495555424796E+02    0.366489644764891E-04
    0.212528889371041E+02    0.366053011033467E-04
    0.212562223317287E+02    0.365626825430303E-04
    0.212595557263532E+02    0.365194017220418E-04
    0.212628891209777E+02    0.364762443438819E-04
    0.212662225156022E+02    0.364331550534175E-04
    0.212695559102268E+02    0.363901266494899E-04
    0.212728893048513E+02    0.363471550195084E-04
    0.212762226994758E+02    0.363042395844070E-04
    0.212795560941003E+02    0.362613798965629E-04
    0.212828894887249E+02    0.362185755769414E-04
    0.212862228833494E+02    0.361758264394012E-04
    0.212895562779739E+02    0.361331323703607E-04
    0.212928896725984E+02    0.360904932093248E-04
    0.212962230672230E+02    0.360479088838893E-04
    0.212995564618475E+02    0.360053794934535E-04
    0.213028898564720E+02    0.359629048478395E-04
    0.213062232510966E+02    0.359204849286329E-04
    0.213095566457211E+02    0.358781197076292E-04
    0.213128900403456E+02    0.358358090930970E-04
    0.213162234349701E+02    0.357935529999146E-04
    0.213195568295947E+02    0.357513511401745E-04
    0.213228902242192E+02    0.357092035014965E-04
    0.213262236188437E+02    0.356671096767507E-04
    0.213295570134682E+02    0.356250683118458E-04
    0.213328904080928E+02    0.355830771736903E-04
    0.213362238027173E+02    0.355411264303779E-04
    0.213395571973418E+02    0.354991136059680E-04
    0.213428905919663E+02    0.354576408983798E-04
    0.213462239865909E+02    0.354157881122152E-04
    0.213495573812154E+02    0.353740601948661E-04
    0.213528907758399E+02    0.353323933171698E-04
    0.213562241704644E+02    0.352907952997292E-04
    0.213595575650890E+02    0.352492487530188E-04
    0.213628909597135E+02    0.352077576915523E-04
    0.213662243543380E+02    0.351663218885987E-04
    0.213695577489625E+02    0.351249409427729E-04
    0.213728911435871E+02    0.350836149792427E-04
    0.213762245382116E+02    0.350423437430832E-04
    0.213795579328361E+02    0.350011270767813E-04
    0.213828913274606E+02    0.349599648870955E-04
    0.213862247220852E+02    0.349188575374968E-04
    0.213895581167097E+02    0.348778044333523E-04
    0.213928915113342E+02    0.348368057870008E-04
    0.213962249059587E+02    0.347958614379477E-04
    0.213995583005833E+02    0.347549714096410E-04
    0.214028916952078E+02    0.347141355715283E-04
    0.214062250898323E+02    0.346733539339330E-04
    0.214095584844568E+02    0.346326263348407E-04
    0.214128918790814E+02    0.345919528069325E-04
    0.214162252737059E+02    0.345513331987369E-04
    0.214195586683304E+02    0.345107674470867E-04
    0.214228920629549E+02    0.344702555526937E-04
    0.214262254575795E+02    0.344297973357750E-04
    0.214295588522040E+02    0.343893927379109E-04
    0.214328922468285E+02    0.343490416812633E-04
    0.214362256414530E+02    0.343087440892469E-04
    0.214395590360776E+02    0.342684998243464E-04
    0.214428924307021E+02    0.342283087853763E-04
    0.214462258253266E+02    0.341881709233962E-04
    0.214495592199512E+02    0.341480860961969E-04
    0.214528926145757E+02    0.341080541889824E-04
    0.214562260092002E+02    0.340680751089945E-04
    0.214595594038247E+02    0.340281487290882E-04
    0.214628927984493E+02    0.339882749433088E-04
    0.214662261930738E+02    0.339484536287369E-04
    0.214695595876983E+02    0.339086846688974E-04
    0.214728929823228E+02    0.338689679321520E-04
    0.214762263769474E+02    0.338293033041382E-04
    0.214795597715719E+02    0.337896906260640E-04
    0.214828931661964E+02    0.337501298069773E-04
    0.214862265608209E+02    0.337106207171953E-04
    0.214895599554455E+02    0.336711632005593E-04
    0.214928933500700E+02    0.336317571434755E-04
    0.214962267446945E+02    0.335924024020025E-04
    0.214995601393190E+02    0.335530988483632E-04
    0.215028935339436E+02    0.335138463609024E-04
    0.215062269285681E+02    0.334746447729723E-04
    0.215095603231926E+02    0.334354939805012E-04
    0.215128937178171E+02    0.333963938358625E-04
    0.215162271124417E+02    0.333573442345949E-04
    0.215195605070662E+02    0.333183450104451E-04
    0.215228939016907E+02    0.332793960482026E-04
    0.215262272963152E+02    0.332404971856940E-04
    0.215295606909398E+02    0.332016483603234E-04
    0.215328940855643E+02    0.331628494122253E-04
    0.215362274801888E+02    0.331241001853382E-04
    0.215395608748133E+02    0.330854005870456E-04
    0.215428942694379E+02    0.330467504907211E-04
    0.215462276640624E+02    0.330081497692209E-04
    0.215495610586869E+02    0.329695983765601E-04
    0.215528944533114E+02    0.329310960597890E-04
    0.215562278479360E+02    0.328926428243663E-04
    0.215595612425605E+02    0.328542385091741E-04
    0.215628946371850E+02    0.328158830510615E-04
    0.215662280318095E+02    0.327775763606572E-04
    0.215695614264341E+02    0.327393182478888E-04
    0.215728948210586E+02    0.327011087018254E-04
    0.215762282156831E+02    0.326629477253343E-04
    0.215795616103077E+02    0.326248351519955E-04
    0.215828950049322E+02    0.325867709334633E-04
    0.215862283995567E+02    0.325487550483745E-04
    0.215895617941812E+02    0.325107875819674E-04
    0.215928951888058E+02    0.324728685012450E-04
    0.215962285834303E+02    0.324349980262787E-04
    0.215995619780548E+02    0.323971763910040E-04
    0.216028953726793E+02    0.323594046005078E-04
    0.216062287673039E+02    0.323216841151425E-04
    0.216095621619284E+02    0.322840207172922E-04
    0.216128955565529E+02    0.322464389794700E-04
    0.216162289511774E+02    0.322098250999383E-04
    0.216195623458020E+02    0.321710541123153E-04
    0.216228957404265E+02    0.321336374769738E-04
    0.216262291350510E+02    0.320962149721083E-04
    0.216295625296755E+02    0.320588279323123E-04
    0.216328959243001E+02    0.320214833878508E-04
    0.216362293189246E+02    0.319841837718495E-04
    0.216395627135491E+02    0.319469300455460E-04
    0.216428961081736E+02    0.319097224336966E-04
    0.216462295027982E+02    0.318725616406670E-04
    0.216495628974227E+02    0.318354474399751E-04
    0.216528962920472E+02    0.317983798989023E-04
    0.216562296866717E+02    0.317613591538989E-04
    0.216595630812963E+02    0.317243852510456E-04
    0.216628964759208E+02    0.316874581156391E-04
    0.216662298705453E+02    0.316505778806087E-04
    0.216695632651698E+02    0.316137443217261E-04
    0.216728966597944E+02    0.315769576686604E-04
    0.216762300544189E+02    0.315402177163065E-04
    0.216795634490434E+02    0.315035244582662E-04
    0.216828968436680E+02    0.314668779815751E-04
    0.216862302382925E+02    0.314302781153663E-04
    0.216895636329170E+02    0.313937248654133E-04
    0.216928970275415E+02    0.313572178754676E-04
    0.216962304221661E+02    0.313207566995276E-04
    0.216995638167906E+02    0.312843390445355E-04
    0.217028972114151E+02    0.312479062245347E-04
    0.217062306060396E+02    0.312116982581945E-04
    0.217095640006642E+02    0.311754070703656E-04
    0.217128973952887E+02    0.311391774020342E-04
    0.217162307899132E+02    0.311029969912091E-04
    0.217195641845377E+02    0.310668638744414E-04
    0.217228975791623E+02    0.310307779362284E-04
    0.217262309737868E+02    0.309947388602481E-04
    0.217295643684113E+02    0.309587464924392E-04
    0.217328977630358E+02    0.309228006885550E-04
    0.217362311576604E+02    0.308869018036196E-04
    0.217395645522849E+02    0.308510494061167E-04
    0.217428979469094E+02    0.308152435778062E-04
    0.217462313415339E+02    0.307794842599311E-04
    0.217495647361585E+02    0.307437714602880E-04
    0.217528981307830E+02    0.307081051079152E-04
    0.217562315254075E+02    0.306724851977313E-04
    0.217595649200320E+02    0.306369116677749E-04
    0.217628983146566E+02    0.306013844543357E-04
    0.217662317092811E+02    0.305659035744093E-04
    0.217695651039056E+02    0.305304689305885E-04
    0.217728984985301E+02    0.304950805283054E-04
    0.217762318931547E+02    0.304597382717797E-04
    0.217795652877792E+02    0.304244420802106E-04
    0.217828986824037E+02    0.303891919750252E-04
    0.217862320770283E+02    0.303539878647528E-04
    0.217895654716528E+02    0.303188296715320E-04
    0.217928988662773E+02    0.302837173477657E-04
    0.217962322609018E+02    0.302486508480218E-04
    0.217995656555264E+02    0.302136300578017E-04
    0.218028990501509E+02    0.301786549563375E-04
    0.218062324447754E+02    0.301437254362954E-04
    0.218095658393999E+02    0.301088414354057E-04
    0.218128992340245E+02    0.300740028547916E-04
    0.218162326286490E+02    0.300392096464214E-04
    0.218195660232735E+02    0.300044617159061E-04
    0.218228994178980E+02    0.299697589621511E-04
    0.218262328125226E+02    0.299351013119457E-04
    0.218295662071471E+02    0.299004886682601E-04
    0.218328996017716E+02    0.298659209692260E-04
    0.218362329963961E+02    0.298313980658475E-04
    0.218395663910207E+02    0.297969199202565E-04
    0.218428997856452E+02    0.297624864036978E-04
    0.218462331802697E+02    0.297280974081526E-04
    0.218495665748942E+02    0.296937528782529E-04
    0.218528999695188E+02    0.296594526588417E-04
    0.218562333641433E+02    0.296251967164315E-04
    0.218595667587678E+02    0.295909848890603E-04
    0.218629001533923E+02    0.295568170830821E-04
    0.218662335480169E+02    0.295226932036649E-04
    0.218695669426414E+02    0.294886131579936E-04
    0.218729003372659E+02    0.294545768183165E-04
    0.218762337318904E+02    0.294205840858610E-04
    0.218795671265150E+02    0.293866348766941E-04
    0.218829005211395E+02    0.293527290742295E-04
    0.218862339157640E+02    0.293188665414517E-04
    0.218895673103885E+02    0.292850472075188E-04
    0.218929007050131E+02    0.292512709454503E-04
    0.218962340996376E+02    0.292175376906268E-04
    0.218995674942621E+02    0.291838473234008E-04
    0.219029008888866E+02    0.291501996969180E-04
    0.219062342835112E+02    0.291165947678042E-04
    0.219095676781357E+02    0.290830324226290E-04
    0.219129010727602E+02    0.290495125669915E-04
    0.219162344673848E+02    0.290160350512827E-04
    0.219195678620093E+02    0.289825998851725E-04
    0.219229012566338E+02    0.289492069132198E-04
    0.219262346512583E+02    0.289158560360711E-04
    0.219295680458829E+02    0.288825472153471E-04
    0.219329014405074E+02    0.288492803012143E-04
    0.219362348351319E+02    0.288160553260602E-04
    0.219395682297564E+02    0.287828721065939E-04
    0.219429016243810E+02    0.287497307146014E-04
    0.219462350190055E+02    0.287166309924602E-04
    0.219495684136300E+02    0.286835729884032E-04
    0.219529018082545E+02    0.286505566695006E-04
    0.219562352028791E+02    0.286175819890913E-04
    0.219595685975036E+02    0.285846491753179E-04
    0.219629019921281E+02    0.285517583244732E-04
    0.219662353867526E+02    0.285189100377486E-04
    0.219695687813772E+02    0.284861052857853E-04
    0.219729021760017E+02    0.284533465189798E-04
    0.219762355706262E+02    0.284206386417303E-04
    0.219795689652507E+02    0.283880117674277E-04
    0.219829023598753E+02    0.283561612097849E-04
    0.219862357544998E+02    0.283224260526761E-04
    0.219895691491243E+02    0.282899637244203E-04
    0.219929025437488E+02    0.282574677014067E-04
    0.219962359383734E+02    0.282249958066065E-04
    0.219995693329979E+02    0.281925588789469E-04
    0.220029027276224E+02    0.281601592587173E-04
    0.220062361222469E+02    0.281277981005781E-04
    0.220095695168715E+02    0.280954768795518E-04
    0.220129029114960E+02    0.280631950542879E-04
    0.220162363061205E+02    0.280309530491029E-04
    0.220195697007450E+02    0.279987510561683E-04
    0.220229030953696E+02    0.279665890564488E-04
    0.220262364899941E+02    0.279344670182780E-04
    0.220295698846186E+02    0.279023850651731E-04
    0.220329032792431E+02    0.278703431811912E-04
    0.220362366738677E+02    0.278383413098633E-04
    0.220395700684922E+02    0.278063794962036E-04
    0.220429034631167E+02    0.277744576616360E-04
    0.220462368577412E+02    0.277425758837870E-04
    0.220495702523658E+02    0.277107340235745E-04
    0.220529036469903E+02    0.276789320757891E-04
    0.220562370416148E+02    0.276471700514085E-04
    0.220595704362394E+02    0.276154476738813E-04
    0.220629038308639E+02    0.275837647323036E-04
    0.220662372254884E+02    0.275521202949827E-04
    0.220695706201129E+02    0.275205053188924E-04
    0.220729040147375E+02    0.274889924223470E-04
    0.220762374093620E+02    0.274574500631058E-04
    0.220795708039865E+02    0.274259652051711E-04
    0.220829041986110E+02    0.273945216900159E-04
    0.220862375932356E+02    0.273631187317318E-04
    0.220895709878601E+02    0.273317558961453E-04
    0.220929043824846E+02    0.273004331161855E-04
    0.220962377771091E+02    0.272691501884902E-04
    0.220995711717337E+02    0.272379071685659E-04
    0.221029045663582E+02    0.272067039940090E-04
    0.221062379609827E+02    0.271755406583988E-04
    0.221095713556072E+02    0.271444169943028E-04
    0.221129047502318E+02    0.271133331517714E-04
    0.221162381448563E+02    0.270822890093383E-04
    0.221195715394808E+02    0.270512845970009E-04
    0.221229049341053E+02    0.270203198068350E-04
    0.221262383287299E+02    0.269893947085576E-04
    0.221295717233544E+02    0.269585092181242E-04
    0.221329051179789E+02    0.269276633137269E-04
    0.221362385126034E+02    0.268968569285318E-04
    0.221395719072280E+02    0.268660900795384E-04
    0.221429053018525E+02    0.268353627066797E-04
    0.221462386964770E+02    0.268046747844850E-04
    0.221495720911015E+02    0.267740262280913E-04
    0.221529054857261E+02    0.267434170993744E-04
    0.221562388803506E+02    0.267128472624334E-04
    0.221595722749751E+02    0.266823166759521E-04
    0.221629056695997E+02    0.266518253302081E-04
    0.221662390642242E+02    0.266213731704087E-04
    0.221695724588487E+02    0.265909601244180E-04
    0.221729058534732E+02    0.265605861607570E-04
    0.221762392480978E+02    0.265302512210488E-04
    0.221795726427223E+02    0.264999552414981E-04
    0.221829060373468E+02    0.264696981565156E-04
    0.221862394319713E+02    0.264394799205233E-04
    0.221895728265959E+02    0.264093004791354E-04
    0.221929062212204E+02    0.263791597474655E-04
    0.221962396158449E+02    0.263490576685671E-04
    0.221995730104694E+02    0.263189941767163E-04
    0.222029064050940E+02    0.262889691647382E-04
    0.222062397997185E+02    0.262589826376109E-04
    0.222095731943430E+02    0.262290344862839E-04
    0.222129065889675E+02    0.261991246062555E-04
    0.222162399835921E+02    0.261692529761143E-04
    0.222195733782166E+02    0.261394194879941E-04
    0.222229067728411E+02    0.261096240604296E-04
    0.222262401674656E+02    0.260798665769975E-04
    0.222295735620902E+02    0.260501470651094E-04
    0.222329069567147E+02    0.260204653577747E-04
    0.222362403513392E+02    0.259908214103629E-04
    0.222395737459637E+02    0.259612150814545E-04
    0.222429071405883E+02    0.259316463710029E-04
    0.222462405352128E+02    0.259021151293895E-04
    0.222495739298373E+02    0.258726213222524E-04
    0.222529073244618E+02    0.258431647969916E-04
    0.222562407190864E+02    0.258137455438495E-04
    0.222595741137109E+02    0.257843634440851E-04
    0.222629075083354E+02    0.257550183739928E-04
    0.222662409029600E+02    0.257257102852822E-04
    0.222695742975845E+02    0.256964391350326E-04
    0.222729076922090E+02    0.256672047570689E-04
    0.222762410868335E+02    0.256380071057602E-04
    0.222795744814581E+02    0.256088461024539E-04
    0.222829078760826E+02    0.255797216127070E-04
    0.222862412707071E+02    0.255506336404636E-04
    0.222895746653316E+02    0.255215819760871E-04
    0.222929080599562E+02    0.254925666773062E-04
    0.222962414545807E+02    0.254635875967763E-04
    0.222995748492052E+02    0.254346446328666E-04
    0.223029082438297E+02    0.254057376826170E-04
    0.223062416384543E+02    0.253768667130008E-04
    0.223095750330788E+02    0.253480316577571E-04
    0.223129084277033E+02    0.253192323695937E-04
    0.223162418223278E+02    0.252904688223400E-04
    0.223195752169524E+02    0.252617409395247E-04
    0.223229086115769E+02    0.252330485739423E-04
    0.223262420062014E+02    0.252043917062371E-04
    0.223295754008259E+02    0.251757701670037E-04
    0.223329087954505E+02    0.251471837791203E-04
    0.223362421900750E+02    0.251186325521916E-04
    0.223395755846995E+02    0.250901161592725E-04
    0.223429089793240E+02    0.250616340600928E-04
    0.223462423739486E+02    0.250331851830135E-04
    0.223495757685731E+02    0.250047653822239E-04
    0.223529091631976E+02    0.249763096701318E-04
    0.223562425578221E+02    0.249481404781947E-04
    0.223595759524467E+02    0.249197950216560E-04
    0.223629093470712E+02    0.248915166371234E-04
    0.223662427416957E+02    0.248632779537524E-04
    0.223695761363202E+02    0.248350758044154E-04
    0.223729095309448E+02    0.248069092234966E-04
    0.223762429255693E+02    0.247787777158115E-04
    0.223795763201938E+02    0.247506811293880E-04
    0.223829097148183E+02    0.247226193890681E-04
    0.223862431094429E+02    0.246945923073151E-04
    0.223895765040674E+02    0.246665998347189E-04
    0.223929098986919E+02    0.246386419259403E-04
    0.223962432933164E+02    0.246107186072739E-04
    0.223995766879410E+02    0.245828297807241E-04
    0.224029100825655E+02    0.245549753239546E-04
    0.224062434771900E+02    0.245271552930690E-04
    0.224095768718146E+02    0.244993697687214E-04
    0.224129102664391E+02    0.244716185337668E-04
    0.224162436610636E+02    0.244439015907071E-04
    0.224195770556881E+02    0.244162191636326E-04
    0.224229104503127E+02    0.243885707766534E-04
    0.224262438449372E+02    0.243609568770792E-04
    0.224295772395617E+02    0.243333772039565E-04
    0.224329106341862E+02    0.243058320930293E-04
    0.224362440288108E+02    0.242783201905284E-04
    0.224395774234353E+02    0.242508479767914E-04
    0.224429108180598E+02    0.242232679676107E-04
    0.224462442126843E+02    0.241959820350646E-04
    0.224495776073089E+02    0.241686094905531E-04
    0.224529110019334E+02    0.241412702116848E-04
    0.224562443965579E+02    0.241139640346072E-04
    0.224595777911824E+02    0.240866916072113E-04
    0.224629111858070E+02    0.240594530507094E-04
    0.224662445804315E+02    0.240322480826900E-04
    0.224695779750560E+02    0.240050779997941E-04
    0.224729113696805E+02    0.239779415026066E-04
    0.224762447643051E+02    0.239508389181822E-04
    0.224795781589296E+02    0.239237702329075E-04
    0.224829115535541E+02    0.238967355635422E-04
    0.224862449481786E+02    0.238697347479321E-04
    0.224895783428032E+02    0.238427678883810E-04
    0.224929117374277E+02    0.238158349100625E-04
    0.224962451320522E+02    0.237889357814323E-04
    0.224995785266767E+02    0.237620705166466E-04
    0.225029119213013E+02    0.237352390939416E-04
    0.225062453159258E+02    0.237084414574662E-04
    0.225095787105503E+02    0.236816776041452E-04
    0.225129121051748E+02    0.236549475387410E-04
    0.225162454997994E+02    0.236282512105552E-04
    0.225195788944239E+02    0.236015885834355E-04
    0.225229122890484E+02    0.235749596024459E-04
    0.225262456836729E+02    0.235483643280166E-04
    0.225295790782975E+02    0.235218026281594E-04
    0.225329124729220E+02    0.234952745558068E-04
    0.225362458675465E+02    0.234687800255887E-04
    0.225395792621710E+02    0.234423190414055E-04
    0.225429126567956E+02    0.234158915064166E-04
    0.225462460514201E+02    0.233894974459892E-04
    0.225495794460446E+02    0.233631367946325E-04
    0.225529128406692E+02    0.233368095062583E-04
    0.225562462352937E+02    0.233105155707757E-04
    0.225595796299182E+02    0.232842549111852E-04
    0.225629130245427E+02    0.232580274823427E-04
    0.225662464191673E+02    0.232318332382725E-04
    0.225695798137918E+02    0.232056721062911E-04
    0.225729132084163E+02    0.231795441884072E-04
    0.225762466030408E+02    0.231534492311429E-04
    0.225795799976654E+02    0.231273872851036E-04
    0.225829133922899E+02    0.231013582609941E-04
    0.225862467869144E+02    0.230753621809158E-04
    0.225895801815389E+02    0.230493989170045E-04
    0.225929135761635E+02    0.230234684269065E-04
    0.225962469707880E+02    0.229975706159165E-04
    0.225995803654125E+02    0.229717054995001E-04
    0.226029137600370E+02    0.229458729773031E-04
    0.226062471546616E+02    0.229200729599141E-04
    0.226095805492861E+02    0.228943054566903E-04
    0.226129139439106E+02    0.228685703439852E-04
    0.226162473385351E+02    0.228428675527850E-04
    0.226195807331597E+02    0.228171970506130E-04
    0.226229141277842E+02    0.227915587784929E-04
    0.226262475224087E+02    0.227659526285364E-04
    0.226295809170332E+02    0.227403785698556E-04
    0.226329143116578E+02    0.227148365397937E-04
    0.226362477062823E+02    0.226893264563040E-04
    0.226395811009068E+02    0.226638481554850E-04
    0.226429144955314E+02    0.226384017124245E-04
    0.226462478901559E+02    0.226129870305779E-04
    0.226495812847804E+02    0.225876039301774E-04
    0.226529146794049E+02    0.225622524670618E-04
    0.226562480740295E+02    0.225369325073041E-04
    0.226595814686540E+02    0.225116439884185E-04
    0.226629148632785E+02    0.224863868946838E-04
    0.226662482579030E+02    0.224611610622125E-04
    0.226695816525276E+02    0.224359664406147E-04
    0.226729150471521E+02    0.224108030069250E-04
    0.226762484417766E+02    0.223856706584975E-04
    0.226795818364011E+02    0.223605693627362E-04
    0.226829152310257E+02    0.223354989297545E-04
    0.226862486256502E+02    0.223104594272354E-04
    0.226895820202747E+02    0.222854506904576E-04
    0.226929154148992E+02    0.222604726458863E-04
    0.226962488095238E+02    0.222355252494197E-04
    0.226995822041483E+02    0.222106084102229E-04
    0.227029155987728E+02    0.221857219180221E-04
    0.227062489933973E+02    0.221608657277704E-04
    0.227095823880219E+02    0.221360397436254E-04
    0.227129157826464E+02    0.221112433662053E-04
    0.227162491772709E+02    0.220864766370165E-04
    0.227195825718954E+02    0.220617378229740E-04
    0.227229159665200E+02    0.220370239442753E-04
    0.227262493611445E+02    0.220123159814059E-04
    0.227295827557690E+02    0.219882033871484E-04
    0.227329161503935E+02    0.219631757625940E-04
    0.227362495450181E+02    0.219385687660193E-04
    0.227395829396426E+02    0.219140072130609E-04
    0.227429163342671E+02    0.218894796158808E-04
    0.227462497288916E+02    0.218649836532960E-04
    0.227495831235162E+02    0.218405185539048E-04
    0.227529165181407E+02    0.218160835578398E-04
    0.227562499127652E+02    0.217916788447957E-04
    0.227595833073898E+02    0.217673037479213E-04
    0.227629167020143E+02    0.217429585007690E-04
    0.227662500966388E+02    0.217186430498536E-04
    0.227695834912633E+02    0.216943572457607E-04
    0.227729168858879E+02    0.216701010696831E-04
    0.227762502805124E+02    0.216458743959110E-04
    0.227795836751369E+02    0.216216772788811E-04
    0.227829170697614E+02    0.215975095490878E-04
    0.227862504643860E+02    0.215733711443630E-04
    0.227895838590105E+02    0.215492621662502E-04
    0.227929172536350E+02    0.215251824266735E-04
    0.227962506482595E+02    0.215011318398929E-04
    0.227995840428841E+02    0.214771103651897E-04
    0.228029174375086E+02    0.214531177324737E-04
    0.228062508321331E+02    0.214291535940953E-04
    0.228095842267576E+02    0.214052169175266E-04
    0.228129176213822E+02    0.213813042936259E-04
    0.228162510160067E+02    0.213573849173336E-04
    0.228195844106312E+02    0.213336803252652E-04
    0.228229178052557E+02    0.213098157139526E-04
    0.228262511998803E+02    0.212860196993757E-04
    0.228295845945048E+02    0.212622578465521E-04
    0.228329179891293E+02    0.212385269839753E-04
    0.228362513837538E+02    0.212148261116487E-04
    0.228395847783784E+02    0.211911547476238E-04
    0.228429181730029E+02    0.211675127209377E-04
    0.228462515676274E+02    0.211438998712568E-04
    0.228495849622519E+02    0.211203161722863E-04
    0.228529183568765E+02    0.210967615474133E-04
    0.228562517515010E+02    0.210732358959699E-04
    0.228595851461255E+02    0.210497393680808E-04
    0.228629185407500E+02    0.210262719380224E-04
    0.228662519353746E+02    0.210028334047622E-04
    0.228695853299991E+02    0.209794238503828E-04
    0.228729187246236E+02    0.209560430776926E-04
    0.228762521192482E+02    0.209326913242986E-04
    0.228795855138727E+02    0.209093684630121E-04
    0.228829189084972E+02    0.208860744722568E-04
    0.228862523031217E+02    0.208628093047357E-04
    0.228895856977463E+02    0.208395730237044E-04
    0.228929190923708E+02    0.208163655498850E-04
    0.228962524869953E+02    0.207931868357181E-04
    0.228995858816198E+02    0.207700369383224E-04
    0.229029192762444E+02    0.207469157528921E-04
    0.229062526708689E+02    0.207238233410924E-04
    0.229095860654934E+02    0.207007596619253E-04
    0.229129194601179E+02    0.206777246414546E-04
    0.229162528547425E+02    0.206547182928219E-04
    0.229195862493670E+02    0.206317406025251E-04
    0.229229196439915E+02    0.206087915766638E-04
    0.229262530386160E+02    0.205858709974309E-04
    0.229295864332406E+02    0.205629790477087E-04
    0.229329198278651E+02    0.205401156556161E-04
    0.229362532224896E+02    0.205172807325663E-04
    0.229395866171141E+02    0.204944743354445E-04
    0.229429200117387E+02    0.204716963467446E-04
    0.229462534063632E+02    0.204489467752428E-04
    0.229495868009877E+02    0.204262255898709E-04
    0.229529201956122E+02    0.204035327297356E-04
    0.229562535902368E+02    0.203808681688003E-04
    0.229595869848613E+02    0.203582318957714E-04
    0.229629203794858E+02    0.203356238550101E-04
    0.229662537741103E+02    0.203130440030725E-04
    0.229695871687349E+02    0.202904922742533E-04
    0.229729205633594E+02    0.202679686709656E-04
    0.229762539579839E+02    0.202454731396470E-04
    0.229795873526084E+02    0.202230056302971E-04
    0.229829207472330E+02    0.202005661286348E-04
    0.229862541418575E+02    0.201781545275441E-04
    0.229895875364820E+02    0.201557708139213E-04
    0.229929209311065E+02    0.201334149521335E-04
    0.229962543257311E+02    0.201110868662222E-04
    0.229995877203556E+02    0.200887865444003E-04
    0.230029211149801E+02    0.200665139019714E-04
    0.230062545096046E+02    0.200442688959796E-04
    0.230095879042292E+02    0.200220515100558E-04
    0.230129212988537E+02    0.199998616418054E-04
    0.230162546934782E+02    0.199776992745903E-04
    0.230195880881028E+02    0.199555643426967E-04
    0.230229214827273E+02    0.199334567688168E-04
    0.230262548773518E+02    0.199113765021960E-04
    0.230295882719763E+02    0.198893235533938E-04
    0.230329216666009E+02    0.198672978186328E-04
    0.230362550612254E+02    0.198452992190768E-04
    0.230395884558499E+02    0.198233277354055E-04
    0.230429218504744E+02    0.198013832917793E-04
    0.230462552450990E+02    0.197794658156791E-04
    0.230495886397235E+02    0.197575753073150E-04
    0.230529220343480E+02    0.197357116628315E-04
    0.230562554289725E+02    0.197138748304495E-04
    0.230595888235971E+02    0.196920647998383E-04
    0.230629222182216E+02    0.196702814069945E-04
    0.230662556128461E+02    0.196485246711343E-04
    0.230695890074706E+02    0.196267946145552E-04
    0.230729224020952E+02    0.196050910104079E-04
    0.230762557967197E+02    0.195834140291805E-04
    0.230795891913442E+02    0.195617632612220E-04
    0.230829225859687E+02    0.195401389903225E-04
    0.230862559805933E+02    0.195185410142056E-04
    0.230895893752178E+02    0.194969692932904E-04
    0.230929227698423E+02    0.194754238044315E-04
    0.230962561644668E+02    0.194539044648624E-04
    0.230995895590914E+02    0.194324112643134E-04
    0.231029229537159E+02    0.194109441033948E-04
    0.231062563483404E+02    0.193895027729794E-04
    0.231095897429649E+02    0.193680878739028E-04
    0.231129231375895E+02    0.193466983905613E-04
    0.231162565322140E+02    0.193253349919998E-04
    0.231195899268385E+02    0.193039972967849E-04
    0.231229233214630E+02    0.192826854342995E-04
    0.231262567160876E+02    0.192613992592970E-04
    0.231295901107121E+02    0.192401387443923E-04
    0.231329235053366E+02    0.192189038595152E-04
    0.231362568999612E+02    0.191976945679956E-04
    0.231395902945857E+02    0.191765108275176E-04
    0.231429236892102E+02    0.191553526155517E-04
    0.231462570838347E+02    0.191342198330194E-04
    0.231495904784593E+02    0.191131124990230E-04
    0.231529238730838E+02    0.190920305506353E-04
    0.231562572677083E+02    0.190709739469188E-04
    0.231595906623328E+02    0.190499426376015E-04
    0.231629240569574E+02    0.190289366522068E-04
    0.231662574515819E+02    0.190079559391644E-04
    0.231695908462064E+02    0.189870003687695E-04
    0.231729242408309E+02    0.189660700327479E-04
    0.231762576354555E+02    0.189451648910203E-04
    0.231795910300800E+02    0.189242848978913E-04
    0.231829244247045E+02    0.189034300927374E-04
    0.231862578193290E+02    0.188826004062482E-04
    0.231895912139536E+02    0.188617960943574E-04
    0.231929246085781E+02    0.188410177121486E-04
    0.231962580032026E+02    0.188202751516635E-04
    0.231995913978271E+02    0.187995234075825E-04
    0.232029247924517E+02    0.187788219023130E-04
    0.232062581870762E+02    0.187581427651804E-04
    0.232095915817007E+02    0.187374880008532E-04
    0.232129249763252E+02    0.187168579579994E-04
    0.232162583709498E+02    0.186962526807037E-04
    0.232195917655743E+02    0.186756721886027E-04
    0.232229251601988E+02    0.186551164858615E-04
    0.232262585548233E+02    0.186345855842405E-04
    0.232295919494479E+02    0.186140794764033E-04
    0.232329253440724E+02    0.185935980671927E-04
    0.232362587386969E+02    0.185731414801791E-04
    0.232395921333215E+02    0.185527095519475E-04
    0.232429255279460E+02    0.185323024137202E-04
    0.232462589225705E+02    0.185119199964685E-04
    0.232495923171950E+02    0.184915621594191E-04
    0.232529257118196E+02    0.184712290901983E-04
    0.232562591064441E+02    0.184509206607481E-04
    0.232595925010686E+02    0.184306368927749E-04
    0.232629258956931E+02    0.184103777105049E-04
    0.232662592903177E+02    0.183901431962706E-04
    0.232695926849422E+02    0.183699332798855E-04
    0.232729260795667E+02    0.183497479356277E-04
    0.232762594741912E+02    0.183295871646525E-04
    0.232795928688158E+02    0.183094509873648E-04
    0.232829262634403E+02    0.182893393360106E-04
    0.232862596580648E+02    0.182692522118603E-04
    0.232895930526893E+02    0.182491896030153E-04
    0.232929264473139E+02    0.182291515068956E-04
    0.232962598419384E+02    0.182091378876933E-04
    0.232995932365629E+02    0.181891487171623E-04
    0.233029266311874E+02    0.181691840493097E-04
    0.233062600258120E+02    0.181492437632832E-04
    0.233095934204365E+02    0.181293279222849E-04
    0.233129268150610E+02    0.181094364566703E-04
    0.233162602096855E+02    0.180895693996105E-04
    0.233195936043101E+02    0.180697266802519E-04
    0.233229269989346E+02    0.180499083017930E-04
    0.233262603935591E+02    0.180301142505440E-04
    0.233295937881836E+02    0.180103444821410E-04
    0.233329271828082E+02    0.179905990082128E-04
    0.233362605774327E+02    0.179708777773010E-04
    0.233395939720572E+02    0.179511807273220E-04
    0.233429273666817E+02    0.179315079092714E-04
    0.233462607613063E+02    0.179118592726599E-04
    0.233495941559308E+02    0.178922347854107E-04
    0.233529275505553E+02    0.178726344110090E-04
    0.233562609451798E+02    0.178530581446434E-04
    0.233595943398044E+02    0.178335059369266E-04
    0.233629277344289E+02    0.178139777258382E-04
    0.233662611290534E+02    0.177944735833423E-04
    0.233695945236779E+02    0.177749933664617E-04
    0.233729279183024E+02    0.177555371149475E-04
    0.233762613129270E+02    0.177361047509491E-04
    0.233795947075515E+02    0.177166962814031E-04
    0.233829281021760E+02    0.176973116476235E-04
    0.233862614968005E+02    0.176779508180935E-04
    0.233895948914251E+02    0.176586137582474E-04
    0.233929282860496E+02    0.176393004404853E-04
    0.233962616806741E+02    0.176200108058937E-04
    0.233995950752986E+02    0.176007448329354E-04
    0.234029284699232E+02    0.175815024761993E-04
    0.234062618645477E+02    0.175622836979722E-04
    0.234095952591722E+02    0.175430884422166E-04
    0.234129286537967E+02    0.175239167250946E-04
    0.234162620484213E+02    0.175047684370735E-04
    0.234195954430458E+02    0.174856435717992E-04
    0.234229288376703E+02    0.174665421060519E-04
    0.234262622322948E+02    0.174474639220222E-04
    0.234295956269194E+02    0.174284090721652E-04
    0.234329290215439E+02    0.174093774838751E-04
    0.234362624161684E+02    0.173903690914565E-04
    0.234395958107929E+02    0.173713838771494E-04
    0.234429292054174E+02    0.173524217436861E-04
    0.234462626000420E+02    0.173334827636413E-04
    0.234495959946665E+02    0.173145667953755E-04
    0.234529293892910E+02    0.172956738494686E-04
    0.234562627839155E+02    0.172768039028086E-04
    0.234595961785401E+02    0.172579569052466E-04
    0.234629295731646E+02    0.172391328925914E-04
    0.234662629677891E+02    0.172203318127569E-04
    0.234695963624136E+02    0.172015537450898E-04
    0.234729297570382E+02    0.171827988119281E-04
    0.234762631516627E+02    0.171640673175239E-04
    0.234795965462872E+02    0.171453594042475E-04
    0.234829299409117E+02    0.171266772309944E-04
    0.234862633355363E+02    0.171080269545941E-04
    0.234895967301608E+02    0.170894824786033E-04
    0.234929301247853E+02    0.170706373092129E-04
    0.234962635194098E+02    0.170520923053912E-04
    0.234995969140343E+02    0.170335281243369E-04
    0.235029303086589E+02    0.170149792789331E-04
    0.235062637032834E+02    0.169964503158185E-04
    0.235095970979079E+02    0.169779423995633E-04
    0.235129304925324E+02    0.169594560024135E-04
    0.235162638871570E+02    0.169409913863764E-04
    0.235195972817815E+02    0.169225485932627E-04
    0.235229306764060E+02    0.169041276519653E-04
    0.235262640710305E+02    0.168857285851026E-04
    0.235295974656551E+02    0.168673513669621E-04
    0.235329308602796E+02    0.168489960844778E-04
    0.235362642549041E+02    0.168306625337944E-04
    0.235395976495286E+02    0.168123508520740E-04
    0.235429310441532E+02    0.167940609008193E-04
    0.235462644387777E+02    0.167757927662438E-04
    0.235495978334022E+02    0.167575463715817E-04
    0.235529312280267E+02    0.167393217003700E-04
    0.235562646226512E+02    0.167211187786618E-04
    0.235595980172758E+02    0.167029375539652E-04
    0.235629314119003E+02    0.166847781676251E-04
    0.235662648065248E+02    0.166666406959447E-04
    0.235695982011493E+02    0.166485254780721E-04
    0.235729315957739E+02    0.166304334700263E-04
    0.235762649903984E+02    0.166123688938116E-04
    0.235795983850229E+02    0.165944085172186E-04
    0.235829317796474E+02    0.165762286294331E-04
    0.235862651742720E+02    0.165582384222490E-04
    0.235895985688965E+02    0.165402551379626E-04
    0.235929319635210E+02    0.165222903813312E-04
    0.235962653581455E+02    0.165043458338495E-04
    0.235995987527701E+02    0.164864220561516E-04
    0.236029321473946E+02    0.164685192633754E-04
    0.236062655420191E+02    0.164506375294666E-04
    0.236095989366436E+02    0.164327769238128E-04
    0.236129323312682E+02    0.164149373845370E-04
    0.236162657258927E+02    0.163971189858855E-04
    0.236195991205172E+02    0.163793217301288E-04
    0.236229325151417E+02    0.163615455381159E-04
    0.236262659097662E+02    0.163437904525559E-04
    0.236295993043908E+02    0.163260564236321E-04
    0.236329326990153E+02    0.163083434816880E-04
    0.236362660936398E+02    0.162906516085628E-04
    0.236395994882643E+02    0.162729807706321E-04
    0.236429328828889E+02    0.162553309368297E-04
    0.236462662775134E+02    0.162377021358480E-04
    0.236495996721379E+02    0.162200943232029E-04
    0.236529330667624E+02    0.162025074897697E-04
    0.236562664613870E+02    0.161849416387504E-04
    0.236595998560115E+02    0.161673967355952E-04
    0.236629332506360E+02    0.161498728033208E-04
    0.236662666452605E+02    0.161323697762859E-04
    0.236696000398851E+02    0.161148876759153E-04
    0.236729334345096E+02    0.160974264736492E-04
    0.236762668291341E+02    0.160799861775007E-04
    0.236796002237586E+02    0.160625667674273E-04
    0.236829336183831E+02    0.160451681928991E-04
    0.236862670130077E+02    0.160277905189845E-04
    0.236896004076322E+02    0.160104336763266E-04
    0.236929338022567E+02    0.159930976383247E-04
    0.236962671968812E+02    0.159757824384700E-04
    0.236996005915058E+02    0.159584880490274E-04
    0.237029339861303E+02    0.159412144156373E-04
    0.237062673807548E+02    0.159239615977799E-04
    0.237096007753793E+02    0.159067295270402E-04
    0.237129341700039E+02    0.158895182062796E-04
    0.237162675646284E+02    0.158723276006756E-04
    0.237196009592529E+02    0.158551577347730E-04
    0.237229343538774E+02    0.158380085601673E-04
    0.237262677485020E+02    0.158208800797878E-04
    0.237296011431265E+02    0.158037722845982E-04
    0.237329345377510E+02    0.157866851284793E-04
    0.237362679323755E+02    0.157696186333513E-04
    0.237396013270001E+02    0.157525727256039E-04
    0.237429347216246E+02    0.157355474776350E-04
    0.237462681162491E+02    0.157185427607871E-04
    0.237496015108736E+02    0.157015586377999E-04
    0.237529349054981E+02    0.156845950591114E-04
    0.237562683001227E+02    0.156676520149546E-04
    0.237596016947472E+02    0.156507294673116E-04
    0.237629350893717E+02    0.156338274160576E-04
    0.237662684839962E+02    0.156169458168665E-04
    0.237696018786208E+02    0.156000845810687E-04
    0.237729352732453E+02    0.155832439586248E-04
    0.237762686678698E+02    0.155664236276323E-04
    0.237796020624943E+02    0.155496236581055E-04
    0.237829354571189E+02    0.155328440556606E-04
    0.237862688517434E+02    0.155160847592096E-04
    0.237896022463679E+02    0.154993457731722E-04
    0.237929356409924E+02    0.154826270612115E-04
    0.237962690356170E+02    0.154659285753357E-04
    0.237996024302415E+02    0.154492503204472E-04
    0.238029358248660E+02    0.154325922420025E-04
    0.238062692194905E+02    0.154159543298370E-04
    0.238096026141151E+02    0.153993365509445E-04
    0.238129360087396E+02    0.153827388747605E-04
    0.238162694033641E+02    0.153661612423083E-04
    0.238196027979886E+02    0.153496036721158E-04
    0.238229361926131E+02    0.153330661068800E-04
    0.238262695872377E+02    0.153165485310088E-04
    0.238296029818622E+02    0.153000508685403E-04
    0.238329363764867E+02    0.152835731564047E-04
    0.238362697711112E+02    0.152671153081626E-04
    0.238396031657358E+02    0.152506773539220E-04
    0.238429365603603E+02    0.152342592064711E-04
    0.238462699549848E+02    0.152178608505362E-04
    0.238496033496093E+02    0.152014822935152E-04
    0.238529367442339E+02    0.151851228420863E-04
    0.238562701388584E+02    0.151687845405721E-04
    0.238596035334829E+02    0.151524653857889E-04
    0.238629369281074E+02    0.151361661406805E-04
    0.238662703227319E+02    0.151198870358628E-04
    0.238696037173565E+02    0.151036289964083E-04
    0.238729371119810E+02    0.150873948756300E-04
    0.238762705066055E+02    0.150712144515412E-04
    0.238796039012300E+02    0.150549046278833E-04
    0.238829372958546E+02    0.150387500398511E-04
    0.238862706904791E+02    0.150225927333525E-04
    0.238896040851036E+02    0.150064506021108E-04
    0.238929374797281E+02    0.149903264782306E-04
    0.238962708743527E+02    0.149742207347587E-04
    0.238996042689772E+02    0.149581340201227E-04
    0.239029376636017E+02    0.149420662022083E-04
    0.239062710582262E+02    0.149260173600752E-04
    0.239096044528508E+02    0.149099874852008E-04
    0.239129378474753E+02    0.148939765694055E-04
    0.239162712420998E+02    0.148779845662438E-04
    0.239196046367243E+02    0.148620114534993E-04
    0.239229380313489E+02    0.148460572469753E-04
    0.239262714259734E+02    0.148301218190020E-04
    0.239296048205979E+02    0.148142052344524E-04
    0.239329382152224E+02    0.147983073683124E-04
    0.239362716098469E+02    0.147824282097081E-04
    0.239396050044715E+02    0.147665677596058E-04
    0.239429383990960E+02    0.147507259186190E-04
    0.239462717937205E+02    0.147349025801137E-04
    0.239496051883450E+02    0.147190977319163E-04
    0.239529385829696E+02    0.147033111375594E-04
    0.239562719775941E+02    0.146875425533103E-04
    0.239596053722186E+02    0.146717912194073E-04
    0.239629387668431E+02    0.146560543122581E-04
    0.239662721614677E+02    0.146402998081914E-04
    0.239696055560922E+02    0.146247027295899E-04
    0.239729389507167E+02    0.146090052678515E-04
    0.239762723453412E+02    0.145933436048607E-04
    0.239796057399658E+02    0.145777031551762E-04
    0.239829391345903E+02    0.145620822791175E-04
    0.239862725292148E+02    0.145464799800407E-04
    0.239896059238393E+02    0.145308962347702E-04
    0.239929393184639E+02    0.145153310092311E-04
    0.239962727130884E+02    0.144997840804996E-04
    0.239996061077129E+02    0.144842552778375E-04
    0.240029395023374E+02    0.144687449045811E-04
    0.240062728969619E+02    0.144532526125818E-04
    0.240096062915865E+02    0.144377784819082E-04
    0.240129396862110E+02    0.144223224993049E-04
    0.240162730808355E+02    0.144068846006147E-04
    0.240196064754600E+02    0.143914647753256E-04
    0.240229398700846E+02    0.143760630157489E-04
    0.240262732647091E+02    0.143606792787235E-04
    0.240296066593336E+02    0.143453135585334E-04
    0.240329400539581E+02    0.143299658293241E-04
    0.240362734485827E+02    0.143146360596178E-04
    0.240396068432072E+02    0.142993242752843E-04
    0.240429402378317E+02    0.142840304073319E-04
    0.240462736324562E+02    0.142687544383619E-04
    0.240496070270808E+02    0.142534963977022E-04
    0.240529404217053E+02    0.142382562384030E-04
    0.240562738163298E+02    0.142230339575696E-04
    0.240596072109543E+02    0.142078295198502E-04
    0.240629406055788E+02    0.141926429323623E-04
    0.240662740002034E+02    0.141774741651178E-04
    0.240696073948279E+02    0.141623232145417E-04
    0.240729407894524E+02    0.141471900631309E-04
    0.240762741840769E+02    0.141320746928208E-04
    0.240796075787015E+02    0.141169771082254E-04
    0.240829409733260E+02    0.141018972716185E-04
    0.240862743679505E+02    0.140868351926677E-04
    0.240896077625750E+02    0.140717908477592E-04
    0.240929411571996E+02    0.140567642272239E-04
    0.240962745518241E+02    0.140417553218017E-04
    0.240996079464486E+02    0.140267641184731E-04
    0.241029413410731E+02    0.140117905961487E-04
    0.241062747356977E+02    0.139968347683741E-04
    0.241096081303222E+02    0.139818965992722E-04
    0.241129415249467E+02    0.139669760714922E-04
    0.241162749195712E+02    0.139520732139084E-04
    0.241196083141958E+02    0.139371879702667E-04
    0.241229417088203E+02    0.139223203681464E-04
    0.241262751034448E+02    0.139074703420232E-04
    0.241296084980693E+02    0.138926379420209E-04
    0.241329418926938E+02    0.138778231223639E-04
    0.241362752873184E+02    0.138630258649862E-04
    0.241396086819429E+02    0.138482461741477E-04
    0.241429420765674E+02    0.138334840366199E-04
    0.241462754711919E+02    0.138187394313974E-04
    0.241496088658165E+02    0.138040123530560E-04
    0.241529422604410E+02    0.137893027929303E-04
    0.241562756550655E+02    0.137746107157134E-04
    0.241596090496900E+02    0.137599361263417E-04
    0.241629424443146E+02    0.137452789973006E-04
    0.241662758389391E+02    0.137306393435290E-04
    0.241696092335636E+02    0.137160170981786E-04
    0.241729426281881E+02    0.137014123060074E-04
    0.241762760228127E+02    0.136868249062700E-04
    0.241796094174372E+02    0.136722548973697E-04
    0.241829428120617E+02    0.136577022806032E-04
    0.241862762066862E+02    0.136431669969861E-04
    0.241896096013107E+02    0.136286490677692E-04
    0.241929429959353E+02    0.136141484956995E-04
    0.241962763905598E+02    0.135996651547582E-04
    0.241996097851843E+02    0.135851991328876E-04
    0.242029431798088E+02    0.135707503682700E-04
    0.242062765744334E+02    0.135563188459240E-04
    0.242096099690579E+02    0.135419045596783E-04
    0.242129433636824E+02    0.135275074661736E-04
    0.242162767583069E+02    0.135131275541086E-04
    0.242196101529315E+02    0.134987648018163E-04
    0.242229435475560E+02    0.134844191771594E-04
    0.242262769421805E+02    0.134700906600601E-04
    0.242296103368050E+02    0.134557792212845E-04
    0.242329437314296E+02    0.134414848353235E-04
    0.242362771260541E+02    0.134272074821846E-04
    0.242396105206786E+02    0.134129471136407E-04
    0.242429439153031E+02    0.133987037020473E-04
    0.242462773099276E+02    0.133844772037979E-04
    0.242496107045522E+02    0.133702675241969E-04
    0.242529440991767E+02    0.133560744310677E-04
    0.242562774938012E+02    0.133418983938617E-04
    0.242596108884257E+02    0.133277383789063E-04
    0.242629442830503E+02    0.133135936281953E-04
    0.242662776776748E+02    0.132994569121780E-04
    0.242696110722993E+02    0.132854110274929E-04
    0.242729444669238E+02    0.132712872239773E-04
    0.242762778615484E+02    0.132572080998393E-04
    0.242796112561729E+02    0.132431483382008E-04
    0.242829446507974E+02    0.132291061042654E-04
    0.242862780454219E+02    0.132150806315231E-04
    0.242896114400465E+02    0.132010720591370E-04
    0.242929448346710E+02    0.131870802603736E-04
    0.242962782292955E+02    0.131731049770516E-04
    0.242996116239200E+02    0.131591462933745E-04
    0.243029450185446E+02    0.131452041130512E-04
    0.243062784131691E+02    0.131312783864634E-04
    0.243096118077936E+02    0.131173691967063E-04
    0.243129452024181E+02    0.131034762477637E-04
    0.243162785970426E+02    0.130895997502522E-04
    0.243196119916672E+02    0.130757396945304E-04
    0.243229453862917E+02    0.130618956864045E-04
    0.243262787809162E+02    0.130480680794092E-04
    0.243296121755407E+02    0.130342567622749E-04
    0.243329455701653E+02    0.130204615856918E-04
    0.243362789647898E+02    0.130066826060205E-04
    0.243396123594143E+02    0.129929197876262E-04
    0.243429457540388E+02    0.129791731571329E-04
    0.243462791486634E+02    0.129654426746000E-04
    0.243496125432879E+02    0.129517283569690E-04
    0.243529459379124E+02    0.129380305117801E-04
    0.243562793325369E+02    0.129243508120865E-04
    0.243596127271615E+02    0.129106645812572E-04
    0.243629461217860E+02    0.128970249523236E-04
    0.243662795164105E+02    0.128833913640310E-04
    0.243696129110350E+02    0.128697728040729E-04
    0.243729463056595E+02    0.128561698594891E-04
    0.243762797002841E+02    0.128425825926426E-04
    0.243796130949086E+02    0.128290110697592E-04
    0.243829464895331E+02    0.128154552354272E-04
    0.243862798841576E+02    0.128019151285716E-04
    0.243896132787822E+02    0.127883906820628E-04
    0.243929466734067E+02    0.127748819109398E-04
    0.243962800680312E+02    0.127613887558586E-04
    0.243996134626557E+02    0.127479112562156E-04
    0.244029468572803E+02    0.127344492708020E-04
    0.244062802519048E+02    0.127210028896519E-04
    0.244096136465293E+02    0.127075720471668E-04
    0.244129470411538E+02    0.126941567052984E-04
    0.244162804357784E+02    0.126807568737950E-04
    0.244196138304029E+02    0.126673725088624E-04
    0.244229472250274E+02    0.126540035877862E-04
    0.244262806196519E+02    0.126406500947712E-04
    0.244296140142765E+02    0.126273120248287E-04
    0.244329474089010E+02    0.126139893265467E-04
    0.244362808035255E+02    0.126006819953390E-04
    0.244396141981500E+02    0.125873900061767E-04
    0.244429475927745E+02    0.125741133524139E-04
    0.244462809873991E+02    0.125608520084076E-04
    0.244496143820236E+02    0.125476059468107E-04
    0.244529477766481E+02    0.125343751754403E-04
    0.244562811712726E+02    0.125211596471190E-04
    0.244596145658972E+02    0.125079593576761E-04
    0.244629479605217E+02    0.124947742952233E-04
    0.244662813551462E+02    0.124816044454602E-04
    0.244696147497707E+02    0.124684497832235E-04
    0.244729481443953E+02    0.124553103068511E-04
    0.244762815390198E+02    0.124421859945121E-04
    0.244796149336443E+02    0.124290768276304E-04
    0.244829483282688E+02    0.124159828024935E-04
    0.244862817228934E+02    0.124029039025552E-04
    0.244896151175179E+02    0.123898401175074E-04
    0.244929485121424E+02    0.123767914246745E-04
    0.244962819067669E+02    0.123637578266179E-04
    0.244996153013915E+02    0.123507392970826E-04
    0.245029486960160E+02    0.123377358416873E-04
    0.245062820906405E+02    0.123247474373253E-04
    0.245096154852650E+02    0.123117740701838E-04
    0.245129488798895E+02    0.122988157404967E-04
    0.245162822745141E+02    0.122858724353068E-04
    0.245196156691386E+02    0.122729441396945E-04
    0.245229490637631E+02    0.122600308463722E-04
    0.245262824583876E+02    0.122471325454496E-04
    0.245296158530122E+02    0.122342492340259E-04
    0.245329492476367E+02    0.122213808918548E-04
    0.245362826422612E+02    0.122085275203602E-04
    0.245396160368857E+02    0.121956890944816E-04
    0.245429494315103E+02    0.121828656205855E-04
    0.245462828261348E+02    0.121700570879843E-04
    0.245496162207593E+02    0.121572634734551E-04
    0.245529496153838E+02    0.121444847880720E-04
    0.245562830100084E+02    0.121317209992684E-04
    0.245596164046329E+02    0.121189721154108E-04
    0.245629497992574E+02    0.121062381238761E-04
    0.245662831938819E+02    0.120935190228047E-04
    0.245696165885064E+02    0.120808147672702E-04
    0.245729499831310E+02    0.120681253941976E-04
    0.245762833777555E+02    0.120554508517787E-04
    0.245796167723800E+02    0.120427911711244E-04
    0.245829501670045E+02    0.120301462951095E-04
    0.245862835616291E+02    0.120175162480553E-04
    0.245896169562536E+02    0.120049010053028E-04
    0.245929503508781E+02    0.119923005492464E-04
    0.245962837455026E+02    0.119797148769752E-04
    0.245996171401272E+02    0.119671439972834E-04
    0.246029505347517E+02    0.119545878419107E-04
    0.246062839293762E+02    0.119420464284913E-04
    0.246096173240007E+02    0.119295197446994E-04
    0.246129507186253E+02    0.119170077729035E-04
    0.246162841132498E+02    0.119045104616190E-04
    0.246196175078743E+02    0.118920278443611E-04
    0.246229509024988E+02    0.118795598805686E-04
    0.246262842971233E+02    0.118671065324130E-04
    0.246296176917479E+02    0.118546677751406E-04
    0.246329510863724E+02    0.118422435369998E-04
    0.246362844809969E+02    0.118298338042272E-04
    0.246396178756214E+02    0.118174385058825E-04
    0.246429512702460E+02    0.118050575109817E-04
    0.246462846648705E+02    0.117926906535825E-04
    0.246496180594950E+02    0.117803376106733E-04
    0.246529514541195E+02    0.117679974659893E-04
    0.246562848487441E+02    0.117556684220892E-04
    0.246596182433686E+02    0.117433405053718E-04
    0.246629516379931E+02    0.117307129593464E-04
    0.246662850326176E+02    0.117188718581934E-04
    0.246696184272422E+02    0.117065771506451E-04
    0.246729518218667E+02    0.116943184592595E-04
    0.246762852164912E+02    0.116820790805301E-04
    0.246796186111157E+02    0.116698559248056E-04
    0.246829520057403E+02    0.116576480459903E-04
    0.246862854003648E+02    0.116454550567061E-04
    0.246896187949893E+02    0.116332766262226E-04
    0.246929521896138E+02    0.116211127345993E-04
    0.246962855842383E+02    0.116089633986790E-04
    0.246996189788629E+02    0.115968281921158E-04
    0.247029523734874E+02    0.115847073818158E-04
    0.247062857681119E+02    0.115726008596191E-04
    0.247096191627364E+02    0.115605087044607E-04
    0.247129525573610E+02    0.115484304276462E-04
    0.247162859519855E+02    0.115363664998103E-04
    0.247196193466100E+02    0.115243167084669E-04
    0.247229527412345E+02    0.115122809840159E-04
    0.247262861358591E+02    0.115002594154597E-04
    0.247296195304836E+02    0.114882518615094E-04
    0.247329529251081E+02    0.114762585905468E-04
    0.247362863197326E+02    0.114642789514462E-04
    0.247396197143572E+02    0.114523135487563E-04
    0.247429531089817E+02    0.114403623083059E-04
    0.247462865036062E+02    0.114284254389230E-04
    0.247496198982307E+02    0.114165040474381E-04
    0.247529532928552E+02    0.114046161236625E-04
    0.247562866874798E+02    0.113926811472557E-04
    0.247596200821043E+02    0.113808045222595E-04
    0.247629534767288E+02    0.113689373620230E-04
    0.247662868713533E+02    0.113570829947532E-04
    0.247696202659779E+02    0.113452420541592E-04
    0.247729536606024E+02    0.113334145355858E-04
    0.247762870552269E+02    0.113216007804396E-04
    0.247796204498514E+02    0.113098004899093E-04
    0.247829538444760E+02    0.112980137698900E-04
    0.247862872391005E+02    0.112862405949681E-04
    0.247896206337250E+02    0.112744809644080E-04
    0.247929540283495E+02    0.112627348260615E-04
    0.247962874229741E+02    0.112510021744942E-04
    0.247996208175986E+02    0.112392830002222E-04
    0.248029542122231E+02    0.112275772227199E-04
    0.248062876068476E+02    0.112158848938714E-04
    0.248096210014722E+02    0.112042059212816E-04
    0.248129543960967E+02    0.111925403405956E-04
    0.248162877907212E+02    0.111808880935956E-04
    0.248196211853457E+02    0.111692491513707E-04
    0.248229545799702E+02    0.111576235238508E-04
    0.248262879745948E+02    0.111460111312570E-04
    0.248296213692193E+02    0.111344120299352E-04
    0.248329547638438E+02    0.111228261209534E-04
    0.248362881584683E+02    0.111112534401987E-04
    0.248396215530929E+02    0.110996939225172E-04
    0.248429549477174E+02    0.110881475822409E-04
    0.248462883423419E+02    0.110766143796068E-04
    0.248496217369664E+02    0.110650943040171E-04
    0.248529551315910E+02    0.110535873083348E-04
    0.248562885262155E+02    0.110420934211846E-04
    0.248596219208400E+02    0.110306125838054E-04
    0.248629553154645E+02    0.110191447887760E-04
    0.248662887100891E+02    0.110076900316794E-04
    0.248696221047136E+02    0.109962482926620E-04
    0.248729554993381E+02    0.109848195453596E-04
    0.248762888939626E+02    0.109734037527773E-04
    0.248796222885872E+02    0.109620009437602E-04
    0.248829556832117E+02    0.109506110767778E-04
    0.248862890778362E+02    0.109392341291966E-04
    0.248896224724607E+02    0.109278701171827E-04
    0.248929558670852E+02    0.109165189976956E-04
    0.248962892617098E+02    0.109051807538473E-04
    0.248996226563343E+02    0.108938554128694E-04
    0.249029560509588E+02    0.108825429137893E-04
    0.249062894455833E+02    0.108712432838577E-04
    0.249096228402079E+02    0.108599564898185E-04
    0.249129562348324E+02    0.108486825067139E-04
    0.249162896294569E+02    0.108374213489329E-04
    0.249196230240814E+02    0.108261729834268E-04
    0.249229564187060E+02    0.108149374362386E-04
    0.249262898133305E+02    0.108037146683557E-04
    0.249296232079550E+02    0.107925046627457E-04
    0.249329566025795E+02    0.107813074464884E-04
    0.249362899972040E+02    0.107701229807423E-04
    0.249396233918286E+02    0.107589512493958E-04
    0.249429567864531E+02    0.107477922752675E-04
    0.249462901810776E+02    0.107366460237484E-04
    0.249496235757021E+02    0.107255124960309E-04
    0.249529569703267E+02    0.107143916899269E-04
    0.249562903649512E+02    0.107032835981413E-04
    0.249596237595757E+02    0.106921881989063E-04
    0.249629571542002E+02    0.106811054982221E-04
    0.249662905488248E+02    0.106700354923168E-04
    0.249696239434493E+02    0.106589781516764E-04
    0.249729573380738E+02    0.106479334983450E-04
    0.249762907326983E+02    0.106369014962795E-04
    0.249796241273229E+02    0.106258821675746E-04
    0.249829575219474E+02    0.106148755000921E-04
    0.249862909165719E+02    0.106038814749988E-04
    0.249896243111964E+02    0.105929000737866E-04
    0.249929577058210E+02    0.105819313321374E-04
    0.249962911004455E+02    0.105709752067622E-04
    0.249996244950700E+02    0.105600317138996E-04
    0.250029578896945E+02    0.105491008234483E-04
    0.250062912843190E+02    0.105381825499865E-04
    0.250096246789436E+02    0.105272768818913E-04
    0.250129580735681E+02    0.105163837913777E-04
    0.250162914681926E+02    0.105055032860413E-04
    0.250196248628171E+02    0.104946353847622E-04
    0.250229582574417E+02    0.104837800440130E-04
    0.250262916520662E+02    0.104729372774178E-04
    0.250296250466907E+02    0.104621070750144E-04
    0.250329584413152E+02    0.104512894135035E-04
    0.250362918359398E+02    0.104404843201804E-04
    0.250396252305643E+02    0.104296917735595E-04
    0.250429586251888E+02    0.104189117621604E-04
    0.250462920198133E+02    0.104081443210304E-04
    0.250496254144379E+02    0.103973894782366E-04
    0.250529588090624E+02    0.103866473312278E-04
    0.250562922036869E+02    0.103759182298315E-04
    0.250596255983114E+02    0.103652042695582E-04
    0.250629589929360E+02    0.103544684712653E-04
    0.250662923875605E+02    0.103437952272907E-04
    0.250696257821850E+02    0.103331167831113E-04
    0.250729591768095E+02    0.103224495363218E-04
    0.250762925714340E+02    0.103117943416772E-04
    0.250796259660586E+02    0.103011513996784E-04
    0.250829593606831E+02    0.102905207898016E-04
    0.250862927553076E+02    0.102799024682475E-04
    0.250896261499321E+02    0.102692964290861E-04
    0.250929595445567E+02    0.102587027179396E-04
    0.250962929391812E+02    0.102481213280212E-04
    0.250996263338057E+02    0.102375521882260E-04
    0.251029597284302E+02    0.102269953881160E-04
    0.251062931230548E+02    0.102164507728202E-04
    0.251096265176793E+02    0.102059183890294E-04
    0.251129599123038E+02    0.101953982262118E-04
    0.251162933069283E+02    0.101848902729183E-04
    0.251196267015529E+02    0.101743944887886E-04
    0.251229600961774E+02    0.101639108575144E-04
    0.251262934908019E+02    0.101534393657893E-04
    0.251296268854264E+02    0.101429799859923E-04
    0.251329602800509E+02    0.101325325159755E-04
    0.251362936746755E+02    0.101220970501596E-04
    0.251396270693000E+02    0.101116734469764E-04
    0.251429604639245E+02    0.101012613869290E-04
    0.251462938585490E+02    0.100908601955528E-04
    0.251496272531736E+02    0.100804661969862E-04
    0.251529606477981E+02    0.100667588488169E-04
    0.251562940424226E+02    0.100597576575568E-04
    0.251596274370471E+02    0.100493994750572E-04
    0.251629608316717E+02    0.100390581212680E-04
    0.251662942262962E+02    0.100287298245074E-04
    0.251696276209207E+02    0.100184138931721E-04
    0.251729610155452E+02    0.100081101453941E-04
    0.251762944101698E+02    0.999781835729183E-05
    0.251796278047943E+02    0.998753840298779E-05
    0.251829611994188E+02    0.997727032249179E-05
    0.251862945940433E+02    0.996701404576372E-05
    0.251896279886679E+02    0.995676955848721E-05
    0.251929613832924E+02    0.994653679270649E-05
    0.251962947779169E+02    0.993631572706454E-05
    0.251996281725414E+02    0.992610635045596E-05
    0.252029615671659E+02    0.991590865502862E-05
    0.252062949617905E+02    0.990572254335496E-05
    0.252096283564150E+02    0.989554806053219E-05
    0.252129617510395E+02    0.988538515793397E-05
    0.252162951456640E+02    0.987523379654441E-05
    0.252196285402886E+02    0.986509401044439E-05
    0.252229619349131E+02    0.985496568980645E-05
    0.252262953295376E+02    0.984484887297253E-05
    0.252296287241621E+02    0.983474350877397E-05
    0.252329621187867E+02    0.982464959288821E-05
    0.252362955134112E+02    0.981456709103425E-05
    0.252396289080357E+02    0.980449595622599E-05
    0.252429623026602E+02    0.979443622901913E-05
    0.252462956972848E+02    0.978438783580190E-05
    0.252496290919093E+02    0.977435078250749E-05
    0.252529624865338E+02    0.976432501200537E-05
    0.252562958811583E+02    0.975431054137685E-05
    0.252596292757828E+02    0.974430734786954E-05
    0.252629626704074E+02    0.973431537407812E-05
    0.252662960650319E+02    0.972433464244734E-05
    0.252696294596564E+02    0.971436509996221E-05
    0.252729628542809E+02    0.970440675066616E-05
    0.252762962489055E+02    0.969445956942129E-05
    0.252796296435300E+02    0.968452353973352E-05
    0.252829630381545E+02    0.967459863909635E-05
    0.252862964327790E+02    0.966468485900444E-05
    0.252896298274036E+02    0.965478215573608E-05
    0.252929632220281E+02    0.964489054414890E-05
    0.252962966166526E+02    0.963501000406354E-05
    0.252996300112771E+02    0.962514049916906E-05
    0.253029634059017E+02    0.961528204815122E-05
    0.253062968005262E+02    0.960543459641745E-05
    0.253096301951507E+02    0.959559815157910E-05
    0.253129635897752E+02    0.958577269232854E-05
    0.253162969843997E+02    0.957595821560614E-05
    0.253196303790243E+02    0.956615470262675E-05
    0.253229637736488E+02    0.955636212692719E-05
    0.253262971682733E+02    0.954658050164818E-05
    0.253296305628978E+02    0.953680980143615E-05
    0.253329639575224E+02    0.952705002284333E-05
    0.253362973521469E+02    0.951730113271268E-05
    0.253396307467714E+02    0.950756315230478E-05
    0.253429641413959E+02    0.949783605054239E-05
    0.253462975360205E+02    0.948811981111614E-05
    0.253496309306450E+02    0.947841445167585E-05
    0.253529643252695E+02    0.946871994276920E-05
    0.253562977198940E+02    0.945903630488823E-05
    0.253596311145186E+02    0.944936347230808E-05
    0.253629645091431E+02    0.943970149985841E-05
    0.253662979037676E+02    0.943005033252596E-05
    0.253696312983921E+02    0.942040997955769E-05
    0.253729646930167E+02    0.941078044102506E-05
    0.253762980876412E+02    0.940116171054593E-05
    0.253796314822657E+02    0.939155378697290E-05
    0.253829648768902E+02    0.938195662407945E-05
    0.253862982715147E+02    0.937237020249730E-05
    0.253896316661393E+02    0.936279469956086E-05
    0.253929650607638E+02    0.935322990181082E-05
    0.253962984553883E+02    0.934367584737389E-05
    0.253996318500128E+02    0.933413259071353E-05
    0.254029652446374E+02    0.932460006369798E-05
    0.254062986392619E+02    0.931507830384512E-05
    0.254096320338864E+02    0.930556730439744E-05
    0.254129654285109E+02    0.929606703286817E-05
    0.254162988231355E+02    0.928657750522682E-05
    0.254196322177600E+02    0.927709871328101E-05
    0.254229656123845E+02    0.926763064279028E-05
    0.254262990070090E+02    0.925817329600446E-05
    0.254296324016336E+02    0.924872666540351E-05
    0.254329657962581E+02    0.923929071880313E-05
    0.254362991908826E+02    0.922986548494982E-05
    0.254396325855071E+02    0.922045095756889E-05
    0.254429659801316E+02    0.921104703383467E-05
    0.254462993747562E+02    0.920165382397415E-05
    0.254496327693807E+02    0.919227115097750E-05
    0.254529661640052E+02    0.918289903593695E-05
    0.254562995586297E+02    0.917353718176695E-05
    0.254596329532543E+02    0.916418492321792E-05
    0.254629663478788E+02    0.915483698205227E-05
    0.254662997425033E+02    0.914554590900757E-05
    0.254696331371278E+02    0.913620972180487E-05
    0.254729665317524E+02    0.912689980439363E-05
    0.254762999263769E+02    0.911760145978961E-05
    0.254796333210014E+02    0.910831459392392E-05
    0.254829667156259E+02    0.909903853039455E-05
    0.254863001102505E+02    0.908977324826208E-05
    0.254896335048750E+02    0.908051866400969E-05
    0.254929668994995E+02    0.907127472970122E-05
    0.254963002941240E+02    0.906204145484138E-05
    0.254996336887486E+02    0.905281871117600E-05
    0.255029670833731E+02    0.904360662379752E-05
    0.255063004779976E+02    0.903440511810829E-05
    0.255096338726221E+02    0.902521418177874E-05
    0.255129672672466E+02    0.901603380026181E-05
    0.255163006618712E+02    0.900686398264101E-05
    0.255196340564957E+02    0.899770469635411E-05
    0.255229674511202E+02    0.898855594103658E-05
    0.255263008457447E+02    0.897941767577960E-05
    0.255296342403693E+02    0.897028989473922E-05
    0.255329676349938E+02    0.896117261137039E-05
    0.255363010296183E+02    0.895206576979624E-05
    0.255396344242428E+02    0.894296938174697E-05
    0.255429678188674E+02    0.893388335225687E-05
    0.255463012134919E+02    0.892480771208242E-05
    0.255496346081164E+02    0.891574220685913E-05
    0.255529680027409E+02    0.890668605320284E-05
    0.255563013973655E+02    0.889768714148230E-05
    0.255596347919900E+02    0.888861352891029E-05
    0.255629681866145E+02    0.887958879169027E-05
    0.255663015812390E+02    0.887057518913869E-05
    0.255696349758636E+02    0.886157211620452E-05
    0.255729683704881E+02    0.885257942961863E-05
    0.255763017651126E+02    0.884359708170772E-05
    0.255796351597371E+02    0.883462503372782E-05
    0.255829685543616E+02    0.882566323547244E-05
    0.255863019489862E+02    0.881671168654014E-05
    0.255896353436107E+02    0.880777035126483E-05
    0.255929687382352E+02    0.879883920030447E-05
    0.255963021328597E+02    0.878991824341051E-05
    0.255996355274843E+02    0.878100745307118E-05
    0.256029689221088E+02    0.877210677395208E-05
    0.256063023167333E+02    0.876321623601736E-05
    0.256096357113578E+02    0.875433578398159E-05
    0.256129691059824E+02    0.874546539888255E-05
    0.256163025006069E+02    0.873660506291619E-05
    0.256196358952314E+02    0.872775476518290E-05
    0.256229692898559E+02    0.871891448918518E-05
    0.256263026844805E+02    0.871008418821588E-05
    0.256296360791050E+02    0.870126387378762E-05
    0.256329694737295E+02    0.869245350343081E-05
    0.256363028683540E+02    0.868365307752459E-05
    0.256396362629785E+02    0.867486253058394E-05
    0.256429696576031E+02    0.866608189477075E-05
    0.256463030522276E+02    0.865731112579211E-05
    0.256496364468521E+02    0.864855019785488E-05
    0.256529698414766E+02    0.863979907179117E-05
    0.256563032361012E+02    0.863105778606251E-05
    0.256596366307257E+02    0.862232624533551E-05
    0.256629700253502E+02    0.861360451577482E-05
    0.256663034199747E+02    0.860489250687448E-05
    0.256696368145993E+02    0.859619022488134E-05
    0.256729702092238E+02    0.858749763108561E-05
    0.256763036038483E+02    0.857881474272259E-05
    0.256796369984728E+02    0.857014151535518E-05
    0.256829703930974E+02    0.856147792256733E-05
    0.256863037877219E+02    0.855282396088215E-05
    0.256896371823464E+02    0.854417959998148E-05
    0.256929705769709E+02    0.853554481064891E-05
    0.256963039715954E+02    0.852691964942731E-05
    0.256996373662200E+02    0.851830401511870E-05
    0.257029707608445E+02    0.850969791376005E-05
    0.257063041554690E+02    0.850110133609066E-05
    0.257096375500935E+02    0.849251425568885E-05
    0.257129709447181E+02    0.848393666323343E-05
    0.257163043393426E+02    0.847536852775408E-05
    0.257196377339671E+02    0.846680985832456E-05
    0.257229711285916E+02    0.845826063874661E-05
    0.257263045232162E+02    0.844972083232842E-05
    0.257296379178407E+02    0.844119042454223E-05
    0.257329713124652E+02    0.843266943950295E-05
    0.257363047070897E+02    0.842415781029388E-05
    0.257396381017143E+02    0.841565556249358E-05
    0.257429714963388E+02    0.840716266557345E-05
    0.257463048909633E+02    0.839867912432587E-05
    0.257496382855878E+02    0.839020489650973E-05
    0.257529716802124E+02    0.838174001964892E-05
    0.257563050748369E+02    0.837328442077431E-05
    0.257596384694614E+02    0.836483811877321E-05
    0.257629718640859E+02    0.835640112208214E-05
    0.257663052587104E+02    0.834797339037664E-05
    0.257696386533350E+02    0.833955492349544E-05
    0.257729720479595E+02    0.833114573960758E-05
    0.257763054425840E+02    0.832274578988230E-05
    0.257796388372085E+02    0.831435510748720E-05
    0.257829722318331E+02    0.830597362766669E-05
    0.257863056264576E+02    0.829760138587853E-05
    0.257896390210821E+02    0.828923837601539E-05
    0.257929724157066E+02    0.828088456456984E-05
    0.257963058103312E+02    0.827253996520464E-05
    0.257996392049557E+02    0.826420457359482E-05
    0.258029725995802E+02    0.825587841908569E-05
    0.258063059942047E+02    0.824756133743866E-05
    0.258096393888293E+02    0.823925359313855E-05
    0.258129727834538E+02    0.823095497690295E-05
    0.258163061780783E+02    0.822266554652175E-05
    0.258196395727028E+02    0.821438528604406E-05
    0.258229729673273E+02    0.820611422177097E-05
    0.258263063619519E+02    0.819785233090318E-05
    0.258296397565764E+02    0.818959963724859E-05
    0.258329731512009E+02    0.818135613529315E-05
    0.258363065458254E+02    0.817312181309306E-05
    0.258396399404500E+02    0.816489670446644E-05
    0.258429733350745E+02    0.815668083751836E-05
    0.258463067296990E+02    0.814847424264737E-05
    0.258496401243235E+02    0.814027695461117E-05
    0.258529735189481E+02    0.813208912736778E-05
    0.258563069135726E+02    0.812391084479151E-05
    0.258596403081971E+02    0.811574257078638E-05
    0.258629737028216E+02    0.810758517022327E-05
    0.258663070974462E+02    0.809944205547476E-05
    0.258696404920707E+02    0.809133574356447E-05
    0.258729738866952E+02    0.808300885399683E-05
    0.258763072813197E+02    0.807498237285900E-05
    0.258796406759443E+02    0.806687999107343E-05
    0.258829740705688E+02    0.805877836795741E-05
    0.258863074651933E+02    0.805068355473489E-05
    0.258896408598178E+02    0.804259660781319E-05
    0.258929742544423E+02    0.803451816936905E-05
    0.258963076490669E+02    0.802644846895736E-05
    0.258996410436914E+02    0.801838768706498E-05
    0.259029744383159E+02    0.801033574873238E-05
    0.259063078329404E+02    0.800229279478181E-05
    0.259096412275650E+02    0.799425884998036E-05
    0.259129746221895E+02    0.798623384885818E-05
    0.259163080168140E+02    0.797821794296335E-05
    0.259196414114385E+02    0.797021098704972E-05
    0.259229748060631E+02    0.796221305224946E-05
    0.259263082006876E+02    0.795422409279535E-05
    0.259296415953121E+02    0.794624414998615E-05
    0.259329749899366E+02    0.793827319238047E-05
    0.259363083845612E+02    0.793031115276536E-05
    0.259396417791857E+02    0.792235809645729E-05
    0.259429751738102E+02    0.791441391860751E-05
    0.259463085684347E+02    0.790647856682692E-05
    0.259496419630592E+02    0.789855190708005E-05
    0.259529753576838E+02    0.789063362589667E-05
    0.259563087523083E+02    0.788272285419498E-05
    0.259596421469328E+02    0.787481551695048E-05
    0.259629755415573E+02    0.786662924881791E-05
    0.259663089361819E+02    0.785908190702947E-05
    0.259696423308064E+02    0.785119972474172E-05
    0.259729757254309E+02    0.784333339316098E-05
    0.259763091200554E+02    0.783547762497752E-05
    0.259796425146800E+02    0.782763140849308E-05
    0.259829759093045E+02    0.781979439806056E-05
    0.259863093039290E+02    0.781196647482874E-05
    0.259896426985535E+02    0.780414751448748E-05
    0.259929760931781E+02    0.779633748757405E-05
    0.259963094878026E+02    0.778853633058795E-05
    0.259996428824271E+02    0.778074407100961E-05
    0.260029762770516E+02    0.777296068021291E-05
    0.260063096716761E+02    0.776518607088777E-05
    0.260096430663007E+02    0.775742027201666E-05
    0.260129764609252E+02    0.774966326612380E-05
    0.260163098555497E+02    0.774191503453947E-05
    0.260196432501742E+02    0.773417556069332E-05
    0.260229766447988E+02    0.772644480999157E-05
    0.260263100394233E+02    0.771872279376155E-05
    0.260296434340478E+02    0.771100947128544E-05
    0.260329768286723E+02    0.770330484134045E-05
    0.260363102232969E+02    0.769560887038279E-05
    0.260396436179214E+02    0.768792155528762E-05
    0.260429770125459E+02    0.768024287077328E-05
    0.260463104071704E+02    0.767257280484099E-05
    0.260496438017950E+02    0.766491134808393E-05
    0.260529771964195E+02    0.765725846990760E-05
    0.260563105910440E+02    0.764961414383673E-05
    0.260596439856685E+02    0.764197837113107E-05
    0.260629773802931E+02    0.763435112367521E-05
    0.260663107749176E+02    0.762673239370345E-05
    0.260696441695421E+02    0.761912215214714E-05
    0.260729775641666E+02    0.761152038164713E-05
    0.260763109587911E+02    0.760392707083243E-05
    0.260796443534157E+02    0.759634220408145E-05
    0.260829777480402E+02    0.758876574653139E-05
    0.260863111426647E+02    0.758119769701231E-05
    0.260896445372892E+02    0.757363803808697E-05
    0.260929779319138E+02    0.756608674380507E-05
    0.260963113265383E+02    0.755854380525821E-05
    0.260996447211628E+02    0.755100918289340E-05
    0.261029781157873E+02    0.754348288603392E-05
    0.261063115104119E+02    0.753596488150211E-05
    0.261096449050364E+02    0.752845515870287E-05
    0.261129782996609E+02    0.752095369667980E-05
    0.261163116942854E+02    0.751346048322846E-05
    0.261196450889100E+02    0.750597549779373E-05
    0.261229784835345E+02    0.749849872256541E-05
    0.261263118781590E+02    0.749103013684510E-05
    0.261296452727835E+02    0.748356974245604E-05
    0.261329786674081E+02    0.747611750551821E-05
    0.261363120620326E+02    0.746867342480645E-05
    0.261396454566571E+02    0.746123746996239E-05
    0.261429788512816E+02    0.745380963466765E-05
    0.261463122459061E+02    0.744638989596849E-05
    0.261496456405307E+02    0.743897825456252E-05
    0.261529790351552E+02    0.743157468794039E-05
    0.261563124297797E+02    0.742417918284179E-05
    0.261596458244042E+02    0.741679171855103E-05
    0.261629792190288E+02    0.740941229256804E-05
    0.261663126136533E+02    0.740204088311786E-05
    0.261696460082778E+02    0.739467749319118E-05
    0.261729794029023E+02    0.738732209292114E-05
    0.261763127975269E+02    0.737997468122014E-05
    0.261796461921514E+02    0.737263523676005E-05
    0.261829795867759E+02    0.736530376788753E-05
    0.261863129814004E+02    0.735798024836650E-05
    0.261896463760250E+02    0.735066466645902E-05
    0.261929797706495E+02    0.734335701499328E-05
    0.261963131652740E+02    0.733605729310566E-05
    0.261996465598985E+02    0.732876548928835E-05
    0.262029799545230E+02    0.732148158469437E-05
    0.262063133491476E+02    0.731420558092670E-05
    0.262096467437721E+02    0.730693747098288E-05
    0.262129801383966E+02    0.729967724924012E-05
    0.262163135330211E+02    0.729242489115004E-05
    0.262196469276457E+02    0.728518042988313E-05
    0.262229803222702E+02    0.727794383053704E-05
    0.262263137168947E+02    0.727071509436045E-05
    0.262296471115192E+02    0.726349414141159E-05
    0.262329805061438E+02    0.725628120101432E-05
    0.262363139007683E+02    0.724907604919541E-05
    0.262396472953928E+02    0.724187876072031E-05
    0.262429806900173E+02    0.723468932976269E-05
    0.262463140846419E+02    0.722750779772642E-05
    0.262496474792664E+02    0.722033416181313E-05
    0.262529808738909E+02    0.721316843042310E-05
    0.262563142685154E+02    0.720601062641094E-05
    0.262596476631400E+02    0.719886089253655E-05
    0.262629810577645E+02    0.719171927862988E-05
    0.262663144523890E+02    0.718458597193422E-05
    0.262696478470135E+02    0.717746143998639E-05
    0.262729812416380E+02    0.717034661329959E-05
    0.262763146362626E+02    0.716324455068164E-05
    0.262796480308871E+02    0.715617144163459E-05
    0.262829814255116E+02    0.714827943902509E-05
    0.262863148201361E+02    0.714187584992660E-05
    0.262896482147607E+02    0.713481981644022E-05
    0.262929816093852E+02    0.712775563432783E-05
    0.262963150040097E+02    0.712069465622793E-05
    0.262996483986342E+02    0.711363976053331E-05
    0.263029817932588E+02    0.710659192837248E-05
    0.263063151878833E+02    0.709955124056611E-05
    0.263096485825078E+02    0.709251802081843E-05
    0.263129819771323E+02    0.708549236900904E-05
    0.263163153717569E+02    0.707847427429504E-05
    0.263196487663814E+02    0.707146384202981E-05
    0.263229821610059E+02    0.706446104918290E-05
    0.263263155556304E+02    0.705746595239692E-05
    0.263296489502549E+02    0.705047854654664E-05
    0.263329823448795E+02    0.704349883328641E-05
    0.263363157395040E+02    0.703652685327554E-05
    0.263396491341285E+02    0.702956255802792E-05
    0.263429825287530E+02    0.702260598075971E-05
    0.263463159233776E+02    0.701565711716104E-05
    0.263496493180021E+02    0.700871597857161E-05
    0.263529827126266E+02    0.700178260129696E-05
    0.263563161072511E+02    0.699485691051231E-05
    0.263596495018757E+02    0.698793902695386E-05
    0.263629828965002E+02    0.698102894860676E-05
    0.263663162911247E+02    0.697412688516139E-05
    0.263696496857492E+02    0.696723352042073E-05
    0.263729830803738E+02    0.696035669831870E-05
    0.263763164749983E+02    0.695345376644578E-05
    0.263796498696228E+02    0.694658717136353E-05
    0.263829832642473E+02    0.693972408695351E-05
    0.263863166588718E+02    0.693286801893301E-05
    0.263896500534964E+02    0.692601931048216E-05
    0.263929834481209E+02    0.691917796712766E-05
    0.263963168427454E+02    0.691234446031500E-05
    0.263996502373699E+02    0.690551857739693E-05
    0.264029836319945E+02    0.689870017752063E-05
    0.264063170266190E+02    0.689188938061690E-05
    0.264096504212435E+02    0.688508631106751E-05
    0.264129838158680E+02    0.687829065268022E-05
    0.264163172104926E+02    0.687150266763826E-05
    0.264196506051171E+02    0.686472225133062E-05
    0.264229839997416E+02    0.685794945176064E-05
    0.264263173943661E+02    0.685118419955556E-05
    0.264296507889907E+02    0.684442650078566E-05
    0.264329841836152E+02    0.683767635150909E-05
    0.264363175782397E+02    0.683093372313627E-05
    0.264396509728642E+02    0.682419866054965E-05
    0.264429843674888E+02    0.681747109757576E-05
    0.264463177621133E+02    0.681075105484825E-05
    0.264496511567378E+02    0.680403847939680E-05
    0.264529845513623E+02    0.679733340544427E-05
    0.264563179459868E+02    0.679063580164369E-05
    0.264596513406114E+02    0.678394566312948E-05
    0.264629847352359E+02    0.677726296469313E-05
    0.264663181298604E+02    0.677058770977227E-05
    0.264696515244849E+02    0.676391986940667E-05
    0.264729849191095E+02    0.675725944551846E-05
    0.264763183137340E+02    0.675060641741147E-05
    0.264796517083585E+02    0.674396076721811E-05
    0.264829851029830E+02    0.673732249086675E-05
    0.264863184976076E+02    0.673069156579312E-05
    0.264896518922321E+02    0.672406797853349E-05
    0.264929852868566E+02    0.671745172987468E-05
    0.264963186814811E+02    0.671084278827757E-05
    0.264996520761057E+02    0.670424113892165E-05
    0.265029854707302E+02    0.669764678903932E-05
    0.265063188653547E+02    0.669105969727335E-05
    0.265096522599792E+02    0.668447986551313E-05
    0.265129856546037E+02    0.667790728066410E-05
    0.265163190492283E+02    0.667134191328016E-05
    0.265196524438528E+02    0.666478375888571E-05
    0.265229858384773E+02    0.665823280383850E-05
    0.265263192331018E+02    0.665168902768796E-05
    0.265296526277264E+02    0.664515242574930E-05
    0.265329860223509E+02    0.663862297151167E-05
    0.265363194169754E+02    0.663210064721365E-05
    0.265396528115999E+02    0.662558545649501E-05
    0.265429862062245E+02    0.661907736773906E-05
    0.265463196008490E+02    0.661257637877621E-05
    0.265496529954735E+02    0.660608246355792E-05
    0.265529863900980E+02    0.659959561534902E-05
    0.265563197847226E+02    0.659311583059509E-05
    0.265596531793471E+02    0.658664305794727E-05
    0.265629865739716E+02    0.658017731986891E-05
    0.265663199685961E+02    0.657371859287323E-05
    0.265696533632207E+02    0.656726685137158E-05
    0.265729867578452E+02    0.656082209446474E-05
    0.265763201524697E+02    0.655438432050452E-05
    0.265796535470942E+02    0.654795348879907E-05
    0.265829869417187E+02    0.654152960446006E-05
    0.265863203363433E+02    0.653511263731365E-05
    0.265896537309678E+02    0.652870258787112E-05
    0.265929871255923E+02    0.652229945531964E-05
    0.265963205202168E+02    0.651590320222912E-05
    0.265996539148414E+02    0.650951383657404E-05
    0.266029873094659E+02    0.650313132835671E-05
    0.266063207040904E+02    0.649675568080551E-05
    0.266096540987149E+02    0.649038687682730E-05
    0.266129874933395E+02    0.648402488784405E-05
    0.266163208879640E+02    0.647766975665145E-05
    0.266196542825885E+02    0.647132139799405E-05
    0.266229876772130E+02    0.646497987499286E-05
    0.266263210718376E+02    0.645864512195928E-05
    0.266296544664621E+02    0.645231714607249E-05
    0.266329878610866E+02    0.644599594730556E-05
    0.266363212557111E+02    0.643968150064825E-05
    0.266396546503357E+02    0.643337380192662E-05
    0.266429880449602E+02    0.642707283532743E-05
    0.266463214395847E+02    0.642077859698292E-05
    0.266496548342092E+02    0.641448968033603E-05
    0.266529882288337E+02    0.640821023535142E-05
    0.266563216234583E+02    0.640193608893644E-05
    0.266596550180828E+02    0.639566861424128E-05
    0.266629884127073E+02    0.638940778028922E-05
    0.266663218073318E+02    0.638315356560378E-05
    0.266696552019564E+02    0.637690592201629E-05
    0.266729885965809E+02    0.637066484857148E-05
    0.266763219912054E+02    0.636443019264783E-05
    0.266796553858299E+02    0.635820187300116E-05
    0.266829887804545E+02    0.635197962268972E-05
    0.266863221750790E+02    0.634576286400215E-05
    0.266896555697035E+02    0.633955021600081E-05
    0.266929889643280E+02    0.633333589871414E-05
    0.266963223589525E+02    0.632705660755050E-05
    0.266996557535771E+02    0.632106076372126E-05
    0.267029891482016E+02    0.631483595510657E-05
    0.267063225428261E+02    0.630865155613752E-05
    0.267096559374506E+02    0.630247966926963E-05
    0.267129893320752E+02    0.629631655724994E-05
    0.267163227266997E+02    0.629016098856892E-05
    0.267196561213242E+02    0.628401258813369E-05
    0.267229895159487E+02    0.627787110347429E-05
    0.267263229105733E+02    0.627173651497247E-05
    0.267296563051978E+02    0.626560868255639E-05
    0.267329896998223E+02    0.625948757365341E-05
    0.267363230944468E+02    0.625337314963496E-05
    0.267396564890714E+02    0.624726541225179E-05
    0.267429898836959E+02    0.624116434904926E-05
    0.267463232783204E+02    0.623506979169263E-05
    0.267496566729449E+02    0.622898216531501E-05
    0.267529900675695E+02    0.622290104685251E-05
    0.267563234621940E+02    0.621682658773386E-05
    0.267596568568185E+02    0.621075879769287E-05
    0.267629902514430E+02    0.620469767339136E-05
    0.267663236460675E+02    0.619864324958908E-05
    0.267696570406921E+02    0.619259556864181E-05
    0.267729904353166E+02    0.618655472244114E-05
    0.267763238299411E+02    0.618052088267344E-05
    0.267796572245656E+02    0.617449447565106E-05
    0.267829906191902E+02    0.616847690232659E-05
    0.267863240138147E+02    0.616247555463115E-05
    0.267896574084392E+02    0.615621715365833E-05
    0.267929908030637E+02    0.615041667712913E-05
    0.267963241976883E+02    0.614443112628086E-05
    0.267996575923128E+02    0.613844573994297E-05
    0.268029909869373E+02    0.613246509588480E-05
    0.268063243815618E+02    0.612649025206233E-05
    0.268096577761864E+02    0.612052163927484E-05
    0.268129911708109E+02    0.611455928933584E-05
    0.268163245654354E+02    0.610860335503893E-05
    0.268196579600599E+02    0.610265390488998E-05
    0.268229913546845E+02    0.609671090470704E-05
    0.268263247493090E+02    0.609077439371392E-05
    0.268296581439335E+02    0.608484436512352E-05
    0.268329915385580E+02    0.607892079877502E-05
    0.268363249331825E+02    0.607300376708621E-05
    0.268396583278071E+02    0.606709320315906E-05
    0.268429917224316E+02    0.606118912357791E-05
    0.268463251170561E+02    0.605529153323779E-05
    0.268496585116806E+02    0.604940041317193E-05
    0.268529919063052E+02    0.604351576540483E-05
    0.268563253009297E+02    0.603763758926543E-05
    0.268596586955542E+02    0.603176586947530E-05
    0.268629920901787E+02    0.602590061194085E-05
    0.268663254848033E+02    0.602004180694228E-05
    0.268696588794278E+02    0.601418943078143E-05
    0.268729922740523E+02    0.600834350425811E-05
    0.268763256686768E+02    0.600250399692193E-05
    0.268796590633014E+02    0.599667091332664E-05
    0.268829924579259E+02    0.599084422931452E-05
    0.268863258525504E+02    0.598502396154610E-05
    0.268896592471749E+02    0.597921008624515E-05
    0.268929926417994E+02    0.597340259809360E-05
    0.268963260364240E+02    0.596760148361748E-05
    0.268996594310485E+02    0.596180674558660E-05
    0.269029928256730E+02    0.595601836892672E-05
    0.269063262202975E+02    0.595023633107160E-05
    0.269096596149221E+02    0.594446063426029E-05
    0.269129930095466E+02    0.593869127164856E-05
    0.269163264041711E+02    0.593292823442252E-05
    0.269196597987956E+02    0.592717150568176E-05
    0.269229931934202E+02    0.592142108690216E-05
    0.269263265880447E+02    0.591567694893552E-05
    0.269296599826692E+02    0.590993908993962E-05
    0.269329933772937E+02    0.590420749852226E-05
    0.269363267719183E+02    0.589848217278881E-05
    0.269396601665428E+02    0.589276308667768E-05
    0.269429935611673E+02    0.588705024699307E-05
    0.269463269557918E+02    0.588134362541334E-05
    0.269496603504164E+02    0.587564322995504E-05
    0.269529937450409E+02    0.586994902420367E-05
    0.269563271396654E+02    0.586426101228339E-05
    0.269596605342899E+02    0.585857918377810E-05
    0.269629939289144E+02    0.585290352837407E-05
    0.269663273235390E+02    0.584723403171231E-05
    0.269696607181635E+02    0.584157068118085E-05
    0.269729941127880E+02    0.583591346126575E-05
    0.269763275074125E+02    0.583026236680844E-05
    0.269796609020371E+02    0.582461738225760E-05
    0.269829942966616E+02    0.581897850488126E-05
    0.269863276912861E+02    0.581334570998418E-05
    0.269896610859106E+02    0.580771901346636E-05
    0.269929944805352E+02    0.580209836507732E-05
    0.269963278751597E+02    0.579648376761695E-05
    0.269996612697842E+02    0.579087523205253E-05
    0.270029946644087E+02    0.578527272465103E-05
    0.270063280590333E+02    0.577967622778177E-05
    0.270096614536578E+02    0.577408574418226E-05
    0.270129948482823E+02    0.576850127055403E-05
    0.270163282429068E+02    0.576292279202115E-05
    0.270196616375313E+02    0.575735027773938E-05
    0.270229950321559E+02    0.575178373823392E-05
    0.270263284267804E+02    0.574622314691944E-05
    0.270296618214049E+02    0.574066851166590E-05
    0.270329952160294E+02    0.573511980855405E-05
    0.270363286106540E+02    0.572957701199060E-05
    0.270396620052785E+02    0.572404015691432E-05
    0.270429953999030E+02    0.571850921684698E-05
    0.270463287945275E+02    0.571298413457222E-05
    0.270496621891521E+02    0.570746495671821E-05
    0.270529955837766E+02    0.570195164594875E-05
    0.270563289784011E+02    0.569644421264789E-05
    0.270596623730256E+02    0.569094261773793E-05
    0.270629957676502E+02    0.568544689137782E-05
    0.270663291622747E+02    0.567995697302903E-05
    0.270696625568992E+02    0.567447289806252E-05
    0.270729959515237E+02    0.566899462834048E-05
    0.270763293461482E+02    0.566352215198922E-05
    0.270796627407728E+02    0.565805548068845E-05
    0.270829961353973E+02    0.565259457834480E-05
    0.270863295300218E+02    0.564713943298659E-05
    0.270896629246463E+02    0.564169003144896E-05
    0.270929963192709E+02    0.563624634418745E-05
    0.270963297138954E+02    0.563080832824081E-05
    0.270996631085199E+02    0.562537591162738E-05
    0.271029965031444E+02    0.561994898672777E-05
    0.271063298977690E+02    0.561452721457970E-05
    0.271096632923935E+02    0.560911012778203E-05
    0.271129966870180E+02    0.560369265606583E-05
    0.271163300816425E+02    0.559740724635809E-05
    0.271196634762671E+02    0.559292624530086E-05
    0.271229968708916E+02    0.558752580787198E-05
    0.271263302655161E+02    0.558213695538055E-05
    0.271296636601406E+02    0.557675528163530E-05
    0.271329970547652E+02    0.557137986913277E-05
    0.271363304493897E+02    0.556601043297117E-05
    0.271396638440142E+02    0.556064687246509E-05
    0.271429972386387E+02    0.555528909977582E-05
    0.271463306332632E+02    0.554993707888673E-05
    0.271496640278878E+02    0.554459080245508E-05
    0.271529974225123E+02    0.553925021128945E-05
    0.271563308171368E+02    0.553391533980638E-05
    0.271596642117613E+02    0.552858614046209E-05
    0.271629976063859E+02    0.552326261741376E-05
    0.271663310010104E+02    0.551794476033281E-05
    0.271696643956349E+02    0.551263260381776E-05
    0.271729977902594E+02    0.550732612990763E-05
    0.271763311848840E+02    0.550202524515708E-05
    0.271796645795085E+02    0.549673008146673E-05
    0.271829979741330E+02    0.549144054639561E-05
    0.271863313687575E+02    0.548615669023529E-05
    0.271896647633821E+02    0.548087848855228E-05
    0.271929981580066E+02    0.547560602009424E-05
    0.271963315526311E+02    0.547033926999058E-05
    0.271996649472556E+02    0.546507842612280E-05
    0.272029983418801E+02    0.545982393787028E-05
    0.272063317365047E+02    0.545457960850619E-05
    0.272096651311292E+02    0.544931112105661E-05
    0.272129985257537E+02    0.544408240526950E-05
    0.272163319203782E+02    0.543885069801496E-05
    0.272196653150028E+02    0.543362364481903E-05
    0.272229987096273E+02    0.542840177995184E-05
    0.272263321042518E+02    0.542318538711412E-05
    0.272296654988763E+02    0.541797453753399E-05
    0.272329988935009E+02    0.541276919246226E-05
    0.272363322881254E+02    0.540756942345911E-05
    0.272396656827499E+02    0.540237520139408E-05
    0.272429990773744E+02    0.539718655236168E-05
    0.272463324719990E+02    0.539200345122187E-05
    0.272496658666235E+02    0.538682592683356E-05
    0.272529992612480E+02    0.538165394154251E-05
    0.272563326558725E+02    0.537648751843510E-05
    0.272596660504970E+02    0.537132664789756E-05
    0.272629994451216E+02    0.536617132765499E-05
    0.272663328397461E+02    0.536102154226824E-05
    0.272696662343706E+02    0.535587731949914E-05
    0.272729996289951E+02    0.535073861962597E-05
    0.272763330236197E+02    0.534560545076910E-05
    0.272796664182442E+02    0.534047781013863E-05
    0.272829998128687E+02    0.533535570295586E-05
    0.272863332074932E+02    0.533023909585448E-05
    0.272896666021178E+02    0.532512802450812E-05
    0.272929999967423E+02    0.532002245715117E-05
    0.272963333913668E+02    0.531492241559527E-05
    0.272996667859913E+02    0.530982787532406E-05
    0.273030001806159E+02    0.530473880003173E-05
    0.273063335752404E+02    0.529965523083266E-05
    0.273096669698649E+02    0.529457714456647E-05
    0.273130003644894E+02    0.528950454638989E-05
    0.273163337591140E+02    0.528443741456474E-05
    0.273196671537385E+02    0.527937575263756E-05
    0.273230005483630E+02    0.527431957000720E-05
    0.273263339429875E+02    0.526926885184235E-05
    0.273296673376120E+02    0.526422355355959E-05
    0.273330007322366E+02    0.525918371657556E-05
    0.273363341268611E+02    0.525414933321597E-05
    0.273396675214856E+02    0.524912038071181E-05
    0.273430009161101E+02    0.524409684408632E-05
    0.273463343107347E+02    0.523907874284926E-05
    0.273496677053592E+02    0.523406605178563E-05
    0.273530010999837E+02    0.522905875404722E-05
    0.273563344946082E+02    0.522405688449104E-05
    0.273596678892328E+02    0.521906039096754E-05
    0.273630012838573E+02    0.521406929393038E-05
    0.273663346784818E+02    0.520908357288202E-05
    0.273696680731063E+02    0.520410323862388E-05
    0.273730014677309E+02    0.519912824806200E-05
    0.273763348623554E+02    0.519415863859822E-05
    0.273796682569799E+02    0.518919437947812E-05
    0.273830016516044E+02    0.518423546910414E-05
    0.273863350462290E+02    0.517928188272493E-05
    0.273896684408535E+02    0.517433363056078E-05
    0.273930018354780E+02    0.516939069610683E-05
    0.273963352301025E+02    0.516445308299042E-05
    0.273996686247270E+02    0.515952078575254E-05
    0.274030020193516E+02    0.515459376930441E-05
    0.274063354139761E+02    0.514967205899329E-05
    0.274096688086006E+02    0.514475563394015E-05
    0.274130022032251E+02    0.513984447302751E-05
    0.274163355978497E+02    0.513493859185195E-05
    0.274196689924742E+02    0.513003796602025E-05
    0.274230023870987E+02    0.512514259031360E-05
    0.274263357817232E+02    0.512025245673121E-05
    0.274296691763478E+02    0.511536756433542E-05
    0.274330025709723E+02    0.511048789655969E-05
    0.274363359655968E+02    0.510561345079872E-05
    0.274396693602213E+02    0.510074422263148E-05
    0.274430027548459E+02    0.509588016478043E-05
    0.274463361494704E+02    0.509102134569313E-05
    0.274496695440949E+02    0.508616769348492E-05
    0.274530029387194E+02    0.508131922100810E-05
    0.274563363333440E+02    0.507647592362628E-05
    0.274596697279685E+02    0.507163777987915E-05
    0.274630031225930E+02    0.506680478925375E-05
    0.274663365172175E+02    0.506197696077523E-05
    0.274696699118420E+02    0.505715424780345E-05
    0.274730033064666E+02    0.505233666872006E-05
    0.274763367010911E+02    0.504752421948760E-05
    0.274796700957156E+02    0.504271688578040E-05
    0.274830034903401E+02    0.503791466154846E-05
    0.274863368849647E+02    0.503311750262748E-05
    0.274896702795892E+02    0.502832545760379E-05
    0.274930036742137E+02    0.502353848918901E-05
    0.274963370688382E+02    0.501875658124243E-05
    0.274996704634628E+02    0.501397973389645E-05
    0.275030038580873E+02    0.500920793283485E-05
    0.275063372527118E+02    0.500444117082658E-05
    0.275096706473363E+02    0.499967942679890E-05
    0.275130040419609E+02    0.499492272963479E-05
    0.275163374365854E+02    0.499017098298676E-05
    0.275196708312099E+02    0.498542420705097E-05
    0.275230042258344E+02    0.498068233990851E-05
    0.275263376204589E+02    0.497594533469192E-05
    0.275296710150835E+02    0.497121294548979E-05
    0.275330044097080E+02    0.496648459871791E-05
    0.275363378043325E+02    0.496175700886711E-05
    0.275396711989570E+02    0.495712406140294E-05
    0.275430045935816E+02    0.495234889971306E-05
    0.275463379882061E+02    0.494763818006394E-05
    0.275496713828306E+02    0.494293510259471E-05
    0.275530047774551E+02    0.493823763764483E-05
    0.275563381720797E+02    0.493354542428350E-05
    0.275596715667042E+02    0.492885829675412E-05
    0.275630049613287E+02    0.492417621513742E-05
    0.275663383559532E+02    0.491949911177827E-05
    0.275696717505778E+02    0.491482693702521E-05
    0.275730051452023E+02    0.491015976136502E-05
    0.275763385398268E+02    0.490549744894732E-05
    0.275796719344513E+02    0.490084009625534E-05
    0.275830053290758E+02    0.489618764254861E-05
    0.275863387237004E+02    0.489154008329025E-05
    0.275896721183249E+02    0.488689742933321E-05
    0.275930055129494E+02    0.488225965208261E-05
    0.275963389075739E+02    0.487762677745763E-05
    0.275996723021985E+02    0.487299877330132E-05
    0.276030056968230E+02    0.486837568111907E-05
    0.276063390914475E+02    0.486375741090887E-05
    0.276096724860720E+02    0.485914406374090E-05
    0.276130058806966E+02    0.485453590229347E-05
    0.276163392753211E+02    0.484993214090359E-05
    0.276196726699456E+02    0.484533356635079E-05
    0.276230060645701E+02    0.484074029771374E-05
    0.276263394591947E+02    0.483615295620854E-05
    0.276296728538192E+02    0.483157855189486E-05
    0.276330062484437E+02    0.482696813439207E-05
    0.276363396430682E+02    0.482240354975993E-05
    0.276396730376927E+02    0.481783543777987E-05
    0.276430064323173E+02    0.481327105209834E-05
    0.276463398269418E+02    0.480871097845411E-05
    0.276496732215663E+02    0.480415555661442E-05
    0.276530066161908E+02    0.479960479246140E-05
    0.276563400108154E+02    0.479505874667381E-05
    0.276596734054399E+02    0.479051747608674E-05
    0.276630068000644E+02    0.478598091080267E-05
    0.276663401946889E+02    0.478144909005115E-05
    0.276696735893135E+02    0.477692201479004E-05
    0.276730069839380E+02    0.477239968420438E-05
    0.276763403785625E+02    0.476788209817743E-05
    0.276796737731870E+02    0.476336924064870E-05
    0.276830071678116E+02    0.475886111954412E-05
    0.276863405624361E+02    0.475435771202094E-05
    0.276896739570606E+02    0.474985904807570E-05
    0.276930073516851E+02    0.474536509849380E-05
    0.276963407463097E+02    0.474087587023206E-05
    0.276996741409342E+02    0.473639135010276E-05
    0.277030075355587E+02    0.473191154035897E-05
    0.277063409301832E+02    0.472743645177358E-05
    0.277096743248077E+02    0.472296604900202E-05
    0.277130077194323E+02    0.471850035295242E-05
    0.277163411140568E+02    0.471403934142254E-05
    0.277196745086813E+02    0.470958303017428E-05
    0.277230079033058E+02    0.470513141254585E-05
    0.277263412979304E+02    0.470068445908722E-05
    0.277296746925549E+02    0.469624219213553E-05
    0.277330080871794E+02    0.469180457529814E-05
    0.277363414818039E+02    0.468737166865675E-05
    0.277396748764285E+02    0.468294340627173E-05
    0.277430082710530E+02    0.467851981266582E-05
    0.277463416656775E+02    0.467410087359787E-05
    0.277496750603020E+02    0.466968659526859E-05
    0.277530084549266E+02    0.466527695212796E-05
    0.277563418495511E+02    0.466087196796222E-05
    0.277596752441756E+02    0.465647162724475E-05
    0.277630086388001E+02    0.465207591431622E-05
    0.277663420334247E+02    0.464768484489154E-05
    0.277696754280492E+02    0.464329840582618E-05
    0.277730088226737E+02    0.463891658233923E-05
    0.277763422172982E+02    0.463453939588111E-05
    0.277796756119227E+02    0.463016682509932E-05
    0.277830090065473E+02    0.462579886361375E-05
    0.277863424011718E+02    0.462143551391337E-05
    0.277896757957963E+02    0.461707677558339E-05
    0.277930091904208E+02    0.461272263816944E-05
    0.277963425850454E+02    0.460837309825022E-05
    0.277996759796699E+02    0.460402815896109E-05
    0.278030093742944E+02    0.459968780652455E-05
    0.278063427689189E+02    0.459535203783653E-05
    0.278096761635435E+02    0.459102085897703E-05
    0.278130095581680E+02    0.458669425572986E-05
    0.278163429527925E+02    0.458237222896790E-05
    0.278196763474170E+02    0.457805476777684E-05
    0.278230097420416E+02    0.457374187921148E-05
    0.278263431366661E+02    0.456943355254742E-05
    0.278296765312906E+02    0.456512978912833E-05
    0.278330099259151E+02    0.456083057159999E-05
    0.278363433205397E+02    0.455653590582027E-05
    0.278396767151642E+02    0.455224578368559E-05
    0.278430101097887E+02    0.454796021451115E-05
    0.278463435044132E+02    0.454367917685841E-05
    0.278496768990377E+02    0.453940266831705E-05
    0.278530102936623E+02    0.453513069035056E-05
    0.278563436882868E+02    0.453086322937797E-05
    0.278596770829113E+02    0.452660035118077E-05
    0.278630104775358E+02    0.452234187894025E-05
    0.278663438721604E+02    0.451808796480945E-05
    0.278696772667849E+02    0.451383855832424E-05
    0.278730106614094E+02    0.450959365927217E-05
    0.278763440560339E+02    0.450535324998140E-05
    0.278796774506585E+02    0.450111732526883E-05
    0.278830108452830E+02    0.449688588568692E-05
    0.278863442399075E+02    0.449265893468161E-05
    0.278896776345320E+02    0.448843645443300E-05
    0.278930110291566E+02    0.448421844494744E-05
    0.278963444237811E+02    0.448000489431260E-05
    0.278996778184056E+02    0.447579580682984E-05
    0.279030112130301E+02    0.447159116095503E-05
    0.279063446076546E+02    0.446739096391519E-05
    0.279096780022792E+02    0.446319520031337E-05
    0.279130113969037E+02    0.445900387290858E-05
    0.279163447915282E+02    0.445481695215714E-05
    0.279196781861527E+02    0.445063445560278E-05
    0.279230115807773E+02    0.444645635255982E-05
    0.279263449754018E+02    0.444228264072907E-05
    0.279296783700263E+02    0.443811328925823E-05
    0.279330117646508E+02    0.443394830100382E-05
    0.279363451592754E+02    0.442978765272685E-05
    0.279396785538999E+02    0.442563125006248E-05
    0.279430119485244E+02    0.442147910069573E-05
    0.279463453431489E+02    0.441733109041947E-05
    0.279496787377734E+02    0.441318706607588E-05
    0.279530121323980E+02    0.440904671745052E-05
    0.279563455270225E+02    0.440490927734021E-05
    0.279596789216470E+02    0.440077254508647E-05
    0.279630123162715E+02    0.439662431189834E-05
    0.279663457108961E+02    0.439300491290841E-05
    0.279696791055206E+02    0.438846811277592E-05
    0.279730125001451E+02    0.438433823831718E-05
    0.279763458947696E+02    0.438022432567877E-05
    0.279796792893942E+02    0.437611766002304E-05
    0.279830126840187E+02    0.437201661738015E-05
    0.279863460786432E+02    0.436792052682738E-05
    0.279896794732677E+02    0.436382908974685E-05
    0.279930128678923E+02    0.435974219630546E-05
    0.279963462625168E+02    0.435565975394838E-05
    0.279996796571413E+02    0.435158172590903E-05
    0.280030130517658E+02    0.434750802748070E-05
    0.280063464463904E+02    0.434343869074574E-05
    0.280096798410149E+02    0.433937365249493E-05
    0.280130132356394E+02    0.433531292977014E-05
    0.280163466302639E+02    0.433125646199132E-05
    0.280196800248884E+02    0.432720430959209E-05
    0.280230134195130E+02    0.432315639322384E-05
    0.280263468141375E+02    0.431911272478243E-05
    0.280296802087620E+02    0.431507329197690E-05
    0.280330136033865E+02    0.431103807534732E-05
    0.280363469980111E+02    0.430700706726985E-05
    0.280396803926356E+02    0.430298024549905E-05
    0.280430137872601E+02    0.429895760896018E-05
    0.280463471818846E+02    0.429493906012734E-05
    0.280496805765092E+02    0.429092449748669E-05
    0.280530139711337E+02    0.428691346878172E-05
    0.280563473657582E+02    0.428290353562827E-05
    0.280596807603827E+02    0.427892006321891E-05
    0.280630141550073E+02    0.427491462645742E-05
    0.280663475496318E+02    0.427092010901703E-05
    0.280696809442563E+02    0.426693049373903E-05
    0.280730143388808E+02    0.426294527332094E-05
    0.280763477335054E+02    0.425896428050235E-05
    0.280796811281299E+02    0.425498748908085E-05
    0.280830145227544E+02    0.425101485375161E-05
    0.280863479173789E+02    0.424704635586640E-05
    0.280896813120034E+02    0.424308197309931E-05
    0.280930147066280E+02    0.423912170963982E-05
    0.280963481012525E+02    0.423516553778541E-05
    0.280996814958770E+02    0.423121346877172E-05
    0.281030148905015E+02    0.422726548330590E-05
    0.281063482851261E+02    0.422332158158471E-05
    0.281096816797506E+02    0.421938173719668E-05
    0.281130150743751E+02    0.421544597456501E-05
    0.281163484689996E+02    0.421151425797502E-05
    0.281196818636242E+02    0.420758660304461E-05
    0.281230152582487E+02    0.420366298559691E-05
    0.281263486528732E+02    0.419974341065400E-05
    0.281296820474977E+02    0.419582786724856E-05
    0.281330154421223E+02    0.419191634911951E-05
    0.281363488367468E+02    0.418800885390217E-05
    0.281396822313713E+02    0.418410537243900E-05
    0.281430156259958E+02    0.418020590811848E-05
    0.281463490206204E+02    0.417631043082896E-05
    0.281496824152449E+02    0.417241895979542E-05
    0.281530158098694E+02    0.416853148505376E-05
    0.281563492044939E+02    0.416464799253297E-05
    0.281596825991184E+02    0.416076848778150E-05
    0.281630159937430E+02    0.415689295716251E-05
    0.281663493883675E+02    0.415302140361203E-05
    0.281696827829920E+02    0.414915381443205E-05
    0.281730161776165E+02    0.414529018931574E-05
    0.281763495722411E+02    0.414143052479785E-05
    0.281796829668656E+02    0.413757481256123E-05
    0.281830163614901E+02    0.413372305023697E-05
    0.281863497561146E+02    0.412987523681801E-05
    0.281896831507392E+02    0.412603136475460E-05
    0.281930165453637E+02    0.412219143062584E-05
    0.281963499399882E+02    0.411835543645484E-05
    0.281996833346127E+02    0.411452335985820E-05
    0.282030167292373E+02    0.411069522034905E-05
    0.282063501238618E+02    0.410687100228003E-05
    0.282096835184863E+02    0.410305070411043E-05
    0.282130169131108E+02    0.409923432604221E-05
    0.282163503077354E+02    0.409542186091662E-05
    0.282196837023599E+02    0.409161330514867E-05
    0.282230170969844E+02    0.408780865987116E-05
    0.282263504916089E+02    0.408400791884998E-05
    0.282296838862334E+02    0.408021108482570E-05
    0.282330172808580E+02    0.407641814592705E-05
    0.282363506754825E+02    0.407262911000515E-05
    0.282396840701070E+02    0.406884396888507E-05
    0.282430174647315E+02    0.406506272226670E-05
    0.282463508593561E+02    0.406128536096693E-05
    0.282496842539806E+02    0.405751189720472E-05
    0.282530176486051E+02    0.405374231798961E-05
    0.282563510432296E+02    0.404997662164126E-05
    0.282596844378542E+02    0.404621481202090E-05
    0.282630178324787E+02    0.404245688473868E-05
    0.282663512271032E+02    0.403870283758464E-05
    0.282696846217277E+02    0.403495266976223E-05
    0.282730180163522E+02    0.403120637731251E-05
    0.282763514109768E+02    0.402746396760664E-05
    0.282796848056013E+02    0.402372542266190E-05
    0.282830182002258E+02    0.401999075846021E-05
    0.282863515948503E+02    0.401625996372888E-05
    0.282896849894749E+02    0.401253304006621E-05
    0.282930183840994E+02    0.400880999239631E-05
    0.282963517787239E+02    0.400509079961212E-05
    0.282996851733484E+02    0.400137548136891E-05
    0.283030185679730E+02    0.399766402886066E-05
    0.283063519625975E+02    0.399395644104412E-05
    0.283096853572220E+02    0.399025272009691E-05
    0.283130187518465E+02    0.398655285973122E-05
    0.283163521464711E+02    0.398285686351371E-05
    0.283196855410956E+02    0.397916473234162E-05
    0.283230189357201E+02    0.397547645320658E-05
    0.283263523303446E+02    0.397179204105355E-05
    0.283296857249691E+02    0.396811148015720E-05
    0.283330191195937E+02    0.396443477260076E-05
    0.283363525142182E+02    0.396076194973495E-05
    0.283396859088427E+02    0.395709296680243E-05
    0.283430193034672E+02    0.395342784679411E-05
    0.283463526980918E+02    0.394976658370263E-05
    0.283496860927163E+02    0.394610918376174E-05
    0.283530194873408E+02    0.394245564586417E-05
    0.283563528819653E+02    0.393880597211147E-05
    0.283596862765899E+02    0.393516015841822E-05
    0.283630196712144E+02    0.393151822656395E-05
    0.283663530658389E+02    0.392788020167643E-05
    0.283696864604634E+02    0.392424602543086E-05
    0.283730198550880E+02    0.392061586703618E-05
    0.283763532497125E+02    0.391698966537402E-05
    0.283796866443370E+02    0.391336753484357E-05
    0.283830200389615E+02    0.390974967374037E-05
    0.283863534335861E+02    0.390613648718186E-05
    0.283896868282106E+02    0.390252924960966E-05
    0.283930202228351E+02    0.389893309588002E-05
    0.283963536174596E+02    0.389548878741294E-05
    0.283996870120841E+02    0.389166874350120E-05
    0.284030204067087E+02    0.388809149129306E-05
    0.284063538013332E+02    0.388450449882647E-05
    0.284096871959577E+02    0.388091826956432E-05
    0.284130205905822E+02    0.387733497295017E-05
    0.284163539852068E+02    0.387375480659090E-05
    0.284196873798313E+02    0.387017811394965E-05
    0.284230207744558E+02    0.386660500110701E-05
    0.284263541690803E+02    0.386303556241460E-05
    0.284296875637049E+02    0.385946979431270E-05
    0.284330209583294E+02    0.385590779169914E-05
    0.284363543529539E+02    0.385234938331491E-05
    0.284396877475784E+02    0.384879475813241E-05
    0.284430211422030E+02    0.384524385433987E-05
    0.284463545368275E+02    0.384169665131944E-05
    0.284496879314520E+02    0.383816618269257E-05
    0.284530213260765E+02    0.383461347019849E-05
    0.284563547207011E+02    0.383107746855082E-05
    0.284596881153256E+02    0.382754518368569E-05
    0.284630215099501E+02    0.382401663613928E-05
    0.284663549045746E+02    0.382049183406252E-05
    0.284696882991991E+02    0.381697078851611E-05
    0.284730216938237E+02    0.381345350328421E-05
    0.284763550884482E+02    0.380994019792428E-05
    0.284796884830727E+02    0.380643090231197E-05
    0.284830218776972E+02    0.380292633473650E-05
    0.284863552723218E+02    0.379943000782437E-05
    0.284896886669463E+02    0.379579883429249E-05
    0.284930220615708E+02    0.379241196463187E-05
    0.284963554561953E+02    0.378892487006195E-05
    0.284996888508199E+02    0.378543826948380E-05
    0.285030222454444E+02    0.378195434596902E-05
    0.285063556400689E+02    0.377847371845154E-05
    0.285096890346934E+02    0.377499652708871E-05
    0.285130224293180E+02    0.377152282542122E-05
    0.285163558239425E+02    0.376805268778955E-05
    0.285196892185670E+02    0.376458601205594E-05
    0.285230226131915E+02    0.376112291805990E-05
    0.285263560078161E+02    0.375766337441588E-05
    0.285296894024406E+02    0.375420737446596E-05
    0.285330227970651E+02    0.375075491025301E-05
    0.285363561916896E+02    0.374730597892720E-05
    0.285396895863141E+02    0.374386057538808E-05
    0.285430229809387E+02    0.374041869153482E-05
    0.285463563755632E+02    0.373698032960858E-05
    0.285496897701877E+02    0.373354546954135E-05
    0.285530231648122E+02    0.373011412224265E-05
    0.285563565594368E+02    0.372668624726339E-05
    0.285596899540613E+02    0.372326187371681E-05
    0.285630233486858E+02    0.371984096423123E-05
    0.285663567433103E+02    0.371642353838086E-05
    0.285696901379349E+02    0.371300957550170E-05
    0.285730235325594E+02    0.370959906858707E-05
    0.285763569271839E+02    0.370619200365227E-05
    0.285796903218084E+02    0.370278838630681E-05
    0.285830237164330E+02    0.369938820474958E-05
    0.285863571110575E+02    0.369599144277411E-05
    0.285896905056820E+02    0.369259810478447E-05
    0.285930239003065E+02    0.368920818536912E-05
    0.285963572949310E+02    0.368582166784658E-05
    0.285996906895556E+02    0.368243855545966E-05
    0.286030240841801E+02    0.367905882691938E-05
    0.286063574788046E+02    0.367568249166797E-05
    0.286096908734291E+02    0.367230953434603E-05
    0.286130242680537E+02    0.366893995344494E-05
    0.286163576626782E+02    0.366557374650247E-05
    0.286196910573027E+02    0.366221090162389E-05
    0.286230244519272E+02    0.365885140360235E-05
    0.286263578465518E+02    0.365549526738619E-05
    0.286296912411763E+02    0.365214246920334E-05
    0.286330246358008E+02    0.364879302346511E-05
    0.286363580304253E+02    0.364544690717180E-05
    0.286396914250499E+02    0.364210412561632E-05
    0.286430248196744E+02    0.363876467087801E-05
    0.286463582142989E+02    0.363542853426125E-05
    0.286496916089234E+02    0.363209571396389E-05
    0.286530250035479E+02    0.362876621884636E-05
    0.286563583981725E+02    0.362544003676247E-05
    0.286596917927970E+02    0.362211714990399E-05
    0.286630251874215E+02    0.361879756896551E-05
    0.286663585820460E+02    0.361548129307122E-05
    0.286696919766706E+02    0.361216831670661E-05
    0.286730253712951E+02    0.360885863489464E-05
    0.286763587659196E+02    0.360555224436985E-05
    0.286796921605441E+02    0.360224913861879E-05
    0.286830255551687E+02    0.359894932657792E-05
    0.286863589497932E+02    0.359565279468295E-05
    0.286896923444177E+02    0.359235955697607E-05
    0.286930257390422E+02    0.358906959887700E-05
    0.286963591336668E+02    0.358578291802894E-05
    0.286996925282913E+02    0.358249951549799E-05
    0.287030259229158E+02    0.357921939100307E-05
    0.287063593175403E+02    0.357594254550058E-05
    0.287096927121648E+02    0.357266896918272E-05
    0.287130261067894E+02    0.356939867851144E-05
    0.287163595014139E+02    0.356613166961628E-05
    0.287196928960384E+02    0.356286791849653E-05
    0.287230262906629E+02    0.355960745454031E-05
    0.287263596852875E+02    0.355635026505947E-05
    0.287296930799120E+02    0.355309634535000E-05
    0.287330264745365E+02    0.354984570178185E-05
    0.287363598691610E+02    0.354659833774413E-05
    0.287396932637856E+02    0.354335424819813E-05
    0.287430266584101E+02    0.354011342881439E-05
    0.287463600530346E+02    0.353687588547109E-05
    0.287496934476591E+02    0.353364162096822E-05
    0.287530268422837E+02    0.353041063355664E-05
    0.287563602369082E+02    0.352718292712204E-05
    0.287596936315327E+02    0.352395850663391E-05
    0.287630270261572E+02    0.352073735198752E-05
    0.287663604207818E+02    0.351751948913322E-05
    0.287696938154063E+02    0.351430490265081E-05
    0.287730272100308E+02    0.351109360575805E-05
    0.287763606046553E+02    0.350788558741261E-05
    0.287796939992798E+02    0.350468082522234E-05
    0.287830273939044E+02    0.350147938793570E-05
    0.287863607885289E+02    0.349828121150892E-05
    0.287896941831534E+02    0.349508632345360E-05
    0.287930275777779E+02    0.349189471689703E-05
    0.287963609724025E+02    0.348870639729676E-05
    0.287996943670270E+02    0.348552135223841E-05
    0.288030277616515E+02    0.348233957820636E-05
    0.288063611562760E+02    0.347916107563462E-05
    0.288096945509006E+02    0.347598581539529E-05
    0.288130279455251E+02    0.347281380458309E-05
    0.288163613401496E+02    0.346964499001924E-05
    0.288196947347741E+02    0.346647930307727E-05
    0.288230281293987E+02    0.346331650071705E-05
    0.288263615240232E+02    0.346015595887003E-05
    0.288296949186477E+02    0.345699225356037E-05
    0.288330283132722E+02    0.345387444046108E-05
    0.288363617078968E+02    0.345071090284326E-05
    0.288396951025213E+02    0.344756301481312E-05
    0.288430284971458E+02    0.344441987126397E-05
    0.288463618917703E+02    0.344128047472703E-05
    0.288496952863948E+02    0.343814458312038E-05
    0.288530286810194E+02    0.343501210551831E-05
    0.288563620756439E+02    0.343188297094595E-05
    0.288596954702684E+02    0.342875715876330E-05
    0.288630288648929E+02    0.342563467405503E-05
    0.288663622595175E+02    0.342251547884776E-05
    0.288696956541420E+02    0.341939957837335E-05
    0.288730290487665E+02    0.341628700172928E-05
    0.288763624433910E+02    0.341317769064960E-05
    0.288796958380156E+02    0.341007166115606E-05
    0.288830292326401E+02    0.340696890817435E-05
    0.288863626272646E+02    0.340386943973109E-05
    0.288896960218891E+02    0.340077323202127E-05
    0.288930294165137E+02    0.339768029230614E-05
    0.288963628111382E+02    0.339459060132851E-05
    0.288996962057627E+02    0.339150352378843E-05
    0.289030296003872E+02    0.338842099869046E-05
    0.289063629950118E+02    0.338534106073193E-05
    0.289096963896363E+02    0.338226436923586E-05
    0.289130297842608E+02    0.337919090549576E-05
    0.289163631788853E+02    0.337612063529958E-05
    0.289196965735098E+02    0.337305354721509E-05
    0.289230299681344E+02    0.336998899258496E-05
    0.289263633627589E+02    0.336693024658920E-05
    0.289296967573834E+02    0.336387246334736E-05
    0.289330301520079E+02    0.336081824964497E-05
    0.289363635466325E+02    0.335776724997137E-05
    0.289396969412570E+02    0.335471947843599E-05
    0.289430303358815E+02    0.335167489916425E-05
    0.289463637305060E+02    0.334863351627637E-05
    0.289496971251306E+02    0.334559528336361E-05
    0.289530305197551E+02    0.334256022637189E-05
    0.289563639143796E+02    0.333952832403733E-05
    0.289596973090041E+02    0.333649956984610E-05
    0.289630307036287E+02    0.333347395560809E-05
    0.289663640982532E+02    0.333045148129697E-05
    0.289696974928777E+02    0.332743211465327E-05
    0.289730308875022E+02    0.332441588209568E-05
    0.289763642821267E+02    0.332140275605564E-05
    0.289796976767513E+02    0.331839271954603E-05
    0.289830310713758E+02    0.331538578503357E-05
    0.289863644660003E+02    0.331238192599938E-05
    0.289896978606248E+02    0.330938113494266E-05
    0.289930312552494E+02    0.330638342182287E-05
    0.289963646498739E+02    0.330338876119244E-05
    0.289996980444984E+02    0.330039716757506E-05
    0.290030314391229E+02    0.329740858646225E-05
    0.290063648337475E+02    0.329442304049926E-05
    0.290096982283720E+02    0.329144051917794E-05
    0.290130316229965E+02    0.328846102914357E-05
    0.290163650176210E+02    0.328548452534405E-05
    0.290196984122455E+02    0.328251103235431E-05
    0.290230318068701E+02    0.327954049651039E-05
    0.290263652014946E+02    0.327657298366637E-05
    0.290296985961191E+02    0.327360842515366E-05
    0.290330319907436E+02    0.327064690251519E-05
    0.290363653853682E+02    0.326768817780498E-05
    0.290396987799927E+02    0.326473247525789E-05
    0.290430321746172E+02    0.326177972614370E-05
    0.290463655692417E+02    0.325882988493083E-05
    0.290496989638663E+02    0.325588296863309E-05
    0.290530323584908E+02    0.325293897383568E-05
    0.290563657531153E+02    0.324999788457616E-05
    0.290596991477398E+02    0.324705969231214E-05
    0.290630325423644E+02    0.324412438301823E-05
    0.290663659369889E+02    0.324119196881737E-05
    0.290696993316134E+02    0.323826241963769E-05
    0.290730327262379E+02    0.323533572073557E-05
    0.290763661208625E+02    0.323241193509701E-05
    0.290796995154870E+02    0.322949097759763E-05
    0.290830329101115E+02    0.322657287157918E-05
    0.290863663047360E+02    0.322365760719860E-05
    0.290896996993605E+02    0.322074517653053E-05
    0.290930330939851E+02    0.321783558617893E-05
    0.290963664886096E+02    0.321492881295483E-05
    0.290996998832341E+02    0.321202486120672E-05
    0.291030332778586E+02    0.320912372078077E-05
    0.291063666724832E+02    0.320622539886744E-05
    0.291097000671077E+02    0.320332987337503E-05
    0.291130334617322E+02    0.320043715796852E-05
    0.291163668563567E+02    0.319754722936977E-05
    0.291197002509813E+02    0.319466010041448E-05
    0.291230336456058E+02    0.319177576211215E-05
    0.291263670402303E+02    0.318889420633007E-05
    0.291297004348548E+02    0.318601542464929E-05
    0.291330338294794E+02    0.318313943537594E-05
    0.291363672241039E+02    0.318026622328115E-05
    0.291397006187284E+02    0.317739577564595E-05
    0.291430340133529E+02    0.317452810271402E-05
    0.291463674079775E+02    0.317166320323746E-05
    0.291497008026020E+02    0.316880106900498E-05
    0.291530341972265E+02    0.316594170740530E-05
    0.291563675918510E+02    0.316308510716379E-05
    0.291597009864755E+02    0.316023126986899E-05
    0.291630343811001E+02    0.315738019764363E-05
    0.291663677757246E+02    0.315453188299017E-05
    0.291697011703491E+02    0.315168633158570E-05
    0.291730345649736E+02    0.314884354810078E-05
    0.291763679595982E+02    0.314600352764506E-05
    0.291797013542227E+02    0.314316626199510E-05
    0.291830347488472E+02    0.314033175874628E-05
    0.291863681434717E+02    0.313750002254973E-05
    0.291897015380963E+02    0.313467104882075E-05
    0.291930349327208E+02    0.313184483276649E-05
    0.291963683273453E+02    0.312902139948285E-05
    0.291997017219698E+02    0.312620073048750E-05
    0.292030351165944E+02    0.312338281411056E-05
    0.292063685112189E+02    0.312056767339810E-05
    0.292097019058434E+02    0.311775530488997E-05
    0.292130353004679E+02    0.311494590713095E-05
    0.292163686950925E+02    0.311213887923444E-05
    0.292197020897170E+02    0.310933482559808E-05
    0.292230354843415E+02    0.310653355005720E-05
    0.292263688789660E+02    0.310373505426411E-05
    0.292297022735905E+02    0.310093932831027E-05
    0.292330356682151E+02    0.309814639056960E-05
    0.292363690628396E+02    0.309535621979286E-05
    0.292397024574641E+02    0.309256883833424E-05
    0.292430358520886E+02    0.308978420428386E-05
    0.292463692467132E+02    0.308700232743553E-05
    0.292497026413377E+02    0.308422320149178E-05
    0.292530360359622E+02    0.308144679012559E-05
    0.292563694305867E+02    0.307867302480108E-05
    0.292597028252113E+02    0.307590170102111E-05
    0.292630362198358E+02    0.307313259955203E-05
    0.292663696144603E+02    0.307036387723282E-05
    0.292697030090848E+02    0.306756683693414E-05
    0.292730364037094E+02    0.306486618207157E-05
    0.292763697983339E+02    0.306210138140168E-05
    0.292797031929584E+02    0.305934552166751E-05
    0.292830365875829E+02    0.305659371930590E-05
    0.292863699822075E+02    0.305384519229723E-05
    0.292897033768320E+02    0.305109970898939E-05
    0.292930367714565E+02    0.304835718547520E-05
    0.292963701660810E+02    0.304561757060934E-05
    0.292997035607055E+02    0.304288082933669E-05
    0.293030369553301E+02    0.304014694703904E-05
    0.293063703499546E+02    0.303741593476814E-05
    0.293097037445791E+02    0.303468776944020E-05
    0.293130371392036E+02    0.303196246195765E-05
    0.293163705338282E+02    0.302924000851426E-05
    0.293197039284527E+02    0.302652035797863E-05
    0.293230373230772E+02    0.302380362207092E-05
    0.293263707177017E+02    0.302108970435973E-05
    0.293297041123263E+02    0.301837862415696E-05
    0.293330375069508E+02    0.301567038621136E-05
    0.293363709015753E+02    0.301296499152183E-05
    0.293397042961998E+02    0.301026242931848E-05
    0.293430376908243E+02    0.300756271282892E-05
    0.293463710854489E+02    0.300486582662781E-05
    0.293497044800734E+02    0.300217179885238E-05
    0.293530378746979E+02    0.299948059464812E-05
    0.293563712693224E+02    0.299679224762603E-05
    0.293597046639470E+02    0.299410682773150E-05
    0.293630380585715E+02    0.299142791803945E-05
    0.293663714531960E+02    0.298874340638396E-05
    0.293697048478205E+02    0.298606655001365E-05
    0.293730382424451E+02    0.298339235247147E-05
    0.293763716370696E+02    0.298072084760130E-05
    0.293797050316941E+02    0.297805217693564E-05
    0.293830384263186E+02    0.297538631035514E-05
    0.293863718209432E+02    0.297272322515637E-05
    0.293897052155677E+02    0.297006293688789E-05
    0.293930386101922E+02    0.296740543951754E-05
    0.293963720048167E+02    0.296475071308631E-05
    0.293997053994412E+02    0.296209876149658E-05
    0.294030387940658E+02    0.295944958257902E-05
    0.294063721886903E+02    0.295680317850374E-05
    0.294097055833148E+02    0.295415950936140E-05
    0.294130389779393E+02    0.295151861083193E-05
    0.294163723725639E+02    0.294888046352729E-05
    0.294197057671884E+02    0.294624504041853E-05
    0.294230391618129E+02    0.294361234415645E-05
    0.294263725564374E+02    0.294098239883022E-05
    0.294297059510620E+02    0.293835514426019E-05
    0.294330393456865E+02    0.293573061209336E-05
    0.294363727403110E+02    0.293310879726511E-05
    0.294397061349355E+02    0.293048965765005E-05
    0.294430395295601E+02    0.292787320461432E-05
    0.294463729241846E+02    0.292525943557778E-05
    0.294497063188091E+02    0.292264834098407E-05
    0.294530397134336E+02    0.292003991681259E-05
    0.294563731080582E+02    0.291743413481471E-05
    0.294597065026827E+02    0.291483100222620E-05
    0.294630398973072E+02    0.291223050196653E-05
    0.294663732919317E+02    0.290963264476270E-05
    0.294697066865562E+02    0.290703740137336E-05
    0.294730400811808E+02    0.290444477184813E-05
    0.294763734758053E+02    0.290185475289374E-05
    0.294797068704298E+02    0.289926731672759E-05
    0.294830402650543E+02    0.289668247125059E-05
    0.294863736596789E+02    0.289410020497738E-05
    0.294897070543034E+02    0.289152050859119E-05
    0.294930404489279E+02    0.288894336551149E-05
    0.294963738435524E+02    0.288636878185790E-05
    0.294997072381770E+02    0.288379673521294E-05
    0.295030406328015E+02    0.288122722460231E-05
    0.295063740274260E+02    0.287866024432497E-05
    0.295097074220505E+02    0.287609577642862E-05
    0.295130408166751E+02    0.287353382576419E-05
    0.295163742112996E+02    0.287097436893913E-05
    0.295197076059241E+02    0.286841740904929E-05
    0.295230410005486E+02    0.286586293110475E-05
    0.295263743951732E+02    0.286331093628155E-05
    0.295297077897977E+02    0.286076140051968E-05
    0.295330411844222E+02    0.285821433352056E-05
    0.295363745790467E+02    0.285566972391804E-05
    0.295397079736712E+02    0.285312755121937E-05
    0.295430413682958E+02    0.285058783023735E-05
    0.295463747629203E+02    0.284805053489250E-05
    0.295497081575448E+02    0.284551567382398E-05
    0.295530415521693E+02    0.284298322838960E-05
    0.295563749467939E+02    0.284045319728527E-05
    0.295597083414184E+02    0.283792557444495E-05
    0.295630417360429E+02    0.283540034982340E-05
    0.295663751306674E+02    0.283287752427848E-05
    0.295697085252920E+02    0.283035709205485E-05
    0.295730419199165E+02    0.282783904377663E-05
    0.295763753145410E+02    0.282532337539880E-05
    0.295797087091655E+02    0.282281008707547E-05
    0.295830421037901E+02    0.282029916716693E-05
    0.295863754984146E+02    0.281779061548231E-05
    0.295897088930391E+02    0.281528442711371E-05
    0.295930422876636E+02    0.281278058061704E-05
    0.295963756822882E+02    0.281027912959795E-05
    0.295997090769127E+02    0.280778000454633E-05
    0.296030424715372E+02    0.280528324451326E-05
    0.296063758661617E+02    0.280278882055257E-05
    0.296097092607862E+02    0.280029674390764E-05
    0.296130426554108E+02    0.279780701263089E-05
    0.296163760500353E+02    0.279531962406411E-05
    0.296197094446598E+02    0.279283456895583E-05
    0.296230428392843E+02    0.279035185566450E-05
    0.296263762339089E+02    0.278787147811355E-05
    0.296297096285334E+02    0.278539343430774E-05
    0.296330430231579E+02    0.278291772711660E-05
    0.296363764177824E+02    0.278044435474066E-05
    0.296397098124070E+02    0.277797331856939E-05
    0.296430432070315E+02    0.277550460733031E-05
    0.296463766016560E+02    0.277303823774793E-05
    0.296497099962805E+02    0.277057419058914E-05
    0.296530433909051E+02    0.276811248987009E-05
    0.296563767855296E+02    0.276565311265694E-05
    0.296597101801541E+02    0.276319607311891E-05
    0.296630435747786E+02    0.276074135903261E-05
    0.296663769694031E+02    0.275828900361919E-05
    0.296697103640277E+02    0.275583894318490E-05
    0.296730437586522E+02    0.275339122661132E-05
    0.296763771532767E+02    0.275094584486392E-05
    0.296797105479012E+02    0.274850283248391E-05
    0.296830439425258E+02    0.274606203019171E-05
    0.296863773371503E+02    0.274362357852207E-05
    0.296897107317748E+02    0.274118742763470E-05
    0.296930441263993E+02    0.273875350914631E-05
    0.296963775210239E+02    0.273632178477897E-05
    0.296997109156484E+02    0.273389213237106E-05
    0.297030443102729E+02    0.273146427208229E-05
    0.297063777048974E+02    0.272903725439684E-05
    0.297097110995220E+02    0.272660719167451E-05
    0.297130444941465E+02    0.272400876234604E-05
    0.297163778887710E+02    0.272181054952550E-05
    0.297197112833955E+02    0.271938471718193E-05
    0.297230446780200E+02    0.271696908932204E-05
    0.297263780726446E+02    0.271455770754778E-05
    0.297297114672691E+02    0.271214941179897E-05
    0.297330448618936E+02    0.270974386284658E-05
    0.297363782565181E+02    0.270734090461099E-05
    0.297397116511427E+02    0.270494048300934E-05
    0.297430450457672E+02    0.270254253927614E-05
    0.297463784403917E+02    0.270014706825470E-05
    0.297497118350162E+02    0.269775400289916E-05
    0.297530452296408E+02    0.269536350007427E-05
    0.297563786242653E+02    0.269297539223346E-05
    0.297597120188898E+02    0.269058971246737E-05
    0.297630454135143E+02    0.268820645610738E-05
    0.297663788081389E+02    0.268582566872712E-05
    0.297697122027634E+02    0.268344732642342E-05
    0.297730455973879E+02    0.268107141738055E-05
    0.297763789920124E+02    0.267869795907886E-05
    0.297797123866369E+02    0.267632695099911E-05
    0.297830457812615E+02    0.267395839349718E-05
    0.297863791758860E+02    0.267159229995828E-05
    0.297897125705105E+02    0.266922867477456E-05
    0.297930459651350E+02    0.266686745352181E-05
    0.297963793597596E+02    0.266450899244571E-05
    0.297997127543841E+02    0.266215315634610E-05
    0.298030461490086E+02    0.265980090840653E-05
    0.298063795436331E+02    0.265735347211710E-05
    0.298097129382577E+02    0.265509386054378E-05
    0.298130463328822E+02    0.265274876769271E-05
    0.298163797275067E+02    0.265040512531707E-05
    0.298197131221312E+02    0.264806365169382E-05
    0.298230465167558E+02    0.264572451464971E-05
    0.298263799113803E+02    0.264338776748188E-05
    0.298297133060048E+02    0.264105341783437E-05
    0.298330467006293E+02    0.263872150664283E-05
    0.298363800952539E+02    0.263639200640227E-05
    0.298397134898784E+02    0.263406492568261E-05
    0.298430468845029E+02    0.263174027142880E-05
    0.298463802791274E+02    0.262941803889729E-05
    0.298497136737519E+02    0.262709821062544E-05
    0.298530470683765E+02    0.262478084019010E-05
    0.298563804630010E+02    0.262246584605280E-05
    0.298597138576255E+02    0.262015328036939E-05
    0.298630472522500E+02    0.261784311773929E-05
    0.298663806468746E+02    0.261553536233260E-05
    0.298697140414991E+02    0.261323000358315E-05
    0.298730474361236E+02    0.261092704359249E-05
    0.298763808307481E+02    0.260862647914583E-05
    0.298797142253727E+02    0.260632828793947E-05
    0.298830476199972E+02    0.260403248035649E-05
    0.298863810146217E+02    0.260173906633260E-05
    0.298897144092462E+02    0.259944799601122E-05
    0.298930478038708E+02    0.259715929904810E-05
    0.298963811984953E+02    0.259487296468822E-05
    0.298997145931198E+02    0.259258897796902E-05
    0.299030479877443E+02    0.259030733931320E-05
    0.299063813823689E+02    0.258802803415774E-05
    0.299097147769934E+02    0.258575106403143E-05
    0.299130481716179E+02    0.258347641970108E-05
    0.299163815662424E+02    0.258120409456087E-05
    0.299197149608669E+02    0.257893407935680E-05
    0.299230483554915E+02    0.257666636622972E-05
    0.299263817501160E+02    0.257440095306667E-05
    0.299297151447405E+02    0.257213782431165E-05
    0.299330485393650E+02    0.256987697961501E-05
    0.299363819339896E+02    0.256761840899435E-05
    0.299397153286141E+02    0.256536210239164E-05
    0.299430487232386E+02    0.256310805524023E-05
    0.299463821178631E+02    0.256085625850932E-05
    0.299497155124877E+02    0.255860670546132E-05
    0.299530489071122E+02    0.255635938323194E-05
    0.299563823017367E+02    0.255411429022463E-05
    0.299597156963612E+02    0.255187141482636E-05
    0.299630490909858E+02    0.254963075063989E-05
    0.299663824856103E+02    0.254739228790883E-05
    0.299697158802348E+02    0.254515602209723E-05
    0.299730492748593E+02    0.254292194333472E-05
    0.299763826694839E+02    0.254069004152372E-05
    0.299797160641084E+02    0.253846031161305E-05
    0.299830494587329E+02    0.253623274578337E-05
    0.299863828533574E+02    0.253400733344084E-05
    0.299897162479819E+02    0.253178407154798E-05
    0.299930496426065E+02    0.252956295030443E-05
    0.299963830372310E+02    0.252734396239774E-05
    0.299997164318555E+02    0.252512710074880E-05
    0.300030498264800E+02    0.252291235881334E-05
    0.300063832211046E+02    0.252069972809498E-05
    0.300097166157291E+02    0.251848920111432E-05
    0.300130500103536E+02    0.251628077484741E-05
    0.300163834049781E+02    0.251407443861585E-05
    0.300197167996027E+02    0.251187018887702E-05
    0.300230501942272E+02    0.250966801936564E-05
    0.300263835888517E+02    0.250746792050802E-05
    0.300297169834762E+02    0.250526989004890E-05
    0.300330503781008E+02    0.250307391943050E-05
    0.300363837727253E+02    0.250088000959792E-05
    0.300397171673498E+02    0.249868814748413E-05
    0.300430505619743E+02    0.249649832688315E-05
    0.300463839565988E+02    0.249431058952572E-05
    0.300497173512234E+02    0.249212484103259E-05
    0.300530507458479E+02    0.248994110857115E-05
    0.300563841404724E+02    0.248775942619836E-05
    0.300597175350969E+02    0.248557977266415E-05
    0.300630509297215E+02    0.248340213299710E-05
    0.300663843243460E+02    0.248122651102780E-05
    0.300697177189705E+02    0.247905290553142E-05
    0.300730511135950E+02    0.247688130675514E-05
    0.300763845082196E+02    0.247471171673985E-05
    0.300797179028441E+02    0.247254413145242E-05
    0.300830512974686E+02    0.247037854445386E-05
    0.300863846920931E+02    0.246821496219066E-05
    0.300897180867177E+02    0.246605338157362E-05
    0.300930514813422E+02    0.246389378825221E-05
    0.300963848759667E+02    0.246173619395503E-05
    0.300997182705912E+02    0.245958059222032E-05
    0.301030516652157E+02    0.245742699013363E-05
    0.301063850598403E+02    0.245527537387370E-05
    0.301097184544648E+02    0.245312575691474E-05
    0.301130518490893E+02    0.245097812876701E-05
    0.301163852437138E+02    0.244883248713514E-05
    0.301197186383384E+02    0.244668884125444E-05
    0.301230520329629E+02    0.244454718535784E-05
    0.301263854275874E+02    0.244240752558156E-05
    0.301297188222119E+02    0.244026985261578E-05
    0.301330522168365E+02    0.243813418225026E-05
    0.301363856114610E+02    0.243600049936066E-05
    0.301397190060855E+02    0.243386879708834E-05
    0.301430524007100E+02    0.243173913030631E-05
    0.301463857953346E+02    0.242961181744226E-05
    0.301497191899591E+02    0.242748576762252E-05
    0.301530525845836E+02    0.242536205762173E-05
    0.301563859792081E+02    0.242324031901667E-05
    0.301597193738326E+02    0.242112276819622E-05
    0.301630527684572E+02    0.241900335525726E-05
    0.301663861630817E+02    0.241688751091424E-05
    0.301697195577062E+02    0.241477323348970E-05
    0.301730529523307E+02    0.241266231505432E-05
    0.301763863469553E+02    0.241055264439174E-05
    0.301797197415798E+02    0.240844508686967E-05
    0.301830531362043E+02    0.240633954753949E-05
    0.301863865308288E+02    0.240423603167752E-05
    0.301897199254534E+02    0.240213454865235E-05
    0.301930533200779E+02    0.240003509177728E-05
    0.301963867147024E+02    0.239793768796092E-05
    0.301997201093269E+02    0.239584230455161E-05
    0.302030535039515E+02    0.239374894283819E-05
    0.302063868985760E+02    0.239165768092798E-05
    0.302097202932005E+02    0.238956843926999E-05
    0.302130536878250E+02    0.238748124982308E-05
    0.302163870824496E+02    0.238539610085489E-05
    0.302197204770741E+02    0.238331301665271E-05
    0.302230538716986E+02    0.238123199277989E-05
    0.302263872663231E+02    0.237915300686020E-05
    0.302297206609476E+02    0.237707610759169E-05
    0.302330540555722E+02    0.237500122297179E-05
    0.302363874501967E+02    0.237292842099825E-05
    0.302397208448212E+02    0.237085765179647E-05
    0.302430542394457E+02    0.236878886939987E-05
    0.302463876340703E+02    0.236672197513732E-05
    0.302497210286948E+02    0.236465643180460E-05
    0.302530544233193E+02    0.236254205258486E-05
    0.302563878179438E+02    0.236053859269347E-05
    0.302597212125684E+02    0.235847910809741E-05
    0.302630546071929E+02    0.235642263913220E-05
    0.302663880018174E+02    0.235436842878715E-05
    0.302697213964419E+02    0.235231639423366E-05
    0.302730547910665E+02    0.235026649045786E-05
    0.302763881856910E+02    0.234821870171363E-05
    0.302797215803155E+02    0.234617301200116E-05
    0.302830549749400E+02    0.234412929106316E-05
    0.302863883695646E+02    0.234208793647776E-05
    0.302897217641891E+02    0.234004854666224E-05
    0.302930551588136E+02    0.233801124942529E-05
    0.302963885534381E+02    0.233597606107564E-05
    0.302997219480626E+02    0.233394294705156E-05
    0.303030553426872E+02    0.233191192559764E-05
    0.303063887373117E+02    0.232988300207606E-05
    0.303097221319362E+02    0.232785615591178E-05
    0.303130555265607E+02    0.232583142344087E-05
    0.303163889211853E+02    0.232380875459216E-05
    0.303197223158098E+02    0.232178817739236E-05
    0.303230557104343E+02    0.231976968368898E-05
    0.303263891050588E+02    0.231775326982127E-05
    0.303297224996834E+02    0.231573892747174E-05
    0.303330558943079E+02    0.231372666125527E-05
    0.303363892889324E+02    0.231171646838100E-05
    0.303397226835569E+02    0.230970834296742E-05
    0.303430560781815E+02    0.230770228641984E-05
    0.303463894728060E+02    0.230569828686084E-05
    0.303497228674305E+02    0.230369634921183E-05
    0.303530562620550E+02    0.230169646515059E-05
    0.303563896566795E+02    0.229969863220223E-05
    0.303597230513041E+02    0.229770284498157E-05
    0.303630564459286E+02    0.229570909605042E-05
    0.303663898405531E+02    0.229371739107924E-05
    0.303697232351776E+02    0.229172771317326E-05
    0.303730566298022E+02    0.228974006289092E-05
    0.303763900244267E+02    0.228775443467893E-05
    0.303797234190512E+02    0.228577083047850E-05
    0.303830568136757E+02    0.228378923267667E-05
    0.303863902083003E+02    0.228180964879742E-05
    0.303897236029248E+02    0.227983206090805E-05
    0.303930569975493E+02    0.227785646734457E-05
    0.303963903921738E+02    0.227588286408147E-05
    0.303997237867984E+02    0.227391124850577E-05
    0.304030571814229E+02    0.227194160790179E-05
    0.304063905760474E+02    0.226997394014425E-05
    0.304097239706719E+02    0.226800824032654E-05
    0.304130573652964E+02    0.226604449224620E-05
    0.304163907599210E+02    0.226408270152546E-05
    0.304197241545455E+02    0.226212285982949E-05
    0.304230575491700E+02    0.226016495517187E-05
    0.304263909437945E+02    0.225820898311585E-05
    0.304297243384191E+02    0.225625494294015E-05
    0.304330577330436E+02    0.225430281869911E-05
    0.304363911276681E+02    0.225235260767829E-05
    0.304397245222926E+02    0.225040430792716E-05
    0.304430579169172E+02    0.224845790932008E-05
    0.304463913115417E+02    0.224651340335641E-05
    0.304497247061662E+02    0.224457078892654E-05
    0.304530581007907E+02    0.224263005165903E-05
    0.304563914954153E+02    0.224069119122383E-05
    0.304597248900398E+02    0.223875419986750E-05
    0.304630582846643E+02    0.223681906946966E-05
    0.304663916792888E+02    0.223488579377924E-05
    0.304697250739133E+02    0.223295436558135E-05
    0.304730584685379E+02    0.223102478488140E-05
    0.304763918631624E+02    0.222909704008254E-05
    0.304797252577869E+02    0.222717112781608E-05
    0.304830586524114E+02    0.222524704114688E-05
    0.304863920470360E+02    0.222332477007596E-05
    0.304897254416605E+02    0.222140431281044E-05
    0.304930588362850E+02    0.221948567319760E-05
    0.304963922309095E+02    0.221756882585327E-05
    0.304997256255341E+02    0.221565377648117E-05
    0.305030590201586E+02    0.221374051799211E-05
    0.305063924147831E+02    0.221182906062157E-05
    0.305097258094076E+02    0.220991937674539E-05
    0.305130592040322E+02    0.220801147005972E-05
    0.305163925986567E+02    0.220610534266925E-05
    0.305197259932812E+02    0.220420097979982E-05
    0.305230593879057E+02    0.220229837612086E-05
    0.305263927825303E+02    0.220039753875689E-05
    0.305297261771548E+02    0.219849845542324E-05
    0.305330595717793E+02    0.219660112412909E-05
    0.305363929664038E+02    0.219470554789421E-05
    0.305397263610283E+02    0.219281171198064E-05
    0.305430597556529E+02    0.219091961817042E-05
    0.305463931502774E+02    0.218902927431920E-05
    0.305497265449019E+02    0.218714065988924E-05
    0.305530599395264E+02    0.218525378019048E-05
    0.305563933341510E+02    0.218336862036207E-05
    0.305597267287755E+02    0.218148521208806E-05
    0.305630601234000E+02    0.217960352055399E-05
    0.305663935180245E+02    0.217772356055264E-05
    0.305697269126491E+02    0.217584531542131E-05
    0.305730603072736E+02    0.217396880669146E-05
    0.305763937018981E+02    0.217209400970494E-05
    0.305797270965226E+02    0.217022094378806E-05
    0.305830604911472E+02    0.216834959158833E-05
    0.305863938857717E+02    0.216647996369912E-05
    0.305897272803962E+02    0.216461206440398E-05
    0.305930606750207E+02    0.216274589379604E-05
    0.305963940696453E+02    0.216088146255382E-05
    0.305997274642698E+02    0.215901879837267E-05
    0.306030608588943E+02    0.215715793027627E-05
    0.306063942535188E+02    0.215529909048014E-05
    0.306097276481433E+02    0.215344459377594E-05
    0.306130610427679E+02    0.215158147417624E-05
    0.306163944373924E+02    0.214972898979083E-05
    0.306197278320169E+02    0.214787693284573E-05
    0.306230612266414E+02    0.214602633707565E-05
    0.306263946212660E+02    0.214417738759230E-05
    0.306297280158905E+02    0.214233012160172E-05
    0.306330614105150E+02    0.214048455120894E-05
    0.306363948051395E+02    0.213864069576366E-05
    0.306397281997641E+02    0.213679857088800E-05
    0.306430615943886E+02    0.213495815174638E-05
    0.306463949890131E+02    0.213311946058547E-05
    0.306497283836376E+02    0.213128249556691E-05
    0.306530617782622E+02    0.212944724975031E-05
    0.306563951728867E+02    0.212761374136599E-05
    0.306597285675112E+02    0.212578197166042E-05
    0.306630619621357E+02    0.212395192893641E-05
    0.306663953567603E+02    0.212212362182838E-05
    0.306697287513848E+02    0.212029705792614E-05
    0.306730621460093E+02    0.211847223126777E-05
    0.306763955406338E+02    0.211664914847899E-05
    0.306797289352583E+02    0.211482781807687E-05
    0.306830623298829E+02    0.211300823190178E-05
    0.306863957245074E+02    0.211119039813157E-05
    0.306897291191319E+02    0.210937431759990E-05
    0.306930625137564E+02    0.210755999809847E-05
    0.306963959083810E+02    0.210574743678627E-05
    0.306997293030055E+02    0.210393668237934E-05
    0.307030626976300E+02    0.210212812386414E-05
    0.307063960922545E+02    0.210031982568967E-05
    0.307097294868791E+02    0.209851447042984E-05
    0.307130628815036E+02    0.209671075996395E-05
    0.307163962761281E+02    0.209490874871264E-05
    0.307197296707526E+02    0.209310851167805E-05
    0.307230630653772E+02    0.209131006286362E-05
    0.307263964600017E+02    0.208951336727146E-05
    0.307297298546262E+02    0.208771845692710E-05
    0.307330632492507E+02    0.208592528507557E-05
    0.307363966438752E+02    0.208413390133818E-05
    0.307397300384998E+02    0.208234429057323E-05
    0.307430634331243E+02    0.208055646215821E-05
    0.307463968277488E+02    0.207877041275239E-05
    0.307497302223733E+02    0.207698613465066E-05
    0.307530636169979E+02    0.207520364080734E-05
    0.307563970116224E+02    0.207342292031260E-05
    0.307597304062469E+02    0.207164399185744E-05
    0.307630638008714E+02    0.206986681525942E-05
    0.307663971954960E+02    0.206809143811383E-05
    0.307697305901205E+02    0.206631783589650E-05
    0.307730639847450E+02    0.206454601774729E-05
    0.307763973793695E+02    0.206277597858925E-05
    0.307797307739941E+02    0.206100771227633E-05
    0.307830641686186E+02    0.205924123016618E-05
    0.307863975632431E+02    0.205747652220142E-05
    0.307897309578676E+02    0.205571358952079E-05
    0.307930643524921E+02    0.205395243900998E-05
    0.307963977471167E+02    0.205219305131927E-05
    0.307997311417412E+02    0.205043543998626E-05
    0.308030645363657E+02    0.204867959950253E-05
    0.308063979309902E+02    0.204692553419791E-05
    0.308097313256148E+02    0.204517323877989E-05
    0.308130647202393E+02    0.204342269939545E-05
    0.308163981148638E+02    0.204167392676524E-05
    0.308197315094883E+02    0.203992691901113E-05
    0.308230649041129E+02    0.203818167442647E-05
    0.308263982987374E+02    0.203643818488544E-05
    0.308297316933619E+02    0.203469644047786E-05
    0.308330650879864E+02    0.203295645735917E-05
    0.308363984826110E+02    0.203121821413372E-05
    0.308397318772355E+02    0.202948172206592E-05
    0.308430652718600E+02    0.202774697757864E-05
    0.308463986664845E+02    0.202601396021559E-05
    0.308497320611090E+02    0.202428268687608E-05
    0.308530654557336E+02    0.202255313974603E-05
    0.308563988503581E+02    0.202082532236529E-05
    0.308597322449826E+02    0.201909923604118E-05
    0.308630656396071E+02    0.201737486634275E-05
    0.308663990342317E+02    0.201565221157394E-05
    0.308697324288562E+02    0.201393127635933E-05
    0.308730658234807E+02    0.201221204745490E-05
    0.308763992181052E+02    0.201049451977018E-05
    0.308797326127298E+02    0.200877869702584E-05
    0.308830660073543E+02    0.200706457007068E-05
    0.308863994019788E+02    0.200535213469520E-05
    0.308897327966033E+02    0.200364138444888E-05
    0.308930661912279E+02    0.200193231600215E-05
    0.308963995858524E+02    0.200022492505970E-05
    0.308997329804769E+02    0.199851921709901E-05
    0.309030663751014E+02    0.199681516831519E-05
    0.309063997697260E+02    0.199511279389823E-05
    0.309097331643505E+02    0.199341207587493E-05
    0.309130665589750E+02    0.199171300790888E-05
    0.309163999535995E+02    0.199001559122823E-05
    0.309197333482240E+02    0.198831982694397E-05
    0.309230667428486E+02    0.198662570096234E-05
    0.309264001374731E+02    0.198493320324977E-05
    0.309297335320976E+02    0.198324234742294E-05
    0.309330669267221E+02    0.198155311428669E-05
    0.309364003213467E+02    0.197986549920424E-05
    0.309397337159712E+02    0.197817950883427E-05
    0.309430671105957E+02    0.197649512437058E-05
    0.309464005052202E+02    0.197481235433938E-05
    0.309497338998448E+02    0.197313118072405E-05
    0.309530672944693E+02    0.197145161489915E-05
    0.309564006890938E+02    0.196977364075353E-05
    0.309597340837183E+02    0.196809725624587E-05
    0.309630674783429E+02    0.196642245361430E-05
    0.309664008729674E+02    0.196474924012206E-05
    0.309697342675919E+02    0.196307759620049E-05
    0.309730676622164E+02    0.196140752608920E-05
    0.309764010568410E+02    0.195973902755297E-05
    0.309797344514655E+02    0.195807209183341E-05
    0.309830678460900E+02    0.195640672195192E-05
    0.309864012407145E+02    0.195474290507754E-05
    0.309897346353390E+02    0.195308064845980E-05
    0.309930680299636E+02    0.195141992604455E-05
    0.309964014245881E+02    0.194976077081640E-05
    0.309997348192126E+02    0.194810314401463E-05
    0.310030682138371E+02    0.194644705833464E-05
    0.310064016084617E+02    0.194479251356006E-05
    0.310097350030862E+02    0.194313949989577E-05
    0.310130683977107E+02    0.194148801070607E-05
    0.310164017923352E+02    0.193983804670440E-05
    0.310197351869598E+02    0.193818961486464E-05
    0.310230685815843E+02    0.193654269668701E-05
    0.310264019762088E+02    0.193489730111767E-05
    0.310297353708333E+02    0.193325341928750E-05
    0.310330687654579E+02    0.193161104205058E-05
    0.310364021600824E+02    0.192997017351308E-05
    0.310397355547069E+02    0.192833081078012E-05
    0.310430689493314E+02    0.192669294405768E-05
    0.310464023439560E+02    0.192505656377682E-05
    0.310497357385805E+02    0.192342166031480E-05
    0.310530691332050E+02    0.192178818885662E-05
    0.310564025278295E+02    0.192015616831886E-05
    0.310597359224540E+02    0.191852531557569E-05
    0.310630693170786E+02    0.191689471881649E-05
    0.310664027117031E+02    0.191528111454477E-05
    0.310697361063276E+02    0.191364737577606E-05
    0.310730695009521E+02    0.191202193979533E-05
    0.310764028955767E+02    0.191039871340023E-05
    0.310797362902012E+02    0.190877717264077E-05
    0.310830696848257E+02    0.190715720179660E-05
    0.310864030794502E+02    0.190553878963761E-05
    0.310897364740748E+02    0.190392188044364E-05
    0.310930698686993E+02    0.190230649010342E-05
    0.310964032633238E+02    0.190069259265231E-05
    0.310997366579483E+02    0.189908019295586E-05
    0.311030700525728E+02    0.189746930159891E-05
    0.311064034471974E+02    0.189585987838136E-05
    0.311097368418219E+02    0.189425197059602E-05
    0.311130702364464E+02    0.189264556315715E-05
    0.311164036310709E+02    0.189104061934949E-05
    0.311197370256955E+02    0.188943718608370E-05
    0.311230704203200E+02    0.188783522849469E-05
    0.311264038149445E+02    0.188623476952275E-05
    0.311297372095690E+02    0.188463579996144E-05
    0.311330706041936E+02    0.188303830450095E-05
    0.311364039988181E+02    0.188144210966852E-05
    0.311397373934426E+02    0.187984778277358E-05
    0.311430707880671E+02    0.187825469348605E-05
    0.311464041826917E+02    0.187666305570043E-05
    0.311497375773162E+02    0.187507280374142E-05
    0.311530709719407E+02    0.187348370653109E-05
    0.311564043665652E+02    0.187189457726293E-05
    0.311597377611898E+02    0.187032773137850E-05
    0.311630711558143E+02    0.186873144830225E-05
    0.311664045504388E+02    0.186714791109617E-05
    0.311697379450633E+02    0.186556649904536E-05
    0.311730713396878E+02    0.186398679100104E-05
    0.311764047343124E+02    0.186240866856955E-05
    0.311797381289369E+02    0.186083209596184E-05
    0.311830715235614E+02    0.185925705317711E-05
    0.311864049181859E+02    0.185768352789367E-05
    0.311897383128105E+02    0.185611151473156E-05
    0.311930717074350E+02    0.185454102059217E-05
    0.311964051020595E+02    0.185297202505511E-05
    0.311997384966840E+02    0.185140454573351E-05
    0.312030718913086E+02    0.184983856875530E-05
    0.312064052859331E+02    0.184827410613365E-05
    0.312097386805576E+02    0.184671114869581E-05
    0.312130720751821E+02    0.184514969542853E-05
    0.312164054698067E+02    0.184358974745884E-05
    0.312197388644312E+02    0.184203131804670E-05
    0.312230722590557E+02    0.184047438281955E-05
    0.312264056536802E+02    0.183891895869457E-05
    0.312297390483047E+02    0.183736504266133E-05
    0.312330724429293E+02    0.183581263301809E-05
    0.312364058375538E+02    0.183426173068792E-05
    0.312397392321783E+02    0.183271233186224E-05
    0.312430726268028E+02    0.183116443992040E-05
    0.312464060214274E+02    0.182961805432439E-05
    0.312497394160519E+02    0.182807317095259E-05
    0.312530728106764E+02    0.182652978841986E-05
    0.312564062053009E+02    0.182498791738078E-05
    0.312597395999255E+02    0.182344754407167E-05
    0.312630729945500E+02    0.182190867668086E-05
    0.312664063891745E+02    0.182037130495356E-05
    0.312697397837990E+02    0.181883544314771E-05
    0.312730731784236E+02    0.181730107147871E-05
    0.312764065730481E+02    0.181576820218000E-05
    0.312797399676726E+02    0.181423682838223E-05
    0.312830733622971E+02    0.181270695208064E-05
    0.312864067569217E+02    0.181117857078559E-05
    0.312897401515462E+02    0.180965168574458E-05
    0.312930735461707E+02    0.180812629016831E-05
    0.312964069407952E+02    0.180660238123011E-05
    0.312997403354197E+02    0.180507996766285E-05
    0.313030737300443E+02    0.180355903832187E-05
    0.313064071246688E+02    0.180203959652712E-05
    0.313097405192933E+02    0.180052163872479E-05
    0.313130739139178E+02    0.179900516021551E-05
    0.313164073085424E+02    0.179749016471927E-05
    0.313197407031669E+02    0.179597664749566E-05
    0.313230740977914E+02    0.179446460438491E-05
    0.313264074924159E+02    0.179295403832499E-05
[truncated: 8,008 more chars]
