# Supplementary material for: Multi-photon above threshold ionization of multi-electron atoms and molecules using the R-matrix approach
Source: Sci Rep. 2021 Jun 3;11:11686. doi: 10.1038/s41598-021-89733-z (PMC8175388; doi:10.1038/s41598-021-89733-z)
Supplement: Supplementary file 1 — Supplementary Information. [file 41598_2021_89733_MOESM1_ESM.zip › H2-SE-gen-photo-xsec-4-z.txt]

    0.388944513516938E+01    0.175542390000535E+00
    0.389194518113777E+01    0.181172664291474E+00
    0.389444522710617E+01    0.187169033008616E+00
    0.389694527307456E+01    0.193562864296801E+00
    0.389944531904295E+01    0.200389012318468E+00
    0.390194536501135E+01    0.207686406942740E+00
    0.390444541097974E+01    0.215498680529418E+00
    0.390694545694814E+01    0.223874837650357E+00
    0.390944550291653E+01    0.232869981586053E+00
    0.391194554888492E+01    0.242546146328530E+00
    0.391444559485332E+01    0.252973280018909E+00
    0.391694564082171E+01    0.264230437188465E+00
    0.391944568679010E+01    0.276407236798527E+00
    0.392194573275850E+01    0.289605643915748E+00
    0.392444577872689E+01    0.303942137220126E+00
    0.392694582469529E+01    0.319550335388056E+00
    0.392944587066368E+01    0.336584175125994E+00
    0.393194591663207E+01    0.355221764731299E+00
    0.393444596260047E+01    0.375670079151684E+00
    0.393694600856886E+01    0.398170723703888E+00
    0.393944605453725E+01    0.423007066460692E+00
    0.394194610050565E+01    0.450513144379932E+00
    0.394444614647404E+01    0.481084881476925E+00
    0.394694619244244E+01    0.515194342791238E+00
    0.394944623841083E+01    0.553408003521004E+00
    0.395194628437922E+01    0.596410374563609E+00
    0.395444633034762E+01    0.645034845280532E+00
    0.395694637631601E+01    0.700304361090054E+00
    0.395944642228440E+01    0.763485673852408E+00
    0.396194646825280E+01    0.836162585086367E+00
    0.396444651422119E+01    0.920336171577036E+00
    0.396694656018959E+01    0.101856398396184E+01
    0.396944660615798E+01    0.113415655660676E+01
    0.397194665212637E+01    0.127145989105308E+01
    0.397444669809477E+01    0.143626976492856E+01
    0.397694674406316E+01    0.163645318454645E+01
    0.397944679003155E+01    0.188290439630323E+01
    0.398194683599995E+01    0.219105832490858E+01
    0.398444688196834E+01    0.258336635823805E+01
    0.398694692793674E+01    0.309350304178091E+01
    0.398944697390513E+01    0.377383856518710E+01
    0.399194701987352E+01    0.470943183646944E+01
    0.399444706584192E+01    0.604596085331053E+01
    0.399694711181031E+01    0.805004677926631E+01
    0.399944715777870E+01    0.112532786651154E+02
    0.400194720374710E+01    0.168447176800361E+02
    0.400444724971549E+01    0.279570582377175E+02
    0.400694729568389E+01    0.552399152008632E+02
    0.400944734165228E+01    0.156529762870548E+03
    0.401194738762067E+01    0.156335492478525E+04
    0.401444743358907E+01    0.116122508530280E+04
    0.401694747955746E+01    0.141849083156151E+03
    0.401944752552585E+01    0.521005400214225E+02
    0.402194757149425E+01    0.268292522377333E+02
    0.402444761746264E+01    0.163242636499511E+02
    0.402694766343104E+01    0.109752477745681E+02
    0.402944770939943E+01    0.788677392585699E+01
    0.403194775536782E+01    0.594365300082137E+01
    0.403444780133622E+01    0.464232193213245E+01
    0.403694784730461E+01    0.372836783866443E+01
    0.403944789327300E+01    0.306200476846021E+01
    0.404194793924140E+01    0.256125203163299E+01
    0.404444798520979E+01    0.217545254247346E+01
    0.404694803117818E+01    0.187193564617298E+01
    0.404944807714658E+01    0.162886406895207E+01
    0.405194812311497E+01    0.143119244912240E+01
    0.405444816908337E+01    0.126828144615640E+01
    0.405694821505176E+01    0.113243536586673E+01
    0.405944826102015E+01    0.101797625688353E+01
    0.406194830698855E+01    0.920640801277591E+00
    0.406444835295694E+01    0.837177511089040E+00
    0.406694839892534E+01    0.765071656002593E+00
    0.406944844489373E+01    0.702353643401026E+00
    0.407194849086212E+01    0.647463120731124E+00
    0.407444853683052E+01    0.599151021597550E+00
    0.407694858279891E+01    0.556407912299277E+00
    0.407944862876730E+01    0.518410870602810E+00
    0.408194867473570E+01    0.484483605226567E+00
    0.408444872070409E+01    0.454066186650144E+00
    0.408694876667249E+01    0.426691819888625E+00
    0.408944881264088E+01    0.401968852590942E+00
    0.409194885860927E+01    0.379566710835661E+00
    0.409444890457767E+01    0.359204812758081E+00
    0.409694895054606E+01    0.340643760878785E+00
    0.409944899651445E+01    0.323678293333166E+00
    0.410194904248285E+01    0.308131603880078E+00
    0.410444908845124E+01    0.293850735224961E+00
    0.410694913441964E+01    0.280702819995560E+00
    0.410944918038803E+01    0.268571995676172E+00
    0.411194922635642E+01    0.257356858795402E+00
    0.411444927232482E+01    0.246968353181940E+00
    0.411694931829321E+01    0.237328009617098E+00
    0.411944936426160E+01    0.228366471498829E+00
    0.412194941023000E+01    0.220022254711351E+00
    0.412444945619839E+01    0.212240699100644E+00
    0.412694950216679E+01    0.204973080653172E+00
    0.412944954813518E+01    0.198175853742221E+00
    0.413194959410357E+01    0.191810004638855E+00
    0.413444964007197E+01    0.185840496789392E+00
    0.413694968604036E+01    0.180235793627362E+00
    0.413944973200875E+01    0.174967446793120E+00
    0.414194977797715E+01    0.170009739765293E+00
    0.414444982394554E+01    0.165339378599376E+00
    0.414694986991394E+01    0.160935222809986E+00
    0.414944991588233E+01    0.156778050635598E+00
    0.415194996185072E+01    0.152850353714098E+00
    0.415445000781912E+01    0.149136157090958E+00
    0.415695005378751E+01    0.145620861024106E+00
    0.415945009975590E+01    0.142291101611797E+00
    0.416195014572430E+01    0.139134627703216E+00
    0.416445019169269E+01    0.136140191926035E+00
    0.416695023766109E+01    0.133297453976769E+00
    0.416945028362948E+01    0.130596894927271E+00
    0.417195032959787E+01    0.128029739091650E+00
    0.417445037556627E+01    0.125587888187829E+00
    0.417695042153466E+01    0.123263857506772E+00
    0.417945046750305E+01    0.121050722011926E+00
    0.418195051347145E+01    0.118942066956024E+00
    0.418445055943984E+01    0.116931942960966E+00
    0.418695060540824E+01    0.115014826444906E+00
    0.418945065137663E+01    0.113185583287128E+00
    0.419195069734502E+01    0.111439436301124E+00
    0.419445074331342E+01    0.109771935756357E+00
    0.419695078928181E+01    0.108178932852422E+00
    0.419945083525020E+01    0.106656555558024E+00
    0.420195088121860E+01    0.105201186839234E+00
    0.420445092718699E+01    0.103809444874373E+00
    0.420695097315538E+01    0.102478165096204E+00
    0.420945101912378E+01    0.101204383860978E+00
    0.421195106509217E+01    0.999853235719173E-01
    0.421445111106057E+01    0.988183791010002E-01
    0.421695115702896E+01    0.977011053686350E-01
    0.421945120299735E+01    0.966312059709397E-01
    0.422195124896575E+01    0.956065226367105E-01
    0.422445129493414E+01    0.946250258249406E-01
    0.422695134090254E+01    0.936848055684242E-01
    0.422945138687093E+01    0.927840634570850E-01
    0.423195143283932E+01    0.919211050090306E-01
    0.423445147880772E+01    0.910943326625967E-01
    0.423695152477611E+01    0.903022392900293E-01
    0.423945157074450E+01    0.895434021947795E-01
    0.424195161671290E+01    0.888164775628680E-01
    0.424445166268129E+01    0.881201953173488E-01
    0.424695170864968E+01    0.874533544271827E-01
    0.424945175461808E+01    0.868148184785200E-01
    0.425195180058647E+01    0.862035116916341E-01
    0.425445184655487E+01    0.856184151983340E-01
    0.425695189252326E+01    0.850585636277623E-01
    0.425945193849165E+01    0.845230419593868E-01
    0.426195198446005E+01    0.840109826203973E-01
    0.426445203042844E+01    0.835215628032851E-01
    0.426695207639684E+01    0.830540019819024E-01
    0.426945212236523E+01    0.826075596034755E-01
    0.427195216833362E+01    0.821815329370369E-01
    0.427445221430202E+01    0.817752549391420E-01
    0.427695226027041E+01    0.813880930169692E-01
    0.427945230623880E+01    0.810194458980785E-01
    0.428195235220720E+01    0.806687433500680E-01
    0.428445239817559E+01    0.803354438678308E-01
    0.428695244414399E+01    0.800190333255611E-01
    0.428945249011238E+01    0.797190235533649E-01
    0.429195253608077E+01    0.794349509939411E-01
    0.429445258204917E+01    0.791663754356190E-01
    0.429695262801756E+01    0.789128788188894E-01
    0.429945267398595E+01    0.786740641349823E-01
    0.430195271995435E+01    0.784495543479302E-01
    0.430445276592274E+01    0.782389914754894E-01
    0.430695281189114E+01    0.780420356656463E-01
    0.430945285785953E+01    0.778583643828253E-01
    0.431195290382792E+01    0.776876716534816E-01
    0.431445294979632E+01    0.775296673756787E-01
    0.431695299576471E+01    0.773840766886528E-01
    0.431945304173310E+01    0.772506393961214E-01
    0.432195308770150E+01    0.771291094383594E-01
    0.432445313366989E+01    0.770192544065505E-01
    0.432695317963829E+01    0.769208550937266E-01
    0.432945322560668E+01    0.768337050789675E-01
    0.433195327157507E+01    0.767576277516252E-01
    0.433445331754347E+01    0.766923887577122E-01
    0.433695336351186E+01    0.766378701303820E-01
    0.433945340948025E+01    0.765938953600069E-01
    0.434195345544865E+01    0.765603164250070E-01
    0.434445350141704E+01    0.765369959898544E-01
    0.434695354738544E+01    0.765238071100498E-01
    0.434945359335383E+01    0.765206329489098E-01
    0.435195363932222E+01    0.765273665117500E-01
    0.435445368529062E+01    0.765439103964860E-01
    0.435695373125901E+01    0.765701765796367E-01
    0.435945377722740E+01    0.766060861823422E-01
    0.436195382319580E+01    0.766515693321197E-01
    0.436445386916419E+01    0.767065649903620E-01
    0.436695391513259E+01    0.767710208382808E-01
    0.436945396110098E+01    0.768448931868994E-01
    0.437195400706937E+01    0.769281469165137E-01
    0.437445405303777E+01    0.770207554454028E-01
    0.437695409900616E+01    0.771227007279633E-01
    0.437945414497455E+01    0.772339732779187E-01
    0.438195419094295E+01    0.773545722174438E-01
    0.438445423691134E+01    0.774845053484453E-01
    0.438695428287974E+01    0.776237892440522E-01
    0.438945432884813E+01    0.777724493581670E-01
    0.439195437481652E+01    0.779305201550927E-01
    0.439445442078492E+01    0.780980452319275E-01
    0.439695446675331E+01    0.782750775146063E-01
    0.439945451272171E+01    0.784616793794835E-01
    0.440195455869010E+01    0.786579228621369E-01
    0.440445460465849E+01    0.788638898476751E-01
    0.440695465062689E+01    0.790796722845254E-01
    0.440945469659528E+01    0.793053724159677E-01
    0.441195474256367E+01    0.795411030341830E-01
    0.441445478853207E+01    0.797869877588949E-01
    0.441695483450046E+01    0.800431613437362E-01
    0.441945488046886E+01    0.803097700130256E-01
    0.442195492643725E+01    0.805869718559312E-01
    0.442445497240564E+01    0.808749372026044E-01
    0.442695501837404E+01    0.811738491259561E-01
    0.442945506434243E+01    0.814839039289194E-01
    0.443195511031082E+01    0.818053117082944E-01
    0.443445515627922E+01    0.821382969703241E-01
    0.443695520224761E+01    0.824830993034193E-01
    0.443945524821601E+01    0.828399741134652E-01
    0.444195529418440E+01    0.832091934230233E-01
    0.444445534015279E+01    0.835910467383629E-01
    0.444695538612119E+01    0.839858419877405E-01
    0.444945543208958E+01    0.843939065351547E-01
    0.445195547805798E+01    0.848155882729432E-01
    0.445445552402637E+01    0.852512568037548E-01
    0.445695556999476E+01    0.857013046281017E-01
    0.445945561596316E+01    0.861661487743271E-01
    0.446195566193155E+01    0.866462318606823E-01
    0.446445570789994E+01    0.871420239935935E-01
    0.446695575386834E+01    0.876540243575797E-01
    0.446945579983673E+01    0.881827630747386E-01
    0.447195584580512E+01    0.887288032014412E-01
    0.447445589177352E+01    0.892927428924825E-01
    0.447695593774191E+01    0.898752177516892E-01
    0.447945598371031E+01    0.904769033852201E-01
    0.448195602967870E+01    0.910985181935268E-01
    0.448445607564709E+01    0.917408263945251E-01
    0.448695612161549E+01    0.924046413553123E-01
    0.448945616758388E+01    0.930908292217940E-01
    0.449195621355228E+01    0.938003128910680E-01
    0.449445625952067E+01    0.945340763797375E-01
    0.449695630548906E+01    0.952931696131932E-01
    0.449945635145746E+01    0.960787136923850E-01
    0.450195639742585E+01    0.968919066894423E-01
    0.450445644339425E+01    0.977340300321629E-01
    0.450695648936264E+01    0.986064555468614E-01
    0.450945653533103E+01    0.995106532348788E-01
    0.451195658129943E+01    0.100448199872353E+00
    0.451445662726782E+01    0.101420788531658E+00
    0.451695667323621E+01    0.102430239141184E+00
    0.451945671920461E+01    0.103478510211875E+00
    0.452195676517300E+01    0.104567711867819E+00
    0.452445681114139E+01    0.105700120523283E+00
    0.452695685710979E+01    0.106878194786405E+00
    0.452945690307818E+01    0.108104594034266E+00
    0.453195694904658E+01    0.109382198535258E+00
    0.453445699501497E+01    0.110714132406669E+00
    0.453695704098336E+01    0.112103789388223E+00
    0.453945708695176E+01    0.113554861938342E+00
    0.454195713292015E+01    0.115071374157451E+00
    0.454445717888855E+01    0.116657719134525E+00
    0.454695722485694E+01    0.118318701432800E+00
    0.454945727082533E+01    0.120059585483567E+00
    0.455195731679373E+01    0.121886151056155E+00
    0.455445736276212E+01    0.123804756719417E+00
    0.455695740873051E+01    0.125822412958948E+00
    0.455945745469891E+01    0.127946866503680E+00
    0.456195750066730E+01    0.130186697983304E+00
    0.456445754663570E+01    0.132551435371815E+00
    0.456695759260409E+01    0.135051686264562E+00
    0.456945763857248E+01    0.137699292692041E+00
    0.457195768454088E+01    0.140507513027082E+00
    0.457445773050927E+01    0.143491236617210E+00
    0.457695777647766E+01    0.146667238139949E+00
    0.457945782244606E+01    0.150054480425347E+00
    0.458195786841445E+01    0.153674476735094E+00
    0.458445791438285E+01    0.157551726409395E+00
    0.458695796035124E+01    0.161714241591279E+00
    0.458945800631963E+01    0.166194187748497E+00
    0.459195805228803E+01    0.171028667257091E+00
    0.459445809825642E+01    0.176260685179464E+00
    0.459695814422482E+01    0.181940344543725E+00
    0.459945819019321E+01    0.188126343153897E+00
    0.460195823616160E+01    0.194887855262159E+00
    0.460445828213000E+01    0.202306922591759E+00
    0.460695832809839E+01    0.210481518262494E+00
    0.460945837406678E+01    0.219529512186769E+00
    0.461195842003518E+01    0.229593857998626E+00
    0.461445846600357E+01    0.240849456463511E+00
    0.461695851197197E+01    0.253512351891848E+00
    0.461945855794036E+01    0.267852224458473E+00
    0.462195860390875E+01    0.284209616965584E+00
    0.462445864987715E+01    0.303020086387069E+00
    0.462695869584554E+01    0.324848690940776E+00
    0.462945874181393E+01    0.350440251130417E+00
    0.463195878778233E+01    0.380794294674222E+00
    0.463445883375072E+01    0.417279729927799E+00
    0.463695887971912E+01    0.461815535845204E+00
    0.463945892568751E+01    0.517165232381505E+00
    0.464195897165590E+01    0.587435915299122E+00
    0.464445901762430E+01    0.678963721238982E+00
    0.464695906359269E+01    0.801973444794513E+00
    0.464945910956108E+01    0.973903232849698E+00
    0.465195915552948E+01    0.122663945268449E+01
    0.465445920149787E+01    0.162402060330754E+01
    0.465695924746627E+01    0.231061597924917E+01
    0.465945929343466E+01    0.367775406685099E+01
    0.466195933940305E+01    0.713501780176797E+01
    0.466445938537145E+01    0.215477372211045E+02
    0.466695943133984E+01    0.534942592704114E+03
    0.466945947730824E+01    0.483925047199131E+02
    0.467195952327663E+01    0.829182382708411E+01
    0.467445956924502E+01    0.308566400903201E+01
    0.467695961521342E+01    0.151703787820751E+01
    0.467945966118181E+01    0.861410712789241E+00
    0.468195970715020E+01    0.534080603739494E+00
    0.468445975311860E+01    0.351352110431250E+00
    0.468695979908699E+01    0.241278190252362E+00
    0.468945984505539E+01    0.171253516348536E+00
    0.469195989102378E+01    0.124876962758537E+00
    0.469445993699217E+01    0.932244681907146E-01
    0.469695998296057E+01    0.711333288608648E-01
    0.469946002892896E+01    0.554662275280135E-01
    0.470196007489735E+01    0.442381857782418E-01
    0.470446012086575E+01    0.361503555784367E-01
    0.470696016683414E+01    0.303283432189609E-01
    0.470946021280254E+01    0.261690233404835E-01
    0.471196025877093E+01    0.232475728084080E-01
    0.471446030473932E+01    0.212592644840430E-01
    0.471696035070772E+01    0.199820167970466E-01
    0.471946039667611E+01    0.192517117904591E-01
    0.472196044264450E+01    0.189455775874797E-01
    0.472446048861290E+01    0.189707851463051E-01
    0.472696053458129E+01    0.192564881142810E-01
    0.472946058054969E+01    0.197481797466991E-01
    0.473196062651808E+01    0.204036361371166E-01
    0.473446067248647E+01    0.211899625940723E-01
    0.473696071845487E+01    0.220814182190774E-01
    0.473946076442326E+01    0.230577967199812E-01
    0.474196081039166E+01    0.241032096583961E-01
    0.474446085636005E+01    0.252051641374364E-01
    0.474696090232844E+01    0.263538582143631E-01
    0.474946094829684E+01    0.275416388573841E-01
    0.475196099426523E+01    0.287625824300446E-01
    0.475446104023362E+01    0.300121683366808E-01
    0.475696108620202E+01    0.312870241280808E-01
    0.475946113217041E+01    0.325847258914360E-01
    0.476196117813881E+01    0.339036417855668E-01
    0.476446122410720E+01    0.352428095620896E-01
    0.476696127007559E+01    0.366018410925461E-01
    0.476946131604399E+01    0.379808487260183E-01
    0.477196136201238E+01    0.393803892453402E-01
    0.477446140798077E+01    0.408014226141678E-01
    0.477696145394917E+01    0.422452830537275E-01
    0.477946149991756E+01    0.437136608244612E-01
    0.478196154588596E+01    0.452085934878121E-01
    0.478446159185435E+01    0.467324658642972E-01
    0.478696163782274E+01    0.482880182056681E-01
    0.478946168379114E+01    0.498783624849704E-01
    0.479196172975953E+01    0.515070069454648E-01
    0.479446177572792E+01    0.531778893900342E-01
    0.479696182169632E+01    0.548954200006904E-01
    0.479946186766471E+01    0.566645348353095E-01
    0.480196191363310E+01    0.584907615636533E-01
    0.480446195960150E+01    0.603802994982667E-01
    0.480696200556989E+01    0.623401165821174E-01
    0.480946205153828E+01    0.643780667584354E-01
    0.481196209750668E+01    0.665030321115473E-01
    0.481446214347507E+01    0.687250954207672E-01
    0.481696218944347E+01    0.710557503940681E-01
    0.481946223541186E+01    0.735081589815575E-01
    0.482196228138025E+01    0.760974682250187E-01
    0.482446232734865E+01    0.788412021886285E-01
    0.482696237331704E+01    0.817597514440977E-01
    0.482946241928543E+01    0.848769875329045E-01
    0.483196246525383E+01    0.882210418375978E-01
    0.483446251122222E+01    0.918253013875848E-01
    0.483696255719062E+01    0.957296946740464E-01
    0.483946260315901E+01    0.999823697727051E-01
    0.484196264912740E+01    0.104641910096767E+00
    0.484446269509580E+01    0.109780297420557E+00
    0.484696274106419E+01    0.115486929788013E+00
    0.484946278703258E+01    0.121874153601882E+00
    0.485196283300098E+01    0.129085010713722E+00
    0.485446287896937E+01    0.137304292259351E+00
    0.485696292493777E+01    0.146774644508635E+00
    0.485946297090616E+01    0.157820593803542E+00
    0.486196301687455E+01    0.170885350503580E+00
    0.486446306284295E+01    0.186588926772808E+00
    0.486696310881134E+01    0.205823177445752E+00
    0.486946315477973E+01    0.229913683959137E+00
    0.487196320074813E+01    0.260909076724314E+00
    0.487446324671652E+01    0.302128819564696E+00
    0.487696329268492E+01    0.359276157895740E+00
    0.487946333865331E+01    0.442908425149952E+00
    0.488196338462170E+01    0.574585562497202E+00
    0.488446343059010E+01    0.804741770100123E+00
    0.488696347655849E+01    0.127771692129424E+01
    0.488946352252688E+01    0.257240584343447E+01
    0.489196356849528E+01    0.950662330187684E+01
    0.489446361446367E+01    0.244878066166765E+04
    0.489696366043206E+01    0.626155895637131E+01
    0.489946370640046E+01    0.122963568797363E+01
    0.490196375236885E+01    0.435739808952272E+00
    0.490446379833725E+01    0.203723364396609E+00
    0.490696384430564E+01    0.107164994187588E+00
    0.490946389027403E+01    0.613137532012690E-01
    0.491196393624243E+01    0.379841258913365E-01
    0.491446398221082E+01    0.258413228700453E-01
    0.491696402817921E+01    0.197122895306598E-01
    0.491946407414761E+01    0.170111497012155E-01
    0.492196412011600E+01    0.163544108453940E-01
    0.492446416608440E+01    0.169627516011796E-01
    0.492696421205279E+01    0.183798866368749E-01
    0.492946425802118E+01    0.203312890251488E-01
    0.493196430398958E+01    0.226492427686153E-01
    0.493446434995797E+01    0.252312996952982E-01
    0.493696439592636E+01    0.280164396946383E-01
    0.493946444189476E+01    0.309710465661017E-01
    0.494196448786315E+01    0.340805635678770E-01
    0.494446453383155E+01    0.373445881214746E-01
    0.494696457979994E+01    0.407741701358549E-01
    0.494946462576833E+01    0.443906410092866E-01
    0.495196467173673E+01    0.482256403164249E-01
    0.495446471770512E+01    0.523222404506503E-01
    0.495696476367351E+01    0.567372660678051E-01
    0.495946480964191E+01    0.615451189854849E-01
    0.496196485561030E+01    0.668437101068576E-01
    0.496446490157869E+01    0.727635578581888E-01
    0.496696494754709E+01    0.794818995279562E-01
    0.496946499351548E+01    0.872450982920527E-01
    0.497196503948388E+01    0.964053922301725E-01
    0.497446508545227E+01    0.107483644936414E+00
    0.497696513142066E+01    0.121281878194073E+00
    0.497946517738906E+01    0.139097491745077E+00
    0.498196522335745E+01    0.163162266490617E+00
    0.498446526932584E+01    0.197630040954569E+00
    0.498696531529424E+01    0.251087794750062E+00
    0.498946536126263E+01    0.344109160636757E+00
    0.499196540723103E+01    0.538412966572252E+00
    0.499446545319942E+01    0.110866908230725E+01
    0.499696549916781E+01    0.528548315540675E+01
    0.499946554513621E+01    0.209613393726215E+02
    0.500196559110460E+01    0.780353959016894E+00
    0.500446563707299E+01    0.174825768610892E+00
    0.500696568304139E+01    0.592608310425228E-01
    0.500946572900978E+01    0.263886656943822E-01
    0.501196577497817E+01    0.168782690305854E-01
    0.501446582094657E+01    0.157741343992006E-01
    0.501696586691496E+01    0.181901473704503E-01
    0.501946591288336E+01    0.222805598148064E-01
    0.502196595885175E+01    0.273054476424874E-01
    0.502446600482014E+01    0.329915053529288E-01
    0.502696605078854E+01    0.392977605687114E-01
    0.502946609675693E+01    0.463320105106991E-01
    0.503196614272532E+01    0.543383085030743E-01
    0.503446618869372E+01    0.637367926530100E-01
    0.503696623466211E+01    0.752329605610087E-01
    0.503946628063051E+01    0.900646241446003E-01
    0.504196632659890E+01    0.110586576014801E+00
    0.504446637256729E+01    0.141836871893416E+00
    0.504696641853569E+01    0.196614979533447E+00
    0.504946646450408E+01    0.317716576661354E+00
    0.505196651047247E+01    0.748510872063598E+00
    0.505446655644087E+01    0.111632326072376E+02
    0.505696660240926E+01    0.946682572399291E+00
    0.505946664837766E+01    0.104375983953234E+00
    0.506196669434605E+01    0.311364992553140E-01
    0.506446674031444E+01    0.222989462601252E-01
    0.506696678628284E+01    0.268688720644741E-01
    0.506946683225123E+01    0.361812835808096E-01
    0.507196687821962E+01    0.489072117784221E-01
    0.507446692418802E+01    0.663709507240404E-01
    0.507696697015641E+01    0.928731840395183E-01
    0.507946701612480E+01    0.140137333865706E+00
    0.508196706209320E+01    0.246757847311667E+00
    0.508446710806159E+01    0.597211229770812E+00
    0.508696715402999E+01    0.322401313171793E+01
    0.508946719999838E+01    0.214235956303903E+03
    0.509196724596677E+01    0.335387027618995E+01
    0.509446729193517E+01    0.175079957362448E+01
    0.509696733790356E+01    0.166575775775374E+01
    0.509946738387195E+01    0.221816688672007E+01
    0.510196742984035E+01    0.388819410619918E+01
    0.510446747580874E+01    0.929792391829213E+01
    0.510696752177714E+01    0.367175838175120E+02
    0.510946756774553E+01    0.697857194952319E+03
    0.511196761371392E+01    0.354756992239287E+03
    0.511446765968232E+01    0.101763283974384E+03
    0.511696770565071E+01    0.906162869015124E+02
    0.511946775161910E+01    0.148533767125047E+03
    0.512196779758750E+01    0.590294720302684E+03
    0.512446784355589E+01    0.109919380094032E+07
    0.512696788952428E+01    0.487910411260157E+03
    0.512946793549268E+01    0.189949906893298E+03
    0.513196798146107E+01    0.143956225720356E+03
    0.513446802742947E+01    0.161043538107720E+03
    0.513696807339786E+01    0.257886654431687E+03
    0.513946811936625E+01    0.718136238094517E+03
    0.514196816533465E+01    0.538003206281063E+05
    0.514446821130304E+01    0.617203982119522E+05
    0.514696825727143E+01    0.118231618089223E+04
    0.514946830323983E+01    0.424742578838325E+03
    0.515196834920822E+01    0.261072830240272E+03
    0.515446839517662E+01    0.209710852543080E+03
    0.515696844114501E+01    0.203225184336109E+03
    0.515946848711340E+01    0.232739118947045E+03
    0.516196853308180E+01    0.322148931729322E+03
    0.516446857905019E+01    0.607708684270254E+03
    0.516696862501858E+01    0.487401725615726E+04
    0.516946867098698E+01    0.379479537254023E+04
    0.517196871695537E+01    0.151197862228945E+06
    0.517446876292377E+01    0.200466445199401E+04
    0.517696880889216E+01    0.597839829330676E+03
    0.517946885486055E+01    0.299700954870295E+03
    0.518196890082895E+01    0.190597817326334E+03
    0.518446894679734E+01    0.185286901730789E+22
    0.518696899276573E+01    0.277659917895575E+17
    0.518946903873413E+01    0.811142892504919E+14
    0.519196908470252E+01    0.145828491801562E+13
    0.519446913067092E+01    0.662274498727960E+11
    0.519696917663931E+01    0.527730521886975E+10
    0.519946922260770E+01    0.613663148694522E+09
    0.520196926857610E+01    0.937902252748711E+08
    0.520446931454449E+01    0.177463288031705E+08
    0.520696936051288E+01    0.401637337958666E+07
    0.520946940648128E+01    0.106427807564068E+07
    0.521196945244967E+01    0.324906016788730E+06
    0.521446949841807E+01    0.112503725772224E+06
    0.521696954438646E+01    0.434470539758831E+05
    0.521946959035485E+01    0.183858891875424E+05
    0.522196963632325E+01    0.838353569707844E+04
    0.522446968229164E+01    0.405887552691328E+04
    0.522696972826003E+01    0.206177033327762E+04
    0.522946977422843E+01    0.108879492647565E+04
    0.523196982019682E+01    0.593712920627920E+03
    0.523446986616521E+01    0.332675007861999E+03
    0.523696991213361E+01    0.190899031304132E+03
    0.523946995810200E+01    0.111921775694781E+03
    0.524197000407040E+01    0.669333632712710E+02
    0.524447005003879E+01    0.407790204484409E+02
    0.524697009600718E+01    0.252800445219623E+02
    0.524947014197558E+01    0.159248650114356E+02
    0.525197018794397E+01    0.101766205838809E+02
    0.525447023391236E+01    0.658384413940737E+01
    0.525697027988076E+01    0.430233592160783E+01
    0.525947032584915E+01    0.283305402712562E+01
    0.526197037181755E+01    0.187601263551491E+01
    0.526447041778594E+01    0.124765880008940E+01
    0.526697046375433E+01    0.833543037301921E+00
    0.526947050972273E+01    0.560881718584685E+00
    0.527197055569112E+01    0.382462006445071E+00
    0.527447060165951E+01    0.267080685123530E+00
    0.527697064762791E+01    0.193782021867231E+00
    0.527947069359630E+01    0.148324835011921E+00
    0.528197073956470E+01    0.120970748915706E+00
    0.528447078553309E+01    0.105064969631005E+00
    0.528697083150148E+01    0.960999152326351E-01
    0.528947087746988E+01    0.910791476596465E-01
    0.529197092343827E+01    0.880730854998373E-01
    0.529447096940666E+01    0.859012451832123E-01
    0.529697101537506E+01    0.839010527757680E-01
    0.529947106134345E+01    0.817581271582694E-01
    0.530197110731184E+01    0.793816897239267E-01
    0.530447115328024E+01    0.768139727038368E-01
    0.530697119924863E+01    0.741656676590324E-01
    0.530947124521703E+01    0.715714471365959E-01
    0.531197129118542E+01    0.691609085832223E-01
    0.531447133715381E+01    0.670412175293294E-01
    0.531697138312221E+01    0.652884285950108E-01
    0.531947142909060E+01    0.639450250434607E-01
    0.532197147505899E+01    0.630216927430749E-01
    0.532447152102739E+01    0.625017468805778E-01
    0.532697156699578E+01    0.623469849166406E-01
    0.532947161296418E+01    0.625040408585404E-01
    0.533197165893257E+01    0.629105752016490E-01
    0.533447170490096E+01    0.635008511290858E-01
    0.533697175086936E+01    0.642104243125912E-01
    0.533947179683775E+01    0.649798139266170E-01
    0.534197184280614E+01    0.657571297802141E-01
    0.534447188877454E+01    0.664997087085552E-01
    0.534697193474293E+01    0.671748665906442E-01
    0.534947198071132E+01    0.677599046724913E-01
    0.535197202667972E+01    0.682415242169695E-01
    0.535447207264811E+01    0.686148055884061E-01
    0.535697211861651E+01    0.688819048806718E-01
    0.535947216458490E+01    0.690505673481167E-01
    0.536197221055329E+01    0.691326752874306E-01
    0.536447225652169E+01    0.691427502998426E-01
    0.536697230249008E+01    0.690966545686167E-01
    0.536947234845847E+01    0.690104361540820E-01
    0.537197239442687E+01    0.688993836300408E-01
    0.537447244039526E+01    0.687772981531262E-01
    0.537697248636366E+01    0.686559817987784E-01
    0.537947253233205E+01    0.685449296622432E-01
    0.538197257830044E+01    0.684512051928169E-01
    0.538447262426884E+01    0.683794693264970E-01
    0.538697267023723E+01    0.683321412986182E-01
    0.538947271620562E+01    0.683096479581543E-01
    0.539197276217402E+01    0.683107429165353E-01
    0.539447280814241E+01    0.683328608302476E-01
    0.539697285411081E+01    0.683724838298284E-01
    0.539947290007920E+01    0.684254986273992E-01
    0.540197294604759E+01    0.684875272576169E-01
    0.540447299201599E+01    0.685542186822240E-01
    0.540697303798438E+01    0.686214926279653E-01
    0.540947308395277E+01    0.686857308777146E-01
    0.541197312992117E+01    0.687439146479008E-01
    0.541447317588956E+01    0.687937095669536E-01
    0.541697322185795E+01    0.688335023051810E-01
    0.541947326782635E+01    0.688623938732130E-01
    0.542197331379474E+01    0.688801576041506E-01
    0.542447335976314E+01    0.688871680229406E-01
    0.542697340573153E+01    0.688843092377948E-01
    0.542947345169992E+01    0.688728700630648E-01
    0.543197349766832E+01    0.688544329799446E-01
    0.543447354363671E+01    0.688307632196970E-01
    0.543697358960510E+01    0.688037033193814E-01
    0.543947363557350E+01    0.687750774586694E-01
    0.544197368154189E+01    0.687466088081285E-01
    0.544447372751029E+01    0.687198520451409E-01
    0.544697377347868E+01    0.686961421989201E-01
    0.544947381944707E+01    0.686765600465457E-01
    0.545197386541547E+01    0.686619135225380E-01
    0.545447391138386E+01    0.686527339304620E-01
    0.545697395735225E+01    0.686492861281108E-01
    0.545947400332065E+01    0.686515839885020E-01
    0.546197404928904E+01    0.686594294453026E-01
    0.546447409525743E+01    0.686724373904285E-01
    0.546697414122583E+01    0.686900803751843E-01
    0.546947418719422E+01    0.687117284783323E-01
    0.547197423316262E+01    0.687366900495475E-01
    0.547447427913101E+01    0.687642504088825E-01
    0.547697432509940E+01    0.687937070579516E-01
    0.547947437106780E+01    0.688244002930109E-01
    0.548197441703619E+01    0.688557374075846E-01
    0.548447446300458E+01    0.688872169359315E-01
    0.548697450897298E+01    0.689184325827827E-01
    0.548947455494137E+01    0.689490899462118E-01
    0.549197460090977E+01    0.689790040315350E-01
    0.549447464687816E+01    0.690080971168663E-01
    0.549697469284655E+01    0.690363914813111E-01
    0.549947473881495E+01    0.690639986300627E-01
    0.550197478478334E+01    0.690911058647369E-01
    0.550447483075173E+01    0.691179610325352E-01
    0.550697487672013E+01    0.691448563334572E-01
    0.550947492268852E+01    0.691721119157271E-01
    0.551197496865692E+01    0.692000599892933E-01
    0.551447501462531E+01    0.692290300499534E-01
    0.551697506059370E+01    0.692593357062604E-01
    0.551947510656210E+01    0.692912634751765E-01
    0.552197515253049E+01    0.693250638331582E-01
    0.552447519849888E+01    0.693609445844626E-01
    0.552697524446728E+01    0.693990666704389E-01
    0.552947529043567E+01    0.694395422746195E-01
    0.553197533640406E+01    0.694824351038601E-01
    0.553447538237246E+01    0.695277626093739E-01
    0.553697542834085E+01    0.695754998736918E-01
    0.553947547430925E+01    0.696255848446799E-01
    0.554197552027764E+01    0.696779245831824E-01
    0.554447556624603E+01    0.697324021803279E-01
    0.554697561221443E+01    0.697888840117700E-01
    0.554947565818282E+01    0.698472270128987E-01
    0.555197570415121E+01    0.699072856931618E-01
    0.555447575011961E+01    0.699689186289053E-01
    0.555697579608800E+01    0.700319943162075E-01
    0.555947584205640E+01    0.700963959364580E-01
    0.556197588802479E+01    0.701620256927341E-01
    0.556447593399318E+01    0.702288069787387E-01
    0.556697597996158E+01    0.702966870727673E-01
    0.556947602592997E+01    0.703656374380924E-01
    0.557197607189836E+01    0.704356537142570E-01
    0.557447611786676E+01    0.705067546807343E-01
    0.557697616383515E+01    0.705789804592830E-01
    0.557947620980354E+01    0.706523900897661E-01
    0.558197625577194E+01    0.707270586212211E-01
    0.558447630174033E+01    0.708030738853152E-01
    0.558697634770873E+01    0.708805329291845E-01
    0.558947639367712E+01    0.709595388665889E-01
    0.559197643964551E+01    0.710401971047754E-01
    0.559447648561391E+01    0.711226123893221E-01
    0.559697653158230E+01    0.712068858652170E-01
    0.559947657755070E+01    0.712931125825132E-01
    0.560197662351909E+01    0.713813794436603E-01
    0.560447666948748E+01    0.714717636328299E-01
    0.560697671545588E+01    0.715643315429804E-01
    0.560947676142427E+01    0.716591382008493E-01
    0.561197680739267E+01    0.717562271724491E-01
    0.561447685336106E+01    0.718556309103048E-01
    0.561697689932945E+01    0.719573714990285E-01
    0.561947694529785E+01    0.720614617417443E-01
    0.562197699126624E+01    0.721679065329607E-01
    0.562447703723463E+01    0.722767040461301E-01
    0.562697708320303E+01    0.723878489163589E-01
    0.562947712917142E+01    0.725013314792798E-01
    0.563197717513982E+01    0.726171417195404E-01
    0.563447722110821E+01    0.727352700534603E-01
    0.563697726707660E+01    0.728557090556440E-01
    0.563947731304500E+01    0.729784548913250E-01
    0.564197735901339E+01    0.731035085483173E-01
    0.564447740498179E+01    0.732308768442796E-01
    0.564697745095018E+01    0.733605731924512E-01
    0.564947749691857E+01    0.734926181193675E-01
    0.565197754288697E+01    0.736270395345333E-01
    0.565447758885536E+01    0.737638727669201E-01
    0.565697763482375E+01    0.739031603774429E-01
    0.565947768079215E+01    0.740449517745972E-01
    0.566197772676054E+01    0.741893026575178E-01
    0.566447777272894E+01    0.743362742398575E-01
    0.566697781869733E+01    0.744859346684269E-01
    0.566947786466573E+01    0.746383496409466E-01
    0.567197791063412E+01    0.747935959033012E-01
    0.567447795660251E+01    0.749517480455714E-01
    0.567697800257091E+01    0.751128827942492E-01
    0.567947804853930E+01    0.752770774502329E-01
    0.568197809450769E+01    0.754444091462301E-01
    0.568447814047609E+01    0.756149542249460E-01
    0.568697818644448E+01    0.757887877371437E-01
    0.568947823241288E+01    0.759659830817156E-01
    0.569197827838127E+01    0.761466113691056E-01
    0.569447832434966E+01    0.763307427376994E-01
    0.569697837031806E+01    0.765184440137769E-01
    0.569947841628645E+01    0.767097807889950E-01
    0.570197846225485E+01    0.769048168678316E-01
    0.570447850822324E+01    0.771036147043493E-01
    0.570697855419163E+01    0.773062358146540E-01
    0.570947860016003E+01    0.775127412484464E-01
    0.571197864612842E+01    0.777231921055238E-01
    0.571447869209681E+01    0.779376500785996E-01
    0.571697873806521E+01    0.781561780087582E-01
    0.571947878403360E+01    0.783788404343823E-01
    0.572197883000200E+01    0.786057041194999E-01
    0.572447887597039E+01    0.788368385515475E-01
    0.572697892193878E+01    0.790723163915868E-01
    0.572947896790718E+01    0.793122138738883E-01
    0.573197901387557E+01    0.795566110962628E-01
    0.573447905984397E+01    0.798055927329426E-01
    0.573697910581236E+01    0.800592470784513E-01
    0.573947915178075E+01    0.803176677123449E-01
    0.574197919774915E+01    0.805809525939730E-01
    0.574447924371754E+01    0.808492043955622E-01
    0.574697928968594E+01    0.811225304648513E-01
    0.574947933565433E+01    0.814010427659209E-01
    0.575197938162272E+01    0.816848577833496E-01
    0.575447942759112E+01    0.819740964005919E-01
    0.575697947355951E+01    0.822688837625675E-01
    0.575947951952790E+01    0.825693491300779E-01
    0.576197956549630E+01    0.828756257325594E-01
    0.576447961146469E+01    0.831878506353196E-01
    0.576697965743309E+01    0.835061646139323E-01
    0.576947970340148E+01    0.838307120629120E-01
    0.577197974936987E+01    0.841616409268547E-01
    0.577447979533827E+01    0.844991026577250E-01
    0.577697984130666E+01    0.848432523395606E-01
    0.577947988727506E+01    0.851942483909354E-01
    0.578197993324345E+01    0.855522531223027E-01
    0.578447997921184E+01    0.859174325388726E-01
    0.578698002518024E+01    0.862899566252062E-01
    0.578948007114863E+01    0.866699995456953E-01
    0.579198011711703E+01    0.870577398959810E-01
    0.579448016308542E+01    0.874533609904312E-01
    0.579698020905381E+01    0.878570511796058E-01
    0.579948025502221E+01    0.882690042077320E-01
    0.580198030099060E+01    0.886894195303967E-01
    0.580448034695899E+01    0.891185028362926E-01
    0.580698039292739E+01    0.895564662996615E-01
    0.580948043889578E+01    0.900035291012393E-01
    0.581198048486418E+01    0.904599178343595E-01
    0.581448053083257E+01    0.909258669458319E-01
    0.581698057680096E+01    0.914016191815880E-01
    0.581948062276936E+01    0.918874260366914E-01
    0.582198066873775E+01    0.923835482051393E-01
    0.582448071470615E+01    0.928902560335826E-01
    0.582698076067454E+01    0.934078299741896E-01
    0.582948080664293E+01    0.939365610431301E-01
    0.583198085261133E+01    0.944767512788342E-01
    0.583448089857972E+01    0.950287142067982E-01
    0.583698094454811E+01    0.955927753137312E-01
    0.583948099051651E+01    0.961692725268301E-01
    0.584198103648490E+01    0.967585566989227E-01
    0.584448108245330E+01    0.973609917649541E-01
    0.584698112842169E+01    0.979769575699164E-01
    0.584948117439009E+01    0.986068451007369E-01
    0.585198122035848E+01    0.992510631222933E-01
    0.585448126632687E+01    0.999100353206087E-01
    0.585698131229527E+01    0.100584201811706E+00
    0.585948135826366E+01    0.101274019814091E+00
    0.586198140423205E+01    0.101979964384900E+00
    0.586448145020045E+01    0.102702529213136E+00
    0.586698149616884E+01    0.103442227463478E+00
    0.586948154213724E+01    0.104199592687596E+00
    0.587198158810563E+01    0.104975179785008E+00
    0.587448163407402E+01    0.105769566046185E+00
    0.587698168004242E+01    0.106583352263805E+00
    0.587948172601081E+01    0.107417163916221E+00
    0.588198177197921E+01    0.108271652442176E+00
    0.588448181794760E+01    0.109147496601829E+00
    0.588698186391599E+01    0.110045404101398E+00
    0.588948190988439E+01    0.110966111884911E+00
    0.589198195585278E+01    0.111910390914092E+00
    0.589448200182117E+01    0.112879044139641E+00
    0.589698204778957E+01    0.113872910722386E+00
    0.589948209375796E+01    0.114892867393024E+00
    0.590198213972636E+01    0.115939830624409E+00
    0.590448218569475E+01    0.117014758906813E+00
    0.590698223166314E+01    0.118118655184629E+00
    0.590948227763154E+01    0.119252569446666E+00
    0.591198232359993E+01    0.120417601458029E+00
    0.591448236956833E+01    0.121614903953402E+00
    0.591698241553672E+01    0.122845685173416E+00
    0.591948246150511E+01    0.124111212996513E+00
    0.592198250747351E+01    0.125412818063345E+00
    0.592448255344190E+01    0.126751897765939E+00
    0.592698259941030E+01    0.128129920369815E+00
    0.592948264537869E+01    0.129548429437383E+00
    0.593198269134708E+01    0.131009048577077E+00
    0.593448273731548E+01    0.132513486536258E+00
    0.593698278328387E+01    0.134063542680830E+00
    0.593948282925227E+01    0.135661112882638E+00
    0.594198287522066E+01    0.137308195869363E+00
    0.594448292118905E+01    0.139006900045363E+00
    0.594698296715745E+01    0.140759450877013E+00
    0.594948301312584E+01    0.142568198846451E+00
    0.595198305909423E+01    0.144435628062208E+00
    0.595448310506263E+01    0.146364365551411E+00
    0.595698315103102E+01    0.148357191336973E+00
    0.595948319699942E+01    0.150417048594362E+00
    0.596198324296781E+01    0.152547060672444E+00
    0.596448328893620E+01    0.154750531724857E+00
    0.596698333490460E+01    0.157030974996203E+00
    0.596948338087299E+01    0.159392119686196E+00
    0.597198342684139E+01    0.161837929772647E+00
    0.597448347280978E+01    0.164372622062810E+00
    0.597698351877817E+01    0.167000686077300E+00
    0.597948356474657E+01    0.169726905746425E+00
    0.598198361071496E+01    0.172556383202094E+00
    0.598448365668335E+01    0.175494564862792E+00
    0.598698370265175E+01    0.178547270081027E+00
    0.598948374862014E+01    0.181720722615368E+00
    0.599198379458854E+01    0.185021585312714E+00
    0.599448384055693E+01    0.188456998310681E+00
    0.599698388652532E+01    0.192034621204344E+00
    0.599948393249372E+01    0.195762679654355E+00
    0.600198397846211E+01    0.199650016282637E+00
    0.600448402443051E+01    0.203706154246587E+00
    0.600698407039890E+01    0.207941343739300E+00
    0.600948411636729E+01    0.212366654770240E+00
    0.601198416233569E+01    0.216994041515424E+00
    0.601448420830408E+01    0.221836434612525E+00
    0.601698425427247E+01    0.226907839296238E+00
    0.601948430024087E+01    0.232223445604575E+00
    0.602198434620926E+01    0.237799752140362E+00
    0.602448439217766E+01    0.243654705285309E+00
    0.602698443814605E+01    0.249807856102463E+00
    0.602948448411445E+01    0.256280537499748E+00
    0.603198453008284E+01    0.263096065115721E+00
    0.603448457605123E+01    0.270279964670109E+00
    0.603698462201963E+01    0.277860231142948E+00
    0.603948466798802E+01    0.285867623986866E+00
    0.604198471395641E+01    0.294336004690381E+00
    0.604448475992481E+01    0.303302723729308E+00
    0.604698480589320E+01    0.312809065340607E+00
    0.604948485186160E+01    0.322900760288806E+00
    0.605198489782999E+01    0.333628578798855E+00
    0.605448494379838E+01    0.345049018354862E+00
    0.605698498976678E+01    0.357225104202774E+00
    0.605948503573517E+01    0.370227324225759E+00
    0.606198508170357E+01    0.384134724731916E+00
    0.606448512767196E+01    0.399036199671108E+00
    0.606698517364035E+01    0.415032013501796E+00
    0.606948521960875E+01    0.432235607526554E+00
    0.607198526557714E+01    0.450775751853321E+00
    0.607448531154553E+01    0.470799120941662E+00
    0.607698535751393E+01    0.492473390998593E+00
    0.607948540348232E+01    0.515990985686871E+00
    0.608198544945072E+01    0.541573622840557E+00
    0.608448549541911E+01    0.569477882638031E+00
    0.608698554138750E+01    0.600002044487241E+00
    0.608948558735590E+01    0.633494555271680E+00
    0.609198563332429E+01    0.670364580930812E+00
    0.609448567929269E+01    0.711095252808722E+00
    0.609698572526108E+01    0.756260426594511E+00
    0.609948577122947E+01    0.806546063716172E+00
    0.610198581719787E+01    0.862777755206446E+00
    0.610448586316626E+01    0.925956496796383E+00
    0.610698590913466E+01    0.997305675077574E+00
    0.610948595510305E+01    0.107833347830220E+01
    0.611198600107144E+01    0.117091681613267E+01
    0.611448604703984E+01    0.127741567851746E+01
    0.611698609300823E+01    0.140083126792467E+01
    0.611948613897663E+01    0.154502819956218E+01
    0.612198618494502E+01    0.171505233414073E+01
    0.612448623091341E+01    0.191759436578027E+01
    0.612698627688181E+01    0.216168127012640E+01
    0.612948632285020E+01    0.245973313804675E+01
    0.613198636881859E+01    0.282922474786059E+01
    0.613448641478699E+01    0.329538290393074E+01
    0.613698646075538E+01    0.389573050118446E+01
    0.613948650672378E+01    0.468808030297388E+01
    0.614198655269217E+01    0.576533749922937E+01
    0.614448659866056E+01    0.728465873698546E+01
    0.614698664462896E+01    0.952943397419268E+01
    0.614948669059735E+01    0.130543505605780E+02
    0.615198673656575E+01    0.190705662080534E+02
    0.615448678253414E+01    0.306628016309867E+02
    0.615698682850253E+01    0.577745243814685E+02
    0.615948687447093E+01    0.149084178126238E+03
    0.616198692043932E+01    0.100172605945971E+04
    0.616448696640771E+01    0.266834158232137E+04
    0.616698701237611E+01    0.198537384576317E+03
    0.616948705834450E+01    0.658328992653203E+02
    0.617198710431290E+01    0.322107776109545E+02
    0.617448715028129E+01    0.189319650596050E+02
    0.617698719624968E+01    0.123855990280526E+02
    0.617948724221808E+01    0.869341304710724E+01
    0.618198728818647E+01    0.641319491659240E+01
    0.618448733415487E+01    0.490971753515190E+01
    0.618698738012326E+01    0.386808773831017E+01
    0.618948742609165E+01    0.311791202176498E+01
    0.619198747206005E+01    0.256052654875579E+01
    0.619448751802844E+01    0.213563136692487E+01
    0.619698756399684E+01    0.180471117925146E+01
    0.619948760996523E+01    0.154224467601424E+01
    0.620198765593362E+01    0.133078705074586E+01
    0.620448770190202E+01    0.115809192541306E+01
    0.620698774787041E+01    0.101536152738085E+01
    0.620948779383881E+01    0.896146361481431E+00
    0.621198783980720E+01    0.795633249434954E+00
    0.621448788577559E+01    0.710172675317079E+00
    0.621698793174399E+01    0.636957825117200E+00
    0.621948797771238E+01    0.573802180705800E+00
    0.622198802368077E+01    0.518982576195667E+00
    0.622448806964917E+01    0.471126611711561E+00
    0.622698811561756E+01    0.429130671296772E+00
    0.622948816158596E+01    0.392099405854454E+00
    0.623198820755435E+01    0.359300498984050E+00
    0.623448825352274E+01    0.330130465095473E+00
    0.623698829949114E+01    0.304088513139626E+00
    0.623948834545953E+01    0.280756376623178E+00
    0.624198839142793E+01    0.259782604204299E+00
    0.624448843739632E+01    0.240870228413213E+00
    0.624698848336471E+01    0.223766982748315E+00
    0.624948852933311E+01    0.208257527401250E+00
    0.625198857530150E+01    0.194157182828693E+00
    0.625448862126989E+01    0.181306873438899E+00
    0.625698866723829E+01    0.169569012912281E+00
    0.625948871320668E+01    0.158824137859812E+00
    0.626198875917508E+01    0.148968138556748E+00
    0.626448880514347E+01    0.139909969021202E+00
    0.626698885111186E+01    0.131569744106592E+00
    0.626948889708026E+01    0.123877151042685E+00
    0.627198894304865E+01    0.116770116873638E+00
    0.627448898901705E+01    0.110193687109569E+00
    0.627698903498544E+01    0.104099076981248E+00
    0.627948908095383E+01    0.984428665202249E-01
    0.628198912692223E+01    0.931863148492347E-01
    0.628448917289062E+01    0.882947740336482E-01
    0.628698921885902E+01    0.837371863689114E-01
    0.628948926482741E+01    0.794856518419461E-01
    0.629198931079580E+01    0.755150548358612E-01
    0.629448935676420E+01    0.718027410030270E-01
    0.629698940273259E+01    0.683282367932262E-01
    0.629948944870099E+01    0.650730053280189E-01
    0.630198949466938E+01    0.620202333645785E-01
    0.630448954063777E+01    0.591546449244468E-01
    0.630698958660617E+01    0.564623378508675E-01
    0.630948963257456E+01    0.539306401422782E-01
    0.631198967854295E+01    0.515479833869409E-01
    0.631448972451135E+01    0.493037910123806E-01
    0.631698977047974E+01    0.471883794449811E-01
    0.631948981644814E+01    0.451928704109751E-01
    0.632198986241653E+01    0.433091130957229E-01
    0.632448990838492E+01    0.415296154032551E-01
    0.632698995435332E+01    0.398474803302688E-01
    0.632949000032171E+01    0.382563535949834E-01
    0.633199004629011E+01    0.367503721044850E-01
    0.633449009225850E+01    0.353241205646952E-01
    0.633699013822689E+01    0.339725916436846E-01
    0.633949018419529E+01    0.326911502898210E-01
    0.634199023016368E+01    0.314755015916694E-01
    0.634449027613207E+01    0.303216618008705E-01
    0.634699032210047E+01    0.292259321671813E-01
    0.634949036806886E+01    0.281848752788644E-01
    0.635199041403726E+01    0.271952936406746E-01
    0.635449046000565E+01    0.262542102526673E-01
    0.635699050597404E+01    0.253588509781496E-01
    0.635949055194244E+01    0.245066285200710E-01
    0.636199059791083E+01    0.236951278392647E-01
    0.636449064387923E+01    0.229220928899795E-01
    0.636699068984762E+01    0.221854137908055E-01
    0.636949073581601E+01    0.214831186916039E-01
    0.637199078178441E+01    0.208133584677286E-01
    0.637449082775280E+01    0.201744021055644E-01
    0.637699087372120E+01    0.195646261770065E-01
    0.637949091968959E+01    0.189825073916629E-01
    0.638199096565798E+01    0.184266154672382E-01
    0.638449101162638E+01    0.178956065707773E-01
    0.638699105759477E+01    0.173882172866986E-01
    0.638949110356317E+01    0.169032590723056E-01
    0.639199114953156E+01    0.164396124695367E-01
    0.639449119549995E+01    0.159962254632644E-01
    0.639699124146835E+01    0.155721032928592E-01
    0.639949128743674E+01    0.151663099854694E-01
    0.640199133340513E+01    0.147779620037608E-01
    0.640449137937353E+01    0.144062252855746E-01
    0.640699142534192E+01    0.140503120578001E-01
    0.640949147131032E+01    0.137094778847061E-01
    0.641199151727871E+01    0.133830189255222E-01
    0.641449156324710E+01    0.130702693901986E-01
    0.641699160921550E+01    0.127705991756600E-01
    0.641949165518389E+01    0.124834116690375E-01
    0.642199170115229E+01    0.122081417033831E-01
    0.642449174712068E+01    0.119442536554141E-01
    0.642699179308907E+01    0.116912396733072E-01
    0.642949183905747E+01    0.114486180250445E-01
    0.643199188502586E+01    0.112159315577016E-01
    0.643449193099425E+01    0.109927462603738E-01
    0.643699197696265E+01    0.107786499213032E-01
    0.643949202293104E+01    0.105732508739900E-01
    0.644199206889944E+01    0.103761768247737E-01
    0.644449211486783E+01    0.101870737562361E-01
    0.644699216083622E+01    0.100056049019914E-01
    0.644949220680462E+01    0.983144978680355E-02
    0.645199225277301E+01    0.966430329159771E-02
    0.645449229874141E+01    0.950387492196750E-02
    0.645699234470980E+01    0.934988785968085E-02
    0.645949239067819E+01    0.920207833130291E-02
    0.646199243664659E+01    0.906019487595584E-02
    0.646449248261498E+01    0.892399769412162E-02
    0.646699252858338E+01    0.879325803369488E-02
    0.646949257455177E+01    0.866775761251485E-02
    0.647199262052016E+01    0.854728807533958E-02
    0.647449266648856E+01    0.843165048331950E-02
    0.647699271245695E+01    0.832065483305991E-02
    0.647949275842535E+01    0.821411960417357E-02
    0.648199280439374E+01    0.811187133277766E-02
    0.648449285036213E+01    0.801374420217263E-02
    0.648699289633053E+01    0.791957970338841E-02
    0.648949294229892E+01    0.782922619764137E-02
    0.649199298826731E+01    0.774253865652210E-02
    0.649449303423571E+01    0.765937836167233E-02
    0.649699308020410E+01    0.757961239652055E-02
    0.649949312617250E+01    0.750311371381775E-02
    0.650199317214089E+01    0.742976057424731E-02
    0.650449321810928E+01    0.735943641082936E-02
    0.650699326407768E+01    0.729202957037939E-02
    0.650949331004607E+01    0.722743308586679E-02
    0.651199335601447E+01    0.716554445988160E-02
    0.651449340198286E+01    0.710626546020078E-02
    0.651699344795125E+01    0.704950192990293E-02
    0.651949349391965E+01    0.699516345079094E-02
    0.652199353988804E+01    0.694316380059584E-02
    0.652449358585644E+01    0.689341966444846E-02
    0.652699363182483E+01    0.684585148395959E-02
    0.652949367779322E+01    0.680038286263367E-02
    0.653199372376162E+01    0.675694049464418E-02
    0.653449376973001E+01    0.671545403149329E-02
    0.653699381569840E+01    0.667585595244658E-02
    0.653949386166680E+01    0.663808144223311E-02
    0.654199390763519E+01    0.660206827340756E-02
    0.654449395360359E+01    0.656775669521391E-02
    0.654699399957198E+01    0.653508932725820E-02
    0.654949404554037E+01    0.650401105851753E-02
    0.655199409150877E+01    0.647446895110146E-02
    0.655449413747716E+01    0.644641214843621E-02
    0.655699418344556E+01    0.641979178808152E-02
    0.655949422941395E+01    0.639456091855375E-02
    0.656199427538234E+01    0.637067442023654E-02
    0.656449432135074E+01    0.634808892991791E-02
    0.656699436731913E+01    0.632676276918984E-02
    0.656949441328753E+01    0.630665587616186E-02
    0.657199445925592E+01    0.628772974047511E-02
    0.657449450522431E+01    0.626994734166897E-02
    0.657699455119271E+01    0.625327309020870E-02
    0.657949459716110E+01    0.623767277165146E-02
    0.658199464312949E+01    0.622311349597228E-02
    0.658449468909789E+01    0.620956363899067E-02
    0.658699473506628E+01    0.619699280622422E-02
    0.658949478103468E+01    0.618537177856869E-02
    0.659199482700307E+01    0.617467247203494E-02
    0.659449487297146E+01    0.616486789631583E-02
    0.659699491893986E+01    0.615593211553894E-02
    0.659949496490825E+01    0.614784021127687E-02
    0.660199501087665E+01    0.614056824711996E-02
    0.660449505684504E+01    0.613409323511445E-02
    0.660699510281343E+01    0.612839310382361E-02
    0.660949514878183E+01    0.612344666799995E-02
    0.661199519475022E+01    0.611923359961577E-02
    0.661449524071861E+01    0.611573440038737E-02
    0.661699528668701E+01    0.611293037546660E-02
    0.661949533265540E+01    0.611080360812060E-02
    0.662199537862380E+01    0.610933693516645E-02
    0.662449542459219E+01    0.610851396097993E-02
    0.662699547056058E+01    0.610831888540797E-02
    0.662949551652898E+01    0.610873674408833E-02
    0.663199556249737E+01    0.610975315950628E-02
    0.663449560846577E+01    0.611135442006499E-02
    0.663699565443416E+01    0.611352744708935E-02
    0.663949570040255E+01    0.611625977625222E-02
    0.664199574637095E+01    0.611953954092398E-02
    0.664449579233934E+01    0.612335545474992E-02
    0.664699583830774E+01    0.612769679207013E-02
    0.664949588427613E+01    0.613255442573996E-02
    0.665199593024452E+01    0.613791576724516E-02
    0.665449597621292E+01    0.614377455128177E-02
    0.665699602218131E+01    0.615012129264916E-02
    0.665949606814971E+01    0.615694788783941E-02
    0.666199611411810E+01    0.616424672802838E-02
    0.666449616008649E+01    0.617201068205580E-02
    0.666699620605489E+01    0.618023308432400E-02
    0.666949625202328E+01    0.618890772553166E-02
    0.667199629799167E+01    0.619802884232230E-02
    0.667449634396007E+01    0.620759110901869E-02
    0.667699638992846E+01    0.621758962918015E-02
    0.667949643589686E+01    0.622801992828993E-02
    0.668199648186525E+01    0.623887794682295E-02
    0.668449652783364E+01    0.625016003380750E-02
    0.668699657380204E+01    0.626186294145458E-02
    0.668949661977043E+01    0.627398382004447E-02
    0.669199666573883E+01    0.628652021381465E-02
    0.669449671170722E+01    0.629947005707811E-02
    0.669699675767561E+01    0.631283167176002E-02
    0.669949680364401E+01    0.632660376480632E-02
    0.670199684961240E+01    0.634078542696852E-02
    0.670449689558080E+01    0.635537613180590E-02
    0.670699694154919E+01    0.637037573587606E-02
    0.670949698751758E+01    0.638578447919622E-02
    0.671199703348598E+01    0.640160298683946E-02
    0.671449707945437E+01    0.641783227106133E-02
    0.671699712542276E+01    0.643447373394581E-02
    0.671949717139116E+01    0.645152917153174E-02
    0.672199721735955E+01    0.646900077789641E-02
    0.672449726332795E+01    0.648689115033905E-02
    0.672699730929634E+01    0.650520329534839E-02
    0.672949735526473E+01    0.652394063811353E-02
    0.673199740123313E+01    0.654310701646674E-02
    0.673449744720152E+01    0.656270671595022E-02
    0.673699749316992E+01    0.658274445219917E-02
    0.673949753913831E+01    0.660322539016296E-02
    0.674199758510670E+01    0.662415517223586E-02
    0.674449763107510E+01    0.664553988972806E-02
    0.674699767704349E+01    0.666738613539045E-02
    0.674949772301189E+01    0.668970099694137E-02
    0.675199776898028E+01    0.671249207539649E-02
    0.675449781494867E+01    0.673576750082666E-02
    0.675699786091707E+01    0.675953599761333E-02
    0.675949790688546E+01    0.678380662839364E-02
    0.676199795285385E+01    0.680858940212478E-02
    0.676449799882225E+01    0.683389466312828E-02
    0.676699804479064E+01    0.685973345158044E-02
    0.676949809075904E+01    0.688611745062871E-02
    0.677199813672743E+01    0.691305901065705E-02
    0.677449818269582E+01    0.694057117463094E-02
    0.677699822866422E+01    0.696866770573255E-02
    0.677949827463261E+01    0.699736311393613E-02
    0.678199832060101E+01    0.702667265575239E-02
    0.678449836656940E+01    0.705661259516240E-02
    0.678699841253779E+01    0.708719967372292E-02
    0.678949845850619E+01    0.711845182590176E-02
    0.679199850447458E+01    0.715038780560820E-02
    0.679449855044297E+01    0.718302734025346E-02
    0.679699859641137E+01    0.721639117111317E-02
    0.679949864237976E+01    0.725050110156993E-02
    0.680199868834816E+01    0.728538004980728E-02
    0.680449873431655E+01    0.732105210461599E-02
    0.680699878028494E+01    0.735754258578850E-02
    0.680949882625334E+01    0.739487810906844E-02
    0.681199887222173E+01    0.743308665548654E-02
    0.681449891819013E+01    0.747219764613916E-02
    0.681699896415852E+01    0.751224202224124E-02
    0.681949901012691E+01    0.755325233215791E-02
    0.682199905609531E+01    0.759526282386053E-02
    0.682449910206370E+01    0.763830954534745E-02
    0.682699914803210E+01    0.768243045275089E-02
    0.682949919400049E+01    0.772766552653467E-02
    0.683199923996888E+01    0.777405689744406E-02
    0.683449928593728E+01    0.782164898204004E-02
    0.683699933190567E+01    0.787048862960764E-02
    0.683949937787407E+01    0.792062528053309E-02
    0.684199942384246E+01    0.797211113835561E-02
    0.684449946981085E+01    0.802500135574192E-02
    0.684699951577925E+01    0.807935423607574E-02
    0.684949956174764E+01    0.813523145200442E-02
    0.685199960771603E+01    0.819269828948759E-02
    0.685449965368443E+01    0.825182389057231E-02
    0.685699969965282E+01    0.831268155566912E-02
    0.685949974562122E+01    0.837534903748878E-02
    0.686199979158961E+01    0.843990888163115E-02
    0.686449983755800E+01    0.850644879198762E-02
    0.686699988352640E+01    0.857506203289277E-02
    0.686949992949479E+01    0.864584786949427E-02
    0.687199997546318E+01    0.871891205118056E-02
    0.687450002143158E+01    0.879436734356995E-02
    0.687700006739997E+01    0.887233411451641E-02
    0.687950011336837E+01    0.895294098033115E-02
    0.688200015933676E+01    0.903632552290209E-02
    0.688450020530516E+01    0.912263508062531E-02
    0.688700025127355E+01    0.921202763027464E-02
    0.688950029724194E+01    0.930467276740636E-02
    0.689200034321034E+01    0.940075280610489E-02
    0.689450038917873E+01    0.950046390473604E-02
    0.689700043514712E+01    0.960401777362432E-02
    0.689950048111552E+01    0.971164270424672E-02
    0.690200052708391E+01    0.982358571161660E-02
    0.690450057305231E+01    0.994011435951982E-02
    0.690700061902070E+01    0.100615190163937E-01
    0.690950066498909E+01    0.101881154127840E-01
    0.691200071095749E+01    0.103202475654094E-01
    0.691450075692588E+01    0.104582911399735E-01
    0.691700080289428E+01    0.106026573339673E-01
    0.691950084886267E+01    0.107537974289551E-01
    0.692200089483106E+01    0.109122078774839E-01
    0.692450094079946E+01    0.110784367769420E-01
    0.692700098676785E+01    0.112530909013882E-01
    0.692950103273625E+01    0.114368444823386E-01
    0.693200107870464E+01    0.116304495725673E-01
    0.693450112467303E+01    0.118347485736754E-01
    0.693700117064143E+01    0.120506894822714E-01
    0.693950121660982E+01    0.122793446131356E-01
    0.694200126257822E+01    0.125219338158472E-01
    0.694450130854661E+01    0.127798535655832E-01
    0.694700135451500E+01    0.130547138363347E-01
    0.694950140048340E+01    0.133483853870103E-01
    0.695200144645179E+01    0.136630612133934E-01
    0.695450149242018E+01    0.140013375104221E-01
    0.695700153838858E+01    0.143663219404730E-01
    0.695950158435697E+01    0.147617807340202E-01
    0.696200163032537E+01    0.151923419750680E-01
    0.696450167629376E+01    0.156637817016252E-01
    0.696700172226215E+01    0.161834345115525E-01
    0.696950176823055E+01    0.167607954199277E-01
    0.697200181419894E+01    0.174084224258676E-01
    0.697450186016733E+01    0.181433241125775E-01
    0.697700190613573E+01    0.189891519594479E-01
    0.697950195210412E+01    0.199797702692897E-01
    0.698200199807252E+01    0.211652692641304E-01
    0.698450204404091E+01    0.226224887581579E-01
    0.698700209000930E+01    0.244742644813974E-01
    0.698950213597770E+01    0.269264839409783E-01
    0.699200218194609E+01    0.303439393138385E-01
    0.699450222791449E+01    0.354176366991427E-01
    0.699700227388288E+01    0.435701007810997E-01
    0.699950231985127E+01    0.580646484190117E-01
    0.700200236581967E+01    0.875934793142056E-01
    0.700450241178806E+01    0.161131051542408E+00
    0.700700245775646E+01    0.421071400130343E+00
    0.700950250372485E+01    0.264188481857795E+01
    0.701200254969324E+01    0.251373684192878E+02
    0.701450259566164E+01    0.138485991039418E+01
    0.701700264163003E+01    0.570392709073567E+00
    0.701950268759843E+01    0.372403079069562E+00
    0.702200273356682E+01    0.301714219209113E+00
    0.702450277953521E+01    0.278005236825198E+00
    0.702700282550361E+01    0.280158518270048E+00
    0.702950287147200E+01    0.303237912522083E+00
    0.703200291744039E+01    0.350346216372406E+00
    0.703450296340879E+01    0.433313052531671E+00
    0.703700300937718E+01    0.581183790647586E+00
    0.703950305534558E+01    0.870065387401840E+00
    0.704200310131397E+01    0.154825380088809E+01
    0.704450314728236E+01    0.385928768120086E+01
    0.704700319325076E+01    0.277135133898192E+02
    0.704950323921915E+01    0.431311212247742E+02
    0.705200328518754E+01    0.374556163623902E+01
    0.705450333115594E+01    0.122727100619624E+01
    0.705700337712433E+01    0.583028263033861E+00
    0.705950342309273E+01    0.331356055181117E+00
    0.706200346906112E+01    0.209465406378129E+00
    0.706450351502952E+01    0.142131815554056E+00
    0.706700356099791E+01    0.101466894933960E+00
    0.706950360696630E+01    0.752705355110241E-01
    0.707200365293470E+01    0.575488720800179E-01
    0.707450369890309E+01    0.450917537905574E-01
    0.707700374487148E+01    0.360610475586989E-01
    0.707950379083988E+01    0.293465010351349E-01
    0.708200383680827E+01    0.242475603578257E-01
    0.708450388277667E+01    0.203057830804872E-01
    0.708700392874506E+01    0.172117610608667E-01
    0.708950397471345E+01    0.147510660253058E-01
    0.709200402068185E+01    0.127716379486071E-01
    0.709450406665024E+01    0.111634511691692E-01
    0.709700411261864E+01    0.984546580098683E-02
    0.709950415858703E+01    0.875703922136578E-02
    0.710200420455542E+01    0.785214442126509E-02
    0.710450425052382E+01    0.709539871508709E-02
    0.710700429649221E+01    0.645928607558319E-02
    0.710950434246061E+01    0.592218222481348E-02
    0.711200438842900E+01    0.546692940135917E-02
    0.711450443439739E+01    0.507979372216035E-02
    0.711700448036579E+01    0.474969285991185E-02
    0.711950452633418E+01    0.446761734894431E-02
    0.712200457230258E+01    0.422619235668655E-02
    0.712450461827097E+01    0.401934255317306E-02
    0.712700466423936E+01    0.384203347761001E-02
    0.712950471020776E+01    0.369007024058492E-02
    0.713200475617615E+01    0.355993960948913E-02
    0.713450480214454E+01    0.344868518486437E-02
    0.713700484811294E+01    0.335380810605005E-02
    0.713950489408133E+01    0.327318745805445E-02
    0.714200494004973E+01    0.320501616169588E-02
    0.714450498601812E+01    0.314774899103080E-02
    0.714700503198651E+01    0.310006020769345E-02
    0.714950507795491E+01    0.306080885365494E-02
    0.715200512392330E+01    0.302901018019757E-02
    0.715450516989169E+01    0.300381201945511E-02
    0.715700521586009E+01    0.298447515952573E-02
    0.715950526182848E+01    0.297035697754606E-02
    0.716200530779688E+01    0.296089773665701E-02
    0.716450535376527E+01    0.295560907264959E-02
    0.716700539973366E+01    0.295406428577812E-02
    0.716950544570206E+01    0.295589012966754E-02
    0.717200549167045E+01    0.296075984478162E-02
    0.717450553763885E+01    0.296838723136891E-02
    0.717700558360724E+01    0.297852159960697E-02
    0.717950562957563E+01    0.299094343896635E-02
    0.718200567554403E+01    0.300546072971310E-02
    0.718450572151242E+01    0.302190576211221E-02
    0.718700576748082E+01    0.304013241149821E-02
    0.718950581344921E+01    0.306001379513587E-02
    0.719200585941760E+01    0.308144025644488E-02
    0.719450590538600E+01    0.310431763411020E-02
    0.719700595135439E+01    0.312856577545774E-02
    0.719950599732279E+01    0.315411726526629E-02
    0.720200604329118E+01    0.318091632988444E-02
    0.720450608925957E+01    0.320891794754786E-02
    0.720700613522797E+01    0.323808703429143E-02
    0.720950618119636E+01    0.326839783117009E-02
    0.721200622716475E+01    0.329983337315007E-02
    0.721450627313315E+01    0.333238507754647E-02
    0.721700631910154E+01    0.336605243364612E-02
    0.721950636506994E+01    0.340084278850027E-02
    0.722200641103833E+01    0.343677122481028E-02
    0.722450645700672E+01    0.347386052906890E-02
    0.722700650297512E+01    0.351214124990426E-02
    0.722950654894351E+01    0.355165184315667E-02
    0.723200659491190E+01    0.359243893581369E-02
    0.723450664088030E+01    0.363455762921086E-02
    0.723700668684869E+01    0.367807199060867E-02
    0.723950673281709E+01    0.372305559906836E-02
    0.724200677878548E+01    0.376959224686233E-02
    0.724450682475388E+01    0.381777678089234E-02
    0.724700687072227E+01    0.386771610900357E-02
    0.724950691669066E+01    0.391953039532936E-02
    0.725200696265906E+01    0.397335447479638E-02
    0.725450700862745E+01    0.402933952328769E-02
    0.725700705459584E+01    0.408765502973953E-02
    0.725950710056424E+01    0.414849112583307E-02
    0.726200714653263E+01    0.421206134397948E-02
    0.726450719250103E+01    0.427860589107821E-02
    0.726700723846942E+01    0.434839554690003E-02
    0.726950728443781E+01    0.442173632794352E-02
    0.727200733040621E+01    0.449897509114347E-02
    0.727450737637460E+01    0.458050630592298E-02
    0.727700742234300E+01    0.466678028616353E-02
    0.727950746831139E+01    0.475831327502766E-02
    0.728200751427978E+01    0.485569986168688E-02
    0.728450756024818E+01    0.495962845601543E-02
    0.728700760621657E+01    0.507090068908072E-02
    0.728950765218497E+01    0.519045603049068E-02
    0.729200769815336E+01    0.531940336743347E-02
    0.729450774412175E+01    0.545906203838009E-02
    0.729700779009015E+01    0.561101591783551E-02
    0.729950783605854E+01    0.577718585669997E-02
    0.730200788202693E+01    0.595992847740771E-02
    0.730450792799533E+01    0.616217369737714E-02
    0.730700797396372E+01    0.638762065784215E-02
    0.730950801993211E+01    0.664102433782510E-02
    0.731200806590051E+01    0.692862766165397E-02
    0.731450811186890E+01    0.725883582959889E-02
    0.731700815783729E+01    0.764331114548603E-02
    0.731950820380569E+01    0.809883342593998E-02
    0.732200824977408E+01    0.865063239492469E-02
    0.732450829574247E+01    0.933873477085739E-02
    0.732700834171087E+01    0.102309601576725E-01
    0.732950838767926E+01    0.114519413188179E-01
    0.733200843364765E+01    0.132552180551334E-01
    0.733450847961605E+01    0.162284390345698E-01
    0.733700852558444E+01    0.219949999339166E-01
    0.733950857155284E+01    0.363542375773584E-01
    0.734200861752123E+01    0.915311414563452E-01
    0.734450866348962E+01    0.741787860781857E+00
    0.734700870945802E+01    0.234633673370997E+01
    0.734950875542641E+01    0.321782111372632E+00
    0.735200880139480E+01    0.209482599851273E+00
    0.735450884736320E+01    0.227695697782483E+00
    0.735700889333159E+01    0.368025159900751E+00
    0.735950893929998E+01    0.113646575943341E+01
    0.736200898526838E+01    0.341446369447292E+04
    0.736450903123677E+01    0.847349385414797E+00
    0.736700907720516E+01    0.180099455044718E+00
    0.736950912317356E+01    0.699569822695606E-01
    0.737200916914195E+01    0.349994749132832E-01
    0.737450921511034E+01    0.202441503592799E-01
    0.737700926107874E+01    0.129197283216541E-01
    0.737950930704713E+01    0.888445376942977E-02
    0.738200935301553E+01    0.649608260417524E-02
    0.738450939898392E+01    0.500845647213695E-02
    0.738700944495231E+01    0.404729778241788E-02
    0.738950949092071E+01    0.341017648868892E-02
    0.739200953688910E+01    0.298091646718458E-02
    0.739450958285749E+01    0.268957355756897E-02
    0.739700962882589E+01    0.249234662776017E-02
    0.739950967479428E+01    0.236089062687082E-02
    0.740200972076267E+01    0.227634860343866E-02
    0.740450976673107E+01    0.222587895232012E-02
    0.740700981269946E+01    0.220056198268340E-02
    0.740950985866785E+01    0.219409871964538E-02
    0.741200990463625E+01    0.220198024279212E-02
    0.741450995060464E+01    0.222094484167266E-02
    0.741700999657303E+01    0.224861591901054E-02
    0.741951004254143E+01    0.228325612221995E-02
    0.742201008850982E+01    0.232359785235583E-02
    0.742451013447821E+01    0.236872499331105E-02
    0.742701018044661E+01    0.241798967149950E-02
    0.742951022641500E+01    0.247095345994667E-02
    0.743201027238339E+01    0.252734601881439E-02
    0.743451031835179E+01    0.258703650385598E-02
    0.743701036432018E+01    0.265001464479974E-02
    0.743951041028858E+01    0.271637948580806E-02
    0.744201045625697E+01    0.278633457682926E-02
    0.744451050222536E+01    0.286018903100082E-02
    0.744701054819376E+01    0.293836441153839E-02
    0.744951059416215E+01    0.302140796232800E-02
    0.745201064013054E+01    0.311001332837505E-02
    0.745451068609894E+01    0.320505073280103E-02
    0.745701073206733E+01    0.330760973596808E-02
    0.745951077803572E+01    0.341905944254323E-02
    0.746201082400412E+01    0.354113376600462E-02
    0.746451086997251E+01    0.367605385595282E-02
    0.746701091594090E+01    0.382670745984752E-02
    0.746951096190930E+01    0.399691861660325E-02
    0.747201100787769E+01    0.419186642243679E-02
    0.747451105384608E+01    0.441876144257741E-02
    0.747701109981448E+01    0.468799234854630E-02
    0.747951114578287E+01    0.501518959454668E-02
    0.748201119175127E+01    0.542522856529436E-02
    0.748451123771966E+01    0.596077042862963E-02
    0.748701128368805E+01    0.670286707624098E-02
    0.748951132965645E+01    0.782943048175389E-02
    0.749201137562484E+01    0.982253038747795E-02
    0.749451142159323E+01    0.144898209135729E-01
    0.749701146756163E+01    0.339019927724037E-01
    0.749951151353002E+01    0.528035058473945E+00
    0.750201155949841E+01    0.347309292713482E+00
    0.750451160546681E+01    0.182584445025716E+00
    0.750701165143520E+01    0.576909214179757E+00
    0.750951169740360E+01    0.189843296095309E+01
    0.751201174337199E+01    0.797855587130305E-01
    0.751451178934038E+01    0.204466176507305E-01
    0.751701183530877E+01    0.846643910778469E-02
    0.751951188127717E+01    0.458394471961669E-02
    0.752201192724556E+01    0.301752366677755E-02
    0.752451197321395E+01    0.231032916795906E-02
    0.752701201918235E+01    0.197605122417451E-02
    0.752951206515074E+01    0.182088448419913E-02
    0.753201211111914E+01    0.175743862324978E-02
    0.753451215708753E+01    0.174245574311415E-02
    0.753701220305592E+01    0.175280080752054E-02
    0.753951224902432E+01    0.177515985420431E-02
    0.754201229499271E+01    0.180122654611596E-02
    0.754451234096110E+01    0.182529113460227E-02
    0.754701238692950E+01    0.184297094302167E-02
    0.754951243289789E+01    0.185054786717553E-02
    0.755201247886628E+01    0.184471672610611E-02
    0.755451252483468E+01    0.182277095856928E-02
    0.755701257080307E+01    0.178351745416482E-02
    0.755951261677146E+01    0.172972104033133E-02
    0.756201266273986E+01    0.167408134154478E-02
    0.756451270870825E+01    0.165389028738553E-02
    0.756701275467664E+01    0.176850031512045E-02
    0.756951280064504E+01    0.228214383104554E-02
    0.757201284661343E+01    0.393716445465402E-02
    0.757451289258182E+01    0.906485292419648E-02
    0.757701293855022E+01    0.265469418599079E-01
    0.757951298451861E+01    0.104514992873578E+00
    0.758201303048701E+01    0.837240203861226E+00
    0.758451307645540E+01    0.505549724950460E+02
    0.758701312242379E+01    0.223363196238703E+01
    0.758951316839219E+01    0.282973491600336E+01
    0.759201321436058E+01    0.138484339938069E+00
    0.759451326032897E+01    0.127214599065289E+00
    0.759701330629737E+01    0.128582897602794E+00
    0.759951335226576E+01    0.135419207717833E+00
    0.760201339823415E+01    0.148044921435432E+00
    0.760451344420255E+01    0.167695757683907E+00
    0.760701349017094E+01    0.196876097113978E+00
    0.760951353613934E+01    0.240362456801811E+00
    0.761201358210773E+01    0.307480263297936E+00
    0.761451362807612E+01    0.417599675905331E+00
    0.761701367404452E+01    0.614433046515045E+00
    0.761951372001291E+01    0.100690126259122E+01
    0.762201376598130E+01    0.190080102016218E+01
    0.762451381194969E+01    0.429653874210808E+01
    0.762701385791809E+01    0.122573563093982E+02
    0.762951390388648E+01    0.492558379944431E+02
    0.763201394985488E+01    0.399451755809523E+03
    0.763451399582327E+01    0.300702384641571E+07
    0.763701404179166E+01    0.183334233537485E+05
    0.763951408776006E+01    0.150329241364351E+03
    0.764201413372845E+01    0.897431935339273E+02
    0.764451417969684E+01    0.151092310666233E+03
    0.764701422566524E+01    0.241950555115011E+03
    0.764951427163363E+01    0.402586373053972E+03
    0.765201431760202E+01    0.719153517407403E+03
    0.765451436357042E+01    0.141117665336420E+04
    0.765701440953881E+01    0.314076258214178E+04
    0.765951445550721E+01    0.842345208196169E+04
    0.766201450147560E+01    0.314256704597278E+05
    0.766451454744399E+01    0.272314363975484E+06
    0.766701459341239E+01    0.135819807957262E+08
    0.766951463938078E+01    0.964947188417777E+05
    0.767201468534917E+01    0.890387610642959E+05
    0.767451473131757E+01    0.903755703335389E+05
    0.767701477728596E+01    0.116502617145110E+06
    0.767951482325435E+01    0.193480228546071E+06
    0.768201486922275E+01    0.457636046369151E+06
    0.768451491519114E+01    0.233497059848364E+07
    0.768701496115953E+01    0.244003186749278E+09
    0.768951500712793E+01    0.520488569422639E+06
    0.769201505309632E+01    0.328469048767422E+06
    0.769451509906471E+01    0.226280438796730E+06
    0.769701514503311E+01    0.183411762850783E+06
    0.769951519100150E+01    0.172500572354181E+06
    0.770201523696989E+01    0.185625550831012E+06
    0.770451528293829E+01    0.229384211685349E+06
    0.770701532890668E+01    0.334687230145233E+06
    0.770951537487508E+01    0.623254584036608E+06
    0.771201542084347E+01    0.178673688574102E+07
    0.771451546681186E+01    0.288858093790443E+08
    0.771701551278026E+01    0.889461474044070E+07
    0.771951555874865E+01    0.308906725498277E+07
    0.772201560471704E+01    0.125538580053895E+06
    0.772451565068544E+01    0.109980320359679E+06
    0.772701569665383E+01    0.912447498753190E+05
    0.772951574262222E+01    0.753414658373039E+05
    0.773201578859062E+01    0.653976173867409E+05
    0.773451583455901E+01    0.602084214037091E+05
    0.773701588052740E+01    0.589701905408634E+05
    0.773951592649580E+01    0.617473934174817E+05
    0.774201597246419E+01    0.698466476623861E+05
    0.774451601843258E+01    0.874116466613522E+05
    0.774701606440098E+01    0.115345829368623E+06
    0.774951611036937E+01    0.208872814880484E+06
    0.775201615633776E+01    0.551186180728644E+06
    0.775451620230616E+01    0.637886249057581E+07
    0.775701624827455E+01    0.280164308117917E+07
    0.775951629424295E+01    0.483233083471043E+06
    0.776201634021134E+01    0.447516424282211E+06
    0.776451638617973E+01    0.630613640719598E+06
    0.776701643214813E+01    0.206592360394640E+05
    0.776951647811652E+01    0.978229575268595E+04
    0.777201652408491E+01    0.747571475233485E+04
    0.777451657005331E+01    0.112414771043392E+33
    0.777701661602170E+01    0.351335322944102E+23
    0.777951666199009E+01    0.183014295283013E+20
    0.778201670795849E+01    0.177747417198665E+18
    0.778451675392688E+01    0.641615633973360E+16
    0.778701679989527E+01    0.489777817097861E+15
    0.778951684586367E+01    0.605700363907459E+14
    0.779201689183206E+01    0.104611354406090E+14
    0.779451693780045E+01    0.230413906167659E+13
    0.779701698376885E+01    0.609489958049934E+12
    0.779951702973724E+01    0.185633100021735E+12
    0.780201707570563E+01    0.631715397774724E+11
    0.780451712167403E+01    0.235074915363076E+11
    0.780701716764242E+01    0.941689325351966E+10
    0.780951721361082E+01    0.401387195527998E+10
    0.781201725957921E+01    0.180426662175421E+10
    0.781451730554760E+01    0.849324395558393E+09
    0.781701735151600E+01    0.416320770594269E+09
    0.781951739748439E+01    0.211517023286069E+09
    0.782201744345278E+01    0.110952146215043E+09
    0.782451748942118E+01    0.598914416850547E+08
    0.782701753538957E+01    0.331741706155994E+08
    0.782951758135796E+01    0.188092730446917E+08
    0.783201762732636E+01    0.108929158155500E+08
    0.783451767329475E+01    0.643117554511588E+07
    0.783701771926314E+01    0.386435373073202E+07
    0.783951776523154E+01    0.235965144095933E+07
    0.784201781119993E+01    0.146222374273836E+07
    0.784451785716832E+01    0.918421708822277E+06
    0.784701790313672E+01    0.584048691330855E+06
    0.784951794910511E+01    0.375658478431249E+06
    0.785201799507351E+01    0.244157450201906E+06
    0.785451804104190E+01    0.160216383392235E+06
    0.785701808701029E+01    0.106061948811733E+06
    0.785951813297869E+01    0.707796154810912E+05
    0.786201817894708E+01    0.475832942482582E+05
    0.786451822491547E+01    0.322047050929021E+05
    0.786701827088387E+01    0.219300801354452E+05
    0.786951831685226E+01    0.150165280068313E+05
    0.787201836282065E+01    0.103341013888706E+05
    0.787451840878905E+01    0.714376118171391E+04
    0.787701845475744E+01    0.495815216461142E+04
    0.787951850072584E+01    0.345341595258600E+04
    0.788201854669423E+01    0.241279644325240E+04
    0.788451859266262E+01    0.169025053468720E+04
    0.788701863863101E+01    0.118676771519399E+04
    0.788951868459941E+01    0.834836446601482E+03
    0.789201873056780E+01    0.588177645003993E+03
    0.789451877653619E+01    0.414911057757794E+03
    0.789701882250459E+01    0.292976218042920E+03
    0.789951886847298E+01    0.207044836742651E+03
    0.790201891444138E+01    0.146426559583491E+03
    0.790451896040977E+01    0.103640631282496E+03
    0.790701900637816E+01    0.734366796693734E+02
    0.790951905234656E+01    0.521201524360530E+02
    0.791201909831495E+01    0.370855303538917E+02
    0.791451914428334E+01    0.264919688844822E+02
    0.791701919025174E+01    0.190370399334976E+02
    0.791951923622013E+01    0.137983444657544E+02
    0.792201928218852E+01    0.101222780311252E+02
    0.792451932815692E+01    0.754568285985350E+01
    0.792701937412531E+01    0.574051909318381E+01
    0.792951942009370E+01    0.447470180621556E+01
    0.793201946606210E+01    0.358432533171667E+01
    0.793451951203049E+01    0.295393096245253E+01
    0.793701955799888E+01    0.250247014908755E+01
    0.793951960396728E+01    0.217330946686458E+01
    0.794201964993567E+01    0.192710930771703E+01
    0.794451969590406E+01    0.173674909250642E+01
    0.794701974187246E+01    0.158371184115775E+01
    0.794951978784085E+01    0.145551044882827E+01
    0.795201983380925E+01    0.134385804901715E+01
    0.795451987977764E+01    0.124337005222009E+01
    0.795701992574603E+01    0.115064606606648E+01
    0.795951997171443E+01    0.106362310952189E+01
    0.796202001768282E+01    0.981122391510011E+00
    0.796452006365121E+01    0.902533978708848E+00
    0.796702010961961E+01    0.827599482149320E+00
    0.796952015558800E+01    0.756264205553240E+00
    0.797202020155639E+01    0.688578319728422E+00
    0.797452024752479E+01    0.624632451723124E+00
    0.797702029349318E+01    0.564517256827465E+00
    0.797952033946158E+01    0.508299541590731E+00
    0.798202038542997E+01    0.456009656633852E+00
    0.798452043139836E+01    0.407636420937153E+00
    0.798702047736676E+01    0.363126942994289E+00
    0.798952052333515E+01    0.322389494677155E+00
    0.799202056930354E+01    0.285298157033103E+00
    0.799452061527193E+01    0.251698359421755E+00
    0.799702066124033E+01    0.221412718864135E+00
    0.799952070720872E+01    0.194246788375354E+00
    0.800202075317712E+01    0.169994466016087E+00
    0.800452079914551E+01    0.148442916048953E+00
    0.800702084511390E+01    0.129376923242632E+00
    0.800952089108230E+01    0.112582649296088E+00
    0.801202093705069E+01    0.978507926163927E-01
    0.801452098301908E+01    0.849791744595437E-01
    0.801702102898748E+01    0.737747878912309E-01
    0.801952107495587E+01    0.640553544911084E-01
    0.802202112092426E+01    0.556504380186344E-01
    0.802452116689266E+01    0.484021658671113E-01
    0.802702121286105E+01    0.421656089747706E-01
    0.802952125882945E+01    0.368088692269395E-01
    0.803202130479784E+01    0.322129209845750E-01
    0.803452135076623E+01    0.282712503442853E-01
    0.803702139673462E+01    0.248893323006837E-01
    0.803952144270302E+01    0.219839824108334E-01
    0.804202148867141E+01    0.194826158941207E-01
    0.804452153463981E+01    0.173224434090178E-01
    0.804702158060820E+01    0.154496291250415E-01
    0.804952162657659E+01    0.138184333016902E-01
    0.805202167254499E+01    0.123903582215087E-01
    0.805452171851338E+01    0.111333131921351E-01
    0.805702176448177E+01    0.100208115034028E-01
    0.805952181045017E+01    0.903120946850130E-02
    0.806202185641856E+01    0.814699527742836E-02
    0.806452190238695E+01    0.735413317642137E-02
    0.806702194835535E+01    0.664146653359897E-02
    0.806952199432374E+01    0.600018162566775E-02
    0.807202204029213E+01    0.542333248209589E-02
    0.807452208626053E+01    0.490542588169517E-02
    0.807702213222892E+01    0.444206448286021E-02
    0.807952217819732E+01    0.402964532523399E-02
    0.808202222416571E+01    0.366511011438160E-02
    0.808452227013410E+01    0.334574335636883E-02
    0.808702231610249E+01    0.306901395638993E-02
    0.808952236207089E+01    0.283245575418812E-02
    0.809202240803928E+01    0.263358224675484E-02
    0.809452245400768E+01    0.246983145494439E-02
    0.809702249997607E+01    0.233853497593104E-02
    0.809952254594446E+01    0.223690904405971E-02
    0.810202259191286E+01    0.216206164352408E-02
    0.810452263788125E+01    0.211101290742081E-02
    0.810702268384964E+01    0.208072502651556E-02
    0.810952272981804E+01    0.206813868877475E-02
    0.811202277578643E+01    0.207021324373742E-02
    0.811452282175482E+01    0.208396827420416E-02
    0.811702286772322E+01    0.210652452728702E-02
    0.811952291369161E+01    0.213514278218602E-02
    0.812202295966000E+01    0.216725867113023E-02
    0.812452300562840E+01    0.220051360757047E-02
    0.812702305159679E+01    0.223277995671955E-02
    0.812952309756519E+01    0.226218068015554E-02
    0.813202314353358E+01    0.228710305922750E-02
    0.813452318950197E+01    0.230620650972544E-02
    0.813702323547037E+01    0.231842464329449E-02
    0.813952328143876E+01    0.232296193742063E-02
    0.814202332740715E+01    0.231928541744365E-02
    0.814452337337555E+01    0.230711191090305E-02
    0.814702341934394E+01    0.228639144154624E-02
    0.814952346531233E+01    0.225728742860994E-02
    0.815202351128073E+01    0.222015433227555E-02
    0.815452355724912E+01    0.217551341920626E-02
    0.815702360321751E+01    0.212402728622768E-02
    0.815952364918591E+01    0.206647375952132E-02
    0.816202369515430E+01    0.200371976132615E-02
    0.816452374112269E+01    0.193669565571365E-02
    0.816702378709109E+01    0.186637055236443E-02
    0.816952383305948E+01    0.179372898307872E-02
    0.817202387902788E+01    0.171974929059011E-02
    0.817452392499627E+01    0.164538400959576E-02
    0.817702397096466E+01    0.157154245998633E-02
    0.817952401693306E+01    0.149907569587151E-02
    0.818202406290145E+01    0.142876390715651E-02
    0.818452410886984E+01    0.136130630502884E-02
    0.818702415483824E+01    0.129731346430602E-02
    0.818952420080663E+01    0.123730207036973E-02
    0.819202424677502E+01    0.118169195447983E-02
    0.819452429274342E+01    0.113080527519810E-02
    0.819702433871181E+01    0.108486767712755E-02
    0.819952438468020E+01    0.104401123482536E-02
    0.820202443064860E+01    0.100827896141873E-02
    0.820452447661699E+01    0.977630668732804E-03
    0.820702452258538E+01    0.951949944148711E-03
    0.820952456855378E+01    0.931052013546443E-03
    0.821202461452217E+01    0.914692264255752E-03
    0.821452466049056E+01    0.902575227052111E-03
    0.821702470645896E+01    0.894363739851736E-03
    0.821952475242735E+01    0.889688221009595E-03
    0.822202479839575E+01    0.888155745254982E-03
    0.822452484436414E+01    0.889358844272401E-03
    0.822702489033253E+01    0.892883859277108E-03
    0.822952493630093E+01    0.898318732137467E-03
    0.823202498226932E+01    0.905260139189135E-03
    0.823452502823771E+01    0.913319881083073E-03
    0.823702507420611E+01    0.922130477477857E-03
    0.823952512017450E+01    0.931349929470126E-03
    0.824202516614289E+01    0.940665621861942E-03
    0.824452521211129E+01    0.949797373710790E-03
    0.824702525807968E+01    0.958499645646170E-03
    0.824952530404807E+01    0.966562931453889E-03
    0.825202535001647E+01    0.973814380907587E-03
    0.825452539598486E+01    0.980118364067782E-03
    0.825702544195325E+01    0.985372350958351E-03
    0.825952548792165E+01    0.989512318490850E-03
    0.826202553389004E+01    0.992504081733591E-03
    0.826452557985843E+01    0.994344396366537E-03
    0.826702562582683E+01    0.995057585381560E-03
    0.826952567179522E+01    0.994692574354731E-03
    0.827202571776361E+01    0.993319710354037E-03
    0.827452576373201E+01    0.991027451167671E-03
    0.827702580970040E+01    0.987918985669772E-03
    0.827952585566880E+01    0.984108868630083E-03
    0.828202590163719E+01    0.979719607930417E-03
    0.828452594760558E+01    0.974878761615532E-03
    0.828702599357398E+01    0.969715508253900E-03
    0.828952603954237E+01    0.964358109639334E-03
    0.829202608551076E+01    0.958931237955259E-03
    0.829452613147916E+01    0.953553682746670E-03
    0.829702617744755E+01    0.948336331168700E-03
    0.829952622341595E+01    0.943380459388422E-03
    0.830202626938434E+01    0.938776337194868E-03
    0.830452631535273E+01    0.934602137330030E-03
    0.830702636132112E+01    0.930923169180191E-03
    0.830952640728952E+01    0.927791397260217E-03
    0.831202645325791E+01    0.925245256853271E-03
    0.831452649922630E+01    0.923309729579018E-03
    0.831702654519470E+01    0.921996674171089E-03
    0.831952659116309E+01    0.921305370332229E-03
    0.832202663713149E+01    0.921223269945428E-03
    0.832452668309988E+01    0.921726906096628E-03
    0.832702672906827E+01    0.922782952234397E-03
    0.832952677503667E+01    0.924349386254302E-03
    0.833202682100506E+01    0.926376742914432E-03
    0.833452686697345E+01    0.928809415994846E-03
    0.833702691294185E+01    0.931586992373227E-03
    0.833952695891024E+01    0.934645587165759E-03
    0.834202700487863E+01    0.937919157976931E-03
    0.834452705084703E+01    0.941340777032196E-03
    0.834702709681542E+01    0.944843837006017E-03
    0.834952714278382E+01    0.948363186399461E-03
    0.835202718875221E+01    0.951836160954847E-03
    0.835452723472060E+01    0.955203517388263E-03
    0.835702728068899E+01    0.958410251048120E-03
    0.835952732665739E+01    0.961406288362466E-03
    0.836202737262578E+01    0.964147060337136E-03
    0.836452741859418E+01    0.966593943722141E-03
    0.836702746456257E+01    0.968714578809380E-03
    0.836952751053096E+01    0.970483061609174E-03
    0.837202755649936E+01    0.971880019604039E-03
    0.837452760246775E+01    0.972892572229192E-03
    0.837702764843614E+01    0.973514178502717E-03
    0.837952769440454E+01    0.973744414213733E-03
    0.838202774037293E+01    0.973588621422970E-03
    0.838452778634132E+01    0.973057524005989E-03
    0.838702783230972E+01    0.972166747446292E-03
    0.838952787827811E+01    0.970936304298918E-03
    0.839202792424650E+01    0.969390029862854E-03
    0.839452797021490E+01    0.967554991055480E-03
    0.839702801618329E+01    0.965460875330257E-03
    0.839952806215168E+01    0.963139376751417E-03
    0.840202810812008E+01    0.960623579308891E-03
    0.840452815408847E+01    0.957947358654182E-03
    0.840702820005687E+01    0.955144801510818E-03
    0.840952824602526E+01    0.952249658228989E-03
    0.841202829199365E+01    0.949294830818359E-03
    0.841452833796204E+01    0.946311901748393E-03
    0.841702838393044E+01    0.943330718648424E-03
    0.841952842989883E+01    0.940379039029034E-03
    0.842202847586723E+01    0.937482011838386E-03
    0.842452852183562E+01    0.934662531765499E-03
    0.842702856780401E+01    0.931940186404195E-03
    0.842952861377241E+01    0.929331711943808E-03
    0.843202865974080E+01    0.926850710758552E-03
    0.843452870570919E+01    0.924507631841658E-03
    0.843702875167759E+01    0.922309789833154E-03
    0.843952879764598E+01    0.920261430477305E-03
    0.844202884361437E+01    0.918363842539818E-03
    0.844452888958277E+01    0.916615503701590E-03
    0.844702893555116E+01    0.915016859079783E-03
    0.844952898151956E+01    0.913547687506581E-03
    0.845202902748795E+01    0.912212905962982E-03
    0.845452907345634E+01    0.910997396189683E-03
    0.845702911942474E+01    0.909888932951516E-03
    0.845952916539313E+01    0.908873957420883E-03
    0.846202921136152E+01    0.907937879636318E-03
    0.846452925732991E+01    0.907065361571370E-03
    0.846702930329831E+01    0.906240610668614E-03
    0.846952934926670E+01    0.905447660997212E-03
    0.847202939523510E+01    0.904670641290147E-03
    0.847452944120349E+01    0.903894029046068E-03
    0.847702948717188E+01    0.903102882252633E-03
    0.847952953314028E+01    0.902283055934861E-03
    0.848202957910867E+01    0.901421389798113E-03
    0.848452962507706E+01    0.900505873775321E-03
    0.848702967104546E+01    0.899525786592108E-03
    0.848952971701385E+01    0.898471807448524E-03
    0.849202976298224E+01    0.897336101578185E-03
    0.849452980895064E+01    0.896112376556212E-03
    0.849702985491903E+01    0.894795915822726E-03
    0.849952990088743E+01    0.893383582560294E-03
    0.850202994685582E+01    0.891873803012719E-03
    0.850452999282421E+01    0.890266524340569E-03
    0.850703003879260E+01    0.888563153846391E-03
    0.850953008476100E+01    0.886766476428817E-03
    0.851203013072939E+01    0.884880558630131E-03
    0.851453017669779E+01    0.882910635228031E-03
    0.851703022266618E+01    0.880862985464256E-03
    0.851953026863457E+01    0.878744798962306E-03
    0.852203031460297E+01    0.876564034763436E-03
    0.852453036057136E+01    0.874329274680127E-03
    0.852703040653975E+01    0.872049575870347E-03
    0.852953045250815E+01    0.869734322044624E-03
    0.853203049847654E+01    0.867393076300189E-03
    0.853453054444493E+01    0.865035439575021E-03
    0.853703059041333E+01    0.862670913692752E-03
    0.853953063638172E+01    0.860308772724997E-03
    0.854203068235011E+01    0.857957942569962E-03
    0.854453072831851E+01    0.855626892090063E-03
    0.854703077428690E+01    0.853323527510381E-03
    0.854953082025530E+01    0.851055161096119E-03
    0.855203086622369E+01    0.848828298246357E-03
    0.855453091219208E+01    0.846648752456930E-03
    0.855703095816048E+01    0.844521489525530E-03
    0.855953100412887E+01    0.842450625382695E-03
    0.856203105009726E+01    0.840439406396008E-03
    0.856453109606566E+01    0.838490203422200E-03
    0.856703114203405E+01    0.836604517197073E-03
    0.856953118800244E+01    0.834782995002001E-03
    0.857203123397084E+01    0.833025467164484E-03
    0.857453127993923E+01    0.831330977793007E-03
    0.857703132590762E+01    0.829697838202693E-03
    0.857953137187602E+01    0.828123681858035E-03
    0.858203141784441E+01    0.826605526390204E-03
    0.858453146381280E+01    0.825139844763357E-03
    0.858703150978120E+01    0.823722632465286E-03
    0.858953155574959E+01    0.822349329936619E-03
    0.859203160171798E+01    0.821015849613387E-03
    0.859453164768638E+01    0.819716505459473E-03
    0.859703169365477E+01    0.818446490285394E-03
    0.859953173962317E+01    0.817200600948322E-03
    0.860203178559156E+01    0.815973640665508E-03
    0.860453183155995E+01    0.814760475169467E-03
    0.860703187752835E+01    0.813556109618467E-03
    0.860953192349674E+01    0.812355733964897E-03
    0.861203196946513E+01    0.811154804656515E-03
    0.861453201543353E+01    0.809949037448590E-03
    0.861703206140192E+01    0.808735071195001E-03
    0.861953210737031E+01    0.807508296183394E-03
    0.862203215333871E+01    0.806266462066985E-03
    0.862453219930710E+01    0.805006757491982E-03
    0.862703224527549E+01    0.803726998946227E-03
    0.862953229124389E+01    0.802425483300730E-03
    0.863203233721228E+01    0.801100987438502E-03
    0.863453238318067E+01    0.799752760301798E-03
    0.863703242914907E+01    0.798380513992902E-03
    0.863953247511746E+01    0.796984410761200E-03
    0.864203252108586E+01    0.795565037926917E-03
    0.864453256705425E+01    0.794123385362485E-03
    0.864703261302264E+01    0.792660815289139E-03
    0.864953265899104E+01    0.791179028607541E-03
    0.865203270495943E+01    0.789680026555276E-03
    0.865453275092782E+01    0.788166074097705E-03
    0.865703279689622E+01    0.786639656677308E-03
    0.865953284286461E+01    0.785103438983803E-03
    0.866203288883300E+01    0.783560220481561E-03
    0.866453293480140E+01    0.782012899711929E-03
    0.866703298076979E+01    0.780464405211175E-03
    0.866953302673818E+01    0.778917702976291E-03
    0.867203307270658E+01    0.777375708778138E-03
    0.867453311867497E+01    0.775841273184882E-03
    0.867703316464336E+01    0.774317142918671E-03
    0.867953321061176E+01    0.772805925067710E-03
    0.868203325658015E+01    0.771310060291010E-03
    0.868453330254854E+01    0.769831796428667E-03
    0.868703334851694E+01    0.768373162484456E-03
    0.868953339448533E+01    0.766935952137783E-03
    0.869203344045373E+01    0.765521708117947E-03
    0.869453348642212E+01    0.764131710795559E-03
    0.869703353239051E+01    0.762766968893982E-03
    0.869953357835891E+01    0.761428218000715E-03
    0.870203362432730E+01    0.760115914936804E-03
    0.870453367029569E+01    0.758830250973914E-03
    0.870703371626409E+01    0.757571149315565E-03
    0.870953376223248E+01    0.756338275861495E-03
    0.871203380820087E+01    0.755131056613872E-03
    0.871453385416927E+01    0.753948689056107E-03
    0.871703390013766E+01    0.752790159529660E-03
    0.871953394610605E+01    0.751654267467658E-03
    0.872203399207445E+01    0.750539635254332E-03
    0.872453403804284E+01    0.749444744729023E-03
    0.872703408401124E+01    0.748367952490251E-03
    0.872953412997963E+01    0.747307513936092E-03
    0.873203417594802E+01    0.746261609805840E-03
    0.873453422191641E+01    0.745228371884358E-03
    0.873703426788481E+01    0.744205905359026E-03
    0.873953431385320E+01    0.743192310856652E-03
    0.874203435982160E+01    0.742185710354161E-03
    0.874453440578999E+01    0.741184269291602E-03
    0.874703445175838E+01    0.740186213299285E-03
    0.874953449772678E+01    0.739189850369211E-03
    0.875203454369517E+01    0.738193586352941E-03
    0.875453458966356E+01    0.737195940231392E-03
    0.875703463563196E+01    0.736195555948251E-03
    0.875953468160035E+01    0.735191195596499E-03
    0.876203472756874E+01    0.734179303217823E-03
    0.876453477353714E+01    0.733166865791568E-03
    0.876703481950553E+01    0.732144912123986E-03
    0.876953486547393E+01    0.731115747796274E-03
    0.877203491144232E+01    0.730078922948358E-03
    0.877453495741071E+01    0.729034172461385E-03
    0.877703500337910E+01    0.727981402217248E-03
    0.877953504934750E+01    0.726920662909374E-03
    0.878203509531589E+01    0.725852164090082E-03
    0.878453514128428E+01    0.724776251254627E-03
    0.878703518725268E+01    0.723693415336455E-03
    0.878953523322107E+01    0.722604128000933E-03
    0.879203527918947E+01    0.721509334685774E-03
    0.879453532515786E+01    0.720409671151183E-03
    0.879703537112625E+01    0.719306052843141E-03
    0.879953541709465E+01    0.718199431325604E-03
    0.880203546306304E+01    0.717090812854404E-03
    0.880453550903143E+01    0.715981251299038E-03
    0.880703555499983E+01    0.714871810873526E-03
    0.880953560096822E+01    0.713763577616707E-03
    0.881203564693661E+01    0.712657632629766E-03
    0.881453569290501E+01    0.711555042779842E-03
    0.881703573887340E+01    0.710456845838049E-03
    0.881953578484180E+01    0.709364038703206E-03
    0.882203583081019E+01    0.708277575664764E-03
    0.882453587677858E+01    0.707198338356408E-03
    0.882703592274697E+01    0.706127147301279E-03
    0.882953596871537E+01    0.705064743671528E-03
    0.883203601468376E+01    0.704011784948184E-03
    0.883453606065216E+01    0.702968839782247E-03
    0.883703610662055E+01    0.701936382937098E-03
    0.883953615258894E+01    0.700914793915878E-03
    0.884203619855734E+01    0.699904353441619E-03
    0.884453624452573E+01    0.698905244125599E-03
    0.884703629049412E+01    0.697917550672227E-03
    0.884953633646252E+01    0.696941261912257E-03
    0.885203638243091E+01    0.695976273338374E-03
    0.885453642839930E+01    0.695022390937014E-03
    0.885703647436770E+01    0.694079335737634E-03
    0.885953652033609E+01    0.693146749885687E-03
    0.886203656630448E+01    0.692224202264418E-03
    0.886453661227288E+01    0.691311195588662E-03
    0.886703665824127E+01    0.690407173875533E-03
    0.886953670420966E+01    0.689511530288379E-03
    0.887203675017806E+01    0.688623615356032E-03
    0.887453679614645E+01    0.687742745031985E-03
    0.887703684211485E+01    0.686868209638089E-03
    0.887953688808324E+01    0.685999282117725E-03
    0.888203693405163E+01    0.685135226848867E-03
    0.888453698002002E+01    0.684275307012910E-03
    0.888703702598842E+01    0.683418794363027E-03
    0.888953707195681E+01    0.682564975472825E-03
    0.889203711792521E+01    0.681713160458476E-03
    0.889453716389360E+01    0.680862703017544E-03
    0.889703720986199E+01    0.680012886544949E-03
    0.889953725583039E+01    0.679163264246261E-03
    0.890203730179878E+01    0.678313221202038E-03
    0.890453734776717E+01    0.677462278720681E-03
    0.890703739373557E+01    0.676610004513799E-03
    0.890953743970396E+01    0.675756022274237E-03
    0.891203748567235E+01    0.674900015366746E-03
    0.891453753164075E+01    0.674041730817227E-03
    0.891703757760914E+01    0.673180972956063E-03
    0.891953762357754E+01    0.672317611628735E-03
    0.892203766954593E+01    0.671451577299721E-03
    0.892453771551432E+01    0.670582860211642E-03
    0.892703776148272E+01    0.669711509609363E-03
    0.892953780745111E+01    0.668837629537800E-03
    0.893203785341950E+01    0.667961374390009E-03
    0.893453789938789E+01    0.667082933455494E-03
    0.893703794535629E+01    0.666201786528211E-03
    0.893953799132468E+01    0.665320936489028E-03
    0.894203803729308E+01    0.664437693061706E-03
    0.894453808326147E+01    0.663553586027228E-03
    0.894703812922986E+01    0.662668976887671E-03
    0.894953817519826E+01    0.661784274050119E-03
    0.895203822116665E+01    0.660899911000404E-03
    0.895453826713504E+01    0.660016333779185E-03
    0.895703831310344E+01    0.659133993119625E-03
    0.895953835907183E+01    0.658253352252790E-03
    0.896203840504023E+01    0.657374906229078E-03
    0.896453845100862E+01    0.656498354277633E-03
    0.896703849697701E+01    0.655625767238978E-03
    0.896953854294541E+01    0.654756281711205E-03
    0.897203858891380E+01    0.653890580262971E-03
    0.897453863488219E+01    0.653029045833435E-03
    0.897703868085059E+01    0.652172022152140E-03
    0.897953872681898E+01    0.651319816947958E-03
    0.898203877278737E+01    0.650472705378539E-03
    0.898453881875577E+01    0.649630927291124E-03
    0.898703886472416E+01    0.648794683767658E-03
    0.898953891069255E+01    0.647964139184376E-03
    0.899203895666095E+01    0.647139418608908E-03
    0.899453900262934E+01    0.646320608500905E-03
    0.899703904859773E+01    0.645507754674499E-03
    0.899953909456613E+01    0.644700865313479E-03
    0.900203914053452E+01    0.643899912136388E-03
    0.900453918650291E+01    0.643104828439682E-03
    0.900703923247131E+01    0.642315513375582E-03
    0.900953927843970E+01    0.641531833416059E-03
    0.901203932440809E+01    0.640753624248170E-03
    0.901453937037649E+01    0.639980693166426E-03
    0.901703941634488E+01    0.639212821432028E-03
    0.901953946231328E+01    0.638449768043183E-03
    0.902203950828167E+01    0.637691272145047E-03
    0.902453955425006E+01    0.636937056019508E-03
    0.902703960021846E+01    0.636186827322159E-03
    0.902953964618685E+01    0.635440287293410E-03
    0.903203969215524E+01    0.634697125517464E-03
    0.903453973812364E+01    0.633957030005214E-03
    0.903703978409203E+01    0.633219688607069E-03
    0.903953983006042E+01    0.632484791174581E-03
    0.904203987602882E+01    0.631752033271464E-03
    0.904453992199721E+01    0.631021118575494E-03
    0.904703996796560E+01    0.630291762269654E-03
    0.904954001393400E+01    0.629563693181041E-03
    0.905204005990239E+01    0.628836655590638E-03
    0.905454010587078E+01    0.628110412083688E-03
    0.905704015183918E+01    0.627384745605993E-03
    0.905954019780757E+01    0.626659460252679E-03
    0.906204024377596E+01    0.625934381259673E-03
    0.906454028974436E+01    0.625209361395607E-03
    0.906704033571275E+01    0.624484275189435E-03
    0.906954038168115E+01    0.623759023343043E-03
    0.907204042764954E+01    0.623033532871982E-03
    0.907454047361793E+01    0.622307739936496E-03
    0.907704051958633E+01    0.621581660364282E-03
    0.907954056555472E+01    0.620855264408151E-03
    0.908204061152311E+01    0.620128586606768E-03
    0.908454065749151E+01    0.619401677690315E-03
    0.908704070345990E+01    0.618674609051693E-03
    0.908954074942829E+01    0.617947474604815E-03
    0.909204079539669E+01    0.617220386543590E-03
    0.909454084136508E+01    0.616493475887681E-03
    0.909704088733347E+01    0.615766888656719E-03
    0.909954093330187E+01    0.615040786079020E-03
    0.910204097927026E+01    0.614315341555049E-03
    0.910454102523865E+01    0.613590738239581E-03
    0.910704107120705E+01    0.612867168216615E-03
    0.910954111717544E+01    0.612144828324008E-03
    0.911204116314384E+01    0.611423918187968E-03
    0.911454120911223E+01    0.610704605413642E-03
    0.911704125508062E+01    0.609987294355347E-03
    0.911954130104902E+01    0.609271892214768E-03
    0.912204134701741E+01    0.608558755463883E-03
    0.912454139298580E+01    0.607848057576166E-03
    0.912704143895420E+01    0.607139983235612E-03
    0.912954148492259E+01    0.606434707974861E-03
    0.913204153089098E+01    0.605732397181983E-03
    0.913454157685938E+01    0.605033203914201E-03
    0.913704162282777E+01    0.604337269125145E-03
    0.913954166879616E+01    0.603644714680527E-03
    0.914204171476456E+01    0.602955429853572E-03
    0.914454176073295E+01    0.602270235465625E-03
    0.914704180670135E+01    0.601588443379532E-03
    0.914954185266974E+01    0.600910389778551E-03
    0.915204189863813E+01    0.600236119156708E-03
    0.915454194460652E+01    0.599565657561715E-03
    0.915704199057492E+01    0.598899016325904E-03
    0.915954203654331E+01    0.598236190762705E-03
    0.916204208251171E+01    0.597577158744515E-03
    0.916454212848010E+01    0.596921882722983E-03
    0.916704217444849E+01    0.596270310600811E-03
    0.916954222041689E+01    0.595622374820560E-03
    0.917204226638528E+01    0.594977994906256E-03
    0.917454231235367E+01    0.594337078100162E-03
    0.917704235832207E+01    0.593699519588644E-03
    0.917954240429046E+01    0.593065205359111E-03
    0.918204245025885E+01    0.592434010731941E-03
    0.918454249622725E+01    0.591805805484640E-03
    0.918704254219564E+01    0.591180451463649E-03
    0.918954258816403E+01    0.590557805094600E-03
    0.919204263413243E+01    0.589937720664342E-03
    0.919454268010082E+01    0.589320049470281E-03
    0.919704272606922E+01    0.588704641417715E-03
    0.919954277203761E+01    0.588091347415577E-03
    0.920204281800600E+01    0.587480020169252E-03
    0.920454286397439E+01    0.586870513766467E-03
    0.920704290994279E+01    0.586262688760967E-03
    0.920954295591118E+01    0.585656409373175E-03
    0.921204300187958E+01    0.585051547064586E-03
    0.921454304784797E+01    0.584447980142543E-03
    0.921704309381636E+01    0.583845594774099E-03
    0.921954313978476E+01    0.583244287485740E-03
    0.922204318575315E+01    0.582643963360565E-03
    0.922454323172154E+01    0.582044537854828E-03
    0.922704327768994E+01    0.581445937916391E-03
    0.922954332365833E+01    0.580848101017655E-03
    0.923204336962672E+01    0.580250977573320E-03
    0.923454341559512E+01    0.579654527589924E-03
    0.923704346156351E+01    0.579058724565878E-03
    0.923954350753191E+01    0.578463552935410E-03
    0.924204355350030E+01    0.577869009608217E-03
    0.924454359946869E+01    0.577275102189963E-03
    0.924704364543708E+01    0.576681848290671E-03
    0.924954369140548E+01    0.576089278477253E-03
    0.925204373737387E+01    0.575497432618599E-03
    0.925454378334227E+01    0.574906359745538E-03
    0.925704382931066E+01    0.574316116699954E-03
    0.925954387527905E+01    0.573726771461341E-03
    0.926204392124745E+01    0.573138398157847E-03
    0.926454396721584E+01    0.572551076247037E-03
    0.926704401318423E+01    0.571964892232117E-03
    0.926954405915263E+01    0.571379937295288E-03
    0.927204410512102E+01    0.570796307660686E-03
    0.927454415108941E+01    0.570214100647739E-03
    0.927704419705781E+01    0.569633416729432E-03
    0.927954424302620E+01    0.569054357794182E-03
    0.928204428899459E+01    0.568477025122142E-03
    0.928454433496299E+01    0.567901519860560E-03
    0.928704438093138E+01    0.567327940729013E-03
    0.928954442689978E+01    0.566756382264159E-03
    0.929204447286817E+01    0.566186929906353E-03
    0.929454451883656E+01    0.565619618537393E-03
    0.929704456480496E+01    0.565055843729254E-03
    0.929954461077335E+01    0.564492472535507E-03
    0.930204465674174E+01    0.563932323913436E-03
    0.930454470271014E+01    0.563374733025116E-03
    0.930704474867853E+01    0.562819732630437E-03
    0.930954479464692E+01    0.562267369560307E-03
    0.931204484061532E+01    0.561717711039019E-03
    0.931454488658371E+01    0.561170718434405E-03
    0.931704493255210E+01    0.560626493185285E-03
    0.931954497852050E+01    0.560085025223907E-03
    0.932204502448889E+01    0.559546270559781E-03
    0.932454507045728E+01    0.559010680665167E-03
    0.932704511642568E+01    0.558477469290708E-03
    0.932954516239407E+01    0.557947086385132E-03
    0.933204520836246E+01    0.557419474811188E-03
    0.933454525433086E+01    0.556894581635608E-03
    0.933704530029925E+01    0.556372368588853E-03
    0.933954534626764E+01    0.555852791875749E-03
    0.934204539223604E+01    0.555335801125953E-03
    0.934454543820443E+01    0.554821339962674E-03
    0.934704548417283E+01    0.554309347132427E-03
    0.934954553014122E+01    0.553799755409407E-03
    0.935204557610961E+01    0.553292494198049E-03
    0.935454562207800E+01    0.552787488493850E-03
    0.935704566804640E+01    0.552284660272816E-03
    0.935954571401479E+01    0.551783929118584E-03
    0.936204575998319E+01    0.551285213042808E-03
    0.936454580595158E+01    0.550788428168425E-03
    0.936704585191997E+01    0.550293490893302E-03
    0.936954589788837E+01    0.549800317434554E-03
    0.937204594385676E+01    0.549308824786210E-03
    0.937454598982515E+01    0.548818931749660E-03
    0.937704603579355E+01    0.548330559150359E-03
    0.937954608176194E+01    0.547843630046609E-03
    0.938204612773034E+01    0.547358071477207E-03
    0.938454617369873E+01    0.546873813716581E-03
    0.938704621966712E+01    0.546390791133568E-03
    0.938954626563552E+01    0.545908943314784E-03
    0.939204631160391E+01    0.545428214793104E-03
    0.939454635757230E+01    0.544948555233598E-03
    0.939704640354070E+01    0.544469920081441E-03
    0.939954644950909E+01    0.543992271132020E-03
    0.940204649547748E+01    0.543515576230271E-03
    0.940454654144588E+01    0.543039809266243E-03
    0.940704658741427E+01    0.542564950847482E-03
    0.940954663338266E+01    0.542090988092445E-03
    0.941204667935106E+01    0.541617914475501E-03
    0.941454672531945E+01    0.541145729849135E-03
    0.941704677128784E+01    0.540674440178806E-03
    0.941954681725624E+01    0.540204058125214E-03
    0.942204686322463E+01    0.539734602063944E-03
    0.942454690919302E+01    0.539266095349523E-03
    0.942704695516142E+01    0.538798567742820E-03
    0.942954700112981E+01    0.538332053624488E-03
    0.943204704709821E+01    0.537866592230866E-03
    0.943454709306660E+01    0.537402227611372E-03
    0.943704713903499E+01    0.536939007647663E-03
    0.943954718500339E+01    0.536477090623600E-03
    0.944204723097178E+01    0.536016181373229E-03
    0.944454727694017E+01    0.535556706429825E-03
    0.944704732290857E+01    0.535098590250467E-03
    0.944954736887696E+01    0.534641894422586E-03
    0.945204741484535E+01    0.534186679024178E-03
    0.945454746081375E+01    0.533733006064996E-03
    0.945704750678214E+01    0.533280935650264E-03
    0.945954755275053E+01    0.532830527891433E-03
    0.946204759871893E+01    0.532381842062393E-03
    0.946454764468732E+01    0.531934935758686E-03
    0.946704769065571E+01    0.531489864436735E-03
    0.946954773662411E+01    0.531046680682047E-03
    0.947204778259250E+01    0.530605437506525E-03
    0.947454782856089E+01    0.530166177528966E-03
    0.947704787452929E+01    0.529728954335821E-03
    0.947954792049768E+01    0.529293851586497E-03
    0.948204796646607E+01    0.528860577813018E-03
    0.948454801243447E+01    0.528429711317007E-03
    0.948704805840286E+01    0.528000944101128E-03
    0.948954810437126E+01    0.527574338132664E-03
    0.949204815033965E+01    0.527149943805106E-03
    0.949454819630804E+01    0.526727742960988E-03
    0.949704824227644E+01    0.526307758812112E-03
    0.949954828824483E+01    0.525889971741720E-03
    0.950204833421322E+01    0.525474396892760E-03
    0.950454838018162E+01    0.525061021033458E-03
    0.950704842615001E+01    0.524649852085420E-03
    0.950954847211841E+01    0.524240758405775E-03
    0.951204851808680E+01    0.523833867474876E-03
    0.951454856405519E+01    0.523429077422692E-03
    0.951704861002358E+01    0.523026360379060E-03
    0.951954865599198E+01    0.522625682344248E-03
    0.952204870196037E+01    0.522227001734523E-03
    0.952454874792876E+01    0.521830275311591E-03
    0.952704879389716E+01    0.521435456667318E-03
    0.952954883986555E+01    0.521042496710138E-03
    0.953204888583395E+01    0.520651343776910E-03
    0.953454893180234E+01    0.520261945066439E-03
    0.953704897777073E+01    0.519874246162432E-03
    0.953954902373913E+01    0.519488191465754E-03
    0.954204906970752E+01    0.519103725445298E-03
    0.954454911567591E+01    0.518720791590762E-03
    0.954704916164431E+01    0.518339335208095E-03
    0.954954920761270E+01    0.517959299503026E-03
    0.955204925358109E+01    0.517580632107570E-03
    0.955454929954949E+01    0.517203280645306E-03
    0.955704934551788E+01    0.516827193871840E-03
    0.955954939148628E+01    0.516452324140366E-03
    0.956204943745467E+01    0.516078625439639E-03
    0.956454948342306E+01    0.515706055211541E-03
    0.956704952939145E+01    0.515334573697930E-03
    0.956954957535985E+01    0.514964144665394E-03
    0.957204962132824E+01    0.514594735513393E-03
    0.957454966729664E+01    0.514226317596352E-03
    0.957704971326503E+01    0.513858866180974E-03
    0.957954975923342E+01    0.513492360587895E-03
    0.958204980520182E+01    0.513126784747359E-03
    0.958454985117021E+01    0.512762126414276E-03
    0.958704989713860E+01    0.512398378296643E-03
    0.958954994310700E+01    0.512035536883993E-03
    0.959204998907539E+01    0.511673603313532E-03
    0.959455003504378E+01    0.511312582952405E-03
    0.959705008101218E+01    0.510952485487392E-03
    0.959955012698057E+01    0.510593324468932E-03
    0.960205017294896E+01    0.510235117204349E-03
    0.960455021891736E+01    0.509877885235147E-03
    0.960705026488575E+01    0.509521653015996E-03
    0.960955031085414E+01    0.509166448580637E-03
    0.961205035682254E+01    0.508812302853972E-03
    0.961455040279093E+01    0.508459249678649E-03
    0.961705044875933E+01    0.508107324987798E-03
    0.961955049472772E+01    0.507756577446519E-03
    0.962205054069611E+01    0.507407016198005E-03
    0.962455058666450E+01    0.507058712369909E-03
    0.962705063263290E+01    0.506710910918394E-03
    0.962955067860129E+01    0.506366034186663E-03
    0.963205072456969E+01    0.506021734317837E-03
    0.963455077053808E+01    0.505678858261627E-03
    0.963705081650647E+01    0.505337448306553E-03
    0.963955086247487E+01    0.504997547486190E-03
    0.964205090844326E+01    0.504659197391250E-03
    0.964455095441165E+01    0.504322438297637E-03
    0.964705100038005E+01    0.503987310767391E-03
    0.964955104634844E+01    0.503653850621546E-03
    0.965205109231683E+01    0.503322092559305E-03
    0.965455113828523E+01    0.502992070777393E-03
    0.965705118425362E+01    0.502663814770931E-03
    0.965955123022202E+01    0.502337353154881E-03
    0.966205127619041E+01    0.502012713717037E-03
    0.966455132215880E+01    0.501689934552103E-03
    0.966705136812720E+01    0.501369237604167E-03
    0.966955141409559E+01    0.501049550843487E-03
    0.967205146006398E+01    0.500732450203061E-03
    0.967455150603237E+01    0.500417130406664E-03
    0.967705155200077E+01    0.500103677876391E-03
    0.967955159796916E+01    0.499792101856597E-03
    0.968205164393756E+01    0.499482394448907E-03
    0.968455168990595E+01    0.499174553794567E-03
    0.968705173587434E+01    0.498868565703423E-03
    0.968955178184274E+01    0.498564411351052E-03
    0.969205182781113E+01    0.498262063808820E-03
    0.969455187377952E+01    0.497961309742421E-03
    0.969705191974792E+01    0.497662866534823E-03
    0.969955196571631E+01    0.497365815381705E-03
    0.970205201168470E+01    0.497070497536824E-03
    0.970455205765310E+01    0.496776862712252E-03
    0.970705210362149E+01    0.496484871652346E-03
    0.970955214958989E+01    0.496194485786459E-03
    0.971205219555828E+01    0.495905667004562E-03
    0.971455224152667E+01    0.495618374260909E-03
    0.971705228749506E+01    0.495332566898911E-03
    0.971955233346346E+01    0.495048202932306E-03
    0.972205237943185E+01    0.494765239764209E-03
    0.972455242540025E+01    0.494483635647298E-03
    0.972705247136864E+01    0.494203348661701E-03
    0.972955251733703E+01    0.493924337399030E-03
    0.973205256330543E+01    0.493646561089081E-03
    0.973455260927382E+01    0.493369980924453E-03
    0.973705265524221E+01    0.493094558815055E-03
    0.973955270121061E+01    0.492820258131278E-03
    0.974205274717900E+01    0.492547045208327E-03
    0.974455279314739E+01    0.492274887349270E-03
    0.974705283911579E+01    0.492003755346785E-03
    0.974955288508418E+01    0.491733621789071E-03
    0.975205293105257E+01    0.491464462141453E-03
    0.975455297702097E+01    0.491196255174582E-03
    0.975705302298936E+01    0.490928982215655E-03
    0.975955306895776E+01    0.490662628282755E-03
    0.976205311492615E+01    0.490397181001037E-03
    0.976455316089454E+01    0.490132631693520E-03
    0.976705320686294E+01    0.489868975340811E-03
    0.976955325283133E+01    0.489606209817566E-03
    0.977205329879972E+01    0.489344335735624E-03
    0.977455334476812E+01    0.489083358082034E-03
    0.977705339073651E+01    0.488823284833388E-03
    0.977955343670490E+01    0.488564126443729E-03
    0.978205348267330E+01    0.488305897299358E-03
    0.978455352864169E+01    0.488048614168083E-03
    0.978705357461008E+01    0.487792296606403E-03
    0.978955362057848E+01    0.487536966719714E-03
    0.979205366654687E+01    0.487282649348292E-03
    0.979455371251526E+01    0.487029370938033E-03
    0.979705375848366E+01    0.486777160431242E-03
    0.979955380445205E+01    0.486526048322925E-03
    0.980205385042044E+01    0.486276066590611E-03
    0.980455389638884E+01    0.486027248029753E-03
    0.980705394235723E+01    0.485779627429220E-03
    0.980955398832563E+01    0.485533239405559E-03
    0.981205403429402E+01    0.485288119788732E-03
    0.981455408026241E+01    0.485044304524427E-03
    0.981705412623081E+01    0.484801852725739E-03
    0.981955417219920E+01    0.484560711995015E-03
    0.982205421816759E+01    0.484321019218717E-03
    0.982455426413599E+01    0.484082765550358E-03
    0.982705431010438E+01    0.483845986252867E-03
    0.982955435607277E+01    0.483610711549076E-03
    0.983205440204117E+01    0.483376970465887E-03
    0.983455444800956E+01    0.483144793395210E-03
    0.983705449397795E+01    0.482914202837404E-03
    0.983955453994635E+01    0.482685225331688E-03
    0.984205458591474E+01    0.482457879243285E-03
    0.984455463188313E+01    0.482232183980966E-03
    0.984705467785153E+01    0.482008156810285E-03
    0.984955472381992E+01    0.481785811386617E-03
    0.985205476978832E+01    0.481565158026891E-03
    0.985455481575671E+01    0.481346211739004E-03
    0.985705486172510E+01    0.481129034604659E-03
    0.985955490769350E+01    0.480913281269869E-03
    0.986205495366189E+01    0.480699480206778E-03
    0.986455499963028E+01    0.480487338071390E-03
    0.986705504559868E+01    0.480276881285216E-03
    0.986955509156707E+01    0.480068101696081E-03
    0.987205513753546E+01    0.479860990193563E-03
    0.987455518350386E+01    0.479655531114131E-03
    0.987705522947225E+01    0.479451706025191E-03
    0.987955527544064E+01    0.479249494208909E-03
    0.988205532140904E+01    0.479048869282154E-03
    0.988455536737743E+01    0.478849748172898E-03
    0.988705541334582E+01    0.478652378847332E-03
    0.988955545931422E+01    0.478456361734004E-03
    0.989205550528261E+01    0.478261848745055E-03
    0.989455555125100E+01    0.478068792018287E-03
    0.989705559721940E+01    0.477877160044103E-03
    0.989955564318779E+01    0.477686918472862E-03
    0.990205568915619E+01    0.477498034239609E-03
    0.990455573512458E+01    0.477310474125659E-03
    0.990705578109297E+01    0.477124204724755E-03
    0.990955582706137E+01    0.476939193421521E-03
    0.991205587302976E+01    0.476755407538393E-03
    0.991455591899815E+01    0.476572814704638E-03
    0.991705596496655E+01    0.476391384703893E-03
    0.991955601093494E+01    0.476211086926446E-03
    0.992205605690333E+01    0.476031892870772E-03
    0.992455610287173E+01    0.475853775848936E-03
    0.992705614884012E+01    0.475676709975253E-03
    0.992955619480851E+01    0.475500672075544E-03
    0.993205624077691E+01    0.475325641024458E-03
    0.993455628674530E+01    0.475151597118022E-03
    0.993705633271369E+01    0.474978523598935E-03
    0.993955637868209E+01    0.474806406059091E-03
    0.994205642465048E+01    0.474635231782497E-03
    0.994455647061887E+01    0.474464992322013E-03
    0.994705651658727E+01    0.474295680096498E-03
    0.994955656255566E+01    0.474127291542607E-03
    0.995205660852405E+01    0.473959824969884E-03
    0.995455665449245E+01    0.473793281569248E-03
    0.995705670046084E+01    0.473627665567611E-03
    0.995955674642924E+01    0.473462983304578E-03
    0.996205679239763E+01    0.473299243742297E-03
    0.996455683836602E+01    0.473136458523597E-03
    0.996705688433442E+01    0.472974641759998E-03
    0.996955693030281E+01    0.472813809725025E-03
    0.997205697627120E+01    0.472653980799194E-03
    0.997455702223960E+01    0.472495175000929E-03
    0.997705706820799E+01    0.472337415192690E-03
    0.997955711417639E+01    0.472180724867066E-03
    0.998205716014478E+01    0.472025130106631E-03
    0.998455720611317E+01    0.471870656754957E-03
    0.998705725208156E+01    0.471717334222303E-03
    0.998955729804996E+01    0.471565189542899E-03
    0.999205734401835E+01    0.471414253319681E-03
    0.999455738998674E+01    0.471264555435648E-03
    0.999705743595514E+01    0.471116126677992E-03
    0.999955748192353E+01    0.470968996531941E-03
    0.100020575278919E+02    0.470823196154189E-03
    0.100045575738603E+02    0.470678748393114E-03
    0.100070576198287E+02    0.470535702653875E-03
    0.100095576657971E+02    0.470394067969430E-03
    0.100120577117655E+02    0.470253877555786E-03
    0.100145577577339E+02    0.470115159542450E-03
    0.100170578037023E+02    0.469977938218641E-03
    0.100195578496707E+02    0.469842239318391E-03
    0.100220578956391E+02    0.469708079597321E-03
    0.100245579416075E+02    0.469575484393883E-03
    0.100270579875759E+02    0.469444470809261E-03
    0.100295580335443E+02    0.469315054647359E-03
    0.100320580795126E+02    0.469187250646037E-03
    0.100345581254810E+02    0.469061070071104E-03
    0.100370581714494E+02    0.468936523731301E-03
    0.100395582174178E+02    0.468813617977003E-03
    0.100420582633862E+02    0.468692358491639E-03
    0.100445583093546E+02    0.468572747618227E-03
    0.100470583553230E+02    0.468454785621840E-03
    0.100495584012914E+02    0.468338472800294E-03
    0.100520584472598E+02    0.468223791524268E-03
    0.100545584932282E+02    0.468110756766406E-03
    0.100570585391966E+02    0.467999345731204E-03
    0.100595585851650E+02    0.467889550088135E-03
    0.100620586311334E+02    0.467781355727852E-03
    0.100645586771018E+02    0.467674748663374E-03
    0.100670587230702E+02    0.467569711521589E-03
    0.100695587690386E+02    0.467466226103730E-03
    0.100720588150069E+02    0.467364271875807E-03
    0.100745588609753E+02    0.467263827985159E-03
    0.100770589069437E+02    0.467164875048479E-03
    0.100795589529121E+02    0.467067360613893E-03
    0.100820589988805E+02    0.466971311993825E-03
    0.100845590448489E+02    0.466876671406924E-03
    0.100870590908173E+02    0.466783415113585E-03
    0.100895591367857E+02    0.466691520550683E-03
    0.100920591827541E+02    0.466600961230309E-03
    0.100945592287225E+02    0.466511710713931E-03
    0.100970592746909E+02    0.466423743127449E-03
    0.100995593206593E+02    0.466337033804479E-03
    0.101020593666277E+02    0.466251557227112E-03
    0.101045594125961E+02    0.466167289997338E-03
    0.101070594585645E+02    0.466084208971193E-03
    0.101095595045328E+02    0.466002292753126E-03
    0.101120595505012E+02    0.465921520886436E-03
    0.101145595964696E+02    0.465841874312570E-03
    0.101170596424380E+02    0.465763335749723E-03
    0.101195596884064E+02    0.465685889879926E-03
    0.101220597343748E+02    0.465609522590106E-03
    0.101245597803432E+02    0.465534222379848E-03
    0.101270598263116E+02    0.465459978960348E-03
    0.101295598722800E+02    0.465386785199416E-03
    0.101320599182484E+02    0.465314635227385E-03
    0.101345599642168E+02    0.465243525463256E-03
    0.101370600101852E+02    0.465173455088717E-03
    0.101395600561536E+02    0.465104424986172E-03
    0.101420601021220E+02    0.465036438331293E-03
    0.101445601480904E+02    0.464969500305064E-03
    0.101470601940587E+02    0.464903619393990E-03
    0.101495602400271E+02    0.464838804101677E-03
    0.101520602859955E+02    0.464775066934404E-03
    0.101545603319639E+02    0.464712421172953E-03
    0.101570603779323E+02    0.464650882220866E-03
    0.101595604239007E+02    0.464590468158896E-03
    0.101620604698691E+02    0.464531196964730E-03
    0.101645605158375E+02    0.464473089541202E-03
    0.101670605618059E+02    0.464416168086501E-03
    0.101695606077743E+02    0.464360455314518E-03
    0.101720606537427E+02    0.464305975777549E-03
    0.101745606997111E+02    0.464252754294317E-03
    0.101770607456795E+02    0.464200817171223E-03
    0.101795607916479E+02    0.464150190664301E-03
    0.101820608376163E+02    0.464100901949528E-03
    0.101845608835847E+02    0.464052978640348E-03
    0.101870609295530E+02    0.464006447817363E-03
    0.101895609755214E+02    0.463961336767519E-03
    0.101920610214898E+02    0.463917672800846E-03
    0.101945610674582E+02    0.463875482480324E-03
    0.101970611134266E+02    0.463834791912012E-03
    0.101995611593950E+02    0.463795626794478E-03
    0.102020612053634E+02    0.463758012087486E-03
    0.102045612513318E+02    0.463721968972049E-03
    0.102070612973002E+02    0.463687625352163E-03
    0.102095613432686E+02    0.463654682530352E-03
    0.102120613892370E+02    0.463623490077872E-03
    0.102145614352054E+02    0.463593949781340E-03
    0.102170614811738E+02    0.463566079705196E-03
    0.102195615271422E+02    0.463539893407282E-03
    0.102220615731106E+02    0.463515407401881E-03
    0.102245616190789E+02    0.463492629015589E-03
    0.102270616650473E+02    0.463471569136732E-03
    0.102295617110157E+02    0.463452234702544E-03
    0.102320617569841E+02    0.463434631492059E-03
    0.102345618029525E+02    0.463418761918780E-03
    0.102370618489209E+02    0.463404628194523E-03
    0.102395618948893E+02    0.463392229410215E-03
    0.102420619408577E+02    0.463381562040937E-03
    0.102445619868261E+02    0.463372621182763E-03
    0.102470620327945E+02    0.463365323974936E-03
    0.102495620787629E+02    0.463359921964986E-03
    0.102520621247313E+02    0.463356121211159E-03
    0.102545621706997E+02    0.463354017097726E-03
    0.102570622166681E+02    0.463353595361250E-03
    0.102595622626365E+02    0.463354841907736E-03
    0.102620623086049E+02    0.463357739508680E-03
    0.102645623545732E+02    0.463362272958315E-03
    0.102670624005416E+02    0.463368429040376E-03
    0.102695624465100E+02    0.463376183257852E-03
    0.102720624924784E+02    0.463385520376571E-03
    0.102745625384468E+02    0.463396398010983E-03
    0.102770625844152E+02    0.463408870685524E-03
    0.102795626303836E+02    0.463422838062609E-03
    0.102820626763520E+02    0.463438310400711E-03
    0.102845627223204E+02    0.463455267190843E-03
    0.102870627682888E+02    0.463473688808437E-03
    0.102895628142572E+02    0.463493557279305E-03
    0.102920628602256E+02    0.463514852550031E-03
    0.102945629061940E+02    0.463537557174717E-03
    0.102970629521624E+02    0.463561654384032E-03
    0.102995629981308E+02    0.463587128212289E-03
    0.103020630440991E+02    0.463613963528063E-03
    0.103045630900675E+02    0.463642146847573E-03
    0.103070631360359E+02    0.463671665186269E-03
    0.103095631820043E+02    0.463702508298077E-03
    0.103120632279727E+02    0.463734666352032E-03
    0.103145632739411E+02    0.463768131669170E-03
    0.103170633199095E+02    0.463802898040143E-03
    0.103195633658779E+02    0.463838960953815E-03
    0.103220634118463E+02    0.463876317405382E-03
    0.103245634578147E+02    0.463914967152466E-03
    0.103270635037831E+02    0.463954911185901E-03
    0.103295635497515E+02    0.463996152120238E-03
    0.103320635957199E+02    0.464038694403241E-03
    0.103345636416883E+02    0.464082545163351E-03
    0.103370636876567E+02    0.464127712508438E-03
    0.103395637336251E+02    0.464174206476080E-03
    0.103420637795934E+02    0.464222039146496E-03
    0.103445638255618E+02    0.464271223758151E-03
    0.103470638715302E+02    0.464321776473138E-03
    0.103495639174986E+02    0.464373713102102E-03
    0.103520639634670E+02    0.464427052343000E-03
    0.103545640094354E+02    0.464481812714616E-03
    0.103570640554038E+02    0.464538017151014E-03
    0.103595641013722E+02    0.464595685609872E-03
    0.103620641473406E+02    0.464654841603987E-03
    0.103645641933090E+02    0.464715508987889E-03
    0.103670642392774E+02    0.464777713153767E-03
    0.103695642852458E+02    0.464841478135338E-03
    0.103720643312142E+02    0.464906830318906E-03
    0.103745643771826E+02    0.464973796075176E-03
    0.103770644231510E+02    0.465042401429699E-03
    0.103795644691193E+02    0.465112672635757E-03
    0.103820645150877E+02    0.465184636399358E-03
    0.103845645610561E+02    0.465258318468174E-03
    0.103870646070245E+02    0.465333745398839E-03
    0.103895646529929E+02    0.465410941811281E-03
    0.103920646989613E+02    0.465489932711822E-03
    0.103945647449297E+02    0.465570741882800E-03
    0.103970647908981E+02    0.465653393076356E-03
    0.103995648368665E+02    0.465737907676798E-03
    0.104020648828349E+02    0.465824306213014E-03
    0.104045649288033E+02    0.465912605001011E-03
    0.104070649747717E+02    0.466002897977758E-03
    0.104095650207401E+02    0.466095027927826E-03
    0.104120650667085E+02    0.466189153178697E-03
    0.104145651126769E+02    0.466285252654434E-03
    0.104170651586452E+02    0.466383338065660E-03
    0.104195652046136E+02    0.466483420589412E-03
    0.104220652505820E+02    0.466585509484656E-03
    0.104245652965504E+02    0.466689613720923E-03
    0.104270653425188E+02    0.466795739546310E-03
    0.104295653884872E+02    0.466903892042543E-03
    0.104320654344556E+02    0.467014074949358E-03
    0.104345654804240E+02    0.467126288446455E-03
    0.104370655263924E+02    0.467240533224931E-03
    0.104395655723608E+02    0.467356806621445E-03
    0.104420656183292E+02    0.467475083247030E-03
    0.104445656642976E+02    0.467595368269750E-03
    0.104470657102660E+02    0.467718166777111E-03
    0.104495657562344E+02    0.467842276316645E-03
    0.104520658022028E+02    0.467968625963774E-03
    0.104545658481712E+02    0.468096985493272E-03
    0.104570658941395E+02    0.468227339556630E-03
    0.104595659401079E+02    0.468359674784778E-03
    0.104620659860763E+02    0.468493978079387E-03
    0.104645660320447E+02    0.468630234192252E-03
    0.104670660780131E+02    0.468768433986811E-03
    0.104695661239815E+02    0.468908563806472E-03
    0.104720661699499E+02    0.469050612225517E-03
    0.104745662159183E+02    0.469194543609644E-03
    0.104770662618867E+02    0.469340396737122E-03
    0.104795663078551E+02    0.469488116816251E-03
    0.104820663538235E+02    0.469637701844477E-03
    0.104845663997919E+02    0.469789140470644E-03
    0.104870664457603E+02    0.469942420445614E-03
    0.104895664917287E+02    0.470097531161118E-03
    0.104920665376971E+02    0.470254462998977E-03
    0.104945665836654E+02    0.470413206087685E-03
    0.104970666296338E+02    0.470573752003062E-03
    0.104995666756022E+02    0.470736093923777E-03
    0.105020667215706E+02    0.470900225281450E-03
    0.105045667675390E+02    0.471066140874634E-03
    0.105070668135074E+02    0.471233838201999E-03
    0.105095668594758E+02    0.471403314625314E-03
    0.105120669054442E+02    0.471574569038994E-03
    0.105145669514126E+02    0.471747602322043E-03
    0.105170669973810E+02    0.471922417156401E-03
    0.105195670433494E+02    0.472099017227813E-03
    0.105220670893178E+02    0.472277407687720E-03
    0.105245671352862E+02    0.472457596176833E-03
    0.105270671812546E+02    0.472639590811547E-03
    0.105295672272230E+02    0.472823402567511E-03
    0.105320672731914E+02    0.473009042166120E-03
    0.105345673191597E+02    0.473196524248707E-03
    0.105370673651281E+02    0.473385862924552E-03
    0.105395674110965E+02    0.473577074871933E-03
    0.105420674570649E+02    0.473770178181957E-03
    0.105445675030333E+02    0.473965191424366E-03
    0.105470675490017E+02    0.474162135043450E-03
    0.105495675949701E+02    0.474361032345382E-03
    0.105520676409385E+02    0.474561904172280E-03
    0.105545676869069E+02    0.474764774950576E-03
    0.105570677328753E+02    0.474969670297518E-03
    0.105595677788437E+02    0.475176615030151E-03
    0.105620678248121E+02    0.475385635735071E-03
    0.105645678707805E+02    0.475596759695390E-03
    0.105670679167489E+02    0.475810014687268E-03
    0.105695679627173E+02    0.476025428118732E-03
    0.105720680086856E+02    0.476243028721205E-03
    0.105745680546540E+02    0.476462844747310E-03
    0.105770681006224E+02    0.476684905166427E-03
    0.105795681465908E+02    0.476909237989591E-03
    0.105820681925592E+02    0.477135871651769E-03
    0.105845682385276E+02    0.477364834558927E-03
    0.105870682844960E+02    0.477596154496875E-03
    0.105895683304644E+02    0.477829858253083E-03
    0.105920683764328E+02    0.478065972178602E-03
    0.105945684224012E+02    0.478304522955419E-03
    0.105970684683696E+02    0.478545535261369E-03
    0.105995685143380E+02    0.478789033811018E-03
    0.106020685603064E+02    0.479035041453903E-03
    0.106045686062748E+02    0.479283581151813E-03
    0.106070686522432E+02    0.479534676548745E-03
    0.106095686982116E+02    0.479788326770628E-03
    0.106120687441799E+02    0.480044591771881E-03
    0.106145687901483E+02    0.480303459391336E-03
    0.106170688361167E+02    0.480564952658754E-03
    0.106195688820851E+02    0.480829086614467E-03
    0.106220689280535E+02    0.481095875596734E-03
    0.106245689740219E+02    0.481365331916413E-03
    0.106270690199903E+02    0.481637466802972E-03
    0.106295690659587E+02    0.481912290331187E-03
    0.106320691119271E+02    0.482189810635114E-03
    0.106345691578955E+02    0.482470034780948E-03
    0.106370692038639E+02    0.482752968761838E-03
    0.106395692498323E+02    0.483038616336406E-03
    0.106420692958007E+02    0.483326977458705E-03
    0.106445693417691E+02    0.483618049725737E-03
    0.106470693877375E+02    0.483911744135567E-03
    0.106495694337058E+02    0.484208741401164E-03
    0.106520694796742E+02    0.484507832531686E-03
    0.106545695256426E+02    0.484809796082512E-03
    0.106570695716110E+02    0.485114501724751E-03
    0.106595696175794E+02    0.485421933896815E-03
    0.106620696635478E+02    0.485732087750472E-03
    0.106645697095162E+02    0.486044958230924E-03
    0.106670697554846E+02    0.486360541556178E-03
    0.106695698014530E+02    0.486678835257502E-03
    0.106720698474214E+02    0.486999835087602E-03
    0.106745698933898E+02    0.487323539729794E-03
    0.106770699393582E+02    0.487649922537813E-03
    0.106795699853266E+02    0.487979028092586E-03
    0.106820700312950E+02    0.488310819380676E-03
    0.106845700772634E+02    0.488645301040171E-03
    0.106870701232317E+02    0.488982471892541E-03
    0.106895701692001E+02    0.489322331260248E-03
    0.106920702151685E+02    0.489664879128550E-03
    0.106945702611369E+02    0.490010115995520E-03
    0.106970703071053E+02    0.490358045783790E-03
    0.106995703530737E+02    0.490708664277008E-03
    0.107020703990421E+02    0.491061982394335E-03
    0.107045704450105E+02    0.491418002032663E-03
    0.107070704909789E+02    0.491776729875079E-03
    0.107095705369473E+02    0.492138172855868E-03
    0.107120705829157E+02    0.492502340428264E-03
    0.107145706288841E+02    0.492869241971045E-03
    0.107170706748525E+02    0.493238889899053E-03
    0.107195707208209E+02    0.493611296452917E-03
    0.107220707667893E+02    0.493986475975137E-03
    0.107245708127577E+02    0.494364444864640E-03
    0.107270708587261E+02    0.494745220558690E-03
    0.107295709046944E+02    0.495128821699587E-03
    0.107320709506628E+02    0.495515268370554E-03
    0.107345709966312E+02    0.495904582744542E-03
    0.107370710425996E+02    0.496296787606177E-03
    0.107395710885680E+02    0.496691907788687E-03
    0.107420711345364E+02    0.497089969217144E-03
    0.107445711805048E+02    0.497490998681240E-03
    0.107470712264732E+02    0.497895025079600E-03
    0.107495712724416E+02    0.498302077361518E-03
    0.107520713184100E+02    0.498712186861189E-03
    0.107545713643784E+02    0.499125384623959E-03
    0.107570714103468E+02    0.499541703382464E-03
    0.107595714563152E+02    0.499961176986704E-03
    0.107620715022836E+02    0.500383839642844E-03
    0.107645715482520E+02    0.500809725810506E-03
    0.107670715942204E+02    0.501238871746441E-03
    0.107695716401888E+02    0.501671313177098E-03
    0.107720716861572E+02    0.502107086568912E-03
    0.107745717321255E+02    0.502546228815703E-03
    0.107770717780939E+02    0.502988776928497E-03
    0.107795718240623E+02    0.503434768006639E-03
    0.107820718700307E+02    0.503884239127568E-03
    0.107845719159991E+02    0.504337228001296E-03
    0.107870719619675E+02    0.504793771001447E-03
    0.107895720079359E+02    0.505253904899059E-03
    0.107920720539043E+02    0.505717666597188E-03
    0.107945720998727E+02    0.506185091541935E-03
    0.107970721458411E+02    0.506656217093560E-03
    0.107995721918095E+02    0.507131072906101E-03
    0.108020722377779E+02    0.507609698923592E-03
    0.108045722837463E+02    0.508092126248531E-03
    0.108070723297147E+02    0.508578389721436E-03
    0.108095723756831E+02    0.509068520168653E-03
    0.108120724216515E+02    0.509562555819219E-03
    0.108145724676199E+02    0.510060335901855E-03
    0.108170725135882E+02    0.510562381022705E-03
    0.108195725595566E+02    0.511068283669264E-03
    0.108220726055250E+02    0.511578193904490E-03
    0.108245726514934E+02    0.512092141350049E-03
    0.108270726974618E+02    0.512610152574628E-03
    0.108295727434302E+02    0.513132252723321E-03
    0.108320727893986E+02    0.513658464082783E-03
    0.108345728353670E+02    0.514188809368653E-03
    0.108370728813354E+02    0.514723310399908E-03
    0.108395729273038E+02    0.515261987923769E-03
    0.108420729732722E+02    0.515804859441845E-03
    0.108445730192406E+02    0.516351944255383E-03
    0.108470730652090E+02    0.516903259953945E-03
    0.108495731111774E+02    0.517458807091673E-03
    0.108520731571458E+02    0.518018539081561E-03
    0.108545732031142E+02    0.518583091842472E-03
    0.108570732490826E+02    0.519151350981267E-03
    0.108595732950510E+02    0.519724054350142E-03
    0.108620733410193E+02    0.520301105720919E-03
    0.108645733869877E+02    0.520882517838480E-03
    0.108670734329561E+02    0.521468286054284E-03
    0.108695734789245E+02    0.522058428363080E-03
    0.108720735248929E+02    0.522652959015385E-03
    0.108745735708613E+02    0.523251891988212E-03
    0.108770736168297E+02    0.523855242682882E-03
    0.108795736627981E+02    0.524463030128373E-03
    0.108820737087665E+02    0.525075199525889E-03
    0.108845737547349E+02    0.525691924344676E-03
    0.108870738007033E+02    0.526313095491355E-03
    0.108895738466717E+02    0.526938760634100E-03
    0.108920738926401E+02    0.527568937929487E-03
    0.108945739386085E+02    0.528203646736186E-03
    0.108970739845769E+02    0.528842907332929E-03
    0.108995740305453E+02    0.529486739751766E-03
    0.109020740765137E+02    0.530135165756144E-03
    0.109045741224820E+02    0.530788208518353E-03
    0.109070741684504E+02    0.531445890524716E-03
    0.109095742144188E+02    0.532108238691807E-03
    0.109120742603872E+02    0.532775278994486E-03
    0.109145743063556E+02    0.533447039726369E-03
    0.109170743523240E+02    0.534123549771019E-03
    0.109195743982924E+02    0.534804840590402E-03
    0.109220744442608E+02    0.535490944227907E-03
    0.109245744902292E+02    0.536181894848989E-03
    0.109270745361976E+02    0.536877727597630E-03
    0.109295745821660E+02    0.537578479914402E-03
    0.109320746281344E+02    0.538284190241331E-03
    0.109345746741028E+02    0.538994898481012E-03
    0.109370747200712E+02    0.539710646771577E-03
    0.109395747660396E+02    0.540431478536069E-03
    0.109420748120080E+02    0.541157438190717E-03
    0.109445748579764E+02    0.541888572306991E-03
    0.109470749039448E+02    0.542624928534109E-03
    0.109495749499131E+02    0.543366556393801E-03
    0.109520749958815E+02    0.544113506274772E-03
    0.109545750418499E+02    0.544865830150771E-03
    0.109570750878183E+02    0.545623581235706E-03
    0.109595751337867E+02    0.546386814279806E-03
    0.109620751797551E+02    0.547155585162233E-03
    0.109645752257235E+02    0.547929949745288E-03
    0.109670752716919E+02    0.548709966514648E-03
    0.109695753176603E+02    0.549495694380536E-03
    0.109720753636287E+02    0.550287192887870E-03
    0.109745754095971E+02    0.551084522134695E-03
    0.109770754555655E+02    0.551887743585220E-03
    0.109795755015339E+02    0.552696918993601E-03
    0.109820755475023E+02    0.553512111196114E-03
    0.109845755934707E+02    0.554333382621653E-03
    0.109870756394391E+02    0.555160796905108E-03
    0.109895756854075E+02    0.555994417779320E-03
    0.109920757313758E+02    0.556834309175522E-03
    0.109945757773442E+02    0.557680535012166E-03
    0.109970758233126E+02    0.558533160086615E-03
    0.109995758692810E+02    0.559392250664737E-03
    0.110020759152494E+02    0.560257864239553E-03
    0.110045759612178E+02    0.561130072021331E-03
    0.110070760071862E+02    0.562008935833509E-03
    0.110095760531546E+02    0.562894519444668E-03
    0.110120760991230E+02    0.563786886611945E-03
    0.110145761450914E+02    0.564686100823574E-03
    0.110170761910598E+02    0.565592224903586E-03
    0.110195762370282E+02    0.566505319184508E-03
    0.110220762829966E+02    0.567425440628720E-03
    0.110245763289650E+02    0.568352691136360E-03
    0.110270763749334E+02    0.569287076368916E-03
    0.110295764209018E+02    0.570228683300588E-03
    0.110320764668702E+02    0.571177571602501E-03
    0.110345765128385E+02    0.572133800294354E-03
    0.110370765588069E+02    0.573097430438618E-03
    0.110395766047753E+02    0.574068520083028E-03
    0.110420766507437E+02    0.575047128968710E-03
    0.110445766967121E+02    0.576033315853274E-03
    0.110470767426805E+02    0.577027139229673E-03
    0.110495767886489E+02    0.578028657439762E-03
    0.110520768346173E+02    0.579037931339103E-03
    0.110545768805857E+02    0.580055017617871E-03
    0.110570769265541E+02    0.581079983577152E-03
    0.110595769725225E+02    0.582112920343318E-03
    0.110620770184909E+02    0.583153043561492E-03
    0.110645770644593E+02    0.584202441106739E-03
    0.110670771104277E+02    0.585259470815176E-03
    0.110695771563961E+02    0.586324630624315E-03
    0.110720772023645E+02    0.587397997395410E-03
    0.110745772483329E+02    0.588479633924934E-03
    0.110770772943013E+02    0.589569601505862E-03
    0.110795773402696E+02    0.590667960802624E-03
    0.110820773862380E+02    0.591774772967997E-03
    0.110845774322064E+02    0.592890100422395E-03
    0.110870774781748E+02    0.594014010035559E-03
    0.110895775241432E+02    0.595146864984010E-03
    0.110920775701116E+02    0.596287755668506E-03
    0.110945776160800E+02    0.597437779373739E-03
    0.110970776620484E+02    0.598596633353538E-03
    0.110995777080168E+02    0.599764388828772E-03
    0.111020777539852E+02    0.600941118368664E-03
    0.111045777999536E+02    0.602126892201258E-03
    0.111070778459220E+02    0.603321783637439E-03
    0.111095778918904E+02    0.604525875141607E-03
    0.111120779378588E+02    0.605739219816596E-03
    0.111145779838272E+02    0.606961918119408E-03
    0.111170780297956E+02    0.608194042996236E-03
    0.111195780757640E+02    0.609435676403230E-03
    0.111220781217323E+02    0.610686902600602E-03
    0.111245781677007E+02    0.611947807462181E-03
    0.111270782136691E+02    0.613218479663048E-03
    0.111295782596375E+02    0.614499009549698E-03
    0.111320783056059E+02    0.615789490506466E-03
    0.111345783515743E+02    0.617090016334057E-03
    0.111370783975427E+02    0.618400687646914E-03
    0.111395784435111E+02    0.619721600966802E-03
    0.111420784894795E+02    0.621052860178539E-03
    0.111445785354479E+02    0.622394570405978E-03
    0.111470785814163E+02    0.623746838111295E-03
    0.111495786273847E+02    0.625109772993844E-03
    0.111520786733531E+02    0.626483487638924E-03
    0.111545787193215E+02    0.627868095672964E-03
    0.111570787652899E+02    0.629263714387289E-03
    0.111595788112583E+02    0.630670463113657E-03
    0.111620788572267E+02    0.632088463530893E-03
    0.111645789031951E+02    0.633517839149323E-03
    0.111670789491634E+02    0.634958716448212E-03
    0.111695789951318E+02    0.636411225721228E-03
    0.111720790411002E+02    0.637875496645986E-03
    0.111745790870686E+02    0.639351660523034E-03
    0.111770791330370E+02    0.640839855495750E-03
    0.111795791790054E+02    0.642340217635892E-03
    0.111820792249738E+02    0.643852886944583E-03
    0.111845792709422E+02    0.645378005111556E-03
    0.111870793169106E+02    0.646915714979460E-03
    0.111895793628790E+02    0.648466163757968E-03
    0.111920794088474E+02    0.650029496915445E-03
    0.111945794548158E+02    0.651605865081461E-03
    0.111970795007842E+02    0.653195419644853E-03
    0.111995795467526E+02    0.654798312905658E-03
    0.112020795927210E+02    0.656414700079817E-03
    0.112045796386894E+02    0.658044736835757E-03
    0.112070796846578E+02    0.659688581949013E-03
    0.112095797306261E+02    0.661346394122117E-03
    0.112120797765945E+02    0.663018335240348E-03
    0.112145798225629E+02    0.664704568013309E-03
    0.112170798685313E+02    0.666405256729514E-03
    0.112195799144997E+02    0.668120566273640E-03
    0.112220799604681E+02    0.669850664337573E-03
    0.112245800064365E+02    0.671595720147941E-03
    0.112270800524049E+02    0.673355903770929E-03
    0.112295800983733E+02    0.675131389755920E-03
    0.112320801443417E+02    0.676922357456895E-03
    0.112345801903101E+02    0.678728824278458E-03
    0.112370802362785E+02    0.680551322260813E-03
    0.112395802822469E+02    0.682389750023104E-03
    0.112420803282153E+02    0.684244348999090E-03
    0.112445803741837E+02    0.686115303827110E-03
    0.112470804201521E+02    0.688002797829038E-03
    0.112495804661205E+02    0.689907015731247E-03
    0.112520805120889E+02    0.691828141971458E-03
    0.112545805580572E+02    0.693766361827862E-03
    0.112570806040256E+02    0.695721865947127E-03
    0.112595806499940E+02    0.697694843742306E-03
    0.112620806959624E+02    0.699685486372348E-03
    0.112645807419308E+02    0.701693984757021E-03
    0.112670807878992E+02    0.703720528086800E-03
    0.112695808338676E+02    0.705765272902404E-03
    0.112720808798360E+02    0.707827693503248E-03
    0.112745809258044E+02    0.709911067836072E-03
    0.112770809717728E+02    0.712011715964111E-03
    0.112795810177412E+02    0.714131577312244E-03
    0.112820810637096E+02    0.716270760439060E-03
    0.112845811096780E+02    0.718429461758449E-03
    0.112870811556464E+02    0.720607893412743E-03
    0.112895812016148E+02    0.722806275639379E-03
    0.112920812475832E+02    0.725024830155790E-03
    0.112945812935516E+02    0.727263785007203E-03
    0.112970813395199E+02    0.729523372021866E-03
    0.112995813854883E+02    0.731803812284425E-03
    0.113020814314567E+02    0.734105443779943E-03
    0.113045814774251E+02    0.736428338235899E-03
    0.113070815233935E+02    0.738772854194082E-03
    0.113095815693619E+02    0.741139225447921E-03
    0.113120816153303E+02    0.743527706865796E-03
    0.113145816612987E+02    0.745938561095845E-03
    0.113170817072671E+02    0.748372052813439E-03
    0.113195817532355E+02    0.750828456341889E-03
    0.113220817992039E+02    0.753308048214734E-03
    0.113245818451723E+02    0.755811110840339E-03
    0.113270818911407E+02    0.758337932289980E-03
    0.113295819371091E+02    0.760888806880591E-03
    0.113320819830775E+02    0.763464034217968E-03
    0.113345820290459E+02    0.766063920713505E-03
    0.113370820750143E+02    0.768688777278614E-03
    0.113395821209826E+02    0.771338923253341E-03
    0.113420821669510E+02    0.774014685481471E-03
    0.113445822129194E+02    0.776716388883499E-03
    0.113470822588878E+02    0.779444378625177E-03
    0.113495823048562E+02    0.782198997340170E-03
    0.113520823508246E+02    0.784980598081023E-03
    0.113545823967930E+02    0.787789539323778E-03
    0.113570824427614E+02    0.790626188091243E-03
    0.113595824887298E+02    0.793490918749571E-03
    0.113620825346982E+02    0.796384112912350E-03
    0.113645825806666E+02    0.799306160236690E-03
    0.113670826266350E+02    0.802257458362686E-03
    0.113695826726034E+02    0.805238412112305E-03
    0.113720827185718E+02    0.808249435433425E-03
    0.113745827645402E+02    0.811290949811486E-03
    0.113770828105086E+02    0.814363384784183E-03
    0.113795828564770E+02    0.817467178882801E-03
    0.113820829024454E+02    0.820602779252240E-03
    0.113845829484137E+02    0.823770641138783E-03
    0.113870829943821E+02    0.826971229157027E-03
    0.113895830403505E+02    0.830205016556900E-03
    0.113920830863189E+02    0.833472485328627E-03
    0.113945831322873E+02    0.836774127622892E-03
    0.113970831782557E+02    0.840110444245266E-03
    0.113995832242241E+02    0.843481944684034E-03
    0.114020832701925E+02    0.846889149294560E-03
    0.114045833161609E+02    0.850332587044586E-03
    0.114070833621293E+02    0.853812796995407E-03
    0.114095834080977E+02    0.857330328994264E-03
    0.114120834540661E+02    0.860885741858190E-03
    0.114145835000345E+02    0.864479606064598E-03
    0.114170835460029E+02    0.868112495862171E-03
    0.114195835919713E+02    0.871785014600904E-03
    0.114220836379397E+02    0.875497752373746E-03
    0.114245836839081E+02    0.879251324256772E-03
    0.114270837298765E+02    0.883046354688193E-03
    0.114295837758448E+02    0.886883477849281E-03
    0.114320838218132E+02    0.890763340767036E-03
    0.114345838677816E+02    0.894686601216895E-03
    0.114370839137500E+02    0.898653929860397E-03
    0.114395839597184E+02    0.902666008505557E-03
    0.114420840056868E+02    0.906723534687124E-03
    0.114445840516552E+02    0.910827219391216E-03
    0.114470840976236E+02    0.914977828133508E-03
    0.114495841435920E+02    0.919175809567902E-03
    0.114520841895604E+02    0.923422374981691E-03
    0.114545842355288E+02    0.927718014999376E-03
    0.114570842814972E+02    0.932063541432758E-03
    0.114595843274656E+02    0.936459751128736E-03
    0.114620843734340E+02    0.940907450828193E-03
    0.114645844194024E+02    0.945407461859124E-03
    0.114670844653708E+02    0.949960622484006E-03
    0.114695845113392E+02    0.954567789323561E-03
    0.114720845573075E+02    0.959229827968828E-03
    0.114745846032759E+02    0.963947628646597E-03
    0.114770846492443E+02    0.968722094907056E-03
    0.114795846952127E+02    0.973554145156456E-03
    0.114820847411811E+02    0.978444707673250E-03
    0.114845847871495E+02    0.983394647493894E-03
    0.114870848331179E+02    0.988407279218416E-03
    0.114895848790863E+02    0.993477875554855E-03
    0.114920849250547E+02    0.998612353836870E-03
    0.114945849710231E+02    0.100381046157601E-02
    0.114970850169915E+02    0.100907321119249E-02
    0.114995850629599E+02    0.101440168429529E-02
    0.115020851089283E+02    0.101979698158613E-02
    0.115045851548967E+02    0.102526027641166E-02
    0.115070852008651E+02    0.103079269742158E-02
    0.115095852468335E+02    0.103639544719835E-02
    0.115120852928019E+02    0.104206974672237E-02
    0.115145853387702E+02    0.104781686101685E-02
    0.115170853847386E+02    0.105363798269336E-02
    0.115195854307070E+02    0.105953451806845E-02
    0.115220854766754E+02    0.106550775743703E-02
    0.115245855226438E+02    0.107155906926767E-02
    0.115270855686122E+02    0.107768985264195E-02
    0.115295856145806E+02    0.108390153898425E-02
    0.115320856605490E+02    0.109019559615787E-02
    0.115345857065174E+02    0.109657352295096E-02
    0.115370857524858E+02    0.110303685973422E-02
    0.115395857984542E+02    0.110958718841505E-02
    0.115420858444226E+02    0.111622611398183E-02
    0.115445858903910E+02    0.112295529803534E-02
    0.115470859363594E+02    0.112977642908039E-02
    0.115495859823278E+02    0.113669125401122E-02
    0.115520860282962E+02    0.114370155127616E-02
    0.115545860742646E+02    0.115080915086249E-02
    0.115570861202330E+02    0.115801592617108E-02
    0.115595861662013E+02    0.116532379992953E-02
    0.115620862121697E+02    0.117273474376594E-02
    0.115645862581381E+02    0.118025078191797E-02
    0.115670863041065E+02    0.118787398937942E-02
    0.115695863500749E+02    0.119560649678097E-02
    0.115720863960433E+02    0.120345049068511E-02
    0.115745864420117E+02    0.121140821410385E-02
    0.115770864879801E+02    0.121948197091944E-02
    0.115795865339485E+02    0.122767412648791E-02
    0.115820865799169E+02    0.123598710706068E-02
    0.115845866258853E+02    0.124442340876542E-02
    0.115870866718537E+02    0.125298558967740E-02
    0.115895867178221E+02    0.126167628289022E-02
    0.115920867637905E+02    0.127049818758956E-02
    0.115945868097589E+02    0.127945408168003E-02
    0.115970868557273E+02    0.128854681665349E-02
    0.115995869016957E+02    0.129777932447254E-02
    0.116020869476640E+02    0.130715461634023E-02
    0.116045869936324E+02    0.131667579039009E-02
    0.116070870396008E+02    0.132634602928486E-02
    0.116095870855692E+02    0.133616860586535E-02
    0.116120871315376E+02    0.134614688749083E-02
    0.116145871775060E+02    0.135628433363995E-02
    0.116170872234744E+02    0.136658450577363E-02
    0.116195872694428E+02    0.137705106568012E-02
    0.116220873154112E+02    0.138768778304129E-02
    0.116245873613796E+02    0.139849853584759E-02
    0.116270874073480E+02    0.140948731468764E-02
    0.116295874533164E+02    0.142065822836191E-02
    0.116320874992848E+02    0.143201550564262E-02
    0.116345875452532E+02    0.144356350183358E-02
    0.116370875912216E+02    0.145530670295109E-02
    0.116395876371900E+02    0.146724972839816E-02
    0.116420876831584E+02    0.147939733741960E-02
    0.116445877291268E+02    0.149175443440493E-02
    0.116470877750951E+02    0.150432607327502E-02
    0.116495878210635E+02    0.151711746313993E-02
    0.116520878670319E+02    0.153013397610445E-02
    0.116545879130003E+02    0.154338115133119E-02
    0.116570879589687E+02    0.155686470040207E-02
    0.116595880049371E+02    0.157059051498234E-02
    0.116620880509055E+02    0.158456468061362E-02
    0.116645880968739E+02    0.159879353882645E-02
    0.116670881428423E+02    0.161328319461134E-02
    0.116695881888107E+02    0.162804092045760E-02
    0.116720882347791E+02    0.164307328417511E-02
    0.116745882807475E+02    0.165838746727308E-02
    0.116770883267159E+02    0.167399083241013E-02
    0.116795883726843E+02    0.168989101239081E-02
    0.116820884186527E+02    0.170609587592410E-02
    0.116845884646211E+02    0.172261356285887E-02
    0.116870885105895E+02    0.173945249367593E-02
    0.116895885565578E+02    0.175662137762898E-02
    0.116920886025262E+02    0.177412921943363E-02
    0.116945886484946E+02    0.179198536811074E-02
    0.116970886944630E+02    0.181019946437190E-02
    0.116995887404314E+02    0.182878155780007E-02
    0.117020887863998E+02    0.184774223893881E-02
    0.117045888323682E+02    0.186708966506853E-02
    0.117070888783366E+02    0.188684002237445E-02
    0.117095889243050E+02    0.190700127845566E-02
    0.117120889702734E+02    0.192758607654364E-02
    0.117145890162418E+02    0.194860687473319E-02
    0.117170890622102E+02    0.197007653535724E-02
    0.117195891081786E+02    0.199200846520156E-02
    0.117220891541470E+02    0.201441649775532E-02
    0.117245892001154E+02    0.203731503129701E-02
    0.117270892460838E+02    0.206071902951369E-02
    0.117295892920522E+02    0.208464405134408E-02
    0.117320893380206E+02    0.210910624932924E-02
    0.117345893839889E+02    0.213412243052334E-02
    0.117370894299573E+02    0.215971008522559E-02
    0.117395894759257E+02    0.218588739758698E-02
    0.117420895218941E+02    0.221267330805550E-02
    0.117445895678625E+02    0.224008754162080E-02
    0.117470896138309E+02    0.226815064116092E-02
    0.117495896597993E+02    0.229688401481601E-02
    0.117520897057677E+02    0.232630997799747E-02
    0.117545897517361E+02    0.235645180342298E-02
    0.117570897977045E+02    0.238733377321542E-02
    0.117595898436729E+02    0.241898122461551E-02
    0.117620898896413E+02    0.245142060929296E-02
    0.117645899356097E+02    0.248467956269719E-02
    0.117670899815781E+02    0.251878695482583E-02
    0.117695900275465E+02    0.255377296559867E-02
    0.117720900735149E+02    0.258966915332504E-02
    0.117745901194833E+02    0.262650853859901E-02
    0.117770901654516E+02    0.266432567401728E-02
    0.117795902114200E+02    0.270315675252349E-02
    0.117820902573884E+02    0.274303969855725E-02
    0.117845903033568E+02    0.278401417570932E-02
    0.117870903493252E+02    0.282612191048342E-02
    0.117895903952936E+02    0.286940657614321E-02
    0.117920904412620E+02    0.291391404396151E-02
    0.117945904872304E+02    0.295969247257836E-02
    0.117970905331988E+02    0.300679246015296E-02
    0.117995905791672E+02    0.305526719389887E-02
    0.118020906251356E+02    0.310517260434077E-02
    0.118045906711040E+02    0.315656755406390E-02
    0.118070907170724E+02    0.320951400294866E-02
    0.118095907630408E+02    0.326407723204669E-02
    0.118120908090092E+02    0.332032603665579E-02
    0.118145908549776E+02    0.337833297702512E-02
    0.118170909009460E+02    0.343817462211217E-02
    0.118195909469143E+02    0.349993181665191E-02
    0.118220909928827E+02    0.356368998054434E-02
    0.118245910388511E+02    0.362953941748068E-02
    0.118270910848195E+02    0.369757568298303E-02
    0.118295911307879E+02    0.376789986452079E-02
    0.118320911767563E+02    0.384061914428747E-02
    0.118345912227247E+02    0.391584708490397E-02
    0.118370912686931E+02    0.399370416579223E-02
    0.118395913146615E+02    0.407431829833512E-02
    0.118420913606299E+02    0.415782537338929E-02
    0.118445914065983E+02    0.424436987675011E-02
    0.118470914525667E+02    0.433410554655316E-02
    0.118495914985351E+02    0.442719611297363E-02
    0.118520915445035E+02    0.452381608130754E-02
    0.118545915904719E+02    0.462415160231043E-02
    0.118570916364403E+02    0.472840142456073E-02
    0.118595916824087E+02    0.483677793446170E-02
    0.118620917283771E+02    0.494950832375088E-02
    0.118645917743454E+02    0.506683581006577E-02
    0.118670918203138E+02    0.518902107026331E-02
    0.118695918662822E+02    0.531634374260846E-02
    0.118720919122506E+02    0.544910413163300E-02
    0.118745919582190E+02    0.558762507796650E-02
    0.118770920041874E+02    0.573225402811639E-02
    0.118795920501558E+02    0.588336534488295E-02
    0.118820920961242E+02    0.604136286434122E-02
    0.118845921420926E+02    0.620668282923362E-02
    0.118870921880610E+02    0.637979571744466E-02
    0.118895922340294E+02    0.656121428768471E-02
    0.118920922799978E+02    0.675149072484130E-02
    0.118945923259662E+02    0.695122629961172E-02
    0.118970923719346E+02    0.716107451704199E-02
    0.118995924179030E+02    0.738174684060128E-02
    0.119020924638714E+02    0.761401912030810E-02
    0.119045925098398E+02    0.785873871441804E-02
    0.119070925558082E+02    0.811683258409644E-02
    0.119095926017765E+02    0.838931651383978E-02
    0.119120926477449E+02    0.867730556707482E-02
    0.119145926937133E+02    0.898202601417836E-02
    0.119170927396817E+02    0.930482900725799E-02
    0.119195927856501E+02    0.964720621428666E-02
    0.119220928316185E+02    0.100108079733885E-01
    0.119245928775869E+02    0.103974621951789E-01
    0.119270929235553E+02    0.108092047742451E-01
    0.119295929695237E+02    0.112482971247738E-01
    0.119320930154921E+02    0.117172671790642E-01
    0.119345930614605E+02    0.122189437731665E-01
    0.119370931074289E+02    0.127565014655983E-01
    0.119395931533973E+02    0.133335128227356E-01
    0.119420931993657E+02    0.139540100786268E-01
    0.119445932453341E+02    0.146225583014089E-01
    0.119470932913025E+02    0.153443425448127E-01
    0.119495933372709E+02    0.161252720817515E-01
    0.119520933832392E+02    0.169721061651540E-01
    0.119545934292076E+02    0.178926032960094E-01
    0.119570934751760E+02    0.188957103790946E-01
    0.119595935211444E+02    0.199917817969111E-01
    0.119620935671128E+02    0.211928591218954E-01
    0.119645936130812E+02    0.225130120814924E-01
    0.119670936590496E+02    0.239687642781149E-01
    0.119695937050180E+02    0.255796271126677E-01
    0.119720937509864E+02    0.273687744270816E-01
    0.119745937969548E+02    0.293639024078019E-01
    0.119770938429232E+02    0.315983348508657E-01
    0.119795938888916E+02    0.341124576729009E-01
    0.119820939348600E+02    0.369555995457477E-01
    0.119845939808284E+02    0.401885249597982E-01
    0.119870940267968E+02    0.438867790756618E-01
    0.119895940727652E+02    0.481452338253783E-01
    0.119920941187336E+02    0.530843562195254E-01
    0.119945941647019E+02    0.588589870380508E-01
    0.119970942106703E+02    0.656708492576978E-01
    0.119995942566387E+02    0.737867177295367E-01
    0.120020943026071E+02    0.835653786177368E-01
    0.120045943485755E+02    0.954986048037025E-01
    0.120070943945439E+02    0.110275145783059E+00
    0.120095944405123E+02    0.128883796744614E+00
    0.120120944864807E+02    0.152785433956348E+00
    0.120145945324491E+02    0.184212327331199E+00
    0.120170945784175E+02    0.226715021597773E+00
    0.120195946243859E+02    0.286222007214916E+00
    0.120220946703543E+02    0.373245975293439E+00
    0.120245947163227E+02    0.507910719821965E+00
    0.120270947622911E+02    0.732825716313046E+00
    0.120295948082595E+02    0.115173462543856E+01
    0.120320948542279E+02    0.207568648594937E+01
    0.120345949001963E+02    0.482988265573952E+01
    0.120370949461647E+02    0.217201988716773E+02
    0.120395949921330E+02    0.134465501140516E+04
    0.120420950381014E+02    0.136657455152951E+02
    0.120445950840698E+02    0.376804711009799E+01
    0.120470951300382E+02    0.172570890538863E+01
    0.120495951760066E+02    0.982758205259221E+00
    0.120520952219750E+02    0.632206364329212E+00
    0.120545952679434E+02    0.439692620129908E+00
    0.120570953139118E+02    0.322847936888974E+00
    0.120595953598802E+02    0.246707837291272E+00
    0.120620954058486E+02    0.194384280996508E+00
    0.120645954518170E+02    0.156912315098978E+00
    0.120670954977854E+02    0.129176167214431E+00
    0.120695955437538E+02    0.108084678838311E+00
    0.120720955897222E+02    0.916812193974610E-01
    0.120745956356906E+02    0.786786678410403E-01
    0.120770956816590E+02    0.682023954865134E-01
    0.120795957276274E+02    0.596413596552185E-01
    0.120820957735957E+02    0.525583075260854E-01
    0.120845958195641E+02    0.466337264063580E-01
    0.120870958655325E+02    0.416297915695545E-01
    0.120895959115009E+02    0.373665580520603E-01
    0.120920959574693E+02    0.337058658821375E-01
    0.120945960034377E+02    0.305402311776576E-01
    0.120970960494061E+02    0.277850333959440E-01
    0.120995960953745E+02    0.253729274496820E-01
    0.121020961413429E+02    0.232497850124938E-01
    0.121045961873113E+02    0.213717052919268E-01
    0.121070962332797E+02    0.197027851829800E-01
    0.121095962792481E+02    0.182134323755854E-01
    0.121120963252165E+02    0.168790968201024E-01
    0.121145963711849E+02    0.156792511355254E-01
    0.121170964171533E+02    0.145966480581249E-01
    0.121195964631217E+02    0.136167035222602E-01
    0.121220965090901E+02    0.127270204805990E-01
    0.121245965550585E+02    0.119170079468039E-01
    0.121270966010268E+02    0.111775751273018E-01
    0.121295966469952E+02    0.105008840397947E-01
    0.121320966929636E+02    0.988014862811033E-02
    0.121345967389320E+02    0.930947024052290E-02
    0.121370967849004E+02    0.878370237195371E-02
    0.121395968308688E+02    0.829833880068533E-02
    0.121420968768372E+02    0.784942065690088E-02
    0.121445969228056E+02    0.743345879193718E-02
    0.121470969687740E+02    0.704736873272061E-02
    0.121495970147424E+02    0.668841575350158E-02
    0.121520970607108E+02    0.635416863061558E-02
    0.121545971066792E+02    0.604246020123253E-02
    0.121570971526476E+02    0.575135380938114E-02
    0.121595971986160E+02    0.547911462893890E-02
    0.121620972445844E+02    0.522418507807929E-02
    0.121645972905528E+02    0.498516362760507E-02
    0.121670973365212E+02    0.476078622097172E-02
    0.121695973824895E+02    0.454991106464748E-02
    0.121720974284579E+02    0.435150419608956E-02
    0.121745974744263E+02    0.416462793970422E-02
    0.121770975203947E+02    0.398842942147809E-02
    0.121795975663631E+02    0.382213406478843E-02
    0.121820976123315E+02    0.366503399385861E-02
    0.121845976582999E+02    0.351648332019646E-02
    0.121870977042683E+02    0.337589123621741E-02
    0.121895977502367E+02    0.324271649773455E-02
    0.121920977962051E+02    0.311646256356873E-02
    0.121945978421735E+02    0.299667326079834E-02
    0.121970978881419E+02    0.288292893027147E-02
    0.121995979341103E+02    0.277484299997216E-02
    0.122020979800787E+02    0.267205892192098E-02
    0.122045980260471E+02    0.257424743015258E-02
    0.122070980720155E+02    0.248110409241862E-02
    0.122095981179839E+02    0.239234710931700E-02
    0.122120981639523E+02    0.230771533868842E-02
    0.122145982099206E+02    0.222696651448029E-02
    0.122170982558890E+02    0.214987564826137E-02
    0.122195983018574E+02    0.207623357866449E-02
    0.122220983478258E+02    0.200584566293402E-02
    0.122245983937942E+02    0.193853059300479E-02
    0.122270984397626E+02    0.187411932271325E-02
    0.122295984857310E+02    0.181245409498437E-02
    0.122320985316994E+02    0.175338755380223E-02
    0.122345985776678E+02    0.169678193499165E-02
    0.122370986236362E+02    0.164250833872128E-02
    0.122395986696046E+02    0.159044605720716E-02
    0.122420987155730E+02    0.154048195921620E-02
    0.122445987615414E+02    0.149250993601168E-02
    0.122470988075098E+02    0.144643038457940E-02
    0.122495988534782E+02    0.140214974338216E-02
    0.122520988994466E+02    0.135958005743781E-02
    0.122545989454150E+02    0.131863858622311E-02
    0.122570989913833E+02    0.127924743770869E-02
    0.122595990373517E+02    0.124133323604911E-02
    0.122620990833201E+02    0.120482681581366E-02
    0.122645991292885E+02    0.116966293280113E-02
    0.122670991752569E+02    0.113578000672155E-02
    0.122695992212253E+02    0.110311987826326E-02
    0.122720992671937E+02    0.107162758509274E-02
    0.122745993131621E+02    0.104125115782254E-02
    0.122770993591305E+02    0.101194142388814E-02
    0.122795994050989E+02    0.983651834496472E-03
    0.122820994510673E+02    0.956338298621456E-03
    0.122845994970357E+02    0.929959030213507E-03
    0.122870995430041E+02    0.904474407621476E-03
    0.122895995889725E+02    0.879846840100344E-03
    0.122920996349409E+02    0.856040647831232E-03
    0.122945996809093E+02    0.833021945544956E-03
    0.122970997268777E+02    0.810758537323340E-03
    0.122995997728460E+02    0.789219818298268E-03
    0.123020998188144E+02    0.768376680993210E-03
    0.123045998647828E+02    0.748201430138568E-03
    0.123070999107512E+02    0.728667701305243E-03
    0.123095999567196E+02    0.709750387312548E-03
    0.123121000026880E+02    0.691425565975058E-03
    0.123146000486564E+02    0.673670435709778E-03
    0.123171000946248E+02    0.656463253166528E-03
    0.123196001405932E+02    0.639783275839046E-03
    0.123221001865616E+02    0.623610707846955E-03
    0.123246002325300E+02    0.607926649207003E-03
    0.123271002784984E+02    0.592713048690367E-03
    0.123296003244668E+02    0.577952657543747E-03
    0.123321003704352E+02    0.563628989245834E-03
    0.123346004164036E+02    0.549726277209613E-03
    0.123371004623720E+02    0.536229460573697E-03
    0.123396005083404E+02    0.523124078886249E-03
    0.123421005543088E+02    0.510396338746083E-03
    0.123446006002771E+02    0.498033010704054E-03
    0.123471006462455E+02    0.486021426712495E-03
    0.123496006922139E+02    0.474349447109404E-03
    0.123521007381823E+02    0.463005435330655E-03
    0.123546007841507E+02    0.451978234668575E-03
    0.123571008301191E+02    0.441257143740343E-03
    0.123596008760875E+02    0.430831896348971E-03
    0.123621009220559E+02    0.420692638296756E-03
    0.123646009680243E+02    0.410829910679979E-03
    0.123671010139927E+02    0.401234630342382E-03
    0.123696010599611E+02    0.391898077883951E-03
    0.123721011059295E+02    0.382811985084039E-03
    0.123746011518979E+02    0.373967801165394E-03
    0.123771011978663E+02    0.365358396838567E-03
    0.123796012438347E+02    0.356976046416687E-03
    0.123821012898031E+02    0.348813598335381E-03
    0.123846013357715E+02    0.340864158216530E-03
    0.123871013817398E+02    0.333121089746576E-03
    0.123896014277082E+02    0.325578001696345E-03
    0.123921014736766E+02    0.318228741794889E-03
    0.123946015196450E+02    0.311067382204094E-03
    0.123971015656134E+02    0.304088213440037E-03
    0.123996016115818E+02    0.297285732369107E-03
    0.124021016575502E+02    0.290654575037123E-03
    0.124046017035186E+02    0.284189790921087E-03
    0.124071017494870E+02    0.277886297609771E-03
    0.124096017954554E+02    0.271739381195772E-03
    0.124121018414238E+02    0.265744454482436E-03
    0.124146018873922E+02    0.259897087595557E-03
    0.124171019333606E+02    0.254193005444401E-03
    0.124196019793290E+02    0.248628080346568E-03
    0.124221020252974E+02    0.243198326627554E-03
    0.124246020712658E+02    0.237899894279751E-03
    0.124271021172342E+02    0.232729064152431E-03
    0.124296021632026E+02    0.227682242772071E-03
    0.124321022091709E+02    0.222755956645738E-03
    0.124346022551393E+02    0.217946848385695E-03
    0.124371023011077E+02    0.213251672049438E-03
    0.124396023470761E+02    0.208667288140710E-03
    0.124421023930445E+02    0.204190660496162E-03
    0.124446024390129E+02    0.199818851729054E-03
    0.124471024849813E+02    0.195549019489205E-03
    0.124496025309497E+02    0.191378413105706E-03
    0.124521025769181E+02    0.187304369942628E-03
    0.124546026228865E+02    0.183324312186710E-03
    0.124571026688549E+02    0.179435743842577E-03
    0.124596027148233E+02    0.175636247377942E-03
    0.124621027607917E+02    0.171923481037262E-03
    0.124646028067601E+02    0.168295176157515E-03
    0.124671028527285E+02    0.164749134321182E-03
    0.124696028986969E+02    0.161283225208771E-03
    0.124721029446653E+02    0.157895382577629E-03
    0.124746029906336E+02    0.154583605160715E-03
    0.124771030366020E+02    0.151345951180634E-03
    0.124796030825704E+02    0.148180537807964E-03
    0.124821031285388E+02    0.145085538627103E-03
    0.124846031745072E+02    0.142059181986857E-03
    0.124871032204756E+02    0.139099748978322E-03
    0.124896032664440E+02    0.136205571207855E-03
    0.124921033124124E+02    0.133375029612396E-03
    0.124946033583808E+02    0.130606552607654E-03
    0.124971034043492E+02    0.127898614261269E-03
    0.124996034503176E+02    0.125249732947595E-03
    0.125021034962860E+02    0.122658469783569E-03
    0.125046035422544E+02    0.120123427250927E-03
    0.125071035882228E+02    0.117643247672278E-03
    0.125096036341912E+02    0.115216612042753E-03
    0.125121036801596E+02    0.112842238736834E-03
    0.125146037261280E+02    0.110518882119869E-03
    0.125171037720964E+02    0.108245331520665E-03
    0.125196038180647E+02    0.106020410110381E-03
    0.125221038640331E+02    0.103842973657986E-03
    0.125246039100015E+02    0.101711909649291E-03
    0.125271039559699E+02    0.996261360793480E-04
    0.125296040019383E+02    0.975846006971086E-04
    0.125321040479067E+02    0.955862798548045E-04
    0.125346040938751E+02    0.936301778375164E-04
    0.125371041398435E+02    0.917153255652303E-04
    0.125396041858119E+02    0.898407803650518E-04
    0.125421042317803E+02    0.880056245350926E-04
    0.125446042777487E+02    0.862089650349095E-04
    0.125471043237171E+02    0.844499324560627E-04
    0.125496043696855E+02    0.827276802541480E-04
    0.125521044156539E+02    0.810413844563201E-04
    0.125546044616223E+02    0.793902424287274E-04
    0.125571045075907E+02    0.777734725354142E-04
    0.125596045535591E+02    0.761903133162173E-04
    0.125621045995274E+02    0.746400225137582E-04
    0.125646046454958E+02    0.731218629430376E-04
    0.125671046914642E+02    0.716351891148470E-04
    0.125696047374326E+02    0.701792442828296E-04
    0.125721047834010E+02    0.687533899589184E-04
    0.125746048293694E+02    0.673569730946354E-04
    0.125771048753378E+02    0.659893585276531E-04
    0.125796049213062E+02    0.646499268777736E-04
    0.125821049672746E+02    0.633380746404401E-04
    0.125846050132430E+02    0.620532132052216E-04
    0.125871050592114E+02    0.607947686137850E-04
    0.125896051051798E+02    0.595621811787191E-04
    0.125921051511482E+02    0.583549049092211E-04
    0.125946051971166E+02    0.571724071985484E-04
    0.125971052430850E+02    0.560141681570621E-04
    0.125996052890534E+02    0.548796784671930E-04
    0.126021053350218E+02    0.537684919308841E-04
    0.126046053809902E+02    0.526800123230044E-04
    0.126071054269585E+02    0.516138624514492E-04
    0.126096054729269E+02    0.505695589392960E-04
    0.126121055188953E+02    0.495466521001833E-04
    0.126146055648637E+02    0.485447037090901E-04
    0.126171056108321E+02    0.475632861317204E-04
    0.126196056568005E+02    0.466019818779990E-04
    0.126221057027689E+02    0.456603833179859E-04
    0.126246057487373E+02    0.447380923830153E-04
    0.126271057947057E+02    0.438347203317226E-04
    0.126296058406741E+02    0.429498872979717E-04
    0.126321058866425E+02    0.420832240825529E-04
    0.126346059326109E+02    0.412343653631738E-04
    0.126371059785793E+02    0.404029592452981E-04
    0.126396060245477E+02    0.395886595328122E-04
    0.126421060705161E+02    0.387911283919306E-04
    0.126446061164845E+02    0.380100356305494E-04
    0.126471061624529E+02    0.372450586034909E-04
    0.126496062084212E+02    0.364958819579736E-04
    0.126521062543896E+02    0.357621974966316E-04
    0.126546063003580E+02    0.350437039243548E-04
    0.126571063463264E+02    0.343401067209529E-04
    0.126596063922948E+02    0.336511179536244E-04
    0.126621064382632E+02    0.329764561201093E-04
    0.126646064842316E+02    0.323158459301181E-04
    0.126671065302000E+02    0.316690182468712E-04
    0.126696065761684E+02    0.310357098167739E-04
    0.126721066221368E+02    0.304156632124959E-04
    0.126746066681052E+02    0.298086266420099E-04
    0.126771067140736E+02    0.292143538146084E-04
    0.126796067600420E+02    0.286326038165236E-04
    0.126821068060104E+02    0.280631409538783E-04
    0.126846068519788E+02    0.275057346523657E-04
    0.126871068979472E+02    0.269601593140907E-04
    0.126896069439156E+02    0.264261941836192E-04
    0.126921069898839E+02    0.259036232737148E-04
    0.126946070358523E+02    0.253922351981989E-04
    0.126971070818207E+02    0.248918230705245E-04
    0.126996071277891E+02    0.244021844428150E-04
    0.127021071737575E+02    0.239231211495330E-04
    0.127046072197259E+02    0.234544391855288E-04
    0.127071072656943E+02    0.229959486885398E-04
    0.127096073116627E+02    0.225474637655355E-04
    0.127121073576311E+02    0.221088024308093E-04
    0.127146074035995E+02    0.216797865164997E-04
    0.127171074495679E+02    0.212602415445413E-04
    0.127196074955363E+02    0.208499967174608E-04
    0.127221075415047E+02    0.204488847404500E-04
    0.127246075874731E+02    0.200567418127826E-04
    0.127271076334415E+02    0.196734074921682E-04
    0.127296076794099E+02    0.192987246796752E-04
    0.127321077253783E+02    0.189325394699399E-04
    0.127346077713467E+02    0.185747011259679E-04
    0.127371078173150E+02    0.182250620213044E-04
    0.127396078632834E+02    0.178834774914569E-04
    0.127421079092518E+02    0.175498058630930E-04
    0.127446079552202E+02    0.172239083096839E-04
    0.127471080011886E+02    0.169056488442465E-04
    0.127496080471570E+02    0.165948942111446E-04
    0.127521080931254E+02    0.162915138518259E-04
    0.127546081390938E+02    0.159953798279528E-04
    0.127571081850622E+02    0.157063667725677E-04
    0.127596082310306E+02    0.154243518327652E-04
    0.127621082769990E+02    0.151492146218047E-04
    0.127646083229674E+02    0.148808371277817E-04
    0.127671083689358E+02    0.146191037049347E-04
    0.127696084149042E+02    0.143639010163755E-04
    0.127721084608726E+02    0.141151179413434E-04
    0.127746085068410E+02    0.138726455708411E-04
    0.127771085528094E+02    0.136363771615380E-04
    0.127796085987777E+02    0.134062080435078E-04
    0.127821086447461E+02    0.131820356044096E-04
    0.127846086907145E+02    0.129637592648197E-04
    0.127871087366829E+02    0.127512803928956E-04
    0.127896087826513E+02    0.125445022764191E-04
    0.127921088286197E+02    0.123433300977084E-04
    0.127946088745881E+02    0.121476707754574E-04
    0.127971089205565E+02    0.119574263066364E-04
    0.127996089665249E+02    0.117725296142587E-04
    0.128021090124933E+02    0.115928691519847E-04
    0.128046090584617E+02    0.114183676536908E-04
    0.128071091044301E+02    0.112489406102523E-04
    0.128096091503985E+02    0.110845052839583E-04
    0.128121091963669E+02    0.109249805108140E-04
    0.128146092423353E+02    0.107702867466803E-04
    0.128171092883037E+02    0.106203458832939E-04
    0.128196093342721E+02    0.104750813768675E-04
    0.128221093802405E+02    0.103344180928543E-04
    0.128246094262088E+02    0.101982823502488E-04
    0.128271094721772E+02    0.100666019021686E-04
    0.128296095181456E+02    0.993930607803683E-05
    0.128321095641140E+02    0.981632659591862E-05
    0.128346096100824E+02    0.969758221274885E-05
    0.128371096560508E+02    0.958302966129617E-05
    0.128396097020192E+02    0.947258790072617E-05
    0.128421097479876E+02    0.936619470060806E-05
    0.128446097939560E+02    0.926378708581619E-05
    0.128471098399244E+02    0.916530300791585E-05
    0.128496098858928E+02    0.907068149494703E-05
    0.128521099318612E+02    0.897986269236516E-05
    0.128546099778296E+02    0.889278786457821E-05
    0.128571100237980E+02    0.880939941080499E-05
    0.128596100697664E+02    0.872964052975184E-05
    0.128621101157348E+02    0.865345532987511E-05
    0.128646101617032E+02    0.858079232517599E-05
    0.128671102076715E+02    0.851159312122456E-05
    0.128696102536399E+02    0.844580803286651E-05
    0.128721102996083E+02    0.838338510506658E-05
    0.128746103455767E+02    0.832427367296432E-05
    0.128771103915451E+02    0.826842404427224E-05
    0.128796104375135E+02    0.821578744018129E-05
    0.128821104834819E+02    0.816631599140211E-05
    0.128846105294503E+02    0.811996269118876E-05
    0.128871105754187E+02    0.807668140210770E-05
    0.128896106213871E+02    0.803642683295828E-05
    0.128921106673555E+02    0.799915452619940E-05
    0.128946107133239E+02    0.796482083152867E-05
    0.128971107592923E+02    0.793338290456774E-05
    0.128996108052607E+02    0.790479869078497E-05
    0.129021108512291E+02    0.787902689719577E-05
    0.129046108971975E+02    0.785602699730440E-05
    0.129071109431659E+02    0.783575920672562E-05
    0.129096109891343E+02    0.781818447916390E-05
    0.129121110351026E+02    0.780326447477291E-05
    0.129146110810710E+02    0.779096157563156E-05
    0.129171111270394E+02    0.778123884906452E-05
    0.129196111730078E+02    0.777406005390074E-05
    0.129221112189762E+02    0.776938961025895E-05
    0.129246112649446E+02    0.776719260957659E-05
    0.129271113109130E+02    0.776743478395319E-05
    0.129296113568814E+02    0.777008251322032E-05
    0.129321114028498E+02    0.777510280368340E-05
    0.129346114488182E+02    0.778246327195934E-05
    0.129371114947866E+02    0.779213215418130E-05
    0.129396115407550E+02    0.780407827788734E-05
    0.129421115867234E+02    0.781827106265130E-05
    0.129446116326918E+02    0.783468051533256E-05
    0.129471116786602E+02    0.785327718659622E-05
    0.129496117246286E+02    0.787403222198696E-05
    0.129521117705970E+02    0.789691730158651E-05
    0.129546118165653E+02    0.792190465457651E-05
    0.129571118625337E+02    0.794896703737476E-05
    0.129596119085021E+02    0.797807774562787E-05
    0.129621119544705E+02    0.800921058697907E-05
    0.129646120004389E+02    0.804233987352886E-05
    0.129671120464073E+02    0.807744044223263E-05
    0.129696120923757E+02    0.811448759457916E-05
    0.129721121383441E+02    0.815345714167127E-05
    0.129746121843125E+02    0.819432536744912E-05
    0.129771122302809E+02    0.823706902707622E-05
    0.129796122762493E+02    0.828166533948890E-05
    0.129821123222177E+02    0.832809198218137E-05
    0.129846123681861E+02    0.837632708076818E-05
    0.129871124141545E+02    0.842634921426828E-05
    0.129896124601229E+02    0.847813738346914E-05
    0.129921125060913E+02    0.853167102698462E-05
    0.129946125520597E+02    0.858693000236776E-05
    0.129971125980280E+02    0.864389459004368E-05
    0.129996126439964E+02    0.870254546340507E-05
    0.130021126899648E+02    0.876286371598962E-05
    0.130046127359332E+02    0.882483083382098E-05
    0.130071127819016E+02    0.888842867633461E-05
    0.130096128278700E+02    0.895363950647178E-05
    0.130121128738384E+02    0.902044596184971E-05
    0.130146129198068E+02    0.908883103148498E-05
    0.130171129657752E+02    0.915877810202633E-05
    0.130196130117436E+02    0.923027088352638E-05
    0.130221130577120E+02    0.930329346913495E-05
    0.130246131036804E+02    0.937783028368163E-05
    0.130271131496488E+02    0.945386609188515E-05
    0.130296131956172E+02    0.953138600953138E-05
    0.130321132415856E+02    0.961037552821317E-05
    0.130346132875540E+02    0.969082015680320E-05
    0.130371133335224E+02    0.977270629374641E-05
    0.130396133794908E+02    0.985602020153137E-05
    0.130421134254591E+02    0.994074858152485E-05
    0.130446134714275E+02    0.100268784599496E-04
    0.130471135173959E+02    0.101143973642943E-04
    0.130496135633643E+02    0.102032922107020E-04
    0.130521136093327E+02    0.102935515953543E-04
    0.130546136553011E+02    0.103851634457629E-04
    0.130571137012695E+02    0.104781162643012E-04
    0.130596137472379E+02    0.105723987830823E-04
    0.130621137932063E+02    0.106680000573805E-04
    0.130646138391747E+02    0.107649095196421E-04
    0.130671138851431E+02    0.108631179491154E-04
    0.130696139311115E+02    0.109626051996565E-04
    0.130721139770799E+02    0.110633789209191E-04
    0.130746140230483E+02    0.111654182770275E-04
    0.130771140690167E+02    0.112687155875430E-04
    0.130796141149851E+02    0.113732618253722E-04
    0.130821141609535E+02    0.114790481213156E-04
    0.130846142069218E+02    0.115860658242265E-04
    0.130871142528902E+02    0.116943064166925E-04
    0.130896142988586E+02    0.118037616452228E-04
    0.130921143448270E+02    0.119144235004510E-04
    0.130946143907954E+02    0.120262840094334E-04
    0.130971144367638E+02    0.121393341876742E-04
    0.130996144827322E+02    0.122535764005699E-04
    0.131021145287006E+02    0.123689879205485E-04
    0.131046145746690E+02    0.124855710072868E-04
    0.131071146206374E+02    0.126033177590495E-04
    0.131096146666058E+02    0.127222215881355E-04
    0.131121147125742E+02    0.128422762471697E-04
    0.131146147585426E+02    0.129634757200340E-04
    0.131171148045110E+02    0.130858142256126E-04
    0.131196148504794E+02    0.132092861675881E-04
    0.131221148964478E+02    0.133338862127426E-04
    0.131246149424162E+02    0.134596091927009E-04
    0.131271149883846E+02    0.135864501752761E-04
    0.131296150343529E+02    0.137144044277164E-04
    0.131321150803213E+02    0.138434674381420E-04
    0.131346151262897E+02    0.139736348815901E-04
    0.131371151722581E+02    0.141049026873282E-04
    0.131396152182265E+02    0.142372669443562E-04
    0.131421152641949E+02    0.143707239833304E-04
    0.131446153101633E+02    0.145052703290623E-04
    0.131471153561317E+02    0.146409027089102E-04
    0.131496154021001E+02    0.147776180833399E-04
    0.131521154480685E+02    0.149154136046411E-04
    0.131546154940369E+02    0.150542866387429E-04
    0.131571155400053E+02    0.151942347591763E-04
    0.131596155859737E+02    0.153352557649040E-04
    0.131621156319421E+02    0.154773476502791E-04
    0.131646156779105E+02    0.156205086084856E-04
    0.131671157238789E+02    0.157647370934059E-04
    0.131696157698473E+02    0.159100317124647E-04
    0.131721158158156E+02    0.160563913485261E-04
    0.131746158617840E+02    0.162038150305667E-04
    0.131771159077524E+02    0.163523020727732E-04
    0.131796159537208E+02    0.165018519521128E-04
    0.131821159996892E+02    0.166524643953932E-04
    0.131846160456576E+02    0.168041393269482E-04
    0.131871160916260E+02    0.169568768903877E-04
    0.131896161375944E+02    0.171106774833630E-04
    0.131921161835628E+02    0.172655416787883E-04
    0.131946162295312E+02    0.174214702858395E-04
    0.131971162754996E+02    0.175784643472896E-04
    0.131996163214680E+02    0.177365251193381E-04
    0.132021163674364E+02    0.178956540726777E-04
    0.132046164134048E+02    0.180558529408569E-04
    0.132071164593732E+02    0.182171236461319E-04
    0.132096165053416E+02    0.183794683322720E-04
    0.132121165513100E+02    0.185428894204516E-04
    0.132146165972784E+02    0.187073894909635E-04
    0.132171166432467E+02    0.188729713886741E-04
    0.132196166892151E+02    0.190396382081836E-04
    0.132221167351835E+02    0.192073932335375E-04
    0.132246167811519E+02    0.193762400112181E-04
    0.132271168271203E+02    0.195461822998507E-04
    0.132296168730887E+02    0.197172241253962E-04
    0.132321169190571E+02    0.198893696813665E-04
    0.132346169650255E+02    0.200626234471657E-04
    0.132371170109939E+02    0.202369901318249E-04
    0.132396170569623E+02    0.204124746613000E-04
    0.132421171029307E+02    0.205890822305371E-04
    0.132446171488991E+02    0.207668182203095E-04
    0.132471171948675E+02    0.209456883024026E-04
    0.132496172408359E+02    0.211256983434419E-04
    0.132521172868043E+02    0.213068544686269E-04
    0.132546173327727E+02    0.214891630312591E-04
    0.132571173787411E+02    0.216726306514302E-04
    0.132596174247094E+02    0.218572642167292E-04
    0.132621174706778E+02    0.220430707850494E-04
    0.132646175166462E+02    0.222300575659507E-04
    0.132671175626146E+02    0.224182322451925E-04
    0.132696176085830E+02    0.226076023873729E-04
    0.132721176545514E+02    0.227981778988590E-04
    0.132746177005198E+02    0.229899637858063E-04
    0.132771177464882E+02    0.231829707354669E-04
    0.132796177924566E+02    0.233772071778344E-04
    0.132821178384250E+02    0.235726822165704E-04
    0.132846178843934E+02    0.237694051342500E-04
    0.132871179303618E+02    0.239673854491353E-04
    0.132896179763302E+02    0.241666330219973E-04
    0.132921180222986E+02    0.243671579814849E-04
    0.132946180682670E+02    0.245689705841675E-04
    0.132971181142354E+02    0.247720814898881E-04
    0.132996181602038E+02    0.249765014947904E-04
    0.133021182061722E+02    0.251822419657906E-04
    0.133046182521405E+02    0.253893140450235E-04
    0.133071182981089E+02    0.255977299094733E-04
    0.133096183440773E+02    0.258075005093739E-04
    0.133121183900457E+02    0.260186388731790E-04
    0.133146184360141E+02    0.262311575076689E-04
    0.133171184819825E+02    0.264450690048335E-04
    0.133196185279509E+02    0.266603864887156E-04
    0.133221185739193E+02    0.268771233939728E-04
    0.133246186198877E+02    0.270952933761878E-04
    0.133271186658561E+02    0.273149104568819E-04
    0.133296187118245E+02    0.275359890712482E-04
    0.133321187577929E+02    0.277585440175359E-04
    0.133346188037613E+02    0.279825924298764E-04
    0.133371188497297E+02    0.282081190631375E-04
    0.133396188956981E+02    0.284352060248081E-04
    0.133421189416665E+02    0.286638175911890E-04
    0.133446189876349E+02    0.288939819539957E-04
    0.133471190336032E+02    0.291257162594006E-04
    0.133496190795716E+02    0.293590376448563E-04
    0.133521191255400E+02    0.295939634425438E-04
    0.133546191715084E+02    0.298305113377502E-04
    0.133571192174768E+02    0.300686993400862E-04
    0.133596192634452E+02    0.303085458662404E-04
    0.133621193094136E+02    0.305500696833859E-04
    0.133646193553820E+02    0.307932900357272E-04
    0.133671194013504E+02    0.310382264427471E-04
    0.133696194473188E+02    0.312848989308292E-04
    0.133721194932872E+02    0.315333279687879E-04
    0.133746195392556E+02    0.317835343276490E-04
    0.133771195852240E+02    0.320355393465089E-04
    0.133796196311924E+02    0.322893647406486E-04
    0.133821196771608E+02    0.325450328800672E-04
    0.133846197231292E+02    0.328025663262349E-04
    0.133871197690976E+02    0.330619882031323E-04
    0.133896198150660E+02    0.333233222908458E-04
    0.133921198610343E+02    0.335865927536853E-04
    0.133946199070027E+02    0.338518242551683E-04
    0.133971199529711E+02    0.341190420159805E-04
    0.133996199989395E+02    0.343882719155988E-04
    0.134021200449079E+02    0.346595401849247E-04
    0.134046200908763E+02    0.349328737969713E-04
    0.134071201368447E+02    0.352083002546673E-04
    0.134096201828131E+02    0.354858476584410E-04
    0.134121202287815E+02    0.357655447334679E-04
    0.134146202747499E+02    0.360474207999473E-04
    0.134171203207183E+02    0.363315059093255E-04
    0.134196203666867E+02    0.366178306914712E-04
    0.134221204126551E+02    0.369064265058441E-04
    0.134246204586235E+02    0.371973253848511E-04
    0.134271205045919E+02    0.374905600517773E-04
    0.134296205505603E+02    0.377861640164857E-04
    0.134321205965287E+02    0.380841715280427E-04
    0.134346206424970E+02    0.383846175226078E-04
    0.134371206884654E+02    0.386875378186629E-04
    0.134396207344338E+02    0.389929690262528E-04
    0.134421207804022E+02    0.393009485343368E-04
    0.134446208263706E+02    0.396115146184751E-04
    0.134471208723390E+02    0.399247063454967E-04
    0.134496209183074E+02    0.402405638050988E-04
    0.134521209642758E+02    0.405591278693314E-04
    0.134546210102442E+02    0.408804404027169E-04
    0.134571210562126E+02    0.412045442128282E-04
    0.134596211021810E+02    0.415314831307024E-04
    0.134621211481494E+02    0.418613018591333E-04
    0.134646211941178E+02    0.421940462756370E-04
    0.134671212400862E+02    0.425297632900023E-04
    0.134696212860546E+02    0.428685007866687E-04
    0.134721213320230E+02    0.432103074400177E-04
    0.134746213779914E+02    0.435552347507893E-04
    0.134771214239597E+02    0.439033327588053E-04
    0.134796214699281E+02    0.442546543786268E-04
    0.134821215158965E+02    0.446092535527569E-04
    0.134846215618649E+02    0.449671852606875E-04
    0.134871216078333E+02    0.453285057411915E-04
    0.134896216538017E+02    0.456932727117051E-04
    0.134921216997701E+02    0.460615452296508E-04
    0.134946217457385E+02    0.464333836353077E-04
    0.134971217917069E+02    0.468088497467886E-04
    0.134996218376753E+02    0.471880068303561E-04
    0.135021218836437E+02    0.475709196732684E-04
    0.135046219296121E+02    0.479576546430949E-04
    0.135071219755805E+02    0.483482795959678E-04
    0.135096220215489E+02    0.487428641083665E-04
    0.135121220675173E+02    0.491414745439117E-04
    0.135146221134857E+02    0.495442002557697E-04
    0.135171221594541E+02    0.499510977723194E-04
    0.135196222054225E+02    0.503622505561190E-04
    0.135221222513908E+02    0.507777368196024E-04
    0.135246222973592E+02    0.511976368664577E-04
    0.135271223433276E+02    0.516220330087773E-04
    0.135296223892960E+02    0.520510096342991E-04
    0.135321224352644E+02    0.524846531372237E-04
    0.135346224812328E+02    0.529230527037276E-04
    0.135371225272012E+02    0.533662972481460E-04
    0.135396225731696E+02    0.538144823255273E-04
    0.135421226191380E+02    0.542677034289093E-04
    0.135446226651064E+02    0.547260630156670E-04
    0.135471227110748E+02    0.551898898746061E-04
    0.135496227570432E+02    0.556585269433121E-04
    0.135521228030116E+02    0.561328967758702E-04
    0.135546228489800E+02    0.566128089515679E-04
    0.135571228949484E+02    0.570983798757771E-04
    0.135596229409168E+02    0.575897247699850E-04
    0.135621229868852E+02    0.580869603712787E-04
    0.135646230328535E+02    0.585902072062801E-04
    0.135671230788219E+02    0.590995886328417E-04
    0.135696231247903E+02    0.596152308166140E-04
    0.135721231707587E+02    0.601372641830800E-04
    0.135746232167271E+02    0.606658230227048E-04
    0.135771232626955E+02    0.612010581681010E-04
    0.135796233086639E+02    0.617430551564432E-04
    0.135821233546323E+02    0.622920262091171E-04
    0.135846234006007E+02    0.628480899599267E-04
    0.135871234465691E+02    0.634114022763001E-04
    0.135896234925375E+02    0.639821201584481E-04
    0.135921235385059E+02    0.645604050460558E-04
    0.135946235844743E+02    0.651464231641070E-04
    0.135971236304427E+02    0.657403453949932E-04
    0.135996236764111E+02    0.663423477676988E-04
    0.136021237223795E+02    0.669526108306359E-04
    0.136046237683479E+02    0.675713211543217E-04
    0.136071238143163E+02    0.681986702711011E-04
    0.136096238602846E+02    0.688348555601378E-04
    0.136121239062530E+02    0.694800802141027E-04
    0.136146239522214E+02    0.701345535300406E-04
    0.136171239981898E+02    0.707984912431558E-04
    0.136196240441582E+02    0.714721155312134E-04
    0.136221240901266E+02    0.721556553881623E-04
    0.136246241360950E+02    0.728493469312101E-04
    0.136271241820634E+02    0.735534336555080E-04
    0.136296242280318E+02    0.742681665555009E-04
    0.136321242740002E+02    0.749938046381908E-04
    0.136346243199686E+02    0.757306151713963E-04
    0.136371243659370E+02    0.764788739019270E-04
    0.136396244119054E+02    0.772388654272705E-04
    0.136421244578738E+02    0.780108837692685E-04
    0.136446245038422E+02    0.787952324132493E-04
    0.136471245498106E+02    0.795922249719622E-04
    0.136496245957790E+02    0.804021853517457E-04
    0.136521246417473E+02    0.812254485054150E-04
    0.136546246877157E+02    0.820623604715277E-04
    0.136571247336841E+02    0.829132791780517E-04
    0.136596247796525E+02    0.837785748367888E-04
    0.136621248256209E+02    0.846586303656259E-04
    0.136646248715893E+02    0.855538420888633E-04
    0.136671249175577E+02    0.864646202315284E-04
    0.136696249635261E+02    0.873913895043164E-04
    0.136721250094945E+02    0.883345896831861E-04
    0.136746250554629E+02    0.892946764761239E-04
    0.136771251014313E+02    0.902721221198151E-04
    0.136796251473997E+02    0.912674159060599E-04
    0.136821251933681E+02    0.922810653187244E-04
    0.136846252393365E+02    0.933135966158904E-04
    0.136871252853049E+02    0.943655557593606E-04
    0.136896253312733E+02    0.954375092995205E-04
    0.136921253772417E+02    0.965300453729004E-04
    0.136946254232100E+02    0.976437747043787E-04
    0.136971254691784E+02    0.987793314168998E-04
    0.136996255151468E+02    0.999373751524259E-04
    0.137021255611152E+02    0.101118590462197E-03
    0.137046256070836E+02    0.102323689799961E-03
    0.137071256530520E+02    0.103553413946761E-03
    0.137096256990204E+02    0.104808533669687E-03
    0.137121257449888E+02    0.106089851141325E-03
    0.137146257909572E+02    0.107398201635945E-03
    0.137171258369256E+02    0.108734454947447E-03
    0.137196258828940E+02    0.110099517535871E-03
    0.137221259288624E+02    0.111494334001207E-03
    0.137246259748308E+02    0.112919888333936E-03
    0.137271260207992E+02    0.114377211046714E-03
    0.137296260667676E+02    0.115867371471451E-03
    0.137321261127360E+02    0.117391489514027E-03
    0.137346261587044E+02    0.118950734261896E-03
    0.137371262046728E+02    0.120546326869049E-03
    0.137396262506411E+02    0.122179543733471E-03
    0.137421262966095E+02    0.123851719662788E-03
    0.137446263425779E+02    0.125564251114948E-03
    0.137471263885463E+02    0.127318599076567E-03
    0.137496264345147E+02    0.129116294193020E-03
    0.137521264804831E+02    0.130958939823073E-03
    0.137546265264515E+02    0.132848219338802E-03
    0.137571265724199E+02    0.134785841863541E-03
    0.137596266183883E+02    0.136773774449191E-03
    0.137621266643567E+02    0.138813860211176E-03
    0.137646267103251E+02    0.140908160416742E-03
    0.137671267562935E+02    0.143058816416894E-03
    0.137696268022619E+02    0.145268078651479E-03
    0.137721268482303E+02    0.147538313694717E-03
    0.137746268941987E+02    0.149872012664409E-03
    0.137771269401671E+02    0.152271798275043E-03
    0.137796269861355E+02    0.154740434446227E-03
    0.137821270321038E+02    0.157280833276963E-03
    0.137846270780722E+02    0.159896071469952E-03
    0.137871271240406E+02    0.162589386357822E-03
    0.137896271700090E+02    0.165364179634540E-03
    0.137921272159774E+02    0.168224352935481E-03
    0.137946272619458E+02    0.171173194341143E-03
    0.137971273079142E+02    0.174215143107280E-03
    0.137996273538826E+02    0.177354417663001E-03
    0.138021273998510E+02    0.180595568135623E-03
    0.138046274458194E+02    0.183943422590746E-03
    0.138071274917878E+02    0.187403107927232E-03
    0.138096275377562E+02    0.190980071533728E-03
    0.138121275837246E+02    0.194680105065879E-03
    0.138146276296930E+02    0.198509371585571E-03
    0.138171276756614E+02    0.202474434534367E-03
    0.138196277216298E+02    0.206582294040675E-03
    0.138221277675982E+02    0.210840358786881E-03
    0.138246278135666E+02    0.215256732318065E-03
    0.138271278595349E+02    0.219839823209038E-03
    0.138296279055033E+02    0.224598769511606E-03
    0.138321279514717E+02    0.229543341126166E-03
    0.138346279974401E+02    0.234684000153872E-03
    0.138371280434085E+02    0.240031977460486E-03
    0.138396280893769E+02    0.245599338741199E-03
    0.138421281353453E+02    0.251399060643055E-03
    0.138446281813137E+02    0.257445116383163E-03
    0.138471282272821E+02    0.263752570096335E-03
    0.138496282732505E+02    0.270337682319971E-03
    0.138521283192189E+02    0.277218025608486E-03
    0.138546283651873E+02    0.284412616973591E-03
    0.138571284111557E+02    0.291942063807919E-03
    0.138596284571241E+02    0.299828728000463E-03
    0.138621285030925E+02    0.308096911064110E-03
    0.138646285490609E+02    0.316773061239485E-03
    0.138671285950293E+02    0.325886006354877E-03
    0.138696286409977E+02    0.335467222844085E-03
    0.138721286869660E+02    0.345551131524915E-03
    0.138746287329344E+02    0.356175440914403E-03
    0.138771287789028E+02    0.367381534431009E-03
    0.138796288248712E+02    0.379214913724985E-03
    0.138821288708396E+02    0.391725705532493E-03
    0.138846289168080E+02    0.404969243655779E-03
    0.138871289627764E+02    0.419006738037836E-03
    0.138896290087448E+02    0.433906047814977E-03
    0.138921290547132E+02    0.449742575857756E-03
    0.138946291006816E+02    0.466600308025251E-03
    0.138971291466500E+02    0.484573023522361E-03
    0.138996291926184E+02    0.503765712457938E-03
    0.139021292385868E+02    0.524296237116068E-03
    0.139046292845552E+02    0.546297291745333E-03
    0.139071293305236E+02    0.569918719628203E-03
    0.139096293764920E+02    0.595330268000861E-03
    0.139121294224604E+02    0.622724874299756E-03
    0.139146294684287E+02    0.652322606965680E-03
    0.139171295143971E+02    0.684375415814413E-03
    0.139196295603655E+02    0.719172884329019E-03
    0.139221296063339E+02    0.757049238770332E-03
    0.139246296523023E+02    0.798391934140136E-03
    0.139271296982707E+02    0.843652240730554E-03
    0.139296297442391E+02    0.893358382298742E-03
    0.139321297902075E+02    0.948131956618788E-03
    0.139346298361759E+02    0.100870861068041E-02
    0.139371298821443E+02    0.107596428766538E-02
    0.139396299281127E+02    0.115094882716808E-02
    0.139421299740811E+02    0.123492938595452E-02
    0.139446300200495E+02    0.132944710471322E-02
    0.139471300660179E+02    0.143639186151739E-02
    0.139496301119863E+02    0.155810205012897E-02
    0.139521301579547E+02    0.169749944046738E-02
    0.139546302039231E+02    0.185827401590800E-02
    0.139571302498914E+02    0.204514117471706E-02
    0.139596302958598E+02    0.226420565738371E-02
    0.139621303418282E+02    0.252348611414330E-02
    0.139646303877966E+02    0.283368690668689E-02
    0.139671304337650E+02    0.320936027997542E-02
    0.139696304797334E+02    0.367070235171791E-02
    0.139721305257018E+02    0.424641206214916E-02
    0.139746305716702E+02    0.497839937358830E-02
    0.139771306176386E+02    0.592985052137683E-02
    0.139796306636070E+02    0.719969853852564E-02
    0.139821307095754E+02    0.895005990822765E-02
    0.139846307555438E+02    0.114618651620199E-01
    0.139871308015122E+02    0.152574695228264E-01
    0.139896308474806E+02    0.214013824544553E-01
    0.139921308934490E+02    0.323510518708141E-01
    0.139946309394174E+02    0.549034687579863E-01
    0.139971309853858E+02    0.114191065939971E+00
    0.139996310313542E+02    0.374596554927056E+00
    0.140021310773225E+02    0.117950945656743E+02
    0.140046311232909E+02    0.874651103454592E+00
    0.140071311692593E+02    0.166889637191018E+00
    0.140096312152277E+02    0.676384332697877E-01
    0.140121312611961E+02    0.361248809472945E-01
    0.140146313071645E+02    0.222954239768144E-01
    0.140171313531329E+02    0.150438206876503E-01
    0.140196313991013E+02    0.107843100086331E-01
    0.140221314450697E+02    0.807686057807936E-02
    0.140246314910381E+02    0.625292806267911E-02
    0.140271315370065E+02    0.496810501247198E-02
    0.140296315829749E+02    0.403046238442296E-02
    0.140321316289433E+02    0.332625093840108E-02
    0.140346316749117E+02    0.278462672635530E-02
    0.140371317208801E+02    0.235962751299764E-02
    0.140396317668485E+02    0.202039323759478E-02
    0.140421318128169E+02    0.174559405151634E-02
    0.140446318587852E+02    0.152010876202592E-02
    0.140471319047536E+02    0.133298280354702E-02
    0.140496319507220E+02    0.117612566443717E-02
    0.140521319966904E+02    0.104345961480907E-02
    0.140546320426588E+02    0.930349192780885E-03
    0.140571320886272E+02    0.833210428188969E-03
    0.140596321345956E+02    0.749238110432076E-03
    0.140621321805640E+02    0.676211939716193E-03
    0.140646322265324E+02    0.612356624500525E-03
    0.140671322725008E+02    0.556239439606576E-03
    0.140696323184692E+02    0.506694127074314E-03
    0.140721323644376E+02    0.462764114399572E-03
    0.140746324104060E+02    0.423658667332111E-03
    0.140771324563744E+02    0.388720030035856E-03
    0.140796325023428E+02    0.357397497944651E-03
    0.140821325483112E+02    0.329227309196505E-03
    0.140846325942796E+02    0.303816773597835E-03
    0.140871326402480E+02    0.280831674205653E-03
    0.140896326862163E+02    0.259986191329683E-03
    0.140921327321847E+02    0.241034785746147E-03
    0.140946327781531E+02    0.223765622663491E-03
    0.140971328241215E+02    0.207995209224217E-03
    0.140996328700899E+02    0.193563997987829E-03
    0.141021329160583E+02    0.180332762208070E-03
    0.141046329620267E+02    0.168179593189230E-03
    0.141071330079951E+02    0.156997400242390E-03
    0.141096330539635E+02    0.146691819490925E-03
    0.141121330999319E+02    0.137179458315400E-03
    0.141146331459003E+02    0.128386413444695E-03
    0.141171331918687E+02    0.120247017063875E-03
    0.141196332378371E+02    0.112702770495968E-03
    0.141221332838055E+02    0.105701435231199E-03
    0.141246333297739E+02    0.991962540512130E-04
    0.141271333757423E+02    0.931452832710718E-04
    0.141296334217107E+02    0.875108163707490E-04
    0.141321334676790E+02    0.822588871772333E-04
    0.141346335136474E+02    0.773588380903920E-04
    0.141371335596158E+02    0.727829461538245E-04
    0.141396336055842E+02    0.685060962346617E-04
    0.141421336515526E+02    0.645054962990142E-04
    0.141446336975210E+02    0.607604275688009E-04
    0.141471337434894E+02    0.572520255187179E-04
    0.141496337894578E+02    0.539630871568407E-04
    0.141521338354262E+02    0.508779010746810E-04
    0.141546338813946E+02    0.479820972053939E-04
    0.141571339273630E+02    0.452625139984961E-04
    0.141596339733314E+02    0.427070803656293E-04
    0.141621340192998E+02    0.403047109299118E-04
    0.141646340652682E+02    0.380452126186869E-04
    0.141671341112366E+02    0.359192013260982E-04
    0.141696341572050E+02    0.339180276054936E-04
    0.141721342031734E+02    0.320337098930694E-04
    0.141746342491417E+02    0.302588748581630E-04
    0.141771342951101E+02    0.285867036636749E-04
    0.141796343410785E+02    0.270108837749823E-04
    0.141821343870469E+02    0.255255654146313E-04
    0.141846344330153E+02    0.241253223902758E-04
    0.141871344789837E+02    0.228051165833831E-04
    0.141896345249521E+02    0.215602660578435E-04
    0.141921345709205E+02    0.203864157414928E-04
    0.141946346168889E+02    0.192795113539886E-04
    0.141971346628573E+02    0.182357753551391E-04
    0.141996347088257E+02    0.172516852171211E-04
    0.142021347547941E+02    0.163239536373613E-04
    0.142046348007625E+02    0.154495104683514E-04
    0.142071348467309E+02    0.146254862666964E-04
    0.142096348926993E+02    0.138491972529941E-04
    0.142121349386677E+02    0.131181315420773E-04
    0.142146349846361E+02    0.124299365695716E-04
    0.142171350306045E+02    0.117824075444430E-04
    0.142196350765728E+02    0.111734768687334E-04
    0.142221351225412E+02    0.106012044123932E-04
    0.142246351685096E+02    0.100637686093755E-04
    0.142271352144780E+02    0.955945822525798E-05
    0.142296352604464E+02    0.908666478910636E-05
    0.142321353064148E+02    0.864387565272873E-05
    0.142346353523832E+02    0.822966754488080E-05
    0.142371353983516E+02    0.784270064941498E-05
    0.142396354443200E+02    0.748171312871372E-05
    0.142421354902884E+02    0.714551603703007E-05
    0.142446355362568E+02    0.683298868802306E-05
    0.142471355822252E+02    0.654307427287971E-05
    0.142496356281936E+02    0.627477584604665E-05
    0.142521356741620E+02    0.602715275155946E-05
    0.142546357201304E+02    0.579931401755334E-05
    0.142571357660988E+02    0.559042806089027E-05
    0.142596358120672E+02    0.539969668443701E-05
    0.142621358580355E+02    0.522637311984430E-05
    0.142646359040039E+02    0.506975017116579E-05
    0.142671359499723E+02    0.492915935972154E-05
    0.142696359959407E+02    0.480396870269634E-05
    0.142721360419091E+02    0.469358065834202E-05
    0.142746360878775E+02    0.459743019300168E-05
    0.142771361338459E+02    0.451498296505892E-05
    0.142796361798143E+02    0.444573361998310E-05
    0.142821362257827E+02    0.438920428134482E-05
    0.142846362717511E+02    0.434494297917269E-05
    0.142871363177195E+02    0.431252258035653E-05
    0.142896363636879E+02    0.429153812303765E-05
    0.142921364096563E+02    0.428160893686735E-05
    0.142946364556247E+02    0.428237348270926E-05
    0.142971365015931E+02    0.429349080242773E-05
    0.142996365475615E+02    0.431463888730619E-05
    0.143021365935299E+02    0.434551376897102E-05
    0.143046366394983E+02    0.438582852954286E-05
    0.143071366854666E+02    0.443531324842929E-05
    0.143096367314350E+02    0.449371276478269E-05
    0.143121367774034E+02    0.456078745913550E-05
    0.143146368233718E+02    0.463631192048684E-05
    0.143171368693402E+02    0.472007465195710E-05
    0.143196369153086E+02    0.481187306362480E-05
    0.143221369612770E+02    0.491152945042190E-05
    0.143246370072454E+02    0.501886348980672E-05
    0.143271370532138E+02    0.513371428924759E-05
    0.143296370991822E+02    0.525593075757169E-05
    0.143321371451506E+02    0.538537265577153E-05
    0.143346371911190E+02    0.552191000982841E-05
    0.143371372370874E+02    0.566542313045483E-05
    0.143396372830558E+02    0.581580195312997E-05
    0.143421373290242E+02    0.597294601103526E-05
    0.143446373749926E+02    0.613676399615623E-05
    0.143471374209610E+02    0.630717363804133E-05
    0.143496374669293E+02    0.648410139830121E-05
    0.143521375128977E+02    0.666748231835631E-05
    0.143546375588661E+02    0.685725982571385E-05
    0.143571376048345E+02    0.705338558401457E-05
    0.143596376508029E+02    0.725581940963964E-05
    0.143621376967713E+02    0.746452880483779E-05
    0.143646377427397E+02    0.767948958735578E-05
    0.143671377887081E+02    0.790068505985766E-05
    0.143696378346765E+02    0.812810633713555E-05
    0.143721378806449E+02    0.836175218794118E-05
    0.143746379266133E+02    0.860162905542929E-05
    0.143771379725817E+02    0.884775101287900E-05
    0.143796380185501E+02    0.910013976885390E-05
    0.143821380645185E+02    0.935882471413951E-05
    0.143846381104869E+02    0.962384294779541E-05
    0.143871381564553E+02    0.989523935110114E-05
    0.143896382024237E+02    0.101730666477141E-04
    0.143921382483921E+02    0.104573855389304E-04
    0.143946382943604E+02    0.107482647674382E-04
    0.143971383403288E+02    0.110457813104722E-04
    0.143996383862972E+02    0.113500205250459E-04
    0.144021384322656E+02    0.116610762931550E-04
    0.144046384782340E+02    0.119790512914352E-04
    0.144071385242024E+02    0.123040571416359E-04
    0.144096385701708E+02    0.126362147342839E-04
    0.144121386161392E+02    0.129756544665028E-04
    0.144146386621076E+02    0.133225165406650E-04
    0.144171387080760E+02    0.136769513226935E-04
    0.144196387540444E+02    0.140391196821106E-04
    0.144221388000128E+02    0.144091934056885E-04
    0.144246388459812E+02    0.147873556177706E-04
    0.144271388919496E+02    0.151738012240837E-04
    0.144296389379180E+02    0.155687374421001E-04
    0.144321389838864E+02    0.159723843439494E-04
    0.144346390298548E+02    0.163849754102028E-04
    0.144371390758231E+02    0.168067581853194E-04
    0.144396391217915E+02    0.172379949833785E-04
    0.144421391677599E+02    0.176789635977231E-04
    0.144446392137283E+02    0.181299580543072E-04
    0.144471392596967E+02    0.185912895481475E-04
    0.144496393056651E+02    0.190632873205828E-04
    0.144521393516335E+02    0.195462996760352E-04
    0.144546393976019E+02    0.200406950269793E-04
    0.144571394435703E+02    0.205468630834033E-04
    0.144596394895387E+02    0.210652160521712E-04
    0.144621395355071E+02    0.215961900741331E-04
    0.144646395814755E+02    0.221402466776396E-04
    0.144671396274439E+02    0.226978741454030E-04
    0.144696396734123E+02    0.232695895637578E-04
    0.144721397193807E+02    0.238559404235308E-04
    0.144746397653491E+02    0.244575066946113E-04
    0.144771398113175E+02    0.250749029665064E-04
    0.144796398572859E+02    0.257087808676954E-04
    0.144821399032542E+02    0.263598315208915E-04
    0.144846399492226E+02    0.270287884440957E-04
    0.144871399951910E+02    0.277164303780856E-04
    0.144896400411594E+02    0.284235847311980E-04
    0.144921400871278E+02    0.291511311546489E-04
    0.144946401330962E+02    0.299000053153203E-04
    0.144971401790646E+02    0.306712032115785E-04
    0.144996402250330E+02    0.314657859561881E-04
    0.145021402710014E+02    0.322848847811781E-04
    0.145046403169698E+02    0.331297068309731E-04
    0.145071403629382E+02    0.340015507251085E-04
    0.145096404089066E+02    0.349017554144550E-04
    0.145121404548750E+02    0.358318389777095E-04
    0.145146405008434E+02    0.367933598199023E-04
    0.145171405468118E+02    0.377880088139013E-04
    0.145196405927802E+02    0.388175991060724E-04
    0.145221406387486E+02    0.398840774967423E-04
    0.145246406847169E+02    0.409895367419817E-04
    0.145271407306853E+02    0.421362288349246E-04
    0.145296407766537E+02    0.433265800888447E-04
    0.145321408226221E+02    0.445632066344017E-04
    0.145346408685905E+02    0.458489308964399E-04
    0.145371409145589E+02    0.471867901761557E-04
    0.145396409605273E+02    0.485798761037843E-04
    0.145421410064957E+02    0.500331100090260E-04
    0.145446410524641E+02    0.515483359351807E-04
    0.145471410984325E+02    0.531309447745604E-04
    0.145496411444009E+02    0.547854192564808E-04
    0.145521411903693E+02    0.565167877132518E-04
    0.145546412363377E+02    0.583305595196047E-04
    0.145571412823061E+02    0.602327689464824E-04
    0.145596413282745E+02    0.622300428762321E-04
    0.145621413742429E+02    0.643296547981874E-04
    0.145646414202113E+02    0.665396216553550E-04
    0.145671414661797E+02    0.688687888027763E-04
    0.145696415121480E+02    0.713269376176567E-04
    0.145721415581164E+02    0.739249121433207E-04
    0.145746416040848E+02    0.766747519116535E-04
    0.145771416500532E+02    0.795898772437684E-04
    0.145796416960216E+02    0.826852660173883E-04
    0.145821417419900E+02    0.859776892776877E-04
    0.145846417879584E+02    0.894859779947088E-04
    0.145871418339268E+02    0.932313385513498E-04
    0.145896418798952E+02    0.972377275404989E-04
    0.145921419258636E+02    0.101532297649169E-03
    0.145946419718320E+02    0.106145931841714E-03
    0.145971420178004E+02    0.111113883440433E-03
    0.145996420637688E+02    0.116476553015982E-03
    0.146021421097372E+02    0.122280429335369E-03
    0.146046421557056E+02    0.128579239887278E-03
    0.146071422016740E+02    0.135435368350228E-03
    0.146096422476424E+02    0.142921604208352E-03
    0.146121422936107E+02    0.151123328427485E-03
    0.146146423395791E+02    0.160141254859237E-03
    0.146171423855475E+02    0.170094900864377E-03
    0.146196424315159E+02    0.181127018263733E-03
    0.146221424774843E+02    0.193409300969891E-03
    0.146246425234527E+02    0.207149810927891E-03
    0.146271425694211E+02    0.222602741886146E-03
    0.146296426153895E+02    0.240081408061651E-03
    0.146321426613579E+02    0.259975738764342E-03
    0.146346427073263E+02    0.282776166375454E-03
    0.146371427532947E+02    0.309106739596030E-03
    0.146396427992631E+02    0.339771787817814E-03
    0.146421428452315E+02    0.375822889289814E-03
    0.146446428911999E+02    0.418656959115203E-03
    0.146471429371683E+02    0.470163212703802E-03
    0.146496429831367E+02    0.532949084872718E-03
    0.146521430291051E+02    0.610697771878679E-03
    0.146546430750734E+02    0.708753300149148E-03
    0.146571431210418E+02    0.835115651499326E-03
    0.146596431670102E+02    0.100221189302222E-02
    0.146621432129786E+02    0.123022334798452E-02
    0.146646432589470E+02    0.155375868486524E-02
    0.146671433049154E+02    0.203636908641170E-02
    0.146696433508838E+02    0.280556711448441E-02
    0.146721433968522E+02    0.414976719857019E-02
    0.146746434428206E+02    0.684384531271726E-02
    0.146771434887890E+02    0.136210300444772E-01
    0.146796435347574E+02    0.406474739282975E-01
    0.146821435807258E+02    0.631923064429923E+00
    0.146846436266942E+02    0.154605928558365E+00
    0.146871436726626E+02    0.240419875917249E-01
    0.146896437186310E+02    0.912849781892038E-02
    0.146921437645994E+02    0.469051309239207E-02
    0.146946438105678E+02    0.281112605770520E-02
    0.146971438565362E+02    0.184957445735917E-02
    0.146996439025045E+02    0.129539610265953E-02
    0.147021439484729E+02    0.948768332501988E-03
    0.147046439944413E+02    0.718569984209918E-03
    0.147071440404097E+02    0.558539254860396E-03
    0.147096440863781E+02    0.443205360941703E-03
    0.147121441323465E+02    0.357628847049915E-03
    0.147146441783149E+02    0.292590531008574E-03
    0.147171442242833E+02    0.242158743991292E-03
    0.147196442702517E+02    0.202381404475920E-03
    0.147221443162201E+02    0.170546116474322E-03
    0.147246443621885E+02    0.144743223009603E-03
    0.147271444081569E+02    0.123598096668196E-03
    0.147296444541253E+02    0.106101807952187E-03
    0.147321445000937E+02    0.915009890540905E-04
    0.147346445460621E+02    0.792244145932606E-04
    0.147371445920305E+02    0.688329756616674E-04
    0.147396446379989E+02    0.599849192316956E-04
    0.147421446839672E+02    0.524112635826684E-04
    0.147446447299356E+02    0.458981320953455E-04
    0.147471447759040E+02    0.402738715737628E-04
    0.147496448218724E+02    0.353995343240943E-04
    0.147521448678408E+02    0.311617591610438E-04
    0.147546449138092E+02    0.274673867746350E-04
    0.147571449597776E+02    0.242393445825371E-04
    0.147596450057460E+02    0.214134713871388E-04
    0.147621450517144E+02    0.189360459393641E-04
    0.147646450976828E+02    0.167618337482484E-04
    0.147671451436512E+02    0.148525963278384E-04
    0.147696451896196E+02    0.131757973270720E-04
    0.147721452355880E+02    0.117036776059776E-04
    0.147746452815564E+02    0.104124408561650E-04
    0.147771453275248E+02    0.928161255401071E-05
    0.147796453734932E+02    0.829351420539263E-05
    0.147821454194616E+02    0.743283151738497E-05
    0.147846454654299E+02    0.668625795410818E-05
    0.147871455113983E+02    0.604219910691146E-05
    0.147896455573667E+02    0.549052651964197E-05
    0.147921456033351E+02    0.502237193368780E-05
    0.147946456493035E+02    0.462995646790508E-05
    0.147971456952719E+02    0.430639294079576E-05
    0.147996457412403E+02    0.404576009731017E-05
    0.148021457872087E+02    0.384266766670012E-05
    0.148046458331771E+02    0.369244720086657E-05
    0.148071458791455E+02    0.359096031299868E-05
    0.148096459251139E+02    0.353455007159149E-05
    0.148121459710823E+02    0.351998574698623E-05
    0.148146460170507E+02    0.354441470623333E-05
    0.148171460630191E+02    0.360532120729537E-05
    0.148196461089875E+02    0.370049045373958E-05
    0.148221461549559E+02    0.382797788157818E-05
    0.148246462009243E+02    0.398608236224483E-05
    0.148271462468927E+02    0.417332184682587E-05
    0.148296462928610E+02    0.438842520066142E-05
    0.148321463388294E+02    0.463028354806751E-05
    0.148346463847978E+02    0.489797618743742E-05
    0.148371464307662E+02    0.519073149786198E-05
    0.148396464767346E+02    0.550792410177744E-05
    0.148421465227030E+02    0.584906544791444E-05
    0.148446465686714E+02    0.621379639018936E-05
    0.148471466146398E+02    0.660188116532532E-05
    0.148496466606082E+02    0.701320268875997E-05
    0.148521467065766E+02    0.744775916372940E-05
    0.148546467525450E+02    0.790566172818482E-05
    0.148571467985134E+02    0.838713332083027E-05
    0.148596468444818E+02    0.889250859799444E-05
    0.148621468904502E+02    0.942223502208986E-05
    0.148646469364186E+02    0.997687496835068E-05
    0.148671469823870E+02    0.105571091604050E-04
    0.148696470283554E+02    0.111637411599971E-04
    0.148721470743238E+02    0.117977032989115E-04
    0.148746471202921E+02    0.124600640727651E-04
    0.148771471662605E+02    0.131520369731001E-04
    0.148796472122289E+02    0.138749912623887E-04
    0.148821472581973E+02    0.146304645618008E-04
    0.148846473041657E+02    0.154201780317197E-04
    0.148871473501341E+02    0.162460537224243E-04
    0.148896473961025E+02    0.171102354132415E-04
    0.148921474420709E+02    0.180151127317140E-04
    0.148946474880393E+02    0.189633496013784E-04
    0.148971475340077E+02    0.199579174433801E-04
    0.148996475799761E+02    0.210021346298069E-04
    0.149021476259445E+02    0.220997126220999E-04
    0.149046476719129E+02    0.232548108893696E-04
    0.149071477178813E+02    0.244721021193166E-04
    0.149096477638497E+02    0.257568500435131E-04
    0.149121478098181E+02    0.271150027327559E-04
    0.149146478557865E+02    0.285533050609354E-04
    0.149171479017548E+02    0.300794351718938E-04
    0.149196479477232E+02    0.317021705431136E-04
    0.149221479936916E+02    0.334315918714032E-04
    0.149246480396600E+02    0.352793350452223E-04
    0.149271480856284E+02    0.372589039041643E-04
    0.149296481315968E+02    0.393860634695362E-04
    0.149321481775652E+02    0.416793357369621E-04
    0.149346482235336E+02    0.441606326033044E-04
    0.149371482695020E+02    0.468560708017219E-04
    0.149396483154704E+02    0.497970315998819E-04
    0.149421483614388E+02    0.530215549037632E-04
    0.149446484074072E+02    0.565761957896392E-04
    0.149471484533756E+02    0.605185283035335E-04
    0.149496484993440E+02    0.649205751094327E-04
    0.149521485453124E+02    0.698735751209764E-04
    0.149546485912808E+02    0.754947341841109E-04
    0.149571486372492E+02    0.819369701233773E-04
    0.149596486832176E+02    0.894032937419778E-04
    0.149621487291859E+02    0.981685564201140E-04
    0.149646487751543E+02    0.108613280642120E-03
    0.149671488211227E+02    0.121277991486643E-03
    0.149696488670911E+02    0.136953776415131E-03
    0.149721489130595E+02    0.156839918483218E-03
    0.149746489590279E+02    0.182832785055414E-03
    0.149771490049963E+02    0.218089238940938E-03
    0.149796490509647E+02    0.268213033672472E-03
    0.149821490969331E+02    0.344008110603183E-03
    0.149846491429015E+02    0.468739274215499E-03
    0.149871491888699E+02    0.700983839234329E-03
    0.149896492348383E+02    0.122840143316189E-02
    0.149921492808067E+02    0.297751760434329E-02
    0.149946493267751E+02    0.204870042949097E-01
    0.149971493727435E+02    0.311777458063104E-01
    0.149996494187119E+02    0.255716227386646E-02
    0.150021494646803E+02    0.836801826526241E-03
    0.150046495106486E+02    0.349292081002651E-03
    0.150071495566170E+02    0.189715054183722E-03
    0.150096496025854E+02    0.115517526572636E-03
    0.150121496485538E+02    0.768799822841236E-04
    0.150146496945222E+02    0.552545340011628E-04
    0.150171497404906E+02    0.426219263555458E-04
    0.150196497864590E+02    0.351054545832932E-04
    0.150221498324274E+02    0.306693549679498E-04
    0.150246498783958E+02    0.281769131395418E-04
    0.150271499243642E+02    0.269649532392366E-04
    0.150296499703326E+02    0.266379747121357E-04
    0.150321500163010E+02    0.269617488946714E-04
    0.150346500622694E+02    0.278073238094970E-04
    0.150371501082378E+02    0.291213911162583E-04
    0.150396501542062E+02    0.309118866664448E-04
    0.150421502001746E+02    0.332432324862195E-04
    0.150446502461430E+02    0.362385154720117E-04
    0.150471502921113E+02    0.400874826355871E-04
    0.150496503380797E+02    0.450602089701648E-04
    0.150521503840481E+02    0.515269961922527E-04
    0.150546504300165E+02    0.599856375195287E-04
    0.150571504759849E+02    0.710982549092792E-04
    0.150596505219533E+02    0.857388022988045E-04
    0.150621505679217E+02    0.105057504364527E-03
    0.150646506138901E+02    0.130563685401837E-03
    0.150671506598585E+02    0.164235449899342E-03
    0.150696507058269E+02    0.208663702717667E-03
    0.150721507517953E+02    0.267241903259570E-03
    0.150746507977637E+02    0.344416670615361E-03
    0.150771508437321E+02    0.446019683324907E-03
    0.150796508897005E+02    0.579708640364090E-03
    0.150821509356689E+02    0.755555178171237E-03
    0.150846509816373E+02    0.986831734195642E-03
    0.150871510276057E+02    0.129106749835739E-02
    0.150896510735741E+02    0.169148435102557E-02
    0.150921511195424E+02    0.221891812145713E-02
    0.150946511655108E+02    0.291447777188641E-02
    0.150971512114792E+02    0.383316389357513E-02
    0.150996512574476E+02    0.504887830705949E-02
    0.151021513034160E+02    0.666138742969749E-02
    0.151046513493844E+02    0.880607761058622E-02
    0.151071513953528E+02    0.116677344647563E-01
    0.151096514413212E+02    0.155001815853509E-01
    0.151121514872896E+02    0.206545470987141E-01
    0.151146515332580E+02    0.276203914838547E-01
    0.151171515792264E+02    0.370862679511981E-01
    0.151196516251948E+02    0.500300854353295E-01
    0.151221516711632E+02    0.678559407365141E-01
    0.151246517171316E+02    0.926047547447134E-01
    0.151271517631000E+02    0.127284572145407E+00
    0.151296518090684E+02    0.176399443332687E+00
    0.151321518550368E+02    0.246816655211534E+00
    0.151346519010051E+02    0.349228061417487E+00
    0.151371519469735E+02    0.500691362939388E+00
    0.151396519929419E+02    0.729215246463570E+00
    0.151421520389103E+02    0.108240042296131E+01
    0.151446520848787E+02    0.164459763031974E+01
    0.151471521308471E+02    0.257322067990726E+01
    0.151496521768155E+02    0.418196482631656E+01
    0.151521522227839E+02    0.715203547500631E+01
    0.151546522687523E+02    0.131466496473202E+02
    0.151571523147207E+02    0.269784358311907E+02
    0.151596523606891E+02    0.669047534911004E+02
    0.151621524066575E+02    0.249228906091504E+03
    0.151646524526259E+02    0.487698874902388E+04
    0.151671524985943E+02    0.145533215234077E+04
    0.151696525445627E+02    0.309856374200731E+03
    0.151721525905311E+02    0.139449141789078E+03
    0.151746526364995E+02    0.898555728352746E+02
    0.151771526824679E+02    0.678673384426379E+02
    0.151796527284362E+02    0.564437199195065E+02
    0.151821527744046E+02    0.501088230198179E+02
    0.151846528203730E+02    0.466475721595452E+02
    0.151871528663414E+02    0.450324500078144E+02
    0.151896529123098E+02    0.447493304944005E+02
    0.151921529582782E+02    0.455378205510926E+02
    0.151946530042466E+02    0.472792169534570E+02
    0.151971530502150E+02    0.499448478802739E+02
    0.151996530961834E+02    0.535722443886651E+02
    0.152021531421518E+02    0.582558351954810E+02
    0.152046531881202E+02    0.641465073118631E+02
    0.152071532340886E+02    0.714578101228098E+02
    0.152096532800570E+02    0.804783970519961E+02
    0.152121533260254E+02    0.915915331583247E+02
    0.152146533719938E+02    0.105303647064276E+03
    0.152171534179622E+02    0.122285304063096E+03
    0.152196534639306E+02    0.143429964642467E+03
    0.152221535098989E+02    0.169938948180397E+03
    0.152246535558673E+02    0.203445930747862E+03
    0.152271536018357E+02    0.246202449126740E+03
    0.152296536478041E+02    0.301359790350465E+03
    0.152321536937725E+02    0.373407125957335E+03
    0.152346537397409E+02    0.468870289701828E+03
    0.152371537857093E+02    0.597459698883853E+03
    0.152396538316777E+02    0.774021577295793E+03
    0.152421538776461E+02    0.102198921833773E+04
    0.152446539236145E+02    0.137978088212575E+04
    0.152471539695829E+02    0.191334635768740E+04
    0.152496540155513E+02    0.274252040642928E+04
    0.152521540615197E+02    0.410134004871117E+04
    0.152546541074881E+02    0.649226810875984E+04
    0.152571541534565E+02    0.111439432725650E+05
    0.152596541994249E+02    0.216938888658672E+05
    0.152621542453933E+02    0.528863872818810E+05
    0.152646542913616E+02    0.218984943571054E+06
    0.152671543373300E+02    0.509990071432315E+08
    0.152696543832984E+02    0.221713462604277E+06
    0.152721544292668E+02    0.964643059549949E+05
    0.152746544752352E+02    0.464896152634271E+05
    0.152771545212036E+02    0.288940206201273E+05
    0.152796545671720E+02    0.205963729083124E+05
    0.152821546131404E+02    0.160133971492503E+05
    0.152846546591088E+02    0.132314151271102E+05
    0.152871547050772E+02    0.114487897325498E+05
    0.152896547510456E+02    0.102857798926734E+05
    0.152921547970140E+02    0.955190975879464E+04
    0.152946548429824E+02    0.915668032789424E+04
    0.152971548889508E+02    0.907514059697453E+04
    0.152996549349192E+02    0.934044040223944E+04
    0.153021549808876E+02    0.100565600572791E+05
    0.153046550268560E+02    0.114360950567523E+05
    0.153071550728244E+02    0.138815937045511E+05
    0.153096551187927E+02    0.181556584311081E+05
    0.153121551647611E+02    0.257494730393407E+05
    0.153146552107295E+02    0.397334907906901E+05
    0.153171552566979E+02    0.668988455125553E+05
    0.153196553026663E+02    0.123810152215116E+06
    0.153221553486347E+02    0.256890531745591E+06
    0.153246553946031E+02    0.626960088583954E+06
    0.153271554405715E+02    0.203952266117281E+07
    0.153296554865399E+02    0.140938817007952E+08
    0.153321555325083E+02    0.286454158386141E+09
    0.153346555784767E+02    0.118068624047773E+08
    0.153371556244451E+02    0.483888124914205E+07
    0.153396556704135E+02    0.320925137349932E+07
    0.153421557163819E+02    0.264309807999740E+07
    0.153446557623503E+02    0.247749419972140E+07
    0.153471558083187E+02    0.254258850790463E+07
    0.153496558542871E+02    0.280274705486661E+07
    0.153521559002555E+02    0.328842176491467E+07
    0.153546559462238E+02    0.409606013808762E+07
    0.153571559921922E+02    0.543261969745601E+07
    0.153596560381606E+02    0.774453858194972E+07
    0.153621560841290E+02    0.120968002901931E+08
    0.153646561300974E+02    0.215082636486280E+08
    0.153671561760658E+02    0.473633859307682E+08
    0.153696562220342E+02    0.164917687512548E+09
    0.153721562680026E+02    0.488306515843095E+10
    0.153746563139710E+02    0.511927186736639E+09
    0.153771563599394E+02    0.104628082817663E+09
    0.153796564059078E+02    0.472334008522741E+08
    0.153821564518762E+02    0.285266765032557E+08
    0.153846564978446E+02    0.201449572956384E+08
    0.153871565438130E+02    0.157245532662338E+08
    0.153896565897814E+02    0.131830132377349E+08
    0.153921566357498E+02    0.116769373801778E+08
    0.153946566817182E+02    0.108179043593342E+08
    0.153971567276865E+02    0.104158242699211E+08
    0.153996567736549E+02    0.103814364074813E+08
    0.154021568196233E+02    0.106869579736322E+08
    0.154046568655917E+02    0.113526598875208E+08
    0.154071569115601E+02    0.124493086891530E+08
    0.154096569575285E+02    0.141164759621364E+08
    0.154121570034969E+02    0.166058634644392E+08
    0.154146570494653E+02    0.203758008161347E+08
    0.154171570954337E+02    0.263076807455674E+08
    0.154196571414021E+02    0.362556918228029E+08
    0.154221571873705E+02    0.546771113041149E+08
    0.154246572333389E+02    0.948365165242302E+08
    0.154271572793073E+02    0.186170040640901E+09
    0.154296573252757E+02    0.774974532765925E+09
    0.154321573712441E+02    0.851020919300161E+12
    0.154346574172125E+02    0.878829506179223E+09
    0.154371574631809E+02    0.214425628912843E+09
    0.154396575091493E+02    0.955482531123995E+08
    0.154421575551176E+02    0.544767471856442E+08
    0.154446576010860E+02    0.356131628653817E+08
    0.154471576470544E+02    0.254307281030793E+08
    0.154496576930228E+02    0.193319698336534E+08
    0.154521577389912E+02    0.154071771719123E+08
    0.154546577849596E+02    0.127481623697022E+08
    0.154571578309280E+02    0.108787436099801E+08
    0.154596578768964E+02    0.953027455306403E+07
    0.154621579228648E+02    0.854249317338267E+07
    0.154646579688332E+02    0.781572326519350E+07
    0.154671580148016E+02    0.728620510360811E+07
    0.154696580607700E+02    0.691268404260879E+07
    0.154721581067384E+02    0.666886613325529E+07
    0.154746581527068E+02    0.653914847753489E+07
    0.154771581986752E+02    0.651634099063556E+07
    0.154796582446436E+02    0.660076947127518E+07
    0.154821582906120E+02    0.680055669554818E+07
    0.154846583365803E+02    0.713321129444977E+07
    0.154871583825487E+02    0.762906719335957E+07
    0.154896584285171E+02    0.833783573441513E+07
    0.154921584744855E+02    0.934107231313847E+07
    0.154946585204539E+02    0.107772246160535E+08
    0.154971585664223E+02    0.128979391110989E+08
    0.154996586123907E+02    0.162318726529591E+08
    0.155021586583591E+02    0.229718105446555E+08
    0.155046587043275E+02    0.278698502262384E+08
    0.155071587502959E+02    0.468760672280009E+08
    0.155096587962643E+02    0.952812871469849E+08
    0.155121588422327E+02    0.319910811251717E+09
    0.155146588882011E+02    0.272332898829075E+11
    0.155171589341695E+02    0.447757544433600E+09
    0.155196589801379E+02    0.921750777074901E+08
    0.155221590261063E+02    0.368402917238306E+08
    0.155246590720747E+02    0.190387796527124E+08
    0.155271591180430E+02    0.112910745506186E+08
    0.155296591640114E+02    0.729661412154113E+07
    0.155321592099798E+02    0.499973800852815E+07
    0.155346592559482E+02    0.357415792844882E+07
    0.155371593019166E+02    0.263792274431785E+07
    0.155396593478850E+02    0.199576231037389E+07
    0.155421593938534E+02    0.153993808716120E+07
    0.155446594398218E+02    0.120735153851955E+07
    0.155471594857902E+02    0.959239595605703E+06
    0.155496595317586E+02    0.840510800121891E+31
    0.155521595777270E+02    0.134527872272217E+27
    0.155546596236954E+02    0.379572915702586E+24
    0.155571596696638E+02    0.663225071719491E+22
    0.155596597156322E+02    0.297278149938309E+21
    0.155621597616006E+02    0.237771633957553E+20
    0.155646598075690E+02    0.282547390323867E+19
    0.155671598535374E+02    0.449740894108057E+18
    0.155696598995058E+02    0.900518971668822E+17
    0.155721599454741E+02    0.217875151396609E+17
    0.155746599914425E+02    0.619621253780419E+16
    0.155771600374109E+02    0.202803523686984E+16
    0.155796600833793E+02    0.750013077441766E+15
    0.155821601293477E+02    0.308056077502244E+15
    0.155846601753161E+02    0.138263660922649E+15
    0.155871602212845E+02    0.668123078545050E+14
    0.155896602672529E+02    0.343110099761535E+14
    0.155921603132213E+02    0.185227851730660E+14
    0.155946603591897E+02    0.104191953303606E+14
    0.155971604051581E+02    0.606415367086493E+13
    0.155996604511265E+02    0.363184858586318E+13
    0.156021604970949E+02    0.222867147443856E+13
    0.156046605430633E+02    0.139659938347057E+13
    0.156071605890317E+02    0.891379085766268E+12
    0.156096606350001E+02    0.578242733243110E+12
    0.156121606809685E+02    0.380614113092823E+12
    0.156146607269368E+02    0.253857909325624E+12
    0.156171607729052E+02    0.171369701261283E+12
    0.156196608188736E+02    0.116976826995959E+12
    0.156221608648420E+02    0.806740566844768E+11
    0.156246609108104E+02    0.561732789047131E+11
    0.156271609567788E+02    0.394656230900450E+11
    0.156296610027472E+02    0.279616942027545E+11
    0.156321610487156E+02    0.199687210391235E+11
    0.156346610946840E+02    0.143676842390064E+11
    0.156371611406524E+02    0.104111283745021E+11
    0.156396611866208E+02    0.759491103050433E+10
    0.156421612325892E+02    0.557587897651547E+10
    0.156446612785576E+02    0.411843778851747E+10
    0.156471613245260E+02    0.305951425594576E+10
    0.156496613704944E+02    0.228535635228682E+10
    0.156521614164628E+02    0.171603050171176E+10
    0.156546614624312E+02    0.129497251393066E+10
    0.156571615083996E+02    0.981886866670478E+09
    0.156596615543679E+02    0.747883668422712E+09
    0.156621616003363E+02    0.572123336027783E+09
    0.156646616463047E+02    0.439485089160702E+09
    0.156671616922731E+02    0.338935852588295E+09
    0.156696617382415E+02    0.262381730399639E+09
    0.156721617842099E+02    0.203854232843473E+09
    0.156746618301783E+02    0.158930233310000E+09
    0.156771618761467E+02    0.124316143447578E+09
    0.156796619221151E+02    0.975481629641949E+08
    0.156821619680835E+02    0.767750505231689E+08
    0.156846620140519E+02    0.605998890150582E+08
    0.156871620600203E+02    0.479642528818275E+08
    0.156896621059887E+02    0.380630099615360E+08
    0.156921621519571E+02    0.302813669291017E+08
    0.156946621979255E+02    0.241481438338184E+08
    0.156971622438939E+02    0.193009448458008E+08
    0.156996622898623E+02    0.154600885263736E+08
    0.157021623358306E+02    0.124090161748715E+08
    0.157046623817990E+02    0.997951127211501E+07
    0.157071624277674E+02    0.804050662354499E+07
    0.157096624737358E+02    0.648957750248233E+07
    0.157121625197042E+02    0.524645344006896E+07
    0.157146625656726E+02    0.424805276097147E+07
    0.157171626116410E+02    0.344466992941165E+07
    0.157196626576094E+02    0.279703869360421E+07
    0.157221627035778E+02    0.227406283666329E+07
    0.157246627495462E+02    0.185105750652206E+07
    0.157271627955146E+02    0.150838227780284E+07
    0.157296628414830E+02    0.123037569305357E+07
    0.157321628874514E+02    0.100452252165437E+07
    0.157346629334198E+02    0.820801181857920E+06
    0.157371629793882E+02    0.671171034745631E+06
    0.157396630253566E+02    0.549168567974505E+06
    0.157421630713250E+02    0.449588576112570E+06
    0.157446631172933E+02    0.368231859061762E+06
    0.157471631632617E+02    0.301705108335896E+06
    0.157496632092301E+02    0.247261838219792E+06
    0.157521632551985E+02    0.202675674626748E+06
    0.157546633011669E+02    0.166139211889092E+06
    0.157571633471353E+02    0.136183117626083E+06
    0.157596633931037E+02    0.111611307531204E+06
    0.157621634390721E+02    0.914489009672853E+05
    0.157646634850405E+02    0.749003622384694E+05
    0.157671635310089E+02    0.613157754653188E+05
    0.157696635769773E+02    0.501636269132377E+05
    0.157721636229457E+02    0.410088034672423E+05
    0.157746636689141E+02    0.334947797556529E+05
    0.157771637148825E+02    0.273291747266502E+05
    0.157796637608509E+02    0.222720233079754E+05
    0.157821638068193E+02    0.181262394594518E+05
    0.157846638527877E+02    0.147298507623048E+05
    0.157871638987561E+02    0.119496673353073E+05
    0.157896639447244E+02    0.967611378487714E+04
    0.157921639906928E+02    0.781900556902707E+04
    0.157946640366612E+02    0.630409331210144E+04
    0.157971640826296E+02    0.507023241850238E+04
    0.157996641285980E+02    0.406706248563609E+04
    0.158021641745664E+02    0.325310286792923E+04
    0.158046642205348E+02    0.259418835105523E+04
    0.158071642665032E+02    0.206218310658573E+04
    0.158096643124716E+02    0.163392258767406E+04
    0.158121643584400E+02    0.129034232717837E+04
    0.158146644044084E+02    0.101576014053203E+04
    0.158171644503768E+02    0.797284359376796E+03
    0.158196644963452E+02    0.624325686848277E+03
    0.158221645423136E+02    0.488194391671887E+03
    0.158246645882820E+02    0.381767646949928E+03
    0.158271646342504E+02    0.299214883696194E+03
    0.158296646802188E+02    0.235770831344963E+03
    0.158321647261872E+02    0.187547997156711E+03
    0.158346647721555E+02    0.151381694324799E+03
    0.158371648181239E+02    0.124701965280953E+03
    0.158396648640923E+02    0.105427737603137E+03
    0.158421649100607E+02    0.918793656008917E+02
    0.158446649560291E+02    0.827063814741946E+02
    0.158471650019975E+02    0.768278319138067E+02
    0.158496650479659E+02    0.733830075877990E+02
    0.158521650939343E+02    0.716909316314770E+02
    0.158546651399027E+02    0.712166474151273E+02
    0.158571651858711E+02    0.715438596002515E+02
    0.158596652318395E+02    0.723521346995217E+02
    0.158621652778079E+02    0.733982781402800E+02
    0.158646653237763E+02    0.745010372444353E+02
    0.158671653697447E+02    0.755285718127245E+02
    0.158696654157131E+02    0.763882120164040E+02
    0.158721654616815E+02    0.770181052660999E+02
    0.158746655076499E+02    0.773804219275103E+02
    0.158771655536182E+02    0.774558460767830E+02
    0.158796655995866E+02    0.772391244742919E+02
    0.158821656455550E+02    0.767354850803818E+02
    0.158846656915234E+02    0.759577741519882E+02
    0.158871657374918E+02    0.749241682060206E+02
    0.158896657834602E+02    0.736563795086663E+02
    0.158921658294286E+02    0.721782408886736E+02
    0.158946658753970E+02    0.705146130470037E+02
    0.158971659213654E+02    0.686905486685447E+02
    0.158996659673338E+02    0.667306646640582E+02
    0.159021660133022E+02    0.646586816759308E+02
    0.159046660592706E+02    0.624970973847895E+02
    0.159071661052390E+02    0.602669660809394E+02
    0.159096661512074E+02    0.579877620221747E+02
    0.159121661971758E+02    0.556773081952365E+02
    0.159146662431442E+02    0.533517555573975E+02
    0.159171662891126E+02    0.510256006103885E+02
    0.159196663350810E+02    0.487117315330574E+02
    0.159221663810493E+02    0.464214949978919E+02
    0.159246664270177E+02    0.441647773607006E+02
    0.159271664729861E+02    0.419500952664653E+02
    0.159296665189545E+02    0.397846916907927E+02
    0.159321665649229E+02    0.376746343893277E+02
    0.159346666108913E+02    0.356249143721203E+02
    0.159371666568597E+02    0.336395426313470E+02
    0.159396667028281E+02    0.317216437720909E+02
    0.159421667487965E+02    0.298735456480937E+02
    0.159446667947649E+02    0.280968642810648E+02
    0.159471668407333E+02    0.263925837161234E+02
    0.159496668867017E+02    0.247611305257038E+02
    0.159521669326701E+02    0.232024429227041E+02
    0.159546669786385E+02    0.217160344830816E+02
    0.159571670246069E+02    0.203010525992782E+02
    0.159596670705753E+02    0.189563318378711E+02
    0.159621671165437E+02    0.176804424245876E+02
    0.159646671625120E+02    0.164717340970100E+02
    0.159671672084804E+02    0.153283756032021E+02
    0.159696672544488E+02    0.142483901137094E+02
    0.159721673004172E+02    0.132296868446703E+02
    0.159746673463856E+02    0.122700891590794E+02
    0.159771673923540E+02    0.113673594231165E+02
    0.159796674383224E+02    0.105192208885314E+02
    0.159821674842908E+02    0.972337684378221E+01
    0.159846675302592E+02    0.897752729175317E+01
    0.159871675762276E+02    0.827938336366045E+01
    0.159896676221960E+02    0.762667969425222E+01
    0.159921676681644E+02    0.701718495322165E+01
    0.159946677141328E+02    0.644871072326367E+01
    0.159971677601012E+02    0.591911888879446E+01
    0.159996678060696E+02    0.542632769572556E+01
    0.160021678520380E+02    0.496831663706901E+01
    0.160046678980064E+02    0.454313028006183E+01
    0.160071679439747E+02    0.414888117374039E+01
    0.160096679899431E+02    0.378375193782373E+01
    0.160121680359115E+02    0.344599663363606E+01
    0.160146680818799E+02    0.313394151444177E+01
    0.160171681278483E+02    0.284598523236195E+01
    0.160196681738167E+02    0.258059857827785E+01
    0.160221682197851E+02    0.233632382135076E+01
    0.160246682657535E+02    0.211177370764058E+01
    0.160271683117219E+02    0.190563017121593E+01
    0.160296683576903E+02    0.171664280943633E+01
    0.160321684036587E+02    0.154362715869582E+01
    0.160346684496271E+02    0.138546281310422E+01
    0.160371684955955E+02    0.124109141808533E+01
    0.160396685415639E+02    0.110951456970764E+01
    0.160421685875323E+02    0.989791642884273E+00
    0.160446686335007E+02    0.881037574472955E+00
    0.160471686794691E+02    0.782420617076741E+00
    0.160496687254375E+02    0.693160086239112E+00
    0.160521687714058E+02    0.612524110677907E+00
    0.160546688173742E+02    0.539827399683327E+00
    0.160571688633426E+02    0.474429041160617E+00
    0.160596689093110E+02    0.415730335471340E+00
    0.160621689552794E+02    0.363172675153179E+00
    0.160646690012478E+02    0.316235475988798E+00
    0.160671690472162E+02    0.274434165187694E+00
    0.160696690931846E+02    0.237318229121853E+00
    0.160721691391530E+02    0.204469325905181E+00
    0.160746691851214E+02    0.175499462963156E+00
    0.160771692310898E+02    0.150049243288762E+00
    0.160796692770582E+02    0.127786179837282E+00
    0.160821693230266E+02    0.108403078113372E+00
    0.160846693689950E+02    0.916164896855370E-01
    0.160871694149634E+02    0.771652321099016E-01
    0.160896694609318E+02    0.648089668523765E-01
    0.160921695069002E+02    0.543269280909416E-01
    0.160946695528685E+02    0.455164770993447E-01
    0.160971695988369E+02    0.381920736472066E-01
    0.160996696448053E+02    0.321840206559213E-01
    0.161021696907737E+02    0.273373960507609E-01
    0.161046697367421E+02    0.235110201319183E-01
    0.161071697827105E+02    0.205764795698022E-01
    0.161096698286789E+02    0.184172063099124E-01
    0.161121698746473E+02    0.169276092170440E-01
    0.161146699206157E+02    0.160122561281043E-01
    0.161171699665841E+02    0.155851043302671E-01
    0.161196700125525E+02    0.155687543883330E-01
    0.161221700585209E+02    0.158939384755611E-01
    0.161246701044893E+02    0.164984755577537E-01
    0.161271701504577E+02    0.173271665241841E-01
    0.161296701964261E+02    0.183309389605085E-01
    0.161321702423945E+02    0.194664079693223E-01
    0.161346702883629E+02    0.206953865228773E-01
    0.161371703343313E+02    0.219844334179345E-01
    0.161396703802996E+02    0.233044317495188E-01
    0.161421704262680E+02    0.246301977276004E-01
    0.161446704722364E+02    0.259401166890609E-01
    0.161471705182048E+02    0.272158060433605E-01
    0.161496705641732E+02    0.284418029367926E-01
    0.161521706101416E+02    0.296052744861343E-01
    0.161546706561100E+02    0.306957521711411E-01
    0.161571707020784E+02    0.317048821343788E-01
    0.161596707480468E+02    0.326262021390899E-01
    0.161621707940152E+02    0.334549297710625E-01
    0.161646708399836E+02    0.341877714024593E-01
    0.161671708859520E+02    0.348227462444126E-01
    0.161696709319204E+02    0.353590246736337E-01
    0.161721709778888E+02    0.357967818066268E-01
    0.161746710238572E+02    0.361370624852674E-01
    0.161771710698256E+02    0.363816588987748E-01
    0.161796711157940E+02    0.365330002199333E-01
    0.161821711617623E+02    0.365940515432273E-01
    0.161846712077307E+02    0.365682226765996E-01
    0.161871712536991E+02    0.364592860971679E-01
    0.161896712996675E+02    0.362713040544362E-01
    0.161921713456359E+02    0.360085612809152E-01
    0.161946713916043E+02    0.356755065786757E-01
    0.161971714375727E+02    0.352767003830301E-01
    0.161996714835411E+02    0.348167679064028E-01
    0.162021715295095E+02    0.343003582911933E-01
    0.162046715754779E+02    0.337321084585336E-01
    0.162071716214463E+02    0.331166119109516E-01
    0.162096716674147E+02    0.324583914773645E-01
    0.162121717133831E+02    0.317618758100868E-01
    0.162146717593515E+02    0.310313800664756E-01
    0.162171718053199E+02    0.302710885187363E-01
    0.162196718512883E+02    0.294850414484255E-01
    0.162221718972567E+02    0.286771235584798E-01
    0.162246719432250E+02    0.278510553015163E-01
    0.162271719891934E+02    0.270103860557815E-01
    0.162296720351618E+02    0.261584892618364E-01
    0.162321720811302E+02    0.252985591702625E-01
    0.162346721270986E+02    0.244336092690594E-01
    0.162371721730670E+02    0.235664717464792E-01
    0.162396722190354E+02    0.226997982200016E-01
    0.162421722650038E+02    0.218360615996831E-01
    0.162446723109722E+02    0.209775585977414E-01
    0.162471723569406E+02    0.201264132605936E-01
    0.162496724029090E+02    0.192845808362412E-01
    0.162521724488774E+02    0.184538523566819E-01
    0.162546724948458E+02    0.176358597649345E-01
    0.162571725408142E+02    0.168320811958851E-01
    0.162596725867826E+02    0.160438466819129E-01
    0.162621726327510E+02    0.152723440248975E-01
    0.162646726787194E+02    0.145186249301707E-01
    0.162671727246878E+02    0.137836110289540E-01
    0.162696727706561E+02    0.130681003670007E-01
    0.162721728166245E+02    0.123727733938998E-01
    0.162746728625929E+02    0.116981994903770E-01
    0.162771729085613E+02    0.110448428600654E-01
    0.162796729545297E+02    0.104130689659737E-01
    0.162821730004981E+02    0.980315032843685E-02
    0.162846730464665E+02    0.921527258629203E-02
    0.162871730924349E+02    0.864954016509788E-02
    0.162896731384033E+02    0.810598191095400E-02
    0.162921731843717E+02    0.758455657233181E-02
    0.162946732303401E+02    0.708515803307648E-02
    0.162971732763085E+02    0.660762051312417E-02
    0.162996733222769E+02    0.615172328239450E-02
    0.163021733682453E+02    0.571719552280466E-02
    0.163046734142137E+02    0.530372080289392E-02
    0.163071734601821E+02    0.491094137284498E-02
    0.163096735061505E+02    0.453846231258669E-02
    0.163121735521188E+02    0.418585543972079E-02
    0.163146735980872E+02    0.385266308207149E-02
    0.163171736440556E+02    0.353840155525521E-02
    0.163196736900240E+02    0.324256457840824E-02
    0.163221737359924E+02    0.296462641391775E-02
    0.163246737819608E+02    0.270404485080959E-02
    0.163271738279292E+02    0.246026407273312E-02
    0.163296738738976E+02    0.223271721924594E-02
    0.163321739198660E+02    0.202082900357376E-02
    0.163346739658344E+02    0.182401788233819E-02
    0.163371740118028E+02    0.164169831898008E-02
    0.163396740577712E+02    0.147328279633205E-02
    0.163421741037396E+02    0.131818369901053E-02
    0.163446741497080E+02    0.117581506491011E-02
    0.163471741956764E+02    0.104559414984648E-02
    0.163496742416448E+02    0.926942970571168E-03
    0.163521742876132E+02    0.819289694413651E-03
    0.163546743335815E+02    0.722069814680996E-03
    0.163571743795499E+02    0.634727376432985E-03
    0.163596744255183E+02    0.556715945525139E-03
    0.163621744714867E+02    0.487499422558344E-03
    0.163646745174551E+02    0.426560797311994E-03
    0.163671745634235E+02    0.373368481865655E-03
    0.163696746093919E+02    0.327439898518531E-03
    0.163721746553603E+02    0.288284117095086E-03
    0.163746747013287E+02    0.255428768019624E-03
    0.163771747472971E+02    0.228415971433784E-03
    0.163796747932655E+02    0.206802621611946E-03
    0.163821748392339E+02    0.190160706748249E-03
    0.163846748852023E+02    0.178077547573294E-03
    0.163871749311707E+02    0.170156018591177E-03
    0.163896749771391E+02    0.166014686688360E-03
    0.163921750231075E+02    0.165288055223437E-03
    0.163946750690759E+02    0.167623503806238E-03
    0.163971751150443E+02    0.172693116686518E-03
    0.163996751610126E+02    0.180173875746310E-03
    0.164021752069810E+02    0.189764353781481E-03
    0.164046752529494E+02    0.201177685356270E-03
    0.164071752989178E+02    0.214142389016188E-03
    0.164096753448862E+02    0.228402228398944E-03
    0.164121753908546E+02    0.243716019511453E-03
    0.164146754368230E+02    0.259857387637775E-03
    0.164171754827914E+02    0.276614503269251E-03
    0.164196755287598E+02    0.293789767352035E-03
    0.164221755747282E+02    0.311199566580142E-03
    0.164246756206966E+02    0.328673886699052E-03
    0.164271756666650E+02    0.346056796964434E-03
    0.164296757126334E+02    0.363201729893761E-03
    0.164321757586018E+02    0.379980215410110E-03
    0.164346758045702E+02    0.396272039146617E-03
    0.164371758505386E+02    0.411969729378356E-03
    0.164396758965070E+02    0.426977142200075E-03
    0.164421759424754E+02    0.441208996473588E-03
    0.164446759884437E+02    0.454590498660138E-03
    0.164471760344121E+02    0.467056886644039E-03
    0.164496760803805E+02    0.478552984298700E-03
    0.164521761263489E+02    0.489032772982210E-03
    0.164546761723173E+02    0.498458940120690E-03
    0.164571762182857E+02    0.506802423410875E-03
    0.164596762642541E+02    0.514042019859010E-03
    0.164621763102225E+02    0.520163879734833E-03
    0.164646763561909E+02    0.525161103037314E-03
    0.164671764021593E+02    0.529033288280086E-03
    0.164696764481277E+02    0.531786117541292E-03
    0.164721764940961E+02    0.533430927255432E-03
    0.164746765400645E+02    0.533984274819868E-03
    0.164771765860329E+02    0.533467538520778E-03
    0.164796766320013E+02    0.531906505934444E-03
    0.164821766779697E+02    0.529331002349019E-03
    0.164846767239381E+02    0.525774462851737E-03
    0.164871767699064E+02    0.521273590751282E-03
    0.164896768158748E+02    0.515867968647842E-03
    0.164921768618432E+02    0.509599739513070E-03
    0.164946769078116E+02    0.502513208349927E-03
    0.164971769537800E+02    0.494654554209815E-03
    0.164996769997484E+02    0.486071503262162E-03
    0.165021770457168E+02    0.476813010939747E-03
    0.165046770916852E+02    0.466928971374474E-03
    0.165071771376536E+02    0.456469952033597E-03
    0.165096771836220E+02    0.445486906203688E-03
    0.165121772295904E+02    0.434030941088091E-03
    0.165146772755588E+02    0.422153053756122E-03
    0.165171773215272E+02    0.409903941791982E-03
    0.165196773674956E+02    0.397333754648445E-03
    0.165221774134640E+02    0.384491922032659E-03
    0.165246774594324E+02    0.371426962239052E-03
    0.165271775054008E+02    0.358186310551987E-03
    0.165296775513692E+02    0.344816169460872E-03
    0.165321775973375E+02    0.331361364522020E-03
    0.165346776433059E+02    0.317865209531009E-03
    0.165371776892743E+02    0.304369408949068E-03
    0.165396777352427E+02    0.290913927000209E-03
    0.165421777812111E+02    0.277536925580164E-03
    0.165446778271795E+02    0.264274675484504E-03
    0.165471778731479E+02    0.251161482084568E-03
    0.165496779191163E+02    0.238229652047806E-03
    0.165521779650847E+02    0.225509427010049E-03
    0.165546780110531E+02    0.213028971005948E-03
    0.165571780570215E+02    0.200814336380882E-03
    0.165596781029899E+02    0.188889464060143E-03
    0.165621781489583E+02    0.177276171559100E-03
    0.165646781949267E+02    0.165994161720406E-03
    0.165671782408951E+02    0.155061043939173E-03
    0.165696782868635E+02    0.144492350407897E-03
    0.165721783328319E+02    0.134301578273222E-03
    0.165746783788002E+02    0.124500215136719E-03
    0.165771784247686E+02    0.115097795021355E-03
    0.165796784707370E+02    0.106101945442392E-03
    0.165821785167054E+02    0.975184416443085E-04
    0.165846785626738E+02    0.893512682427873E-04
    0.165871786086422E+02    0.816026989575712E-04
    0.165896786546106E+02    0.742733455409434E-04
    0.165921787005790E+02    0.673622517558664E-04
    0.165946787465474E+02    0.608669546202373E-04
    0.165971787925158E+02    0.547835851583454E-04
    0.165996788384842E+02    0.491069195867506E-04
    0.166021788844526E+02    0.438304946306634E-04
    0.166046789304210E+02    0.389466758286043E-04
    0.166071789763894E+02    0.344467498045404E-04
    0.166096790223578E+02    0.303210041693676E-04
    0.166121790683262E+02    0.265588201788852E-04
    0.166146791142946E+02    0.231487648140488E-04
    0.166171791602629E+02    0.200786619442207E-04
    0.166196792062313E+02    0.173356915932117E-04
    0.166221792521997E+02    0.149064638541288E-04
    0.166246792981681E+02    0.127771097786047E-04
    0.166271793441365E+02    0.109333554542387E-04
    0.166296793901049E+02    0.936060232411227E-05
    0.166321794360733E+02    0.804400449444359E-05
    0.166346794820417E+02    0.696854214064634E-05
    0.166371795280101E+02    0.611909008311771E-05
    0.166396795739785E+02    0.548049136617626E-05
    0.166421796199469E+02    0.503759998125387E-05
    0.166446796659153E+02    0.477541055546315E-05
    0.166471797118837E+02    0.467900819218600E-05
    0.166496797578521E+02    0.473371415198578E-05
    0.166521798038205E+02    0.492510136267496E-05
    0.166546798497889E+02    0.523904654819717E-05
    0.166571798957573E+02    0.566177342611213E-05
    0.166596799417257E+02    0.617989619249770E-05
    0.166621799876940E+02    0.678045516509718E-05
    0.166646800336624E+02    0.745094306937238E-05
    0.166671800796308E+02    0.817931979510628E-05
    0.166696801255992E+02    0.895373359857131E-05
    0.166721801715676E+02    0.976540864413316E-05
    0.166746802175360E+02    0.106005938603455E-04
    0.166771802635044E+02    0.114513456092549E-04
    0.166796803094728E+02    0.123082114584734E-04
    0.166821803554412E+02    0.131625323846073E-04
    0.166846804014096E+02    0.140062824106884E-04
    0.166871804473780E+02    0.148320406440639E-04
    0.166896804933464E+02    0.156329961713807E-04
    0.166921805393148E+02    0.164029503036906E-04
    0.166946805852832E+02    0.171363020601490E-04
    0.166971806312516E+02    0.178280443698581E-04
    0.166996806772200E+02    0.184737569948806E-04
    0.167021807231884E+02    0.190695922048866E-04
    0.167046807691567E+02    0.196123487223299E-04
    0.167071808151251E+02    0.200990638938380E-04
    0.167096808610935E+02    0.205277131350705E-04
    0.167121809070619E+02    0.208965354725998E-04
    0.167146809530303E+02    0.212043097850618E-04
    0.167171809989987E+02    0.214502793794782E-04
    0.167196810449671E+02    0.216341384634254E-04
    0.167221810909355E+02    0.217559939768031E-04
    0.167246811369039E+02    0.218163550855302E-04
    0.167271811828723E+02    0.218160963995583E-04
    0.167296812288407E+02    0.217564428615897E-04
    0.167321812748091E+02    0.216389378847879E-04
    0.167346813207775E+02    0.214654178204398E-04
    0.167371813667459E+02    0.212379862113982E-04
    0.167396814127143E+02    0.209589931374371E-04
    0.167421814586827E+02    0.206309983272329E-04
    0.167446815046511E+02    0.202567532037393E-04
    0.167471815506195E+02    0.198391770179121E-04
    0.167496815965878E+02    0.193813239101587E-04
    0.167521816425562E+02    0.188863683934304E-04
    0.167546816885246E+02    0.183575718697820E-04
    0.167571817344930E+02    0.177982681600487E-04
    0.167596817804614E+02    0.172118338860681E-04
    0.167621818264298E+02    0.166016761273976E-04
    0.167646818723982E+02    0.159712031818400E-04
    0.167671819183666E+02    0.153238096116749E-04
    0.167696819643350E+02    0.146628563940434E-04
    0.167721820103034E+02    0.139916559534050E-04
    0.167746820562718E+02    0.133134527845312E-04
    0.167771821022402E+02    0.126314086208846E-04
    0.167796821482086E+02    0.119485936712141E-04
    0.167821821941770E+02    0.112679665450457E-04
    0.167846822401454E+02    0.105923670933999E-04
    0.167871822861138E+02    0.992450398886962E-05
    0.167896823320822E+02    0.926694666170838E-05
    0.167921823780505E+02    0.862211733395460E-05
    0.167946824240189E+02    0.799228247465256E-05
    0.167971824699873E+02    0.737954825287420E-05
    0.167996825159557E+02    0.678585561845099E-05
    0.168021825619241E+02    0.621297626024420E-05
    0.168046826078925E+02    0.566251040270186E-05
    0.168071826538609E+02    0.513588480530761E-05
    0.168096826998293E+02    0.463435253778718E-05
    0.168121827457977E+02    0.415899290340032E-05
    0.168146827917661E+02    0.371071332486034E-05
    0.168171828377345E+02    0.329025048544112E-05
    0.168196828837029E+02    0.289817400598386E-05
    0.168221829296713E+02    0.253488982730550E-05
    0.168246829756397E+02    0.220064442274305E-05
    0.168271830216081E+02    0.189552976182932E-05
    0.168296830675765E+02    0.161948964690815E-05
    0.168321831135449E+02    0.137232393087508E-05
    0.168346831595133E+02    0.115369819151784E-05
    0.168371832054816E+02    0.963147517167713E-06
    0.168396832514500E+02    0.800086606527178E-06
    0.168421832974184E+02    0.663815809686684E-06
    0.168446833433868E+02    0.553530225370512E-06
    0.168471833893552E+02    0.468327660171110E-06
    0.168496834353236E+02    0.407216671990311E-06
    0.168521834812920E+02    0.369125935558609E-06
    0.168546835272604E+02    0.352912544762134E-06
    0.168571835732288E+02    0.357370662103507E-06
    0.168596836191972E+02    0.381239978810605E-06
    0.168621836651656E+02    0.423215900177146E-06
    0.168646837111340E+02    0.481955170323863E-06
    0.168671837571024E+02    0.556087016929580E-06
    0.168696838030708E+02    0.644220128352142E-06
    0.168721838490392E+02    0.744950945915783E-06
    0.168746838950076E+02    0.856871338805839E-06
    0.168771839409760E+02    0.978576194211590E-06
    0.168796839869444E+02    0.110867073609493E-05
    0.168821840329127E+02    0.124577704334682E-05
    0.168846840788811E+02    0.138854136377776E-05
    0.168871841248495E+02    0.153563919693824E-05
    0.168896841708179E+02    0.168578245609618E-05
    0.168921842167863E+02    0.183772375219669E-05
    0.168946842627547E+02    0.199026178723092E-05
    0.168971843087231E+02    0.214224576673862E-05
    0.168996843546915E+02    0.229258023050649E-05
    0.169021844006599E+02    0.244022882907157E-05
    0.169046844466283E+02    0.258421546925011E-05
    0.169071844925967E+02    0.272363000340840E-05
    0.169096845385651E+02    0.285762907932801E-05
    0.169121845845335E+02    0.298543853289363E-05
    0.169146846305019E+02    0.310635468275608E-05
    0.169171846764703E+02    0.321974488854439E-05
    0.169196847224387E+02    0.332504170823517E-05
    0.169221847684070E+02    0.342198712012112E-05
    0.169246848143754E+02    0.350960410326962E-05
    0.169271848603438E+02    0.358803878760365E-05
    0.169296849063122E+02    0.365688038397406E-05
    0.169321849522806E+02    0.371596061032963E-05
    0.169346849982490E+02    0.376511766688461E-05
    0.169371850442174E+02    0.380430194625670E-05
    0.169396850901858E+02    0.383351889014928E-05
    0.169421851361542E+02    0.385283937608657E-05
    0.169446851821226E+02    0.386239762067755E-05
    0.169471852280910E+02    0.386240657980144E-05
    0.169496852740594E+02    0.385344578367778E-05
    0.169521853200278E+02    0.383420668288778E-05
    0.169546853659962E+02    0.380720219338776E-05
    0.169571854119646E+02    0.377177531577138E-05
    0.169596854579330E+02    0.372843892193594E-05
    0.169621855039014E+02    0.367767497962339E-05
    0.169646855498698E+02    0.361997584459484E-05
    0.169671855958381E+02    0.355590761343616E-05
    0.169696856418065E+02    0.348599659597764E-05
    0.169721856877749E+02    0.341083797988708E-05
    0.169746857337433E+02    0.333102867998329E-05
    0.169771857797117E+02    0.324718665483456E-05
    0.169796858256801E+02    0.315993876845957E-05
    0.169821858716485E+02    0.306993273282596E-05
    0.169846859176169E+02    0.297748811931023E-05
    0.169871859635853E+02    0.288402436015823E-05
    0.169896860095537E+02    0.278950662798395E-05
    0.169921860555221E+02    0.269474363124200E-05
    0.169946861014905E+02    0.260035888586566E-05
    0.169971861474589E+02    0.250696052987259E-05
    0.169996861934273E+02    0.241513872758351E-05
    0.170021862393957E+02    0.232546542674632E-05
    0.170046862853641E+02    0.223849093224857E-05
    0.170071863313325E+02    0.215474249784131E-05
    0.170096863773009E+02    0.207472139263362E-05
    0.170121864232692E+02    0.199890141463139E-05
    0.170146864692376E+02    0.192772651308350E-05
    0.170171865152060E+02    0.186160960870125E-05
    0.170196865611744E+02    0.180093117424730E-05
    0.170221866071428E+02    0.174603693136932E-05
    0.170246866531112E+02    0.169723957724594E-05
    0.170271866990796E+02    0.165481357904358E-05
    0.170296867450480E+02    0.161899853137539E-05
    0.170321867910164E+02    0.158999663786742E-05
    0.170346868369848E+02    0.156797322188698E-05
    0.170371868829532E+02    0.155305605440244E-05
    0.170396869289216E+02    0.154533609764638E-05
    0.170421869748900E+02    0.154486723758750E-05
    0.170446870208584E+02    0.155166725714747E-05
    0.170471870668268E+02    0.156571827743590E-05
    0.170496871127952E+02    0.158696691704087E-05
    0.170521871587636E+02    0.161532624677073E-05
    0.170546872047319E+02    0.165067641641169E-05
    0.170571872507003E+02    0.169286543146950E-05
    0.170596872966687E+02    0.174171158085240E-05
    0.170621873426371E+02    0.179700326918634E-05
    0.170646873886055E+02    0.185850247202202E-05
    0.170671874345739E+02    0.192594462180412E-05
    0.170696874805423E+02    0.199904152243668E-05
    0.170721875265107E+02    0.207748262509619E-05
    0.170746875724791E+02    0.216093685911277E-05
    0.170771876184475E+02    0.224905500313816E-05
    0.170796876644159E+02    0.234147101493055E-05
    0.170821877103843E+02    0.243780479189729E-05
    0.170846877563527E+02    0.253766302033099E-05
    0.170871878023211E+02    0.264064285975939E-05
    0.170896878482895E+02    0.274633238664157E-05
    0.170921878942579E+02    0.285431331462986E-05
    0.170946879402263E+02    0.296416346496440E-05
    0.170971879861946E+02    0.307545804116242E-05
    0.170996880321630E+02    0.318777159131332E-05
    0.171021880781314E+02    0.330068054437010E-05
    0.171046881240998E+02    0.341376472184889E-05
    0.171071881700682E+02    0.352660892553740E-05
    0.171096882160366E+02    0.363880496761438E-05
    0.171121882620050E+02    0.374995352587496E-05
    0.171146883079734E+02    0.385966529705678E-05
    0.171171883539418E+02    0.396756304755282E-05
    0.171196883999102E+02    0.407328268381918E-05
    0.171221884458786E+02    0.417647487147973E-05
    0.171246884918470E+02    0.427680568889802E-05
    0.171271885378154E+02    0.437395884600525E-05
    0.171296885837838E+02    0.446763590735037E-05
    0.171321886297522E+02    0.455755786992651E-05
    0.171346886757206E+02    0.464346506207819E-05
    0.171371887216890E+02    0.472511955104575E-05
    0.171396887676574E+02    0.480230339235515E-05
    0.171421888136257E+02    0.487482216472563E-05
    0.171446888595941E+02    0.494250252961321E-05
    0.171471889055625E+02    0.500519476723664E-05
    0.171496889515309E+02    0.506277148252215E-05
    0.171521889974993E+02    0.511512849765740E-05
    0.171546890434677E+02    0.516218499143462E-05
    0.171571890894361E+02    0.520388318649972E-05
    0.171596891354045E+02    0.524018728858442E-05
    0.171621891813729E+02    0.527108539828258E-05
    0.171646892273413E+02    0.529658693092122E-05
    0.171671892733097E+02    0.531672301930330E-05
    0.171696893192781E+02    0.533154656322701E-05
    0.171721893652465E+02    0.534113065234582E-05
    0.171746894112149E+02    0.534556872866541E-05
    0.171771894571833E+02    0.534497220137875E-05
    0.171796895031517E+02    0.533947134445507E-05
    0.171821895491201E+02    0.532921805628169E-05
    0.171846895950884E+02    0.531437241383028E-05
    0.171871896410568E+02    0.529511610338277E-05
    0.171896896870252E+02    0.527164381960952E-05
    0.171921897329936E+02    0.524416240659796E-05
    0.171946897789620E+02    0.521289249000369E-05
    0.171971898249304E+02    0.517806257544905E-05
    0.171996898708988E+02    0.513991041136216E-05
    0.172021899168672E+02    0.509866401107049E-05
    0.172046899628356E+02    0.505390545895558E-05
    0.172071900088040E+02    0.500834109000343E-05
    0.172096900547724E+02    0.495945606886629E-05
    0.172121901007408E+02    0.490861063433142E-05
    0.172146901467092E+02    0.485605817636057E-05
    0.172171901926776E+02    0.480206549096980E-05
    0.172196902386460E+02    0.474690896553630E-05
    0.172221902846144E+02    0.469086632355047E-05
    0.172246903305828E+02    0.463421584377761E-05
    0.172271903765511E+02    0.457722460674229E-05
    0.172296904225195E+02    0.452023899064909E-05
    0.172321904684879E+02    0.446387545785391E-05
    0.172346905144563E+02    0.440628320106343E-05
    0.172371905604247E+02    0.435078880328847E-05
    0.172396906063931E+02    0.429604042915463E-05
    0.172421906523615E+02    0.424243170434867E-05
    0.172446906983299E+02    0.419020946613600E-05
    0.172471907442983E+02    0.413959439234293E-05
    0.172496907902667E+02    0.409079318098042E-05
    0.172521908362351E+02    0.404399848022874E-05
    0.172546908822035E+02    0.399938820409514E-05
    0.172571909281719E+02    0.395713305291460E-05
    0.172596909741403E+02    0.391738561589933E-05
    0.172621910201087E+02    0.388028578695405E-05
    0.172646910660771E+02    0.384595495535580E-05
    0.172671911120455E+02    0.381386406533535E-05
    0.172696911580139E+02    0.378614071044763E-05
    0.172721912039822E+02    0.376076186792535E-05
    0.172746912499506E+02    0.373853804617747E-05
    0.172771912959190E+02    0.371951528170420E-05
    0.172796913418874E+02    0.370373607981214E-05
    0.172821913878558E+02    0.369122718556622E-05
    0.172846914338242E+02    0.368200051199403E-05
    0.172871914797926E+02    0.367605610671841E-05
    0.172896915257610E+02    0.367338020815631E-05
    0.172921915717294E+02    0.367394446048208E-05
    0.172946916176978E+02    0.367770838021206E-05
    0.172971916636662E+02    0.368461899393843E-05
    0.172996917096346E+02    0.369461159888003E-05
    0.173021917556030E+02    0.370760870105470E-05
    0.173046918015714E+02    0.372352280381869E-05
    0.173071918475398E+02    0.374225515249375E-05
    0.173096918935082E+02    0.376369724600734E-05
    0.173121919394766E+02    0.378773185872662E-05
    0.173146919854449E+02    0.381423182610400E-05
    0.173171920314133E+02    0.384306321691727E-05
    0.173196920773817E+02    0.387408281179494E-05
    0.173221921233501E+02    0.390714320304783E-05
    0.173246921693185E+02    0.394208961627395E-05
    0.173271922152869E+02    0.397876170993744E-05
    0.173296922612553E+02    0.401699545369347E-05
    0.173321923072237E+02    0.405662222469860E-05
    0.173346923531921E+02    0.409747141356223E-05
    0.173371923991605E+02    0.413936861873781E-05
    0.173396924451289E+02    0.418213928252228E-05
    0.173421924910973E+02    0.422560691726815E-05
    0.173446925370657E+02    0.426959533433945E-05
    0.173471925830341E+02    0.431392870341490E-05
    0.173496926290025E+02    0.435843259000026E-05
    0.173521926749709E+02    0.440293388858772E-05
    0.173546927209393E+02    0.444726246303827E-05
    0.173571927669077E+02    0.449125112013259E-05
    0.173596928128760E+02    0.453473651165999E-05
    0.173621928588444E+02    0.457755920341983E-05
    0.173646929048128E+02    0.461956538999818E-05
    0.173671929507812E+02    0.466060533482893E-05
    0.173696929967496E+02    0.470053604613214E-05
    0.173721930427180E+02    0.473922074782098E-05
    0.173746930886864E+02    0.477652896093255E-05
    0.173771931346548E+02    0.481233767704697E-05
    0.173796931806232E+02    0.484653074678228E-05
    0.173821932265916E+02    0.487900086175586E-05
    0.173846932725600E+02    0.490964741662738E-05
    0.173871933185284E+02    0.493837906283752E-05
    0.173896933644968E+02    0.496511229982584E-05
    0.173921934104652E+02    0.498977277825426E-05
    0.173946934564336E+02    0.501229476382494E-05
    0.173971935024020E+02    0.503262127901513E-05
    0.173996935483704E+02    0.505070428288017E-05
    0.174021935943388E+02    0.506650494581501E-05
    0.174046936403071E+02    0.507999339859262E-05
    0.174071936862755E+02    0.509114836307895E-05
    0.174096937322439E+02    0.509995786628714E-05
    0.174121937782123E+02    0.510641823512552E-05
    0.174146938241807E+02    0.511053482115789E-05
    0.174171938701491E+02    0.511232154109368E-05
    0.174196939161175E+02    0.511180004431140E-05
    0.174221939620859E+02    0.510900010244506E-05
    0.174246940080543E+02    0.510395997042103E-05
    0.174271940540227E+02    0.509672434772380E-05
    0.174296940999911E+02    0.508734584182009E-05
    0.174321941459595E+02    0.507588416793302E-05
    0.174346941919279E+02    0.506240436484927E-05
    0.174371942378963E+02    0.504697924426510E-05
    0.174396942838647E+02    0.502968640812157E-05
    0.174421943298331E+02    0.501060925483793E-05
    0.174446943758015E+02    0.498983591541861E-05
    0.174471944217698E+02    0.496745935744429E-05
    0.174496944677382E+02    0.494357676909740E-05
    0.174521945137066E+02    0.491828901541873E-05
    0.174546945596750E+02    0.489170018829226E-05
    0.174571946056434E+02    0.486391731854185E-05
    0.174596946516118E+02    0.483505003034470E-05
    0.174621946975802E+02    0.480520925773199E-05
    0.174646947435486E+02    0.477450822221640E-05
    0.174671947895170E+02    0.474306128700131E-05
    0.174696948354854E+02    0.471098244410104E-05
    0.174721948814538E+02    0.467838715271786E-05
    0.174746949274222E+02    0.464539020983509E-05
    0.174771949733906E+02    0.461210567806015E-05
    0.174796950193590E+02    0.457862001722186E-05
    0.174821950653274E+02    0.454512573284929E-05
    0.174846951112958E+02    0.451165415366655E-05
    0.174871951572642E+02    0.447834719833678E-05
    0.174896952032326E+02    0.444536243825398E-05
    0.174921952492009E+02    0.441231073967358E-05
    0.174946952951693E+02    0.438022082179053E-05
    0.174971953411377E+02    0.434854344215318E-05
    0.174996953871061E+02    0.431750436627318E-05
    0.175021954330745E+02    0.428719472558646E-05
    0.175046954790429E+02    0.425769953561848E-05
    0.175071955250113E+02    0.422909901083068E-05
    0.175096955709797E+02    0.420153974772685E-05
    0.175121956169481E+02    0.417487033468474E-05
    0.175146956629165E+02    0.414937333226701E-05
    0.175171957088849E+02    0.412503962308952E-05
    0.175196957548533E+02    0.410191043033794E-05
    0.175221958008217E+02    0.408004934740638E-05
    0.175246958467900E+02    0.405948926863462E-05
    0.175271958927584E+02    0.404026687255749E-05
    0.175296959387268E+02    0.402241461196807E-05
    0.175321959846952E+02    0.400595696526452E-05
    0.175346960306636E+02    0.399091253160066E-05
    0.175371960766320E+02    0.397729888523462E-05
    0.175396961226004E+02    0.396512127089776E-05
    0.175421961685688E+02    0.395438330216558E-05
    0.175446962145372E+02    0.394508351179139E-05
    0.175471962605056E+02    0.393721546552859E-05
    0.175496963064740E+02    0.393077127784727E-05
    0.175521963524424E+02    0.392579376333604E-05
    0.175546963984108E+02    0.392190865459624E-05
    0.175571964443792E+02    0.391962308288427E-05
    0.175596964903475E+02    0.391861151352604E-05
    0.175621965363159E+02    0.391887209734183E-05
    0.175646965822843E+02    0.392036742513751E-05
    0.175671966282527E+02    0.392305540427805E-05
    0.175696966742211E+02    0.392688753954556E-05
    0.175721967201895E+02    0.393181238858597E-05
    0.175746967661579E+02    0.393777509590609E-05
    0.175771968121263E+02    0.394471889777105E-05
    0.175796968580947E+02    0.395258103561083E-05
    0.175821969040631E+02    0.396130059650319E-05
    0.175846969500315E+02    0.397081213922195E-05
    0.175871969959999E+02    0.398104903584153E-05
    0.175896970419683E+02    0.399194154397996E-05
    0.175921970879367E+02    0.400342103114962E-05
    0.175946971339050E+02    0.401541605216968E-05
    0.175971971798734E+02    0.402785565264893E-05
    0.175996972258418E+02    0.404066714551614E-05
    0.176021972718102E+02    0.405377849012343E-05
    0.176046973177786E+02    0.406711716077911E-05
    0.176071973637470E+02    0.408061143786726E-05
    0.176096974097154E+02    0.409418974073133E-05
    0.176121974556838E+02    0.410778130108799E-05
    0.176146975016522E+02    0.412131679470187E-05
    0.176171975476206E+02    0.413472798251832E-05
    0.176196975935890E+02    0.414794788386647E-05
    0.176221976395574E+02    0.416091174598120E-05
    0.176246976855258E+02    0.417355592783779E-05
    0.176271977314942E+02    0.418581989853666E-05
    0.176296977774625E+02    0.419764485971508E-05
    0.176321978234309E+02    0.420897440971519E-05
    0.176346978693993E+02    0.421975528858166E-05
    0.176371979153677E+02    0.422993634107502E-05
    0.176396979613361E+02    0.423946993820789E-05
    0.176421980073045E+02    0.424831104337767E-05
    0.176446980532729E+02    0.425641788416984E-05
    0.176471980992413E+02    0.426375239145726E-05
    0.176496981452097E+02    0.427027929700842E-05
    0.176521981911781E+02    0.427596702242359E-05
    0.176546982371465E+02    0.428078698758278E-05
    0.176571982831149E+02    0.428471484398844E-05
    0.176596983290833E+02    0.428772955259996E-05
    0.176621983750517E+02    0.428981295117048E-05
    0.176646984210200E+02    0.429095124696258E-05
    0.176671984669884E+02    0.429113379795120E-05
    0.176696985129568E+02    0.429035435556623E-05
    0.176721985589252E+02    0.428860833715934E-05
    0.176746986048936E+02    0.428589645150888E-05
    0.176771986508620E+02    0.428222163605115E-05
    0.176796986968304E+02    0.427759103050248E-05
    0.176821987427988E+02    0.427201430140553E-05
    0.176846987887672E+02    0.426550488104427E-05
    0.176871988347356E+02    0.425807830092610E-05
    0.176896988807040E+02    0.424975448393143E-05
    0.176921989266724E+02    0.424055522388391E-05
    0.176946989726408E+02    0.423050500277160E-05
    0.176971990186092E+02    0.421963148880766E-05
    0.176996990645775E+02    0.420796437263233E-05
    0.177021991105459E+02    0.419553543161966E-05
    0.177046991565143E+02    0.418237954170473E-05
    0.177071992024827E+02    0.416853283911813E-05
    0.177096992484511E+02    0.415403325751117E-05
    0.177121992944195E+02    0.413892042325609E-05
    0.177146993403879E+02    0.412323625414369E-05
    0.177171993863563E+02    0.410702322937163E-05
    0.177196994323247E+02    0.409032521509874E-05
    0.177221994782931E+02    0.407318701396131E-05
    0.177246995242615E+02    0.405565489976050E-05
    0.177271995702299E+02    0.403777473796206E-05
    0.177296996161983E+02    0.401959321851174E-05
    0.177321996621666E+02    0.400115857331808E-05
    0.177346997081350E+02    0.398251769509234E-05
    0.177371997541034E+02    0.396371793187522E-05
    0.177396998000718E+02    0.394480620601306E-05
    0.177421998460402E+02    0.392583037974488E-05
    0.177446998920086E+02    0.390683585115282E-05
    0.177471999379770E+02    0.388786906528024E-05
    0.177496999839454E+02    0.386897480727205E-05
    0.177522000299138E+02    0.385019678001441E-05
    0.177547000758822E+02    0.383157868316481E-05
    0.177572001218506E+02    0.381316177928267E-05
    0.177597001678190E+02    0.379498662931167E-05
    0.177622002137874E+02    0.377709254827123E-05
    0.177647002597558E+02    0.375951721352181E-05
    0.177672003057241E+02    0.374229601206465E-05
    0.177697003516925E+02    0.372546375331626E-05
    0.177722003976609E+02    0.370905272450707E-05
    0.177747004436293E+02    0.369309445216398E-05
    0.177772004895977E+02    0.367762791384025E-05
    0.177797005355661E+02    0.366278914792978E-05
    0.177822005815345E+02    0.364808368341007E-05
    0.177847006275029E+02    0.363422506737260E-05
    0.177872006734713E+02    0.362090567420723E-05
    0.177897007194397E+02    0.360816797074360E-05
    0.177922007654081E+02    0.359602861176408E-05
    0.177947008113765E+02    0.358450521216766E-05
    0.177972008573449E+02    0.357360289597363E-05
    0.177997009033133E+02    0.356332895895404E-05
    0.178022009492816E+02    0.355367607192745E-05
    0.178047009952500E+02    0.354458946411969E-05
    0.178072010412184E+02    0.353307720761449E-05
    0.178097010871868E+02    0.352910145736140E-05
    0.178122011331552E+02    0.352193131626666E-05
    0.178147011791236E+02    0.351549575079941E-05
    0.178172012250920E+02    0.350971241786982E-05
    0.178197012710604E+02    0.350456150417439E-05
    0.178222013170288E+02    0.350002590528807E-05
    0.178247013629972E+02    0.349609180132346E-05
    0.178272014089656E+02    0.349274339057051E-05
    0.178297014549340E+02    0.348996348256785E-05
    0.178322015009024E+02    0.348773424658519E-05
    0.178347015468708E+02    0.348603647689383E-05
    0.178372015928391E+02    0.348485039889757E-05
    0.178397016388075E+02    0.348416361122816E-05
    0.178422016847759E+02    0.347540803061883E-05
    0.178447017307443E+02    0.348403054598017E-05
    0.178472017767127E+02    0.348465310064699E-05
    0.178497018226811E+02    0.348564616181595E-05
    0.178522018686495E+02    0.348699206316173E-05
    0.178547019146179E+02    0.348866281717186E-05
    0.178572019605863E+02    0.349063029293057E-05
    0.178597020065547E+02    0.349286503256880E-05
    0.178622020525231E+02    0.349533712778978E-05
    0.178647020984915E+02    0.349801465632191E-05
    0.178672021444599E+02    0.350086838359522E-05
    0.178697021904282E+02    0.350386641198285E-05
    0.178722022363966E+02    0.350697758816203E-05
    0.178747022823650E+02    0.351017312618027E-05
    0.178772023283334E+02    0.351341655366571E-05
    0.178797023743018E+02    0.351668409616632E-05
    0.178822024202702E+02    0.351994269266530E-05
    0.178847024662386E+02    0.352316324135712E-05
    0.178872025122070E+02    0.352631662060360E-05
    0.178897025581754E+02    0.352937490455965E-05
    0.178922026041438E+02    0.353231075598751E-05
    0.178947026501122E+02    0.353509714028213E-05
    0.178972026960806E+02    0.353770848712722E-05
    0.178997027420490E+02    0.354012079064320E-05
    0.179022027880174E+02    0.354230913814357E-05
    0.179047028339857E+02    0.354425226079238E-05
    0.179072028799541E+02    0.354592791573301E-05
    0.179097029259225E+02    0.354731648096157E-05
    0.179122029718909E+02    0.354839877615930E-05
    0.179147030178593E+02    0.354915780041621E-05
    0.179172030638277E+02    0.354957708813171E-05
    0.179197031097961E+02    0.354964194734990E-05
    0.179222031557645E+02    0.354933936621153E-05
    0.179247032017329E+02    0.354865713147850E-05
    0.179272032477013E+02    0.354758468969317E-05
    0.179297032936697E+02    0.354611438860642E-05
    0.179322033396381E+02    0.354423746628236E-05
    0.179347033856065E+02    0.354194862297812E-05
    0.179372034315749E+02    0.353924321141777E-05
    0.179397034775432E+02    0.353611841781324E-05
    0.179422035235116E+02    0.353257292457114E-05
    0.179447035694800E+02    0.352860645291802E-05
    0.179472036154484E+02    0.352422055706827E-05
    0.179497036614168E+02    0.351941841029137E-05
    0.179522037073852E+02    0.351420355054566E-05
    0.179547037533536E+02    0.350858201685161E-05
    0.179572037993220E+02    0.350256029907947E-05
    0.179597038452904E+02    0.349614703953676E-05
    0.179622038912588E+02    0.348935101200813E-05
    0.179647039372272E+02    0.348218315597534E-05
    0.179672039831956E+02    0.347465496352549E-05
    0.179697040291640E+02    0.346677878117010E-05
    0.179722040751324E+02    0.345856867047795E-05
    0.179747041211007E+02    0.345003917723477E-05
    0.179772041670691E+02    0.344120577274069E-05
    0.179797042130375E+02    0.343208484117956E-05
    0.179822042590059E+02    0.342269339762609E-05
    0.179847043049743E+02    0.341304917492193E-05
    0.179872043509427E+02    0.340317065266478E-05
    0.179897043969111E+02    0.339307718571777E-05
    0.179922044428795E+02    0.338278741966024E-05
    0.179947044888479E+02    0.337232133546410E-05
    0.179972045348163E+02    0.336169966719977E-05
    0.179997045807847E+02    0.335094222541165E-05
    0.180022046267531E+02    0.334007011461264E-05
    0.180047046727215E+02    0.332910350385080E-05
    0.180072047186899E+02    0.331806400275500E-05
    0.180097047646582E+02    0.330697165991203E-05
    0.180122048106266E+02    0.329584727911226E-05
    0.180147048565950E+02    0.328471183418627E-05
    0.180172049025634E+02    0.327358560606505E-05
    0.180197049485318E+02    0.326248828427737E-05
    0.180222049945002E+02    0.325144009716326E-05
    0.180247050404686E+02    0.324045992862346E-05
    0.180272050864370E+02    0.322956671856000E-05
    0.180297051324054E+02    0.321877899979962E-05
    0.180322051783738E+02    0.320811507737228E-05
    0.180347052243422E+02    0.319759024243734E-05
    0.180372052703106E+02    0.318722465510418E-05
    0.180397053162790E+02    0.317703131323251E-05
    0.180422053622474E+02    0.316702593915666E-05
    0.180447054082157E+02    0.315722230953220E-05
    0.180472054541841E+02    0.314763518189788E-05
    0.180497055001525E+02    0.313827620093045E-05
    0.180522055461209E+02    0.312915755713920E-05
    0.180547055920893E+02    0.312029050776849E-05
    0.180572056380577E+02    0.311168389348245E-05
    0.180597056840261E+02    0.310334747971716E-05
    0.180622057299945E+02    0.309528968379295E-05
    0.180647057759629E+02    0.308751717168694E-05
    0.180672058219313E+02    0.308003655344541E-05
    0.180697058678997E+02    0.307285601437628E-05
    0.180722059138681E+02    0.306604930581410E-05
    0.180747059598365E+02    0.305935854360767E-05
    0.180772060058048E+02    0.305309013144134E-05
    0.180797060517732E+02    0.304712133945358E-05
    0.180822060977416E+02    0.304145770923162E-05
    0.180847061437100E+02    0.303609806451514E-05
    0.180872061896784E+02    0.303104085453929E-05
    0.180897062356468E+02    0.302628262581588E-05
    0.180922062816152E+02    0.302181582718754E-05
    0.180947063275836E+02    0.301762452811779E-05
    0.180972063735520E+02    0.301362963818079E-05
    0.180997064195204E+02    0.301079907222292E-05
    0.181022064654888E+02    0.300706528653852E-05
    0.181047065114572E+02    0.300396777841611E-05
    0.181072065574256E+02    0.300116177024171E-05
    0.181097066033940E+02    0.299861509408394E-05
    0.181122066493623E+02    0.299631342560539E-05
    0.181147066953307E+02    0.299424460624710E-05
    0.181172067412991E+02    0.299239548415519E-05
    0.181197067872675E+02    0.299075462754278E-05
    0.181222068332359E+02    0.298931057339871E-05
    0.181247068792043E+02    0.298805037203140E-05
    0.181272069251727E+02    0.298696021490785E-05
    0.181297069711411E+02    0.298602901477265E-05
    0.181322070171095E+02    0.298524106829620E-05
    0.181347070630779E+02    0.298459054763274E-05
    0.181372071090463E+02    0.298404706320157E-05
    0.181397071550147E+02    0.298360955335917E-05
    0.181422072009831E+02    0.298326142956990E-05
    0.181447072469515E+02    0.298298709117153E-05
    0.181472072929198E+02    0.298277357493229E-05
    0.181497073388882E+02    0.298260549985773E-05
    0.181522073848566E+02    0.298246949139209E-05
    0.181547074308250E+02    0.298235207301488E-05
    0.181572074767934E+02    0.298223755504567E-05
    0.181597075227618E+02    0.298211381596300E-05
    0.181622075687302E+02    0.298196692623679E-05
    0.181647076146986E+02    0.298178392651147E-05
    0.181672076606670E+02    0.298155209808659E-05
    0.181697077066354E+02    0.298125802216359E-05
    0.181722077526038E+02    0.298089116062773E-05
    0.181747077985722E+02    0.298043830889799E-05
    0.181772078445406E+02    0.297988922613015E-05
    0.181797078905090E+02    0.297923274120367E-05
    0.181822079364773E+02    0.297845875609474E-05
    0.181847079824457E+02    0.297755770599794E-05
    0.181872080284141E+02    0.297651985685674E-05
    0.181897080743825E+02    0.297533734636127E-05
    0.181922081203509E+02    0.297400181580241E-05
    0.181947081663193E+02    0.297250555346949E-05
    0.181972082122877E+02    0.297084249049426E-05
    0.181997082582561E+02    0.296900636037242E-05
    0.182022083042245E+02    0.296699145852299E-05
    0.182047083501929E+02    0.296479321461509E-05
    0.182072083961613E+02    0.296240719878640E-05
    0.182097084421297E+02    0.295983027105549E-05
    0.182122084880981E+02    0.295705944942089E-05
    0.182147085340664E+02    0.295409275376848E-05
    0.182172085800348E+02    0.295092852235327E-05
    0.182197086260032E+02    0.294756611180629E-05
    0.182222086719716E+02    0.294400535106475E-05
    0.182247087179400E+02    0.294024656267827E-05
    0.182272087639084E+02    0.293629135158300E-05
    0.182297088098768E+02    0.293214111224434E-05
    0.182322088558452E+02    0.292779887828445E-05
    0.182347089018136E+02    0.292326665409278E-05
    0.182372089477820E+02    0.291854864002654E-05
    0.182397089937504E+02    0.291364909019565E-05
    0.182422090397188E+02    0.290857219958305E-05
    0.182447090856872E+02    0.290332353884994E-05
    0.182472091316556E+02    0.289790868985053E-05
    0.182497091776239E+02    0.289233388842305E-05
    0.182522092235923E+02    0.288660559700165E-05
    0.182547092695607E+02    0.288073111186941E-05
    0.182572093155291E+02    0.287471784873782E-05
    0.182597093614975E+02    0.286857302778906E-05
    0.182622094074659E+02    0.286230564345914E-05
    0.182647094534343E+02    0.285592359638436E-05
    0.182672094994027E+02    0.284943569976809E-05
    0.182697095453711E+02    0.284285082188102E-05
    0.182722095913395E+02    0.283617864427087E-05
    0.182747096373079E+02    0.282942773953118E-05
    0.182772096832763E+02    0.282260878827350E-05
    0.182797097292447E+02    0.281572985147178E-05
    0.182822097752131E+02    0.280880187059746E-05
    0.182847098211814E+02    0.280183430379994E-05
    0.182872098671498E+02    0.279483702075503E-05
    0.182897099131182E+02    0.278781965094093E-05
    0.182922099590866E+02    0.278079195798053E-05
    0.182947100050550E+02    0.277376389816730E-05
    0.182972100510234E+02    0.276674494100731E-05
    0.182997100969918E+02    0.275974433440946E-05
    0.183022101429602E+02    0.275277214306289E-05
    0.183047101889286E+02    0.274583716719073E-05
    0.183072102348970E+02    0.273894825165932E-05
    0.183097102808654E+02    0.273211407368492E-05
    0.183122103268338E+02    0.272534350667505E-05
    0.183147103728022E+02    0.271864429336648E-05
    0.183172104187706E+02    0.271202516982626E-05
    0.183197104647389E+02    0.270549302003476E-05
    0.183222105107073E+02    0.269905531473370E-05
    0.183247105566757E+02    0.269271858753405E-05
    0.183272106026441E+02    0.268649038716949E-05
    0.183297106486125E+02    0.268037603816521E-05
    0.183322106945809E+02    0.267438205698935E-05
    0.183347107405493E+02    0.266851281368720E-05
    0.183372107865177E+02    0.266277438665451E-05
    0.183397108324861E+02    0.265717045082001E-05
    0.183422108784545E+02    0.265170520167375E-05
    0.183447109244229E+02    0.264638246310171E-05
    0.183472109703913E+02    0.264120554130844E-05
    0.183497110163597E+02    0.263617687671936E-05
    0.183522110623281E+02    0.263129894593214E-05
    0.183547111082964E+02    0.262657293034498E-05
    0.183572111542648E+02    0.262200043445438E-05
    0.183597112002332E+02    0.261758248581527E-05
    0.183622112462016E+02    0.261331923050682E-05
    0.183647112921700E+02    0.260920997302487E-05
    0.183672113381384E+02    0.260524290470573E-05
    0.183697113841068E+02    0.260146413550265E-05
    0.183722114300752E+02    0.259781433482634E-05
    0.183747114760436E+02    0.259431562175038E-05
    0.183772115220120E+02    0.259096607212752E-05
    0.183797115679804E+02    0.258776292972844E-05
    0.183822116139488E+02    0.258470143324259E-05
    0.183847116599172E+02    0.258178049808960E-05
    0.183872117058856E+02    0.257899670011952E-05
    0.183897117518539E+02    0.257634768442463E-05
    0.183922117978223E+02    0.257385758216271E-05
    0.183947118437907E+02    0.257131673588116E-05
    0.183972118897591E+02    0.256907777636105E-05
    0.183997119357275E+02    0.256690822929115E-05
    0.184022119816959E+02    0.256484126220059E-05
    0.184047120276643E+02    0.256287228878643E-05
    0.184072120736327E+02    0.256099759015521E-05
    0.184097121196011E+02    0.255921022967163E-05
    0.184122121655695E+02    0.255750517591786E-05
    0.184147122115379E+02    0.255587550600241E-05
    0.184172122575063E+02    0.255431462173205E-05
    0.184197123034747E+02    0.255281591442429E-05
    0.184222123494431E+02    0.255137216559328E-05
    0.184247123954114E+02    0.254997741750747E-05
    0.184272124413798E+02    0.254862132219377E-05
    0.184297124873482E+02    0.254732062129831E-05
    0.184322125333166E+02    0.254601923264694E-05
    0.184347125792850E+02    0.254474784470937E-05
    0.184372126252534E+02    0.254349122769007E-05
    0.184397126712218E+02    0.254224160350272E-05
    0.184422127171902E+02    0.254099228520137E-05
    0.184447127631586E+02    0.253973649871835E-05
    0.184472128091270E+02    0.253846781932419E-05
    0.184497128550954E+02    0.253717933998474E-05
    0.184522129010638E+02    0.253586544782313E-05
    0.184547129470322E+02    0.253451927345538E-05
    0.184572129930005E+02    0.253313563067537E-05
    0.184597130389689E+02    0.253170810392719E-05
    0.184622130849373E+02    0.253023184115946E-05
    0.184647131309057E+02    0.252870114612649E-05
    0.184672131768741E+02    0.252711109756069E-05
    0.184697132228425E+02    0.252545692983196E-05
    0.184722132688109E+02    0.252373409756832E-05
    0.184747133147793E+02    0.252193829549985E-05
    0.184772133607477E+02    0.252006546670453E-05
    0.184797134067161E+02    0.251811218731048E-05
    0.184822134526845E+02    0.251607474558277E-05
    0.184847134986529E+02    0.251395061675281E-05
    0.184872135446213E+02    0.251173650827504E-05
    0.184897135905897E+02    0.250943024309795E-05
    0.184922136365580E+02    0.250702983212181E-05
    0.184947136825264E+02    0.250453275878445E-05
    0.184972137284948E+02    0.250193833430659E-05
    0.184997137744632E+02    0.249924524431110E-05
    0.185022138204316E+02    0.249645218876867E-05
    0.185047138664000E+02    0.249355941874152E-05
    0.185072139123684E+02    0.249056595974281E-05
    0.185097139583368E+02    0.248747238366850E-05
    0.185122140043052E+02    0.248427910155811E-05
    0.185147140502736E+02    0.248098680827036E-05
    0.185172140962420E+02    0.247759645744471E-05
    0.185197141422104E+02    0.247410949331679E-05
    0.185222141881788E+02    0.247052761712458E-05
    0.185247142341472E+02    0.246685270958693E-05
    0.185272142801155E+02    0.246308671604994E-05
    0.185297143260839E+02    0.245923237394901E-05
    0.185322143720523E+02    0.245529202201990E-05
    0.185347144180207E+02    0.245126895509512E-05
    0.185372144639891E+02    0.244716622490368E-05
    0.185397145099575E+02    0.244298711960880E-05
    0.185422145559259E+02    0.243873526712392E-05
    0.185447146018943E+02    0.243441454393937E-05
    0.185472146478627E+02    0.243002863361175E-05
    0.185497146938311E+02    0.242558183002736E-05
    0.185522147397995E+02    0.242107864544171E-05
    0.185547147857679E+02    0.241652287216158E-05
    0.185572148317363E+02    0.241191946040545E-05
    0.185597148777046E+02    0.240727304575929E-05
    0.185622149236730E+02    0.240258803009054E-05
    0.185647149696414E+02    0.239786959534890E-05
    0.185672150156098E+02    0.239312230218205E-05
    0.185697150615782E+02    0.238835133178795E-05
    0.185722151075466E+02    0.238356150131436E-05
    0.185747151535150E+02    0.237875778048434E-05
    0.185772151994834E+02    0.237394489905434E-05
    0.185797152454518E+02    0.236912821950304E-05
    0.185822152914202E+02    0.236431218791150E-05
    0.185847153373886E+02    0.235950211157108E-05
    0.185872153833570E+02    0.235470276265262E-05
    0.185897154293254E+02    0.234991863951279E-05
    0.185922154752938E+02    0.234515490060309E-05
    0.185947155212621E+02    0.234041570236134E-05
    0.185972155672305E+02    0.233570562572777E-05
    0.185997156131989E+02    0.233102922115685E-05
    0.186022156591673E+02    0.232639023634578E-05
    0.186047157051357E+02    0.232179355150735E-05
    0.186072157511041E+02    0.231724271672328E-05
    0.186097157970725E+02    0.231274127140663E-05
    0.186122158430409E+02    0.230829330007921E-05
    0.186147158890093E+02    0.230390202204729E-05
    0.186172159349777E+02    0.229957089184482E-05
    0.186197159809461E+02    0.229530258819803E-05
    0.186222160269145E+02    0.229110051931117E-05
    0.186247160728829E+02    0.228696672683474E-05
    0.186272161188513E+02    0.228290406785039E-05
    0.186297161648196E+02    0.227891546177573E-05
    0.186322162107880E+02    0.227500137801684E-05
    0.186347162567564E+02    0.227116464460807E-05
    0.186372163027248E+02    0.226740666480998E-05
    0.186397163486932E+02    0.226372874400764E-05
    0.186422163946616E+02    0.226013211537611E-05
    0.186447164406300E+02    0.225661733301324E-05
    0.186472164865984E+02    0.225318568696895E-05
    0.186497165325668E+02    0.224983702685156E-05
    0.186522165785352E+02    0.224657159801679E-05
    0.186547166245036E+02    0.224338975122581E-05
    0.186572166704720E+02    0.224029072653594E-05
    0.186597167164404E+02    0.223727458078968E-05
    0.186622167624088E+02    0.223434065845601E-05
    0.186647168083771E+02    0.223148868391416E-05
    0.186672168543455E+02    0.222871162623814E-05
    0.186697169003139E+02    0.222601811391289E-05
    0.186722169462823E+02    0.222340069278866E-05
    0.186747169922507E+02    0.222085905882139E-05
    0.186772170382191E+02    0.221839045920944E-05
    0.186797170841875E+02    0.221599431450022E-05
    0.186822171301559E+02    0.221366638386913E-05
    0.186847171761243E+02    0.221140630388587E-05
    0.186872172220927E+02    0.220921233405450E-05
    0.186897172680611E+02    0.220709087986310E-05
    0.186922173140295E+02    0.220496191035783E-05
    0.186947173599979E+02    0.220296281247271E-05
    0.186972174059663E+02    0.220099887483337E-05
    0.186997174519346E+02    0.219908181179623E-05
    0.187022174979030E+02    0.219721090704320E-05
    0.187047175438714E+02    0.219538288095911E-05
    0.187072175898398E+02    0.219359415114764E-05
    0.187097176358082E+02    0.219184134844005E-05
    0.187122176817766E+02    0.219012124086796E-05
    0.187147177277450E+02    0.218843042737580E-05
    0.187172177737134E+02    0.218676460678640E-05
    0.187197178196818E+02    0.218512068724346E-05
    0.187222178656502E+02    0.218349444684184E-05
    0.187247179116186E+02    0.218188149190011E-05
    0.187272179575870E+02    0.218032011380070E-05
    0.187297180035554E+02    0.217869561425280E-05
    0.187322180495238E+02    0.217710531668118E-05
    0.187347180954921E+02    0.217551626723440E-05
    0.187372181414605E+02    0.217392386763005E-05
    0.187397181874289E+02    0.217232485900994E-05
    0.187422182333973E+02    0.217071590290791E-05
    0.187447182793657E+02    0.216909362152152E-05
    0.187472183253341E+02    0.216745452046561E-05
    0.187497183713025E+02    0.216579597783423E-05
    0.187522184172709E+02    0.216411471138004E-05
    0.187547184632393E+02    0.216240788238687E-05
    0.187572185092077E+02    0.216067215901526E-05
    0.187597185551761E+02    0.215890581198914E-05
    0.187622186011445E+02    0.215710568673724E-05
    0.187647186471129E+02    0.215526944383341E-05
    0.187672186930813E+02    0.215339506376348E-05
    0.187697187390496E+02    0.215148005616641E-05
    0.187722187850180E+02    0.214952243142913E-05
    0.187747188309864E+02    0.214752061916516E-05
    0.187772188769548E+02    0.214547291210301E-05
    0.187797189229232E+02    0.214337761849823E-05
    0.187822189688916E+02    0.214123360216989E-05
    0.187847190148600E+02    0.213903940165544E-05
    0.187872190608284E+02    0.213679409036316E-05
    0.187897191067968E+02    0.213449682204600E-05
    0.187922191527652E+02    0.213214706761931E-05
    0.187947191987336E+02    0.212974397869500E-05
    0.187972192447020E+02    0.212728740287951E-05
    0.187997192906704E+02    0.212477695711676E-05
    0.188022193366387E+02    0.212221289964266E-05
    0.188047193826071E+02    0.211959503281263E-05
    0.188072194285755E+02    0.211692375950139E-05
    0.188097194745439E+02    0.211419966745758E-05
    0.188122195205123E+02    0.211142315169005E-05
    0.188147195664807E+02    0.210859505127495E-05
    0.188172196124491E+02    0.210571621250432E-05
    0.188197196584175E+02    0.210278765004812E-05
    0.188222197043859E+02    0.209981075755119E-05
    0.188247197503543E+02    0.209678656078972E-05
    0.188272197963227E+02    0.209371689780320E-05
    0.188297198422911E+02    0.209060296739677E-05
    0.188322198882595E+02    0.208744645314162E-05
    0.188347199342279E+02    0.208424930074446E-05
    0.188372199801962E+02    0.208101365593692E-05
    0.188397200261646E+02    0.207774103560721E-05
    0.188422200721330E+02    0.207443391958055E-05
    0.188447201181014E+02    0.207109438345497E-05
    0.188472201640698E+02    0.206772460924285E-05
    0.188497202100382E+02    0.206432718446843E-05
    0.188522202560066E+02    0.206090418162619E-05
    0.188547203019750E+02    0.205745842211885E-05
    0.188572203479434E+02    0.205399208839426E-05
    0.188597203939118E+02    0.205050796023168E-05
    0.188622204398802E+02    0.204700869866268E-05
    0.188647204858486E+02    0.204349666014279E-05
    0.188672205318170E+02    0.203997469869841E-05
    0.188697205777854E+02    0.203644548727498E-05
    0.188722206237537E+02    0.203291161520008E-05
    0.188747206697221E+02    0.202937571504041E-05
    0.188772207156905E+02    0.202584064880271E-05
    0.188797207616589E+02    0.202230879669680E-05
    0.188822208076273E+02    0.201878288041790E-05
    0.188847208535957E+02    0.201526555716527E-05
    0.188872208995641E+02    0.201175940866877E-05
    0.188897209455325E+02    0.200826662357719E-05
    0.188922209915009E+02    0.200478997317565E-05
    0.188947210374693E+02    0.200133193981998E-05
    0.188972210834377E+02    0.199789456339158E-05
    0.188997211294061E+02    0.199448006746043E-05
    0.189022211753745E+02    0.199109122819069E-05
    0.189047212213429E+02    0.198772965507365E-05
    0.189072212673112E+02    0.198439738569949E-05
    0.189097213132796E+02    0.198109648260345E-05
    0.189122213592480E+02    0.197782891906831E-05
    0.189147214052164E+02    0.197459619006163E-05
    0.189172214511848E+02    0.197139994777080E-05
    0.189197214971532E+02    0.196824223075702E-05
    0.189222215431216E+02    0.196512373472715E-05
    0.189247215890900E+02    0.196204638674146E-05
    0.189272216350584E+02    0.195901090804364E-05
    0.189297216810268E+02    0.195601945884427E-05
    0.189322217269952E+02    0.195307143270265E-05
    0.189347217729636E+02    0.195016890667200E-05
    0.189372218189320E+02    0.194731188020443E-05
    0.189397218649003E+02    0.194450173867401E-05
    0.189422219108687E+02    0.194173821139864E-05
    0.189447219568371E+02    0.193902249374546E-05
    0.189472220028055E+02    0.193635386507995E-05
    0.189497220487739E+02    0.193373299689411E-05
    0.189522220947423E+02    0.193116001524586E-05
    0.189547221407107E+02    0.192863506302490E-05
    0.189572221866791E+02    0.192615729743298E-05
    0.189597222326475E+02    0.192372700026288E-05
    0.189622222786159E+02    0.192134377909270E-05
    0.189647223245843E+02    0.191900666884793E-05
    0.189672223705527E+02    0.191665257825573E-05
    0.189697224165211E+02    0.191446041819553E-05
    0.189722224624895E+02    0.191225735443253E-05
    0.189747225084578E+02    0.191009660277768E-05
    0.189772225544262E+02    0.190797768277824E-05
    0.189797226003946E+02    0.190589940014031E-05
    0.189822226463630E+02    0.190386134030015E-05
    0.189847226923314E+02    0.190186238769520E-05
    0.189872227382998E+02    0.189990478058443E-05
    0.189897227842682E+02    0.189800243255561E-05
    0.189922228302366E+02    0.189582554238998E-05
    0.189947228762050E+02    0.189414953978369E-05
    0.189972229221734E+02    0.189232951245846E-05
    0.189997229681418E+02    0.189052796849510E-05
    0.190022230141102E+02    0.188874928880518E-05
    0.190047230600786E+02    0.188699413859901E-05
    0.190072231060470E+02    0.188526149516358E-05
    0.190097231520153E+02    0.188354879159336E-05
    0.190122231979837E+02    0.188185524879414E-05
    0.190147232439521E+02    0.188017782826802E-05
    0.190172232899205E+02    0.187851550002992E-05
    0.190197233358889E+02    0.187686616392769E-05
    0.190222233818573E+02    0.187522733733782E-05
    0.190247234278257E+02    0.187359797385082E-05
    0.190272234737941E+02    0.187197643681446E-05
    0.190297235197625E+02    0.187035470440867E-05
    0.190322235657309E+02    0.186873948457031E-05
    0.190347236116993E+02    0.186712504029443E-05
    0.190372236576677E+02    0.186550958372760E-05
    0.190397237036361E+02    0.186389078607634E-05
    0.190422237496045E+02    0.186226732716090E-05
    0.190447237955728E+02    0.186063688728964E-05
    0.190472238415412E+02    0.185899799568717E-05
    0.190497238875096E+02    0.185734914848052E-05
    0.190522239334780E+02    0.185568823656293E-05
    0.190547239794464E+02    0.185401343757950E-05
    0.190572240254148E+02    0.185232418607990E-05
    0.190597240713832E+02    0.185061759465029E-05
    0.190622241173516E+02    0.184889319445786E-05
    0.190647241633200E+02    0.184714924578217E-05
    0.190672242092884E+02    0.184538453062134E-05
    0.190697242552568E+02    0.184359758871088E-05
    0.190722243012252E+02    0.184178767236600E-05
    0.190747243471936E+02    0.183995365733214E-05
    0.190772243931620E+02    0.183809416001552E-05
    0.190797244391303E+02    0.183620322290311E-05
    0.190822244850987E+02    0.183429605566645E-05
    0.190847245310671E+02    0.183235598130383E-05
    0.190872245770355E+02    0.183038736934273E-05
    0.190897246230039E+02    0.182838993400907E-05
    0.190922246689723E+02    0.182636325568613E-05
    0.190947247149407E+02    0.182430667428570E-05
    0.190972247609091E+02    0.182222043355497E-05
    0.190997248068775E+02    0.182010382921007E-05
    0.191022248528459E+02    0.181795692157997E-05
    0.191047248988143E+02    0.181577974548625E-05
    0.191072249447827E+02    0.181357235343331E-05
    0.191097249907511E+02    0.181133507800273E-05
    0.191122250367195E+02    0.180906783284938E-05
    0.191147250826878E+02    0.180677114992322E-05
    0.191172251286562E+02    0.180444555692599E-05
    0.191197251746246E+02    0.180209141803497E-05
    0.191222252205930E+02    0.179970928812585E-05
    0.191247252665614E+02    0.179730000808192E-05
    0.191272253125298E+02    0.179486399840550E-05
    0.191297253584982E+02    0.179240236829338E-05
    0.191322254044666E+02    0.178991581809271E-05
    0.191347254504350E+02    0.178740529666377E-05
    0.191372254964034E+02    0.178487205031287E-05
    0.191397255423718E+02    0.178231684222707E-05
    0.191422255883402E+02    0.177974099867401E-05
    0.191447256343086E+02    0.177714553059434E-05
    0.191472256802770E+02    0.177453163290376E-05
    0.191497257262453E+02    0.177190085735767E-05
    0.191522257722137E+02    0.176925431049315E-05
    0.191547258181821E+02    0.176659338088808E-05
    0.191572258641505E+02    0.176391931284206E-05
    0.191597259101189E+02    0.176123368143643E-05
    0.191622259560873E+02    0.175853794535026E-05
    0.191647260020557E+02    0.175583353156327E-05
    0.191672260480241E+02    0.175312201223774E-05
    0.191697260939925E+02    0.175040457370510E-05
    0.191722261399609E+02    0.174768317128306E-05
    0.191747261859293E+02    0.174495881021004E-05
    0.191772262318977E+02    0.174223363122870E-05
    0.191797262778661E+02    0.173950882149298E-05
    0.191822263238344E+02    0.173678504914569E-05
    0.191847263698028E+02    0.173406549518240E-05
    0.191872264157712E+02    0.173135024351066E-05
    0.191897264617396E+02    0.172864185779190E-05
    0.191922265077080E+02    0.172594076856338E-05
    0.191947265536764E+02    0.172324878509987E-05
    0.191972265996448E+02    0.172056775557150E-05
    0.191997266456132E+02    0.171789850361462E-05
    0.192022266915816E+02    0.171524255187269E-05
    0.192047267375500E+02    0.171260095694723E-05
    0.192072267835184E+02    0.170997542249607E-05
    0.192097268294868E+02    0.170736678064544E-05
    0.192122268754552E+02    0.170477642985053E-05
    0.192147269214236E+02    0.170220539524498E-05
    0.192172269673919E+02    0.169965443914761E-05
    0.192197270133603E+02    0.169712498938849E-05
    0.192222270593287E+02    0.169461789021929E-05
    0.192247271052971E+02    0.169213398178123E-05
    0.192272271512655E+02    0.168967422648250E-05
    0.192297271972339E+02    0.168723886282264E-05
    0.192322272432023E+02    0.168482941129754E-05
    0.192347272891707E+02    0.168244586862574E-05
    0.192372273351391E+02    0.168008914575823E-05
    0.192397273811075E+02    0.167775975958983E-05
    0.192422274270759E+02    0.167545782029147E-05
    0.192447274730443E+02    0.167318426451797E-05
    0.192472275190127E+02    0.167093910056290E-05
    0.192497275649811E+02    0.166872226815932E-05
    0.192522276109494E+02    0.166653436464200E-05
    0.192547276569178E+02    0.166437521636169E-05
    0.192572277028862E+02    0.166224467855475E-05
    0.192597277488546E+02    0.166014351680549E-05
    0.192622277948230E+02    0.165807068612301E-05
    0.192647278407914E+02    0.165602641566665E-05
    0.192672278867598E+02    0.165400998368279E-05
    0.192697279327282E+02    0.165201434628446E-05
    0.192722279786966E+02    0.165008570219141E-05
    0.192747280246650E+02    0.164814024671745E-05
    0.192772280706334E+02    0.164623279657100E-05
    0.192797281166018E+02    0.164435248455894E-05
    0.192822281625702E+02    0.164249844808377E-05
    0.192847282085385E+02    0.164066890938754E-05
    0.192872282545069E+02    0.163886316223896E-05
    0.192897283004753E+02    0.163707853690291E-05
    0.192922283464437E+02    0.163530834915586E-05
    0.192947283924121E+02    0.163344042698299E-05
    0.192972284383805E+02    0.163194094086858E-05
    0.192997284843489E+02    0.163022051616170E-05
    0.193022285303173E+02    0.162853912064876E-05
    0.193047285762857E+02    0.162688087355150E-05
    0.193072286222541E+02    0.162524120536486E-05
    0.193097286682225E+02    0.162361856578906E-05
    0.193122287141909E+02    0.162201146578415E-05
    0.193147287601593E+02    0.162041907554950E-05
    0.193172288061277E+02    0.161883964170157E-05
    0.193197288520960E+02    0.161727197499376E-05
    0.193222288980644E+02    0.161571541594682E-05
    0.193247289440328E+02    0.161416853080260E-05
    0.193272289900012E+02    0.161262983803462E-05
    0.193297290359696E+02    0.161109924354416E-05
    0.193322290819380E+02    0.160956968261140E-05
    0.193347291279064E+02    0.160805241050890E-05
    0.193372291738748E+02    0.160653609137914E-05
    0.193397292198432E+02    0.160502205137476E-05
    0.193422292658116E+02    0.160350981594727E-05
    0.193447293117800E+02    0.160199761316158E-05
    0.193472293577484E+02    0.160048437380239E-05
    0.193497294037168E+02    0.159896931711760E-05
    0.193522294496852E+02    0.159745121759635E-05
    0.193547294956535E+02    0.159592910501236E-05
    0.193572295416219E+02    0.159440172526047E-05
    0.193597295875903E+02    0.159286820068573E-05
    0.193622296335587E+02    0.159132756089563E-05
    0.193647296795271E+02    0.158977861360819E-05
    0.193672297254955E+02    0.158822105656491E-05
    0.193697297714639E+02    0.158665347803840E-05
    0.193722298174323E+02    0.158507528797801E-05
    0.193747298634007E+02    0.158348546617431E-05
    0.193772299093691E+02    0.158188337530305E-05
    0.193797299553375E+02    0.158026852560434E-05
    0.193822300013059E+02    0.157863989321795E-05
    0.193847300472743E+02    0.157699734100251E-05
    0.193872300932427E+02    0.157533973496453E-05
    0.193897301392110E+02    0.157366686346969E-05
    0.193922301851794E+02    0.157197804091016E-05
    0.193947302311478E+02    0.157027319865256E-05
    0.193972302771162E+02    0.156855167790434E-05
    0.193997303230846E+02    0.156681322494143E-05
    0.194022303690530E+02    0.156505766448502E-05
    0.194047304150214E+02    0.156328472797119E-05
    0.194072304609898E+02    0.156149420168471E-05
    0.194097305069582E+02    0.155968598346765E-05
    0.194122305529266E+02    0.155786011204025E-05
    0.194147305988950E+02    0.155601637435245E-05
    0.194172306448634E+02    0.155415500198559E-05
    0.194197306908318E+02    0.155227606498787E-05
    0.194222307368002E+02    0.155037963734588E-05
    0.194247307827685E+02    0.154846597562923E-05
    0.194272308287369E+02    0.154653508178001E-05
    0.194297308747053E+02    0.154458763523578E-05
    0.194322309206737E+02    0.154262381737091E-05
    0.194347309666421E+02    0.154064380041827E-05
    0.194372310126105E+02    0.153864829971490E-05
    0.194397310585789E+02    0.153663765329606E-05
    0.194422311045473E+02    0.153461229211237E-05
    0.194447311505157E+02    0.153257281396139E-05
    0.194472311964841E+02    0.153051986014666E-05
    0.194497312424525E+02    0.152845403316366E-05
    0.194522312884209E+02    0.152637581674931E-05
    0.194547313343893E+02    0.152428614530389E-05
    0.194572313803577E+02    0.152218558973178E-05
    0.194597314263260E+02    0.152007493406500E-05
    0.194622314722944E+02    0.151795487198966E-05
    0.194647315182628E+02    0.151582631045199E-05
    0.194672315642312E+02    0.151368994175282E-05
    0.194697316101996E+02    0.151154665717614E-05
    0.194722316561680E+02    0.150939735876775E-05
    0.194747317021364E+02    0.150724280910445E-05
    0.194772317481048E+02    0.150508383527294E-05
    0.194797317940732E+02    0.150292154912493E-05
    0.194822318400416E+02    0.150075650139506E-05
    0.194847318860100E+02    0.149858998665083E-05
    0.194872319319784E+02    0.149642262124619E-05
    0.194897319779468E+02    0.149425542522208E-05
    0.194922320239152E+02    0.149208920185591E-05
    0.194947320698835E+02    0.148992505466745E-05
    0.194972321158519E+02    0.148776369828345E-05
    0.194997321618203E+02    0.148560587960240E-05
    0.195022322077887E+02    0.148345282519545E-05
    0.195047322537571E+02    0.148130537140565E-05
    0.195072322997255E+02    0.147916405240594E-05
    0.195097323456939E+02    0.147702990486905E-05
    0.195122323916623E+02    0.147490375408066E-05
    0.195147324376307E+02    0.147278651220572E-05
    0.195172324835991E+02    0.147067854840672E-05
    0.195197325295675E+02    0.146858110165786E-05
    0.195222325755359E+02    0.146649449732069E-05
    0.195247326215043E+02    0.146441977815127E-05
    0.195272326674726E+02    0.146235734362475E-05
    0.195297327134410E+02    0.146030793393799E-05
    0.195322327594094E+02    0.145827217974420E-05
    0.195347328053778E+02    0.145625071736968E-05
    0.195372328513462E+02    0.145424399871613E-05
    0.195397328973146E+02    0.145225263185960E-05
    0.195422329432830E+02    0.145027686008058E-05
    0.195447329892514E+02    0.144831749483626E-05
    0.195472330352198E+02    0.144637444693333E-05
    0.195497330811882E+02    0.144444861146070E-05
    0.195522331271566E+02    0.144253999657126E-05
    0.195547331731250E+02    0.144064928069854E-05
    0.195572332190934E+02    0.143877589502499E-05
    0.195597332650618E+02    0.143692063080287E-05
    0.195622333110301E+02    0.143508374808226E-05
    0.195647333569985E+02    0.143326514777620E-05
    0.195672334029669E+02    0.143146489523974E-05
    0.195697334489353E+02    0.142968294140383E-05
    0.195722334949037E+02    0.142791843809875E-05
    0.195747335408721E+02    0.142617110445830E-05
    0.195772335868405E+02    0.142442567531220E-05
    0.195797336328089E+02    0.142277275481318E-05
    0.195822336787773E+02    0.142106885515064E-05
    0.195847337247457E+02    0.141939624944578E-05
    0.195872337707141E+02    0.141774429049560E-05
    0.195897338166825E+02    0.141611211493239E-05
    0.195922338626509E+02    0.141450035785060E-05
    0.195947339086193E+02    0.141291229336081E-05
    0.195972339545876E+02    0.141135755455524E-05
    0.195997340005560E+02    0.140989612533851E-05
    0.196022340465244E+02    0.140704113138026E-05
    0.196047340924928E+02    0.140644932862069E-05
    0.196072341384612E+02    0.140499090108167E-05
    0.196097341844296E+02    0.140350665636520E-05
    0.196122342303980E+02    0.140202207226922E-05
    0.196147342763664E+02    0.140054549954678E-05
    0.196172343223348E+02    0.139907913233518E-05
    0.196197343683032E+02    0.139762288109009E-05
    0.196222344142716E+02    0.139617690576079E-05
    0.196247344602400E+02    0.139474112346685E-05
    0.196272345062084E+02    0.139331499135197E-05
    0.196297345521767E+02    0.139189766680195E-05
    0.196322345981451E+02    0.139048817888484E-05
    0.196347346441135E+02    0.138908642066258E-05
    0.196372346900819E+02    0.138768431024712E-05
    0.196397347360503E+02    0.138632663917968E-05
    0.196422347820187E+02    0.138493371961072E-05
    0.196447348279871E+02    0.138355543126462E-05
    0.196472348739555E+02    0.138218288771094E-05
    0.196497349199239E+02    0.138081439199769E-05
    0.196522349658923E+02    0.137944914754411E-05
    0.196547350118607E+02    0.137808615524819E-05
    0.196572350578291E+02    0.137672478800520E-05
    0.196597351037975E+02    0.137536428785983E-05
    0.196622351497659E+02    0.137400418773794E-05
    0.196647351957342E+02    0.137264340462785E-05
    0.196672352417026E+02    0.137128184023590E-05
    0.196697352876710E+02    0.136991808209498E-05
    0.196722353336394E+02    0.136855196884661E-05
    0.196747353796078E+02    0.136718284732980E-05
    0.196772354255762E+02    0.136581024961665E-05
    0.196797354715446E+02    0.136443310699383E-05
    0.196822355175130E+02    0.136305116161281E-05
    0.196847355634814E+02    0.136166366154090E-05
    0.196872356094498E+02    0.136027059343371E-05
    0.196897356554182E+02    0.135887104515023E-05
    0.196922357013866E+02    0.135746421274743E-05
    0.196947357473550E+02    0.135605035655810E-05
    0.196972357933234E+02    0.135462858116509E-05
    0.196997358392917E+02    0.135319849087102E-05
    0.197022358852601E+02    0.135175998226143E-05
    0.197047359312285E+02    0.135031251131207E-05
    0.197072359771969E+02    0.134885564765915E-05
    0.197097360231653E+02    0.134738929829433E-05
    0.197122360691337E+02    0.134591324656607E-05
    0.197147361151021E+02    0.134442690578752E-05
    0.197172361610705E+02    0.134293047888743E-05
    0.197197362070389E+02    0.134142379398540E-05
    0.197222362530073E+02    0.133990639858831E-05
    0.197247362989757E+02    0.133837841870433E-05
    0.197272363449441E+02    0.133683963119212E-05
    0.197297363909125E+02    0.133529015504714E-05
    0.197322364368809E+02    0.133372969725043E-05
    0.197347364828492E+02    0.133215898136048E-05
    0.197372365288176E+02    0.133057731516075E-05
    0.197397365747860E+02    0.132898501498710E-05
    0.197422366207544E+02    0.132738202049133E-05
    0.197447366667228E+02    0.132576876844451E-05
    0.197472367126912E+02    0.132414541680569E-05
    0.197497367586596E+02    0.132251185367116E-05
    0.197522368046280E+02    0.132086856513874E-05
    0.197547368505964E+02    0.131921590027666E-05
    0.197572368965648E+02    0.131755371348871E-05
    0.197597369425332E+02    0.131588274736887E-05
    0.197622369885016E+02    0.131420296782926E-05
    0.197647370344700E+02    0.131251499459846E-05
    0.197672370804384E+02    0.131081904939929E-05
    0.197697371264067E+02    0.130911563606961E-05
    0.197722371723751E+02    0.130740503984958E-05
    0.197747372183435E+02    0.130568776531651E-05
    0.197772372643119E+02    0.130396429611463E-05
    0.197797373102803E+02    0.130223490763942E-05
    0.197822373562487E+02    0.130050041670595E-05
    0.197847374022171E+02    0.129876096086792E-05
    0.197872374481855E+02    0.129701722279660E-05
    0.197897374941539E+02    0.129526976570302E-05
    0.197922375401223E+02    0.129351902254569E-05
    0.197947375860907E+02    0.129176561831198E-05
    0.197972376320591E+02    0.129000994676524E-05
    0.197997376780275E+02    0.128825273372697E-05
    0.198022377239959E+02    0.128649436048046E-05
    0.198047377699642E+02    0.128473551325757E-05
    0.198072378159326E+02    0.128297671198020E-05
    0.198097378619010E+02    0.128121878769101E-05
    0.198122379078694E+02    0.127946166432419E-05
    0.198147379538378E+02    0.127770657153797E-05
    0.198172379998062E+02    0.127595356827935E-05
    0.198197380457746E+02    0.127420357374810E-05
    0.198222380917430E+02    0.127245693712038E-05
    0.198247381377114E+02    0.127071472018534E-05
    0.198272381836798E+02    0.126897602565196E-05
    0.198297382296482E+02    0.126724279297090E-05
    0.198322382756166E+02    0.126551508602304E-05
    0.198347383215850E+02    0.126379348153620E-05
    0.198372383675534E+02    0.126207814739376E-05
    0.198397384135217E+02    0.126036993274539E-05
    0.198422384594901E+02    0.125867082282812E-05
    0.198447385054585E+02    0.125697631560683E-05
    0.198472385514269E+02    0.125529175238833E-05
    0.198497385973953E+02    0.125361585156275E-05
    0.198522386433637E+02    0.125194907506549E-05
    0.198547386893321E+02    0.125029164453737E-05
    0.198572387353005E+02    0.124864443649152E-05
    0.198597387812689E+02    0.124700710436336E-05
    0.198622388272373E+02    0.124538048353264E-05
    0.198647388732057E+02    0.124376443485438E-05
    0.198672389191741E+02    0.124215955604484E-05
    0.198697389651425E+02    0.124056596627394E-05
    0.198722390111108E+02    0.123898403787486E-05
    0.198747390570792E+02    0.123741387440258E-05
    0.198772391030476E+02    0.123585588341787E-05
    0.198797391490160E+02    0.123431026651859E-05
    0.198822391949844E+02    0.123277743468222E-05
    0.198847392409528E+02    0.123125930358606E-05
    0.198872392869212E+02    0.122976828929187E-05
    0.198897393328896E+02    0.122821475566856E-05
    0.198922393788580E+02    0.122674983688600E-05
    0.198947394248264E+02    0.122528260218582E-05
    0.198972394707948E+02    0.122382697519757E-05
    0.198997395167632E+02    0.122238301164222E-05
    0.199022395627316E+02    0.122095481534446E-05
    0.199047396087000E+02    0.121954491223854E-05
    0.199072396546683E+02    0.121816421067449E-05
    0.199097397006367E+02    0.121689380995798E-05
    0.199122397466051E+02    0.121487770215659E-05
    0.199147397925735E+02    0.121380171745344E-05
    0.199172398385419E+02    0.121247992227844E-05
    0.199197398845103E+02    0.121114457823353E-05
    0.199222399304787E+02    0.120980921520798E-05
    0.199247399764471E+02    0.120848117534219E-05
    0.199272400224155E+02    0.120716132283053E-05
    0.199297400683839E+02    0.120584998587728E-05
    0.199322401143523E+02    0.120454755139601E-05
    0.199347401603207E+02    0.120325430460301E-05
    0.199372402062891E+02    0.120196939616199E-05
    0.199397402522575E+02    0.120069351919197E-05
    0.199422402982258E+02    0.119942624605107E-05
    0.199447403441942E+02    0.119816911116798E-05
    0.199472403901626E+02    0.119693295185630E-05
    0.199497404361310E+02    0.119562798492824E-05
    0.199522404820994E+02    0.119440772794032E-05
    0.199547405280678E+02    0.119317695581030E-05
    0.199572405740362E+02    0.119194975853890E-05
    0.199597406200046E+02    0.119072700243033E-05
    0.199622406659730E+02    0.118950858049577E-05
    0.199647407119414E+02    0.118829441350985E-05
    0.199672407579098E+02    0.118708405243556E-05
    0.199697408038782E+02    0.118587701254482E-05
    0.199722408498466E+02    0.118467265606358E-05
    0.199747408958149E+02    0.118347102118307E-05
    0.199772409417833E+02    0.118227157702158E-05
    0.199797409877517E+02    0.118107364336345E-05
    0.199822410337201E+02    0.117987663639202E-05
    0.199847410796885E+02    0.117868042876457E-05
    0.199872411256569E+02    0.117748448732808E-05
    0.199897411716253E+02    0.117628880460743E-05
    0.199922412175937E+02    0.117509208533739E-05
    0.199947412635621E+02    0.117389457990442E-05
    0.199972413095305E+02    0.117269557684710E-05
    0.199997413554989E+02    0.117149484153708E-05
    0.200022414014673E+02    0.117029195131210E-05
    0.200047414474357E+02    0.116908658350841E-05
    0.200072414934041E+02    0.116787820447985E-05
    0.200097415393724E+02    0.116666630444416E-05
    0.200122415853408E+02    0.116545114825969E-05
    0.200147416313092E+02    0.116423200478938E-05
    0.200172416772776E+02    0.116300844318922E-05
    0.200197417232460E+02    0.116178061789144E-05
    0.200222417692144E+02    0.116054779615507E-05
    0.200247418151828E+02    0.115930991011963E-05
    0.200272418611512E+02    0.115806682745677E-05
    0.200297419071196E+02    0.115681814789524E-05
    0.200322419530880E+02    0.115556368790884E-05
    0.200347419990564E+02    0.115430342595894E-05
    0.200372420450248E+02    0.115303698750895E-05
    0.200397420909932E+02    0.115176431575156E-05
    0.200422421369616E+02    0.115048522413775E-05
    0.200447421829299E+02    0.114919969650221E-05
    0.200472422288983E+02    0.114790756892209E-05
    0.200497422748667E+02    0.114660880200628E-05
    0.200522423208351E+02    0.114530326154894E-05
    0.200547423668035E+02    0.114399108580845E-05
    0.200572424127719E+02    0.114267211021420E-05
    0.200597424587403E+02    0.114134632924708E-05
    0.200622425047087E+02    0.114001382682918E-05
    0.200647425506771E+02    0.113867475765709E-05
    0.200672425966455E+02    0.113732893658660E-05
    0.200697426426139E+02    0.113597658689030E-05
    0.200722426885823E+02    0.113461785270762E-05
    0.200747427345507E+02    0.113325270735599E-05
    0.200772427805191E+02    0.113188140532708E-05
    0.200797428264874E+02    0.113050405227411E-05
    0.200822428724558E+02    0.112912077807539E-05
    0.200847429184242E+02    0.112773183711494E-05
    0.200872429643926E+02    0.112633745179811E-05
    0.200897430103610E+02    0.112493770885800E-05
    0.200922430563294E+02    0.112353302882972E-05
    0.200947431022978E+02    0.112212334783677E-05
    0.200972431482662E+02    0.112070924765325E-05
    0.200997431942346E+02    0.111929085561926E-05
    0.201022432402030E+02    0.111786825653495E-05
    0.201047432861714E+02    0.111644211243521E-05
    0.201072433321398E+02    0.111501260949147E-05
    0.201097433781082E+02    0.111357986624146E-05
    0.201122434240766E+02    0.111214438339078E-05
    0.201147434700449E+02    0.111070642078650E-05
    0.201172435160133E+02    0.110926632123499E-05
    0.201197435619817E+02    0.110782449614126E-05
    0.201222436079501E+02    0.110638112038859E-05
    0.201247436539185E+02    0.110493668061913E-05
    0.201272436998869E+02    0.110349161431668E-05
    0.201297437458553E+02    0.110204606379629E-05
    0.201322437918237E+02    0.110060044548562E-05
    0.201347438377921E+02    0.109915527779381E-05
    0.201372438837605E+02    0.109771083367285E-05
    0.201397439297289E+02    0.109626740648400E-05
    0.201422439756973E+02    0.109482538289351E-05
    0.201447440216657E+02    0.109338513774850E-05
    0.201472440676341E+02    0.109194708115072E-05
    0.201497441136024E+02    0.109051149169556E-05
    0.201522441595708E+02    0.108907876455666E-05
    0.201547442055392E+02    0.108764921429905E-05
    0.201572442515076E+02    0.108622315032213E-05
    0.201597442974760E+02    0.108480097555169E-05
    0.201622443434444E+02    0.108338285133371E-05
    0.201647443894128E+02    0.108196942487263E-05
    0.201672444353812E+02    0.108056054313456E-05
    0.201697444813496E+02    0.107915683468602E-05
    0.201722445273180E+02    0.107775851747049E-05
    0.201747445732864E+02    0.107636577038321E-05
    0.201772446192548E+02    0.107497894219263E-05
    0.201797446652232E+02    0.107359811092739E-05
    0.201822447111916E+02    0.107222355818600E-05
    0.201847447571599E+02    0.107085555295923E-05
    0.201872448031283E+02    0.106949407278048E-05
    0.201897448490967E+02    0.106813911371643E-05
    0.201922448950651E+02    0.106679122433406E-05
    0.201947449410335E+02    0.106544894702246E-05
    0.201972449870019E+02    0.106411055454072E-05
    0.201997450329703E+02    0.106276275730953E-05
    0.202022450789387E+02    0.106160833162343E-05
    0.202047451249071E+02    0.106020158675416E-05
    0.202072451708755E+02    0.105888813119370E-05
    0.202097452168439E+02    0.105758794133898E-05
    0.202122452628123E+02    0.105629518761535E-05
    0.202147453087807E+02    0.105500673607381E-05
    0.202172453547490E+02    0.105371630735292E-05
    0.202197454007174E+02    0.105240421418823E-05
    0.202222454466858E+02    0.105093301553214E-05
    0.202247454926542E+02    0.105076327682333E-05
    0.202272455386226E+02    0.104901442221745E-05
    0.202297455845910E+02    0.104771554077785E-05
    0.202322456305594E+02    0.104647030961052E-05
    0.202347456765278E+02    0.104524814086913E-05
    0.202372457224962E+02    0.104404051158780E-05
    0.202397457684646E+02    0.104284410793479E-05
    0.202422458144330E+02    0.104165775349072E-05
    0.202447458604014E+02    0.104048039630948E-05
    0.202472459063698E+02    0.103931135125519E-05
    0.202497459523382E+02    0.103815017870276E-05
    0.202522459983065E+02    0.103699672815479E-05
    0.202547460442749E+02    0.103584921058211E-05
    0.202572460902433E+02    0.103470510646100E-05
    0.202597461362117E+02    0.103354609229401E-05
    0.202622461821801E+02    0.103256774660112E-05
    0.202647462281485E+02    0.103138025750182E-05
    0.202672462741169E+02    0.103025994562611E-05
    0.202697463200853E+02    0.102915262023896E-05
    0.202722463660537E+02    0.102805279821597E-05
    0.202747464120221E+02    0.102695926703169E-05
    0.202772464579905E+02    0.102587208553056E-05
    0.202797465039589E+02    0.102478991821013E-05
    0.202822465499273E+02    0.102371265905724E-05
    0.202847465958957E+02    0.102264017753543E-05
    0.202872466418640E+02    0.102157191176073E-05
    0.202897466878324E+02    0.102050771856486E-05
    0.202922467338008E+02    0.101944727195932E-05
    0.202947467797692E+02    0.101839035076670E-05
    0.202972468257376E+02    0.101733616451041E-05
    0.202997468717060E+02    0.101628499975822E-05
    0.203022469176744E+02    0.101523618202905E-05
    0.203047469636428E+02    0.101418965152276E-05
    0.203072470096112E+02    0.101314492328304E-05
    0.203097470555796E+02    0.101210180971040E-05
    0.203122471015480E+02    0.101106003313739E-05
    0.203147471475164E+02    0.101001910655457E-05
    0.203172471934848E+02    0.100897889486289E-05
    0.203197472394532E+02    0.100793914062471E-05
    0.203222472854215E+02    0.100689952982506E-05
    0.203247473313899E+02    0.100585971758528E-05
    0.203272473773583E+02    0.100481936970471E-05
    0.203297474233267E+02    0.100377847117992E-05
    0.203322474692951E+02    0.100273653012607E-05
    0.203347475152635E+02    0.100169340826203E-05
    0.203372475612319E+02    0.100064873174359E-05
    0.203397476072003E+02    0.999602456083892E-06
    0.203422476531687E+02    0.998554133175044E-06
    0.203447476991371E+02    0.997503732458288E-06
    0.203472477451055E+02    0.996450886451502E-06
    0.203497477910739E+02    0.995395469880648E-06
    0.203522478370423E+02    0.994337341949896E-06
    0.203547478830106E+02    0.993276218339876E-06
    0.203572479289790E+02    0.992211968872265E-06
    0.203597479749474E+02    0.991144491315605E-06
    0.203622480209158E+02    0.990073496115074E-06
    0.203647480668842E+02    0.988998935492115E-06
    0.203672481128526E+02    0.987920715966697E-06
    0.203697481588210E+02    0.986838733434255E-06
    0.203722482047894E+02    0.985752790551082E-06
    0.203747482507578E+02    0.984662757930367E-06
    0.203772482967262E+02    0.983568784550399E-06
    0.203797483426946E+02    0.982470601738487E-06
    0.203822483886630E+02    0.981368193218192E-06
    0.203847484346314E+02    0.980261567148581E-06
    0.203872484805998E+02    0.979150693157607E-06
    0.203897485265681E+02    0.978035526690786E-06
    0.203922485725365E+02    0.976916097643414E-06
    0.203947486185049E+02    0.975792410909378E-06
    0.203972486644733E+02    0.974664454838850E-06
    0.203997487104417E+02    0.973532264580592E-06
    0.204022487564101E+02    0.972395943232411E-06
    0.204047488023785E+02    0.971255488074144E-06
    0.204072488483469E+02    0.970111005131225E-06
    0.204097488943153E+02    0.968962594324792E-06
    0.204122489402837E+02    0.967810301356651E-06
    0.204147489862521E+02    0.966654304820678E-06
    0.204172490322205E+02    0.965494585764290E-06
    0.204197490781889E+02    0.964331386556775E-06
    0.204222491241573E+02    0.963164831667310E-06
    0.204247491701256E+02    0.961995011137663E-06
    0.204272492160940E+02    0.960822121690030E-06
    0.204297492620624E+02    0.959646300309068E-06
    0.204322493080308E+02    0.958467724824137E-06
    0.204347493539992E+02    0.957286538189953E-06
    0.204372493999676E+02    0.956103024827196E-06
    0.204397494459360E+02    0.954917400495064E-06
    0.204422494919044E+02    0.953729688901186E-06
    0.204447495378728E+02    0.952540186989389E-06
    0.204472495838412E+02    0.951349199105412E-06
    0.204497496298096E+02    0.950156803499898E-06
    0.204522496757780E+02    0.948963264296056E-06
    0.204547497217464E+02    0.947768905307580E-06
    0.204572497677148E+02    0.946574445685382E-06
    0.204597498136831E+02    0.945378244179127E-06
    0.204622498596515E+02    0.944182473997923E-06
    0.204647499056199E+02    0.942986760599939E-06
    0.204672499515883E+02    0.941791289136042E-06
    0.204697499975567E+02    0.940596448704217E-06
    0.204722500435251E+02    0.939402348397045E-06
    0.204747500894935E+02    0.938209185389917E-06
    0.204772501354619E+02    0.937017268760710E-06
    0.204797501814303E+02    0.935827363245860E-06
    0.204822502273987E+02    0.934638245579850E-06
    0.204847502733671E+02    0.933451556230849E-06
    0.204872503193355E+02    0.932266988673893E-06
    0.204897503653039E+02    0.931085077214450E-06
    0.204922504112723E+02    0.929905709015052E-06
    0.204947504572406E+02    0.928729461816894E-06
    0.204972505032090E+02    0.927556077058554E-06
    0.204997505491774E+02    0.926386228011301E-06
    0.205022505951458E+02    0.925220163848514E-06
    0.205047506411142E+02    0.924057997158158E-06
    0.205072506870826E+02    0.922900078303635E-06
    0.205097507330510E+02    0.921747159128927E-06
    0.205122507790194E+02    0.920600067153528E-06
    0.205147508249878E+02    0.919462817478881E-06
    0.205172508709562E+02    0.918414658540665E-06
    0.205197509169246E+02    0.917144322884195E-06
    0.205222509628930E+02    0.916029334887073E-06
    0.205247510088614E+02    0.914909309663826E-06
    0.205272510548298E+02    0.913796715953778E-06
    0.205297511007981E+02    0.912691157119293E-06
    0.205322511467665E+02    0.911598525426620E-06
    0.205347511927349E+02    0.910531669807738E-06
    0.205372512387033E+02    0.909563641973014E-06
    0.205397512846717E+02    0.906826001173587E-06
    0.205422513306401E+02    0.906951758662233E-06
    0.205447513766085E+02    0.905953316757835E-06
    0.205472514225769E+02    0.904905004343088E-06
    0.205497514685453E+02    0.903848500061569E-06
    0.205522515145137E+02    0.902791643160685E-06
    0.205547515604821E+02    0.901737675446615E-06
    0.205572516064505E+02    0.900687572770203E-06
    0.205597516524189E+02    0.899642335961036E-06
    0.205622516983873E+02    0.898601426858171E-06
    0.205647517443556E+02    0.897566179712455E-06
    0.205672517903240E+02    0.896535296932640E-06
    0.205697518362924E+02    0.895508413472757E-06
    0.205722518822608E+02    0.894483024832248E-06
    0.205747519282292E+02    0.893447161469722E-06
    0.205772519741976E+02    0.981129396652411E-06
    0.205797520201660E+02    0.891538859802956E-06
    0.205822520661344E+02    0.890519597330776E-06
    0.205847521121028E+02    0.889521965765327E-06
    0.205872521580712E+02    0.888533815732490E-06
    0.205897522040396E+02    0.887552448277140E-06
    0.205922522500080E+02    0.886577066935010E-06
    0.205947522959764E+02    0.885607164342067E-06
    0.205972523419447E+02    0.884642409835065E-06
    0.205997523879131E+02    0.883682697880005E-06
    0.206022524338815E+02    0.882727673853065E-06
    0.206047524798499E+02    0.881777168276098E-06
    0.206072525258183E+02    0.880831138130031E-06
    0.206097525717867E+02    0.879889377282460E-06
    0.206122526177551E+02    0.878951560809541E-06
    0.206147526637235E+02    0.878017607093370E-06
    0.206172527096919E+02    0.877087330018903E-06
    0.206197527556603E+02    0.876160465109335E-06
    0.206222528016287E+02    0.875237071956044E-06
    0.206247528475971E+02    0.874316710358594E-06
    0.206272528935655E+02    0.873399273057550E-06
    0.206297529395339E+02    0.872484471121836E-06
    0.206322529855022E+02    0.871572233677977E-06
    0.206347530314706E+02    0.870662379447158E-06
    0.206372530774390E+02    0.869754644411634E-06
    0.206397531234074E+02    0.868848743886891E-06
    0.206422531693758E+02    0.867944601855096E-06
    0.206447532153442E+02    0.867042032314381E-06
    0.206472532613126E+02    0.866140798753080E-06
    0.206497533072810E+02    0.865240690664352E-06
    0.206522533532494E+02    0.864341479981146E-06
    0.206547533992178E+02    0.863443016223044E-06
    0.206572534451862E+02    0.862545054303066E-06
    0.206597534911546E+02    0.861647555654348E-06
    0.206622535371230E+02    0.860750047988752E-06
    0.206647535830914E+02    0.859852608751278E-06
    0.206672536290597E+02    0.858954965569652E-06
    0.206697536750281E+02    0.858056944343572E-06
    0.206722537209965E+02    0.857158349155045E-06
    0.206747537669649E+02    0.856259041942019E-06
    0.206772538129333E+02    0.855358847656543E-06
    0.206797538589017E+02    0.854457581843180E-06
    0.206822539048701E+02    0.853555131993531E-06
    0.206847539508385E+02    0.852651366765987E-06
    0.206872539968069E+02    0.851746056679840E-06
    0.206897540427753E+02    0.850839156243879E-06
    0.206922540887437E+02    0.849930535136150E-06
    0.206947541347121E+02    0.849020028390719E-06
    0.206972541806805E+02    0.848107519784342E-06
    0.206997542266488E+02    0.847192969545703E-06
    0.207022542726172E+02    0.846276204701462E-06
    0.207047543185856E+02    0.845357214134413E-06
    0.207072543645540E+02    0.844435785300856E-06
    0.207097544105224E+02    0.843511976171724E-06
    0.207122544564908E+02    0.842585641830123E-06
    0.207147545024592E+02    0.841656768320107E-06
    0.207172545484276E+02    0.840725249878301E-06
    0.207197545943960E+02    0.839791082309566E-06
    0.207222546403644E+02    0.838854300222775E-06
    0.207247546863328E+02    0.837914717932076E-06
    0.207272547323012E+02    0.836972425264825E-06
    0.207297547782696E+02    0.836027378457762E-06
    0.207322548242380E+02    0.835079640814715E-06
    0.207347548702063E+02    0.834129108456343E-06
    0.207372549161747E+02    0.833175833992658E-06
    0.207397549621431E+02    0.832219862723298E-06
    0.207422550081115E+02    0.831261339979675E-06
    0.207447550540799E+02    0.830300118575250E-06
    0.207472551000483E+02    0.829336274552250E-06
    0.207497551460167E+02    0.828369887258570E-06
    0.207522551919851E+02    0.827401110711889E-06
    0.207547552379535E+02    0.826429858346599E-06
    0.207572552839219E+02    0.825456353303952E-06
    0.207597553298903E+02    0.824480548762970E-06
    0.207622553758587E+02    0.823502594612966E-06
    0.207647554218271E+02    0.822522572535913E-06
    0.207672554677955E+02    0.821540673006181E-06
    0.207697555137638E+02    0.820556838867197E-06
    0.207722555597322E+02    0.819571272993819E-06
    0.207747556057006E+02    0.818584127498616E-06
    0.207772556516690E+02    0.817595428273434E-06
    0.207797556976374E+02    0.816605398903615E-06
    0.207822557436058E+02    0.815614137473410E-06
    0.207847557895742E+02    0.814621831097810E-06
    0.207872558355426E+02    0.813628554078031E-06
    0.207897558815110E+02    0.812634319308025E-06
    0.207922559274794E+02    0.811639407557921E-06
    0.207947559734478E+02    0.810644233401801E-06
    0.207972560194162E+02    0.809648506790505E-06
    0.207997560653846E+02    0.808652579287227E-06
    0.208022561113530E+02    0.807656597038179E-06
    0.208047561573213E+02    0.806660764898690E-06
    0.208072562032897E+02    0.805665121905478E-06
    0.208097562492581E+02    0.804669800183815E-06
    0.208122562952265E+02    0.803675222228269E-06
    0.208147563411949E+02    0.802681203076517E-06
    0.208172563871633E+02    0.801688157625219E-06
    0.208197564331317E+02    0.800696104655553E-06
    0.208222564791001E+02    0.799705119423896E-06
    0.208247565250685E+02    0.798715461786467E-06
    0.208272565710369E+02    0.797727371092301E-06
    0.208297566170053E+02    0.796740606196610E-06
    0.208322566629737E+02    0.795755728917766E-06
    0.208347567089421E+02    0.794772784141737E-06
    0.208372567549105E+02    0.793787650196434E-06
    0.208397568008788E+02    0.792809794913033E-06
    0.208422568468472E+02    0.791831807994548E-06
    0.208447568928156E+02    0.790854774714158E-06
    0.208472569387840E+02    0.789877175340517E-06
    0.208497569847524E+02    0.788898193839717E-06
    0.208522570307208E+02    0.787910354041176E-06
    0.208547570766892E+02    0.786885909889197E-06
    0.208572571226576E+02    0.785337062019546E-06
    0.208597571686260E+02    0.785354835541302E-06
    0.208622572145944E+02    0.784271220315433E-06
    0.208647572605628E+02    0.783287821473237E-06
    0.208672573065312E+02    0.782327053162458E-06
    0.208697573524996E+02    0.781378286400832E-06
    0.208722573984680E+02    0.780436223253240E-06
    0.208747574444363E+02    0.779499945523193E-06
    0.208772574904047E+02    0.778568681623187E-06
    0.208797575363731E+02    0.777642193596817E-06
    0.208822575823415E+02    0.776719851238816E-06
    0.208847576283099E+02    0.775801554975715E-06
    0.208872576742783E+02    0.774886852884835E-06
    0.208897577202467E+02    0.773974458613259E-06
    0.208922577662151E+02    0.773060582314676E-06
    0.208947578121835E+02    0.772110655174483E-06
    0.208972578581519E+02    0.771387998442143E-06
    0.208997579041203E+02    0.770434026027638E-06
    0.209022579500887E+02    0.769537024655687E-06
    0.209047579960571E+02    0.768651060575967E-06
    0.209072580420255E+02    0.767771732269075E-06
    0.209097580879938E+02    0.766897823738849E-06
    0.209122581339622E+02    0.766028366479349E-06
    0.209147581799306E+02    0.765164151013320E-06
    0.209172582258990E+02    0.764304139471851E-06
    0.209197582718674E+02    0.763448438724207E-06
    0.209222583178358E+02    0.762597041756048E-06
    0.209247583638042E+02    0.761749829380654E-06
    0.209272584097726E+02    0.760906716767866E-06
    0.209297584557410E+02    0.760067571839654E-06
    0.209322585017094E+02    0.759232327837246E-06
    0.209347585476778E+02    0.758401344724202E-06
    0.209372585936462E+02    0.757573558348911E-06
    0.209397586396146E+02    0.756749647228911E-06
    0.209422586855829E+02    0.755929357128387E-06
    0.209447587315513E+02    0.755112546823123E-06
    0.209472587775197E+02    0.754299141707543E-06
    0.209497588234881E+02    0.753488954718791E-06
    0.209522588694565E+02    0.752681922588452E-06
    0.209547589154249E+02    0.751877963706238E-06
    0.209572589613933E+02    0.751076913038589E-06
    0.209597590073617E+02    0.750278646127574E-06
    0.209622590533301E+02    0.749483120044093E-06
    0.209647590992985E+02    0.748690038674119E-06
    0.209672591452669E+02    0.747899418907025E-06
    0.209697591912353E+02    0.747111205022687E-06
    0.209722592372037E+02    0.746324987345959E-06
    0.209747592831721E+02    0.745540916462031E-06
    0.209772593291404E+02    0.744758683383817E-06
    0.209797593751088E+02    0.743978231411293E-06
    0.209822594210772E+02    0.743199371834642E-06
    0.209847594670456E+02    0.742421964224844E-06
    0.209872595130140E+02    0.741645961140890E-06
    0.209897595589824E+02    0.740871087961672E-06
    0.209922596049508E+02    0.740097402852339E-06
    0.209947596509192E+02    0.739324586578376E-06
    0.209972596968876E+02    0.738552489852906E-06
    0.209997597428560E+02    0.737781115636121E-06
    0.210022597888244E+02    0.737010292160244E-06
    0.210047598347928E+02    0.736239781292666E-06
    0.210072598807612E+02    0.735469577567644E-06
    0.210097599267296E+02    0.734699523395367E-06
    0.210122599726979E+02    0.733929534733510E-06
    0.210147600186663E+02    0.733159326442415E-06
    0.210172600646347E+02    0.732388916795086E-06
    0.210197601106031E+02    0.731618174525798E-06
    0.210222601565715E+02    0.730847033860831E-06
    0.210247602025399E+02    0.730075262176125E-06
    0.210272602485083E+02    0.729302792403917E-06
    0.210297602944767E+02    0.728529589448949E-06
    0.210322603404451E+02    0.727755524385240E-06
    0.210347603864135E+02    0.726980419387433E-06
    0.210372604323819E+02    0.726204340935291E-06
    0.210397604783503E+02    0.725427059403786E-06
    0.210422605243187E+02    0.724648649483774E-06
    0.210447605702870E+02    0.723868875525465E-06
    0.210472606162554E+02    0.723087733087658E-06
    0.210497606622238E+02    0.722305180319485E-06
    0.210522607081922E+02    0.721521168953530E-06
    0.210547607541606E+02    0.720735543148662E-06
    0.210572608001290E+02    0.719948418107010E-06
    0.210597608460974E+02    0.719159513752162E-06
    0.210622608920658E+02    0.718369061299843E-06
    0.210647609380342E+02    0.717576924266301E-06
    0.210672609840026E+02    0.716783035206896E-06
    0.210697610299710E+02    0.715987343394893E-06
    0.210722610759394E+02    0.715190028909203E-06
    0.210747611219078E+02    0.714390788110319E-06
    0.210772611678762E+02    0.713589912197400E-06
    0.210797612138445E+02    0.712787046688415E-06
    0.210822612598129E+02    0.711982618785626E-06
    0.210847613057813E+02    0.711176352272674E-06
    0.210872613517497E+02    0.710368380044451E-06
    0.210897613977181E+02    0.709558689772106E-06
    0.210922614436865E+02    0.708747339642473E-06
    0.210947614896549E+02    0.707934316854583E-06
    0.210972615356233E+02    0.707119693207272E-06
    0.210997615815917E+02    0.706303450935977E-06
    0.211022616275601E+02    0.705485871673718E-06
    0.211047616735285E+02    0.704666659650006E-06
    0.211072617194969E+02    0.703846106472067E-06
    0.211097617654653E+02    0.703024166500340E-06
    0.211122618114337E+02    0.702200979976072E-06
    0.211147618574020E+02    0.701376762452959E-06
    0.211172619033704E+02    0.700551165796526E-06
    0.211197619493388E+02    0.699724709499024E-06
    0.211222619953072E+02    0.698897282689515E-06
    0.211247620412756E+02    0.698069069277191E-06
    0.211272620872440E+02    0.697239848904967E-06
    0.211297621332124E+02    0.696410175661931E-06
    0.211322621791808E+02    0.695579836295884E-06
    0.211347622251492E+02    0.694749097075145E-06
    0.211372622711176E+02    0.693917661537905E-06
    0.211397623170860E+02    0.693086460502475E-06
    0.211422623630544E+02    0.692254955484750E-06
    0.211447624090228E+02    0.691423348892429E-06
    0.211472624549912E+02    0.690591859657210E-06
    0.211497625009595E+02    0.689760507342285E-06
    0.211522625469279E+02    0.688929457183358E-06
    0.211547625928963E+02    0.688099019475967E-06
    0.211572626388647E+02    0.687268591725295E-06
    0.211597626848331E+02    0.686443394108653E-06
    0.211622627308015E+02    0.685613928420525E-06
    0.211647627767699E+02    0.684787316638122E-06
    0.211672628227383E+02    0.683962815067399E-06
    0.211697628687067E+02    0.683141365276824E-06
    0.211722629146751E+02    0.682324605399430E-06
    0.211747629606435E+02    0.681519225725971E-06
    0.211772630066119E+02    0.680759968586675E-06
    0.211797630525803E+02    0.679256072854659E-06
    0.211822630985487E+02    0.678918549069050E-06
    0.211847631445170E+02    0.678138322469672E-06
    0.211872631904854E+02    0.677335899501500E-06
    0.211897632364538E+02    0.676528697579696E-06
    0.211922632824222E+02    0.675720596251253E-06
    0.211947633283906E+02    0.674913111294446E-06
    0.211972633743590E+02    0.674107067986185E-06
    0.211997634203274E+02    0.673302594900479E-06
    0.212022634662958E+02    0.672500258459192E-06
    0.212047635122642E+02    0.671700136114840E-06
    0.212072635582326E+02    0.670902478870700E-06
    0.212097636042010E+02    0.670107224025917E-06
    0.212122636501694E+02    0.669315353088321E-06
    0.212147636961378E+02    0.668527985296162E-06
    0.212172637421062E+02    0.667760617997313E-06
    0.212197637880745E+02    0.666939889201213E-06
    0.212222638340429E+02    0.666163332401942E-06
    0.212247638800113E+02    0.665385712128035E-06
    0.212272639259797E+02    0.664610266026732E-06
    0.212297639719481E+02    0.663837538666151E-06
    0.212322640179165E+02    0.663067807652007E-06
    0.212347640638849E+02    0.662301071598353E-06
    0.212372641098533E+02    0.661537421898688E-06
    0.212397641558217E+02    0.660776932728307E-06
    0.212422642017901E+02    0.660019569994973E-06
    0.212447642477585E+02    0.659265346265931E-06
    0.212472642937269E+02    0.658514386466262E-06
    0.212497643396953E+02    0.657766503008708E-06
    0.212522643856637E+02    0.657022196103640E-06
    0.212547644316320E+02    0.656280829767134E-06
    0.212572644776004E+02    0.655542849138860E-06
    0.212597645235688E+02    0.654807743458266E-06
    0.212622645695372E+02    0.654076185428274E-06
    0.212647646155056E+02    0.653347602733295E-06
    0.212672646614740E+02    0.652622224006624E-06
    0.212697647074424E+02    0.651899940876797E-06
    0.212722647534108E+02    0.651180753169535E-06
    0.212747647993792E+02    0.650464622100679E-06
    0.212772648453476E+02    0.649751395592667E-06
    0.212797648913160E+02    0.649041266680433E-06
    0.212822649372844E+02    0.648333945443958E-06
    0.212847649832528E+02    0.647629534070337E-06
    0.212872650292211E+02    0.646927888885278E-06
    0.212897650751895E+02    0.646228911370615E-06
    0.212922651211579E+02    0.645532628140126E-06
    0.212947651671263E+02    0.644839040432457E-06
    0.212972652130947E+02    0.644147822327403E-06
    0.212997652590631E+02    0.643459218982854E-06
    0.213022653050315E+02    0.642772942691180E-06
    0.213047653509999E+02    0.642088978972879E-06
    0.213072653969683E+02    0.641407218103245E-06
    0.213097654429367E+02    0.640727526404708E-06
    0.213122654889051E+02    0.640049917376880E-06
    0.213147655348735E+02    0.639374284219045E-06
    0.213172655808419E+02    0.638700532871447E-06
    0.213197656268103E+02    0.638028588845537E-06
    0.213222656727786E+02    0.637358302556868E-06
    0.213247657187470E+02    0.636689614961307E-06
    0.213272657647154E+02    0.636022436568909E-06
    0.213297658106838E+02    0.635356595174690E-06
    0.213322658566522E+02    0.634692047148250E-06
    0.213347659026206E+02    0.634028844399023E-06
    0.213372659485890E+02    0.633366583574195E-06
    0.213397659945574E+02    0.632705473596549E-06
    0.213422660405258E+02    0.632045250487936E-06
    0.213447660864942E+02    0.631385792128982E-06
    0.213472661324626E+02    0.630727061548509E-06
    0.213497661784310E+02    0.630068964388180E-06
    0.213522662243994E+02    0.629411386648773E-06
    0.213547662703678E+02    0.628754241181441E-06
    0.213572663163361E+02    0.628097596992528E-06
    0.213597663623045E+02    0.627441056886904E-06
    0.213622664082729E+02    0.626784686111707E-06
    0.213647664542413E+02    0.626128391026516E-06
    0.213672665002097E+02    0.625472140118340E-06
    0.213697665461781E+02    0.624815784427090E-06
    0.213722665921465E+02    0.624159208693680E-06
    0.213747666381149E+02    0.623502526662450E-06
    0.213772666840833E+02    0.622845415133299E-06
    0.213797667300517E+02    0.622187787811935E-06
    0.213822667760201E+02    0.621529835584560E-06
    0.213847668219885E+02    0.620871334871285E-06
    0.213872668679569E+02    0.620212147553770E-06
    0.213897669139252E+02    0.619552389398797E-06
    0.213922669598936E+02    0.618891825024261E-06
    0.213947670058620E+02    0.618230464236734E-06
    0.213972670518304E+02    0.617568373446464E-06
    0.213997670977988E+02    0.616905375634375E-06
    0.214022671437672E+02    0.616241274405050E-06
    0.214047671897356E+02    0.615576378891244E-06
    0.214072672357040E+02    0.614910401910213E-06
    0.214097672816724E+02    0.614243358999897E-06
    0.214122673276408E+02    0.613575350270087E-06
    0.214147673736092E+02    0.612906154956490E-06
    0.214172674195776E+02    0.612235859179452E-06
    0.214197674655460E+02    0.611564506623088E-06
    0.214222675115144E+02    0.610891839866358E-06
    0.214247675574827E+02    0.610218143632454E-06
    0.214272676034511E+02    0.609543189476077E-06
    0.214297676494195E+02    0.608867019315635E-06
    0.214322676953879E+02    0.608189746465683E-06
    0.214347677413563E+02    0.607511324739304E-06
    0.214372677873247E+02    0.606831734884568E-06
    0.214397678332931E+02    0.606150952206309E-06
    0.214422678792615E+02    0.605469037267745E-06
    0.214447679252299E+02    0.604786027450484E-06
    0.214472679711983E+02    0.604102077644343E-06
    0.214497680171667E+02    0.603416851071582E-06
    0.214522680631351E+02    0.602730716844009E-06
    0.214547681091035E+02    0.602043388217247E-06
    0.214572681550719E+02    0.601355300965725E-06
    0.214597682010402E+02    0.600666223244381E-06
    0.214622682470086E+02    0.599976247134384E-06
    0.214647682929770E+02    0.599285509904959E-06
    0.214672683389454E+02    0.598593987495516E-06
    0.214697683849138E+02    0.597901793864372E-06
    0.214722684308822E+02    0.597208854822654E-06
    0.214747684768506E+02    0.596515318738409E-06
    0.214772685228190E+02    0.595821341465291E-06
    0.214797685687874E+02    0.595126692841646E-06
    0.214822686147558E+02    0.594431739952427E-06
    0.214847686607242E+02    0.593736372803335E-06
    0.214872687066926E+02    0.593040933902246E-06
    0.214897687526610E+02    0.592345295699537E-06
    0.214922687986294E+02    0.591649482592993E-06
    0.214947688445977E+02    0.590953295062931E-06
    0.214972688905661E+02    0.590258184553423E-06
    0.214997689365345E+02    0.589563583678615E-06
    0.215022689825029E+02    0.588873494607371E-06
    0.215047690284713E+02    0.588153760946903E-06
    0.215072690744397E+02    0.587469360465275E-06
    0.215097691204081E+02    0.586776162654053E-06
    0.215122691663765E+02    0.586082551449925E-06
    0.215147692123449E+02    0.585389060957690E-06
    0.215172692583133E+02    0.584696167175395E-06
    0.215197693042817E+02    0.584003855535928E-06
    0.215222693502501E+02    0.583312327746694E-06
    0.215247693962185E+02    0.582621721016518E-06
    0.215272694421869E+02    0.581932079866876E-06
    0.215297694881552E+02    0.581243458722164E-06
    0.215322695341236E+02    0.580555980891132E-06
    0.215347695800920E+02    0.579869721275037E-06
    0.215372696260604E+02    0.579184831838762E-06
    0.215397696720288E+02    0.578500910082936E-06
    0.215422697179972E+02    0.577828862930313E-06
    0.215447697639656E+02    0.577134139373875E-06
    0.215472698099340E+02    0.576456288341160E-06
    0.215497698559024E+02    0.575778948365093E-06
    0.215522699018708E+02    0.575103198379099E-06
    0.215547699478392E+02    0.574429003263465E-06
    0.215572699938076E+02    0.573756585345941E-06
    0.215597700397760E+02    0.573086118246497E-06
    0.215622700857444E+02    0.572417600787832E-06
    0.215647701317127E+02    0.571750986165179E-06
    0.215672701776811E+02    0.571083950331182E-06
    0.215697702236495E+02    0.570423880900246E-06
    0.215722702696179E+02    0.569763461180985E-06
    0.215747703155863E+02    0.569105346533789E-06
    0.215772703615547E+02    0.568449397704583E-06
    0.215797704075231E+02    0.567795693033445E-06
    0.215822704534915E+02    0.567144272739520E-06
    0.215847704994599E+02    0.566495204329511E-06
    0.215872705454283E+02    0.565848463518187E-06
    0.215897705913967E+02    0.565204155711684E-06
    0.215922706373651E+02    0.564562220003698E-06
    0.215947706833335E+02    0.563922690402548E-06
    0.215972707293019E+02    0.563285632629016E-06
    0.215997707752702E+02    0.562650988888857E-06
    0.216022708212386E+02    0.562018788448889E-06
    0.216047708672070E+02    0.561389125186747E-06
    0.216072709131754E+02    0.560761918780978E-06
    0.216097709591438E+02    0.560137149958005E-06
    0.216122710051122E+02    0.559514813914419E-06
    0.216147710510806E+02    0.558894979196576E-06
    0.216172710970490E+02    0.558277546792145E-06
    0.216197711430174E+02    0.557662612088851E-06
    0.216222711889858E+02    0.557049998767764E-06
    0.216247712349542E+02    0.556439838302346E-06
    0.216272712809226E+02    0.555832100238971E-06
    0.216297713268910E+02    0.555226621511887E-06
    0.216322713728593E+02    0.554623518216434E-06
    0.216347714188277E+02    0.554022627682329E-06
    0.216372714647961E+02    0.553424069339189E-06
    0.216397715107645E+02    0.552827627955903E-06
    0.216422715567329E+02    0.552233428427304E-06
    0.216447716027013E+02    0.551641378869301E-06
    0.216472716486697E+02    0.551051415876360E-06
    0.216497716946381E+02    0.550463401249693E-06
    0.216522717406065E+02    0.549877413615881E-06
    0.216547717865749E+02    0.549293371078618E-06
    0.216572718325433E+02    0.548711214582410E-06
    0.216597718785117E+02    0.548130917898600E-06
    0.216622719244801E+02    0.547552350652038E-06
    0.216647719704485E+02    0.546975482502684E-06
    0.216672720164168E+02    0.546400297469062E-06
    0.216697720623852E+02    0.545826695083337E-06
    0.216722721083536E+02    0.545254540130048E-06
    0.216747721543220E+02    0.544683942264910E-06
    0.216772722002904E+02    0.544114647799698E-06
    0.216797722462588E+02    0.543546720133385E-06
    0.216822722922272E+02    0.542980088576077E-06
    0.216847723381956E+02    0.542414566425355E-06
    0.216872723841640E+02    0.541850212977323E-06
    0.216897724301324E+02    0.541286890074099E-06
    0.216922724761008E+02    0.540724595838426E-06
    0.216947725220692E+02    0.540163099596992E-06
    0.216972725680376E+02    0.539602539694827E-06
    0.216997726140060E+02    0.539042717268794E-06
    0.217022726599743E+02    0.538483557497870E-06
    0.217047727059427E+02    0.537925021614678E-06
    0.217072727519111E+02    0.537367107202311E-06
    0.217097727978795E+02    0.536809667407620E-06
    0.217122728438479E+02    0.536252594831867E-06
    0.217147728898163E+02    0.535695916603641E-06
    0.217172729357847E+02    0.535139485567831E-06
    0.217197729817531E+02    0.534583519269338E-06
    0.217222730277215E+02    0.534027364570504E-06
    0.217247730736899E+02    0.533471438804250E-06
    0.217272731196583E+02    0.532915556228635E-06
    0.217297731656267E+02    0.532359646005135E-06
    0.217322732115951E+02    0.531803660175772E-06
    0.217347732575635E+02    0.531247575599030E-06
    0.217372733035318E+02    0.530691327770242E-06
    0.217397733495002E+02    0.530134725402146E-06
    0.217422733954686E+02    0.529577909564917E-06
    0.217447734414370E+02    0.529020599714396E-06
    0.217472734874054E+02    0.528463054914847E-06
    0.217497735333738E+02    0.527905096929090E-06
    0.217522735793422E+02    0.527346623011357E-06
    0.217547736253106E+02    0.526787619301802E-06
    0.217572736712790E+02    0.526228093572310E-06
    0.217597737172474E+02    0.525667962888924E-06
    0.217622737632158E+02    0.525107148951886E-06
    0.217647738091842E+02    0.524545749237714E-06
    0.217672738551526E+02    0.523983675048428E-06
    0.217697739011209E+02    0.523420976955181E-06
    0.217722739470893E+02    0.522857339582742E-06
    0.217747739930577E+02    0.522293167815379E-06
    0.217772740390261E+02    0.521728153491294E-06
    0.217797740849945E+02    0.521162374281138E-06
    0.217822741309629E+02    0.520595866113693E-06
    0.217847741769313E+02    0.520028538548433E-06
    0.217872742228997E+02    0.519460334512664E-06
    0.217897742688681E+02    0.518891332053888E-06
    0.217922743148365E+02    0.518321627814560E-06
    0.217947743608049E+02    0.517751085574253E-06
    0.217972744067733E+02    0.517179725719382E-06
    0.217997744527417E+02    0.516607544542083E-06
    0.218022744987101E+02    0.516034697789373E-06
    0.218047745446784E+02    0.515461309053774E-06
    0.218072745906468E+02    0.514887443571140E-06
    0.218097746366152E+02    0.514315269678402E-06
    0.218122746825836E+02    0.513654380688794E-06
    0.218147747285520E+02    0.513147801784725E-06
    0.218172747745204E+02    0.512571277715363E-06
    0.218197748204888E+02    0.511991190116932E-06
    0.218222748664572E+02    0.511407978409694E-06
    0.218247749124256E+02    0.510819052182100E-06
    0.218272749583940E+02    0.510216759750629E-06
    0.218297750043624E+02    0.509531095486243E-06
    0.218322750503308E+02    0.509366600986845E-06
    0.218347750962992E+02    0.508612349396801E-06
    0.218372751422676E+02    0.508002007121308E-06
    0.218397751882359E+02    0.507410056756337E-06
    0.218422752342043E+02    0.506822648950284E-06
    0.218447752801727E+02    0.506237398066004E-06
    0.218472753261411E+02    0.505653682246922E-06
    0.218497753721095E+02    0.505070419993235E-06
    0.218522754180779E+02    0.504487705012226E-06
    0.218547754640463E+02    0.503905389406962E-06
    0.218572755100147E+02    0.503323353820471E-06
    0.218597755559831E+02    0.502741629177206E-06
    0.218622756019515E+02    0.502160257964730E-06
    0.218647756479199E+02    0.501579287897510E-06
    0.218672756938883E+02    0.500998910689340E-06
    0.218697757398567E+02    0.500420494759578E-06
    0.218722757858251E+02    0.499837179206076E-06
    0.218747758317934E+02    0.499258689007084E-06
    0.218772758777618E+02    0.498680249346488E-06
    0.218797759237302E+02    0.498102302302869E-06
    0.218822759696986E+02    0.497524965967459E-06
    0.218847760156670E+02    0.496948436799839E-06
    0.218872760616354E+02    0.496372699569506E-06
    0.218897761076038E+02    0.495797763914744E-06
    0.218922761535722E+02    0.495223737140995E-06
    0.218947761995406E+02    0.494650775480460E-06
    0.218972762455090E+02    0.494078685867655E-06
    0.218997762914774E+02    0.493507680742048E-06
    0.219022763374458E+02    0.492937779111637E-06
    0.219047763834142E+02    0.492369124320289E-06
    0.219072764293826E+02    0.491801615211191E-06
    0.219097764753509E+02    0.491235416529768E-06
    0.219122765213193E+02    0.490670549093706E-06
    0.219147765672877E+02    0.490107015103426E-06
    0.219172766132561E+02    0.489544942781885E-06
    0.219197766592245E+02    0.488984310614675E-06
    0.219222767051929E+02    0.488425072393761E-06
    0.219247767511613E+02    0.487867493727405E-06
    0.219272767971297E+02    0.487311493446066E-06
    0.219297768430981E+02    0.486757030411360E-06
    0.219322768890665E+02    0.486204257023545E-06
    0.219347769350349E+02    0.485653121058621E-06
    0.219372769810033E+02    0.485103781341295E-06
    0.219397770269717E+02    0.484556160456066E-06
    0.219422770729401E+02    0.484010334556759E-06
    0.219447771189084E+02    0.483466213337028E-06
    0.219472771648768E+02    0.482923949824294E-06
    0.219497772108452E+02    0.482383505555679E-06
    0.219522772568136E+02    0.481844973962472E-06
    0.219547773027820E+02    0.481308272512717E-06
    0.219572773487504E+02    0.480773446027674E-06
    0.219597773947188E+02    0.480240581685758E-06
    0.219622774406872E+02    0.479709519518958E-06
    0.219647774866556E+02    0.479180416108564E-06
    0.219672775326240E+02    0.478653262774404E-06
    0.219697775785924E+02    0.478128012148708E-06
    0.219722776245608E+02    0.477604668110071E-06
    0.219747776705292E+02    0.477083197498867E-06
    0.219772777164976E+02    0.476563663157254E-06
    0.219797777624659E+02    0.476046052979478E-06
    0.219822778084343E+02    0.475530296285259E-06
    0.219847778544027E+02    0.475016410333047E-06
    0.219872779003711E+02    0.474504487529907E-06
    0.219897779463395E+02    0.473994297489846E-06
    0.219922779923079E+02    0.473485987961351E-06
    0.219947780382763E+02    0.472979477064479E-06
    0.219972780842447E+02    0.472474761609741E-06
    0.219997781302131E+02    0.471971769901418E-06
    0.220022781761815E+02    0.471470543408118E-06
    0.220047782221499E+02    0.470970992415086E-06
    0.220072782681183E+02    0.470473148170623E-06
    0.220097783140867E+02    0.469976942084396E-06
    0.220122783600550E+02    0.469482343043339E-06
    0.220147784060234E+02    0.468989296955551E-06
    0.220172784519918E+02    0.468497790413768E-06
    0.220197784979602E+02    0.468007784791381E-06
    0.220222785439286E+02    0.467519226834619E-06
    0.220247785898970E+02    0.467032058700073E-06
    0.220272786358654E+02    0.466546275274468E-06
    0.220297786818338E+02    0.466061839066185E-06
    0.220322787278022E+02    0.465578659392692E-06
    0.220347787737706E+02    0.465096686537780E-06
    0.220372788197390E+02    0.464615971300650E-06
    0.220397788657074E+02    0.464136322538030E-06
    0.220422789116758E+02    0.463657777741273E-06
    0.220447789576442E+02    0.463180295250965E-06
    0.220472790036125E+02    0.462703790317173E-06
    0.220497790495809E+02    0.462227212025574E-06
    0.220522790955493E+02    0.461753522692111E-06
    0.220547791415177E+02    0.461279703600979E-06
    0.220572791874861E+02    0.460806619447488E-06
    0.220597792334545E+02    0.460334282673688E-06
    0.220622792794229E+02    0.459862611098090E-06
    0.220647793253913E+02    0.459391624841261E-06
    0.220672793713597E+02    0.458921137542960E-06
    0.220697794173281E+02    0.458451197877884E-06
    0.220722794632965E+02    0.457981768725015E-06
    0.220747795092649E+02    0.457512736849370E-06
    0.220772795552333E+02    0.457044072687286E-06
    0.220797796012017E+02    0.456575744204569E-06
    0.220822796471700E+02    0.456107691047545E-06
    0.220847796931384E+02    0.455639825783333E-06
    0.220872797391068E+02    0.455172199352951E-06
    0.220897797850752E+02    0.454704691391000E-06
    0.220922798310436E+02    0.454237256596499E-06
    0.220947798770120E+02    0.453769813187037E-06
    0.220972799229804E+02    0.453302422052197E-06
    0.220997799689488E+02    0.452834974211179E-06
    0.221022800149172E+02    0.452367445632121E-06
    0.221047800608856E+02    0.451899780466187E-06
    0.221072801068540E+02    0.451431961191137E-06
    0.221097801528224E+02    0.450963972209132E-06
    0.221122801987908E+02    0.450495648440593E-06
    0.221147802447591E+02    0.450027105494375E-06
    0.221172802907275E+02    0.449558231794299E-06
    0.221197803366959E+02    0.449088959470142E-06
    0.221222803826643E+02    0.448619318433274E-06
    0.221247804286327E+02    0.448149248695101E-06
    0.221272804746011E+02    0.447678655979510E-06
    0.221297805205695E+02    0.447207509998004E-06
    0.221322805665379E+02    0.446735664881730E-06
    0.221347806125063E+02    0.446263144993591E-06
    0.221372806584747E+02    0.445789345212465E-06
    0.221397807044431E+02    0.445312833086250E-06
    0.221422807504115E+02    0.444816074294448E-06
    0.221447807963799E+02    0.444387962108145E-06
    0.221472808423483E+02    0.443902434233354E-06
    0.221497808883166E+02    0.443422767499238E-06
    0.221522809342850E+02    0.442942194508019E-06
    0.221547809802534E+02    0.442458353848340E-06
    0.221572810262218E+02    0.441964301745987E-06
    0.221597810721902E+02    0.441422093957050E-06
    0.221622811181586E+02    0.441428491309137E-06
    0.221647811641270E+02    0.440652783101500E-06
    0.221672812100954E+02    0.440143049740133E-06
    0.221697812560638E+02    0.439653411583394E-06
    0.221722813020322E+02    0.439168355964579E-06
    0.221747813480006E+02    0.438685270347997E-06
    0.221772813939690E+02    0.438203088969080E-06
    0.221797814399374E+02    0.437721290029821E-06
    0.221822814859058E+02    0.437239440765644E-06
    0.221847815318741E+02    0.436757705895718E-06
    0.221872815778425E+02    0.436275826519731E-06
    0.221897816238109E+02    0.435794030816120E-06
    0.221922816697793E+02    0.435312155300776E-06
    0.221947817157477E+02    0.434830751934951E-06
    0.221972817617161E+02    0.434350725742393E-06
    0.221997818076845E+02    0.433879763641100E-06
    0.222022818536529E+02    0.433343307795775E-06
    0.222047818996213E+02    0.432884340145055E-06
    0.222072819455897E+02    0.432404727605186E-06
    0.222097819915581E+02    0.431922694439090E-06
    0.222122820375265E+02    0.431440037417956E-06
    0.222147820834949E+02    0.430956944959485E-06
    0.222172821294633E+02    0.430473796712935E-06
    0.222197821754316E+02    0.429990551153904E-06
    0.222222822214000E+02    0.429507360136734E-06
    0.222247822673684E+02    0.429024262348956E-06
    0.222272823133368E+02    0.428541317622256E-06
    0.222297823593052E+02    0.428058568742357E-06
    0.222322824052736E+02    0.427576049104680E-06
    0.222347824512420E+02    0.427093887128164E-06
    0.222372824972104E+02    0.426611995457228E-06
    0.222397825431788E+02    0.426130510055289E-06
    0.222422825891472E+02    0.425649415205946E-06
    0.222447826351156E+02    0.425168776919206E-06
    0.222472826810840E+02    0.424688677820602E-06
    0.222497827270524E+02    0.424209192173603E-06
    0.222522827730208E+02    0.423730235250843E-06
    0.222547828189891E+02    0.423251891107302E-06
    0.222572828649575E+02    0.422774291256561E-06
    0.222597829109259E+02    0.422297407711649E-06
    0.222622829568943E+02    0.421821253450119E-06
    0.222647830028627E+02    0.421345931161991E-06
    0.222672830488311E+02    0.420871456871417E-06
    0.222697830947995E+02    0.420397846251007E-06
    0.222722831407679E+02    0.419925170384937E-06
    0.222747831867363E+02    0.419453461289333E-06
    0.222772832327047E+02    0.418982760831158E-06
    0.222797832786731E+02    0.418513079789025E-06
    0.222822833246415E+02    0.418044496313716E-06
    0.222847833706099E+02    0.417577009483456E-06
    0.222872834165783E+02    0.417110623562361E-06
    0.222897834625466E+02    0.416645464102893E-06
    0.222922835085150E+02    0.416181502517995E-06
    0.222947835544834E+02    0.415718765271906E-06
    0.222972836004518E+02    0.415257240143316E-06
    0.222997836464202E+02    0.414797059062580E-06
    0.223022836923886E+02    0.414338179173330E-06
    0.223047837383570E+02    0.413880623492953E-06
    0.223072837843254E+02    0.413424424278141E-06
    0.223097838302938E+02    0.412969627157028E-06
    0.223122838762622E+02    0.412516213726528E-06
    0.223147839222306E+02    0.412064214002115E-06
    0.223172839681990E+02    0.411613657150605E-06
    0.223197840141674E+02    0.411164528999199E-06
    0.223222840601358E+02    0.410716889274541E-06
    0.223247841061041E+02    0.410270714533439E-06
    0.223272841520725E+02    0.409826013273593E-06
    0.223297841980409E+02    0.409382802588566E-06
    0.223322842440093E+02    0.408941095970472E-06
    0.223347842899777E+02    0.408500873976115E-06
    0.223372843359461E+02    0.408062166168234E-06
    0.223397843819145E+02    0.407624969195891E-06
    0.223422844278829E+02    0.407189269190233E-06
    0.223447844738513E+02    0.406755046023415E-06
    0.223472845198197E+02    0.406322329968364E-06
    0.223497845657881E+02    0.405891107417316E-06
    0.223522846117565E+02    0.405461451662608E-06
    0.223547846577249E+02    0.405033099676224E-06
    0.223572847036932E+02    0.404606315683198E-06
    0.223597847496616E+02    0.404180930483757E-06
    0.223622847956300E+02    0.403757019529703E-06
    0.223647848415984E+02    0.403334527834766E-06
    0.223672848875668E+02    0.402913432283166E-06
    0.223697849335352E+02    0.402493721198333E-06
    0.223722849795036E+02    0.402075373111824E-06
    0.223747850254720E+02    0.401658392189222E-06
    0.223772850714404E+02    0.401242702898951E-06
    0.223797851174088E+02    0.400828294635199E-06
    0.223822851633772E+02    0.400415209334338E-06
    0.223847852093456E+02    0.400003316591294E-06
    0.223872852553140E+02    0.399592678716762E-06
    0.223897853012824E+02    0.399183178414336E-06
    0.223922853472507E+02    0.398774905144285E-06
    0.223947853932191E+02    0.398367728497304E-06
    0.223972854391875E+02    0.397961627443108E-06
    0.223997854851559E+02    0.397556618354296E-06
    0.224022855311243E+02    0.397152642319075E-06
    0.224047855770927E+02    0.396749658000518E-06
    0.224072856230611E+02    0.396347648867336E-06
    0.224097856690295E+02    0.395946518410929E-06
    0.224122857149979E+02    0.395546294413824E-06
    0.224147857609663E+02    0.395146935987068E-06
    0.224172858069347E+02    0.394748394075304E-06
    0.224197858529031E+02    0.394350626903013E-06
    0.224222858988715E+02    0.393953642814995E-06
    0.224247859448399E+02    0.393557310095175E-06
    0.224272859908082E+02    0.393161673308050E-06
    0.224297860367766E+02    0.392766602605135E-06
    0.224322860827450E+02    0.392372215053206E-06
    0.224347861287134E+02    0.391978354463630E-06
    0.224372861746818E+02    0.391584982130392E-06
    0.224397862206502E+02    0.391192117354340E-06
    0.224422862666186E+02    0.390799766796341E-06
    0.224447863125870E+02    0.390407652928226E-06
    0.224472863585554E+02    0.390016024697926E-06
    0.224497864045238E+02    0.389624723092150E-06
    0.224522864504922E+02    0.389233639547800E-06
    0.224547864964606E+02    0.388842940316230E-06
    0.224572865424290E+02    0.388452547626335E-06
    0.224597865883973E+02    0.388062264868589E-06
    0.224622866343657E+02    0.387672160125580E-06
    0.224647866803341E+02    0.387282281425352E-06
    0.224672867263025E+02    0.386892460991581E-06
    0.224697867722709E+02    0.386502679191405E-06
    0.224722868182393E+02    0.386112648772095E-06
    0.224747868642077E+02    0.385721560590743E-06
    0.224772869101761E+02    0.385451607057235E-06
    0.224797869561445E+02    0.384953419680072E-06
    0.224822870021129E+02    0.384564033292153E-06
    0.224847870480813E+02    0.384177492908495E-06
    0.224872870940497E+02    0.383794036629717E-06
    0.224897871400181E+02    0.383417884234708E-06
    0.224922871859865E+02    0.383067756170511E-06
    0.224947872319548E+02    0.383323522336746E-06
    0.224972872779232E+02    0.382080522769138E-06
    0.224997873238916E+02    0.381751167093286E-06
    0.225022873698600E+02    0.381377710211307E-06
    0.225047874158284E+02    0.380994444398693E-06
    0.225072874617968E+02    0.380607161588875E-06
    0.225097875077652E+02    0.380217787321135E-06
    0.225122875537336E+02    0.379827089609012E-06
    0.225147875997020E+02    0.379435530307418E-06
    0.225172876456704E+02    0.379043219656097E-06
    0.225197876916388E+02    0.378650484568037E-06
    0.225222877376072E+02    0.378257283610643E-06
    0.225247877835756E+02    0.377863983451648E-06
    0.225272878295440E+02    0.377470631086511E-06
    0.225297878755123E+02    0.377078827386353E-06
    0.225322879214807E+02    0.376691798543789E-06
    0.225347879674491E+02    0.376425519601919E-06
    0.225372880134175E+02    0.375855541057607E-06
    0.225397880593859E+02    0.375471812193010E-06
    0.225422881053543E+02    0.375078652797341E-06
    0.225447881513227E+02    0.374683110232579E-06
    0.225472881972911E+02    0.374286160497089E-06
    0.225497882432595E+02    0.373888677832919E-06
    0.225522882892279E+02    0.373490616115518E-06
    0.225547883351963E+02    0.373092199550585E-06
    0.225572883811647E+02    0.372693269512712E-06
    0.225597884271331E+02    0.372294110873618E-06
    0.225622884731015E+02    0.371894603161717E-06
    0.225647885190698E+02    0.371494879302805E-06
    0.225672885650382E+02    0.371094879079081E-06
    0.225697886110066E+02    0.370694726396883E-06
    0.225722886569750E+02    0.370294388311111E-06
    0.225747887029434E+02    0.369893880715161E-06
    0.225772887489118E+02    0.369493261098650E-06
    0.225797887948802E+02    0.369092599622394E-06
    0.225822888408486E+02    0.368691778504341E-06
    0.225847888868170E+02    0.368290975069261E-06
    0.225872889327854E+02    0.367890160201524E-06
    0.225897889787538E+02    0.367489333226906E-06
    0.225922890247222E+02    0.367088553048965E-06
    0.225947890706906E+02    0.366687874482478E-06
    0.225972891166590E+02    0.366287281851056E-06
    0.225997891626273E+02    0.365886840062551E-06
    0.226022892085957E+02    0.365486560156134E-06
    0.226047892545641E+02    0.365086495661503E-06
    0.226072893005325E+02    0.364686641418976E-06
    0.226097893465009E+02    0.364287086424994E-06
    0.226122893924693E+02    0.363887797518490E-06
    0.226147894384377E+02    0.363488858414387E-06
    0.226172894844061E+02    0.363090209417013E-06
    0.226197895303745E+02    0.362692065607738E-06
    0.226222895763429E+02    0.362294297635116E-06
    0.226247896223113E+02    0.361897004551624E-06
    0.226272896682797E+02    0.361500199542426E-06
    0.226297897142481E+02    0.361103906261150E-06
    0.226322897602165E+02    0.360708142733737E-06
    0.226347898061848E+02    0.360313000999538E-06
    0.226372898521532E+02    0.359918491329577E-06
    0.226397898981216E+02    0.359524597337587E-06
    0.226422899440900E+02    0.359131406312726E-06
    0.226447899900584E+02    0.358738925554201E-06
    0.226472900360268E+02    0.358347166917946E-06
    0.226497900819952E+02    0.357956157085915E-06
    0.226522901279636E+02    0.357566003269309E-06
    0.226547901739320E+02    0.357176646625801E-06
    0.226572902199004E+02    0.356788097251792E-06
    0.226597902658688E+02    0.356400468899818E-06
    0.226622903118372E+02    0.356013747266261E-06
    0.226647903578056E+02    0.355627913923491E-06
    0.226672904037740E+02    0.355243069991897E-06
    0.226697904497423E+02    0.354859154676186E-06
    0.226722904957107E+02    0.354476266218807E-06
    0.226747905416791E+02    0.354094368993461E-06
    0.226772905876475E+02    0.353713522067350E-06
    0.226797906336159E+02    0.353333699770615E-06
    0.226822906795843E+02    0.352954950059778E-06
    0.226847907255527E+02    0.352577307338859E-06
    0.226872907715211E+02    0.352200784372756E-06
    0.226897908174895E+02    0.351825315897143E-06
    0.226922908634579E+02    0.351451013066052E-06
    0.226947909094263E+02    0.351077782285050E-06
    0.226972909553947E+02    0.350705734564066E-06
    0.226997910013631E+02    0.350334930170013E-06
    0.227022910473314E+02    0.349965179860681E-06
    0.227047910932998E+02    0.349596637386818E-06
    0.227072911392682E+02    0.349229231675667E-06
    0.227097911852366E+02    0.348863048930749E-06
    0.227122912312050E+02    0.348497987095739E-06
    0.227147912771734E+02    0.348134205769554E-06
    0.227172913231418E+02    0.347771502330040E-06
    0.227197913691102E+02    0.347410045795535E-06
    0.227222914150786E+02    0.347049745839298E-06
    0.227247914610470E+02    0.346690647278707E-06
    0.227272915070154E+02    0.346332697429523E-06
    0.227297915529838E+02    0.345975821203891E-06
    0.227322915989522E+02    0.345620200459406E-06
    0.227347916449206E+02    0.345265704512765E-06
    0.227372916908889E+02    0.344912396673175E-06
    0.227397917368573E+02    0.344560153577775E-06
    0.227422917828257E+02    0.344208971696302E-06
    0.227447918287941E+02    0.343858985512846E-06
    0.227472918747625E+02    0.343510004147537E-06
    0.227497919207309E+02    0.343162136263783E-06
    0.227522919666993E+02    0.342815394105388E-06
    0.227547920126677E+02    0.342469562103060E-06
    0.227572920586361E+02    0.342124781064577E-06
    0.227597921046045E+02    0.341781015303930E-06
    0.227622921505729E+02    0.341438247558886E-06
    0.227647921965413E+02    0.341096398607333E-06
    0.227672922425097E+02    0.340755460979544E-06
    0.227697922884781E+02    0.340415477695868E-06
    0.227722923344464E+02    0.340076356945510E-06
    0.227747923804148E+02    0.339738063109567E-06
    0.227772924263832E+02    0.339400596228376E-06
    0.227797924723516E+02    0.339063949344614E-06
    0.227822925183200E+02    0.338728152447436E-06
    0.227847925642884E+02    0.338393011906451E-06
    0.227872926102568E+02    0.338058673608580E-06
    0.227897926562252E+02    0.337725011720923E-06
    0.227922927021936E+02    0.337392002386917E-06
    0.227947927481620E+02    0.337059568792281E-06
    0.227972927941304E+02    0.336727806444595E-06
    0.227997928400988E+02    0.336396583975624E-06
    0.228022928860672E+02    0.336065327812855E-06
    0.228047929320356E+02    0.335735628646383E-06
    0.228072929780039E+02    0.335405797610420E-06
    0.228097930239723E+02    0.335076097524484E-06
    0.228122930699407E+02    0.334745521464903E-06
    0.228147931159091E+02    0.334432110050736E-06
    0.228172931618775E+02    0.334094208322755E-06
    0.228197932078459E+02    0.333765358396579E-06
    0.228222932538143E+02    0.333437123108872E-06
    0.228247932997827E+02    0.333108716360941E-06
    0.228272933457511E+02    0.332779039547993E-06
    0.228297933917195E+02    0.332441155031548E-06
    0.228322934376879E+02    0.332181058103492E-06
    0.228347934836563E+02    0.331819342451852E-06
    0.228372935296247E+02    0.331489280115301E-06
    0.228397935755930E+02    0.331161438962342E-06
    0.228422936215614E+02    0.330834870972211E-06
    0.228447936675298E+02    0.330508786905942E-06
    0.228472937134982E+02    0.330182879030657E-06
    0.228497937594666E+02    0.329857168496831E-06
    0.228522938054350E+02    0.329531529700548E-06
    0.228547938514034E+02    0.329205845050044E-06
    0.228572938973718E+02    0.328880131138955E-06
    0.228597939433402E+02    0.328554297247243E-06
    0.228622939893086E+02    0.328228141104869E-06
    0.228647940352770E+02    0.327901588585414E-06
    0.228672940812454E+02    0.327574282118626E-06
    0.228697941272138E+02    0.327242753785510E-06
    0.228722941731822E+02    0.326990648513504E-06
    0.228747942191505E+02    0.326608832017463E-06
    0.228772942651189E+02    0.326278789604472E-06
    0.228797943110873E+02    0.325950960484250E-06
    0.228822943570557E+02    0.325623507361938E-06
    0.228847944030241E+02    0.325296125151987E-06
    0.228872944489925E+02    0.324968739208349E-06
    0.228897944949609E+02    0.324641111408517E-06
    0.228922945409293E+02    0.324313268408738E-06
    0.228947945868977E+02    0.323985265207121E-06
    0.228972946328661E+02    0.323657099844508E-06
    0.228997946788345E+02    0.323328615518009E-06
    0.229022947248029E+02    0.322999875565709E-06
    0.229047947707713E+02    0.322672308088544E-06
    0.229072948167397E+02    0.322341777215807E-06
    0.229097948627080E+02    0.322012332444859E-06
    0.229122949086764E+02    0.321682530640128E-06
    0.229147949546448E+02    0.321352553201422E-06
    0.229172950006132E+02    0.321022304555745E-06
    0.229197950465816E+02    0.320691838869855E-06
    0.229222950925500E+02    0.320361099847867E-06
    0.229247951385184E+02    0.320030010881967E-06
    0.229272951844868E+02    0.319698874313938E-06
    0.229297952304552E+02    0.319367251795420E-06
    0.229322952764236E+02    0.319035758842288E-06
    0.229347953223920E+02    0.318703881794001E-06
    0.229372953683604E+02    0.318371835603706E-06
    0.229397954143288E+02    0.318039575221995E-06
    0.229422954602972E+02    0.317707184333689E-06
    0.229447955062655E+02    0.317374598381625E-06
    0.229472955522339E+02    0.317041880251464E-06
    0.229497955982023E+02    0.316709003953327E-06
    0.229522956441707E+02    0.316376049577351E-06
    0.229547956901391E+02    0.316043032423668E-06
    0.229572957361075E+02    0.315709908839051E-06
    0.229597957820759E+02    0.315376719135442E-06
    0.229622958280443E+02    0.315043499082727E-06
    0.229647958740127E+02    0.314710308327380E-06
    0.229672959199811E+02    0.314377074187527E-06
    0.229697959659495E+02    0.314043883397896E-06
    0.229722960119179E+02    0.313710713942302E-06
    0.229747960578863E+02    0.313377644278791E-06
    0.229772961038547E+02    0.313044655209311E-06
    0.229797961498230E+02    0.312711808176503E-06
    0.229822961957914E+02    0.312379060539901E-06
    0.229847962417598E+02    0.312046472662880E-06
    0.229872962877282E+02    0.311714110250658E-06
    0.229897963336966E+02    0.311381910657893E-06
    0.229922963796650E+02    0.311049920132773E-06
    0.229947964256334E+02    0.310718322007030E-06
    0.229972964716018E+02    0.310386882581457E-06
    0.229997965175702E+02    0.310055855028761E-06
    0.230022965635386E+02    0.309725103929662E-06
    0.230047966095070E+02    0.309394684551445E-06
    0.230072966554754E+02    0.309064719396182E-06
    0.230097967014438E+02    0.308735089309932E-06
    0.230122967474122E+02    0.308405959786840E-06
    0.230147967933805E+02    0.308077245245755E-06
    0.230172968393489E+02    0.307749030716455E-06
    0.230197968853173E+02    0.307421299875611E-06
    0.230222969312857E+02    0.307094148411629E-06
    0.230247969772541E+02    0.306767522023351E-06
    0.230272970232225E+02    0.306441459562134E-06
    0.230297970691909E+02    0.306115984437327E-06
    0.230322971151593E+02    0.305791113993620E-06
    0.230347971611277E+02    0.305466957942854E-06
    0.230372972070961E+02    0.305143423533747E-06
    0.230397972530645E+02    0.304820557660928E-06
    0.230422972990329E+02    0.304498441163902E-06
    0.230447973450013E+02    0.304177011100135E-06
    0.230472973909696E+02    0.303856306670208E-06
    0.230497974369380E+02    0.303536397245935E-06
    0.230522974829064E+02    0.303217208449300E-06
    0.230547975288748E+02    0.302898868884345E-06
    0.230572975748432E+02    0.302581290792456E-06
    0.230597976208116E+02    0.302264600750789E-06
    0.230622976667800E+02    0.301948673623067E-06
    0.230647977127484E+02    0.301633617357894E-06
    0.230672977587168E+02    0.301319414263906E-06
    0.230697978046852E+02    0.301006108372555E-06
    0.230722978506536E+02    0.300693691478818E-06
    0.230747978966220E+02    0.300382172403727E-06
    0.230772979425904E+02    0.300071475361704E-06
    0.230797979885588E+02    0.299761758447112E-06
    0.230822980345271E+02    0.299453005167961E-06
    0.230847980804955E+02    0.299145103948310E-06
    0.230872981264639E+02    0.298838124770407E-06
    0.230897981724323E+02    0.298532049562567E-06
    0.230922982184007E+02    0.298226957157524E-06
    0.230947982643691E+02    0.297922775490571E-06
    0.230972983103375E+02    0.297619552270011E-06
    0.230997983563059E+02    0.297317233238650E-06
    0.231022984022743E+02    0.297015901735339E-06
    0.231047984482427E+02    0.296715358842988E-06
    0.231072984942111E+02    0.296415891983616E-06
    0.231097985401795E+02    0.296117329510722E-06
    0.231122985861479E+02    0.295819701246565E-06
    0.231147986321163E+02    0.295522888211308E-06
    0.231172986780846E+02    0.295227067360746E-06
    0.231197987240530E+02    0.294932067168309E-06
    0.231222987700214E+02    0.294638050420312E-06
    0.231247988159898E+02    0.294344801519638E-06
    0.231272988619582E+02    0.294052484366434E-06
    0.231297989079266E+02    0.293761124893208E-06
    0.231322989538950E+02    0.293470477884781E-06
    0.231347989998634E+02    0.293180639701880E-06
    0.231372990458318E+02    0.292891703909058E-06
    0.231397990918002E+02    0.292603588427449E-06
    0.231422991377686E+02    0.292316137123023E-06
    0.231447991837370E+02    0.292028986729743E-06
    0.231472992297054E+02    0.291743638547115E-06
    0.231497992756738E+02    0.291458481458013E-06
    0.231522993216421E+02    0.291174632469050E-06
    0.231547993676105E+02    0.290884582866507E-06
    0.231572994135789E+02    0.290605031554735E-06
    0.231597994595473E+02    0.290322174931803E-06
    0.231622995055157E+02    0.290039361794680E-06
    0.231647995514841E+02    0.289755766880474E-06
    0.231672995974525E+02    0.289469144225950E-06
    0.231697996434209E+02    0.289154285561843E-06
    0.231722996893893E+02    0.288969949113925E-06
    0.231747997353577E+02    0.288662719307450E-06
    0.231772997813261E+02    0.288378701913241E-06
    0.231797998272945E+02    0.288098563405251E-06
    0.231822998732629E+02    0.287820067745024E-06
    0.231847999192312E+02    0.287542462182466E-06
    0.231872999651996E+02    0.287265634197573E-06
    0.231898000111680E+02    0.286989382602943E-06
    0.231923000571364E+02    0.286713616443176E-06
    0.231948001031048E+02    0.286438292838529E-06
    0.231973001490732E+02    0.286163465925289E-06
    0.231998001950416E+02    0.285888812849744E-06
    0.232023002410100E+02    0.285614551958439E-06
    0.232048002869784E+02    0.285340521161145E-06
    0.232073003329468E+02    0.285066740422042E-06
    0.232098003789152E+02    0.284792839953001E-06
    0.232123004248836E+02    0.284523298472196E-06
    0.232148004708520E+02    0.284248017748152E-06
    0.232173005168204E+02    0.283974935644836E-06
    0.232198005627887E+02    0.283702126326545E-06
    0.232223006087571E+02    0.283429537220564E-06
    0.232248006547255E+02    0.283157022136998E-06
    0.232273007006939E+02    0.282884606474342E-06
    0.232298007466623E+02    0.282612257121327E-06
    0.232323007926307E+02    0.282339962987119E-06
    0.232348008385991E+02    0.282067672794212E-06
    0.232373008845675E+02    0.281795465796299E-06
    0.232398009305359E+02    0.281523166574857E-06
    0.232423009765043E+02    0.281250834513661E-06
    0.232448010224727E+02    0.280978538210834E-06
    0.232473010684411E+02    0.280706122938117E-06
    0.232498011144095E+02    0.280433630523180E-06
    0.232523011603779E+02    0.280161026326752E-06
    0.232548012063462E+02    0.279888366247850E-06
    0.232573012523146E+02    0.279615560642605E-06
    0.232598012982830E+02    0.279342597644118E-06
    0.232623013442514E+02    0.279069508704300E-06
    0.232648013902198E+02    0.278796222511760E-06
    0.232673014361882E+02    0.278522878456616E-06
    0.232698014821566E+02    0.278249314570010E-06
    0.232723015281250E+02    0.277975552661885E-06
    0.232748015740934E+02    0.277701593013454E-06
    0.232773016200618E+02    0.277427509312192E-06
    0.232798016660302E+02    0.277153140288815E-06
    0.232823017119986E+02    0.276878600865716E-06
    0.232848017579670E+02    0.276603833443187E-06
    0.232873018039354E+02    0.276328896026013E-06
    0.232898018499037E+02    0.276053718735517E-06
    0.232923018958721E+02    0.275778314685950E-06
    0.232948019418405E+02    0.275502766641660E-06
    0.232973019878089E+02    0.275226931568871E-06
    0.232998020337773E+02    0.274950884433675E-06
    0.233023020797457E+02    0.274674659305986E-06
    0.233048021257141E+02    0.274398195425585E-06
    0.233073021716825E+02    0.274121537309689E-06
    0.233098022176509E+02    0.273844653711874E-06
    0.233123022636193E+02    0.273567610590377E-06
    0.233148023095877E+02    0.273290361645673E-06
    0.233173023555561E+02    0.273012941564799E-06
    0.233198024015245E+02    0.272735341609427E-06
    0.233223024474929E+02    0.272457542486735E-06
    0.233248024934612E+02    0.272179646749426E-06
    0.233273025394296E+02    0.271901579431433E-06
    0.233298025853980E+02    0.271623347357744E-06
    0.233323026313664E+02    0.271345036173975E-06
    0.233348026773348E+02    0.271066575588098E-06
    0.233373027233032E+02    0.270788037504899E-06
    0.233398027692716E+02    0.270509407716400E-06
    0.233423028152400E+02    0.270230720644434E-06
    0.233448028612084E+02    0.269951969054676E-06
    0.233473029071768E+02    0.269673165195085E-06
    0.233498029531452E+02    0.269394333884667E-06
    0.233523029991136E+02    0.269115489443285E-06
    0.233548030450820E+02    0.268836674848396E-06
    0.233573030910504E+02    0.268557859568997E-06
    0.233598031370187E+02    0.268279080936535E-06
    0.233623031829871E+02    0.268000333514750E-06
    0.233648032289555E+02    0.267721730938646E-06
    0.233673032749239E+02    0.267443185907710E-06
    0.233698033208923E+02    0.267164754878352E-06
    0.233723033668607E+02    0.266886485118538E-06
    0.233748034128291E+02    0.266608342552653E-06
    0.233773034587975E+02    0.266330345330702E-06
    0.233798035047659E+02    0.266052595636826E-06
    0.233823035507343E+02    0.265775021386697E-06
    0.233848035967027E+02    0.265497677043587E-06
    0.233873036426711E+02    0.265220602099669E-06
    0.233898036886395E+02    0.264943759198490E-06
    0.233923037346079E+02    0.264667236621057E-06
    0.233948037805762E+02    0.264390999089769E-06
    0.233973038265446E+02    0.264116497154402E-06
    0.233998038725130E+02    0.263839580625365E-06
    0.234023039184814E+02    0.263564391603880E-06
    0.234048039644498E+02    0.263289591871279E-06
    0.234073040104182E+02    0.263015181655152E-06
    0.234098040563866E+02    0.262741243798660E-06
    0.234123041023550E+02    0.262467723398461E-06
    0.234148041483234E+02    0.262194649364379E-06
    0.234173041942918E+02    0.261922061482560E-06
    0.234198042402602E+02    0.261650019912200E-06
    0.234223042862286E+02    0.261378450554860E-06
    0.234248043321970E+02    0.261107366569722E-06
    0.234273043781653E+02    0.260836876860559E-06
    0.234298044241337E+02    0.260566965745679E-06
    0.234323044701021E+02    0.260297609371961E-06
    0.234348045160705E+02    0.260028846430074E-06
    0.234373045620389E+02    0.259760711119821E-06
    0.234398046080073E+02    0.259493195462836E-06
    0.234423046539757E+02    0.259226284866721E-06
    0.234448046999441E+02    0.258960061531353E-06
    0.234473047459125E+02    0.258694480074742E-06
    0.234498047918809E+02    0.258429583004350E-06
    0.234523048378493E+02    0.258165356749850E-06
    0.234548048838177E+02    0.257901851763692E-06
    0.234573049297861E+02    0.257639022081831E-06
    0.234598049757545E+02    0.257376969664840E-06
    0.234623050217228E+02    0.257115585027386E-06
    0.234648050676912E+02    0.256854969385113E-06
    0.234673051136596E+02    0.256595095256548E-06
    0.234698051596280E+02    0.256335936672576E-06
    0.234723052055964E+02    0.256077621647414E-06
    0.234748052515648E+02    0.255820091325345E-06
    0.234773052975332E+02    0.255563409847570E-06
    0.234798053435016E+02    0.255307506618706E-06
    0.234823053894700E+02    0.255052263284628E-06
    0.234848054354384E+02    0.254797979542380E-06
    0.234873054814068E+02    0.254544654910967E-06
    0.234898055273752E+02    0.254292067451245E-06
    0.234923055733436E+02    0.254041175479573E-06
    0.234948056193120E+02    0.253792110090382E-06
[truncated: 8,008 more chars]
