# Supplementary material for: Multi-photon above threshold ionization of multi-electron atoms and molecules using the R-matrix approach
Source: Sci Rep. 2021 Jun 3;11:11686. doi: 10.1038/s41598-021-89733-z (PMC8175388; doi:10.1038/s41598-021-89733-z)
Supplement: Supplementary file 1 — Supplementary Information. [file 41598_2021_89733_MOESM1_ESM.zip › He-FCI.dADZ.L4.R100.B150.13states-multidip-fkmat-Nppt3.txt]

    0.123014983261005E+02    0.705328395268251E-01
    0.123064984180372E+02    0.705618713027193E-01
    0.123114985099740E+02    0.705906157951334E-01
    0.123164986019108E+02    0.706190736728575E-01
    0.123214986938476E+02    0.706472455642801E-01
    0.123264987857844E+02    0.706751320766483E-01
    0.123314988777212E+02    0.707027338153499E-01
    0.123364989696580E+02    0.707300514011547E-01
    0.123414990615948E+02    0.707570854837499E-01
    0.123464991535315E+02    0.707838367491866E-01
    0.123514992454683E+02    0.708103058680913E-01
    0.123564993374051E+02    0.708364938833713E-01
    0.123614994293419E+02    0.708624012767575E-01
    0.123664995212787E+02    0.708880290514894E-01
    0.123714996132155E+02    0.709133780755796E-01
    0.123764997051523E+02    0.709384492407675E-01
    0.123814997970891E+02    0.709632434457043E-01
    0.123864998890258E+02    0.709877615862529E-01
    0.123914999809626E+02    0.710120045479025E-01
    0.123965000728994E+02    0.710359732002671E-01
    0.124015001648362E+02    0.710596683938056E-01
    0.124065002567730E+02    0.710830909587627E-01
    0.124115003487098E+02    0.711062417061375E-01
    0.124165004406466E+02    0.711291214303914E-01
    0.124215005325834E+02    0.711517309134491E-01
    0.124265006245201E+02    0.711740709295381E-01
    0.124315007164569E+02    0.711961422503624E-01
    0.124365008083937E+02    0.712179456501060E-01
    0.124415009003305E+02    0.712394819096715E-01
    0.124465009922673E+02    0.712607518188801E-01
    0.124515010842041E+02    0.712817561684982E-01
    0.124565011761409E+02    0.713024953011318E-01
    0.124615012680777E+02    0.713229720130110E-01
    0.124665013600144E+02    0.713431845050258E-01
    0.124715014519512E+02    0.713631351431664E-01
    0.124765015438880E+02    0.713828245132714E-01
    0.124815016358248E+02    0.714022535140773E-01
    0.124865017277616E+02    0.714214230452754E-01
    0.124915018196984E+02    0.714403340097485E-01
    0.124965019116352E+02    0.714589873108557E-01
    0.125015020035720E+02    0.714773838497477E-01
    0.125065020955087E+02    0.714955245231134E-01
    0.125115021874455E+02    0.715134102215034E-01
    0.125165022793823E+02    0.715310418282666E-01
    0.125215023713191E+02    0.715484202191220E-01
    0.125265024632559E+02    0.715655462623275E-01
    0.125315025551927E+02    0.715824208193742E-01
    0.125365026471295E+02    0.715990447461161E-01
    0.125415027390663E+02    0.716154188942227E-01
    0.125465028310030E+02    0.716315441128204E-01
    0.125515029229398E+02    0.716474212502031E-01
    0.125565030148766E+02    0.716630511554802E-01
    0.125615031068134E+02    0.716784346799910E-01
    0.125665031987502E+02    0.716935726781859E-01
    0.125715032906870E+02    0.717084660061817E-01
    0.125765033826238E+02    0.717231154553842E-01
    0.125815034745606E+02    0.717375221989423E-01
    0.125865035664973E+02    0.717516866998849E-01
    0.125915036584341E+02    0.717656101734328E-01
    0.125965037503709E+02    0.717792932672693E-01
    0.126015038423077E+02    0.717927369834604E-01
    0.126065039342445E+02    0.718059422047798E-01
    0.126115040261813E+02    0.718189098241289E-01
    0.126165041181181E+02    0.718316407356950E-01
    0.126215042100549E+02    0.718441358329395E-01
    0.126265043019916E+02    0.718563960073065E-01
    0.126315043939284E+02    0.718684221471968E-01
    0.126365044858652E+02    0.718802151371643E-01
    0.126415045778020E+02    0.718917758573348E-01
    0.126465046697388E+02    0.719031051830499E-01
    0.126515047616756E+02    0.719142039847452E-01
    0.126565048536124E+02    0.719250731280447E-01
    0.126615049455492E+02    0.719357134740501E-01
    0.126665050374859E+02    0.719461258798052E-01
    0.126715051294227E+02    0.719563111988888E-01
    0.126765052213595E+02    0.719662702821027E-01
    0.126815053132963E+02    0.719760039782150E-01
    0.126865054052331E+02    0.719855131347013E-01
    0.126915054971699E+02    0.719947985984521E-01
    0.126965055891067E+02    0.720038612163441E-01
    0.127015056810435E+02    0.720127018354780E-01
    0.127065057729802E+02    0.720213213016744E-01
    0.127115058649170E+02    0.720297204161787E-01
    0.127165059568538E+02    0.720379002571690E-01
    0.127215060487906E+02    0.720458613772828E-01
    0.127265061407274E+02    0.720536047667298E-01
    0.127315062326642E+02    0.720611313420516E-01
    0.127365063246010E+02    0.720684418312508E-01
    0.127415064165378E+02    0.720755371792580E-01
    0.127465065084745E+02    0.720824182308022E-01
    0.127515066004113E+02    0.720890858442078E-01
    0.127565066923481E+02    0.720955408781440E-01
    0.127615067842849E+02    0.721017841902724E-01
    0.127665068762217E+02    0.721078166365679E-01
    0.127715069681585E+02    0.721136390708050E-01
    0.127765070600953E+02    0.721192523441311E-01
    0.127815071520321E+02    0.721246573047322E-01
    0.127865072439688E+02    0.721298547975797E-01
    0.127915073359056E+02    0.721348456642712E-01
    0.127965074278424E+02    0.721396307429637E-01
    0.128015075197792E+02    0.721442108683898E-01
    0.128065076117160E+02    0.721485868719549E-01
    0.128115077036528E+02    0.721527595819065E-01
    0.128165077955896E+02    0.721567298235551E-01
    0.128215078875264E+02    0.721604984195374E-01
    0.128265079794631E+02    0.721640661901026E-01
    0.128315080713999E+02    0.721674339533914E-01
    0.128365081633367E+02    0.721706025256740E-01
    0.128415082552735E+02    0.721735727214591E-01
    0.128465083472103E+02    0.721763453532165E-01
    0.128515084391471E+02    0.721789212296099E-01
    0.128565085310839E+02    0.721813011442047E-01
    0.128615086230207E+02    0.721834856107638E-01
    0.128665087149574E+02    0.721854767807643E-01
    0.128715088068942E+02    0.721872737036333E-01
    0.128765088988310E+02    0.721888780110050E-01
    0.128815089907678E+02    0.721902904521575E-01
    0.128865090827046E+02    0.721915118619807E-01
    0.128915091746414E+02    0.721925429525091E-01
    0.128965092665782E+02    0.721933846153294E-01
    0.129015093585150E+02    0.721940376303221E-01
    0.129065094504517E+02    0.721945028006885E-01
    0.129115095423885E+02    0.721947809282330E-01
    0.129165096343253E+02    0.721948728126866E-01
    0.129215097262621E+02    0.721947792513669E-01
    0.129265098181989E+02    0.721945010389146E-01
    0.129315099101357E+02    0.721940389670710E-01
    0.129365100020725E+02    0.721933938244976E-01
    0.129415100940093E+02    0.721925663966353E-01
    0.129465101859460E+02    0.721915574656117E-01
    0.129515102778828E+02    0.721903678101814E-01
    0.129565103698196E+02    0.721889982057213E-01
    0.129615104617564E+02    0.721874494242601E-01
    0.129665105536932E+02    0.721857222345444E-01
    0.129715106456300E+02    0.721838174021442E-01
    0.129765107375668E+02    0.721817356895823E-01
    0.129815108295036E+02    0.721794778564798E-01
    0.129865109214403E+02    0.721770446597261E-01
    0.129915110133771E+02    0.721744368536378E-01
    0.129965111053139E+02    0.721716551901094E-01
    0.130015111972507E+02    0.721687004187129E-01
    0.130065112891875E+02    0.721655732866702E-01
    0.130115113811243E+02    0.721622745384206E-01
    0.130165114730611E+02    0.721588049134988E-01
    0.130215115649979E+02    0.721551651324867E-01
    0.130265116569346E+02    0.721513552724562E-01
    0.130315117488714E+02    0.721473784966548E-01
    0.130365118408082E+02    0.721432327578953E-01
    0.130415119327450E+02    0.721389199029426E-01
    0.130465120246818E+02    0.721344406276110E-01
    0.130515121166186E+02    0.721297956586380E-01
    0.130565122085554E+02    0.721249857110917E-01
    0.130615123004922E+02    0.721200115793442E-01
    0.130665123924289E+02    0.721148739144162E-01
    0.130715124843657E+02    0.721095734779585E-01
    0.130765125763025E+02    0.721041109941475E-01
    0.130815126682393E+02    0.720984871866961E-01
    0.130865127601761E+02    0.720927027773841E-01
    0.130915128521129E+02    0.720867584857657E-01
    0.130965129440497E+02    0.720806550290124E-01
    0.131015130359865E+02    0.720743931217916E-01
    0.131065131279232E+02    0.720679734761716E-01
    0.131115132198600E+02    0.720613968015428E-01
    0.131165133117968E+02    0.720546638045641E-01
    0.131215134037336E+02    0.720477751891253E-01
    0.131265134956704E+02    0.720407316563282E-01
    0.131315135876072E+02    0.720335339044964E-01
    0.131365136795440E+02    0.720261826291906E-01
    0.131415137714808E+02    0.720186785232527E-01
    0.131465138634175E+02    0.720110222768601E-01
    0.131515139553543E+02    0.720032145775911E-01
    0.131565140472911E+02    0.719952561105076E-01
    0.131615141392279E+02    0.719871475582394E-01
    0.131665142311647E+02    0.719788896010717E-01
    0.131715143231015E+02    0.719704829170405E-01
    0.131765144150383E+02    0.719619281820128E-01
    0.131815145069751E+02    0.719532260697632E-01
    0.131865145989118E+02    0.719443772520112E-01
    0.131915146908486E+02    0.719353823983636E-01
    0.131965147827854E+02    0.719262421758131E-01
    0.132015148747222E+02    0.719169572442398E-01
    0.132065149666590E+02    0.719075284356993E-01
    0.132115150585958E+02    0.718979559972531E-01
    0.132165151505326E+02    0.718882409483428E-01
    0.132215152424694E+02    0.718783838514438E-01
    0.132265153344061E+02    0.718683853606509E-01
    0.132315154263429E+02    0.718582461307399E-01
    0.132365155182797E+02    0.718479668140555E-01
    0.132415156102165E+02    0.718375480470064E-01
    0.132465157021533E+02    0.718269905749124E-01
    0.132515157940901E+02    0.718162948989444E-01
    0.132565158860269E+02    0.718054617473724E-01
    0.132615159779637E+02    0.717944917544825E-01
    0.132665160699004E+02    0.717833855610144E-01
    0.132715161618372E+02    0.717721438063155E-01
    0.132765162537740E+02    0.717607671275934E-01
    0.132815163457108E+02    0.717492561597105E-01
    0.132865164376476E+02    0.717376115350861E-01
    0.132915165295844E+02    0.717258338836301E-01
    0.132965166215212E+02    0.717139238326959E-01
    0.133015167134580E+02    0.717018820070487E-01
    0.133065168053948E+02    0.716897090288441E-01
    0.133115168973315E+02    0.716774055176207E-01
    0.133165169892683E+02    0.716649720903003E-01
    0.133215170812051E+02    0.716524093612074E-01
    0.133265171731419E+02    0.716397179420891E-01
    0.133315172650787E+02    0.716268984421500E-01
    0.133365173570155E+02    0.716139514680978E-01
    0.133415174489523E+02    0.716008776241912E-01
    0.133465175408890E+02    0.715876775122964E-01
    0.133515176328258E+02    0.715743517319526E-01
    0.133565177247626E+02    0.715609008804310E-01
    0.133615178166994E+02    0.715473255528122E-01
    0.133665179086362E+02    0.715336263420566E-01
    0.133715180005730E+02    0.715198038390847E-01
    0.133765180925098E+02    0.715058586328856E-01
    0.133815181844466E+02    0.714917913106983E-01
    0.133865182763834E+02    0.714776024584930E-01
    0.133915183683201E+02    0.714632926633336E-01
    0.133965184602569E+02    0.714488625519478E-01
    0.134015185521937E+02    0.714343124545027E-01
    0.134065186441305E+02    0.714196433161710E-01
    0.134115187360673E+02    0.714048555186950E-01
    0.134165188280041E+02    0.713899496568615E-01
    0.134215189199409E+02    0.713749263058753E-01
    0.134265190118777E+02    0.713597860371984E-01
    0.134315191038144E+02    0.713445294199258E-01
    0.134365191957512E+02    0.713291570206637E-01
    0.134415192876880E+02    0.713136693986170E-01
    0.134465193796248E+02    0.712980671673134E-01
    0.134515194715616E+02    0.712823508006216E-01
    0.134565195634984E+02    0.712665209141079E-01
    0.134615196554352E+02    0.712505780567844E-01
    0.134665197473720E+02    0.712345227837110E-01
    0.134715198393087E+02    0.712183556486029E-01
    0.134765199312455E+02    0.712020772032915E-01
    0.134815200231823E+02    0.711856879975916E-01
    0.134865201151191E+02    0.711691885792473E-01
    0.134915202070559E+02    0.711525794938976E-01
    0.134965202989927E+02    0.711358612850551E-01
    0.135015203909295E+02    0.711190344940877E-01
    0.135065204828663E+02    0.711020996602124E-01
    0.135115205748030E+02    0.710850573204897E-01
    0.135165206667398E+02    0.710679080098280E-01
    0.135215207586766E+02    0.710506522609899E-01
    0.135265208506134E+02    0.710332906046073E-01
    0.135315209425502E+02    0.710158235691992E-01
    0.135365210344870E+02    0.709982516811942E-01
    0.135415211264238E+02    0.709805754649596E-01
    0.135465212183606E+02    0.709627954428320E-01
    0.135515213102973E+02    0.709449121351508E-01
    0.135565214022341E+02    0.709269260602987E-01
    0.135615214941709E+02    0.709088377347414E-01
    0.135665215861077E+02    0.708906476730777E-01
    0.135715216780445E+02    0.708723563880981E-01
    0.135765217699813E+02    0.708539643908675E-01
    0.135815218619181E+02    0.708354721908705E-01
    0.135865219538549E+02    0.708168802963288E-01
    0.135915220457916E+02    0.707981892151676E-01
    0.135965221377284E+02    0.707793994592365E-01
    0.136015222296652E+02    0.707605115838268E-01
    0.136065223216020E+02    0.707415253969229E-01
    0.136115224135388E+02    0.707224428595974E-01
    0.136165225054756E+02    0.707032633718185E-01
    0.136215225974124E+02    0.706839876676410E-01
    0.136265226893492E+02    0.706646162567131E-01
    0.136315227812859E+02    0.706451496349864E-01
    0.136365228732227E+02    0.706255882942620E-01
    0.136415229651595E+02    0.706059327238426E-01
    0.136465230570963E+02    0.705861834109051E-01
    0.136515231490331E+02    0.705663408402459E-01
    0.136565232409699E+02    0.705464054895345E-01
    0.136615233329067E+02    0.705263778871315E-01
    0.136665234248435E+02    0.705062584322938E-01
    0.136715235167802E+02    0.704860476539098E-01
    0.136765236087170E+02    0.704657460205103E-01
    0.136815237006538E+02    0.704453540058540E-01
    0.136865237925906E+02    0.704248720824202E-01
    0.136915238845274E+02    0.704043007209240E-01
    0.136965239764642E+02    0.703836403902119E-01
    0.137015240684010E+02    0.703628915572222E-01
    0.137065241603378E+02    0.703420546869605E-01
    0.137115242522745E+02    0.703211302424916E-01
    0.137165243442113E+02    0.703001186849267E-01
    0.137215244361481E+02    0.702790204734271E-01
    0.137265245280849E+02    0.702578360652002E-01
    0.137315246200217E+02    0.702365659155082E-01
    0.137365247119585E+02    0.702152104776748E-01
    0.137415248038953E+02    0.701937702030977E-01
    0.137465248958321E+02    0.701722455412657E-01
    0.137515249877688E+02    0.701506369397752E-01
    0.137565250797056E+02    0.701289448443506E-01
    0.137615251716424E+02    0.701071696988677E-01
    0.137665252635792E+02    0.700853119453787E-01
    0.137715253555160E+02    0.700633720241338E-01
    0.137765254474528E+02    0.700413503736043E-01
    0.137815255393896E+02    0.700192474305050E-01
    0.137865256313264E+02    0.699970636298025E-01
    0.137915257232631E+02    0.699747994047129E-01
    0.137965258151999E+02    0.699524551866626E-01
    0.138015259071367E+02    0.699300314051558E-01
    0.138065259990735E+02    0.699075284874037E-01
    0.138115260910103E+02    0.698849468570893E-01
    0.138165261829471E+02    0.698622869290103E-01
    0.138215262748839E+02    0.698395490648280E-01
    0.138265263668207E+02    0.698167350967391E-01
    0.138315264587574E+02    0.697938420336259E-01
    0.138365265506942E+02    0.697708731743159E-01
    0.138415266426310E+02    0.697478281824042E-01
    0.138465267345678E+02    0.697247074439354E-01
    0.138515268265046E+02    0.697015113672450E-01
    0.138565269184414E+02    0.696782403637343E-01
    0.138615270103782E+02    0.696548948447305E-01
    0.138665271023150E+02    0.696314752206325E-01
    0.138715271942517E+02    0.696079819005715E-01
    0.138765272861885E+02    0.695844152920985E-01
    0.138815273781253E+02    0.695607758001173E-01
    0.138865274700621E+02    0.695370638096174E-01
    0.138915275619989E+02    0.695132798334688E-01
    0.138965276539357E+02    0.694894241149326E-01
    0.139015277458725E+02    0.694654971381756E-01
    0.139065278378093E+02    0.694414992941196E-01
    0.139115279297460E+02    0.694174309796328E-01
    0.139165280216828E+02    0.693932925909369E-01
    0.139215281136196E+02    0.693690845229754E-01
    0.139265282055564E+02    0.693448071692783E-01
    0.139315282974932E+02    0.693204609219145E-01
    0.139365283894300E+02    0.692960461714764E-01
    0.139415284813668E+02    0.692715633070706E-01
    0.139465285733036E+02    0.692470127163162E-01
    0.139515286652403E+02    0.692223947853455E-01
    0.139565287571771E+02    0.691977098988060E-01
    0.139615288491139E+02    0.691729584398669E-01
    0.139665289410507E+02    0.691481407902267E-01
    0.139715290329875E+02    0.691232573301194E-01
    0.139765291249243E+02    0.690983084383276E-01
    0.139815292168611E+02    0.690732944921922E-01
    0.139865293087979E+02    0.690482158676253E-01
    0.139915294007347E+02    0.690230729391252E-01
    0.139965294926714E+02    0.689978660797870E-01
    0.140015295846082E+02    0.689725956613200E-01
    0.140065296765450E+02    0.689472620540589E-01
    0.140115297684818E+02    0.689218656269755E-01
    0.140165298604186E+02    0.688964067476874E-01
    0.140215299523554E+02    0.688708857824604E-01
    0.140265300442922E+02    0.688453030961962E-01
    0.140315301362289E+02    0.688196590523947E-01
    0.140365302281657E+02    0.687939540130447E-01
    0.140415303201025E+02    0.687681883383117E-01
    0.140465304120393E+02    0.687423623855224E-01
    0.140515305039761E+02    0.687164765045401E-01
    0.140565305959129E+02    0.686905309944742E-01
    0.140615306878497E+02    0.686645269840326E-01
    0.140665307797865E+02    0.686384631893830E-01
    0.140715308717232E+02    0.686123411991675E-01
    0.140765309636600E+02    0.685861610955988E-01
    0.140815310555968E+02    0.685599232123660E-01
    0.140865311475336E+02    0.685336278954033E-01
    0.140915312394704E+02    0.685072754921766E-01
    0.140965313314072E+02    0.684808663497928E-01
    0.141015314233440E+02    0.684544008144762E-01
    0.141065315152808E+02    0.684278792313776E-01
    0.141115316072175E+02    0.684013019444922E-01
    0.141165316991543E+02    0.683746692966199E-01
    0.141215317910911E+02    0.683479816293528E-01
    0.141265318830279E+02    0.683212392831643E-01
    0.141315319749647E+02    0.682944426171712E-01
    0.141365320669015E+02    0.682675919061466E-01
    0.141415321588383E+02    0.682406875516813E-01
    0.141465322507751E+02    0.682137298662612E-01
    0.141515323427118E+02    0.681867191839273E-01
    0.141565324346486E+02    0.681596558372471E-01
    0.141615325265854E+02    0.681325401574270E-01
    0.141665326185222E+02    0.681053724743282E-01
    0.141715327104590E+02    0.680781531164626E-01
    0.141765328023958E+02    0.680508824109886E-01
    0.141815328943326E+02    0.680235606837092E-01
    0.141865329862694E+02    0.679961882590672E-01
    0.141915330782061E+02    0.679687654601477E-01
    0.141965331701429E+02    0.679412926086745E-01
    0.142015332620797E+02    0.679137700250143E-01
    0.142065333540165E+02    0.678861980281794E-01
    0.142115334459533E+02    0.678585769358328E-01
    0.142165335378901E+02    0.678309070642914E-01
    0.142215336298269E+02    0.678031887285381E-01
    0.142265337217637E+02    0.677754222422255E-01
    0.142315338137004E+02    0.677476079176891E-01
    0.142365339056372E+02    0.677197460659565E-01
    0.142415339975740E+02    0.676918369967586E-01
    0.142465340895108E+02    0.676638810185445E-01
    0.142515341814476E+02    0.676358784384939E-01
    0.142565342733844E+02    0.676078295625326E-01
    0.142615343653212E+02    0.675797346953483E-01
    0.142665344572580E+02    0.675515941404116E-01
    0.142715345491947E+02    0.675234081999958E-01
    0.142765346411315E+02    0.674951771752096E-01
    0.142815347330683E+02    0.674669013660489E-01
    0.142865348250051E+02    0.674385810714949E-01
    0.142915349169419E+02    0.674102165897702E-01
    0.142965350088787E+02    0.673818082192076E-01
    0.143015351008155E+02    0.673533562628725E-01
    0.143065351927523E+02    0.673248611081414E-01
    0.143115352846890E+02    0.672963225497750E-01
    0.143165353766258E+02    0.672677416031298E-01
    0.143215354685626E+02    0.672391181824947E-01
    0.143265355604994E+02    0.672104526157533E-01
    0.143315356524362E+02    0.671817451966683E-01
    0.143365357443730E+02    0.671529962142226E-01
    0.143415358363098E+02    0.671242059554150E-01
    0.143465359282466E+02    0.670953747058616E-01
    0.143515360201833E+02    0.670665027499803E-01
    0.143565361121201E+02    0.670375903710654E-01
    0.143615362040569E+02    0.670086378513153E-01
    0.143665362959937E+02    0.669796454718503E-01
    0.143715363879305E+02    0.669506135127179E-01
    0.143765364798673E+02    0.669215422528864E-01
    0.143815365718041E+02    0.668924319701844E-01
    0.143865366637409E+02    0.668632829405122E-01
    0.143915367556776E+02    0.668340954466550E-01
    0.143965368476144E+02    0.668048697517484E-01
    0.144015369395512E+02    0.667756061365346E-01
    0.144065370314880E+02    0.667463048726798E-01
    0.144115371234248E+02    0.667169662316999E-01
    0.144165372153616E+02    0.666875904841488E-01
    0.144215373072984E+02    0.666581778995525E-01
    0.144265373992352E+02    0.666287287464027E-01
    0.144315374911719E+02    0.665992432921568E-01
    0.144365375831087E+02    0.665697218032369E-01
    0.144415376750455E+02    0.665401645450392E-01
    0.144465377669823E+02    0.665105717819326E-01
    0.144515378589191E+02    0.664809437772698E-01
    0.144565379508559E+02    0.664512807933896E-01
    0.144615380427927E+02    0.664215830916267E-01
    0.144665381347295E+02    0.663918509323185E-01
    0.144715382266662E+02    0.663620845748106E-01
    0.144765383186030E+02    0.663322842774714E-01
    0.144815384105398E+02    0.663024502976970E-01
    0.144865385024766E+02    0.662725828919211E-01
    0.144915385944134E+02    0.662426823156277E-01
    0.144965386863502E+02    0.662127488233604E-01
    0.145015387782870E+02    0.661827826687324E-01
    0.145065388702238E+02    0.661527841044379E-01
    0.145115389621605E+02    0.661227533822651E-01
    0.145165390540973E+02    0.660926907531053E-01
    0.145215391460341E+02    0.660625964669663E-01
    0.145265392379709E+02    0.660324707729826E-01
    0.145315393299077E+02    0.660023139194303E-01
    0.145365394218445E+02    0.659721261537397E-01
    0.145415395137813E+02    0.659419077225167E-01
    0.145465396057181E+02    0.659116588715708E-01
    0.145515396976548E+02    0.658813798459820E-01
    0.145565397895916E+02    0.658510708902823E-01
    0.145615398815284E+02    0.658207322492348E-01
    0.145665399734652E+02    0.657903641745993E-01
    0.145715400654020E+02    0.657599667534087E-01
    0.145765401573388E+02    0.657295405758735E-01
    0.145815402492756E+02    0.656990856039674E-01
    0.145865403412124E+02    0.656686021435596E-01
    0.145915404331491E+02    0.656380904367182E-01
    0.145965405250859E+02    0.656075507219872E-01
    0.146015406170227E+02    0.655769832365932E-01
    0.146065407089595E+02    0.655463882168113E-01
    0.146115408008963E+02    0.655157658980705E-01
    0.146165408928331E+02    0.654851165149872E-01
    0.146215409847699E+02    0.654544403013781E-01
    0.146265410767066E+02    0.654237374902621E-01
    0.146315411686434E+02    0.653930083138630E-01
    0.146365412605802E+02    0.653622530036033E-01
    0.146415413525170E+02    0.653314717900890E-01
    0.146465414444538E+02    0.653006649030827E-01
    0.146515415363906E+02    0.652698325713568E-01
    0.146565416283274E+02    0.652389750215041E-01
    0.146615417202642E+02    0.652080925082357E-01
    0.146665418122009E+02    0.651771851964892E-01
    0.146715419041377E+02    0.651462533611571E-01
    0.146765419960745E+02    0.651152972154486E-01
    0.146815420880113E+02    0.650843169828778E-01
    0.146865421799481E+02    0.650533128866147E-01
    0.146915422718849E+02    0.650222851490934E-01
    0.146965423638217E+02    0.649912339919430E-01
    0.147015424557585E+02    0.649601596359689E-01
    0.147065425476952E+02    0.649290623011449E-01
    0.147115426396320E+02    0.648979422066077E-01
    0.147165427315688E+02    0.648667995706556E-01
    0.147215428235056E+02    0.648356346107496E-01
    0.147265429154424E+02    0.648044475435105E-01
    0.147315430073792E+02    0.647732385847198E-01
    0.147365430993160E+02    0.647420079493243E-01
    0.147415431912528E+02    0.647107558514333E-01
    0.147465432831895E+02    0.646794825043247E-01
    0.147515433751263E+02    0.646481881204461E-01
    0.147565434670631E+02    0.646168729114179E-01
    0.147615435589999E+02    0.645855370880382E-01
    0.147665436509367E+02    0.645541808602882E-01
    0.147715437428735E+02    0.645228044373345E-01
    0.147765438348103E+02    0.644914080275381E-01
    0.147815439267471E+02    0.644599918384571E-01
    0.147865440186838E+02    0.644285560768566E-01
    0.147915441106206E+02    0.643971009487162E-01
    0.147965442025574E+02    0.643656266592398E-01
    0.148015442944942E+02    0.643341334128700E-01
    0.148065443864310E+02    0.643026214133079E-01
    0.148115444783678E+02    0.642710908635448E-01
    0.148165445703046E+02    0.642395419659222E-01
    0.148215446622414E+02    0.642079749222560E-01
    0.148265447541781E+02    0.641763899341424E-01
    0.148315448461149E+02    0.641447872038845E-01
    0.148365449380517E+02    0.641131669382859E-01
    0.148415450299885E+02    0.640815293770728E-01
    0.148465451219253E+02    0.640498725942742E-01
    0.148515452138621E+02    0.640182025532252E-01
    0.148565453057989E+02    0.639865141086949E-01
    0.148615453977357E+02    0.639548090592601E-01
    0.148665454896724E+02    0.639230876296670E-01
    0.148715455816092E+02    0.638913500202142E-01
    0.148765456735460E+02    0.638595964262805E-01
    0.148815457654828E+02    0.638278270412937E-01
    0.148865458574196E+02    0.637960420574970E-01
    0.148915459493564E+02    0.637642416662109E-01
    0.148965460412932E+02    0.637324260579361E-01
    0.149015461332300E+02    0.637005954224043E-01
    0.149065462251667E+02    0.636687499486029E-01
    0.149115463171035E+02    0.636368898247868E-01
    0.149165464090403E+02    0.636050152384863E-01
    0.149215465009771E+02    0.635731263765069E-01
    0.149265465929139E+02    0.635412234249225E-01
    0.149315466848507E+02    0.635093065690459E-01
    0.149365467767875E+02    0.634773759932909E-01
    0.149415468687243E+02    0.634454318800268E-01
    0.149465469606610E+02    0.634134744486848E-01
    0.149515470525978E+02    0.633815037944779E-01
    0.149565471445346E+02    0.633495201728811E-01
    0.149615472364714E+02    0.633175237458126E-01
    0.149665473284082E+02    0.632855146929484E-01
    0.149715474203450E+02    0.632534931938765E-01
    0.149765475122818E+02    0.632214594276004E-01
    0.149815476042186E+02    0.631894135724670E-01
    0.149865476961553E+02    0.631573558061411E-01
    0.149915477880921E+02    0.631252863056073E-01
    0.149965478800289E+02    0.630932052471648E-01
    0.150015479719657E+02    0.630611128064319E-01
    0.150065480639025E+02    0.630290091583481E-01
    0.150115481558393E+02    0.629968944771800E-01
    0.150165482477761E+02    0.629647689365224E-01
    0.150215483397129E+02    0.629326327093040E-01
    0.150265484316496E+02    0.629004859677947E-01
    0.150315485235864E+02    0.628683288836068E-01
    0.150365486155232E+02    0.628361616277029E-01
    0.150415487074600E+02    0.628039843704025E-01
    0.150465487993968E+02    0.627717972813839E-01
    0.150515488913336E+02    0.627396005296947E-01
    0.150565489832704E+02    0.627073942837559E-01
    0.150615490752072E+02    0.626751787113661E-01
    0.150665491671439E+02    0.626429539797105E-01
    0.150715492590807E+02    0.626107202553638E-01
    0.150765493510175E+02    0.625784777042972E-01
    0.150815494429543E+02    0.625462264918785E-01
    0.150865495348911E+02    0.625139667828792E-01
    0.150915496268279E+02    0.624816987414693E-01
    0.150965497187647E+02    0.624494225312107E-01
    0.151015498107015E+02    0.624171383150361E-01
    0.151065499026382E+02    0.623848462552039E-01
    0.151115499945750E+02    0.623525465131804E-01
    0.151165500865118E+02    0.623202392493354E-01
    0.151215501784486E+02    0.622879246219737E-01
    0.151265502703854E+02    0.622556027831417E-01
    0.151315503623222E+02    0.622232738435373E-01
    0.151365504542590E+02    0.621909389745046E-01
    0.151415505461958E+02    0.621585959312600E-01
    0.151465506381325E+02    0.621262468682104E-01
    0.151515507300693E+02    0.620938914324655E-01
    0.151565508220061E+02    0.620615297586573E-01
    0.151615509139429E+02    0.620291619983380E-01
    0.151665510058797E+02    0.619967883058928E-01
    0.151715510978165E+02    0.619644088362164E-01
    0.151765511897533E+02    0.619320237440954E-01
    0.151815512816901E+02    0.618996331839938E-01
    0.151865513736268E+02    0.618672373099664E-01
    0.151915514655636E+02    0.618348362756178E-01
    0.151965515575004E+02    0.618024302340851E-01
    0.152015516494372E+02    0.617700193380239E-01
    0.152065517413740E+02    0.617376037396053E-01
    0.152115518333108E+02    0.617051835905118E-01
    0.152165519252476E+02    0.616727590419376E-01
    0.152215520171844E+02    0.616403302445921E-01
    0.152265521091211E+02    0.616078973487147E-01
    0.152315522010579E+02    0.615754605041214E-01
    0.152365522929947E+02    0.615430198604330E-01
    0.152415523849315E+02    0.615105755693671E-01
    0.152465524768683E+02    0.614781277462102E-01
    0.152515525688051E+02    0.614456766041843E-01
    0.152565526607419E+02    0.614132222438379E-01
    0.152615527526787E+02    0.613807648211193E-01
    0.152665528446154E+02    0.613483044829244E-01
    0.152715529365522E+02    0.613158413751089E-01
    0.152765530284890E+02    0.612833756429080E-01
    0.152815531204258E+02    0.612509074310181E-01
    0.152865532123626E+02    0.612184368836177E-01
    0.152915533042994E+02    0.611859641443749E-01
    0.152965533962362E+02    0.611534893564508E-01
    0.153015534881730E+02    0.611210126625036E-01
    0.153065535801097E+02    0.610885342046893E-01
    0.153115536720465E+02    0.610560541246636E-01
    0.153165537639833E+02    0.610235725635830E-01
    0.153215538559201E+02    0.609910896621081E-01
    0.153265539478569E+02    0.609586055604033E-01
    0.153315540397937E+02    0.609261203981408E-01
    0.153365541317305E+02    0.608936343145022E-01
    0.153415542236673E+02    0.608611474481805E-01
    0.153465543156040E+02    0.608286599373830E-01
    0.153515544075408E+02    0.607961719198349E-01
    0.153565544994776E+02    0.607636835327800E-01
    0.153615545914144E+02    0.607311949129864E-01
    0.153665546833512E+02    0.606987061967470E-01
    0.153715547752880E+02    0.606662175198845E-01
    0.153765548672248E+02    0.606337290177559E-01
    0.153815549591615E+02    0.606012408252514E-01
    0.153865550510983E+02    0.605687530768045E-01
    0.153915551430351E+02    0.605362659063915E-01
    0.153965552349719E+02    0.605037794475389E-01
    0.154015553269087E+02    0.604712938333291E-01
    0.154065554188455E+02    0.604388091964103E-01
    0.154115555107823E+02    0.604063256690141E-01
    0.154165556027191E+02    0.603738433829888E-01
    0.154215556946558E+02    0.603413624698938E-01
    0.154265557865926E+02    0.603088830613089E-01
    0.154315558785294E+02    0.602764052904271E-01
    0.154365559704662E+02    0.602439293152395E-01
    0.154415560624030E+02    0.602114550925408E-01
    0.154465561543398E+02    0.601789830221519E-01
    0.154515562462766E+02    0.601465130801946E-01
    0.154565563382134E+02    0.601140454138761E-01
    0.154615564301501E+02    0.600815801533596E-01
    0.154665565220869E+02    0.600491174267163E-01
    0.154715566140237E+02    0.600166573612020E-01
    0.154765567059605E+02    0.599842000835205E-01
    0.154815567978973E+02    0.599517457199018E-01
    0.154865568898341E+02    0.599192943961328E-01
    0.154915569817709E+02    0.598868462375728E-01
    0.154965570737077E+02    0.598544013691562E-01
    0.155015571656444E+02    0.598219599154006E-01
    0.155065572575812E+02    0.597895220004063E-01
    0.155115573495180E+02    0.597570877478567E-01
    0.155165574414548E+02    0.597246572810222E-01
    0.155215575333916E+02    0.596922307227583E-01
    0.155265576253284E+02    0.596598081955030E-01
    0.155315577172652E+02    0.596273898212764E-01
    0.155365578092020E+02    0.595949757216699E-01
    0.155415579011387E+02    0.595625660178212E-01
    0.155465579930755E+02    0.595301608303206E-01
    0.155515580850123E+02    0.594977602786644E-01
    0.155565581769491E+02    0.594653644684167E-01
    0.155615582688859E+02    0.594329735833860E-01
    0.155665583608227E+02    0.594005876587713E-01
    0.155715584527595E+02    0.593682068522452E-01
    0.155765585446963E+02    0.593358312793914E-01
    0.155815586366330E+02    0.593034610577360E-01
    0.155865587285698E+02    0.592710963047018E-01
    0.155915588205066E+02    0.592387371373883E-01
    0.155965589124434E+02    0.592063836725211E-01
    0.156015590043802E+02    0.591740360264398E-01
    0.156065590963170E+02    0.591416943150933E-01
    0.156115591882538E+02    0.591093586540377E-01
    0.156165592801906E+02    0.590770291584402E-01
    0.156215593721273E+02    0.590447059430787E-01
    0.156265594640641E+02    0.590123891223444E-01
    0.156315595560009E+02    0.589800788102436E-01
    0.156365596479377E+02    0.589477751204026E-01
    0.156415597398745E+02    0.589154781660677E-01
    0.156465598318113E+02    0.588831880601099E-01
    0.156515599237481E+02    0.588509049150294E-01
    0.156565600156849E+02    0.588186288429546E-01
    0.156615601076216E+02    0.587863599556504E-01
    0.156665601995584E+02    0.587540983645192E-01
    0.156715602914952E+02    0.587218441806035E-01
    0.156765603834320E+02    0.586895975145920E-01
    0.156815604753688E+02    0.586573584768203E-01
    0.156865605673056E+02    0.586251271772762E-01
    0.156915606592424E+02    0.585929037256024E-01
    0.156965607511792E+02    0.585606882310986E-01
    0.157015608431159E+02    0.585284808027248E-01
    0.157065609350527E+02    0.584962815491001E-01
    0.157115610269895E+02    0.584640905785053E-01
    0.157165611189263E+02    0.584319079988755E-01
    0.157215612108631E+02    0.583997339177895E-01
    0.157265613027999E+02    0.583675684424423E-01
    0.157315613947367E+02    0.583354116795777E-01
    0.157365614866735E+02    0.583032637353084E-01
    0.157415615786102E+02    0.582711247145484E-01
    0.157465616705470E+02    0.582389947185336E-01
    0.157515617624838E+02    0.582068738237297E-01
    0.157565618544206E+02    0.581747626935266E-01
    0.157615619463574E+02    0.581426601315324E-01
    0.157665620382942E+02    0.581105673076388E-01
    0.157715621302310E+02    0.580784840602784E-01
    0.157765622221678E+02    0.580464104811418E-01
    0.157815623141045E+02    0.580143466713913E-01
    0.157865624060413E+02    0.579822927337920E-01
    0.157915624979781E+02    0.579502487714054E-01
    0.157965625899149E+02    0.579182148872388E-01
    0.158015626818517E+02    0.578861911841260E-01
    0.158065627737885E+02    0.578541777646762E-01
    0.158115628657253E+02    0.578221747312518E-01
    0.158165629576621E+02    0.577901821859602E-01
    0.158215630495988E+02    0.577582002306460E-01
    0.158265631415356E+02    0.577262289668889E-01
    0.158315632334724E+02    0.576942684960019E-01
    0.158365633254092E+02    0.576623189190310E-01
    0.158415634173460E+02    0.576303803367546E-01
    0.158465635092828E+02    0.575984528496826E-01
    0.158515636012196E+02    0.575665365580558E-01
    0.158565636931564E+02    0.575346315618456E-01
    0.158615637850932E+02    0.575027379607494E-01
    0.158665638770299E+02    0.574708558541822E-01
    0.158715639689667E+02    0.574389853412476E-01
    0.158765640609035E+02    0.574071265205956E-01
    0.158815641528403E+02    0.573752794889462E-01
    0.158865642447771E+02    0.573434443637316E-01
    0.158915643367139E+02    0.573116212064070E-01
    0.158965644286507E+02    0.572798101401028E-01
    0.159015645205875E+02    0.572480112576630E-01
    0.159065646125242E+02    0.572162246560166E-01
    0.159115647044610E+02    0.571844504321267E-01
    0.159165647963978E+02    0.571526886827592E-01
    0.159215648883346E+02    0.571209395044395E-01
    0.159265649802714E+02    0.570892029934423E-01
    0.159315650722082E+02    0.570574792457861E-01
    0.159365651641450E+02    0.570257683572350E-01
    0.159415652560818E+02    0.569940704232966E-01
    0.159465653480185E+02    0.569623855392252E-01
    0.159515654399553E+02    0.569307138000206E-01
    0.159565655318921E+02    0.568990553004311E-01
    0.159615656238289E+02    0.568674101349548E-01
    0.159665657157657E+02    0.568357783978400E-01
    0.159715658077025E+02    0.568041601830887E-01
    0.159765658996393E+02    0.567725555844571E-01
    0.159815659915761E+02    0.567409646954585E-01
    0.159865660835128E+02    0.567093876093635E-01
    0.159915661754496E+02    0.566778244192050E-01
    0.159965662673864E+02    0.566462752177773E-01
    0.160015663593232E+02    0.566147400976412E-01
    0.160065664512600E+02    0.565832191511240E-01
    0.160115665431968E+02    0.565517124703229E-01
    0.160165666351336E+02    0.565202201471073E-01
    0.160215667270704E+02    0.564887422731222E-01
    0.160265668190071E+02    0.564572789397901E-01
    0.160315669109439E+02    0.564258302383145E-01
    0.160365670028807E+02    0.563943962596839E-01
    0.160415670948175E+02    0.563629770946758E-01
    0.160465671867543E+02    0.563315728338640E-01
    0.160515672786911E+02    0.563001835676291E-01
    0.160565673706279E+02    0.562688093861739E-01
    0.160615674625647E+02    0.562374503795654E-01
    0.160665675545015E+02    0.562061066378236E-01
    0.160715676464382E+02    0.561747782512044E-01
    0.160765677383750E+02    0.561434653113675E-01
    0.160815678303118E+02    0.561121679204449E-01
    0.160865679222486E+02    0.560808857250431E-01
    0.160915680141854E+02    0.560496199589579E-01
    0.160965681061222E+02    0.560183696896287E-01
    0.161015681980590E+02    0.559871352956669E-01
    0.161065682899957E+02    0.559559168732730E-01
    0.161115683819325E+02    0.559247145121377E-01
    0.161165684738693E+02    0.558935283006112E-01
    0.161215685658061E+02    0.558623583265133E-01
    0.161265686577429E+02    0.558312046773466E-01
    0.161315687496797E+02    0.558000674403679E-01
    0.161365688416165E+02    0.557689467026210E-01
    0.161415689335533E+02    0.557378425509497E-01
    0.161465690254901E+02    0.557067550720055E-01
    0.161515691174268E+02    0.556756843522539E-01
    0.161565692093636E+02    0.556446304779746E-01
    0.161615693013004E+02    0.556135935352662E-01
    0.161665693932372E+02    0.555825736100469E-01
    0.161715694851740E+02    0.555515707880556E-01
    0.161765695771108E+02    0.555205851548533E-01
    0.161815696690476E+02    0.554896167958242E-01
    0.161865697609844E+02    0.554586657961768E-01
    0.161915698529211E+02    0.554277322409454E-01
    0.161965699448579E+02    0.553968162149902E-01
    0.162015700367947E+02    0.553659178030002E-01
    0.162065701287315E+02    0.553350370894996E-01
    0.162115702206683E+02    0.553041741588566E-01
    0.162165703126051E+02    0.552733290953331E-01
    0.162215704045419E+02    0.552425019835278E-01
    0.162265704964787E+02    0.552116928981201E-01
    0.162315705884154E+02    0.551809019429972E-01
    0.162365706803522E+02    0.551501291858542E-01
    0.162415707722890E+02    0.551193747136909E-01
    0.162465708642258E+02    0.550886386098827E-01
    0.162515709561626E+02    0.550579209574801E-01
    0.162565710480994E+02    0.550272218393398E-01
    0.162615711400362E+02    0.549965413381473E-01
    0.162665712319730E+02    0.549658795364260E-01
    0.162715713239097E+02    0.549352365165390E-01
    0.162765714158465E+02    0.549046123606936E-01
    0.162815715077833E+02    0.548740071509432E-01
    0.162865715997201E+02    0.548434209691881E-01
    0.162915716916569E+02    0.548128538971782E-01
    0.162965717835937E+02    0.547823060165163E-01
    0.163015718755305E+02    0.547517774086579E-01
    0.163065719674673E+02    0.547212681549163E-01
    0.163115720594040E+02    0.546907783364625E-01
    0.163165721513408E+02    0.546603080343283E-01
    0.163215722432776E+02    0.546298573294089E-01
    0.163265723352144E+02    0.545994263024660E-01
    0.163315724271512E+02    0.545690150341282E-01
    0.163365725190880E+02    0.545386236048967E-01
    0.163415726110248E+02    0.545082520951446E-01
    0.163465727029616E+02    0.544779005851223E-01
    0.163515727948984E+02    0.544475691549583E-01
    0.163565728868351E+02    0.544172578846625E-01
    0.163615729787719E+02    0.543869668541290E-01
    0.163665730707087E+02    0.543566961431397E-01
    0.163715731626455E+02    0.543264458313651E-01
    0.163765732545823E+02    0.542962159983682E-01
    0.163815733465191E+02    0.542660067236066E-01
    0.163865734384559E+02    0.542358180864358E-01
    0.163915735303927E+02    0.542056501661110E-01
    0.163965736223294E+02    0.541755030417897E-01
    0.164015737142662E+02    0.541453767925326E-01
    0.164065738062030E+02    0.541152714973054E-01
    0.164115738981398E+02    0.540851872349750E-01
    0.164165739900766E+02    0.540551240842951E-01
    0.164215740820134E+02    0.540250821238290E-01
    0.164265741739502E+02    0.539950614311986E-01
    0.164315742658870E+02    0.539650620972007E-01
    0.164365743578237E+02    0.539350841750245E-01
    0.164415744497605E+02    0.539051277616625E-01
    0.164465745416973E+02    0.538751929315313E-01
    0.164515746336341E+02    0.538452797626091E-01
    0.164565747255709E+02    0.538153883330144E-01
    0.164615748175077E+02    0.537855187208405E-01
    0.164665749094445E+02    0.537556710041298E-01
    0.164715750013813E+02    0.537258452608663E-01
    0.164765750933180E+02    0.536960415689740E-01
    0.164815751852548E+02    0.536662600063182E-01
    0.164865752771916E+02    0.536365006507059E-01
    0.164915753691284E+02    0.536067635798877E-01
    0.164965754610652E+02    0.535770488715576E-01
    0.165015755530020E+02    0.535473566033565E-01
    0.165065756449388E+02    0.535176868528712E-01
    0.165115757368756E+02    0.534880396976372E-01
    0.165165758288123E+02    0.534584152151392E-01
    0.165215759207491E+02    0.534288134828131E-01
    0.165265760126859E+02    0.533992345780461E-01
    0.165315761046227E+02    0.533696785781798E-01
    0.165365761965595E+02    0.533401455605082E-01
    0.165415762884963E+02    0.533106356022838E-01
    0.165465763804331E+02    0.532811487807148E-01
    0.165515764723699E+02    0.532516851729704E-01
    0.165565765643067E+02    0.532222448561833E-01
    0.165615766562434E+02    0.531928279074594E-01
    0.165665767481802E+02    0.531634344039035E-01
    0.165715768401170E+02    0.531340644227405E-01
    0.165765769320538E+02    0.531047180425702E-01
    0.165815770239906E+02    0.530753953244515E-01
    0.165865771159274E+02    0.530460963756305E-01
    0.165915772078642E+02    0.530168212521702E-01
    0.165965772998010E+02    0.529875700347628E-01
    0.166015773917377E+02    0.529583428005382E-01
    0.166065774836745E+02    0.529291396263494E-01
    0.166115775756113E+02    0.528999605889693E-01
    0.166165776675481E+02    0.528708057651280E-01
    0.166215777594849E+02    0.528416752315221E-01
    0.166265778514217E+02    0.528125690648234E-01
    0.166315779433585E+02    0.527834873416785E-01
    0.166365780352953E+02    0.527544301387140E-01
    0.166415781272320E+02    0.527253975325368E-01
    0.166465782191688E+02    0.526963895997373E-01
    0.166515783111056E+02    0.526674064168907E-01
    0.166565784030424E+02    0.526384480605592E-01
    0.166615784949792E+02    0.526095146072941E-01
    0.166665785869160E+02    0.525806061336367E-01
    0.166715786788528E+02    0.525517227161229E-01
    0.166765787707896E+02    0.525228644312829E-01
    0.166815788627263E+02    0.524940313556442E-01
    0.166865789546631E+02    0.524652235657344E-01
    0.166915790465999E+02    0.524364411380834E-01
    0.166965791385367E+02    0.524076841492241E-01
    0.167015792304735E+02    0.523789526756986E-01
    0.167065793224103E+02    0.523502467940560E-01
    0.167115794143471E+02    0.523215665808591E-01
    0.167165795062839E+02    0.522929121126857E-01
    0.167215795982207E+02    0.522642834661319E-01
    0.167265796901574E+02    0.522356807178158E-01
    0.167315797820942E+02    0.522071039443830E-01
    0.167365798740310E+02    0.521785532225108E-01
    0.167415799659678E+02    0.521500286289173E-01
    0.167465800579046E+02    0.521215302403732E-01
    0.167515801498414E+02    0.520930581337224E-01
    0.167565802417782E+02    0.520646123859192E-01
    0.167615803337150E+02    0.520361930741063E-01
    0.167665804256517E+02    0.520078002758010E-01
    0.167715805175885E+02    0.519794340694208E-01
    0.167765806095253E+02    0.519510945362250E-01
    0.167815807014621E+02    0.519227817717436E-01
    0.167865807933989E+02    0.518944962016906E-01
    0.167915808853357E+02    0.518662364514614E-01
    0.167965809772725E+02    0.518380044181918E-01
    0.168015810692093E+02    0.518097993753698E-01
    0.168065811611460E+02    0.517816214481331E-01
    0.168115812530828E+02    0.517534707215054E-01
    0.168165813450196E+02    0.517253472751799E-01
    0.168215814369564E+02    0.516972511874972E-01
    0.168265815288932E+02    0.516691825363559E-01
    0.168315816208300E+02    0.516411413995004E-01
    0.168365817127668E+02    0.516131278546353E-01
    0.168415818047036E+02    0.515851419794743E-01
    0.168465818966403E+02    0.515571838517685E-01
    0.168515819885771E+02    0.515292535493202E-01
    0.168565820805139E+02    0.515013511499903E-01
    0.168615821724507E+02    0.514734767317065E-01
    0.168665822643875E+02    0.514456303724672E-01
    0.168715823563243E+02    0.514178121503435E-01
    0.168765824482611E+02    0.513900221434849E-01
    0.168815825401979E+02    0.513622604301194E-01
    0.168865826321346E+02    0.513345270885561E-01
    0.168915827240714E+02    0.513068221971885E-01
    0.168965828160082E+02    0.512791458344975E-01
    0.169015829079450E+02    0.512514980790482E-01
    0.169065829998818E+02    0.512238790094992E-01
    0.169115830918186E+02    0.511962887045997E-01
    0.169165831837554E+02    0.511687272431933E-01
    0.169215832756922E+02    0.511411947042222E-01
    0.169265833676290E+02    0.511136911667292E-01
    0.169315834595657E+02    0.510862167098694E-01
    0.169365835515025E+02    0.510587714129374E-01
    0.169415836434393E+02    0.510313553555269E-01
    0.169465837353761E+02    0.510039686215262E-01
    0.169515838273129E+02    0.509766112713988E-01
    0.169565839192497E+02    0.509492834091995E-01
    0.169615840111865E+02    0.509219851036846E-01
    0.169665841031233E+02    0.508947164354548E-01
    0.169715841950600E+02    0.508674774846238E-01
    0.169765842869968E+02    0.508402683313451E-01
    0.169815843789336E+02    0.508130890558717E-01
    0.169865844708704E+02    0.507859397385729E-01
    0.169915845628072E+02    0.507588204599403E-01
    0.169965846547440E+02    0.507317313005914E-01
    0.170015847466808E+02    0.507046723412738E-01
    0.170065848386176E+02    0.506776436628680E-01
    0.170115849305543E+02    0.506506453463900E-01
    0.170165850224911E+02    0.506236774729938E-01
    0.170215851144279E+02    0.505967401239752E-01
    0.170265852063647E+02    0.505698333807745E-01
    0.170315852983015E+02    0.505429573249780E-01
    0.170365853902383E+02    0.505161120383232E-01
    0.170415854821751E+02    0.504892976026999E-01
    0.170465855741119E+02    0.504625141001546E-01
    0.170515856660486E+02    0.504357616128929E-01
    0.170565857579854E+02    0.504090402232834E-01
    0.170615858499222E+02    0.503823500138593E-01
    0.170665859418590E+02    0.503556910673238E-01
    0.170715860337958E+02    0.503290634665517E-01
    0.170765861257326E+02    0.503024672945952E-01
    0.170815862176694E+02    0.502759026346842E-01
    0.170865863096062E+02    0.502493695702331E-01
    0.170915864015429E+02    0.502228681848432E-01
    0.170965864934797E+02    0.501963985623071E-01
    0.171015865854165E+02    0.501699607866149E-01
    0.171065866773533E+02    0.501435549419579E-01
    0.171115867692901E+02    0.501171811127380E-01
    0.171165868612269E+02    0.500908393835775E-01
    0.171215869531637E+02    0.500645298393339E-01
    0.171265870451005E+02    0.500382525651293E-01
    0.171315871370372E+02    0.500120076464030E-01
    0.171365872289740E+02    0.499857951690351E-01
    0.171415873209108E+02    0.499596152196747E-01
    0.171465874128476E+02    0.499334678868549E-01
    0.171515875047844E+02    0.499073532666405E-01
    0.171565875967212E+02    0.498812715397583E-01
    0.171615876886580E+02    0.498552221694736E-01
    0.171665877805948E+02    0.498292062526624E-01
    0.171715878725315E+02    0.498032232870846E-01
    0.171765879644683E+02    0.497772734391308E-01
    0.171815880564051E+02    0.497513568054877E-01
    0.171865881483419E+02    0.497254734764281E-01
    0.171915882402787E+02    0.496996235409152E-01
    0.171965883322155E+02    0.496738070876462E-01
    0.172015884241523E+02    0.496480242053563E-01
    0.172065885160891E+02    0.496222749829389E-01
    0.172115886080259E+02    0.495965595094961E-01
    0.172165886999626E+02    0.495708778743669E-01
    0.172215887918994E+02    0.495452301671395E-01
    0.172265888838362E+02    0.495196164776638E-01
    0.172315889757730E+02    0.494940368960574E-01
    0.172365890677098E+02    0.494684915127111E-01
    0.172415891596466E+02    0.494429804182933E-01
    0.172465892515834E+02    0.494175037037552E-01
    0.172515893435202E+02    0.493920614603318E-01
    0.172565894354569E+02    0.493666537795495E-01
    0.172615895273937E+02    0.493412807532255E-01
    0.172665896193305E+02    0.493159424734741E-01
    0.172715897112673E+02    0.492906390327075E-01
    0.172765898032041E+02    0.492653705236409E-01
    0.172815898951409E+02    0.492401370392940E-01
    0.172865899870777E+02    0.492149386729971E-01
    0.172915900790145E+02    0.491897755183893E-01
    0.172965901709512E+02    0.491646476694265E-01
    0.173015902628880E+02    0.491395552203814E-01
    0.173065903548248E+02    0.491144982658474E-01
    0.173115904467616E+02    0.490894769007407E-01
    0.173165905386984E+02    0.490644912202993E-01
    0.173215906306352E+02    0.490395413200689E-01
    0.173265907225720E+02    0.490146272957047E-01
    0.173315908145088E+02    0.489897492457977E-01
    0.173365909064455E+02    0.489649072625819E-01
    0.173415909983823E+02    0.489401014459088E-01
    0.173465910903191E+02    0.489153318925477E-01
    0.173515911822559E+02    0.488905987000883E-01
    0.173565912741927E+02    0.488659019665125E-01
    0.173615913661295E+02    0.488412417901673E-01
    0.173665914580663E+02    0.488166182697651E-01
    0.173715915500031E+02    0.487920315043865E-01
    0.173765916419399E+02    0.487674815934820E-01
    0.173815917338766E+02    0.487429686368773E-01
    0.173865918258134E+02    0.487184927347760E-01
    0.173915919177502E+02    0.486940539877631E-01
    0.173965920096870E+02    0.486696524968114E-01
    0.174015921016238E+02    0.486452883632821E-01
    0.174065921935606E+02    0.486209616889317E-01
    0.174115922854974E+02    0.485966725759148E-01
    0.174165923774341E+02    0.485724211267891E-01
    0.174215924693709E+02    0.485482074445187E-01
    0.174265925613077E+02    0.485240316324792E-01
    0.174315926532445E+02    0.484998937944617E-01
    0.174365927451813E+02    0.484757940346782E-01
    0.174415928371181E+02    0.484517324577642E-01
    0.174465929290549E+02    0.484277091687849E-01
    0.174515930209917E+02    0.484037242732384E-01
    0.174565931129285E+02    0.483797778770618E-01
    0.174615932048652E+02    0.483558700866344E-01
    0.174665932968020E+02    0.483320010087826E-01
    0.174715933887388E+02    0.483081707507855E-01
    0.174765934806756E+02    0.482843794203775E-01
    0.174815935726124E+02    0.482606271257542E-01
    0.174865936645492E+02    0.482369139755758E-01
    0.174915937564860E+02    0.482132400789720E-01
    0.174965938484228E+02    0.481896055455429E-01
    0.175015939403595E+02    0.481660104853635E-01
    0.175065940322963E+02    0.481424550089818E-01
    0.175115941242331E+02    0.481189392274114E-01
    0.175165942161699E+02    0.480954632521177E-01
    0.175215943081067E+02    0.480720271949654E-01
    0.175265944000435E+02    0.480486311680779E-01
    0.175315944919803E+02    0.480252752833305E-01
    0.175365945839171E+02    0.480019596497133E-01
    0.175415946758538E+02    0.479786843344753E-01
    0.175465947677906E+02    0.479554497390807E-01
    0.175515948597274E+02    0.479322555311387E-01
    0.175565949516642E+02    0.479091020775871E-01
    0.175615950436010E+02    0.478859894638299E-01
    0.175665951355378E+02    0.478629178028952E-01
    0.175715952274746E+02    0.478398872111026E-01
    0.175765953194114E+02    0.478168978059825E-01
    0.175815954113481E+02    0.477939497058530E-01
    0.175865955032849E+02    0.477710430296924E-01
    0.175915955952217E+02    0.477481778971009E-01
    0.175965956871585E+02    0.477253544282838E-01
    0.176015957790953E+02    0.477025727440454E-01
    0.176065958710321E+02    0.476798329657917E-01
    0.176115959629689E+02    0.476571352155318E-01
    0.176165960549057E+02    0.476344796158825E-01
    0.176215961468424E+02    0.476118662900718E-01
    0.176265962387792E+02    0.475892953619449E-01
    0.176315963307160E+02    0.475667669559699E-01
    0.176365964226528E+02    0.475442811972417E-01
    0.176415965145896E+02    0.475218382114882E-01
    0.176465966065264E+02    0.474994381250779E-01
    0.176515966984632E+02    0.474770810650223E-01
    0.176565967904000E+02    0.474547671589835E-01
    0.176615968823368E+02    0.474324965352822E-01
    0.176665969742735E+02    0.474102693228996E-01
    0.176715970662103E+02    0.473880856514862E-01
    0.176765971581471E+02    0.473659456513676E-01
    0.176815972500839E+02    0.473438494535497E-01
    0.176865973420207E+02    0.473217971897265E-01
    0.176915974339575E+02    0.472997889922849E-01
    0.176965975258943E+02    0.472778249943113E-01
    0.177015976178311E+02    0.472559053295983E-01
    0.177065977097678E+02    0.472340301326510E-01
    0.177115978017046E+02    0.472121995386884E-01
    0.177165978936414E+02    0.471904136836398E-01
    0.177215979855782E+02    0.471686727040301E-01
    0.177265980775150E+02    0.471469767392723E-01
    0.177315981694518E+02    0.471253259234243E-01
    0.177365982613886E+02    0.471037203984504E-01
    0.177415983533254E+02    0.470821603033975E-01
    0.177465984452621E+02    0.470606457786790E-01
    0.177515985371989E+02    0.470391769655173E-01
    0.177565986291357E+02    0.470177540059250E-01
    0.177615987210725E+02    0.469963770427080E-01
    0.177665988130093E+02    0.469750462194701E-01
    0.177715989049461E+02    0.469537616806233E-01
    0.177765989968829E+02    0.469325235713914E-01
    0.177815990888197E+02    0.469113320378214E-01
    0.177865991807564E+02    0.468901872267881E-01
    0.177915992726932E+02    0.468690892860056E-01
    0.177965993646300E+02    0.468480383640319E-01
    0.178015994565668E+02    0.468270346102796E-01
    0.178065995485036E+02    0.468060781750238E-01
    0.178115996404404E+02    0.467851692094088E-01
    0.178165997323772E+02    0.467643078654584E-01
    0.178215998243140E+02    0.467434942960840E-01
    0.178265999162507E+02    0.467227286550932E-01
    0.178316000081875E+02    0.467020110971982E-01
    0.178366001001243E+02    0.466813417780249E-01
    0.178416001920611E+02    0.466607208541223E-01
    0.178466002839979E+02    0.466401484829706E-01
    0.178516003759347E+02    0.466196248229914E-01
    0.178566004678715E+02    0.465991500335552E-01
    0.178616005598083E+02    0.465787242749924E-01
    0.178666006517450E+02    0.465583477086017E-01
    0.178716007436818E+02    0.465380204966590E-01
    0.178766008356186E+02    0.465177428024270E-01
    0.178816009275554E+02    0.464975147901659E-01
    0.178866010194922E+02    0.464773366251397E-01
    0.178916011114290E+02    0.464572084736271E-01
    0.178966012033658E+02    0.464371305029282E-01
    0.179016012953026E+02    0.464171028813728E-01
    0.179066013872394E+02    0.463971257783237E-01
    0.179116014791761E+02    0.463771993641752E-01
    0.179166015711129E+02    0.463573238103390E-01
    0.179216016630497E+02    0.463374992891932E-01
    0.179266017549865E+02    0.463177259739116E-01
    0.179316018469233E+02    0.462980040377867E-01
    0.179366019388601E+02    0.462783336498380E-01
    0.179416020307969E+02    0.462587147421668E-01
    0.179466021227337E+02    0.462391483558024E-01
    0.179516022146704E+02    0.462196337012532E-01
    0.179566023066072E+02    0.462001713336869E-01
    0.179616023985440E+02    0.461807614235588E-01
    0.179666024904808E+02    0.461614041516370E-01
    0.179716025824176E+02    0.461420997012483E-01
    0.179766026743544E+02    0.461228482572914E-01
    0.179816027662912E+02    0.461036500060140E-01
    0.179866028582280E+02    0.460845051349425E-01
    0.179916029501647E+02    0.460654138328652E-01
    0.179966030421015E+02    0.460463762898307E-01
    0.180016031340383E+02    0.460273926971519E-01
    0.180066032259751E+02    0.460084632474138E-01
    0.180116033179119E+02    0.459895881344865E-01
    0.180166034098487E+02    0.459707675535314E-01
    0.180216035017855E+02    0.459520017010166E-01
    0.180266035937223E+02    0.459332907747270E-01
    0.180316036856590E+02    0.459146349737756E-01
    0.180366037775958E+02    0.458960344986180E-01
    0.180416038695326E+02    0.458774895510628E-01
    0.180466039614694E+02    0.458590003342858E-01
    0.180516040534062E+02    0.458405670528413E-01
    0.180566041453430E+02    0.458221899126764E-01
    0.180616042372798E+02    0.458038691211430E-01
    0.180666043292166E+02    0.457856048870120E-01
    0.180716044211533E+02    0.457673974204861E-01
    0.180766045130901E+02    0.457492469332134E-01
    0.180816046050269E+02    0.457311536383011E-01
    0.180866046969637E+02    0.457131177503293E-01
    0.180916047889005E+02    0.456951394853654E-01
    0.180966048808373E+02    0.456772190609768E-01
    0.181016049727741E+02    0.456593566962474E-01
    0.181066050647109E+02    0.456415526117894E-01
    0.181116051566477E+02    0.456238070297607E-01
    0.181166052485844E+02    0.456061201738774E-01
    0.181216053405212E+02    0.455884922694305E-01
    0.181266054324580E+02    0.455709235433030E-01
    0.181316055243948E+02    0.455534142240092E-01
    0.181366056163316E+02    0.455359645414169E-01
    0.181416057082684E+02    0.455185747276673E-01
    0.181466058002052E+02    0.455012450159012E-01
    0.181516058921420E+02    0.454839756412108E-01
    0.181566059840787E+02    0.454667668403403E-01
    0.181616060760155E+02    0.454496188517300E-01
    0.181666061679523E+02    0.454325319155341E-01
    0.181716062598891E+02    0.454155062736411E-01
    0.181766063518259E+02    0.453985421696870E-01
    0.181816064437627E+02    0.453816398490766E-01
    0.181866065356995E+02    0.453647995589980E-01
    0.181916066276363E+02    0.453480215484405E-01
    0.181966067195730E+02    0.453313060682136E-01
    0.182016068115098E+02    0.453146533709637E-01
    0.182066069034466E+02    0.452980637111927E-01
    0.182116069953834E+02    0.452815373452765E-01
    0.182166070873202E+02    0.452650745314839E-01
    0.182216071792570E+02    0.452486755299937E-01
    0.182266072711938E+02    0.452323406029167E-01
    0.182316073631306E+02    0.452160700143130E-01
    0.182366074550673E+02    0.451998640302103E-01
    0.182416075470041E+02    0.451837229186269E-01
    0.182466076389409E+02    0.451676469495890E-01
    0.182516077308777E+02    0.451516363951522E-01
    0.182566078228145E+02    0.451356915294214E-01
    0.182616079147513E+02    0.451198126285711E-01
    0.182666080066881E+02    0.451039999708676E-01
    0.182716080986249E+02    0.450882538366891E-01
    0.182766081905616E+02    0.450725745085472E-01
    0.182816082824984E+02    0.450569622711092E-01
    0.182866083744352E+02    0.450414174112198E-01
    0.182916084663720E+02    0.450259402179230E-01
    0.182966085583088E+02    0.450105309824859E-01
    0.183016086502456E+02    0.449951899984200E-01
    0.183066087421824E+02    0.449799175615075E-01
    0.183116088341192E+02    0.449647139698227E-01
    0.183166089260560E+02    0.449495795237610E-01
    0.183216090179927E+02    0.449345145260649E-01
    0.183266091099295E+02    0.449195192818581E-01
    0.183316092018663E+02    0.449045940986939E-01
    0.183366092938031E+02    0.448897392866395E-01
    0.183416093857399E+02    0.448749551585102E-01
    0.183466094776767E+02    0.448602420309383E-01
    0.183516095696135E+02    0.448456002378243E-01
    0.183566096615503E+02    0.448310299810616E-01
    0.183616097534870E+02    0.448165317804245E-01
    0.183666098454238E+02    0.448021058416689E-01
    0.183716099373606E+02    0.447877525094508E-01
    0.183766100292974E+02    0.447734721157336E-01
    0.183816101212342E+02    0.447592649937436E-01
    0.183866102131710E+02    0.447451314790611E-01
    0.183916103051078E+02    0.447310719098600E-01
    0.183966103970446E+02    0.447170866269975E-01
    0.184016104889813E+02    0.447031759740656E-01
    0.184066105809181E+02    0.446893402974311E-01
    0.184116106728549E+02    0.446755799462665E-01
    0.184166107647917E+02    0.446618952725854E-01
    0.184216108567285E+02    0.446482866312714E-01
    0.184266109486653E+02    0.446347543801094E-01
    0.184316110406021E+02    0.446212988798174E-01
    0.184366111325389E+02    0.446079204940776E-01
    0.184416112244756E+02    0.445946195895672E-01
    0.184466113164124E+02    0.445813965359912E-01
    0.184516114083492E+02    0.445682517061135E-01
    0.184566115002860E+02    0.445551854757910E-01
    0.184616115922228E+02    0.445421982240048E-01
    0.184666116841596E+02    0.445292903328942E-01
    0.184716117760964E+02    0.445164621877914E-01
    0.184766118680332E+02    0.445037141772545E-01
    0.184816119599699E+02    0.444910466931021E-01
    0.184866120519067E+02    0.444784601304483E-01
    0.184916121438435E+02    0.444659548877396E-01
    0.184966122357803E+02    0.444535313667879E-01
    0.185016123277171E+02    0.444411899728098E-01
    0.185066124196539E+02    0.444289311144621E-01
    0.185116125115907E+02    0.444167552038791E-01
    0.185166126035275E+02    0.444046626567085E-01
    0.185216126954642E+02    0.443926538921548E-01
    0.185266127874010E+02    0.443807293330122E-01
    0.185316128793378E+02    0.443688894057071E-01
    0.185366129712746E+02    0.443571345403377E-01
    0.185416130632114E+02    0.443454651707142E-01
    0.185466131551482E+02    0.443338817343983E-01
    0.185516132470850E+02    0.443223846727538E-01
    0.185566133390218E+02    0.443109744313514E-01
    0.185616134309586E+02    0.442996514579792E-01
    0.185666135228953E+02    0.442884162070172E-01
    0.185716136148321E+02    0.442772691349028E-01
    0.185766137067689E+02    0.442662107026085E-01
    0.185816137987057E+02    0.442552413751521E-01
    0.185866138906425E+02    0.442443616216477E-01
    0.185916139825793E+02    0.442335719153538E-01
    0.185966140745161E+02    0.442228727337195E-01
    0.186016141664529E+02    0.442122645584324E-01
    0.186066142583896E+02    0.442017478754655E-01
    0.186116143503264E+02    0.441913231751272E-01
    0.186166144422632E+02    0.441809909521076E-01
    0.186216145342000E+02    0.441707517055310E-01
    0.186266146261368E+02    0.441606059390046E-01
    0.186316147180736E+02    0.441505541606707E-01
    0.186366148100104E+02    0.441405968832579E-01
    0.186416149019472E+02    0.441307346241334E-01
    0.186466149938839E+02    0.441209679053570E-01
    0.186516150858207E+02    0.441112972537332E-01
    0.186566151777575E+02    0.441017232008681E-01
    0.186616152696943E+02    0.440922462832235E-01
    0.186666153616311E+02    0.440828670421730E-01
    0.186716154535679E+02    0.440735860240597E-01
    0.186766155455047E+02    0.440644037802521E-01
    0.186816156374415E+02    0.440553208672058E-01
    0.186866157293782E+02    0.440463378465188E-01
    0.186916158213150E+02    0.440374552849945E-01
    0.186966159132518E+02    0.440286737547021E-01
    0.187016160051886E+02    0.440199938330370E-01
    0.187066160971254E+02    0.440114161027851E-01
    0.187116161890622E+02    0.440029411521862E-01
    0.187166162809990E+02    0.439945695749970E-01
    0.187216163729358E+02    0.439863019705585E-01
    0.187266164648725E+02    0.439781389438626E-01
    0.187316165568093E+02    0.439700811056183E-01
    0.187366166487461E+02    0.439621290723246E-01
    0.187416167406829E+02    0.439542834663386E-01
    0.187466168326197E+02    0.439465449159563E-01
    0.187516169245565E+02    0.439389140554922E-01
    0.187566170164933E+02    0.439313915253857E-01
    0.187616171084301E+02    0.439239779723495E-01
    0.187666172003669E+02    0.439166740497167E-01
    0.187716172923036E+02    0.439094804187800E-01
    0.187766173842404E+02    0.439023977627401E-01
    0.187816174761772E+02    0.438954265905726E-01
    0.187866175681140E+02    0.438885678840978E-01
    0.187916176600508E+02    0.438818221249957E-01
    0.187966177519876E+02    0.438751900409227E-01
    0.188016178439244E+02    0.438686723334238E-01
    0.188066179358612E+02    0.438622697084711E-01
    0.188116180277979E+02    0.438559828784326E-01
    0.188166181197347E+02    0.438498125625145E-01
    0.188216182116715E+02    0.438437594869466E-01
    0.188266183036083E+02    0.438378243851105E-01
    0.188316183955451E+02    0.438320079976389E-01
    0.188366184874819E+02    0.438263110725157E-01
    0.188416185794187E+02    0.438207343651716E-01
    0.188466186713555E+02    0.438152786385756E-01
    0.188516187632922E+02    0.438099446633333E-01
    0.188566188552290E+02    0.438047332177813E-01
    0.188616189471658E+02    0.437996450880844E-01
    0.188666190391026E+02    0.437946810683340E-01
    0.188716191310394E+02    0.437898419606486E-01
    0.188766192229762E+02    0.437851285752729E-01
    0.188816193149130E+02    0.437805417306836E-01
    0.188866194068498E+02    0.437760822536901E-01
    0.188916194987865E+02    0.437717509795412E-01
    0.188966195907233E+02    0.437675487520339E-01
    0.189016196826601E+02    0.437634764236204E-01
    0.189066197745969E+02    0.437595348555181E-01
    0.189116198665337E+02    0.437557249178235E-01
    0.189166199584705E+02    0.437520474896243E-01
    0.189216200504073E+02    0.437485034591149E-01
    0.189266201423441E+02    0.437450937237157E-01
    0.189316202342808E+02    0.437418191901888E-01
    0.189366203262176E+02    0.437386807747613E-01
    0.189416204181544E+02    0.437356794032468E-01
    0.189466205100912E+02    0.437328160111710E-01
    0.189516206020280E+02    0.437300915438962E-01
    0.189566206939648E+02    0.437275069567518E-01
    0.189616207859016E+02    0.437250632151643E-01
    0.189666208778384E+02    0.437227612947883E-01
    0.189716209697751E+02    0.437206021816426E-01
    0.189766210617119E+02    0.437185868722451E-01
    0.189816211536487E+02    0.437167163737532E-01
    0.189866212455855E+02    0.437149917041003E-01
    0.189916213375223E+02    0.437134138920919E-01
    0.189966214294591E+02    0.437119839779506E-01
    0.190016215213959E+02    0.437107030123976E-01
    0.190066216133327E+02    0.437095720581645E-01
    0.190116217052695E+02    0.437085921892606E-01
    0.190166217972062E+02    0.437077644913870E-01
    0.190216218891430E+02    0.437070900620780E-01
    0.190266219810798E+02    0.437065700108597E-01
    0.190316220730166E+02    0.437062054594113E-01
    0.190366221649534E+02    0.437059975417309E-01
    0.190416222568902E+02    0.437059474043029E-01
    0.190466223488270E+02    0.437060562062685E-01
    0.190516224407638E+02    0.437063251195976E-01
    0.190566225327005E+02    0.437067553292688E-01
    0.190616226246373E+02    0.437073480334440E-01
    0.190666227165741E+02    0.437081044436511E-01
    0.190716228085109E+02    0.437090257849726E-01
    0.190766229004477E+02    0.437101132962279E-01
    0.190816229923845E+02    0.437113682301689E-01
    0.190866230843213E+02    0.437127918536716E-01
    0.190916231762581E+02    0.437143854479351E-01
    0.190966232681948E+02    0.437161503086799E-01
    0.191016233601316E+02    0.437180877463558E-01
    0.191066234520684E+02    0.437201990863449E-01
    0.191116235440052E+02    0.437224856691762E-01
    0.191166236359420E+02    0.437249488507382E-01
    0.191216237278788E+02    0.437275900024965E-01
    0.191266238198156E+02    0.437304105117175E-01
    0.191316239117524E+02    0.437334117816922E-01
    0.191366240036891E+02    0.437365952319665E-01
    0.191416240956259E+02    0.437399622985735E-01
    0.191466241875627E+02    0.437435144342714E-01
    0.191516242794995E+02    0.437472531087852E-01
    0.191566243714363E+02    0.437511798090514E-01
    0.191616244633731E+02    0.437552960394677E-01
    0.191666245553099E+02    0.437596033221478E-01
    0.191716246472466E+02    0.437641031971787E-01
    0.191766247391834E+02    0.437687972228855E-01
    0.191816248311202E+02    0.437736869760980E-01
    0.191866249230570E+02    0.437787740524252E-01
    0.191916250149938E+02    0.437840600665342E-01
    0.191966251069306E+02    0.437895466524396E-01
    0.192016251988674E+02    0.437952354638094E-01
    0.192066252908042E+02    0.438011281743250E-01
    0.192116253827409E+02    0.438072264783383E-01
    0.192166254746777E+02    0.438135320967953E-01
    0.192216255666145E+02    0.438200467259321E-01
    0.192266256585513E+02    0.438267721808167E-01
    0.192316257504881E+02    0.438337102070071E-01
    0.192366258424249E+02    0.438408626075828E-01
    0.192416259343617E+02    0.438482312045280E-01
    0.192466260262985E+02    0.438558178419290E-01
    0.192516261182352E+02    0.438636243865718E-01
    0.192566262101720E+02    0.438716527283436E-01
    0.192616263021088E+02    0.438799047806037E-01
    0.192666263940456E+02    0.438883824805514E-01
    0.192716264859824E+02    0.438970877895938E-01
    0.192766265779192E+02    0.439060226937241E-01
    0.192816266698560E+02    0.439151892039011E-01
    0.192866267617928E+02    0.439245893564384E-01
    0.192916268537295E+02    0.439342252134012E-01
    0.192966269456663E+02    0.439440988630079E-01
    0.193016270376031E+02    0.439542124200393E-01
    0.193066271295399E+02    0.439645680262590E-01
    0.193116272214767E+02    0.439751678508371E-01
    0.193166273134135E+02    0.439860140907839E-01
    0.193216274053503E+02    0.439971089713927E-01
    0.193266274972870E+02    0.440084547466899E-01
    0.193316275892238E+02    0.440200536998918E-01
    0.193366276811606E+02    0.440319081438734E-01
    0.193416277730974E+02    0.440440204216462E-01
    0.193466278650342E+02    0.440563929068392E-01
    0.193516279569710E+02    0.440690280041976E-01
    0.193566280489078E+02    0.440819281500848E-01
    0.193616281408446E+02    0.440950958129970E-01
    0.193666282327813E+02    0.441085334940865E-01
    0.193716283247181E+02    0.441222437276965E-01
    0.193766284166549E+02    0.441362290819046E-01
    0.193816285085917E+02    0.441504921590777E-01
    0.193866286005285E+02    0.441650355964382E-01
    0.193916286924653E+02    0.441798620666414E-01
    0.193966287844021E+02    0.441949742783625E-01
    0.194016288763389E+02    0.442103749768976E-01
    0.194066289682756E+02    0.442260669447757E-01
    0.194116290602124E+02    0.442420530023808E-01
    0.194166291521492E+02    0.442583360085913E-01
    0.194216292440860E+02    0.442749188614283E-01
    0.194266293360228E+02    0.442918044987176E-01
    0.194316294279596E+02    0.443089958987697E-01
    0.194366295198964E+02    0.443264960810905E-01
    0.194416296118332E+02    0.443443081074182E-01
    0.194466297037699E+02    0.443624350795539E-01
    0.194516297957067E+02    0.443808801478597E-01
    0.194566298876435E+02    0.443996465020311E-01
    0.194616299795803E+02    0.444187373783870E-01
    0.194666300715171E+02    0.444381560587105E-01
    0.194716301634539E+02    0.444579058711699E-01
    0.194766302553907E+02    0.444779901911439E-01
    0.194816303473274E+02    0.444984124420485E-01
    0.194866304392642E+02    0.445191760961857E-01
    0.194916305312010E+02    0.445402846756034E-01
    0.194966306231378E+02    0.445617417529770E-01
    0.195016307150746E+02    0.445835509525088E-01
    0.195066308070114E+02    0.446057159508450E-01
    0.195116308989482E+02    0.446282404780127E-01
    0.195166309908850E+02    0.446511283183793E-01
    0.195216310828217E+02    0.446743833116275E-01
    0.195266311747585E+02    0.446980093537556E-01
    0.195316312666953E+02    0.447220103980967E-01
    0.195366313586321E+02    0.447463904563620E-01
    0.195416314505689E+02    0.447711535997040E-01
    0.195466315425057E+02    0.447963039598024E-01
    0.195516316344425E+02    0.448218457299812E-01
    0.195566317263793E+02    0.448477831663371E-01
    0.195616318183160E+02    0.448741205889050E-01
    0.195666319102528E+02    0.449008623828424E-01
    0.195716320021896E+02    0.449280129996401E-01
    0.195766320941264E+02    0.449555769583624E-01
    0.195816321860632E+02    0.449835588469147E-01
    0.195866322780000E+02    0.450119633233358E-01
    0.195916323699368E+02    0.450407951171215E-01
    0.195966324618735E+02    0.450700590305813E-01
    0.196016325538103E+02    0.450997599402177E-01
    0.196066326457471E+02    0.451299027981441E-01
    0.196116327376839E+02    0.451604926335308E-01
    0.196166328296207E+02    0.451915345540865E-01
    0.196216329215575E+02    0.452230337475707E-01
    0.196266330134943E+02    0.452549954833432E-01
    0.196316331054311E+02    0.452874251139501E-01
    0.196366331973678E+02    0.453203280767447E-01
    0.196416332893046E+02    0.453537098955492E-01
    0.196466333812414E+02    0.453875761823596E-01
    0.196516334731782E+02    0.454219326390995E-01
    0.196566335651150E+02    0.454567850594520E-01
    0.196616336570518E+02    0.454921393309116E-01
    0.196666337489886E+02    0.455280014383680E-01
    0.196716338409254E+02    0.455643773317151E-01
    0.196766339328621E+02    0.456012735422991E-01
    0.196816340247989E+02    0.456386960235080E-01
    0.196866341167357E+02    0.456766512567484E-01
    0.196916342086725E+02    0.457151457324964E-01
    0.196966343006093E+02    0.457541860472743E-01
    0.197016343925461E+02    0.457937789070366E-01
    0.197066344844829E+02    0.458339311296000E-01
    0.197116345764196E+02    0.458746496469960E-01
    0.197166346683564E+02    0.459159415078453E-01
    0.197216347602932E+02    0.459578138797874E-01
    0.197266348522300E+02    0.460002740519603E-01
    0.197316349441668E+02    0.460433294375420E-01
    0.197366350361036E+02    0.460869875763559E-01
    0.197416351280404E+02    0.461312561375401E-01
    0.197466352199772E+02    0.461761429222814E-01
    0.197516353119139E+02    0.462216558666220E-01
    0.197566354038507E+02    0.462678030443331E-01
    0.197616354957875E+02    0.463145926698624E-01
    0.197666355877243E+02    0.463620331013568E-01
    0.197716356796611E+02    0.464101328437644E-01
    0.197766357715979E+02    0.464589005520118E-01
    0.197816358635347E+02    0.465083450342661E-01
    0.197866359554715E+02    0.465584752552797E-01
    0.197916360474082E+02    0.466093003398255E-01
    0.197966361393450E+02    0.466608295762135E-01
    0.198016362312818E+02    0.467130724199106E-01
    0.198066363232186E+02    0.467660384972454E-01
    0.198116364151554E+02    0.468197376092157E-01
    0.198166365070922E+02    0.468741797353957E-01
    0.198216365990290E+02    0.469293750379486E-01
    0.198266366909657E+02    0.469853338657445E-01
    0.198316367829025E+02    0.470420667585862E-01
    0.198366368748393E+02    0.470995844515558E-01
    0.198416369667761E+02    0.471578978794733E-01
    0.198466370587129E+02    0.472170181814745E-01
    0.198516371506497E+02    0.472769567057228E-01
    0.198566372425865E+02    0.473377250142384E-01
    0.198616373345233E+02    0.473993348878675E-01
    0.198666374264600E+02    0.474617983313877E-01
    0.198716375183968E+02    0.475251275787544E-01
    0.198766376103336E+02    0.475893350984914E-01
    0.198816377022704E+02    0.476544335992360E-01
    0.198866377942072E+02    0.477204360354415E-01
    0.198916378861440E+02    0.477873556132400E-01
    0.198966379780808E+02    0.478552057964961E-01
    0.199016380700176E+02    0.479240003131885E-01
    0.199066381619543E+02    0.479937531727720E-01
    0.199116382538911E+02    0.480644786104156E-01
    0.199166383458279E+02    0.481361912282519E-01
    0.199216384377647E+02    0.482089058585168E-01
    0.199266385297015E+02    0.482826376481352E-01
    0.199316386216383E+02    0.483574020486822E-01
    0.199366387135751E+02    0.484332148242450E-01
    0.199416388055119E+02    0.485100920592507E-01
    0.199466388974486E+02    0.485880501664966E-01
    0.199516389893854E+02    0.486671058954118E-01
    0.199566390813222E+02    0.487472763405635E-01
    0.199616391732590E+02    0.488285789504172E-01
    0.199666392651958E+02    0.489110315363656E-01
    0.199716393571326E+02    0.489946522820215E-01
    0.199766394490694E+02    0.490794597528037E-01
    0.199816395410061E+02    0.491654729058092E-01
    0.199866396329429E+02    0.492527110999913E-01
    0.199916397248797E+02    0.493411941066490E-01
    0.199966398168165E+02    0.494309421202485E-01
    0.200016399087533E+02    0.495219757695733E-01
    0.200066400006901E+02    0.496143161292271E-01
    0.200116400926269E+02    0.497079847315020E-01
    0.200166401845637E+02    0.498030035786169E-01
    0.200216402765004E+02    0.498993951553440E-01
    0.200266403684372E+02    0.499971824420435E-01
    0.200316404603740E+02    0.500963889281131E-01
    0.200366405523108E+02    0.501970386258695E-01
    0.200416406442476E+02    0.502991560848821E-01
    0.200466407361844E+02    0.504027664067742E-01
    0.200516408281212E+02    0.505078952605036E-01
    0.200566409200580E+02    0.506145688981509E-01
    0.200616410119947E+02    0.507228141712271E-01
    0.200666411039315E+02    0.508326585475229E-01
    0.200716411958683E+02    0.509441301285187E-01
    0.200766412878051E+02    0.510572576673857E-01
    0.200816413797419E+02    0.511720705875852E-01
    0.200866414716787E+02    0.512885990021059E-01
    0.200916415636155E+02    0.514068737333563E-01
    0.200966416555523E+02    0.515269263337409E-01
    0.201016417474890E+02    0.516487891069495E-01
    0.201066418394258E+02    0.517724951299957E-01
    0.201116419313626E+02    0.518980782760564E-01
    0.201166420232994E+02    0.520255732381791E-01
    0.201216421152362E+02    0.521550155540858E-01
    0.201266422071730E+02    0.522864416329514E-01
    0.201316422991098E+02    0.524198887909928E-01
    0.201366423910465E+02    0.525553956865297E-01
    0.201416424829833E+02    0.526929999033421E-01
    0.201466425749201E+02    0.528327434295019E-01
    0.201516426668569E+02    0.529746666964331E-01
    0.201566427587937E+02    0.531188119363513E-01
    0.201616428507305E+02    0.532652224327881E-01
    0.201666429426673E+02    0.534139425731314E-01
    0.201716430346041E+02    0.535650178858349E-01
    0.201766431265408E+02    0.537184950771192E-01
    0.201816432184776E+02    0.538744220686486E-01
    0.201866433104144E+02    0.540328480365181E-01
    0.201916434023512E+02    0.541938234516816E-01
    0.201966434942880E+02    0.543574001219022E-01
    0.202016435862248E+02    0.545236312353100E-01
    0.202066436781616E+02    0.546925714056456E-01
    0.202116437700983E+02    0.548642767192511E-01
    0.202166438620351E+02    0.550388047839074E-01
    0.202216439539719E+02    0.552162147795884E-01
    0.202266440459087E+02    0.553965675112264E-01
    0.202316441378455E+02    0.555799254635757E-01
    0.202366442297823E+02    0.557663528582837E-01
    0.202416443217191E+02    0.559559157132497E-01
    0.202466444136559E+02    0.561486819044015E-01
    0.202516445055926E+02    0.563447212299932E-01
    0.202566445975294E+02    0.565441054775367E-01
    0.202616446894662E+02    0.567469084935068E-01
    0.202666447814030E+02    0.569532062559399E-01
    0.202716448733398E+02    0.571630769500756E-01
    0.202766449652766E+02    0.573766010471790E-01
    0.202816450572134E+02    0.575938613867050E-01
    0.202866451491502E+02    0.578149432619752E-01
    0.202916452410869E+02    0.580399345095191E-01
    0.202966453330237E+02    0.582689256022850E-01
    0.203016454249605E+02    0.585020097469104E-01
    0.203066455168973E+02    0.587392829852358E-01
    0.203116456088341E+02    0.589808443003062E-01
    0.203166457007709E+02    0.592267957270728E-01
    0.203216457927077E+02    0.594772424680346E-01
    0.203266458846445E+02    0.597322930140829E-01
    0.203316459765812E+02    0.599920592708228E-01
    0.203366460685180E+02    0.602566566906453E-01
    0.203416461604548E+02    0.605262044108639E-01
    0.203466462523916E+02    0.608008253982406E-01
    0.203516463443284E+02    0.610806466002361E-01
    0.203566464362652E+02    0.613657991033518E-01
    0.203616465282020E+02    0.616564182989477E-01
    0.203666466201387E+02    0.619526440569682E-01
    0.203716467120755E+02    0.622546209080228E-01
    0.203766468040123E+02    0.625624982345522E-01
    0.203816468959491E+02    0.628764304753584E-01
    0.203866469878859E+02    0.631965772811239E-01
    0.203916470798227E+02    0.635231039042055E-01
    0.203966471717595E+02    0.638561811849953E-01
    0.204016472636963E+02    0.641959859748379E-01
    0.204066473556330E+02    0.645427013285075E-01
    0.204116474475698E+02    0.648965167783304E-01
    0.204166475395066E+02    0.652576286162302E-01
    0.204216476314434E+02    0.656262401899390E-01
    0.204266477233802E+02    0.660025622145574E-01
    0.204316478153170E+02    0.663868131004141E-01
    0.204366479072538E+02    0.667792192982349E-01
    0.204416479991906E+02    0.671800156626864E-01
    0.204466480911273E+02    0.675894458354300E-01
    0.204516481830641E+02    0.680077626488890E-01
    0.204566482750009E+02    0.684352285520424E-01
    0.204616483669377E+02    0.688721160596349E-01
    0.204666484588745E+02    0.693187082262742E-01
    0.204716485508113E+02    0.697752991470537E-01
    0.204766486427481E+02    0.702421944863857E-01
    0.204816487346849E+02    0.707197120368982E-01
    0.204866488266216E+02    0.712081823103873E-01
    0.204916489185584E+02    0.717079491629444E-01
    0.204966490104952E+02    0.722193704565523E-01
    0.205016491024320E+02    0.727428187596106E-01
    0.205066491943688E+02    0.732786820890611E-01
    0.205116492863056E+02    0.738273646969725E-01
    0.205166493782424E+02    0.743892879046479E-01
    0.205216494701791E+02    0.749648909876249E-01
    0.205266495621159E+02    0.755546321151453E-01
    0.205316496540527E+02    0.761589893479685E-01
    0.205366497459895E+02    0.767784616987645E-01
    0.205416498379263E+02    0.774135702596197E-01
    0.205466499298631E+02    0.780648594015615E-01
    0.205516500217999E+02    0.787328980514794E-01
    0.205566501137367E+02    0.794182810522060E-01
    0.205616502056734E+02    0.801216306120350E-01
    0.205666502976102E+02    0.808435978505195E-01
    0.205716503895470E+02    0.815848644479614E-01
    0.205766504814838E+02    0.823461444066512E-01
    0.205816505734206E+02    0.831281859326426E-01
    0.205866506653574E+02    0.839317734476564E-01
    0.205916507572942E+02    0.847577297415375E-01
    0.205966508492310E+02    0.856069182766487E-01
    0.206016509411677E+02    0.864802456567150E-01
    0.206066510331045E+02    0.873786642738251E-01
    0.206116511250413E+02    0.883031751495284E-01
    0.206166512169781E+02    0.892548311203529E-01
    0.206216513089149E+02    0.902347393751946E-01
    0.206266514008517E+02    0.912440665278811E-01
    0.206316514927885E+02    0.922840407914487E-01
    0.206366515847253E+02    0.933559569087536E-01
    0.206416516766620E+02    0.944611803711872E-01
    0.206466517685988E+02    0.956011521688968E-01
    0.206516518605356E+02    0.967773939180568E-01
    0.206566519524724E+02    0.979915134017492E-01
    0.206616520444092E+02    0.992452105634254E-01
    0.206666521363460E+02    0.100540283995940E+00
    0.206716522282828E+02    0.101878637973772E+00
    0.206766523202195E+02    0.103262290081234E+00
    0.206816524121563E+02    0.104693379495427E+00
    0.206866525040931E+02    0.106174175989242E+00
    0.206916525960299E+02    0.107707089727104E+00
    0.206966526879667E+02    0.109294681934698E+00
    0.207016527799035E+02    0.110939676533307E+00
    0.207066528718403E+02    0.112644972840094E+00
    0.207116529637771E+02    0.114413659448028E+00
    0.207166530557138E+02    0.116249029412821E+00
    0.207216531476506E+02    0.118154596890036E+00
    0.207266532395874E+02    0.120134115383534E+00
    0.207316533315242E+02    0.122191597786839E+00
    0.207366534234610E+02    0.124331338422400E+00
    0.207416535153978E+02    0.126557937310608E+00
    0.207466536073346E+02    0.128876326931266E+00
    0.207516536992713E+02    0.131291801775492E+00
    0.207566537912081E+02    0.133810051026945E+00
    0.207616538831449E+02    0.136437194758413E+00
    0.207666539750817E+02    0.139179824084341E+00
    0.207716540670185E+02    0.142045045773019E+00
    0.207766541589553E+02    0.145040531895931E+00
    0.207816542508921E+02    0.148174575177272E+00
    0.207866543428289E+02    0.151456150806718E+00
    0.207916544347656E+02    0.154894985595888E+00
    0.207966545267024E+02    0.158501635496383E+00
    0.208016546186392E+02    0.162287572659078E+00
    0.208066547105760E+02    0.166265283405786E+00
    0.208116548025128E+02    0.170448378710261E+00
    0.208166548944496E+02    0.174851719054120E+00
    0.208216549863864E+02    0.179491555842921E+00
    0.208266550783232E+02    0.184385691949547E+00
    0.208316551702599E+02    0.189553664409468E+00
    0.208366552621967E+02    0.195016952842441E+00
    0.208416553541335E+02    0.200799217839385E+00
    0.208466554460703E+02    0.206926574356615E+00
    0.208516555380071E+02    0.213427906136680E+00
    0.208566556299439E+02    0.220335228367943E+00
    0.208616557218807E+02    0.227684107256179E+00
    0.208666558138175E+02    0.235514146981510E+00
    0.208716559057542E+02    0.243869556765317E+00
    0.208766559976910E+02    0.252799812711046E+00
    0.208816560896278E+02    0.262360437402274E+00
    0.208866561815646E+02    0.272613910336523E+00
    0.208916562735014E+02    0.283630752331469E+00
    0.208966563654382E+02    0.295490807012131E+00
    0.209016564573750E+02    0.308284770132972E+00
    0.209066565493117E+02    0.322116020714045E+00
    0.209116566412485E+02    0.337102824465696E+00
    0.209166567331853E+02    0.353380998814892E+00
    0.209216568251221E+02    0.371107153728464E+00
    0.209266569170589E+02    0.390462655373908E+00
    0.209316570089957E+02    0.411658503361316E+00
    0.209366571009325E+02    0.434941370956309E+00
    0.209416571928693E+02    0.460601137061814E+00
    0.209466572848060E+02    0.488980347330058E+00
    0.209516573767428E+02    0.520486191717829E+00
    0.209566574686796E+02    0.555605795188225E+00
    0.209616575606164E+02    0.594925914102262E+00
    0.209666576525532E+02    0.639158554112771E+00
    0.209716577444900E+02    0.689174639194306E+00
    0.209766578364268E+02    0.746048764697341E+00
    0.209816579283636E+02    0.811119417636298E+00
    0.209866580203003E+02    0.886071101015979E+00
    0.209916581122371E+02    0.973047981114595E+00
    0.209966582041739E+02    0.107481370942178E+01
    0.210016582961107E+02    0.119498021192523E+01
    0.210066583880475E+02    0.133834173891188E+01
    0.210116584799843E+02    0.151137348416888E+01
    0.210166585719211E+02    0.172299455133696E+01
    0.210216586638578E+02    0.198576872168205E+01
    0.210266587557946E+02    0.231785601500428E+01
    0.210316588477314E+02    0.274630454247908E+01
    0.210366589396682E+02    0.331284956434307E+01
    0.210416590316050E+02    0.408466895006307E+01
    0.210466591235418E+02    0.517560854297502E+01
    0.210516592154786E+02    0.679139671601871E+01
    0.210566593074154E+02    0.933574287936742E+01
    0.210616593993521E+02    0.136929899513041E+02
    0.210666594912889E+02    0.221253121866111E+02
    0.210716595832257E+02    0.419727683089197E+02
    0.210766596751625E+02    0.109609483393147E+03
    0.210816597670993E+02    0.767862043893023E+03
    0.210866598590361E+02    0.174669657146988E+04
    0.210916599509729E+02    0.139973404197382E+03
    0.210966600429097E+02    0.471093177990308E+02
    0.211016601348464E+02    0.232394130693527E+02
    0.211066602267832E+02    0.137436330758498E+02
    0.211116603187200E+02    0.903958453317872E+01
    0.211166604106568E+02    0.637656715938155E+01
    0.211216605025936E+02    0.472679016866745E+01
    0.211266605945304E+02    0.363598176275583E+01
    0.211316606864672E+02    0.287833216118715E+01
    0.211366607784040E+02    0.233137257059496E+01
    0.211416608703407E+02    0.192404886480942E+01
    0.211466609622775E+02    0.161285867021327E+01
    0.211516610542143E+02    0.136997121601329E+01
    0.211566611461511E+02    0.117691769296307E+01
    0.211616612380879E+02    0.102105627854343E+01
    0.211666613300247E+02    0.893500681526025E+00
    0.211716614219615E+02    0.787858865631972E+00
    0.211766615138982E+02    0.699439227516269E+00
    0.211816616058350E+02    0.624736332770120E+00
    0.211866616977718E+02    0.561089170674649E+00
    0.211916617897086E+02    0.506448864113501E+00
    0.211966618816454E+02    0.459217557176150E+00
    0.212016619735822E+02    0.418134622462190E+00
    0.212066620655190E+02    0.382194959229907E+00
    0.212116621574558E+02    0.350589450416749E+00
    0.212166622493925E+02    0.322660973526337E+00
    0.212216623413293E+02    0.297871494114642E+00
    0.212266624332661E+02    0.275777165391008E+00
    0.212316625252029E+02    0.256009285251060E+00
    0.212366626171397E+02    0.238259589219388E+00
    0.212416627090765E+02    0.222268788050771E+00
    0.212466628010133E+02    0.207817558016260E+00
    0.212516628929501E+02    0.194719402733966E+00
    0.212566629848868E+02    0.182814955706690E+00
    0.212616630768236E+02    0.171967401075657E+00
    0.212666631687604E+02    0.162058769015542E+00
    0.212716632606972E+02    0.152986920237904E+00
    0.212766633526340E+02    0.144663077153511E+00
    0.212816634445708E+02    0.137009791498793E+00
    0.212866635365076E+02    0.129959262576868E+00
    0.212916636284443E+02    0.123451938781605E+00
    0.212966637203811E+02    0.117435349260117E+00
    0.213016638123179E+02    0.111863123513639E+00
    0.213066639042547E+02    0.106694165235288E+00
    0.213116639961915E+02    0.101891953323664E+00
    0.213166640881283E+02    0.974239482303615E-01
    0.213216641800651E+02    0.932610859244409E-01
    0.213266642720019E+02    0.893773450354970E-01
    0.213316643639386E+02    0.857493753554627E-01
    0.213366644558754E+02    0.823561779808716E-01
    0.213416645478122E+02    0.791788290727354E-01
    0.213466646397490E+02    0.762002405842632E-01
    0.213516647316858E+02    0.734049524237230E-01
    0.213566648236226E+02    0.707789514326486E-01
    0.213616649155594E+02    0.683095133081232E-01
    0.213666650074962E+02    0.659850642137354E-01
    0.213716650994329E+02    0.637950593307191E-01
    0.213766651913697E+02    0.617298759794718E-01
    0.213816652833065E+02    0.597807201735418E-01
    0.213866653752433E+02    0.579395410848744E-01
    0.213916654671801E+02    0.561989608190684E-01
    0.213966655591169E+02    0.545522064842686E-01
    0.214016656510537E+02    0.529930530235291E-01
    0.214066657429905E+02    0.515157713888016E-01
    0.214116658349272E+02    0.501150823829987E-01
    0.214166659268640E+02    0.487861154101986E-01
    0.214216660188008E+02    0.475243715455309E-01
    0.214266661107376E+02    0.463256904168972E-01
    0.214316662026744E+02    0.451862204569895E-01
    0.214366662946112E+02    0.441023921407745E-01
    0.214416663865480E+02    0.430708938722562E-01
    0.214466664784847E+02    0.420886502261459E-01
    0.214516665704215E+02    0.411528022863329E-01
    0.214566666623583E+02    0.402606898543517E-01
    0.214616667542951E+02    0.394098353281722E-01
    0.214666668462319E+02    0.385979290752459E-01
    0.214716669381687E+02    0.378228161443081E-01
    0.214766670301055E+02    0.370824841783565E-01
    0.214816671220423E+02    0.363750524068443E-01
    0.214866672139790E+02    0.356987616088796E-01
    0.214916673059158E+02    0.350519649512475E-01
    0.214966673978526E+02    0.344331196155728E-01
    0.215016674897894E+02    0.338407791382920E-01
    0.215066675817262E+02    0.332735863952724E-01
    0.215116676736630E+02    0.327302671701039E-01
    0.215166677655998E+02    0.322096242515240E-01
    0.215216678575366E+02    0.317105320110699E-01
    0.215266679494733E+02    0.312319314170402E-01
    0.215316680414101E+02    0.307728254453311E-01
    0.215366681333469E+02    0.303322748516491E-01
    0.215416682252837E+02    0.299093942731197E-01
    0.215466683172205E+02    0.295033486304528E-01
    0.215516684091573E+02    0.291133498046179E-01
    0.215566685010941E+02    0.287386535645109E-01
    0.215616685930308E+02    0.283785567242844E-01
    0.215666686849676E+02    0.280323945110625E-01
    0.215716687769044E+02    0.276995381255417E-01
    0.215766688688412E+02    0.273793924795830E-01
    0.215816689607780E+02    0.270713940963664E-01
    0.215866690527148E+02    0.267750091599884E-01
    0.215916691446516E+02    0.264897317025258E-01
    0.215966692365884E+02    0.262150819176810E-01
    0.216016693285251E+02    0.259506045910304E-01
    0.216066694204619E+02    0.256958676376110E-01
    0.216116695123987E+02    0.254504607368408E-01
    0.216166696043355E+02    0.252139928363136E-01
    0.216216696962723E+02    0.249860971749568E-01
    0.216266697882091E+02    0.247664176508531E-01
    0.216316698801459E+02    0.245546204046768E-01
    0.216366699720827E+02    0.243503864889354E-01
    0.216416700640194E+02    0.241534122521049E-01
    0.216466701559562E+02    0.239634084883901E-01
    0.216516702478930E+02    0.237800996432535E-01
    0.216566703398298E+02    0.236032230690643E-01
    0.216616704317666E+02    0.234325283271495E-01
    0.216666705237034E+02    0.232677765329731E-01
    0.216716706156402E+02    0.231087397414294E-01
    0.216766707075769E+02    0.229552003694956E-01
    0.216816707995137E+02    0.228069506536915E-01
    0.216866708914505E+02    0.226637921399848E-01
    0.216916709833873E+02    0.225255352039678E-01
    0.216966710753241E+02    0.223919985992858E-01
    0.217016711672609E+02    0.222630090324497E-01
    0.217066712591977E+02    0.221384007623033E-01
    0.217116713511345E+02    0.220180152225372E-01
    0.217166714430712E+02    0.219017006657668E-01
    0.217216715350080E+02    0.217893118277861E-01
    0.217266716269448E+02    0.216807096107170E-01
    0.217316717188816E+02    0.215757607838610E-01
    0.217366718108184E+02    0.214743377011449E-01
    0.217416719027552E+02    0.213763180341224E-01
    0.217466719946920E+02    0.212815845195823E-01
    0.217516720866288E+02    0.211900247208553E-01
    0.217566721785655E+02    0.211015308019929E-01
    0.217616722705023E+02    0.210159993140447E-01
    0.217666723624391E+02    0.209333309926947E-01
    0.217716724543759E+02    0.208534305665945E-01
    0.217766725463127E+02    0.207762065757521E-01
    0.217816726382495E+02    0.207015711993899E-01
    0.217866727301863E+02    0.206294400927154E-01
    0.217916728221231E+02    0.205597322320926E-01
    0.217966729140598E+02    0.204923697681303E-01
    0.218016730059966E+02    0.204272778862303E-01
    0.218066730979334E+02    0.203643846741790E-01
    0.218116731898702E+02    0.203036209963807E-01
    0.218166732818070E+02    0.202449203743630E-01
    0.218216733737438E+02    0.201882188732029E-01
    0.218266734656806E+02    0.201334549935515E-01
    0.218316735576173E+02    0.200805695689436E-01
    0.218366736495541E+02    0.200295056681106E-01
    0.218416737414909E+02    0.199802085020210E-01
    0.218466738334277E+02    0.199326253353967E-01
    0.218516739253645E+02    0.198867054024637E-01
    0.218566740173013E+02    0.198423998267178E-01
    0.218616741092381E+02    0.197996615444864E-01
    0.218666742011749E+02    0.197584452320943E-01
    0.218716742931116E+02    0.197187072364450E-01
    0.218766743850484E+02    0.196804055088492E-01
    0.218816744769852E+02    0.196434995419536E-01
    0.218866745689220E+02    0.196079503097158E-01
    0.218916746608588E+02    0.195737202110864E-01
    0.218966747527956E+02    0.195407730598255E-01
    0.219016748447324E+02    0.195090737600687E-01
    0.219066749366692E+02    0.194785888689871E-01
    0.219116750286059E+02    0.194492858699262E-01
    0.219166751205427E+02    0.194211335073879E-01
    0.219216752124795E+02    0.193941016528442E-01
    0.219266753044163E+02    0.193681612655604E-01
    0.219316753963531E+02    0.193432843531665E-01
    0.219366754882899E+02    0.193194439337576E-01
    0.219416755802267E+02    0.192966139996248E-01
    0.219466756721634E+02    0.192747694825658E-01
    0.219516757641002E+02    0.192538862207164E-01
    0.219566758560370E+02    0.192339409268263E-01
    0.219616759479738E+02    0.192149111579230E-01
    0.219666760399106E+02    0.191967752862930E-01
    0.219716761318474E+02    0.191795124717253E-01
    0.219766762237842E+02    0.191631026349593E-01
    0.219816763157210E+02    0.191475264322830E-01
    0.219866764076577E+02    0.191327652312312E-01
    0.219916764995945E+02    0.191188010873350E-01
    0.219966765915313E+02    0.191056167218778E-01
    0.220016766834681E+02    0.190931955006129E-01
    0.220066767754049E+02    0.190815214134038E-01
    0.220116768673417E+02    0.190705790547464E-01
    0.220166769592785E+02    0.190603536051366E-01
    0.220216770512153E+02    0.190508308132496E-01
    0.220266771431520E+02    0.190419969788968E-01
    0.220316772350888E+02    0.190338389367271E-01
    0.220366773270256E+02    0.190263440406472E-01
    0.220416774189624E+02    0.190195001489284E-01
    0.220466775108992E+02    0.190132956099748E-01
    0.220516776028360E+02    0.190077192487287E-01
    0.220566776947728E+02    0.190027603536874E-01
    0.220616777867096E+02    0.189984086645083E-01
    0.220666778786463E+02    0.189946543601845E-01
    0.220716779705831E+02    0.189914880477648E-01
    0.220766780625199E+02    0.189889007516043E-01
    0.220816781544567E+02    0.189868839031235E-01
    0.220866782463935E+02    0.189854293310609E-01
    0.220916783383303E+02    0.189845292522016E-01
    0.220966784302671E+02    0.189841762625682E-01
    0.221016785222038E+02    0.189843633290563E-01
    0.221066786141406E+02    0.189850837815041E-01
    0.221116787060774E+02    0.189863313051806E-01
    0.221166787980142E+02    0.189880999336758E-01
    0.221216788899510E+02    0.189903840421732E-01
    0.221266789818878E+02    0.189931783410304E-01
    0.221316790738246E+02    0.189964778691417E-01
    0.221366791657614E+02    0.190002778673965E-01
    0.221416792576981E+02    0.190045744045853E-01
    0.221466793496349E+02    0.190093630766664E-01
    0.221516794415717E+02    0.190146403286496E-01
    0.221566795335085E+02    0.190204027697019E-01
    0.221616796254453E+02    0.190266473111941E-01
    0.221666797173821E+02    0.190333711623567E-01
    0.221716798093189E+02    0.190405718269710E-01
    0.221766799012557E+02    0.190482471004687E-01
    0.221816799931924E+02    0.190563950673633E-01
    0.221866800851292E+02    0.190650140989999E-01
    0.221916801770660E+02    0.190741028516164E-01
    0.221966802690028E+02    0.190836602647133E-01
    0.222016803609396E+02    0.190936855597292E-01
    0.222066804528764E+02    0.191041782390239E-01
    0.222116805448132E+02    0.191151380851649E-01
    0.222166806367499E+02    0.191265651605199E-01
    0.222216807286867E+02    0.191384598071579E-01
    0.222266808206235E+02    0.191508226470543E-01
    0.222316809125603E+02    0.191636545826103E-01
    0.222366810044971E+02    0.191769567974817E-01
    0.222416810964339E+02    0.191907307577254E-01
    0.222466811883707E+02    0.192049782132648E-01
    0.222516812803075E+02    0.192197011996799E-01
    0.222566813722442E+02    0.192349020403270E-01
    0.222616814641810E+02    0.192505833487920E-01
    0.222666815561178E+02    0.192667480316884E-01
    0.222716816480546E+02    0.192833992918018E-01
    0.222766817399914E+02    0.193005406315920E-01
    0.222816818319282E+02    0.193181758570610E-01
    0.222866819238650E+02    0.193363090819970E-01
    0.222916820158018E+02    0.193549447326023E-01
    0.222966821077385E+02    0.193740875525199E-01
    0.223016821996753E+02    0.193937426082685E-01
    0.223066822916121E+02    0.194139152951000E-01
    0.223116823835489E+02    0.194346113432938E-01
    0.223166824754857E+02    0.194558368249020E-01
    0.223216825674225E+02    0.194775981609646E-01
    0.223266826593593E+02    0.194999021292086E-01
    0.223316827512960E+02    0.195227558722534E-01
    0.223366828432328E+02    0.195461669063399E-01
    0.223416829351696E+02    0.195701431306067E-01
    0.223466830271064E+02    0.195946928369355E-01
    0.223516831190432E+02    0.196198247203903E-01
    0.223566832109800E+02    0.196455478902785E-01
    0.223616833029168E+02    0.196718718818586E-01
    0.223666833948536E+02    0.196988066687280E-01
    0.223716834867903E+02    0.197263626759204E-01
    0.223766835787271E+02    0.197545507937493E-01
    0.223816836706639E+02    0.197833823924308E-01
    0.223866837626007E+02    0.198128693375293E-01
    0.223916838545375E+02    0.198430240062618E-01
    0.223966839464743E+02    0.198738593047107E-01
    0.224016840384111E+02    0.199053886859893E-01
    0.224066841303479E+02    0.199376261694103E-01
    0.224116842222846E+02    0.199705863607141E-01
    0.224166843142214E+02    0.200042844734123E-01
    0.224216844061582E+02    0.200387363513140E-01
    0.224266844980950E+02    0.200739584923946E-01
    0.224316845900318E+02    0.201099680728301E-01
    0.224366846819686E+02    0.201467829764307E-01
    0.224416847739054E+02    0.201844218185746E-01
    0.224466848658422E+02    0.202229039784389E-01
    0.224516849577789E+02    0.202622496292660E-01
    0.224566850497157E+02    0.203024797713089E-01
    0.224616851416525E+02    0.203436162665714E-01
    0.224666852335893E+02    0.203856818755009E-01
    0.224716853255261E+02    0.204287002957705E-01
    0.224766854174629E+02    0.204726962032780E-01
    0.224816855093997E+02    0.205176952954982E-01
    0.224866856013364E+02    0.205637243373453E-01
    0.224916856932732E+02    0.206108112097023E-01
    0.224966857852100E+02    0.206589849607934E-01
    0.225016858771468E+02    0.207082758605857E-01
    0.225066859690836E+02    0.207587154584210E-01
    0.225116860610204E+02    0.208103366440975E-01
    0.225166861529572E+02    0.208631737126295E-01
    0.225216862448940E+02    0.209172624329434E-01
    0.225266863368307E+02    0.209726401207789E-01
    0.225316864287675E+02    0.210293457160879E-01
    0.225366865207043E+02    0.210874198652517E-01
    0.225416866126411E+02    0.211469050084594E-01
    0.225466867045779E+02    0.212078454726148E-01
    0.225516867965147E+02    0.212702875701818E-01
    0.225566868884515E+02    0.213342797043967E-01
    0.225616869803883E+02    0.213998724813256E-01
    0.225666870723250E+02    0.214671188292766E-01
    0.225716871642618E+02    0.215360741261289E-01
    0.225766872561986E+02    0.216067963351788E-01
    0.225816873481354E+02    0.216793461501665E-01
    0.225866874400722E+02    0.217537871502003E-01
    0.225916875320090E+02    0.218301859653622E-01
    0.225966876239458E+02    0.219086124538421E-01
    0.226016877158826E+02    0.219891398915412E-01
    0.226066878078193E+02    0.220718451751569E-01
    0.226116878997561E+02    0.221568090398610E-01
    0.226166879916929E+02    0.222441162927946E-01
    0.226216880836297E+02    0.223338560637137E-01
    0.226266881755665E+02    0.224261220742463E-01
    0.226316882675033E+02    0.225210129273768E-01
    0.226366883594401E+02    0.226186324189219E-01
    0.226416884513768E+02    0.227190898729509E-01
    0.226466885433136E+02    0.228225005033090E-01
    0.226516886352504E+02    0.229289858036652E-01
    0.226566887271872E+02    0.230386739689108E-01
    0.226616888191240E+02    0.231517003520551E-01
    0.226666889110608E+02    0.232682079744283E-01
    0.226716890029976E+02    0.233883476266442E-01
    0.226766890949344E+02    0.235122800968931E-01
    0.226816891868711E+02    0.236401740320000E-01
    0.226866892788079E+02    0.237722089671217E-01
    0.226916893707447E+02    0.239085750917336E-01
    0.226966894626815E+02    0.240494741938873E-01
    0.227016895546183E+02    0.241951205413364E-01
    0.227066896465551E+02    0.243457418373733E-01
    0.227116897384919E+02    0.245015802636076E-01
    0.227166898304286E+02    0.246628936195853E-01
    0.227216899223654E+02    0.248299565699022E-01
    0.227266900143022E+02    0.250030620107021E-01
    0.227316901062390E+02    0.251825225689254E-01
    0.227366901981758E+02    0.253686722493764E-01
    0.227416902901126E+02    0.255618682466459E-01
    0.227466903820494E+02    0.257624929411759E-01
    0.227516904739862E+02    0.259709561013399E-01
    0.227566905659229E+02    0.261876973163905E-01
    0.227616906578597E+02    0.264131886885918E-01
    0.227666907497965E+02    0.266479378168167E-01
    0.227716908417333E+02    0.268924911085200E-01
    0.227766909336701E+02    0.271474374623797E-01
    0.227816910256069E+02    0.274134123701518E-01
    0.227866911175437E+02    0.276911024935776E-01
    0.227916912094805E+02    0.279812507807767E-01
    0.227966913014172E+02    0.282846621965736E-01
    0.228016913933540E+02    0.286022101530361E-01
    0.228066914852908E+02    0.289348437404875E-01
    0.228116915772276E+02    0.292835958757311E-01
    0.228166916691644E+02    0.296495925038771E-01
    0.228216917611012E+02    0.300340630134934E-01
    0.228266918530380E+02    0.304383520527272E-01
    0.228316919449748E+02    0.308639329674753E-01
    0.228366920369115E+02    0.313124231229086E-01
    0.228416921288483E+02    0.317856014182256E-01
    0.228466922207851E+02    0.322854283633461E-01
    0.228516923127219E+02    0.328140691577603E-01
    0.228566924046587E+02    0.333739202991822E-01
    0.228616924965955E+02    0.339676403567452E-01
    0.228666925885323E+02    0.345981856754076E-01
    0.228716926804690E+02    0.352688519414943E-01
    0.228766927724058E+02    0.359833227421953E-01
    0.228816928643426E+02    0.367457265052528E-01
    0.228866929562794E+02    0.375607035234180E-01
    0.228916930482162E+02    0.384334851700618E-01
    0.228966931401530E+02    0.393699879225428E-01
    0.229016932320898E+02    0.403769254617638E-01
    0.229066933240266E+02    0.414619429541653E-01
    0.229116934159633E+02    0.426337787065300E-01
    0.229166935079001E+02    0.439024597966471E-01
    0.229216935998369E+02    0.452795401373466E-01
    0.229266936917737E+02    0.467783918846368E-01
    0.229316937837105E+02    0.484145643730245E-01
    0.229366938756473E+02    0.502062291645379E-01
    0.229416939675841E+02    0.521747357783655E-01
    0.229466940595209E+02    0.543453108711702E-01
    0.229516941514576E+02    0.567479450097243E-01
    0.229566942433944E+02    0.594185271196087E-01
    0.229616943353312E+02    0.624003093159311E-01
    0.229666944272680E+02    0.657458173452548E-01
    0.229716945192048E+02    0.695193693320637E-01
    0.229766946111416E+02    0.738004348731706E-01
    0.229816947030784E+02    0.786881759755022E-01
    0.229866947950152E+02    0.843076633002501E-01
    0.229916948869519E+02    0.908185285201793E-01
    0.229966949788887E+02    0.984272021327795E-01
    0.230016950708255E+02    0.107404553125760E+00
    0.230066951627623E+02    0.118111847224116E+00
    0.230116952546991E+02    0.131039846177583E+00
    0.230166953466359E+02    0.146869268234543E+00
    0.230216954385727E+02    0.166567117261093E+00
    0.230266955305094E+02    0.191545521642074E+00
    0.230316956224462E+02    0.223934301238538E+00
    0.230366957143830E+02    0.267071149006544E+00
    0.230416958063198E+02    0.326433955041144E+00
    0.230466958982566E+02    0.411539183113741E+00
    0.230516959901934E+02    0.540150019235629E+00
    0.230566960821302E+02    0.748680652169823E+00
    0.230616961740670E+02    0.112197327822264E+01
    0.230666962660037E+02    0.189828672804933E+01
    0.230716963579405E+02    0.398371537803270E+01
    0.230766964498773E+02    0.137251252749001E+02
    0.230816965418141E+02    0.931174080685814E+03
    0.230866966337509E+02    0.226512022865041E+02
    0.230916967256877E+02    0.476039405942140E+01
    0.230966968176245E+02    0.197589732869328E+01
    0.231016969095613E+02    0.106545759024140E+01
    0.231066970014980E+02    0.661115897897154E+00
    0.231116970934348E+02    0.448046607961570E+00
    0.231166971853716E+02    0.322724980047771E+00
    0.231216972773084E+02    0.243131265950013E+00
    0.231266973692452E+02    0.189629098138545E+00
    0.231316974611820E+02    0.152060940755212E+00
    0.231366975531188E+02    0.124752072065069E+00
    0.231416976450556E+02    0.104334611200461E+00
    0.231466977369923E+02    0.887097998316616E-01
    0.231516978289291E+02    0.765160420264544E-01
    0.231566979208659E+02    0.668396336846956E-01
    0.231616980128027E+02    0.590495351137515E-01
    0.231666981047395E+02    0.526989828370925E-01
    0.231716981966763E+02    0.474647705607496E-01
    0.231766982886131E+02    0.431085963908084E-01
    0.231816983805498E+02    0.394517787111540E-01
    0.231866984724866E+02    0.363583145155736E-01
    0.231916985644234E+02    0.337232819489076E-01
    0.231966986563602E+02    0.314647474035380E-01
    0.232016987482970E+02    0.295180195867164E-01
    0.232066988402338E+02    0.278315054490852E-01
    0.232116989321706E+02    0.263636784200515E-01
    0.232166990241074E+02    0.250808311897342E-01
    0.232216991160441E+02    0.239553903783765E-01
    0.232266992079809E+02    0.229646371544098E-01
    0.232316992999177E+02    0.220897284712050E-01
    0.232366993918545E+02    0.213149387067764E-01
    0.232416994837913E+02    0.206270684052442E-01
    0.232466995757281E+02    0.200149789746958E-01
    0.232516996676649E+02    0.194692237812427E-01
    0.232566997596016E+02    0.189817535637843E-01
    0.232616998515384E+02    0.185456796100953E-01
    0.232666999434752E+02    0.181550821623295E-01
    0.232717000354120E+02    0.178048544896686E-01
    0.232767001273488E+02    0.174905752752497E-01
    0.232817002192856E+02    0.172084036220099E-01
    0.232867003112224E+02    0.169549922354749E-01
    0.232917004031592E+02    0.167274152964586E-01
    0.232967004950959E+02    0.165231082693300E-01
    0.233017005870327E+02    0.163398174574634E-01
    0.233067006789695E+02    0.161755575574832E-01
    0.233117007709063E+02    0.160285758080293E-01
    0.233167008628431E+02    0.158973215995025E-01
    0.233217009547799E+02    0.157804206253739E-01
    0.233267010467167E+02    0.156766528259431E-01
    0.233317011386535E+02    0.155849335115434E-01
    0.233367012305902E+02    0.155042971614819E-01
    0.233417013225270E+02    0.154338834832270E-01
    0.233467014144638E+02    0.153729253878345E-01
    0.233517015064006E+02    0.153207385958032E-01
    0.233567015983374E+02    0.152767126351357E-01
    0.233617016902742E+02    0.152403030324366E-01
    0.233667017822110E+02    0.152110245300756E-01
    0.233717018741477E+02    0.151884451890942E-01
    0.233767019660845E+02    0.151721812596839E-01
    0.233817020580213E+02    0.151618927195331E-01
    0.233867021499581E+02    0.151572793958518E-01
    0.233917022418949E+02    0.151580775999118E-01
    0.233967023338317E+02    0.151640572139978E-01
    0.234017024257685E+02    0.151750191800497E-01
    0.234067025177053E+02    0.151907933473474E-01
    0.234117026096420E+02    0.152112366435220E-01
    0.234167027015788E+02    0.152362315392451E-01
    0.234217027935156E+02    0.152656847822658E-01
    0.234267028854524E+02    0.152995263812171E-01
    0.234317029773892E+02    0.153377088239023E-01
    0.234367030693260E+02    0.153802065187303E-01
    0.234417031612628E+02    0.154270154516732E-01
    0.234467032531996E+02    0.154781530546893E-01
    0.234517033451363E+02    0.155336582850553E-01
    0.234567034370731E+02    0.155935919185963E-01
    0.234617035290099E+02    0.156580370634547E-01
    0.234667036209467E+02    0.157270999049288E-01
    0.234717037128835E+02    0.158009106961144E-01
    0.234767038048203E+02    0.158796250137466E-01
    0.234817038967571E+02    0.159634253038835E-01
    0.234867039886939E+02    0.160525227480861E-01
    0.234917040806306E+02    0.161471594876950E-01
    0.234967041725674E+02    0.162476112519841E-01
    0.235017042645042E+02    0.163541904456071E-01
    0.235067043564410E+02    0.164672497622802E-01
    0.235117044483778E+02    0.165871864054916E-01
    0.235167045403146E+02    0.167144470137721E-01
    0.235217046322514E+02    0.168495334084499E-01
    0.235267047241881E+02    0.169930093067670E-01
    0.235317048161249E+02    0.171455081738574E-01
    0.235367049080617E+02    0.173077424261119E-01
    0.235417049999985E+02    0.174805142419763E-01
    0.235467050919353E+02    0.176647283036115E-01
    0.235517051838721E+02    0.178614068566401E-01
    0.235567052758089E+02    0.180717075787255E-01
    0.235617053677457E+02    0.182969448631592E-01
    0.235667054596824E+02    0.185386152792856E-01
    0.235717055516192E+02    0.187984281703492E-01
    0.235767056435560E+02    0.190783426079025E-01
    0.235817057354928E+02    0.193806122603570E-01
    0.235867058274296E+02    0.197078401797706E-01
    0.235917059193664E+02    0.200630461048506E-01
    0.235967060113032E+02    0.204497496749075E-01
    0.236017061032400E+02    0.208720740283542E-01
    0.236067061951767E+02    0.213348757345230E-01
    0.236117062871135E+02    0.218439090457947E-01
    0.236167063790503E+02    0.224060353047975E-01
    0.236217064709871E+02    0.230294923681199E-01
    0.236267065629239E+02    0.237242446750690E-01
    0.236317066548607E+02    0.245024429646753E-01
    0.236367067467975E+02    0.253790349882173E-01
    0.236417068387343E+02    0.263725870560917E-01
    0.236467069306710E+02    0.275064044494900E-01
    0.236517070226078E+02    0.288100825404010E-01
    0.236567071145446E+02    0.303216900013827E-01
    0.236617072064814E+02    0.320908984395225E-01
    0.236667072984182E+02    0.341835610270517E-01
    0.236717073903550E+02    0.366885654839073E-01
    0.236767074822918E+02    0.397283582433871E-01
    0.236817075742285E+02    0.434755855858538E-01
    0.236867076661653E+02    0.481803036165085E-01
    0.236917077581021E+02    0.542162309795074E-01
    0.236967078500389E+02    0.621630368200166E-01
    0.237017079419757E+02    0.729609044988971E-01
    0.237067080339125E+02    0.882206088880218E-01
    0.237117081258493E+02    0.110898522296574E+00
    0.237167082177861E+02    0.146927688430959E+00
    0.237217083097228E+02    0.209745824384967E+00
    0.237267084016596E+02    0.335578262515803E+00
    0.237317084935964E+02    0.653190183189377E+00
    0.237367085855332E+02    0.193978863586638E+01
    0.237417086774700E+02    0.342468438274750E+02
    0.237467087694068E+02    0.624993481907219E+01
    0.237517088613436E+02    0.102215847047959E+01
    0.237567089532804E+02    0.395821058667549E+00
    0.237617090452171E+02    0.207932206548499E+00
    0.237667091371539E+02    0.128378714580497E+00
    0.237717092290907E+02    0.878183462620963E-01
    0.237767093210275E+02    0.645732048413138E-01
    0.237817094129643E+02    0.501354452993907E-01
    0.237867095049011E+02    0.406266555414178E-01
    0.237917095968379E+02    0.340795138975090E-01
    0.237967096887746E+02    0.294126483981196E-01
    0.238017097807114E+02    0.259932061012979E-01
    0.238067098726482E+02    0.234317011437258E-01
    0.238117099645850E+02    0.214783194087622E-01
    0.238167100565218E+02    0.199672134433920E-01
    0.238217101484586E+02    0.187850252503665E-01
    0.238267102403954E+02    0.178523236093054E-01
    0.238317103323322E+02    0.171122500892799E-01
    0.238367104242689E+02    0.165233514749337E-01
    0.238417105162057E+02    0.160549287079234E-01
    0.238467106081425E+02    0.156839451126468E-01
    0.238517107000793E+02    0.153929271825477E-01
    0.238567107920161E+02    0.151685126823866E-01
    0.238617108839529E+02    0.150004303495535E-01
    0.238667109758897E+02    0.148807733488219E-01
    0.238717110678265E+02    0.148034766420567E-01
    0.238767111597632E+02    0.147639387278327E-01
    0.238817112517000E+02    0.147587477517317E-01
    0.238867113436368E+02    0.147854848843800E-01
    0.238917114355736E+02    0.148425865825354E-01
    0.238967115275104E+02    0.149292534178504E-01
    0.239017116194472E+02    0.150453975525831E-01
    0.239067117113840E+02    0.151916243073191E-01
    0.239117118033207E+02    0.153692460576376E-01
    0.239167118952575E+02    0.155803292671830E-01
    0.239217119871943E+02    0.158277781285771E-01
    0.239267120791311E+02    0.161154613727124E-01
    0.239317121710679E+02    0.164483927298332E-01
    0.239367122630047E+02    0.168329808465856E-01
    0.239417123549415E+02    0.172773720204198E-01
    0.239467124468783E+02    0.177919202131747E-01
    0.239517125388150E+02    0.183898355550141E-01
    0.239567126307518E+02    0.190880884367025E-01
    0.239617127226886E+02    0.199086872450791E-01
    0.239667128146254E+02    0.208805141857916E-01
    0.239717129065622E+02    0.220420140858754E-01
    0.239767129984990E+02    0.234452201267490E-01
    0.239817130904358E+02    0.251619344830272E-01
    0.239867131823726E+02    0.272934933569796E-01
    0.239917132743093E+02    0.299867115142366E-01
    0.239967133662461E+02    0.334609283774499E-01
    0.240017134581829E+02    0.380559789986383E-01
    0.240067135501197E+02    0.443219084533760E-01
    0.240117136420565E+02    0.531978437994389E-01
    0.240167137339933E+02    0.663979564853470E-01
    0.240217138259301E+02    0.873322151104712E-01
    0.240267139178669E+02    0.123613965001981E+00
    0.240317140098036E+02    0.195272131821695E+00
    0.240367141017404E+02    0.370321513976908E+00
    0.240417141936772E+02    0.101790707354808E+01
    0.240467142856140E+02    0.100086325538722E+02
    0.240517143775508E+02    0.735823582893473E+01
    0.240567144694876E+02    0.914224023787145E+00
    0.240617145614244E+02    0.348045797161791E+00
    0.240667146533611E+02    0.190061472008746E+00
    0.240717147452979E+02    0.125755547786722E+00
    0.240767148372347E+02    0.944275568281702E-01
    0.240817149291715E+02    0.778865897361159E-01
    0.240867150211083E+02    0.692317251737938E-01
    0.240917151130451E+02    0.654709603182419E-01
    0.240967152049819E+02    0.652449889849575E-01
    0.241017152969187E+02    0.679989655439985E-01
    0.241067153888554E+02    0.736546862149667E-01
    0.241117154807922E+02    0.824881359640188E-01
    0.241167155727290E+02    0.951105907152386E-01
    0.241217156646658E+02    0.112520148682708E+00
    0.241267157566026E+02    0.136221711081397E+00
    0.241317158485394E+02    0.168434792116944E+00
    0.241367159404762E+02    0.212432461952696E+00
    0.241417160324130E+02    0.273091431351350E+00
    0.241467161243497E+02    0.357797873968939E+00
    0.241517162162865E+02    0.477974972899093E+00
    0.241567163082233E+02    0.651737476975799E+00
    0.241617164001601E+02    0.908672996973786E+00
    0.241667164920969E+02    0.129882636673997E+01
    0.241717165840337E+02    0.191045505785887E+01
    0.241767166759705E+02    0.290732561413670E+01
    0.241817167679073E+02    0.461318985434002E+01
    0.241867168598440E+02    0.772234164500683E+01
    0.241917169517808E+02    0.138949650583627E+02
    0.241967170437176E+02    0.277623454080048E+02
    0.242017171356544E+02    0.657116396775555E+02
    0.242067172275912E+02    0.216629107556687E+03
    0.242117173195280E+02    0.197335586794835E+04
    0.242167174114648E+02    0.515651852830494E+04
    0.242217175034015E+02    0.558178415634096E+03
    0.242267175953383E+02    0.247145994531773E+03
    0.242317176872751E+02    0.161657342408409E+03
    0.242367177792119E+02    0.128316822986647E+03
    0.242417178711487E+02    0.114935631371136E+03
    0.242467179630855E+02    0.112278202615684E+03
    0.242517180550223E+02    0.117506741769707E+03
    0.242567181469591E+02    0.130516538559922E+03
    0.242617182388958E+02    0.153205840357570E+03
    0.242667183308326E+02    0.190014920386559E+03
    0.242717184227694E+02    0.249904310009074E+03
    0.242767185147062E+02    0.351472291320806E+03
    0.242817186066430E+02    0.537054684075358E+03
    0.242867186985798E+02    0.918354914753013E+03
    0.242917187905166E+02    0.186702405129158E+04
    0.242967188824534E+02    0.525075603652089E+04
    0.243017189743901E+02    0.378167918905426E+05
    0.243067190663269E+02    0.137448668148963E+06
    0.243117191582637E+02    0.108037489222531E+05
    0.243167192502005E+02    0.412867103654986E+04
    0.243217193421373E+02    0.238243652978352E+04
    0.243267194340741E+02    0.168197501043890E+04
    0.243317195260109E+02    0.134560305323500E+04
    0.243367196179476E+02    0.117680041565519E+04
    0.243417197098844E+02    0.110391123099862E+04
    0.243467198018212E+02    0.109933538730431E+04
    0.243517198937580E+02    0.115638698405825E+04
    0.243567199856948E+02    0.128341232742982E+04
    0.243617200776316E+02    0.150669155538396E+04
    0.243667201695684E+02    0.188401797277129E+04
    0.243717202615052E+02    0.254319228111228E+04
    0.243767203534419E+02    0.379991774084458E+04
    0.243817204453787E+02    0.660568779015701E+04
    0.243867205373155E+02    0.150242619730484E+05
    0.243917206292523E+02    0.668652034709314E+05
    0.243967207211891E+02    0.412702015585545E+07
    0.244017208131259E+02    0.425610602118095E+05
    0.244067209050627E+02    0.119966561960168E+05
    0.244117209969994E+02    0.567180254887970E+04
    0.244167210889362E+02    0.336634793551085E+04
    0.244217211808730E+02    0.227822782449247E+04
    0.244267212728098E+02    0.168240780738444E+04
    0.244317213647466E+02    0.132381411334393E+04
    0.244367214566834E+02    0.109416447834973E+04
    0.244417215486202E+02    0.941267286503834E+03
    0.244467216405570E+02    0.837606251016958E+03
    0.244517217324937E+02    0.767744254842778E+03
    0.244567218244305E+02    0.722705288228116E+03
    0.244617219163673E+02    0.697271581923131E+03
    0.244667220083041E+02    0.688628558238152E+03
    0.244717221002409E+02    0.695702029816405E+03
    0.244767221921777E+02    0.718907213346091E+03
    0.244817222841145E+02    0.760209584313689E+03
    0.244867223760513E+02    0.823514978888099E+03
    0.244917224679880E+02    0.915532185424518E+03
    0.244967225599248E+02    0.104746349543628E+04
    0.245017226518616E+02    0.123833505358976E+04
    0.245067227437984E+02    0.152189348228678E+04
    0.245117228357352E+02    0.196258513468917E+04
    0.245167229276720E+02    0.269271343706159E+04
    0.245217230196088E+02    0.402895557377648E+04
    0.245267231115456E+02    0.687943999339033E+04
    0.245317232034823E+02    0.148348742855856E+05
    0.245367232954191E+02    0.553889544361207E+05
    0.245417233873559E+02    0.234839083154682E+08
    0.245467234792927E+02    0.662844389435919E+05
    0.245517235712295E+02    0.156675989217684E+05
    0.245567236631663E+02    0.685765361274049E+04
    0.245617237551031E+02    0.385232012740084E+04
    0.245667238470398E+02    0.248373717479734E+04
    0.245717239389766E+02    0.174971979687277E+04
    0.245767240309134E+02    0.131222071850603E+04
    0.245817241228502E+02    0.103161490091047E+04
    0.245867242147870E+02    0.841798660050708E+03
    0.245917243067238E+02    0.708232240578535E+03
    0.245967243986606E+02    0.262041387141120E+26
    0.246017244905974E+02    0.446829696136219E+21
    0.246067245825341E+02    0.142239039297577E+19
    0.246117246744709E+02    0.280797272956720E+17
    0.246167247664077E+02    0.141726680916147E+16
    0.246217248583445E+02    0.126844507812707E+15
    0.246267249502813E+02    0.166970320080239E+14
    0.246317250422181E+02    0.290021866879008E+13
    0.246367251341549E+02    0.620596693034322E+12
    0.246417252260917E+02    0.156243488684897E+12
    0.246467253180284E+02    0.448040869789982E+11
    0.246517254099652E+02    0.142871299811216E+11
    0.246567255019020E+02    0.497508092759826E+10
    0.246617255938388E+02    0.186573699453007E+10
    0.246667256857756E+02    0.745485721512348E+09
    0.246717257777124E+02    0.314723027063690E+09
    0.246767258696492E+02    0.139453718066202E+09
    0.246817259615860E+02    0.645076860103448E+08
    0.246867260535227E+02    0.310138359285850E+08
    0.246917261454595E+02    0.154404828728830E+08
    0.246967262373963E+02    0.793543824654352E+07
    0.247017263293331E+02    0.419876764903425E+07
    0.247067264212699E+02    0.228194382089824E+07
    0.247117265132067E+02    0.127127121260894E+07
    0.247167266051435E+02    0.724677359598977E+06
    0.247217266970802E+02    0.422022659104963E+06
    0.247267267890170E+02    0.250725161506442E+06
    0.247317268809538E+02    0.151768665050338E+06
    0.247367269728906E+02    0.934964611712960E+05
    0.247417270648274E+02    0.585588606861218E+05
    0.247467271567642E+02    0.372539794844873E+05
    0.247517272487010E+02    0.240531045602214E+05
    0.247567273406378E+02    0.157491458224735E+05
    0.247617274325745E+02    0.104502951611985E+05
    0.247667275245113E+02    0.702279477565233E+04
    0.247717276164481E+02    0.477692337684326E+04
    0.247767277083849E+02    0.328708196503497E+04
    0.247817278003217E+02    0.228708031317956E+04
    0.247867278922585E+02    0.160827719725147E+04
    0.247917279841953E+02    0.114251592673603E+04
    0.247967280761321E+02    0.819615573921802E+03
    0.248017281680688E+02    0.593525325933304E+03
    0.248067282600056E+02    0.433702928844004E+03
    0.248117283519424E+02    0.319683051787113E+03
    0.248167284438792E+02    0.237616882249294E+03
    0.248217285358160E+02    0.178043853216036E+03
    0.248267286277528E+02    0.134441993101555E+03
    0.248317287196896E+02    0.102275497162636E+03
    0.248367288116263E+02    0.783630299943169E+02
    0.248417289035631E+02    0.604549230355290E+02
    0.248467289954999E+02    0.469476970389826E+02
    0.248517290874367E+02    0.366896710583521E+02
    0.248567291793735E+02    0.288475111169675E+02
    0.248617292713103E+02    0.228138895772449E+02
    0.248667293632471E+02    0.181431017046986E+02
    0.248717294551839E+02    0.145058424007515E+02
    0.248767295471206E+02    0.116572130130602E+02
    0.248817296390574E+02    0.941393008889210E+01
    0.248867297309942E+02    0.763797958828799E+01
    0.248917298229310E+02    0.622481672914236E+01
    0.248967299148678E+02    0.509479294905016E+01
    0.249017300068046E+02    0.418688873364609E+01
    0.249067300987414E+02    0.345410441255819E+01
    0.249117301906782E+02    0.286005036579748E+01
    0.249167302826149E+02    0.237641008202377E+01
    0.249217303745517E+02    0.198104211014349E+01
    0.249267304664885E+02    0.165655230389885E+01
    0.249317305584253E+02    0.138921416338113E+01
    0.249367306503621E+02    0.116814821564630E+01
    0.249417307422989E+02    0.984695170361922E+00
    0.249467308342357E+02    0.831934792120736E+00
    0.249517309261724E+02    0.704314847284755E+00
    0.249567310181092E+02    0.597363684196369E+00
    0.249617311100460E+02    0.507466582700106E+00
    0.249667312019828E+02    0.431690999026283E+00
    0.249717312939196E+02    0.367649451966636E+00
    0.249767313858564E+02    0.313391516837503E+00
    0.249817314777932E+02    0.267318423549723E+00
    0.249867315697300E+02    0.228115280397863E+00
    0.249917316616667E+02    0.194697096362209E+00
    0.249967317536035E+02    0.166165647255968E+00
    0.250017318455403E+02    0.141774895400722E+00
    0.250067319374771E+02    0.120903180318917E+00
    0.250117320294139E+02    0.103030787899657E+00
    0.250167321213507E+02    0.877218058601840E-01
    0.250217322132875E+02    0.746094060525776E-01
    0.250267323052243E+02    0.633838746599613E-01
    0.250317323971610E+02    0.537828522693013E-01
    0.250367324890978E+02    0.455833560232607E-01
    0.250417325810346E+02    0.385952426367676E-01
    0.250467326729714E+02    0.326558393046314E-01
    0.250517327649082E+02    0.276255234891643E-01
    0.250567328568450E+02    0.233840753890488E-01
    0.250617329487818E+02    0.198276609590417E-01
    0.250667330407186E+02    0.168663305558633E-01
    0.250717331326553E+02    0.144219400550670E-01
    0.250767332245921E+02    0.124264187689094E-01
    0.250817333165289E+02    0.108203225682238E-01
    0.250867334084657E+02    0.955162196886086E-02
    0.250917335004025E+02    0.857468413231050E-02
    0.250967335923393E+02    0.784941517845008E-02
    0.251017336842761E+02    0.734053526679671E-02
    0.251067337762128E+02    0.701696382751501E-02
    0.251117338681496E+02    0.685129635132757E-02
    0.251167339600864E+02    0.681935742772526E-02
    0.251217340520232E+02    0.689981741827959E-02
    0.251267341439600E+02    0.707386235060046E-02
    0.251317342358968E+02    0.732490843688846E-02
    0.251367343278336E+02    0.763835410226134E-02
    0.251417344197704E+02    0.800136363704691E-02
    0.251467345117071E+02    0.840267759530638E-02
    0.251517346036439E+02    0.883244589065811E-02
    0.251567346955807E+02    0.928208023101483E-02
    0.251617347875175E+02    0.974412309398413E-02
    0.251667348794543E+02    0.102121309180342E-01
    0.251717349713911E+02    0.106805695666167E-01
    0.251767350633279E+02    0.111447204431327E-01
    0.251817351552647E+02    0.116005958978604E-01
    0.251867352472014E+02    0.120448627872976E-01
    0.251917353391382E+02    0.124747732247173E-01
    0.251967354310750E+02    0.128881017097076E-01
    0.252017355230118E+02    0.132830879517395E-01
    0.252067356149486E+02    0.136583847967623E-01
    0.252117357068854E+02    0.140130107597218E-01
    0.252167357988222E+02    0.143463067269715E-01
    0.252217358907589E+02    0.146578964562861E-01
    0.252267359826957E+02    0.149476505466214E-01
    0.252317360746325E+02    0.152156535910983E-01
    0.252367361665693E+02    0.154621742595459E-01
    0.252417362585061E+02    0.156876380830343E-01
    0.252467363504429E+02    0.158926027367588E-01
    0.252517364423797E+02    0.160777356407387E-01
    0.252567365343165E+02    0.162437937034928E-01
    0.252617366262532E+02    0.163916050614686E-01
    0.252667367181900E+02    0.165220526664889E-01
    0.252717368101268E+02    0.166360595937112E-01
    0.252767369020636E+02    0.167345759434931E-01
    0.252817369940004E+02    0.168185672258332E-01
    0.252867370859372E+02    0.168890041720227E-01
    0.252917371778740E+02    0.169468532618257E-01
    0.252967372698108E+02    0.169930702237500E-01
    0.253017373617475E+02    0.170285916495811E-01
    0.253067374536843E+02    0.170543303361185E-01
    0.253117375456211E+02    0.170711701524970E-01
    0.253167376375579E+02    0.170799620770657E-01
    0.253217377294947E+02    0.170815209772516E-01
    0.253267378214315E+02    0.170766230816198E-01
    0.253317379133683E+02    0.170660040790048E-01
    0.253367380053051E+02    0.170503577822881E-01
    0.253417380972418E+02    0.170303353002165E-01
    0.253467381891786E+02    0.170065446620101E-01
    0.253517382811154E+02    0.169795508430960E-01
    0.253567383730522E+02    0.169498761443971E-01
    0.253617384649890E+02    0.169180008803147E-01
    0.253667385569258E+02    0.168843643330899E-01
    0.253717386488626E+02    0.168493659360911E-01
    0.253767387407993E+02    0.168133666483170E-01
    0.253817388327361E+02    0.167766904877701E-01
    0.253867389246729E+02    0.167396261943759E-01
    0.253917390166097E+02    0.167024289923003E-01
    0.253967391085465E+02    0.166653224280598E-01
    0.254017392004833E+02    0.166285002600377E-01
    0.254067392924201E+02    0.165921283797146E-01
    0.254117393843569E+02    0.165563467444468E-01
    0.254167394762936E+02    0.165212713064980E-01
    0.254217395682304E+02    0.164869959224383E-01
    0.254267396601672E+02    0.164535942290489E-01
    0.254317397521040E+02    0.164211214801473E-01
    0.254367398440408E+02    0.163896163198111E-01
    0.254417399359776E+02    0.163591025068735E-01
    0.254467400279144E+02    0.163295905602067E-01
    0.254517401198512E+02    0.163010793341506E-01
    0.254567402117879E+02    0.162735575143146E-01
    0.254617403037247E+02    0.162470050300230E-01
    0.254667403956615E+02    0.162213943831503E-01
    0.254717404875983E+02    0.161966918897364E-01
    0.254767405795351E+02    0.161728588345960E-01
    0.254817406714719E+02    0.161498525390877E-01
    0.254867407634087E+02    0.161276273423030E-01
    0.254917408553454E+02    0.161061354968498E-01
    0.254967409472822E+02    0.160853279816932E-01
    0.255017410392190E+02    0.160651552334675E-01
    0.255067411311558E+02    0.160455677991012E-01
    0.255117412230926E+02    0.160265169129560E-01
    0.255167413150294E+02    0.160079550012325E-01
    0.255217414069662E+02    0.159898361164842E-01
    0.255267414989030E+02    0.159721163050842E-01
    0.255317415908397E+02    0.159547539012355E-01
    0.255367416827765E+02    0.159377096528482E-01
    0.255417417747133E+02    0.159209501839061E-01
    0.255467418666501E+02    0.159044353661464E-01
    0.255517419585869E+02    0.158881401506585E-01
    0.255567420505237E+02    0.158720358830288E-01
    0.255617421424605E+02    0.158560982207080E-01
    0.255667422343973E+02    0.158403059409145E-01
    0.255717423263340E+02    0.158246408531463E-01
    0.255767424182708E+02    0.158090877195332E-01
    0.255817425102076E+02    0.157936341556925E-01
    0.255867426021444E+02    0.157782705117009E-01
    0.255917426940812E+02    0.157629897371368E-01
    0.255967427860180E+02    0.157477872290101E-01
    0.256017428779548E+02    0.157326606704112E-01
    0.256067429698916E+02    0.157176098580050E-01
    0.256117430618283E+02    0.157026365226644E-01
    0.256167431537651E+02    0.156877441458738E-01
    0.256217432457019E+02    0.156729377755640E-01
    0.256267433376387E+02    0.156582238304604E-01
    0.256317434295755E+02    0.156436099299627E-01
    0.256367435215123E+02    0.156291046941614E-01
    0.256417436134491E+02    0.156147175749696E-01
    0.256467437053858E+02    0.156004586760463E-01
    0.256517437973226E+02    0.155863385887546E-01
    0.256567438892594E+02    0.155723682297239E-01
    0.256617439811962E+02    0.155585586897111E-01
    0.256667440731330E+02    0.155449210869124E-01
    0.256717441650698E+02    0.155314664393141E-01
    0.256767442570066E+02    0.155182055337101E-01
    0.256817443489434E+02    0.155051488148669E-01
    0.256867444408801E+02    0.154923062809954E-01
    0.256917445328169E+02    0.154796873902251E-01
    0.256967446247537E+02    0.154673009777247E-01
    0.257017447166905E+02    0.154551551835531E-01
    0.257067448086273E+02    0.154432573895246E-01
    0.257117449005641E+02    0.154316141678221E-01
    0.257167449925009E+02    0.154202312380154E-01
    0.257217450844377E+02    0.154091134346097E-01
    0.257267451763744E+02    0.153982646826629E-01
    0.257317452683112E+02    0.153876879831704E-01
    0.257367453602480E+02    0.153773854055293E-01
    0.257417454521848E+02    0.153673580891448E-01
    0.257467455441216E+02    0.153576062507232E-01
    0.257517456360584E+02    0.153481292002670E-01
    0.257567457279952E+02    0.153389253607304E-01
    0.257617458199319E+02    0.153299922957372E-01
    0.257667459118687E+02    0.153213267417909E-01
    0.257717460038055E+02    0.153129246435948E-01
    0.257767460957423E+02    0.153047811960952E-01
    0.257817461876791E+02    0.152968908870076E-01
    0.257867462796159E+02    0.152892475451532E-01
    0.257917463715527E+02    0.152818443893841E-01
    0.257967464634895E+02    0.152746740804143E-01
    0.258017465554262E+02    0.152677287737574E-01
    0.258067466473630E+02    0.152610001742988E-01
    0.258117467392998E+02    0.152544795904738E-01
    0.258167468312366E+02    0.152481579897620E-01
    0.258217469231734E+02    0.152420260534535E-01
    0.258267470151102E+02    0.152360742311410E-01
    0.258317471070470E+02    0.152302927940113E-01
    0.258367471989838E+02    0.152246718874015E-01
    0.258417472909205E+02    0.152192015811904E-01
    0.258467473828573E+02    0.152138719201965E-01
    0.258517474747941E+02    0.152086729699889E-01
    0.258567475667309E+02    0.152035948627406E-01
    0.258617476586677E+02    0.151986278410293E-01
    0.258667477506045E+02    0.151937622960110E-01
    0.258717478425413E+02    0.151889888097312E-01
    0.258767479344781E+02    0.151842981752354E-01
    0.258817480264148E+02    0.151796814572763E-01
    0.258867481183516E+02    0.151751299957647E-01
    0.258917482102884E+02    0.151706354388592E-01
    0.258967483022252E+02    0.151661897623465E-01
    0.259017483941620E+02    0.151617855479312E-01
    0.259067484860988E+02    0.151574149610107E-01
    0.259117485780356E+02    0.151530715541503E-01
    0.259167486699723E+02    0.151487487251369E-01
    0.259217487619091E+02    0.151444403866590E-01
    0.259267488538459E+02    0.151401408737343E-01
    0.259317489457827E+02    0.151358449451325E-01
    0.259367490377195E+02    0.151315477841934E-01
    0.259417491296563E+02    0.151272449996418E-01
    0.259467492215931E+02    0.151229326213894E-01
    0.259517493135299E+02    0.151186070972567E-01
    0.259567494054667E+02    0.151142652867251E-01
    0.259617494974034E+02    0.151099044513535E-01
    0.259667495893402E+02    0.151055222453100E-01
    0.259717496812770E+02    0.151011167044362E-01
    0.259767497732138E+02    0.150966862317268E-01
    0.259817498651506E+02    0.150922295882954E-01
    0.259867499570874E+02    0.150877458677665E-01
    0.259917500490242E+02    0.150832344903125E-01
    0.259967501409610E+02    0.150786951804763E-01
    0.260017502328978E+02    0.150741279502524E-01
    0.260067503248345E+02    0.150695330806948E-01
    0.260117504167713E+02    0.150649111032135E-01
    0.260167505087081E+02    0.150602627801549E-01
    0.260217506006449E+02    0.150555890857501E-01
    0.260267506925817E+02    0.150508911865070E-01
    0.260317507845185E+02    0.150461704219443E-01
    0.260367508764553E+02    0.150414282853718E-01
    0.260417509683921E+02    0.150366664045650E-01
    0.260467510603289E+02    0.150318865238491E-01
    0.260517511522656E+02    0.150270904849542E-01
    0.260567512442024E+02    0.150222802094045E-01
    0.260617513361392E+02    0.150174576827786E-01
    0.260667514280760E+02    0.150126249352296E-01
    0.260717515200128E+02    0.150077840283790E-01
    0.260767516119496E+02    0.150029370386331E-01
    0.260817517038864E+02    0.149980860434336E-01
    0.260867517958232E+02    0.149932331078257E-01
    0.260917518877599E+02    0.149883802706720E-01
    0.260967519796967E+02    0.149835295341139E-01
    0.261017520716335E+02    0.149786828523370E-01
    0.261067521635703E+02    0.149738421209654E-01
    0.261117522555071E+02    0.149690091685809E-01
    0.261167523474439E+02    0.149641857483995E-01
    0.261217524393807E+02    0.149593735309117E-01
    0.261267525313175E+02    0.149545740975243E-01
    0.261317526232543E+02    0.149497889355231E-01
    0.261367527151910E+02    0.149450194327579E-01
    0.261417528071278E+02    0.149402668747253E-01
    0.261467528990646E+02    0.149355324415366E-01
    0.261517529910014E+02    0.149308172083445E-01
    0.261567530829382E+02    0.149261221060660E-01
    0.261617531748750E+02    0.149214480516743E-01
    0.261667532668118E+02    0.149167957452348E-01
    0.261717533587486E+02    0.149121658314242E-01
    0.261767534506854E+02    0.149075588399256E-01
    0.261817535426221E+02    0.149029751954828E-01
    0.261867536345589E+02    0.148984152201990E-01
    0.261917537264957E+02    0.148938791372720E-01
    0.261967538184325E+02    0.148893670743669E-01
    0.262017539103693E+02    0.148848790680449E-01
    0.262067540023061E+02    0.148804150675632E-01
    0.262117540942429E+02    0.148759749403770E-01
    0.262167541861797E+02    0.148715584764015E-01
    0.262217542781164E+02    0.148671653939626E-01
    0.262267543700532E+02    0.148627953449609E-01
    0.262317544619900E+02    0.148584479207070E-01
    0.262367545539268E+02    0.148541226575599E-01
    0.262417546458636E+02    0.148498190428425E-01
    0.262467547378004E+02    0.148455365204838E-01
    0.262517548297372E+02    0.148412744977326E-01
    0.262567549216740E+02    0.148370323504724E-01
    0.262617550136108E+02    0.148328094290902E-01
    0.262667551055475E+02    0.148286050642578E-01
    0.262717551974843E+02    0.148244185728814E-01
    0.262767552894211E+02    0.148202492634435E-01
    0.262817553813579E+02    0.148160964411203E-01
    0.262867554732947E+02    0.148119594132354E-01
    0.262917555652315E+02    0.148078374941623E-01
    0.262967556571683E+02    0.148037300100567E-01
    0.263017557491051E+02    0.147996363032185E-01
    0.263067558410419E+02    0.147955557361411E-01
    0.263117559329786E+02    0.147914876960159E-01
    0.263167560249154E+02    0.147874315978863E-01
    0.263217561168522E+02    0.147833868880145E-01
    0.263267562087890E+02    0.147793530474670E-01
    0.263317563007258E+02    0.147753295938914E-01
    0.263367563926626E+02    0.147713160852938E-01
    0.263417564845994E+02    0.147673121208272E-01
    0.263467565765362E+02    0.147633173437187E-01
    0.263517566684730E+02    0.147593314420198E-01
    0.263567567604097E+02    0.147553541503678E-01
    0.263617568523465E+02    0.147513852505299E-01
    0.263667569442833E+02    0.147474245722640E-01
    0.263717570362201E+02    0.147434719936167E-01
    0.263767571281569E+02    0.147395274411769E-01
    0.263817572200937E+02    0.147355908893536E-01
    0.263867573120305E+02    0.147316623607423E-01
    0.263917574039673E+02    0.147277419247065E-01
    0.263967574959040E+02    0.147238296966861E-01
    0.264017575878408E+02    0.147199258375183E-01
    0.264067576797776E+02    0.147160305515781E-01
    0.264117577717144E+02    0.147121440845170E-01
    0.264167578636512E+02    0.147082667259283E-01
    0.264217579555880E+02    0.147043987989950E-01
    0.264267580475248E+02    0.147005406668684E-01
    0.264317581394616E+02    0.146966927265451E-01
    0.264367582313984E+02    0.146928554070498E-01
    0.264417583233351E+02    0.146890291677452E-01
    0.264467584152719E+02    0.146852144952540E-01
    0.264517585072087E+02    0.146814119015541E-01
    0.264567585991455E+02    0.146776219208353E-01
    0.264617586910823E+02    0.146738451075285E-01
    0.264667587830191E+02    0.146700820332665E-01
    0.264717588749559E+02    0.146663332847421E-01
    0.264767589668927E+02    0.146625994605375E-01
    0.264817590588295E+02    0.146588811690225E-01
    0.264867591507662E+02    0.146551790250290E-01
    0.264917592427030E+02    0.146514936494077E-01
    0.264967593346398E+02    0.146478256635063E-01
    0.265017594265766E+02    0.146441756890693E-01
    0.265067595185134E+02    0.146405443448521E-01
    0.265117596104502E+02    0.146369322461385E-01
    0.265167597023870E+02    0.146333399991242E-01
    0.265217597943238E+02    0.146297682003820E-01
    0.265267598862605E+02    0.146262174264949E-01
    0.265317599781973E+02    0.146226882848774E-01
    0.265367600701341E+02    0.146191813041999E-01
    0.265417601620709E+02    0.146156970364968E-01
    0.265467602540077E+02    0.146122360073012E-01
    0.265517603459445E+02    0.146087987231960E-01
    0.265567604378813E+02    0.146053856702387E-01
    0.265617605298181E+02    0.146019973135078E-01
    0.265667606217549E+02    0.145986340952555E-01
    0.265717607136916E+02    0.145952964347533E-01
    0.265767608056284E+02    0.145919847276521E-01
    0.265817608975652E+02    0.145886993448609E-01
    0.265867609895020E+02    0.145854406326710E-01
    0.265917610814388E+02    0.145822089118775E-01
    0.265967611733756E+02    0.145790044782172E-01
    0.266017612653124E+02    0.145758276028422E-01
    0.266067613572492E+02    0.145726785301684E-01
    0.266117614491860E+02    0.145695574802586E-01
    0.266167615411227E+02    0.145664646483436E-01
    0.266217616330595E+02    0.145634002054645E-01
    0.266267617249963E+02    0.145603642980273E-01
    0.266317618169331E+02    0.145573570499967E-01
    0.266367619088699E+02    0.145543785622518E-01
    0.266417620008067E+02    0.145514289137086E-01
    0.266467620927435E+02    0.145485081628051E-01
    0.266517621846803E+02    0.145456163476642E-01
    0.266567622766171E+02    0.145427534871171E-01
    0.266617623685538E+02    0.145399195824630E-01
    0.266667624604906E+02    0.145371146177015E-01
    0.266717625524274E+02    0.145343385612913E-01
    0.266767626443642E+02    0.145315913672912E-01
    0.266817627363010E+02    0.145288729761061E-01
    0.266867628282378E+02    0.145261833162418E-01
    0.266917629201746E+02    0.145235223055504E-01
    0.266967630121114E+02    0.145208898520874E-01
    0.267017631040482E+02    0.145182858560960E-01
    0.267067631959849E+02    0.145157102106125E-01
    0.267117632879217E+02    0.145131628028756E-01
    0.267167633798585E+02    0.145106435170846E-01
    0.267217634717953E+02    0.145081522312275E-01
    0.267267635637321E+02    0.145056888256014E-01
    0.267317636556689E+02    0.145032531772340E-01
    0.267367637476057E+02    0.145008451647024E-01
    0.267417638395425E+02    0.144984646677689E-01
    0.267467639314792E+02    0.144961115697577E-01
    0.267517640234160E+02    0.144937857574651E-01
    0.267567641153528E+02    0.144914871227848E-01
    0.267617642072896E+02    0.144892155638172E-01
    0.267667642992264E+02    0.144869709848956E-01
    0.267717643911632E+02    0.144847532981634E-01
    0.267767644831000E+02    0.144825624208228E-01
    0.267817645750368E+02    0.144803982003861E-01
    0.267867646669736E+02    0.144782609100605E-01
    0.267917647589103E+02    0.144761500963128E-01
    0.267967648508471E+02    0.144740658948800E-01
    0.268017649427839E+02    0.144720082717661E-01
    0.268067650347207E+02    0.144699772122911E-01
    0.268117651266575E+02    0.144679727163217E-01
    0.268167652185943E+02    0.144659947954977E-01
    0.268217653105311E+02    0.144640434759807E-01
    0.268267654024679E+02    0.144621187969373E-01
    0.268317654944047E+02    0.144602208112845E-01
    0.268367655863414E+02    0.144583495855081E-01
    0.268417656782782E+02    0.144565051997318E-01
    0.268467657702150E+02    0.144546877477435E-01
    0.268517658621518E+02    0.144528973367704E-01
    0.268567659540886E+02    0.144511340873563E-01
    0.268617660460254E+02    0.144493981333251E-01
    0.268667661379622E+02    0.144476896211716E-01
    0.268717662298990E+02    0.144460087101270E-01
    0.268767663218357E+02    0.144443555715371E-01
    0.268817664137725E+02    0.144427303885639E-01
    0.268867665057093E+02    0.144411333558638E-01
    0.268917665976461E+02    0.144395646789238E-01
    0.268967666895829E+02    0.144380245736924E-01
    0.269017667815197E+02    0.144365132660781E-01
    0.269067668734565E+02    0.144350309911249E-01
    0.269117669653933E+02    0.144335779929027E-01
    0.269167670573301E+02    0.144321545234710E-01
    0.269217671492668E+02    0.144307608425285E-01
    0.269267672412036E+02    0.144293972166170E-01
    0.269317673331404E+02    0.144280639185992E-01
    0.269367674250772E+02    0.144267612268923E-01
    0.269417675170140E+02    0.144254894250055E-01
    0.269467676089508E+02    0.144242488006309E-01
    0.269517677008876E+02    0.144230396452456E-01
    0.269567677928244E+02    0.144218622531714E-01
    0.269617678847612E+02    0.144207169213028E-01
    0.269667679766979E+02    0.144196039480934E-01
    0.269717680686347E+02    0.144185236332646E-01
    0.269767681605715E+02    0.144174762767867E-01
    0.269817682525083E+02    0.144164621789037E-01
    0.269867683444451E+02    0.144154816388560E-01
    0.269917684363819E+02    0.144145349549402E-01
    0.269967685283187E+02    0.144136224236338E-01
    0.270017686202555E+02    0.144127443391736E-01
    0.270067687121923E+02    0.144119009929854E-01
    0.270117688041290E+02    0.144110926736106E-01
    0.270167688960658E+02    0.144103196658125E-01
    0.270217689880026E+02    0.144095822505298E-01
    0.270267690799394E+02    0.144088807043707E-01
    0.270317691718762E+02    0.144082152992710E-01
    0.270367692638130E+02    0.144075863023513E-01
    0.270417693557498E+02    0.144069939755076E-01
    0.270467694476866E+02    0.144064385753493E-01
    0.270517695396233E+02    0.144059203528623E-01
    0.270567696315601E+02    0.144054395533695E-01
    0.270617697234969E+02    0.144049964164381E-01
    0.270667698154337E+02    0.144045911756447E-01
    0.270717699073705E+02    0.144042240588013E-01
    0.270767699993073E+02    0.144038952876234E-01
    0.270817700912441E+02    0.144036050780497E-01
    0.270867701831809E+02    0.144033536402235E-01
    0.270917702751177E+02    0.144031411783548E-01
    0.270967703670544E+02    0.144029678912481E-01
    0.271017704589912E+02    0.144028339721670E-01
    0.271067705509280E+02    0.144027396090445E-01
    0.271117706428648E+02    0.144026849849053E-01
    0.271167707348016E+02    0.144026702778314E-01
    0.271217708267384E+02    0.144026956614263E-01
    0.271267709186752E+02    0.144027613050621E-01
    0.271317710106120E+02    0.144028673745730E-01
    0.271367711025488E+02    0.144030140301232E-01
    0.271417711944855E+02    0.144032014317411E-01
    0.271467712864223E+02    0.144034297343611E-01
    0.271517713783591E+02    0.144036990903303E-01
    0.271567714702959E+02    0.144040096474123E-01
    0.271617715622327E+02    0.144043615265249E-01
    0.271667716541695E+02    0.144047550994948E-01
    0.271717717461063E+02    0.144051901237405E-01
    0.271767718380431E+02    0.144056669919611E-01
    0.271817719299798E+02    0.144061858131378E-01
    0.271867720219166E+02    0.144067467315318E-01
    0.271917721138534E+02    0.144073498954093E-01
    0.271967722057902E+02    0.144079954551804E-01
    0.272017722977270E+02    0.144086835636028E-01
    0.272067723896638E+02    0.144094143759689E-01
    0.272117724816006E+02    0.144101880505875E-01
    0.272167725735374E+02    0.144110047492592E-01
    0.272217726654742E+02    0.144118646376163E-01
    0.272267727574109E+02    0.144127678856805E-01
    0.272317728493477E+02    0.144137146681688E-01
    0.272367729412845E+02    0.144147051650639E-01
    0.272417730332213E+02    0.144157395619212E-01
    0.272467731251581E+02    0.144168180502983E-01
    0.272517732170949E+02    0.144179408281170E-01
    0.272567733090317E+02    0.144191081001346E-01
    0.272617734009685E+02    0.144203200781107E-01
    0.272667734929053E+02    0.144215769815410E-01
    0.272717735848420E+02    0.144228790372972E-01
    0.272767736767788E+02    0.144242264806398E-01
    0.272817737687156E+02    0.144256195552265E-01
    0.272867738606524E+02    0.144270585129652E-01
    0.272917739525892E+02    0.144285436154671E-01
    0.272967740445260E+02    0.144300751327016E-01
    0.273017741364628E+02    0.144316533439655E-01
    0.273067742283996E+02    0.144332785389314E-01
    0.273117743203363E+02    0.144349510159985E-01
    0.273167744122731E+02    0.144366710841122E-01
    0.273217745042099E+02    0.144384390609459E-01
    0.273267745961467E+02    0.144402552762207E-01
    0.273317746880835E+02    0.144421200685643E-01
    0.273367747800203E+02    0.144440337867728E-01
    0.273417748719571E+02    0.144459967900221E-01
    0.273467749638939E+02    0.144480094483250E-01
    0.273517750558307E+02    0.144500721416171E-01
    0.273567751477674E+02    0.144521852600566E-01
    0.273617752397042E+02    0.144543492043422E-01
    0.273667753316410E+02    0.144565643853368E-01
    0.273717754235778E+02    0.144588312238188E-01
    0.273767755155146E+02    0.144611501510285E-01
    0.273817756074514E+02    0.144635216083680E-01
    0.273867756993882E+02    0.144659460422897E-01
    0.273917757913250E+02    0.144684239275860E-01
    0.273967758832618E+02    0.144709557211479E-01
    0.274017759751985E+02    0.144735419076289E-01
    0.274067760671353E+02    0.144761829767694E-01
    0.274117761590721E+02    0.144788794267380E-01
    0.274167762510089E+02    0.144816317626286E-01
    0.274217763429457E+02    0.144844404662118E-01
    0.274267764348825E+02    0.144873062688856E-01
    0.274317765268193E+02    0.144902293942368E-01
    0.274367766187561E+02    0.144932105552186E-01
    0.274417767106929E+02    0.144962502846843E-01
    0.274467768026296E+02    0.144993491372019E-01
    0.274517768945664E+02    0.145025076857564E-01
    0.274567769865032E+02    0.145057265010428E-01
    0.274617770784400E+02    0.145090061675004E-01
    0.274667771703768E+02    0.145123472763993E-01
    0.274717772623136E+02    0.145157504261436E-01
    0.274767773542504E+02    0.145192162221912E-01
    0.274817774461872E+02    0.145227452771203E-01
    0.274867775381239E+02    0.145263382109109E-01
    0.274917776300607E+02    0.145299956499900E-01
    0.274967777219975E+02    0.145337182276022E-01
    0.275017778139343E+02    0.145375065836247E-01
    0.275067779058711E+02    0.145413613645802E-01
    0.275117779978079E+02    0.145452832242067E-01
    0.275167780897447E+02    0.145492728209395E-01
    0.275217781816815E+02    0.145533308211857E-01
    0.275267782736183E+02    0.145574578973030E-01
    0.275317783655550E+02    0.145616547275805E-01
    0.275367784574918E+02    0.145659219975248E-01
    0.275417785494286E+02    0.145702603981533E-01
    0.275467786413654E+02    0.145746706275919E-01
    0.275517787333022E+02    0.145791533900151E-01
    0.275567788252390E+02    0.145837093966567E-01
    0.275617789171758E+02    0.145883393650269E-01
    0.275667790091126E+02    0.145930440196285E-01
    0.275717791010494E+02    0.145978240919173E-01
    0.275767791929861E+02    0.146026803203192E-01
    0.275817792849229E+02    0.146076134508085E-01
    0.275867793768597E+02    0.146126242365742E-01
    0.275917794687965E+02    0.146177134386801E-01
    0.275967795607333E+02    0.146228818260310E-01
    0.276017796526701E+02    0.146281301758781E-01
    0.276067797446069E+02    0.146334592737541E-01
    0.276117798365437E+02    0.146388699141303E-01
    0.276167799284805E+02    0.146443629006475E-01
    0.276217800204172E+02    0.146499390458983E-01
    0.276267801123540E+02    0.146555991730231E-01
    0.276317802042908E+02    0.146613441149777E-01
    0.276367802962276E+02    0.146671747152360E-01
    0.276417803881644E+02    0.146730918284815E-01
    0.276467804801012E+02    0.146790963206758E-01
    0.276517805720380E+02    0.146851890698907E-01
    0.276567806639748E+02    0.146913709661673E-01
    0.276617807559116E+02    0.146976429130923E-01
    0.276667808478483E+02    0.147040058268997E-01
    0.276717809397851E+02    0.147104606383773E-01
    0.276767810317219E+02    0.147170082922819E-01
    0.276817811236587E+02    0.147236497487296E-01
    0.276867812155955E+02    0.147303859831868E-01
    0.276917813075323E+02    0.147372179875231E-01
    0.276967813994691E+02    0.147441467700783E-01
    0.277017814914059E+02    0.147511733567963E-01
    0.277067815833426E+02    0.147582987924536E-01
    0.277117816752794E+02    0.147655241388952E-01
    0.277167817672162E+02    0.147728504782990E-01
    0.277217818591530E+02    0.147802789129524E-01
    0.277267819510898E+02    0.147878105659261E-01
    0.277317820430266E+02    0.147954465809623E-01
    0.277367821349634E+02    0.148031881248232E-01
    0.277417822269002E+02    0.148110363866573E-01
    0.277467823188370E+02    0.148189925788418E-01
    0.277517824107737E+02    0.148270579403278E-01
    0.277567825027105E+02    0.148352337311848E-01
    0.277617825946473E+02    0.148435212412026E-01
    0.277667826865841E+02    0.148519217846618E-01
    0.277717827785209E+02    0.148604367081054E-01
    0.277767828704577E+02    0.148690673695145E-01
    0.277817829623945E+02    0.148778151811545E-01
    0.277867830543313E+02    0.148866815686696E-01
    0.277917831462680E+02    0.148956679921690E-01
    0.277967832382048E+02    0.149047759437017E-01
    0.278017833301416E+02    0.149140069476009E-01
    0.278067834220784E+02    0.149233625616894E-01
    0.278117835140152E+02    0.149328443781880E-01
    0.278167836059520E+02    0.149424540213789E-01
    0.278217836978888E+02    0.149521931596028E-01
    0.278267837898256E+02    0.149620634896167E-01
    0.278317838817624E+02    0.149720667499780E-01
    0.278367839736991E+02    0.149822047174794E-01
    0.278417840656359E+02    0.149924792086525E-01
    0.278467841575727E+02    0.150028920826096E-01
    0.278517842495095E+02    0.150134452373672E-01
    0.278567843414463E+02    0.150241406157591E-01
    0.278617844333831E+02    0.150349802041573E-01
    0.278667845253199E+02    0.150459660340240E-01
    0.278717846172567E+02    0.150571001835942E-01
    0.278767847091935E+02    0.150683847770168E-01
    0.278817848011302E+02    0.150798219878471E-01
    0.278867848930670E+02    0.150914140391012E-01
    0.278917849850038E+02    0.151031632046298E-01
    0.278967850769406E+02    0.151150718102287E-01
    0.279017851688774E+02    0.151271422352563E-01
    0.279067852608142E+02    0.151393769135357E-01
    0.279117853527510E+02    0.151517783352026E-01
    0.279167854446878E+02    0.151643490476794E-01
    0.279217855366246E+02    0.151770916572418E-01
    0.279267856285613E+02    0.151900088303361E-01
    0.279317857204981E+02    0.152031032959435E-01
    0.279367858124349E+02    0.152163778456770E-01
    0.279417859043717E+02    0.152298353367447E-01
    0.279467859963085E+02    0.152434786931741E-01
    0.279517860882453E+02    0.152573109074053E-01
    0.279567861801821E+02    0.152713350418916E-01
    0.279617862721189E+02    0.152855542318121E-01
    0.279667863640557E+02    0.152999716864926E-01
    0.279717864559924E+02    0.153145906911672E-01
    0.279767865479292E+02    0.153294146095338E-01
    0.279817866398660E+02    0.153444468856011E-01
    0.279867867318028E+02    0.153596910463127E-01
    0.279917868237396E+02    0.153751507036395E-01
    0.279967869156764E+02    0.153908295568547E-01
    0.280017870076132E+02    0.154067313954263E-01
    0.280067870995500E+02    0.154228601019079E-01
    0.280117871914867E+02    0.154392196536426E-01
    0.280167872834235E+02    0.154558141265982E-01
    0.280217873753603E+02    0.154726476982829E-01
    0.280267874672971E+02    0.154897246504190E-01
    0.280317875592339E+02    0.155070493722596E-01
    0.280367876511707E+02    0.155246263642473E-01
    0.280417877431075E+02    0.155424602414699E-01
    0.280467878350443E+02    0.155605557372924E-01
    0.280517879269810E+02    0.155789177067223E-01
    0.280567880189178E+02    0.155975511312977E-01
    0.280617881108546E+02    0.156164611225540E-01
    0.280667882027914E+02    0.156356529259971E-01
    0.280717882947282E+02    0.156551319246825E-01
    0.280767883866650E+02    0.156749036051142E-01
    0.280817884786018E+02    0.156949738344682E-01
    0.280867885705386E+02    0.157153481987788E-01
    0.280917886624754E+02    0.157360328036876E-01
    0.280967887544122E+02    0.157570337977978E-01
    0.281017888463489E+02    0.157783575078165E-01
    0.281067889382857E+02    0.158000104383475E-01
    0.281117890302225E+02    0.158219992783027E-01
    0.281167891221593E+02    0.158443309054930E-01
    0.281217892140961E+02    0.158670123973877E-01
    0.281267893060329E+02    0.158900510350865E-01
    0.281317893979697E+02    0.159134543122634E-01
    0.281367894899065E+02    0.159372299431741E-01
    0.281417895818433E+02    0.159613858715509E-01
    0.281467896737800E+02    0.159859302786447E-01
    0.281517897657168E+02    0.160108715930954E-01
    0.281567898576536E+02    0.160362185002694E-01
    0.281617899495904E+02    0.160619799523855E-01
    0.281667900415272E+02    0.160881651801204E-01
    0.281717901334640E+02    0.161147837020726E-01
    0.281767902254008E+02    0.161418453379662E-01
    0.281817903173376E+02    0.161693602201793E-01
    0.281867904092743E+02    0.161973388067394E-01
    0.281917905012111E+02    0.162257918950360E-01
    0.281967905931479E+02    0.162547306354374E-01
    0.282017906850847E+02    0.162841665467986E-01
    0.282067907770215E+02    0.163141115319778E-01
    0.282117908689583E+02    0.163445778937923E-01
    0.282167909608951E+02    0.163755783528213E-01
    0.282217910528319E+02    0.164071260651068E-01
    0.282267911447687E+02    0.164392346415638E-01
    0.282317912367054E+02    0.164719181676810E-01
    0.282367913286422E+02    0.165051912250547E-01
    0.282417914205790E+02    0.165390689132429E-01
    0.282467915125158E+02    0.165735668734289E-01
    0.282517916044526E+02    0.166087013128682E-01
    0.282567916963894E+02    0.166444890308926E-01
    0.282617917883262E+02    0.166809474468091E-01
    0.282667918802630E+02    0.167180946281512E-01
    0.282717919721997E+02    0.167559493212928E-01
    0.282767920641365E+02    0.167945309846838E-01
    0.282817921560733E+02    0.168338598213386E-01
    0.282867922480101E+02    0.168739568158607E-01
    0.282917923399469E+02    0.169148437724876E-01
    0.282967924318837E+02    0.169565433549385E-01
    0.283017925238205E+02    0.169990791293605E-01
    0.283067926157573E+02    0.170424756093375E-01
    0.283117927076941E+02    0.170867583040093E-01
    0.283167927996308E+02    0.171319537683335E-01
    0.283217928915676E+02    0.171780896572217E-01
    0.283267929835044E+02    0.172251947827833E-01
    0.283317930754412E+02    0.172732991746820E-01
    0.283367931673780E+02    0.173224341445842E-01
    0.283417932593148E+02    0.173726323547828E-01
    0.283467933512516E+02    0.174239278920426E-01
    0.283517934431884E+02    0.174763563430780E-01
    0.283567935351252E+02    0.175299548790207E-01
    0.283617936270619E+02    0.175847623432280E-01
    0.283667937189987E+02    0.176408193447810E-01
    0.283717938109355E+02    0.176981683591305E-01
    0.283767939028723E+02    0.177568538352145E-01
    0.283817939948091E+02    0.178169223100385E-01
    0.283867940867459E+02    0.178784225307039E-01
    0.283917941786827E+02    0.179414055860088E-01
    0.283967942706195E+02    0.180059250463756E-01
    0.284017943625563E+02    0.180720371145266E-01
    0.284067944544930E+02    0.181398007864452E-01
    0.284117945464298E+02    0.182092780260474E-01
    0.284167946383666E+02    0.182805339482899E-01
    0.284217947303034E+02    0.183536370222532E-01
    0.284267948222402E+02    0.184286592848211E-01
    0.284317949141770E+02    0.185056765723374E-01
    0.284367950061138E+02    0.185847687715647E-01
    0.284417950980506E+02    0.186660200912076E-01
    0.284467951899873E+02    0.187495193392065E-01
    0.284517952819241E+02    0.188353602640334E-01
    0.284567953738609E+02    0.189236418681911E-01
    0.284617954657977E+02    0.190144687887248E-01
    0.284667955577345E+02    0.191079516791437E-01
    0.284717956496713E+02    0.192042078613176E-01
    0.284767957416081E+02    0.193033610553739E-01
    0.284817958335449E+02    0.194055430268695E-01
    0.284867959254817E+02    0.195108932555954E-01
    0.284917960174184E+02    0.196195598740194E-01
    0.284967961093552E+02    0.197317002886941E-01
    0.285017962012920E+02    0.198474819011452E-01
    0.285067962932288E+02    0.199670828963018E-01
    0.285117963851656E+02    0.200906931063078E-01
    0.285167964771024E+02    0.202185149581379E-01
    0.285217965690392E+02    0.203507645124646E-01
    0.285267966609760E+02    0.204876726056494E-01
    0.285317967529128E+02    0.206294861055687E-01
    0.285367968448495E+02    0.207764692961946E-01
    0.285417969367863E+02    0.209289054044425E-01
    0.285467970287231E+02    0.210870982879268E-01
    0.285517971206599E+02    0.212513743015008E-01
    0.285567972125967E+02    0.214220843662579E-01
    0.285617973045335E+02    0.215996062684226E-01
    0.285667973964703E+02    0.217843472108876E-01
    0.285717974884071E+02    0.219767466587680E-01
    0.285767975803439E+02    0.221772795121371E-01
    0.285817976722806E+02    0.223864596532862E-01
    0.285867977642174E+02    0.226048439164112E-01
    0.285917978561542E+02    0.228330365428294E-01
    0.285967979480910E+02    0.230716941876351E-01
    0.286017980400278E+02    0.233215315586568E-01
    0.286067981319646E+02    0.235833277807209E-01
    0.286117982239014E+02    0.238579335933296E-01
    0.286167983158382E+02    0.241462795101746E-01
    0.286217984077749E+02    0.244493850891630E-01
    0.286267984997117E+02    0.247683694893236E-01
    0.286317985916485E+02    0.251044635229097E-01
    0.286367986835853E+02    0.254590234501893E-01
    0.286417987755221E+02    0.258335468051796E-01
    0.286467988674589E+02    0.262296906156994E-01
    0.286517989593957E+02    0.266492924131008E-01
    0.286567990513325E+02    0.270943945561632E-01
    0.286617991432693E+02    0.275672724604229E-01
    0.286667992352060E+02    0.280704674680903E-01
    0.286717993271428E+02    0.286068252423026E-01
    0.286767994190796E+02    0.291795407682975E-01
    0.286817995110164E+02    0.297922112768833E-01
    0.286867996029532E+02    0.304488987110565E-01
    0.286917996948900E+02    0.311542037272996E-01
    0.286967997868268E+02    0.319133537004176E-01
    0.287017998787636E+02    0.327323077932760E-01
    0.287067999707004E+02    0.336178829073224E-01
    0.287118000626371E+02    0.345779053053763E-01
    0.287168001545739E+02    0.356213939120328E-01
    0.287218002465107E+02    0.367587828803754E-01
    0.287268003384475E+02    0.380021930429753E-01
    0.287318004303843E+02    0.393657644556331E-01
    0.287368005223211E+02    0.408660656053919E-01
    0.287418006142579E+02    0.425225991765815E-01
    0.287468007061947E+02    0.443584291438340E-01
    0.287518007981314E+02    0.464009647423794E-01
    0.287568008900682E+02    0.486829348029819E-01
    0.287618009820050E+02    0.512436152914304E-01
    0.287668010739418E+02    0.541303654222308E-01
    0.287718011658786E+02    0.574005552912389E-01
    0.287768012578154E+02    0.611239742311375E-01
    0.287818013497522E+02    0.653858149924915E-01
    0.287868014416890E+02    0.702903122361360E-01
    0.287918015336258E+02    0.759650480042388E-01
    0.287968016255625E+02    0.825657642743695E-01
    0.288018017174993E+02    0.902811296582600E-01
    0.288068018094361E+02    0.993360758657205E-01
    0.288118019013729E+02    0.109990651370629E+00
    0.288168019933097E+02    0.122528166340789E+00
    0.288218020852465E+02    0.137220793588928E+00
    0.288268021771833E+02    0.154252084087335E+00
    0.288318022691201E+02    0.173565931366175E+00
    0.288368023610569E+02    0.194611191635677E+00
    0.288418024529936E+02    0.215991606110449E+00
    0.288468025449304E+02    0.235164116544418E+00
    0.288518026368672E+02    0.248556587708673E+00
    0.288568027288040E+02    0.252552793867994E+00
    0.288618028207408E+02    0.245222282218912E+00
    0.288668029126776E+02    0.227597243971549E+00
    0.288718030046144E+02    0.203230738699611E+00
    0.288768030965512E+02    0.176388126619572E+00
    0.288818031884880E+02    0.150423954297299E+00
    0.288868032804247E+02    0.127226102085075E+00
    0.288918033723615E+02    0.107468056472095E+00
    0.288968034642983E+02    0.910950106314781E-01
    0.289018035562351E+02    0.777192902881601E-01
    0.289068036481719E+02    0.668568002353189E-01
    0.289118037401087E+02    0.580419175403366E-01
    0.289168038320455E+02    0.508715739392615E-01
    0.289218039239823E+02    0.450143704181043E-01
    0.289268040159190E+02    0.402049314178619E-01
    0.289318041078558E+02    0.362334848797424E-01
    0.289368041997926E+02    0.329350730425474E-01
    0.289418042917294E+02    0.301800534444015E-01
    0.289468043836662E+02    0.278663099002168E-01
    0.289518044756030E+02    0.259130895879788E-01
    0.289568045675398E+02    0.242562157666717E-01
    0.289618046594766E+02    0.228444020993153E-01
    0.289668047514134E+02    0.216364244858150E-01
    0.289718048433501E+02    0.205989506200231E-01
    0.289768049352869E+02    0.197048704839383E-01
    0.289818050272237E+02    0.189320074485710E-01
    0.289868051191605E+02    0.182621187062940E-01
    0.289918052110973E+02    0.176801161693450E-01
    0.289968053030341E+02    0.171734559637215E-01
    0.290018053949709E+02    0.167316574134770E-01
    0.290068054869077E+02    0.163459219613415E-01
    0.290118055788444E+02    0.160088296122685E-01
    0.290168056707812E+02    0.157140958275034E-01
    0.290218057627180E+02    0.154563758088390E-01
    0.290268058546548E+02    0.152311061289432E-01
    0.290318059465916E+02    0.150343759473572E-01
    0.290368060385284E+02    0.148628217827347E-01
    0.290418061304652E+02    0.147135411348618E-01
    0.290468062224020E+02    0.145840212653320E-01
    0.290518063143388E+02    0.144720802232748E-01
    0.290568064062755E+02    0.143758178097982E-01
    0.290618064982123E+02    0.142935746437909E-01
    0.290668065901491E+02    0.142238978612686E-01
    0.290718066820859E+02    0.141655122661068E-01
    0.290768067740227E+02    0.141172959812861E-01
    0.290818068659595E+02    0.140782598280044E-01
    0.290868069578963E+02    0.140475298057609E-01
    0.290918070498331E+02    0.140243321594810E-01
    0.290968071417699E+02    0.140079806135864E-01
    0.291018072337066E+02    0.139978654268864E-01
    0.291068073256434E+02    0.139934439822499E-01
    0.291118074175802E+02    0.139942326742001E-01
    0.291168075095170E+02    0.139997998978406E-01
    0.291218076014538E+02    0.140097599720859E-01
    0.291268076933906E+02    0.140237678644379E-01
    0.291318077853274E+02    0.140415145969235E-01
    0.291368078772642E+02    0.140627232385043E-01
    0.291418079692010E+02    0.140871454012266E-01
    0.291468080611377E+02    0.141145581702482E-01
    0.291518081530745E+02    0.141447614097959E-01
    0.291568082450113E+02    0.141775753929594E-01
    0.291618083369481E+02    0.142128387140786E-01
    0.291668084288849E+02    0.142504064460970E-01
    0.291718085208217E+02    0.142901485123849E-01
    0.291768086127585E+02    0.143319482446222E-01
    0.291818087046953E+02    0.143757011043771E-01
    0.291868087966321E+02    0.144213135512830E-01
    0.291918088885688E+02    0.144687020182275E-01
    0.291968089805056E+02    0.145177920517942E-01
    0.292018090724424E+02    0.145685174673348E-01
    0.292068091643792E+02    0.146208196635668E-01
    0.292118092563160E+02    0.146746469789531E-01
    0.292168093482528E+02    0.147299541237253E-01
    0.292218094401896E+02    0.147867016721386E-01
    0.292268095321264E+02    0.148448556092410E-01
    0.292318096240631E+02    0.149043869248687E-01
    0.292368097159999E+02    0.149652712513986E-01
    0.292418098079367E+02    0.150274885397420E-01
    0.292468098998735E+02    0.150910227699469E-01
    0.292518099918103E+02    0.151558616936587E-01
    0.292568100837471E+02    0.152219966036372E-01
    0.292618101756839E+02    0.152894221297489E-01
    0.292668102676207E+02    0.153581360573055E-01
    0.292718103595575E+02    0.154281391668326E-01
    0.292768104514942E+02    0.154994350928400E-01
    0.292818105434310E+02    0.155720302000146E-01
    0.292868106353678E+02    0.156459334754315E-01
    0.292918107273046E+02    0.157211564359298E-01
    0.292968108192414E+02    0.157977130487300E-01
    0.293018109111782E+02    0.158756196646806E-01
    0.293068110031150E+02    0.159548949639708E-01
    0.293118110950518E+02    0.160355599123738E-01
    0.293168111869886E+02    0.161176377280104E-01
    0.293218112789253E+02    0.162011538582497E-01
    0.293268113708621E+02    0.162861359655181E-01
    0.293318114627989E+02    0.163726139230538E-01
    0.293368115547357E+02    0.164606198186079E-01
    0.293418116466725E+02    0.165501879664480E-01
    0.293468117386093E+02    0.166413549286184E-01
    0.293518118305461E+02    0.167341595426290E-01
    0.293568119224829E+02    0.168286429588766E-01
    0.293618120144197E+02    0.169248486854898E-01
    0.293668121063564E+02    0.170228226402374E-01
    0.293718121982932E+02    0.171226132117724E-01
    0.293768122902300E+02    0.172242713283151E-01
    0.293818123821668E+02    0.173278505350351E-01
    0.293868124741036E+02    0.174334070793077E-01
    0.293918125660404E+02    0.175410000059512E-01
    0.293968126579772E+02    0.176506912605198E-01
    0.294018127499140E+02    0.177625458023241E-01
    0.294068128418507E+02    0.178766317278954E-01
    0.294118129337875E+02    0.179930204042070E-01
    0.294168130257243E+02    0.181117866118019E-01
    0.294218131176611E+02    0.182330086861915E-01
    0.294268132095979E+02    0.183567687859203E-01
    0.294318133015347E+02    0.184831528414321E-01
    0.294368133934715E+02    0.186122510125764E-01
    0.294418134854083E+02    0.187441577455330E-01
    0.294468135773451E+02    0.188789720399980E-01
    0.294518136692818E+02    0.190167976851296E-01
    0.294568137612186E+02    0.191577435208259E-01
    0.294618138531554E+02    0.193019237169067E-01
    0.294668139450922E+02    0.194494580707284E-01
    0.294718140370290E+02    0.196004723383444E-01
    0.294768141289658E+02    0.197550985635692E-01
    0.294818142209026E+02    0.199134754678672E-01
    0.294868143128394E+02    0.200757488414626E-01
    0.294918144047762E+02    0.202420719764904E-01
    0.294968144967129E+02    0.204126061301397E-01
    0.295018145886497E+02    0.205875210262095E-01
    0.295068146805865E+02    0.207669953916962E-01
    0.295118147725233E+02    0.209512175440722E-01
    0.295168148644601E+02    0.211403860073803E-01
    0.295218149563969E+02    0.213347102019905E-01
    0.295268150483337E+02    0.215344111713622E-01
    0.295318151402705E+02    0.217397223892466E-01
    0.295368152322072E+02    0.219508905553051E-01
    0.295418153241440E+02    0.221681766531082E-01
    0.295468154160808E+02    0.223918568339384E-01
    0.295518155080176E+02    0.226222235750797E-01
    0.295568155999544E+02    0.228595868646068E-01
    0.295618156918912E+02    0.231042754946677E-01
    0.295668157838280E+02    0.233566384789572E-01
    0.295718158757648E+02    0.236170465918027E-01
    0.295768159677016E+02    0.238858940548869E-01
    0.295818160596383E+02    0.241636003762499E-01
    0.295868161515751E+02    0.244506123649442E-01
    0.295918162435119E+02    0.247474063380461E-01
    0.295968163354487E+02    0.250544905435156E-01
    0.296018164273855E+02    0.253724078181653E-01
    0.296068165193223E+02    0.257017385182823E-01
    0.296118166112591E+02    0.260431037391150E-01
    0.296168167031959E+02    0.263971688759493E-01
    0.296218167951327E+02    0.267646475501038E-01
    0.296268168870694E+02    0.271463059604972E-01
    0.296318169790062E+02    0.275429677002851E-01
    0.296368170709430E+02    0.279555191062725E-01
    0.296418171628798E+02    0.283849152066839E-01
    0.296468172548166E+02    0.288321863453089E-01
    0.296518173467534E+02    0.292984455732686E-01
    0.296568174386902E+02    0.297848969104184E-01
    0.296618175306270E+02    0.302928445997580E-01
    0.296668176225638E+02    0.308237034899543E-01
    0.296718177145005E+02    0.313790107126131E-01
    0.296768178064373E+02    0.319604388372767E-01
    0.296818178983741E+02    0.325698107294532E-01
    0.296868179903109E+02    0.332091163646956E-01
    0.296918180822477E+02    0.338805319047802E-01
    0.296968181741845E+02    0.345864413908391E-01
    0.297018182661213E+02    0.353294614748053E-01
    0.297068183580581E+02    0.361124696882976E-01
    0.297118184499948E+02    0.369386368442814E-01
    0.297168185419316E+02    0.378114642784414E-01
    0.297218186338684E+02    0.387348267811839E-01
    0.297268187258052E+02    0.397130222405586E-01
    0.297318188177420E+02    0.407508292291937E-01
    0.297368189096788E+02    0.418535740294733E-01
    0.297418190016156E+02    0.430272089149895E-01
    0.297468190935524E+02    0.442784039115135E-01
    0.297518191854892E+02    0.456146547752428E-01
    0.297568192774259E+02    0.470444105466697E-01
    0.297618193693627E+02    0.485772248758649E-01
    0.297668194612995E+02    0.502239363290295E-01
    0.297718195532363E+02    0.519968842194843E-01
    0.297768196451731E+02    0.539101682163076E-01
    0.297818197371099E+02    0.559799622056295E-01
    0.297868198290467E+02    0.582248957854493E-01
    0.297918199209835E+02    0.606665206048248E-01
    0.297968200129203E+02    0.633298838420313E-01
    0.298018201048570E+02    0.662442379173083E-01
    0.298068201967938E+02    0.694439247248494E-01
    0.298118202887306E+02    0.729694851699279E-01
    0.298168203806674E+02    0.768690619969715E-01
    0.298218204726042E+02    0.812001877726317E-01
    0.298268205645410E+02    0.860320833953706E-01
    0.298318206564778E+02    0.914486400626526E-01
    0.298368207484146E+02    0.975523259034751E-01
    0.298418208403514E+02    0.104469357753721E+00
    0.298468209322881E+02    0.112356624764949E+00
    0.298518210242249E+02    0.121411068883534E+00
    0.298568211161617E+02    0.131882557985843E+00
    0.298618212080985E+02    0.144091796016656E+00
    0.298668213000353E+02    0.158455608368725E+00
    0.298718213919721E+02    0.175523198620082E+00
    0.298768214839089E+02    0.196028996502891E+00
    0.298818215758457E+02    0.220971007971408E+00
    0.298868216677824E+02    0.251728984455510E+00
    0.298918217597192E+02    0.290245585260386E+00
    0.298968218516560E+02    0.339307928058052E+00
    0.299018219435928E+02    0.402988198429387E+00
    0.299068220355296E+02    0.487327162473469E+00
    0.299118221274664E+02    0.601345174811407E+00
    0.299168222194032E+02    0.758308879845604E+00
    0.299218223113400E+02    0.976352944477902E+00
    0.299268224032768E+02    0.127439702118792E+01
    0.299318224952135E+02    0.165068734236717E+01
    0.299368225871503E+02    0.202537283117806E+01
    0.299418226790871E+02    0.219732925234382E+01
    0.299468227710239E+02    0.201194974833287E+01
    0.299518228629607E+02    0.159438269983244E+01
    0.299568229548975E+02    0.117118718988723E+01
    0.299618230468343E+02    0.843369305552097E+00
    0.299668231387711E+02    0.612656515708271E+00
    0.299718232307078E+02    0.453854169269262E+00
    0.299768233226446E+02    0.343686723426228E+00
    0.299818234145814E+02    0.265801394438186E+00
    0.299868235065182E+02    0.209520557544630E+00
    0.299918235984550E+02    0.167964368415499E+00
    0.299968236903918E+02    0.136659679778277E+00
    0.300018237823286E+02    0.112646461531669E+00
    0.300068238742654E+02    0.939255488880591E-01
    0.300118239662022E+02    0.791184751385180E-01
    0.300168240581389E+02    0.672556578117485E-01
    0.300218241500757E+02    0.576422897055786E-01
    0.300268242420125E+02    0.497718174252212E-01
    0.300318243339493E+02    0.432690418060300E-01
    0.300368244258861E+02    0.378519935776878E-01
    0.300418245178229E+02    0.333059305042555E-01
    0.300468246097597E+02    0.294653025287606E-01
    0.300518247016965E+02    0.262010458751295E-01
    0.300568247936333E+02    0.234114998596924E-01
    0.300618248855700E+02    0.210158246845737E-01
    0.300668249775068E+02    0.189491709036748E-01
    0.300718250694436E+02    0.171590924344799E-01
    0.300768251613804E+02    0.156028536220297E-01
    0.300818252533172E+02    0.142453867269880E-01
    0.300868253452540E+02    0.130577278718735E-01
    0.300918254371908E+02    0.120158086119306E-01
    0.300968255291276E+02    0.110995144247581E-01
    0.301018256210644E+02    0.102919453734024E-01
    0.301068257130011E+02    0.957883122907818E-02
    0.301118258049379E+02    0.894806555838419E-02
    0.301168258968747E+02    0.838933214012765E-02
    0.301218259888115E+02    0.789380355753376E-02
    0.301268260807483E+02    0.745389659767513E-02
    0.301318261726851E+02    0.706307265160724E-02
    0.301368262646219E+02    0.671567398101699E-02
    0.301418263565587E+02    0.640678873910706E-02
    0.301468264484954E+02    0.613213915319425E-02
    0.301518265404322E+02    0.588798853599190E-02
    0.301568266323690E+02    0.567106351773172E-02
    0.301618267243058E+02    0.547848885797749E-02
    0.301668268162426E+02    0.530773251397242E-02
    0.301718269081794E+02    0.515655920902717E-02
    0.301768270001162E+02    0.502299103988118E-02
    0.301818270920530E+02    0.490527394403843E-02
    0.301868271839898E+02    0.480184906222196E-02
    0.301918272759265E+02    0.471132820473552E-02
    0.301968273678633E+02    0.463247277181415E-02
    0.302018274598001E+02    0.456417558878864E-02
    0.302068275517369E+02    0.450544521089007E-02
    0.302118276436737E+02    0.445539232551152E-02
    0.302168277356105E+02    0.441321794182149E-02
    0.302218278275473E+02    0.437820310832818E-02
    0.302268279194841E+02    0.434969993788777E-02
    0.302318280114209E+02    0.432712375884334E-02
    0.302368281033576E+02    0.430994623365010E-02
    0.302418281952944E+02    0.429768931376066E-02
    0.302468282872312E+02    0.428991991879543E-02
    0.302518283791680E+02    0.428624524402272E-02
    0.302568284711048E+02    0.428630861287010E-02
    0.302618285630416E+02    0.428978580602258E-02
    0.302668286549784E+02    0.429638180586439E-02
    0.302718287469152E+02    0.430582790390376E-02
    0.302768288388520E+02    0.431787912751761E-02
    0.302818289307887E+02    0.433231194609127E-02
    0.302868290227255E+02    0.434892222362017E-02
    0.302918291146623E+02    0.436752338805628E-02
    0.302968292065991E+02    0.438794479261909E-02
    0.303018292985359E+02    0.441003024706465E-02
    0.303068293904727E+02    0.443363669793447E-02
    0.303118294824095E+02    0.445863304312651E-02
    0.303168295743463E+02    0.448489906439519E-02
    0.303218296662831E+02    0.451232446550238E-02
    0.303268297582198E+02    0.454080800418249E-02
    0.303318298501566E+02    0.457025670768226E-02
    0.303368299420934E+02    0.460058516379641E-02
    0.303418300340302E+02    0.463171487847444E-02
    0.303468301259670E+02    0.466357369382175E-02
    0.303518302179038E+02    0.469609525981183E-02
    0.303568303098406E+02    0.472921855479508E-02
    0.303618304017774E+02    0.476288744881264E-02
    0.303668304937141E+02    0.479705030707768E-02
    0.303718305856509E+02    0.483165962842907E-02
    0.303768306775877E+02    0.486667171552375E-02
    0.303818307695245E+02    0.490204637392454E-02
    0.303868308614613E+02    0.493774663760766E-02
    0.303918309533981E+02    0.497373851781735E-02
    0.303968310453349E+02    0.500999077325949E-02
    0.304018311372717E+02    0.504647470006166E-02
    0.304068312292085E+02    0.508316393881975E-02
    0.304118313211452E+02    0.512003429868001E-02
    0.304168314130820E+02    0.515706359423646E-02
    0.304218315050188E+02    0.519423149776479E-02
    0.304268315969556E+02    0.523151940236045E-02
    0.304318316888924E+02    0.526891029622293E-02
    0.304368317808292E+02    0.530638864727152E-02
    0.304418318727660E+02    0.534394029685136E-02
    0.304468319647028E+02    0.538155236213451E-02
    0.304518320566395E+02    0.541921314557662E-02
    0.304568321485763E+02    0.545691205232848E-02
    0.304618322405131E+02    0.549463951336193E-02
    0.304668323324499E+02    0.553238691517727E-02
    0.304718324243867E+02    0.557014653440692E-02
    0.304768325163235E+02    0.560791147783532E-02
    0.304818326082603E+02    0.564567562688645E-02
    0.304868327001971E+02    0.568343358640140E-02
    0.304918327921339E+02    0.572118063722249E-02
    0.304968328840706E+02    0.575891269281106E-02
    0.305018329760074E+02    0.579662625831683E-02
    0.305068330679442E+02    0.583431839414871E-02
    0.305118331598810E+02    0.587198668041721E-02
    0.305168332518178E+02    0.590962918635918E-02
    0.305218333437546E+02    0.594724443997432E-02
    0.305268334356914E+02    0.598483140161920E-02
    0.305318335276282E+02    0.602238943900305E-02
    0.305368336195650E+02    0.605991830274036E-02
    0.305418337115017E+02    0.609741810748581E-02
    0.305468338034385E+02    0.613488931129134E-02
    0.305518338953753E+02    0.617233269702107E-02
    0.305568339873121E+02    0.620974935671641E-02
    0.305618340792489E+02    0.624714067670602E-02
    0.305668341711857E+02    0.628450833114356E-02
    0.305718342631225E+02    0.632185421212182E-02
    0.305768343550593E+02    0.635918056423945E-02
    0.305818344469961E+02    0.639648979482640E-02
    0.305868345389328E+02    0.643378457588999E-02
    0.305918346308696E+02    0.647106780632946E-02
    0.305968347228064E+02    0.650834260308221E-02
    0.306018348147432E+02    0.654561229759391E-02
    0.306068349066800E+02    0.658288042794678E-02
    0.306118349986168E+02    0.662015073464396E-02
    0.306168350905536E+02    0.665742715561259E-02
    0.306218351824904E+02    0.669471382304907E-02
    0.306268352744272E+02    0.673201505982434E-02
    0.306318353663639E+02    0.676933537774012E-02
    0.306368354583007E+02    0.680667947523317E-02
    0.306418355502375E+02    0.684405223646311E-02
    0.306468356421743E+02    0.688145873096099E-02
    0.306518357341111E+02    0.691890421341696E-02
    0.306568358260479E+02    0.695639412457572E-02
    0.306618359179847E+02    0.699393409230054E-02
    0.306668360099215E+02    0.703152993305869E-02
    0.306718361018582E+02    0.706918765530372E-02
    0.306768361937950E+02    0.710691346119322E-02
    0.306818362857318E+02    0.714471375104430E-02
    0.306868363776686E+02    0.718259512662798E-02
    0.306918364696054E+02    0.722056439663644E-02
    0.306968365615422E+02    0.725862858123219E-02
    0.307018366534790E+02    0.729679491843363E-02
    0.307068367454158E+02    0.733507087034887E-02
    0.307118368373526E+02    0.737346413035856E-02
    0.307168369292893E+02    0.741198263112068E-02
    0.307218370212261E+02    0.745063455298366E-02
    0.307268371131629E+02    0.748942833277346E-02
    0.307318372050997E+02    0.752837267301781E-02
    0.307368372970365E+02    0.756747656031550E-02
    0.307418373889733E+02    0.760674926034318E-02
    0.307468374809101E+02    0.764620034730073E-02
    0.307518375728469E+02    0.768583970866249E-02
    0.307568376647837E+02    0.772567756135446E-02
    0.307618377567204E+02    0.776572446706486E-02
    0.307668378486572E+02    0.780599134845489E-02
    0.307718379405940E+02    0.784648950744992E-02
    0.307768380325308E+02    0.788723064335907E-02
    0.307818381244676E+02    0.792822687322642E-02
    0.307868382164044E+02    0.796949075376135E-02
    0.307918383083412E+02    0.801103530387875E-02
    0.307968384002780E+02    0.805287402978113E-02
    0.308018384922148E+02    0.809502095124549E-02
    0.308068385841515E+02    0.813749062960820E-02
    0.308118386760883E+02    0.818029819847175E-02
    0.308168387680251E+02    0.822345939667142E-02
    0.308218388599619E+02    0.826699059879666E-02
    0.308268389518987E+02    0.831090886017801E-02
    0.308318390438355E+02    0.835523194541360E-02
    0.308368391357723E+02    0.839997861534182E-02
    0.308418392277091E+02    0.844516758294345E-02
    0.308468393196458E+02    0.849081961084559E-02
    0.308518394115826E+02    0.853695562755812E-02
    0.308568395035194E+02    0.858359769365760E-02
    0.308618395954562E+02    0.863076890052118E-02
    0.308668396873930E+02    0.867849343447066E-02
    0.308718397793298E+02    0.872679664606229E-02
    0.308768398712666E+02    0.877570513360393E-02
    0.308818399632034E+02    0.882524682097960E-02
    0.308868400551402E+02    0.887545105183405E-02
    0.308918401470769E+02    0.892634868775249E-02
    0.308968402390137E+02    0.897797221526583E-02
    0.309018403309505E+02    0.903035586178186E-02
    0.309068404228873E+02    0.908353572182876E-02
    0.309118405148241E+02    0.913754989517037E-02
    0.309168406067609E+02    0.919243863603211E-02
    0.309218406986977E+02    0.924824451648425E-02
    0.309268407906345E+02    0.930501260533023E-02
    0.309318408825712E+02    0.936279066315351E-02
    0.309368409745080E+02    0.942162935661758E-02
    0.309418410664448E+02    0.948158249201709E-02
    0.309468411583816E+02    0.954270727407026E-02
    0.309518412503184E+02    0.960506458867323E-02
    0.309568413422552E+02    0.966871931542886E-02
    0.309618414341920E+02    0.973374067167225E-02
    0.309668415261288E+02    0.980020259383796E-02
    0.309718416180656E+02    0.986818415809954E-02
    0.309768417100023E+02    0.993777004848698E-02
    0.309818418019391E+02    0.100090510753907E-01
    0.309868418938759E+02    0.100821247534962E-01
    0.309918419858127E+02    0.101570959460322E-01
    0.309968420777495E+02    0.102340775846865E-01
    0.310018421696863E+02    0.103131914751245E-01
    0.310068422616231E+02    0.103945692003542E-01
    0.310118423535599E+02    0.104783531387174E-01
    0.310168424454967E+02    0.105646976074811E-01
    0.310218425374334E+02    0.106537701573423E-01
    0.310268426293702E+02    0.107457530374784E-01
    0.310318427213070E+02    0.108408448581153E-01
    0.310368428132438E+02    0.109392624837017E-01
    0.310418429051806E+02    0.110412431934197E-01
    0.310468429971174E+02    0.111470471539711E-01
    0.310518430890542E+02    0.112569602593613E-01
    0.310568431809910E+02    0.113712974003431E-01
    0.310618432729278E+02    0.114904062436735E-01
    0.310668433648645E+02    0.116146716121377E-01
    0.310718434568013E+02    0.117445205829488E-01
    0.310768435487381E+02    0.118804284410018E-01
    0.310818436406749E+02    0.120229256606476E-01
    0.310868437326117E+02    0.121726061252834E-01
    0.310918438245485E+02    0.123301368491194E-01
    0.310968439164853E+02    0.124962695247596E-01
    0.311018440084221E+02    0.126718543095528E-01
    0.311068441003588E+02    0.128578563667898E-01
    0.311118441922956E+02    0.130553758203513E-01
    0.311168442842324E+02    0.132656719648004E-01
    0.311218443761692E+02    0.134901928170350E-01
    0.311268444681060E+02    0.137306114218477E-01
    0.311318445600428E+02    0.139888707619795E-01
    0.311368446519796E+02    0.142672397187264E-01
    0.311418447439164E+02    0.145683833537897E-01
    0.311468448358532E+02    0.148954519175716E-01
    0.311518449277899E+02    0.152521945987664E-01
    0.311568450197267E+02    0.156431063085362E-01
    0.311618451116635E+02    0.160736190944747E-01
    0.311668452036003E+02    0.165503546088490E-01
    0.311718452955371E+02    0.170814612506403E-01
    0.311768453874739E+02    0.176770704974854E-01
    0.311818454794107E+02    0.183499237648582E-01
    0.311868455713475E+02    0.191162476428023E-01
    0.311918456632843E+02    0.199969980948370E-01
    0.311968457552210E+02    0.210196648559368E-01
    0.312018458471578E+02    0.222209473462616E-01
    0.312068459390946E+02    0.236508239759837E-01
    0.312118460310314E+02    0.253789189999069E-01
    0.312168461229682E+02    0.275047931724747E-01
    0.312218462149050E+02    0.301752112189652E-01
    0.312268463068418E+02    0.336144084212393E-01
    0.312318463987786E+02    0.381799424158024E-01
    0.312368464907154E+02    0.444722934386634E-01
    0.312418465826521E+02    0.535666046458671E-01
    0.312468466745889E+02    0.675499833244907E-01
    0.312518467665257E+02    0.909199010795877E-01
    0.312568468584625E+02    0.134792366211052E+00
    0.312618469503993E+02    0.231874945355563E+00
    0.312668470423361E+02    0.491173828055436E+00
    0.312718471342729E+02    0.934377060769704E+00
    0.312768472262097E+02    0.495454457093628E+00
    0.312818473181465E+02    0.180247499712483E+00
    0.312868474100832E+02    0.816168215297796E-01
    0.312918475020200E+02    0.445949193646562E-01
    0.312968475939568E+02    0.279286028152637E-01
    0.313018476858936E+02    0.194296333183397E-01
    0.313068477778304E+02    0.147148738335642E-01
    0.313118478697672E+02    0.119468830736555E-01
    0.313168479617040E+02    0.102617855998412E-01
    0.313218480536408E+02    0.921637408086972E-02
    0.313268481455775E+02    0.856726336524414E-02
    0.313318482375143E+02    0.817338773087356E-02
    0.313368483294511E+02    0.794936248581042E-02
    0.313418484213879E+02    0.784166977354690E-02
    0.313468485133247E+02    0.781582388217359E-02
    0.313518486052615E+02    0.784913490524322E-02
    0.313568486971983E+02    0.792647223170837E-02
    0.313618487891351E+02    0.803770650801086E-02
    0.313668488810719E+02    0.817612805453627E-02
    0.313718489730086E+02    0.833745489603873E-02
    0.313768490649454E+02    0.851921116337317E-02
    0.313818491568822E+02    0.872034970844078E-02
    0.313868492488190E+02    0.894104714323392E-02
    0.313918493407558E+02    0.918263371231870E-02
    0.313968494326926E+02    0.944764474442631E-02
    0.314018495246294E+02    0.974000161548954E-02
    0.314068496165662E+02    0.100653538027927E-01
    0.314118497085029E+02    0.104316464833416E-01
    0.314168498004397E+02    0.108500309385440E-01
    0.314218498923765E+02    0.113363276152393E-01
    0.314268499843133E+02    0.119134240852270E-01
    0.314318500762501E+02    0.126153280283757E-01
    0.314368501681869E+02    0.134942927204714E-01
    0.314418502601237E+02    0.146339542485013E-01
    0.314468503520605E+02    0.161749519733124E-01
    0.314518504439973E+02    0.183682727761743E-01
    0.314568505359340E+02    0.216948470728878E-01
    0.314618506278708E+02    0.271546074344516E-01
    0.314668507198076E+02    0.369922642907641E-01
    0.314718508117444E+02    0.561209316925818E-01
    0.314768509036812E+02    0.877437746055093E-01
    0.314818509956180E+02    0.916853595325318E-01
    0.314868510875548E+02    0.534904276794497E-01
    0.314918511794916E+02    0.296402169712745E-01
    0.314968512714284E+02    0.193673326875862E-01
    0.315018513633651E+02    0.147306921855949E-01
    0.315068514553019E+02    0.124478032524829E-01
    0.315118515472387E+02    0.112499998419451E-01
    0.315168516391755E+02    0.106018124102380E-01
    0.315218517311123E+02    0.102544850051121E-01
    0.315268518230491E+02    0.100825694878248E-01
    0.315318519149859E+02    0.100184080173364E-01
    0.315368520069227E+02    0.100234689665517E-01
    0.315418520988595E+02    0.100748210314161E-01
    0.315468521907962E+02    0.101583276348384E-01
    0.315518522827330E+02    0.102650316413547E-01
    0.315568523746698E+02    0.103891416611609E-01
    0.315618524666066E+02    0.105268715249954E-01
    0.315668525585434E+02    0.106757387052973E-01
    0.315718526504802E+02    0.108341368837618E-01
    0.315768527424170E+02    0.110010641446852E-01
    0.315818528343538E+02    0.111759483529714E-01
    0.315868529262905E+02    0.113585331693146E-01
    0.315918530182273E+02    0.115488031290409E-01
    0.315968531101641E+02    0.117469345662637E-01
    0.316018532021009E+02    0.119532641337771E-01
    0.316068532940377E+02    0.121682697042333E-01
    0.316118533859745E+02    0.123925603457022E-01
    0.316168534779113E+02    0.126268732917203E-01
    0.316218535698481E+02    0.128720766548650E-01
    0.316268536617849E+02    0.131291772075610E-01
    0.316318537537216E+02    0.133993329905551E-01
    0.316368538456584E+02    0.136838708631045E-01
    0.316418539375952E+02    0.139843094314310E-01
    0.316468540295320E+02    0.143023881183078E-01
    0.316518541214688E+02    0.146401034990380E-01
    0.316568542134056E+02    0.149997544625325E-01
    0.316618543053424E+02    0.153839983051884E-01
    0.316668543972792E+02    0.157959205740603E-01
    0.316718544892159E+02    0.162391224310431E-01
    0.316768545811527E+02    0.167178306012409E-01
    0.316818546730895E+02    0.172370367589509E-01
    0.316868547650263E+02    0.178026757084126E-01
    0.316918548569631E+02    0.184218552814643E-01
    0.316968549488999E+02    0.191031560041506E-01
    0.317018550408367E+02    0.198570261025683E-01
    0.317068551327735E+02    0.206963085936654E-01
    0.317118552247103E+02    0.216369541261755E-01
    0.317168553166470E+02    0.226989993336301E-01
    0.317218554085838E+02    0.239079315618324E-01
    0.317268555005206E+02    0.252966270498312E-01
    0.317318555924574E+02    0.269081590423776E-01
    0.317368556843942E+02    0.287999581720290E-01
    0.317418557763310E+02    0.310501332158561E-01
    0.317468558682678E+02    0.337673517074687E-01
    0.317518559602046E+02    0.371067969729555E-01
    0.317568560521414E+02    0.412969263929612E-01
    0.317618561440781E+02    0.466863558619832E-01
    0.317668562360149E+02    0.538303831455198E-01
    0.317718563279517E+02    0.636609174300700E-01
    0.317768564198885E+02    0.778465615047830E-01
    0.317818565118253E+02    0.996313795685566E-01
    0.317868566037621E+02    0.136039155256333E+00
    0.317918566956989E+02    0.204648906135129E+00
    0.317968567876357E+02    0.359037482100758E+00
    0.318018568795725E+02    0.801585514651189E+00
    0.318068569715092E+02    0.180347587433808E+01
    0.318118570634460E+02    0.912300112681489E+00
    0.318168571553828E+02    0.293788094963506E+00
    0.318218572473196E+02    0.122238870512388E+00
    0.318268573392564E+02    0.612973502089650E-01
    0.318318574311932E+02    0.346807043307996E-01
    0.318368575231300E+02    0.213815424936430E-01
    0.318418576150668E+02    0.141199856584193E-01
    0.318468577070036E+02    0.991389387172090E-02
    0.318518577989403E+02    0.738374946851025E-02
    0.318568578908771E+02    0.583051661369875E-02
    0.318618579828139E+02    0.487416002410936E-02
    0.318668580747507E+02    0.429625130096294E-02
    0.318718581666875E+02    0.396549398495666E-02
    0.318768582586243E+02    0.380002875803270E-02
    0.318818583505611E+02    0.374726482827863E-02
    0.318868584424979E+02    0.377257517150764E-02
    0.318918585344346E+02    0.385270594703128E-02
    0.318968586263714E+02    0.397180371320304E-02
    0.319018587183082E+02    0.411895223148441E-02
    0.319068588102450E+02    0.428660989418029E-02
    0.319118589021818E+02    0.446960222249716E-02
    0.319168589941186E+02    0.466446868991360E-02
    0.319218590860554E+02    0.486904648224882E-02
    0.319268591779922E+02    0.508222522496606E-02
    0.319318592699290E+02    0.530384317307978E-02
    0.319368593618657E+02    0.553472950737414E-02
    0.319418594538025E+02    0.577694476218985E-02
    0.319468595457393E+02    0.603436354928388E-02
    0.319518596376761E+02    0.631396610067235E-02
    0.319568597296129E+02    0.662883494822678E-02
    0.319618598215497E+02    0.700596543677179E-02
    0.319668599134865E+02    0.751086587411406E-02
    0.319718600054233E+02    0.835353246851424E-02
    0.319768600973601E+02    0.107525231788515E-01
    0.319818601892968E+02    0.253966475661373E+01
    0.319868602812336E+02    0.489185196793160E-02
    0.319918603731704E+02    0.608118951179162E-02
    0.319968604651072E+02    0.671911721365733E-02
    0.320018605570440E+02    0.717595621225673E-02
    0.320068606489808E+02    0.755809336543352E-02
    0.320118607409176E+02    0.790655994525520E-02
    0.320168608328544E+02    0.824127355312951E-02
    0.320218609247912E+02    0.857392883423931E-02
    0.320268610167279E+02    0.891273698512849E-02
    0.320318611086647E+02    0.926453106132087E-02
    0.320368612006015E+02    0.963591297067705E-02
    0.320418612925383E+02    0.100340535447552E-01
    0.320468613844751E+02    0.104674339016845E-01
    0.320518614764119E+02    0.109467186872978E-01
    0.320568615683487E+02    0.114859600651726E-01
    0.320618616602855E+02    0.121044222847791E-01
    0.320668617522222E+02    0.128295295596941E-01
    0.320718618441590E+02    0.137018943795666E-01
    0.320768619360958E+02    0.147843839932327E-01
    0.320818620280326E+02    0.161795342894482E-01
    0.320868621199694E+02    0.180656453773672E-01
    0.320918622119062E+02    0.207791142005367E-01
    0.320968623038430E+02    0.250272250422884E-01
    0.321018623957798E+02    0.325408560106510E-01
    0.321068624877166E+02    0.486490035977112E-01
    0.321118625796533E+02    0.975538981327543E-01
    0.321168626715901E+02    0.390225545061214E+00
    0.321218627635269E+02    0.177997089458947E+00
    0.321268628554637E+02    0.234890067951329E-01
    0.321318629474005E+02    0.300141839938435E-01
    0.321368630393373E+02    0.160201792574085E-01
    0.321418631312741E+02    0.121655273453083E-01
    0.321468632232109E+02    0.109056678129735E-01
    0.321518633151477E+02    0.105987579740322E-01
    0.321568634070844E+02    0.107252206079314E-01
    0.321618634990212E+02    0.110874185345097E-01
    0.321668635909580E+02    0.116046588870648E-01
    0.321718636828948E+02    0.122470259787019E-01
    0.321768637748316E+02    0.130112437810251E-01
    0.321818638667684E+02    0.139120641405506E-01
    0.321868639587052E+02    0.149809184973944E-01
    0.321918640506420E+02    0.162696004213603E-01
    0.321968641425787E+02    0.178597208356465E-01
    0.322018642345155E+02    0.198817186838011E-01
    0.322068643264523E+02    0.225529921397529E-01
    0.322118644183891E+02    0.262591943590484E-01
    0.322168645103259E+02    0.317450723807388E-01
    0.322218646022627E+02    0.406262560987642E-01
    0.322268646941995E+02    0.570448467210919E-01
    0.322318647861363E+02    0.947824723890538E-01
    0.322368648780731E+02    0.227084653213753E+00
    0.322418649700098E+02    0.136614787943403E+01
    0.322468650619466E+02    0.323239017273507E+00
    0.322518651538834E+02    0.536429639940974E-01
    0.322568652458202E+02    0.169619461146224E-01
    0.322618653377570E+02    0.757511174758405E-02
    0.322668654296938E+02    0.458178604337388E-02
    0.322718655216306E+02    0.365482518808659E-02
    0.322768656135674E+02    0.352653538011684E-02
    0.322818657055042E+02    0.374372717665383E-02
    0.322868657974409E+02    0.412456935988253E-02
    0.322918658893777E+02    0.459401825723945E-02
    0.322968659813145E+02    0.512839952743906E-02
    0.323018660732513E+02    0.574442366548551E-02
    0.323068661651881E+02    0.654675305015177E-02
    0.323118662571249E+02    0.828040658342272E-02
    0.323168663490617E+02    0.407090701794663E-02
    0.323218664409985E+02    0.624435287126813E-02
    0.323268665329352E+02    0.728385323559178E-02
    0.323318666248720E+02    0.812833632222275E-02
    0.323368667168088E+02    0.899102941925558E-02
    0.323418668087456E+02    0.998280364625430E-02
    0.323468669006824E+02    0.111473047985930E-01
    0.323518669926192E+02    0.128114377617951E-01
    0.323568670845560E+02    0.153658759999227E-01
    0.323618671764928E+02    0.201597328402712E-01
    0.323668672684296E+02    0.328337375397262E-01
    0.323718673603663E+02    0.105696158032455E+00
    0.323768674523031E+02    0.178096850489901E+00
    0.323818675442399E+02    0.166800233426581E-01
    0.323868676361767E+02    0.110773091853893E-01
    0.323918677281135E+02    0.107823786309398E-01
    0.323968678200503E+02    0.117821791110411E-01
    0.324018679119871E+02    0.134547207437873E-01
    0.324068680039239E+02    0.159047162474793E-01
    0.324118680958607E+02    0.197232095142068E-01
    0.324168681877974E+02    0.266042263188348E-01
    0.324218682797342E+02    0.426897729499828E-01
    0.324268683716710E+02    0.109200122570358E+00
    0.324318684636078E+02    0.179187852529845E+01
    0.324368685555446E+02    0.426870104804989E-01
    0.324418686474814E+02    0.695129277169755E-02
    0.324468687394182E+02    0.352647365199167E-02
    0.324518688313550E+02    0.361317478791788E-02
    0.324568689232918E+02    0.441069612306045E-02
    0.324618690152285E+02    0.548245374319088E-02
    0.324668691071653E+02    0.752341680258526E-02
    0.324718691991021E+02    0.605103184066538E-02
    0.324768692910389E+02    0.788418408099849E-02
    0.324818693829757E+02    0.963228675444320E-02
    0.324868694749125E+02    0.120478744391489E-01
    0.324918695668493E+02    0.174146568166774E-01
    0.324968696587861E+02    0.464556548418706E-01
    0.325018697507229E+02    0.108260460335498E-01
    0.325068698426596E+02    0.115867420769045E-01
    0.325118699345964E+02    0.122136557717429E-01
    0.325168700265332E+02    0.162465330120940E-01
    0.325218701184700E+02    0.260178154640048E-01
    0.325268702104068E+02    0.762005396005486E-01
    0.325318703023436E+02    0.283000171885379E+00
    0.325368703942804E+02    0.579253897091427E-02
    0.325418704862172E+02    0.328122628080268E-02
    0.325468705781539E+02    0.463930716137620E-02
    0.325518706700907E+02    0.117921435814859E-01
    0.325568707620275E+02    0.751669944883476E-02
    0.325618708539643E+02    0.105335508904966E-01
    0.325668709459011E+02    0.203952061156168E-01
    0.325718710378379E+02    0.548084026245099E+00
    0.325768711297747E+02    0.100165087845666E-01
    0.325818712217115E+02    0.170020360331288E-01
    0.325868713136483E+02    0.100785926231747E+00
    0.325918714055850E+02    0.149846278586081E-01
    0.325968714975218E+02    0.667140435502412E-02
    0.326018715894586E+02    0.660796344307127E-02
    0.326068716813954E+02    0.102084711991705E-01
    0.326118717733322E+02    0.312021358984602E-01
    0.326168718652690E+02    0.266564225215646E-01
    0.326218719572058E+02    0.441674264191106E-01
    0.326268720491426E+02    0.243595385243961E+00
    0.326318721410793E+02    0.763839486798396E-02
    0.326368722330161E+02    0.131780077238032E-01
    0.326418723249529E+02    0.364130338921455E-01
    0.326468724168897E+02    0.164103007692311E-01
    0.326518725088265E+02    0.317169474769321E-01
    0.326568726007633E+02    0.147985841777224E-01
    0.326618726927001E+02    0.212461966264224E-01
    0.326668727846369E+02    0.428748472588859E-01
    0.326718728765737E+02    0.387771747668487E-02
    0.326768729685105E+02    0.149135085288325E-01
    0.326818730604472E+02    0.207172652172306E-01
    0.326868731523840E+02    0.969601341350763E-02
    0.326918732443208E+02    0.641487216990433E-02
    0.326968733362576E+02    0.259163061288096E-01
    0.327018734281944E+02    0.454046139947167E-02
    0.327068735201312E+02    0.232357036825439E-01
    0.327118736120680E+02    0.917927338856430E-02
    0.327168737040048E+02    0.194570630130671E-01
    0.327218737959415E+02    0.187184687624778E-01
    0.327268738878783E+02    0.124411597522812E-01
    0.327318739798151E+02    0.410025768631303E-01
    0.327368740717519E+02    0.141249447105322E+01
    0.327418741636887E+02    0.122625536997741E+21
    0.327468742556255E+02    0.639587920089545E+14
    0.327518743475623E+02    0.100076095689173E+12
    0.327568744394991E+02    0.105589122455339E+10
    0.327618745314359E+02    0.538837452734278E+08
    0.327668746233726E+02    0.384945501742454E+07
    0.327718747153094E+02    0.410357703046185E+06
    0.327768748072462E+02    0.808829815445787E+05
    0.327818748991830E+02    0.143822223627755E+05
    0.327868749911198E+02    0.280192721990521E+04
    0.327918750830566E+02    0.944140536835867E+03
    0.327968751749934E+02    0.302558426066087E+03
    0.328018752669302E+02    0.855968644216744E+02
    0.328068753588670E+02    0.264318683307130E+02
    0.328118754508037E+02    0.108063479070513E+02
    0.328168755427405E+02    0.543043077348208E+01
    0.328218756346773E+02    0.285102175361685E+01
    0.328268757266141E+02    0.146265121780625E+01
    0.328318758185509E+02    0.731604545949797E+00
    0.328368759104877E+02    0.364741304969512E+00
    0.328418760024245E+02    0.187711143597570E+00
    0.328468760943613E+02    0.104692673749810E+00
    0.328518761862980E+02    0.670143553837176E-01
    0.328568762782348E+02    0.511387433301728E-01
    0.328618763701716E+02    0.458557585855325E-01
    0.328668764621084E+02    0.457307997470108E-01
    0.328718765540452E+02    0.480163191508198E-01
    0.328768766459820E+02    0.512586232273856E-01
    0.328818767379188E+02    0.546710767508664E-01
    0.328868768298556E+02    0.578385372879484E-01
    0.328918769217924E+02    0.605644336464277E-01
    0.328968770137291E+02    0.627827209550575E-01
    0.329018771056659E+02    0.645030582195748E-01
    0.329068771976027E+02    0.657755380842373E-01
    0.329118772895395E+02    0.666681567812009E-01
    0.329168773814763E+02    0.672529819510882E-01
    0.329218774734131E+02    0.675981864829957E-01
    0.329268775653499E+02    0.677639936279602E-01
    0.329318776572867E+02    0.678010894036050E-01
    0.329368777492235E+02    0.677505178024970E-01
    0.329418778411602E+02    0.676443959060700E-01
    0.329468779330970E+02    0.675070230247620E-01
    0.329518780250338E+02    0.673561227240120E-01
    0.329568781169706E+02    0.672040655939824E-01
    0.329618782089074E+02    0.670589947386149E-01
    0.329668783008442E+02    0.669258132643447E-01
    0.329718783927810E+02    0.668070186658517E-01
    0.329768784847178E+02    0.667034401141582E-01
    0.329818785766546E+02    0.666147207206828E-01
    0.329868786685913E+02    0.665398450409681E-01
    0.329918787605281E+02    0.664774341238145E-01
    0.329968788524649E+02    0.664260124262783E-01
    0.330018789444017E+02    0.663841273714249E-01
    0.330068790363385E+02    0.663505485923004E-01
    0.330118791282753E+02    0.663242315679700E-01
    0.330168792202121E+02    0.663043759054705E-01
    0.330218793121489E+02    0.662903953346125E-01
    0.330268794040856E+02    0.662818954037350E-01
    0.330318794960224E+02    0.662785906749517E-01
    0.330368795879592E+02    0.662803013321801E-01
    0.330418796798960E+02    0.662868647406660E-01
    0.330468797718328E+02    0.662981243094944E-01
    0.330518798637696E+02    0.663137729885163E-01
    0.330568799557064E+02    0.663335739071699E-01
    0.330618800476432E+02    0.663570849269954E-01
    0.330668801395800E+02    0.663837903923138E-01
    0.330718802315167E+02    0.664130769356471E-01
    0.330768803234535E+02    0.664442481796516E-01
    0.330818804153903E+02    0.664765467649119E-01
    0.330868805073271E+02    0.665091802701134E-01
    0.330918805992639E+02    0.665413531649548E-01
    0.330968806912007E+02    0.665722971980357E-01
    0.331018807831375E+02    0.666013027825187E-01
    0.331068808750743E+02    0.666277486891089E-01
    0.331118809670110E+02    0.666511217429949E-01
    0.331168810589478E+02    0.666710445446484E-01
    0.331218811508846E+02    0.666872810795283E-01
    0.331268812428214E+02    0.666997462142337E-01
    0.331318813347582E+02    0.667085045092374E-01
    0.331368814266950E+02    0.667137610953648E-01
    0.331418815186318E+02    0.667158545116060E-01
    0.331468816105686E+02    0.667152266026835E-01
    0.331518817025054E+02    0.667124074352325E-01
    0.331568817944421E+02    0.667079870602648E-01
    0.331618818863789E+02    0.667025868427761E-01
    0.331668819783157E+02    0.666968307591996E-01
    0.331718820702525E+02    0.666913213692894E-01
    0.331768821621893E+02    0.666866110606216E-01
    0.331818822541261E+02    0.666831836031402E-01
    0.331868823460629E+02    0.666814359004610E-01
    0.331918824379997E+02    0.666816653714279E-01
    0.331968825299365E+02    0.666840621270677E-01
    0.332018826218732E+02    0.666887060552561E-01
    0.332068827138100E+02    0.666955686574523E-01
    0.332118828057468E+02    0.667045192952587E-01
    0.332168828976836E+02    0.667153353446025E-01
    0.332218829896204E+02    0.667277156628570E-01
    0.332268830815572E+02    0.667412964727637E-01
    0.332318831734940E+02    0.667556696162474E-01
    0.332368832654308E+02    0.667704009660815E-01
    0.332418833573676E+02    0.667850498864102E-01
    0.332468834493043E+02    0.667991877808717E-01
    0.332518835412411E+02    0.668124154713312E-01
    0.332568836331779E+02    0.668243795805979E-01
    0.332618837251147E+02    0.668347828699922E-01
    0.332668838170515E+02    0.668433990227574E-01
    0.332718839089883E+02    0.668500763327332E-01
    0.332768840009251E+02    0.668547429851935E-01
    0.332818840928619E+02    0.668574073855042E-01
    0.332868841847987E+02    0.668581562031917E-01
    0.332918842767354E+02    0.668571470867570E-01
    0.332968843686722E+02    0.668546029408297E-01
    0.333018844606090E+02    0.668507992871430E-01
    0.333068845525458E+02    0.668460533870707E-01
    0.333118846444826E+02    0.668407106878307E-01
    0.333168847364194E+02    0.668351315941147E-01
    0.333218848283562E+02    0.668296756851784E-01
    0.333268849202930E+02    0.668246920628921E-01
    0.333318850122297E+02    0.668205039887436E-01
    0.333368851041665E+02    0.668173994585778E-01
    0.333418851961033E+02    0.668156219270113E-01
    0.333468852880401E+02    0.668153632195938E-01
    0.333518853799769E+02    0.668167585792961E-01
    0.333568854719137E+02    0.668198839103778E-01
    0.333618855638505E+02    0.668247552044052E-01
    0.333668856557873E+02    0.668313300608784E-01
    0.333718857477241E+02    0.668395111500503E-01
    0.333768858396608E+02    0.668491514161342E-01
    0.333818859315976E+02    0.668600549860576E-01
    0.333868860235344E+02    0.668720135681358E-01
    0.333918861154712E+02    0.668847585057406E-01
    0.333968862074080E+02    0.668980264432416E-01
    0.334018862993448E+02    0.669115408505315E-01
    0.334068863912816E+02    0.669250269884549E-01
    0.334118864832184E+02    0.669382209346685E-01
    0.334168865751552E+02    0.669508780606873E-01
    0.334218866670919E+02    0.669627793285829E-01
    0.334268867590287E+02    0.669737400353306E-01
    0.334318868509655E+02    0.669836117362959E-01
    0.334368869429023E+02    0.669922873955688E-01
    0.334418870348391E+02    0.669997023703948E-01
    0.334468871267759E+02    0.670058374975355E-01
    0.334518872187127E+02    0.670107115932160E-01
    0.334568873106495E+02    0.670143881325971E-01
    0.334618874025862E+02    0.670169624458619E-01
    0.334668874945230E+02    0.670185631273719E-01
    0.334718875864598E+02    0.670193437627679E-01
    0.334768876783966E+02    0.670194770433890E-01
    0.334818877703334E+02    0.670191462457859E-01
    0.334868878622702E+02    0.670185485443753E-01
    0.334918879542070E+02    0.670178663290004E-01
    0.334968880461438E+02    0.670172840297984E-01
    0.335018881380806E+02    0.670169696212403E-01
    0.335068882300173E+02    0.670170720990063E-01
    0.335118883219541E+02    0.670177169400228E-01
    0.335168884138909E+02    0.670190025302662E-01
    0.335218885058277E+02    0.670209976146630E-01
    0.335268885977645E+02    0.670237399417435E-01
    0.335318886897013E+02    0.670272305576957E-01
    0.335368887816381E+02    0.670314553344536E-01
    0.335418888735749E+02    0.670363500836885E-01
    0.335468889655117E+02    0.670418348773765E-01
    0.335518890574484E+02    0.670478034159445E-01
    0.335568891493852E+02    0.670541317709964E-01
    0.335618892413220E+02    0.670606708264658E-01
    0.335668893332588E+02    0.670672728255074E-01
    0.335718894251956E+02    0.670737763674736E-01
    0.335768895171324E+02    0.670800205222709E-01
    0.335818896090692E+02    0.670858482858917E-01
    0.335868897010060E+02    0.670911113256271E-01
    0.335918897929427E+02    0.670956744030334E-01
    0.335968898848795E+02    0.670994193261917E-01
    0.336018899768163E+02    0.671022482683574E-01
    0.336068900687531E+02    0.671040405939931E-01
    0.336118901606899E+02    0.671048866972400E-01
    0.336168902526267E+02    0.671046235840163E-01
    0.336218903445635E+02    0.671033004243611E-01
    0.336268904365003E+02    0.671009497629964E-01
    0.336318905284371E+02    0.670976261082689E-01
    0.336368906203738E+02    0.670934102487891E-01
    0.336418907123106E+02    0.670884026512365E-01
    0.336468908042474E+02    0.670827226658897E-01
    0.336518908961842E+02    0.670765045602056E-01
    0.336568909881210E+02    0.670698937172952E-01
    0.336618910800578E+02    0.670630396308532E-01
    0.336668911719946E+02    0.670561109039944E-01
    0.336718912639314E+02    0.670492476251767E-01
    0.336768913558682E+02    0.670426063364791E-01
    0.336818914478050E+02    0.670363285311528E-01
    0.336868915397417E+02    0.670305440005290E-01
    0.336918916316785E+02    0.670253676190858E-01
    0.336968917236153E+02    0.670208967664487E-01
    0.337018918155521E+02    0.670172092793929E-01
    0.337068919074889E+02    0.670143619553966E-01
    0.337118919994257E+02    0.670123896253080E-01
    0.337168920913625E+02    0.670113047994638E-01
    0.337218921832993E+02    0.670110978796781E-01
    0.337268922752360E+02    0.670117379087670E-01
    0.337318923671728E+02    0.670131738326483E-01
    0.337368924591096E+02    0.670153362168191E-01
    0.337418925510464E+02    0.670181392341588E-01
    0.337468926429832E+02    0.670214838756348E-01
    0.337518927349200E+02    0.670252591300390E-01
    0.337568928268568E+02    0.670293465515365E-01
    0.337618929187936E+02    0.670336224679292E-01
    0.337668930107303E+02    0.670379612712228E-01
    0.337718931026671E+02    0.670422384929086E-01
    0.337768931946039E+02    0.670463337730248E-01
    0.337818932865407E+02    0.670501336519624E-01
    0.337868933784775E+02    0.670535340865848E-01
    0.337918934704143E+02    0.670564422588343E-01
    0.337968935623511E+02    0.670587907722772E-01
    0.338018936542879E+02    0.670604894695696E-01
    0.338068937462247E+02    0.670615123501775E-01
    0.338118938381614E+02    0.670618280157368E-01
    0.338168939300982E+02    0.670614198627114E-01
    0.338218940220350E+02    0.670602932240662E-01
    0.338268941139718E+02    0.670584621481921E-01
    0.338318942059086E+02    0.670559870688811E-01
    0.338368942978454E+02    0.670528945657040E-01
    0.338418943897822E+02    0.670492576661925E-01
    0.338468944817190E+02    0.670451513257582E-01
    0.338518945736557E+02    0.670406594653677E-01
    0.338568946655925E+02    0.670358727706698E-01
    0.338618947575293E+02    0.670308899134924E-01
    0.338668948494661E+02    0.670257919273924E-01
    0.338718949414029E+02    0.670206942961928E-01
    0.338768950333397E+02    0.670156823259220E-01
    0.338818951252765E+02    0.670108452063370E-01
    0.338868952172133E+02    0.670062649576104E-01
    0.338918953091501E+02    0.670020149939577E-01
    0.338968954010869E+02    0.669981586493413E-01
    0.339018954930236E+02    0.669947479460029E-01
    0.339068955849604E+02    0.669918226469989E-01
    0.339118956768972E+02    0.669894096095658E-01
    0.339168957688340E+02    0.669875224446929E-01
    0.339218958607708E+02    0.669861614816181E-01
    0.339268959527076E+02    0.669853140285145E-01
    0.339318960446444E+02    0.669849549149435E-01
    0.339368961365812E+02    0.669850472951328E-01
    0.339418962285180E+02    0.669855436737862E-01
    0.339468963204547E+02    0.669863872592442E-01
    0.339518964123915E+02    0.669875131274159E-01
    0.339568965043283E+02    0.669888500899991E-01
    0.339618965962651E+02    0.669903221711238E-01
    0.339668966882019E+02    0.669918503813924E-01
    0.339718967801387E+02    0.669933544640606E-01
    0.339768968720755E+02    0.669947546277424E-01
    0.339818969640123E+02    0.669959732264381E-01
    0.339868970559490E+02    0.669969363511021E-01
    0.339918971478858E+02    0.669975752994032E-01
    0.339968972398226E+02    0.669978278908268E-01
    0.340018973317594E+02    0.669976395426086E-01
    0.340068974236962E+02    0.669969648660880E-01
    0.340118975156330E+02    0.669957665337616E-01
    0.340168976075698E+02    0.669940183115261E-01
    0.340218976995066E+02    0.669917035877432E-01
    0.340268977914434E+02    0.669888157038285E-01
    0.340318978833801E+02    0.669853588079689E-01
    0.340368979753169E+02    0.669813455824278E-01
    0.340418980672537E+02    0.669767982440359E-01
    0.340468981591905E+02    0.669717470645773E-01
    0.340518982511273E+02    0.669662295124527E-01
    0.340568983430641E+02    0.669602891550806E-01
    0.340618984350009E+02    0.669539744425013E-01
    0.340668985269377E+02    0.669473373261602E-01
    0.340718986188744E+02    0.669404330008304E-01
    0.340768987108112E+02    0.669333151675373E-01
    0.340818988027480E+02    0.669260395393536E-01
    0.340868988946848E+02    0.669186589577444E-01
    0.340918989866216E+02    0.669112233776065E-01
    0.340968990785584E+02    0.669037785877227E-01
    0.341018991704952E+02    0.668963651580428E-01
    0.341068992624320E+02    0.668890175265729E-01
    0.341118993543688E+02    0.668817632360429E-01
    0.341168994463055E+02    0.668746223321817E-01
    0.341218995382423E+02    0.668676069305481E-01
    0.341268996301791E+02    0.668607209599312E-01
    0.341318997221159E+02    0.668539600803835E-01
    0.341368998140527E+02    0.668473117761400E-01
    0.341418999059895E+02    0.668407556168401E-01
    0.341468999979263E+02    0.668342636794683E-01
    0.341519000898631E+02    0.668278011215581E-01
    0.341569001817999E+02    0.668213270016354E-01
    0.341619002737366E+02    0.668147943491624E-01
    0.341669003656734E+02    0.668081528365707E-01
    0.341719004576102E+02    0.668013477859152E-01
    0.341769005495470E+02    0.667943223827163E-01
    0.341819006414838E+02    0.667870184872643E-01
    0.341869007334206E+02    0.667793777591317E-01
    0.341919008253574E+02    0.667713427660019E-01
    0.341969009172942E+02    0.667628580643716E-01
    0.342019010092310E+02    0.667538712310801E-01
    0.342069011011677E+02    0.667443338277549E-01
    0.342119011931045E+02    0.667342022802398E-01
    0.342169012850413E+02    0.667234386617030E-01
    0.342219013769781E+02    0.667120132209303E-01
    0.342269014689149E+02    0.666998951244451E-01
    0.342319015608517E+02    0.666870731427943E-01
    0.342369016527885E+02    0.666735348990303E-01
    0.342419017447253E+02    0.666592780221899E-01
    0.342469018366620E+02    0.666443070724253E-01
    0.342519019285988E+02    0.666286352258169E-01
    0.342569020205356E+02    0.666122815940458E-01
    0.342619021124724E+02    0.665952723309366E-01
    0.342669022044092E+02    0.665776395997579E-01
    0.342719022963460E+02    0.665594209272371E-01
    0.342769023882828E+02    0.665406584315603E-01
    0.342819024802196E+02    0.665213979606822E-01
    0.342869025721564E+02    0.665016881102526E-01
    0.342919026640931E+02    0.664815755505031E-01
    0.342969027560299E+02    0.664611255705629E-01
    0.343019028479667E+02    0.664403740151605E-01
    0.343069029399035E+02    0.664193772196414E-01
    0.343119030318403E+02    0.663981712225112E-01
    0.343169031237771E+02    0.663768368368167E-01
    0.343219032157139E+02    0.663553803169717E-01
    0.343269033076507E+02    0.663338500865207E-01
    0.343319033995875E+02    0.663122777238854E-01
    0.343369034915242E+02    0.662906888686220E-01
    0.343419035834610E+02    0.662691027348016E-01
    0.343469036753978E+02    0.662475317167949E-01
    0.343519037673346E+02    0.662259811069777E-01
    0.343569038592714E+02    0.662044489292191E-01
    0.343619039512082E+02    0.661829258892528E-01
    0.343669040431450E+02    0.661613954405992E-01
    0.343719041350818E+02    0.661398339627582E-01
    0.343769042270185E+02    0.661182110460354E-01
    0.343819043189553E+02    0.660964898700503E-01
    0.343869044108921E+02    0.660746270653909E-01
    0.343919045028289E+02    0.660525766961939E-01
    0.343969045947657E+02    0.660302836293686E-01
    0.344019046867025E+02    0.660076919020455E-01
    0.344069047786393E+02    0.659847414005823E-01
    0.344119048705761E+02    0.659613695411118E-01
    0.344169049625129E+02    0.659375120683206E-01
    0.344219050544497E+02    0.659131038768694E-01
    0.344269051463864E+02    0.658880798321958E-01
    0.344319052383232E+02    0.658623755787745E-01
    0.344369053302600E+02    0.658359283220386E-01
    0.344419054221968E+02    0.658086775714531E-01
    0.344469055141336E+02    0.657805658047617E-01
    0.344519056060704E+02    0.657515394717993E-01
    0.344569056980072E+02    0.657215485196058E-01
    0.344619057899440E+02    0.656905482792674E-01
    0.344669058818807E+02    0.656585009204992E-01
    0.344719059738175E+02    0.656253679196808E-01
    0.344769060657543E+02    0.655911242979104E-01
    0.344819061576911E+02    0.655557476624094E-01
    0.344869062496279E+02    0.655192214646074E-01
    0.344919063415647E+02    0.654815360357124E-01
    0.344969064335015E+02    0.654426879564616E-01
    0.345019065254383E+02    0.654026800968481E-01
    0.345069066173751E+02    0.653615215719552E-01
    0.345119067093118E+02    0.653192276783544E-01
    0.345169068012486E+02    0.652758198068537E-01
    0.345219068931854E+02    0.652313250843947E-01
    0.345269069851222E+02    0.651857882841274E-01
    0.345319070770590E+02    0.651392228146579E-01
    0.345369071689958E+02    0.650916980313513E-01
    0.345419072609326E+02    0.650432617095108E-01
    0.345469073528694E+02    0.649939750942897E-01
    0.345519074448061E+02    0.649439083095342E-01
    0.345569075367429E+02    0.648931415501747E-01
    0.345619076286797E+02    0.648417668633098E-01
    0.345669077206165E+02    0.647898905255745E-01
    0.345719078125533E+02    0.647376361493512E-01
    0.345769079044901E+02    0.646851487120807E-01
    0.345819079964269E+02    0.646325998897574E-01
    0.345869080883637E+02    0.645801807773446E-01
    0.345919081803005E+02    0.645281729250181E-01
    0.345969082722372E+02    0.644768413664113E-01
    0.346019083641740E+02    0.644265594117371E-01
    0.346069084561108E+02    0.643777740598907E-01
    0.346119085480476E+02    0.643310379106664E-01
    0.346169086399844E+02    0.642870385060987E-01
    0.346219087319212E+02    0.642466364310981E-01
    0.346269088238580E+02    0.642109152714936E-01
    0.346319089157948E+02    0.641812482302037E-01
    0.346369090077316E+02    0.641593861183684E-01
    0.346419090996683E+02    0.641475776143605E-01
    0.346469091916051E+02    0.641487323627926E-01
    0.346519092835419E+02    0.641666466232153E-01
    0.346569093754787E+02    0.642063186424201E-01
    0.346619094674155E+02    0.642743952309056E-01
    0.346669095593523E+02    0.643798126567954E-01
    0.346719096512891E+02    0.645347290923992E-01
    0.346769097432259E+02    0.647558997817189E-01
    0.346819098351627E+02    0.650667310300727E-01
    0.346869099270994E+02    0.655003801772100E-01
    0.346919100190362E+02    0.661044597629451E-01
    0.346969101109730E+02    0.669481408729860E-01
    0.347019102029098E+02    0.681325921987300E-01
    0.347069102948466E+02    0.698051214492941E-01
    0.347119103867834E+02    0.721739884044841E-01
    0.347169104787202E+02    0.755082597972620E-01
    0.347219105706570E+02    0.800707570883293E-01
    0.347269106625937E+02    0.858623222187882E-01
    0.347319107545305E+02    0.920649849842733E-01
    0.347369108464673E+02    0.966234682829337E-01
    0.347419109384041E+02    0.973423263335904E-01
    0.347469110303409E+02    0.941254889521013E-01
    0.347519111222777E+02    0.889107571804711E-01
    0.347569112142145E+02    0.835696727097315E-01
    0.347619113061513E+02    0.789612986733997E-01
    0.347669113980881E+02    0.752387664835182E-01
    0.347719114900248E+02    0.722825977387210E-01
    0.347769115819616E+02    0.699198024939163E-01
    0.347819116738984E+02    0.679975346749606E-01
    0.347869117658352E+02    0.663975058286630E-01
    0.347919118577720E+02    0.650322086826861E-01
    0.347969119497088E+02    0.638376118403735E-01
    0.348019120416456E+02    0.627666403681521E-01
    0.348069121335824E+02    0.617842289479797E-01
    0.348119122255192E+02    0.608637851410938E-01
    0.348169123174559E+02    0.599847134124371E-01
    0.348219124093927E+02    0.591306921473233E-01
    0.348269125013295E+02    0.582884764223367E-01
    0.348319125932663E+02    0.574470709208474E-01
    0.348369126852031E+02    0.565971720988288E-01
    0.348419127771399E+02    0.557308196437673E-01
    0.348469128690767E+02    0.548412298369767E-01
    0.348519129610135E+02    0.539228131901320E-01
    0.348569130529502E+02    0.529714115962462E-01
    0.348619131448870E+02    0.519848335157184E-01
    0.348669132368238E+02    0.509638299511470E-01
    0.348719133287606E+02    0.499137557849584E-01
    0.348769134206974E+02    0.488473277094656E-01
    0.348819135126342E+02    0.477891660070684E-01
    0.348869136045710E+02    0.467832625767139E-01
    0.348919136965078E+02    0.459052483191144E-01
    0.348969137884446E+02    0.452824279932241E-01
    0.349019138803814E+02    0.451259032612592E-01
    0.349069139723181E+02    0.457797699198380E-01
    0.349119140642549E+02    0.477885466926707E-01
    0.349169141561917E+02    0.519642816277957E-01
    0.349219142481285E+02    0.593742654249587E-01
    0.349269143400653E+02    0.710491261135044E-01
    0.349319144320021E+02    0.871477798147733E-01
    0.349369145239389E+02    0.105796544668400E+00
    0.349419146158757E+02    0.123034833203015E+00
    0.349469147078124E+02    0.135049597910995E+00
    0.349519147997492E+02    0.140620334759648E+00
    0.349569148916860E+02    0.141015526660213E+00
    0.349619149836228E+02    0.138291308421415E+00
    0.349669150755596E+02    0.134115624938356E+00
    0.349719151674964E+02    0.129510599600045E+00
    0.349769152594332E+02    0.125004059980651E+00
    0.349819153513700E+02    0.120828548957882E+00
    0.349869154433067E+02    0.117061227367913E+00
    0.349919155352435E+02    0.113704611199942E+00
    0.349969156271803E+02    0.110728987534551E+00
    0.350019157191171E+02    0.108093435638676E+00
    0.350069158110539E+02    0.105755686526531E+00
    0.350119159029907E+02    0.103676363864922E+00
    0.350169159949275E+02    0.101820517766913E+00
    0.350219160868643E+02    0.100157873575472E+00
    0.350269161788011E+02    0.986625327737723E-01
    0.350319162707378E+02    0.973124702145646E-01
    0.350369163626746E+02    0.960889920218733E-01
    0.350419164546114E+02    0.949762258826401E-01
    0.350469165465482E+02    0.939606705583510E-01
    0.350519166384850E+02    0.930308090763391E-01
    0.350569167304218E+02    0.921767950059590E-01
    0.350619168223586E+02    0.913901565011657E-01
    0.350669169142954E+02    0.906636043224524E-01
    0.350719170062322E+02    0.899908270486637E-01
    0.350769170981689E+02    0.893663432694809E-01
    0.350819171901057E+02    0.887853743156433E-01
    0.350869172820425E+02    0.882437387381598E-01
    0.350919173739793E+02    0.877377644309051E-01
    0.350969174659161E+02    0.872642152236555E-01
    0.351019175578529E+02    0.868202327561954E-01
    0.351069176497897E+02    0.864032662546645E-01
    0.351119177417265E+02    0.860110672761696E-01
    0.351169178336633E+02    0.856416127226875E-01
    0.351219179256000E+02    0.852930942012364E-01
    0.351269180175368E+02    0.849638867329746E-01
    0.351319181094736E+02    0.846525258393869E-01
    0.351369182014104E+02    0.843576878561249E-01
    0.351419182933472E+02    0.840781729920681E-01
    0.351469183852840E+02    0.838128907072695E-01
    0.351519184772208E+02    0.835608470808806E-01
    0.351569185691576E+02    0.833211336940808E-01
    0.351619186610944E+02    0.830929191083584E-01
    0.351669187530311E+02    0.828754381866866E-01
    0.351719188449679E+02    0.826679876566796E-01
    0.351769189369047E+02    0.824699181253671E-01
    0.351819190288415E+02    0.822806289748637E-01
    0.351869191207783E+02    0.820995634884248E-01
    0.351919192127151E+02    0.819262045830024E-01
    0.351969193046519E+02    0.817600710518580E-01
    0.352019193965887E+02    0.816007142564925E-01
    0.352069194885255E+02    0.814477152012126E-01
    0.352119195804622E+02    0.813006819458565E-01
    0.352169196723990E+02    0.811592472940002E-01
    0.352219197643358E+02    0.810230670102422E-01
    0.352269198562726E+02    0.808918171345096E-01
    0.352319199482094E+02    0.807651936857270E-01
    0.352369200401462E+02    0.806429101637265E-01
    0.352419201320830E+02    0.805246966213636E-01
    0.352469202240198E+02    0.804102984288420E-01
    0.352519203159565E+02    0.802994751974187E-01
    0.352569204078933E+02    0.801920000057606E-01
    0.352619204998301E+02    0.800876565309466E-01
    0.352669205917669E+02    0.799862433220860E-01
    0.352719206837037E+02    0.798875674511119E-01
    0.352769207756405E+02    0.797914446225986E-01
    0.352819208675773E+02    0.796977020776616E-01
    0.352869209595141E+02    0.796061744942509E-01
    0.352919210514508E+02    0.795167044765266E-01
    0.352969211433876E+02    0.794291418024582E-01
    0.353019212353244E+02    0.793433427722961E-01
    0.353069213272612E+02    0.792591695608919E-01
    0.353119214191980E+02    0.791764895282053E-01
    0.353169215111348E+02    0.790951740387315E-01
    0.353219216030716E+02    0.790151104964919E-01
    0.353269216950084E+02    0.789361536050693E-01
    0.353319217869452E+02    0.788582048623098E-01
    0.353369218788820E+02    0.787811441189270E-01
    0.353419219708187E+02    0.787048568075434E-01
    0.353469220627555E+02    0.786292292727067E-01
    0.353519221546923E+02    0.785541479049089E-01
    0.353569222466291E+02    0.784794983832012E-01
    0.353619223385659E+02    0.784051649098256E-01
    0.353669224305027E+02    0.783310294330772E-01
    0.353719225224395E+02    0.782569708392959E-01
    0.353769226143763E+02    0.781828643881759E-01
    0.353819227063130E+02    0.781085672180356E-01
    0.353869227982498E+02    0.780339759473986E-01
    0.353919228901866E+02    0.779589189829592E-01
    0.353969229821234E+02    0.778832532975192E-01
    0.354019230740602E+02    0.778068187602205E-01
    0.354069231659970E+02    0.777294443222664E-01
    0.354119232579338E+02    0.776509466605003E-01
    0.354169233498706E+02    0.775711285168950E-01
    0.354219234418074E+02    0.774897768170595E-01
    0.354269235337441E+02    0.774066605420842E-01
    0.354319236256809E+02    0.773215283095968E-01
    0.354369237176177E+02    0.772341056067768E-01
    0.354419238095545E+02    0.771440916302683E-01
    0.354469239014913E+02    0.770511555394457E-01
    0.354519239934281E+02    0.769549322697438E-01
    0.354569240853649E+02    0.768550174489560E-01
    0.354619241773017E+02    0.767509615256773E-01
    0.354669242692385E+02    0.766422627920517E-01
    0.354719243611752E+02    0.765283590904789E-01
    0.354769244531120E+02    0.764086179012782E-01
    0.354819245450488E+02    0.762823244324543E-01
    0.354869246369856E+02    0.761486672348704E-01
    0.354919247289224E+02    0.760067207354329E-01
    0.354969248208592E+02    0.758554239162490E-01
    0.355019249127960E+02    0.756935542480156E-01
    0.355069250047328E+02    0.755196949912158E-01
    0.355119250966695E+02    0.753321960276347E-01
    0.355169251886063E+02    0.751291232779068E-01
    0.355219252805431E+02    0.749081968419122E-01
    0.355269253724799E+02    0.746667129525064E-01
    0.355319254644167E+02    0.744014462312527E-01
    0.355369255563535E+02    0.741085275603702E-01
    0.355419256482903E+02    0.737832930874662E-01
    0.355469257402271E+02    0.734201006084210E-01
    0.355519258321639E+02    0.730121187315168E-01
    0.355569259241006E+02    0.725511057682165E-01
    0.355619260160374E+02    0.720272418271789E-01
    0.355669261079742E+02    0.714291853536057E-01
    0.355719261999110E+02    0.707447669775676E-01
    0.355769262918478E+02    0.699633769244310E-01
    0.355819263837846E+02    0.690826369310721E-01
    0.355869264757214E+02    0.681257670004967E-01
    0.355919265676582E+02    0.671849808820634E-01
    0.355969266595950E+02    0.665231817546652E-01
    0.356019267515317E+02    0.667715759816818E-01
    0.356069268434685E+02    0.690959163379977E-01
    0.356119269354053E+02    0.745017535799711E-01
    0.356169270273421E+02    0.816232447308880E-01
    0.356219271192789E+02    0.870207333557435E-01
    0.356269272112157E+02    0.893400821501822E-01
    0.356319273031525E+02    0.895824246325157E-01
    0.356369273950893E+02    0.889046651862206E-01
    0.356419274870261E+02    0.879338101379208E-01
    0.356469275789628E+02    0.869316151833461E-01
    0.356519276708996E+02    0.859899711048808E-01
    0.356569277628364E+02    0.851316248686115E-01
    0.356619278547732E+02    0.843532640653359E-01
    0.356669279467100E+02    0.836427724380870E-01
    0.356719280386468E+02    0.829858264872695E-01
    0.356769281305836E+02    0.823681723418922E-01
    0.356819282225204E+02    0.817761527019484E-01
    0.356869283144571E+02    0.811965085830207E-01
    0.356919284063939E+02    0.806158494904991E-01
    0.356969284983307E+02    0.800199225687832E-01
    0.357019285902675E+02    0.793927061357585E-01
    0.357069286822043E+02    0.787153499863088E-01
    0.357119287741411E+02    0.779651665547363E-01
    0.357169288660779E+02    0.771156779181462E-01
    0.357219289580147E+02    0.761419656247794E-01
    0.357269290499515E+02    0.750495359383186E-01
    0.357319291418882E+02    0.740128677227750E-01
    0.357369292338250E+02    0.740944787598603E-01
    0.357419293257618E+02    0.811972853268293E-01
    0.357469294176986E+02    0.111041687011528E+00
    0.357519295096354E+02    0.120875726062315E+00
    0.357569296015722E+02    0.108538979854073E+00
    0.357619296935090E+02    0.100223966872230E+00
    0.357669297854458E+02    0.953969198075264E-01
    0.357719298773825E+02    0.923716242772202E-01
    0.357769299693193E+02    0.903151856759219E-01
    0.357819300612561E+02    0.888218326400490E-01
    0.357869301531929E+02    0.876785157056675E-01
    0.357919302451297E+02    0.867644798750240E-01
    0.357969303370665E+02    0.860065210633685E-01
    0.358019304290033E+02    0.853575689925558E-01
    0.358069305209401E+02    0.847856855511228E-01
    0.358119306128769E+02    0.842680389212461E-01
    0.358169307048137E+02    0.837873907132878E-01
    0.358219307967504E+02    0.833299153558610E-01
    0.358269308886872E+02    0.828837359956689E-01
    0.358319309806240E+02    0.824378343246831E-01
    0.358369310725608E+02    0.819811171005161E-01
    0.358419311644976E+02    0.815014727566639E-01
    0.358469312564344E+02    0.809846458331542E-01
    0.358519313483712E+02    0.804127204461361E-01
    0.358569314403080E+02    0.797618436419707E-01
    0.358619315322447E+02    0.789986154952129E-01
    0.358669316241815E+02    0.780740107031789E-01
    0.358719317161183E+02    0.769127813506842E-01
    0.358769318080551E+02    0.753946663926109E-01
    0.358819318999919E+02    0.733235202239503E-01
    0.358869319919287E+02    0.704062130847216E-01
    0.358919320838655E+02    0.665853654453126E-01
    0.358969321758023E+02    0.669371762077538E-01
    0.359019322677391E+02    0.103733671048180E+00
    0.359069323596758E+02    0.118428730195513E+00
    0.359119324516126E+02    0.108661531988169E+00
    0.359169325435494E+02    0.101454012969742E+00
    0.359219326354862E+02    0.951941302029850E-01
    0.359269327274230E+02    0.880175135589816E-01
    0.359319328193598E+02    0.848881992778657E-01
    0.359369329112966E+02    0.853880462679259E-01
    0.359419330032334E+02    0.859690215196872E-01
    0.359469330951702E+02    0.861867724088337E-01
    0.359519331871069E+02    0.861883644894387E-01
    0.359569332790437E+02    0.860844060544016E-01
    0.359619333709805E+02    0.859318869513900E-01
    0.359669334629173E+02    0.857588662656275E-01
    0.359719335548541E+02    0.855791253354317E-01
    0.359769336467909E+02    0.853993486732829E-01
    0.359819337387277E+02    0.852226065752060E-01
    0.359869338306645E+02    0.850500855401178E-01
    0.359919339226012E+02    0.848819735004409E-01
    0.359969340145380E+02    0.847179242370593E-01
    0.360019341064748E+02    0.845573053026279E-01
    0.360069341984116E+02    0.843993312324919E-01
    0.360119342903484E+02    0.842431344676898E-01
    0.360169343822852E+02    0.840878019021575E-01
    0.360219344742220E+02    0.839323924723475E-01
    0.360269345661588E+02    0.837759448098466E-01
    0.360319346580956E+02    0.836174808819992E-01
    0.360369347500323E+02    0.834560105248892E-01
    0.360419348419691E+02    0.832905425071815E-01
    0.360469349339059E+02    0.831201106977562E-01
    0.360519350258427E+02    0.829438307298658E-01
    0.360569351177795E+02    0.827610166028098E-01
    0.360619352097163E+02    0.825714194534213E-01
    0.360669353016531E+02    0.823757211062790E-01
    0.360719353935899E+02    0.821765952951660E-01
    0.360769354855267E+02    0.819811243454216E-01
    0.360819355774634E+02    0.818067829371213E-01
    0.360869356694002E+02    0.816980960434626E-01
    0.360919357613370E+02    0.817814249335769E-01
    0.360969358532738E+02    0.824954797358189E-01
    0.361019359452106E+02    0.860020557910371E-01
    0.361069360371474E+02    0.105830469559229E+00
    0.361119361290842E+02    0.930454431046329E-01
    0.361169362210210E+02    0.812070538723461E-01
    0.361219363129578E+02    0.776100672979030E-01
    0.361269364048945E+02    0.750577047706306E-01
    0.361319364968313E+02    0.720831624952040E-01
    0.361369365887681E+02    0.675604129527648E-01
    0.361419366807049E+02    0.595247710074545E-01
    0.361469367726417E+02    0.776737042374926E-01
    0.361519368645785E+02    0.111273783030186E+00
    0.361569369565153E+02    0.946134380539789E-01
    0.361619370484521E+02    0.860642750184414E-01
    0.361669371403888E+02    0.789399322627435E-01
    0.361719372323256E+02    0.703295217078498E-01
    0.361769373242624E+02    0.774262531334519E-01
    0.361819374161992E+02    0.114795849564153E+00
    0.361869375081360E+02    0.107016206036500E+00
    0.361919376000728E+02    0.100912260783621E+00
    0.361969376920096E+02    0.972285431478998E-01
    0.362019377839464E+02    0.947534195020449E-01
    0.362069378758832E+02    0.929062922598444E-01
    0.362119379678199E+02    0.913883330151827E-01
    0.362169380597567E+02    0.900063831232907E-01
    0.362219381516935E+02    0.885756676904253E-01
    0.362269382436303E+02    0.867934871905730E-01
    0.362319383355671E+02    0.839952703700728E-01
    0.362369384275039E+02    0.126966438138054E+00
    0.362419385194407E+02    0.956305509377391E-01
    0.362469386113775E+02    0.903143198590466E-01
    0.362519387033143E+02    0.872250715715143E-01
    0.362569387952510E+02    0.831721699783258E-01
    0.362619388871878E+02    0.727305693907561E-01
    0.362669389791246E+02    0.112498939018562E+00
    0.362719390710614E+02    0.983635766598794E-01
    0.362769391629982E+02    0.940151816553446E-01
    0.362819392549350E+02    0.879873453611216E-01
    0.362869393468718E+02    0.843403517094474E-01
    0.362919394388086E+02    0.883049637598777E-01
    0.362969395307453E+02    0.887099023589348E-01
    0.363019396226821E+02    0.885644478080076E-01
    0.363069397146189E+02    0.884017389006471E-01
    0.363119398065557E+02    0.887408156980932E-01
    0.363169398984925E+02    0.940483027294585E-01
    0.363219399904293E+02    0.868073192710819E-01
    0.363269400823661E+02    0.734793409175430E-01
    0.363319401743029E+02    0.960015405022817E-01
    0.363369402662397E+02    0.882912021533736E-01
    0.363419403581765E+02    0.846875480324519E-01
    0.363469404501132E+02    0.561062066931445E-01
    0.363519405420500E+02    0.888323494438802E-01
    0.363569406339868E+02    0.856464663665201E-01
    0.363619407259236E+02    0.991653446992207E-01
    0.363669408178604E+02    0.792122380171571E-01
    0.363719409097972E+02    0.121498648180534E+00
    0.363769410017340E+02    0.891659567541921E-01
    0.363819410936708E+02    0.825044740973332E-01
    0.363869411856075E+02    0.748453429973942E-01
    0.363919412775443E+02    0.982917490921468E-01
    0.363969413694811E+02    0.124946683782043E+00
    0.364019414614179E+02    0.107997707262866E+00
    0.364069415533547E+02    0.985474367036961E-01
    0.364119416452915E+02    0.956327882282386E-01
    0.364169417372283E+02    0.804547265426083E-01
    0.364219418291651E+02    0.946566066036038E-01
    0.364269419211019E+02    0.125048905867029E+00
    0.364319420130386E+02    0.101819263306033E+00
    0.364369421049754E+02    0.775733975484712E-01
    0.364419421969122E+02    0.102983793924386E+00
    0.364469422888490E+02    0.947990066789494E-01
    0.364519423807858E+02    0.909700786573052E-01
    0.364569424727226E+02    0.910951414500624E-01
    0.364619425646594E+02    0.900636894610663E-01
    0.364669426565962E+02    0.937409631704609E-01
    0.364719427485329E+02    0.857008430848618E-01
    0.364769428404697E+02    0.133182427780712E+00
    0.364819429324065E+02    0.889515104561260E-01
    0.364869430243433E+02    0.123196215023528E+00
    0.364919431162801E+02    0.877413882811444E-01
    0.364969432082169E+02    0.827131454433712E-01
    0.365019433001537E+02    0.790973135832798E-01
    0.365069433920905E+02    0.107337374778815E+00
    0.365119434840272E+02    0.100196257822179E+00
    0.365169435759640E+02    0.977258372682307E-01
    0.365219436679008E+02    0.963114678076504E-01
    0.365269437598376E+02    0.948084889382680E-01
    0.365319438517744E+02    0.944822444693726E-01
    0.365369439437112E+02    0.939089137632106E-01
    0.365419440356480E+02    0.926336418194899E-01
    0.365469441275848E+02    0.885684489664170E-01
    0.365519442195216E+02    0.928760158638456E-01
    0.365569443114584E+02    0.908150075380985E-01
    0.365619444033951E+02    0.862040296097263E-01
    0.365669444953319E+02    0.106771316489325E+00
    0.365719445872687E+02    0.987852683198102E-01
    0.365769446792055E+02    0.107629583474211E+00
    0.365819447711423E+02    0.105900929746202E+00
    0.365869448630791E+02    0.950231263935786E-01
    0.365919449550159E+02    0.970756975799609E-01
    0.365969450469527E+02    0.897462695408031E-01
    0.366019451388895E+02    0.223726748255599E+00
    0.366069452308262E+02    0.120186886023546E+00
    0.366119453227630E+02    0.148345078288340E+00
    0.366169454146998E+02    0.104440475678701E+00
    0.366219455066366E+02    0.987299402199084E-01
    0.366269455985734E+02    0.917222446270236E-01
    0.366319456905102E+02    0.103279233609201E+00
    0.366369457824470E+02    0.103959441221909E+00
    0.366419458743838E+02    0.101859606447037E+00
    0.366469459663205E+02    0.104455668588593E+00
    0.366519460582573E+02    0.963736154673182E-01
    0.366569461501941E+02    0.101353728397376E+00
    0.366619462421309E+02    0.100136292645022E+00
    0.366669463340677E+02    0.973167944703718E-01
    0.366719464260045E+02    0.117347334704112E+00
    0.366769465179413E+02    0.112446826449095E+00
    0.366819466098781E+02    0.947936447897582E-01
    0.366869467018149E+02    0.943169947080405E-01
    0.366919467937516E+02    0.884164356933781E-01
    0.366969468856884E+02    0.900737764586466E-01
    0.367019469776252E+02    0.911352245828167E-01
    0.367069470695620E+02    0.101183136953961E+00
    0.367119471614988E+02    0.107820731025291E+00
    0.367169472534356E+02    0.133177469288167E+00
    0.367219473453724E+02    0.493223977764587E+21
    0.367269474373092E+02    0.302216484759775E+14
    0.367319475292460E+02    0.244014534637041E+11
    0.367369476211827E+02    0.247940337917278E+09
    0.367419477131195E+02    0.125297452341817E+08
    0.367469478050563E+02    0.797273693783974E+06
    0.367519478969931E+02    0.607383981871475E+05
    0.367569479889299E+02    0.206541107236926E+05
    0.367619480808667E+02    0.250950576666227E+04
    0.367669481728035E+02    0.418129856365279E+03
    0.367719482647403E+02    0.234584227134571E+03
    0.367769483566770E+02    0.699825855912820E+02
    0.367819484486138E+02    0.136633004580587E+02
    0.367869485405506E+02    0.321264641125420E+01
    0.367919486324874E+02    0.174915932154698E+01
    0.367969487244242E+02    0.112716832437485E+01
    0.368019488163610E+02    0.625268705184929E+00
    0.368069489082978E+02    0.317280213116910E+00
    0.368119490002346E+02    0.172054291149663E+00
    0.368169490921714E+02    0.117832087635079E+00
    0.368219491841081E+02    0.102989053708485E+00
    0.368269492760449E+02    0.101516425429228E+00
    0.368319493679817E+02    0.103045221293895E+00
    0.368369494599185E+02    0.104381376825688E+00
    0.368419495518553E+02    0.104980059847367E+00
    0.368469496437921E+02    0.105030359005524E+00
    0.368519497357289E+02    0.104798649270669E+00
    0.368569498276657E+02    0.104468505118667E+00
    0.368619499196025E+02    0.104138404706157E+00
    0.368669500115392E+02    0.103851896782497E+00
    0.368719501034760E+02    0.103623407853836E+00
    0.368769501954128E+02    0.103453954208892E+00
    0.368819502873496E+02    0.103339197180244E+00
    0.368869503792864E+02    0.103273082386407E+00
    0.368919504712232E+02    0.103249298923308E+00
    0.368969505631600E+02    0.103261802468847E+00
    0.369019506550968E+02    0.103304988440633E+00
    0.369069507470335E+02    0.103373750355721E+00
    0.369119508389703E+02    0.103463509528996E+00
    0.369169509309071E+02    0.103570229128777E+00
    0.369219510228439E+02    0.103690412818875E+00
    0.369269511147807E+02    0.103821098136800E+00
    0.369319512067175E+02    0.103959786986796E+00
    0.369369512986543E+02    0.104104455070549E+00
    0.369419513905911E+02    0.104253456549816E+00
    0.369469514825279E+02    0.104405484238646E+00
    0.369519515744646E+02    0.104559513683847E+00
    0.369569516664014E+02    0.104714753093050E+00
    0.369619517583382E+02    0.104870599243480E+00
    0.369669518502750E+02    0.105026600097983E+00
    0.369719519422118E+02    0.105182424867592E+00
    0.369769520341486E+02    0.105337822300099E+00
    0.369819521260854E+02    0.105492670081807E+00
    0.369869522180222E+02    0.105646837784773E+00
    0.369919523099590E+02    0.105800289804009E+00
    0.369969524018957E+02    0.105953021763051E+00
    0.370019524938325E+02    0.106105065397179E+00
    0.370069525857693E+02    0.106256485764975E+00
    0.370119526777061E+02    0.106407367682266E+00
    0.370169527696429E+02    0.106557826642879E+00
    0.370219528615797E+02    0.106707984833643E+00
    0.370269529535165E+02    0.106857986414289E+00
    0.370319530454533E+02    0.107007980112626E+00
    0.370369531373901E+02    0.107158120314489E+00
    0.370419532293268E+02    0.107308561709376E+00
    0.370469533212636E+02    0.107459455222877E+00
    0.370519534132004E+02    0.107610944131292E+00
    0.370569535051372E+02    0.107763160504358E+00
    0.370619535970740E+02    0.107916222073988E+00
    0.370669536890108E+02    0.108070229636083E+00
    0.370719537809476E+02    0.108225264861925E+00
    0.370769538728844E+02    0.108381389267098E+00
    0.370819539648212E+02    0.108538643055083E+00
    0.370869540567579E+02    0.108697045339796E+00
    0.370919541486947E+02    0.108856594734597E+00
    0.370969542406315E+02    0.109017270665542E+00
    0.371019543325683E+02    0.109179035287159E+00
    0.371069544245051E+02    0.109341835860816E+00
    0.371119545164419E+02    0.109505608386213E+00
    0.371169546083787E+02    0.109670278715900E+00
    0.371219547003155E+02    0.109835768859865E+00
    0.371269547922522E+02    0.110001998213567E+00
    0.371319548841890E+02    0.110168888483755E+00
    0.371369549761258E+02    0.110336365081818E+00
    0.371419550680626E+02    0.110504361818835E+00
    0.371469551599994E+02    0.110672822539219E+00
    0.371519552519362E+02    0.110841702822033E+00
    0.371569553438730E+02    0.111010971681039E+00
    0.371619554358098E+02    0.111180612227158E+00
    0.371669555277466E+02    0.111350622057904E+00
    0.371719556196833E+02    0.111521012072822E+00
    0.371769557116201E+02    0.111691807247072E+00
    0.371819558035569E+02    0.111863043597501E+00
    0.371869558954937E+02    0.112034767407919E+00
    0.371919559874305E+02    0.112207033123051E+00
    0.371969560793673E+02    0.112379900651792E+00
    0.372019561713041E+02    0.112553434244290E+00
    0.372069562632409E+02    0.112727698842247E+00
    0.372119563551776E+02    0.112902758547280E+00
    0.372169564471144E+02    0.113078674281078E+00
    0.372219565390512E+02    0.113255501826227E+00
    0.372269566309880E+02    0.113433290100349E+00
    0.372319567229248E+02    0.113612079641112E+00
    0.372369568148616E+02    0.113791902227976E+00
    0.372419569067984E+02    0.113972778332060E+00
    0.372469569987352E+02    0.114154718994425E+00
    0.372519570906720E+02    0.114337724474555E+00
    0.372569571826087E+02    0.114521784480379E+00
    0.372619572745455E+02    0.114706880883250E+00
    0.372669573664823E+02    0.114892985495275E+00
    0.372719574584191E+02    0.115080064090788E+00
    0.372769575503559E+02    0.115268076866598E+00
    0.372819576422927E+02    0.115456980207639E+00
    0.372869577342295E+02    0.115646728654184E+00
    0.372919578261663E+02    0.115837276518022E+00
    0.372969579181031E+02    0.116028579711525E+00
    0.373019580100398E+02    0.116220598739275E+00
    0.373069581019766E+02    0.116413295436432E+00
    0.373119581939134E+02    0.116606641862108E+00
    0.373169582858502E+02    0.116800615421725E+00
    0.373219583777870E+02    0.116995201876955E+00
    0.373269584697238E+02    0.117190395663063E+00
    0.373319585616606E+02    0.117386200694648E+00
    0.373369586535974E+02    0.117582627520592E+00
    0.373419587455342E+02    0.117779698638353E+00
    0.373469588374709E+02    0.117977442166078E+00
    0.373519589294077E+02    0.118175894138303E+00
    0.373569590213445E+02    0.118375096808884E+00
    0.373619591132813E+02    0.118575097568738E+00
    0.373669592052181E+02    0.118775947714456E+00
    0.373719592971549E+02    0.118977701145549E+00
    0.373769593890917E+02    0.119180413026011E+00
    0.373819594810285E+02    0.119384138439063E+00
    0.373869595729652E+02    0.119588931108386E+00
    0.373919596649020E+02    0.119794842155074E+00
    0.373969597568388E+02    0.120001918984542E+00
    0.374019598487756E+02    0.120210204291817E+00
    0.374069599407124E+02    0.120419735220529E+00
    0.374119600326492E+02    0.120630542692557E+00
    0.374169601245860E+02    0.120842650922389E+00
    0.374219602165228E+02    0.121056077136043E+00
    0.374269603084596E+02    0.121270831194909E+00
    0.374319604003963E+02    0.121486916733159E+00
    0.374369604923331E+02    0.121704329721098E+00
    0.374419605842699E+02    0.121923060441473E+00
    0.374469606762067E+02    0.122143093157167E+00
    0.374519607681435E+02    0.122364407667211E+00
    0.374569608600803E+02    0.122586979448898E+00
    0.374619609520171E+02    0.122810780968617E+00
    0.374669610439539E+02    0.123035782613846E+00
    0.374719611358907E+02    0.123261953705245E+00
    0.374769612278274E+02    0.123489263413067E+00
    0.374819613197642E+02    0.123717682576249E+00
    0.374869614117010E+02    0.123947182386058E+00
    0.374919615036378E+02    0.124177738078358E+00
    0.374969615955746E+02    0.124409327700721E+00
    0.375019616875114E+02    0.124641933398924E+00
    0.375069617794482E+02    0.124875541736207E+00
    0.375119618713850E+02    0.125110144059197E+00
    0.375169619633217E+02    0.125345736541447E+00
    0.375219620552585E+02    0.125582320062404E+00
    0.375269621471953E+02    0.125819902827547E+00
    0.375319622391321E+02    0.126058492311008E+00
    0.375369623310689E+02    0.126298107407239E+00
    0.375419624230057E+02    0.126538758883263E+00
    0.375469625149425E+02    0.126780477362629E+00
    0.375519626068793E+02    0.127023284146683E+00
    0.375569626988161E+02    0.127267205993298E+00
    0.375619627907529E+02    0.127512270540453E+00
    0.375669628826896E+02    0.127758507239492E+00
    0.375719629746264E+02    0.128005943949847E+00
    0.375769630665632E+02    0.128254608683351E+00
    0.375819631585000E+02    0.128504527936125E+00
    0.375869632504368E+02    0.128755726279254E+00
    0.375919633423736E+02    0.129008225854963E+00
    0.375969634343104E+02    0.129262045945238E+00
    0.376019635262472E+02    0.129517202620687E+00
    0.376069636181839E+02    0.129773708615170E+00
    0.376119637101207E+02    0.130031572614263E+00
    0.376169638020575E+02    0.130290800165850E+00
    0.376219638939943E+02    0.130551393023306E+00
    0.376269639859311E+02    0.130813348977568E+00
    0.376319640778679E+02    0.131076663115287E+00
    0.376369641698047E+02    0.131341327234050E+00
    0.376419642617415E+02    0.131607330567086E+00
    0.376469643536782E+02    0.131874660182776E+00
    0.376519644456150E+02    0.132143301477552E+00
    0.376569645375518E+02    0.132413238710231E+00
    0.376619646294886E+02    0.132684454906939E+00
    0.376669647214254E+02    0.132956935294467E+00
    0.376719648133622E+02    0.133230665471092E+00
    0.376769649052990E+02    0.133505624292417E+00
    0.376819649972358E+02    0.133781804213277E+00
    0.376869650891726E+02    0.134059192815920E+00
    0.376919651811093E+02    0.134337781417644E+00
    0.376969652730461E+02    0.134617564186815E+00
    0.377019653649829E+02    0.134898538366223E+00
    0.377069654569197E+02    0.135180704446570E+00
    0.377119655488565E+02    0.135464066545004E+00
    0.377169656407933E+02    0.135748631398502E+00
    0.377219657327301E+02    0.136034410063957E+00
    0.377269658246669E+02    0.136321416311781E+00
    0.377319659166037E+02    0.136609667184139E+00
    0.377369660085404E+02    0.136899181197713E+00
    0.377419661004772E+02    0.137189982351951E+00
    0.377469661924140E+02    0.137482093713944E+00
    0.377519662843508E+02    0.137775541328520E+00
    0.377569663762876E+02    0.138070352352790E+00
    0.377619664682244E+02    0.138366554735437E+00
    0.377669665601612E+02    0.138664176771582E+00
    0.377719666520980E+02    0.138963246651260E+00
    0.377769667440348E+02    0.139263792020762E+00
    0.377819668359715E+02    0.139565839566731E+00
    0.377869669279083E+02    0.139869414632781E+00
    0.377919670198451E+02    0.140174540882290E+00
    0.377969671117819E+02    0.140481240037039E+00
    0.378019672037187E+02    0.140789531980206E+00
    0.378069672956555E+02    0.141099425820494E+00
    0.378119673875923E+02    0.141410948202548E+00
    0.378169674795291E+02    0.141724113067124E+00
    0.378219675714659E+02    0.142038916351094E+00
    0.378269676634026E+02    0.142355369403123E+00
    0.378319677553394E+02    0.142673482766634E+00
    0.378369678472762E+02    0.142993246775299E+00
    0.378419679392130E+02    0.143314667935368E+00
    0.378469680311498E+02    0.143637742800893E+00
    0.378519681230866E+02    0.143962467303351E+00
    0.378569682150234E+02    0.144288836230980E+00
    0.378619683069602E+02    0.144616843462283E+00
    0.378669683988970E+02    0.144946482365148E+00
    0.378719684908337E+02    0.145277746357290E+00
    0.378769685827705E+02    0.145610628583276E+00
    0.378819686747073E+02    0.145945123310221E+00
    0.378869687666441E+02    0.146281225530513E+00
    0.378919688585809E+02    0.146618931543401E+00
    0.378969689505177E+02    0.146958239231547E+00
    0.379019690424545E+02    0.147299148322963E+00
    0.379069691343913E+02    0.147641660613676E+00
    0.379119692263280E+02    0.147985780136598E+00
    0.379169693182648E+02    0.148331513326386E+00
    0.379219694102016E+02    0.148678869040318E+00
    0.379269695021384E+02    0.149027858638736E+00
    0.379319695940752E+02    0.149378495942783E+00
    0.379369696860120E+02    0.149730797167309E+00
    0.379419697779488E+02    0.150084780808272E+00
    0.379469698698856E+02    0.150440467646395E+00
    0.379519699618223E+02    0.150797871978193E+00
    0.379569700537591E+02    0.151157041397578E+00
    0.379619701456959E+02    0.151517978542096E+00
    0.379669702376327E+02    0.151880717671010E+00
    0.379719703295695E+02    0.152245286275689E+00
    0.379769704215063E+02    0.152611712320418E+00
    0.379819705134431E+02    0.152980023910274E+00
    0.379869706053799E+02    0.153350248960900E+00
    0.379919706973167E+02    0.153722414874782E+00
    0.379969707892535E+02    0.154096548228004E+00
    0.380019708811902E+02    0.154472674452639E+00
    0.380069709731270E+02    0.154850815901703E+00
    0.380119710650638E+02    0.155231001118563E+00
    0.380169711570006E+02    0.155613244095443E+00
    0.380219712489374E+02    0.155997566026986E+00
    0.380269713408742E+02    0.156383983548038E+00
    0.380319714328110E+02    0.156772511062104E+00
    0.380369715247478E+02    0.157163160809177E+00
    0.380419716166845E+02    0.157555942836913E+00
    0.380469717086213E+02    0.157950865054470E+00
    0.380519718005581E+02    0.158347933329764E+00
    0.380569718924949E+02    0.158747151626896E+00
    0.380619719844317E+02    0.159148522178634E+00
    0.380669720763685E+02    0.159552045672346E+00
    0.380719721683053E+02    0.159957720432765E+00
    0.380769722602421E+02    0.160365549050839E+00
    0.380819723521789E+02    0.160775524448574E+00
    0.380869724441156E+02    0.161187645855422E+00
    0.380919725360524E+02    0.161601910385524E+00
    0.380969726279892E+02    0.162018315413014E+00
    0.381019727199260E+02    0.162436858833348E+00
    0.381069728118628E+02    0.162857539354402E+00
    0.381119729037996E+02    0.163280356784691E+00
    0.381169729957364E+02    0.163705312301259E+00
    0.381219730876732E+02    0.164132408695248E+00
    0.381269731796100E+02    0.164561650589765E+00
    0.381319732715467E+02    0.164993044627537E+00
    0.381369733634835E+02    0.165426599623404E+00
    0.381419734554203E+02    0.165862326685856E+00
    0.381469735473571E+02    0.166300239237274E+00
    0.381519736392939E+02    0.166740353253727E+00
    0.381569737312307E+02    0.167182686959478E+00
    0.381619738231675E+02    0.167627261030728E+00
    0.381669739151043E+02    0.168074098430754E+00
    0.381719740070410E+02    0.168523224310769E+00
    0.381769740989778E+02    0.168974665866588E+00
    0.381819741909146E+02    0.169428452163439E+00
    0.381869742828514E+02    0.169884613960160E+00
    0.381919743747882E+02    0.170343183389868E+00
    0.381969744667250E+02    0.170804193872179E+00
    0.382019745586618E+02    0.171267684823500E+00
    0.382069746505986E+02    0.171733675796738E+00
    0.382119747425354E+02    0.172202217661506E+00
    0.382169748344721E+02    0.172673340689885E+00
    0.382219749264089E+02    0.173147080189499E+00
    0.382269750183457E+02    0.173623471020787E+00
    0.382319751102825E+02    0.174102547343476E+00
    0.382369752022193E+02    0.174584342366800E+00
    0.382419752941561E+02    0.175068888431682E+00
    0.382469753860929E+02    0.175556215116507E+00
    0.382519754780297E+02    0.176046352862225E+00
    0.382569755699665E+02    0.176539328541174E+00
    0.382619756619032E+02    0.177035167807747E+00
    0.382669757538400E+02    0.177533895161494E+00
    0.382719758457768E+02    0.178035530413734E+00
    0.382769759377136E+02    0.178540095327203E+00
    0.382819760296504E+02    0.179047607309900E+00
    0.382869761215872E+02    0.179558082468944E+00
    0.382919762135240E+02    0.180071535155920E+00
    0.382969763054608E+02    0.180587978085189E+00
    0.383019763973976E+02    0.181107422499579E+00
    0.383069764893343E+02    0.181629878224701E+00
    0.383119765812711E+02    0.182155354233181E+00
    0.383169766732079E+02    0.182683858385920E+00
    0.383219767651447E+02    0.183215398007810E+00
    0.383269768570815E+02    0.183749980052068E+00
    0.383319769490183E+02    0.184287611128796E+00
    0.383369770409551E+02    0.184828298607353E+00
    0.383419771328919E+02    0.185372049590867E+00
    0.383469772248286E+02    0.185918872199429E+00
    0.383519773167654E+02    0.186468775437414E+00
    0.383569774087022E+02    0.187021769477444E+00
    0.383619775006390E+02    0.187577865842650E+00
    0.383669775925758E+02    0.188137079111384E+00
    0.383719776845126E+02    0.188699421003243E+00
    0.383769777764494E+02    0.189264911207903E+00
    0.383819778683862E+02    0.189833568076715E+00
    0.383869779603230E+02    0.190405412863337E+00
    0.383919780522597E+02    0.190980468792795E+00
    0.383969781441965E+02    0.191558762144101E+00
    0.384019782361333E+02    0.192140320763282E+00
    0.384069783280701E+02    0.192725174231294E+00
    0.384119784200069E+02    0.193313358718634E+00
    0.384169785119437E+02    0.193904905097889E+00
    0.384219786038805E+02    0.194499851993008E+00
    0.384269786958173E+02    0.195098238255644E+00
    0.384319787877540E+02    0.195700104537665E+00
    0.384369788796908E+02    0.196305492475909E+00
    0.384419789716276E+02    0.196914450142744E+00
    0.384469790635644E+02    0.197527015954506E+00
    0.384519791555012E+02    0.198143239614522E+00
    0.384569792474380E+02    0.198763167699824E+00
    0.384619793393748E+02    0.199386845606757E+00
    0.384669794313116E+02    0.200014324531085E+00
    0.384719795232484E+02    0.200645649597375E+00
    0.384769796151852E+02    0.201280869675853E+00
    0.384819797071219E+02    0.201920031256756E+00
    0.384869797990587E+02    0.202563181361853E+00
    0.384919798909955E+02    0.203210365988572E+00
    0.384969799829323E+02    0.203861630218758E+00
    0.385019800748691E+02    0.204517018014984E+00
    0.385069801668059E+02    0.205176573681380E+00
    0.385119802587427E+02    0.205840335383451E+00
    0.385169803506795E+02    0.206508346129880E+00
    0.385219804426162E+02    0.207180644008548E+00
    0.385269805345530E+02    0.207857266347366E+00
    0.385319806264898E+02    0.208538249059903E+00
    0.385369807184266E+02    0.209223626746393E+00
    0.385419808103634E+02    0.209913432471798E+00
    0.385469809023002E+02    0.210607698259677E+00
    0.385519809942370E+02    0.211306454892649E+00
    0.385569810861738E+02    0.212009732156065E+00
    0.385619811781106E+02    0.212717558979149E+00
    0.385669812700473E+02    0.213429963607215E+00
    0.385719813619841E+02    0.214146973789615E+00
    0.385769814539209E+02    0.214868616979970E+00
    0.385819815458577E+02    0.215594920548552E+00
    0.385869816377945E+02    0.216325911999809E+00
    0.385919817297313E+02    0.217061619194419E+00
    0.385969818216681E+02    0.217802070571285E+00
    0.386019819136049E+02    0.218547295367321E+00
    0.386069820055417E+02    0.219297323832388E+00
    0.386119820974784E+02    0.220052187508130E+00
    0.386169821894152E+02    0.220811918977111E+00
    0.386219822813520E+02    0.221576553047919E+00
    0.386269823732888E+02    0.222346129172682E+00
    0.386319824652256E+02    0.223120674882191E+00
    0.386369825571624E+02    0.223900241107324E+00
    0.386419826490992E+02    0.224684866283968E+00
    0.386469827410360E+02    0.225474594794096E+00
    0.386519828329727E+02    0.226269473217394E+00
    0.386569829249095E+02    0.227069550363364E+00
    0.386619830168463E+02    0.227874877199748E+00
    0.386669831087831E+02    0.228685507870969E+00
    0.386719832007199E+02    0.229501496506452E+00
    0.386769832926567E+02    0.230322901045183E+00
    0.386819833845935E+02    0.231149781216666E+00
    0.386869834765303E+02    0.231982198316715E+00
    0.386919835684671E+02    0.232820215420576E+00
    0.386969836604038E+02    0.233663897229468E+00
    0.387019837523406E+02    0.234513309332160E+00
    0.387069838442774E+02    0.235368519703284E+00
    0.387119839362142E+02    0.236229596133868E+00
    0.387169840281510E+02    0.237096607713513E+00
    0.387219841200878E+02    0.237969624140275E+00
    0.387269842120246E+02    0.238848715336776E+00
    0.387319843039614E+02    0.239733951418862E+00
    0.387369843958982E+02    0.240625405934231E+00
    0.387419844878349E+02    0.241523140008551E+00
    0.387469845797717E+02    0.242427230835033E+00
    0.387519846717085E+02    0.243337745617819E+00
    0.387569847636453E+02    0.244254751559670E+00
    0.387619848555821E+02    0.245178316277977E+00
    0.387669849475189E+02    0.246108505831050E+00
    0.387719850394557E+02    0.247045385162287E+00
    0.387769851313925E+02    0.247989017968846E+00
    0.387819852233293E+02    0.248939466633879E+00
    0.387869853152660E+02    0.249896792196859E+00
    0.387919854072028E+02    0.250861054649631E+00
    0.387969854991396E+02    0.251832310982051E+00
    0.388019855910764E+02    0.252810619732242E+00
    0.388069856830132E+02    0.253796035968583E+00
    0.388119857749500E+02    0.254788614275992E+00
    0.388169858668868E+02    0.255788408161800E+00
    0.388219859588236E+02    0.256795470211433E+00
    0.388269860507603E+02    0.257809852216946E+00
    0.388319861426971E+02    0.258831606641904E+00
    0.388369862346339E+02    0.259860781454483E+00
    0.388419863265707E+02    0.260897429897072E+00
    0.388469864185075E+02    0.261941602118688E+00
    0.388519865104443E+02    0.262993349223925E+00
    0.388569866023811E+02    0.264052722900805E+00
    0.388619866943179E+02    0.265119775660810E+00
    0.388669867862547E+02    0.266194561096097E+00
    0.388719868781914E+02    0.267277134163221E+00
    0.388769869701282E+02    0.268367557925461E+00
    0.388819870620650E+02    0.269465870410127E+00
    0.388869871540018E+02    0.270572152826853E+00
    0.388919872459386E+02    0.271686460741494E+00
    0.388969873378754E+02    0.272808859340066E+00
    0.389019874298122E+02    0.273939416728321E+00
    0.389069875217490E+02    0.275078203617215E+00
    0.389119876136858E+02    0.276225293900377E+00
    0.389169877056225E+02    0.277380764633346E+00
    0.389219877975593E+02    0.278544696164454E+00
    0.389269878894961E+02    0.279717172225400E+00
    0.389319879814329E+02    0.280898279994743E+00
    0.389369880733697E+02    0.282088110135711E+00
    0.389419881653065E+02    0.283286756808728E+00
    0.389469882572433E+02    0.284494317657501E+00
    0.389519883491801E+02    0.285710893771298E+00
    0.389569884411168E+02    0.286936589622658E+00
    0.389619885330536E+02    0.288171512980767E+00
    0.389669886249904E+02    0.289415774805028E+00
    0.389719887169272E+02    0.290669489119452E+00
    0.389769888088640E+02    0.291932772891485E+00
    0.389819889008008E+02    0.293205742767607E+00
    0.389869889927376E+02    0.294488529504601E+00
    0.389919890846744E+02    0.295781249615415E+00
    0.389969891766112E+02    0.297084032415321E+00
    0.390019892685480E+02    0.298397006677291E+00
    0.390069893604847E+02    0.299720302877466E+00
    0.390119894524215E+02    0.301054051917296E+00
    0.390169895443583E+02    0.302398391036368E+00
    0.390219896362951E+02    0.303753450142350E+00
    0.390269897282319E+02    0.305119366299965E+00
    0.390319898201687E+02    0.306496275352352E+00
    0.390369899121055E+02    0.307884313663612E+00
    0.390419900040423E+02    0.309283617877029E+00
    0.390469900959790E+02    0.310694324733950E+00
    0.390519901879158E+02    0.312116570913840E+00
    0.390569902798526E+02    0.313550492891995E+00
    0.390619903717894E+02    0.314996226816980E+00
    0.390669904637262E+02    0.316453908407763E+00
    0.390719905556630E+02    0.317923672872068E+00
    0.390769906475998E+02    0.319405654837540E+00
    0.390819907395366E+02    0.320899988810001E+00
    0.390869908314734E+02    0.322406805107423E+00
    0.390919909234101E+02    0.323926243417703E+00
    0.390969910153469E+02    0.325458429890792E+00
    0.391019911072837E+02    0.327003498246350E+00
    0.391069911992205E+02    0.328561579846685E+00
    0.391119912911573E+02    0.330132805754086E+00
    0.391169913830941E+02    0.331717306859969E+00
    0.391219914750309E+02    0.333315214035984E+00
    0.391269915669677E+02    0.334926658304925E+00
    0.391319916589044E+02    0.336551771028977E+00
    0.391369917508412E+02    0.338190684114785E+00
    0.391419918427780E+02    0.339843530231457E+00
    0.391469919347148E+02    0.341510443036094E+00
    0.391519920266516E+02    0.343191557305300E+00
    0.391569921185884E+02    0.344887009840512E+00
    0.391619922105252E+02    0.346596938316681E+00
    0.391669923024620E+02    0.348321483002236E+00
    0.391719923943988E+02    0.350060786264158E+00
    0.391769924863355E+02    0.351814992981558E+00
    0.391819925782723E+02    0.353584250807032E+00
    0.391869926702091E+02    0.355368710711486E+00
    0.391919927621459E+02    0.357168525343332E+00
    0.391969928540827E+02    0.358983853584822E+00
    0.392019929460195E+02    0.360814855880241E+00
    0.392069930379563E+02    0.362661697239540E+00
    0.392119931298931E+02    0.364524546695995E+00
    0.392169932218299E+02    0.366403572873750E+00
    0.392219933137666E+02    0.368298968781916E+00
    0.392269934057034E+02    0.370210900807799E+00
    0.392319934976402E+02    0.372139561713440E+00
    0.392369935895770E+02    0.374085143290860E+00
    0.392419936815138E+02    0.376047841902878E+00
    0.392469937734506E+02    0.378027861009600E+00
    0.392519938653874E+02    0.380025404918545E+00
    0.392569939573242E+02    0.382040688122255E+00
    0.392619940492610E+02    0.384073924730962E+00
    0.392669941411977E+02    0.386125338246868E+00
    0.392719942331345E+02    0.388195155513056E+00
    0.392769943250713E+02    0.390283608524332E+00
    0.392819944170081E+02    0.392390934284290E+00
    0.392869945089449E+02    0.394517374725642E+00
    0.392919946008817E+02    0.396663176642539E+00
    0.392969946928185E+02    0.398828591619361E+00
    0.393019947847553E+02    0.401013875977822E+00
    0.393069948766920E+02    0.403219201010823E+00
    0.393119949686288E+02    0.405445100262102E+00
    0.393169950605656E+02    0.407691575976313E+00
    0.393219951525024E+02    0.409958991321356E+00
    0.393269952444392E+02    0.412247624767678E+00
    0.393319953363760E+02    0.414557758744865E+00
    0.393369954283128E+02    0.416889682447190E+00
    0.393419955202496E+02    0.419243681467220E+00
    0.393469956121864E+02    0.421620054397217E+00
    0.393519957041231E+02    0.424019098501224E+00
    0.393569957960599E+02    0.426441116758062E+00
    0.393619958879967E+02    0.428886415127202E+00
    0.393669959799335E+02    0.431355303660685E+00
    0.393719960718703E+02    0.433848096203705E+00
    0.393769961638071E+02    0.436365110418239E+00
    0.393819962557439E+02    0.438906667814966E+00
    0.393869963476807E+02    0.441473093801449E+00
    0.393919964396175E+02    0.444064717748949E+00
    0.393969965315542E+02    0.446681873075541E+00
    0.394019966234910E+02    0.449324897349215E+00
    0.394069967154278E+02    0.451994132407613E+00
    0.394119968073646E+02    0.454689924495743E+00
    0.394169968993014E+02    0.457412624420565E+00
    0.394219969912382E+02    0.460162587723841E+00
    0.394269970831750E+02    0.462940174869058E+00
    0.394319971751118E+02    0.465745751444404E+00
    0.394369972670485E+02    0.468579688381429E+00
    0.394419973589853E+02    0.471442362188576E+00
    0.394469974509221E+02    0.474334155271953E+00
    0.394519975428589E+02    0.477255455591732E+00
    0.394569976347957E+02    0.480206658423602E+00
    0.394619977267325E+02    0.483188164916018E+00
    0.394669978186693E+02    0.486200383099788E+00
    0.394719979106061E+02    0.489243728456618E+00
    0.394769980025429E+02    0.492318623777957E+00
    0.394819980944796E+02    0.495425499611753E+00
    0.394869981864164E+02    0.498564794536751E+00
    0.394919982783532E+02    0.501736955455513E+00
    0.394969983702900E+02    0.504942437881724E+00
    0.395019984622268E+02    0.508181706227040E+00
    0.395069985541636E+02    0.511455234076226E+00
    0.395119986461004E+02    0.514763504397710E+00
    0.395169987380372E+02    0.518107014784879E+00
    0.395219988299739E+02    0.521486257493262E+00
    0.395269989219107E+02    0.524901750904679E+00
    0.395319990138475E+02    0.528354021423862E+00
    0.395369991057843E+02    0.531843601478779E+00
    0.395419991977211E+02    0.535371036501403E+00
    0.395469992896579E+02    0.538936883228855E+00
    0.395519993815947E+02    0.542541709939145E+00
    0.395569994735314E+02    0.546186096546963E+00
    0.395619995654682E+02    0.549870635052148E+00
    0.395669996574050E+02    0.553595929669615E+00
    0.395719997493418E+02    0.557362595554456E+00
    0.395769998412786E+02    0.561171263429367E+00
    0.395819999332154E+02    0.565022579855953E+00
    0.395870000251522E+02    0.568917187203125E+00
    0.395920001170889E+02    0.572855762815377E+00
    0.395970002090257E+02    0.576838986098623E+00
    0.396020003009625E+02    0.580867551866752E+00
    0.396070003928993E+02    0.584942168765888E+00
    0.396120004848361E+02    0.589063559985765E+00
    0.396170005767729E+02    0.593232461759081E+00
    0.396220006687097E+02    0.597449625910680E+00
    0.396270007606464E+02    0.601715818458735E+00
    0.396320008525832E+02    0.606031820392133E+00
    0.396370009445200E+02    0.610398427860617E+00
    0.396420010364568E+02    0.614816452438673E+00
    0.396470011283936E+02    0.619286746783567E+00
    0.396520012203304E+02    0.623810078584305E+00
    0.396570013122672E+02    0.628387382863130E+00
    0.396620014042039E+02    0.633019510956657E+00
    0.396670014961407E+02    0.637707356190667E+00
    0.396720015880775E+02    0.642451829303545E+00
    0.396770016800143E+02    0.647253858828677E+00
    0.396820017719511E+02    0.652114391509504E+00
    0.396870018638879E+02    0.657034392744697E+00
    0.396920019558247E+02    0.662014847054794E+00
    0.396970020477614E+02    0.667056758575554E+00
    0.397020021396982E+02    0.672161151574657E+00
    0.397070022316350E+02    0.677329070832463E+00
    0.397120023235718E+02    0.682561583149188E+00
    0.397170024155086E+02    0.687859775924400E+00
    0.397220025074454E+02    0.693224759946790E+00
    0.397270025993822E+02    0.698657668879671E+00
    0.397320026913189E+02    0.704159660200960E+00
    0.397370027832557E+02    0.709731915897920E+00
    0.397420028751925E+02    0.715375643134663E+00
    0.397470029671293E+02    0.721092073553474E+00
    0.397520030590661E+02    0.726882480242146E+00
    0.397570031510029E+02    0.732748125876608E+00
    0.397620032429396E+02    0.738690345241223E+00
    0.397670033348764E+02    0.744710479628197E+00
    0.397720034268132E+02    0.750809904687802E+00
    0.397770035187500E+02    0.756990027385535E+00
    0.397820036106868E+02    0.763252286832942E+00
    0.397870037026236E+02    0.769598155240061E+00
    0.397920037945604E+02    0.776029138908154E+00
    0.397970038864972E+02    0.782546779251741E+00
    0.398020039784339E+02    0.789152653845816E+00
    0.398070040703707E+02    0.795848377499150E+00
    0.398120041623075E+02    0.802635603351838E+00
    0.398170042542443E+02    0.809516024001476E+00
    0.398220043461811E+02    0.816491372652771E+00
    0.398270044381179E+02    0.823563424295494E+00
    0.398320045300546E+02    0.830733996909432E+00
    0.398370046219914E+02    0.838004952697661E+00
    0.398420047139282E+02    0.845378199349616E+00
    0.398470048058650E+02    0.852855691334686E+00
    0.398520048978018E+02    0.860439431229290E+00
    0.398570049897386E+02    0.868131471091124E+00
    0.398620050816754E+02    0.875933913668567E+00
    0.398670051736121E+02    0.883848914404754E+00
    0.398720052655489E+02    0.891878682092209E+00
    0.398770053574857E+02    0.900025480988268E+00
    0.398820054494225E+02    0.908291632576560E+00
    0.398870055413593E+02    0.916679514983524E+00
    0.398920056332961E+02    0.925191569505584E+00
    0.398970057252329E+02    0.933830287602269E+00
    0.399020058171696E+02    0.942598259578456E+00
    0.399070059091064E+02    0.951498091963657E+00
    0.399120060010432E+02    0.960532489733167E+00
    0.399170060929800E+02    0.969704219700410E+00
    0.399220061849168E+02    0.979016119890755E+00
    0.399270062768536E+02    0.988471101676804E+00
    0.399320063687904E+02    0.998072151913475E+00
    0.399370064607271E+02    0.100782233524696E+01
    0.399420065526639E+02    0.101772479643727E+01
    0.399470066446007E+02    0.102778276281541E+01
    0.399520067365375E+02    0.103799954681650E+01
    0.399570068284743E+02    0.104837854862082E+01
    0.399620069204111E+02    0.105892325881740E+01
    0.399670070123479E+02    0.106963726392279E+01
    0.399720071042846E+02    0.108052423945693E+01
    0.399770071962214E+02    0.109158796697595E+01
    0.399820072881582E+02    0.110283233197687E+01
    0.399870073800950E+02    0.111426132129709E+01
    0.399920074720318E+02    0.112587903353054E+01
    0.399970075639686E+02    0.113768968048261E+01
    0.400020076559054E+02    0.114969759112692E+01
    0.400070077478421E+02    0.116190721562285E+01
    0.400120078397789E+02    0.117432312950086E+01
    0.400170079317157E+02    0.118695003802533E+01
    0.400220080236525E+02    0.119979278074749E+01
    0.400270081155893E+02    0.121285633625400E+01
    0.400320082075261E+02    0.122614582712197E+01
    0.400370082994629E+02    0.123966652507828E+01
    0.400420083913996E+02    0.125342385648880E+01
    0.400470084833364E+02    0.126742340771423E+01
    0.400520085752732E+02    0.128167093134824E+01
    0.400570086672100E+02    0.129617235209144E+01
    0.400620087591468E+02    0.131093377322367E+01
    0.400670088510836E+02    0.132596148327827E+01
    0.400720089430204E+02    0.134126196306006E+01
    0.400770090349571E+02    0.135684189128250E+01
    0.400820091268939E+02    0.137270815843144E+01
    0.400870092188307E+02    0.138886786404117E+01
    0.400920093107675E+02    0.140532833390416E+01
    0.400970094027043E+02    0.142209711355953E+01
    0.401020094946411E+02    0.143918203976110E+01
    0.401070095865779E+02    0.145659111919336E+01
    0.401120096785146E+02    0.147433267537145E+01
    0.401170097704514E+02    0.149241528661470E+01
    0.401220098623882E+02    0.151084781247518E+01
    0.401270099543250E+02    0.152963940474562E+01
    0.401320100462618E+02    0.154879951913539E+01
    0.401370101381986E+02    0.156833792751068E+01
    0.401420102301353E+02    0.158826473068670E+01
    0.401470103220721E+02    0.160859037182652E+01
    0.401520104140089E+02    0.162932565067312E+01
    0.401570105059457E+02    0.165048173647536E+01
    0.401620105978825E+02    0.167207019087524E+01
    0.401670106898193E+02    0.169410296563261E+01
    0.401720107817561E+02    0.171659244496640E+01
    0.401770108736928E+02    0.173955144361246E+01
    0.401820109656296E+02    0.176299323288942E+01
    0.401870110575664E+02    0.178693155991445E+01
    0.401920111495032E+02    0.181138066604850E+01
    0.401970112414400E+02    0.183635531067995E+01
    0.402020113333768E+02    0.186187079231514E+01
    0.402070114253136E+02    0.188794297264728E+01
    0.402120115172503E+02    0.191458830142871E+01
    0.402170116091871E+02    0.194182384264911E+01
    0.402220117011239E+02    0.196966730208398E+01
    0.402270117930607E+02    0.199813705628384E+01
    0.402320118849975E+02    0.202725218310239E+01
    0.402370119769343E+02    0.205703249383615E+01
    0.402420120688711E+02    0.208749856693524E+01
    0.402470121608078E+02    0.211867178267742E+01
    0.402520122527446E+02    0.215057439932572E+01
    0.402570123446814E+02    0.218322943823939E+01
    0.402620124366182E+02    0.221666099261884E+01
    0.402670125285550E+02    0.225089403959200E+01
    0.402720126204918E+02    0.228595458605842E+01
    0.402770127124286E+02    0.232186970251354E+01
    0.402820128043653E+02    0.235866758007692E+01
    0.402870128963021E+02    0.239637757430401E+01
    0.402920129882389E+02    0.243503027736247E+01
    0.402970130801757E+02    0.247465757263746E+01
    0.403020131721125E+02    0.251529270273837E+01
    0.403070132640493E+02    0.255697033949790E+01
    0.403120133559861E+02    0.259972665830021E+01
    0.403170134479228E+02    0.264359941697759E+01
    0.403220135398596E+02    0.268862803962615E+01
    0.403270136317964E+02    0.273485370560933E+01
    0.403320137237332E+02    0.278231944423951E+01
    0.403370138156700E+02    0.283107023545009E+01
    0.403420139076068E+02    0.288115311693480E+01
    0.403470139995436E+02    0.293261729824684E+01
    0.403520140914803E+02    0.298551428234950E+01
    0.403570141834171E+02    0.303989799519351E+01
    0.403620142753539E+02    0.309582492395057E+01
    0.403670143672907E+02    0.315335426526580E+01
    0.403720144592275E+02    0.321254807735713E+01
    0.403770145511643E+02    0.327347146221913E+01
    0.403820146431011E+02    0.333619272780026E+01
    0.403870147350378E+02    0.340078359255251E+01
    0.403920148269746E+02    0.346731938715546E+01
    0.403970149189114E+02    0.353587925219467E+01
    0.404020150108482E+02    0.360654650588292E+01
    0.404070151027850E+02    0.367940861900834E+01
    0.404120151947218E+02    0.375455778230137E+01
    0.404170152866586E+02    0.383209104250593E+01
    0.404220153785953E+02    0.391211065140400E+01
    0.404270154705321E+02    0.399472440940444E+01
    0.404320155624689E+02    0.408004601067610E+01
    0.404370156544057E+02    0.416819546723730E+01
    0.404420157463425E+02    0.425929950719070E+01
    0.404470158382793E+02    0.435349204201071E+01
    0.404520159302160E+02    0.445091465914531E+01
    0.404570160221528E+02    0.455171715590230E+01
    0.404620161140896E+02    0.465605811716991E+01
    0.404670162060264E+02    0.476410554107953E+01
    0.404720162979632E+02    0.487603751719578E+01
    0.404770163899000E+02    0.499204296231708E+01
    0.404820164818368E+02    0.511232241955990E+01
    0.404870165737736E+02    0.523708892699893E+01
    0.404920166657103E+02    0.536656896286648E+01
    0.404970167576471E+02    0.550100347511358E+01
    0.405020168495839E+02    0.564064900402940E+01
    0.405070169415207E+02    0.578577890762478E+01
    0.405120170334575E+02    0.593668470099021E+01
    0.405170171253943E+02    0.609367752056595E+01
    0.405220172173310E+02    0.625708972990771E+01
    0.405270173092678E+02    0.642727668531628E+01
    0.405320174012046E+02    0.660461861481111E+01
    0.405370174931414E+02    0.678952287992039E+01
    0.405420175850782E+02    0.698242612573415E+01
    0.405470176770150E+02    0.718379701059338E+01
    0.405520177689518E+02    0.739413895537447E+01
    0.405570178608885E+02    0.761399333572647E+01
    0.405620179528253E+02    0.784394293583240E+01
    0.405670180447621E+02    0.808461580814838E+01
    0.405720181366989E+02    0.833668955002148E+01
    0.405770182286357E+02    0.860089605896243E+01
    0.405820183205725E+02    0.887802682784473E+01
    0.405870184125093E+02    0.916893885102740E+01
    0.405920185044460E+02    0.947456122308647E+01
    0.405970185963828E+02    0.979590252441888E+01
    0.406020186883196E+02    0.101340591024774E+02
    0.406070187802564E+02    0.104902243747190E+02
    0.406120188721932E+02    0.108656992995418E+02
    0.406170189641300E+02    0.112619041855444E+02
    0.406220190560668E+02    0.116803920383727E+02
    0.406270191480035E+02    0.121228636579759E+02
    0.406320192399403E+02    0.125911848665273E+02
    0.406370193318771E+02    0.130874059102517E+02
    0.406420194238139E+02    0.136137838233085E+02
    0.406470195157507E+02    0.141728078377734E+02
    0.406520196076875E+02    0.147672285830824E+02
    0.406570196996243E+02    0.154000915438621E+02
    0.406620197915610E+02    0.160747758560899E+02
    0.406670198834978E+02    0.167950388605920E+02
    0.406720199754346E+02    0.175650679858394E+02
    0.406770200673714E+02    0.183895410296862E+02
    0.406820201593082E+02    0.192736965492973E+02
    0.406870202512450E+02    0.202234163356039E+02
    0.406920203431818E+02    0.212453224822437E+02
    0.406970204351185E+02    0.223468918450033E+02
    0.407020205270553E+02    0.235365921808581E+02
    0.407070206189921E+02    0.248240440954424E+02
    0.407120207109289E+02    0.262202152880526E+02
    0.407170208028657E+02    0.277376545961615E+02
    0.407220208948025E+02    0.293907757818069E+02
    0.407270209867393E+02    0.311962041671312E+02
    0.407320210786760E+02    0.331732032086939E+02
    0.407370211706128E+02    0.353442043422900E+02
    0.407420212625496E+02    0.377354718715319E+02
    0.407470213544864E+02    0.403779474786047E+02
    0.407520214464232E+02    0.433083382335517E+02
    0.407570215383600E+02    0.465705421264729E+02
    0.407620216302968E+02    0.502175536683970E+02
    0.407670217222335E+02    0.543140727700325E+02
    0.407720218141703E+02    0.589401788097317E+02
    0.407770219061071E+02    0.641966787650222E+02
    0.407820219980439E+02    0.702131940537005E+02
    0.407870220899807E+02    0.771609233858062E+02
    0.407920221819175E+02    0.852737543674559E+02
    0.407970222738543E+02    0.948849865267556E+02
    0.408020223657910E+02    0.106494668383432E+03
    0.408070224577278E+02    0.120899990276771E+03
    0.408120225496646E+02    0.139462381669785E+03
    0.408170226416014E+02    0.164687539764562E+03
    0.408220227335382E+02    0.201565198976678E+03
    0.408270228254750E+02    0.260877383078992E+03
    0.408320229174117E+02    0.367995886087291E+03
    0.408370230093485E+02    0.588341438185493E+03
    0.408420231012853E+02    0.110873482158468E+04
    0.408470231932221E+02    0.253027462297737E+04
    0.408520232851589E+02    0.709072784595799E+04
    0.408570233770957E+02    0.248313691504504E+05
    0.408620234690325E+02    0.113705666453544E+06
    0.408670235609693E+02    0.754327855873064E+06
    0.408720236529060E+02    0.903945185802920E+07
    0.408770237448428E+02    0.336636132334730E+09
    0.408820238367796E+02    0.296378474689324E+12
    0.408870239287164E+02    0.191843279058117E+16
    0.408920240206532E+02    0.494941596180882E+10
    0.408970241125900E+02    0.449162748793779E+08
    0.409020242045267E+02    0.236647148216885E+07
    0.409070242964635E+02    0.276132708515525E+06
    0.409120243884003E+02    0.510050919627690E+05
    0.409170244803371E+02    0.128410850141051E+05
    0.409220245722739E+02    0.411068127974089E+04
    0.409270246642107E+02    0.162626302296555E+04
    0.409320247561475E+02    0.784857936103983E+03
    0.409370248480842E+02    0.453261247376273E+03
    0.409420249400210E+02    0.302747698186946E+03
    0.409470250319578E+02    0.224591973854762E+03
    0.409520251238946E+02    0.178661332312557E+03
    0.409570252158314E+02    0.148647208565363E+03
    0.409620253077682E+02    0.127313169763982E+03
    0.409670253997050E+02    0.111169383997354E+03
    0.409720254916417E+02    0.983921910495163E+02
    0.409770255835785E+02    0.879523336689021E+02
    0.409820256755153E+02    0.792255091883509E+02
    0.409870257674521E+02    0.718076469637619E+02
    0.409920258593889E+02    0.654221292506249E+02
    0.409970259513257E+02    0.598705370419010E+02
    0.410020260432625E+02    0.550050631111764E+02
    0.410070261351992E+02    0.507122378457855E+02
    0.410120262271360E+02    0.469028535164137E+02
    0.410170263190728E+02    0.435054370756599E+02
    0.410220264110096E+02    0.404618480298241E+02
    0.410270265029464E+02    0.377242021272670E+02
    0.410320265948832E+02    0.352526548240736E+02
    0.410370266868200E+02    0.330137622418778E+02
    0.410420267787567E+02    0.309792423823009E+02
    0.410470268706935E+02    0.291250215149719E+02
    0.410520269626303E+02    0.274304886667941E+02
    0.410570270545671E+02    0.258779051304480E+02
    0.410620271465039E+02    0.244519315077105E+02
    0.410670272384407E+02    0.231392452264263E+02
    0.410720273303775E+02    0.219282286154440E+02
    0.410770274223142E+02    0.208087126246251E+02
    0.410820275142510E+02    0.197717648710871E+02
    0.410870276061878E+02    0.188095132921509E+02
    0.410920276981246E+02    0.179149986278854E+02
    0.410970277900614E+02    0.170820504039260E+02
    0.411020278819982E+02    0.163051821904780E+02
    0.411070279739350E+02    0.155795027623377E+02
    0.411120280658717E+02    0.149006404440230E+02
    0.411170281578085E+02    0.142646784406413E+02
    0.411220282497453E+02    0.136680993630323E+02
    0.411270283416821E+02    0.131077374783640E+02
    0.411320284336189E+02    0.125807374862464E+02
    0.411370285255557E+02    0.120845188033450E+02
    0.411420286174924E+02    0.116167445391800E+02
    0.411470287094292E+02    0.111752945966044E+02
    0.411520288013660E+02    0.107582417715065E+02
    0.411570288933028E+02    0.103638314838923E+02
    0.411620289852396E+02    0.999046339886906E+01
    0.411670290771764E+02    0.963667554793553E+01
    0.411720291691132E+02    0.930113025997043E+01
    0.411770292610500E+02    0.898260173190179E+01
    0.411820293529867E+02    0.867996502205124E+01
    0.411870294449235E+02    0.839218628318859E+01
    0.411920295368603E+02    0.811831407858119E+01
    0.411970296287971E+02    0.785747164619363E+01
    0.412020297207339E+02    0.760884999481379E+01
    0.412070298126707E+02    0.737170173163166E+01
    0.412120299046074E+02    0.714533553418590E+01
    0.412170299965442E+02    0.692911119116535E+01
    0.412220300884810E+02    0.672243514623655E+01
    0.412270301804178E+02    0.652475648768145E+01
    0.412320302723546E+02    0.633556333466475E+01
    0.412370303642914E+02    0.615437954982141E+01
    0.412420304562282E+02    0.598076188417596E+01
    0.412470305481650E+02    0.581429707457219E+01
    0.412520306401017E+02    0.565459986413581E+01
    0.412570307320385E+02    0.550131021758887E+01
    0.412620308239753E+02    0.535409179322023E+01
    0.412670309159121E+02    0.521262993022450E+01
    0.412720310078489E+02    0.507663002002876E+01
    0.412770310997857E+02    0.494581600604190E+01
    0.412820311917224E+02    0.481992898069261E+01
    0.412870312836592E+02    0.469872594980721E+01
    0.412920313755960E+02    0.458197866208708E+01
    0.412970314675328E+02    0.446947255426283E+01
    0.413020315594696E+02    0.436100577969870E+01
    0.413070316514064E+02    0.425638831468842E+01
    0.413120317433432E+02    0.415544115249586E+01
    0.413170318352799E+02    0.405799551283017E+01
    0.413220319272167E+02    0.396389219750552E+01
    0.413270320191535E+02    0.387298090190480E+01
    0.413320321110903E+02    0.378511966102068E+01
    0.413370322030271E+02    0.370017428153549E+01
    0.413420322949639E+02    0.361801784451630E+01
    0.413470323869007E+02    0.353853023785900E+01
    0.413520324788374E+02    0.346159772381923E+01
    0.413570325707742E+02    0.338711253833802E+01
    0.413620326627110E+02    0.331497251941750E+01
    0.413670327546478E+02    0.324508076233927E+01
    0.413720328465846E+02    0.317734529329097E+01
    0.413770329385214E+02    0.311167879521440E+01
    0.413820330304582E+02    0.304799829115563E+01
    0.413870331223949E+02    0.298622491552039E+01
    0.413920332143317E+02    0.292628366882655E+01
    0.413970333062685E+02    0.286810318765479E+01
    0.414020333982053E+02    0.281161553847907E+01
    0.414070334901421E+02    0.275675602208086E+01
    0.414120335820789E+02    0.270346299106781E+01
    0.414170336740157E+02    0.265167767929452E+01
    0.414220337659524E+02    0.260134404241610E+01
    0.414270338578892E+02    0.255240860726449E+01
    0.414320339498260E+02    0.250482033538260E+01
    0.414370340417628E+02    0.245853048733236E+01
    0.414420341336996E+02    0.241349250278046E+01
    0.414470342256364E+02    0.236966188416055E+01
    0.414520343175732E+02    0.232699608840308E+01
    0.414570344095099E+02    0.228545442516127E+01
    0.414620345014467E+02    0.224499796114898E+01
    0.414670345933835E+02    0.220558943018159E+01
    0.414720346853203E+02    0.216719314851742E+01
    0.414770347772571E+02    0.212977493516523E+01
    0.414820348691939E+02    0.209330203681719E+01
    0.414870349611307E+02    0.205774305710306E+01
    0.414920350530674E+02    0.202306788984907E+01
    0.414970351450042E+02    0.198924765648952E+01
    0.415020352369410E+02    0.195625464581149E+01
    0.415070353288778E+02    0.192406225897343E+01
    0.415120354208146E+02    0.189264495584274E+01
    0.415170355127514E+02    0.186197820513118E+01
    0.415220356046881E+02    0.183203843705172E+01
    0.415270356966249E+02    0.180280299854386E+01
    0.415320357885617E+02    0.177425011090251E+01
    0.415370358804985E+02    0.174635882966417E+01
    0.415420359724353E+02    0.171910900661364E+01
    0.415470360643721E+02    0.169248125378788E+01
    0.415520361563089E+02    0.166645690935216E+01
    0.415570362482457E+02    0.164101800524491E+01
    0.415620363401824E+02    0.161614723648437E+01
    0.415670364321192E+02    0.159182793203602E+01
    0.415720365240560E+02    0.156804402718641E+01
    0.415770366159928E+02    0.154478003724838E+01
    0.415820367079296E+02    0.152202103272649E+01
    0.415870367998664E+02    0.149975261507334E+01
    0.415920368918031E+02    0.147796089313849E+01
    0.415970369837399E+02    0.145663246972431E+01
    0.416020370756767E+02    0.143575440626046E+01
    0.416070371676135E+02    0.141531421609492E+01
    0.416120372595503E+02    0.139529984099576E+01
    0.416170373514871E+02    0.137569963393490E+01
    0.416220374434239E+02    0.135650234518605E+01
    0.416270375353606E+02    0.133769709851375E+01
    0.416320376272974E+02    0.131927338613663E+01
    0.416370377192342E+02    0.130122104751530E+01
    0.416420378111710E+02    0.128353025750594E+01
    0.416470379031078E+02    0.126619151304031E+01
    0.416520379950446E+02    0.124919562050479E+01
    0.416570380869814E+02    0.123253368371187E+01
    0.416620381789181E+02    0.121619709241437E+01
    0.416670382708549E+02    0.120017751133108E+01
    0.416720383627917E+02    0.118446686965141E+01
    0.416770384547285E+02    0.116905735087796E+01
    0.416820385466653E+02    0.115394139032805E+01
    0.416870386386021E+02    0.113911163497951E+01
    0.416920387305389E+02    0.112456099160261E+01
    0.416970388224756E+02    0.111028256549589E+01
    0.417020389144124E+02    0.109626966022499E+01
    0.417070390063492E+02    0.108251585476510E+01
    0.417120390982860E+02    0.106901480880869E+01
    0.417170391902228E+02    0.105576045154194E+01
    0.417220392821596E+02    0.104274687197444E+01
    0.417270393740964E+02    0.102996833472801E+01
    0.417320394660331E+02    0.101741927356149E+01
    0.417370395579699E+02    0.100509428500392E+01
    0.417420396499067E+02    0.992988126679316E+00
    0.417470397418435E+02    0.981095700040530E+00
    0.417520398337803E+02    0.969412061313827E+00
    0.417570399257171E+02    0.957932405119509E+00
    0.417620400176539E+02    0.946652063320357E+00
    0.417670401095906E+02    0.935566500062248E+00
    0.417720402015274E+02    0.924671307282727E+00
    0.417770402934642E+02    0.913962200423881E+00
    0.417820403854010E+02    0.903435014302452E+00
    0.417870404773378E+02    0.893085699150711E+00
    0.417920405692746E+02    0.882910316805336E+00
    0.417970406612114E+02    0.872905036956225E+00
    0.418020407531481E+02    0.863066133990729E+00
    0.418070408450849E+02    0.853389982934234E+00
    0.418120409370217E+02    0.843873056814032E+00
    0.418170410289585E+02    0.834511923758238E+00
    0.418220411208953E+02    0.825303240377932E+00
    0.418270412128321E+02    0.816243757667844E+00
    0.418320413047689E+02    0.807330307791098E+00
    0.418370413967056E+02    0.798559807591694E+00
    0.418420414886424E+02    0.789929254400716E+00
    0.418470415805792E+02    0.781435723484310E+00
    0.418520416725160E+02    0.773076365730403E+00
    0.418570417644528E+02    0.764848405263170E+00
    0.418620418563896E+02    0.756749137190014E+00
    0.418670419483264E+02    0.748775925430075E+00
    0.418720420402631E+02    0.740926200611029E+00
    0.418770421321999E+02    0.733197458028583E+00
    0.418820422241367E+02    0.725587255374737E+00
    0.418870423160735E+02    0.718093213569091E+00
    0.418920424080103E+02    0.710713015997996E+00
    0.418970424999471E+02    0.703444372298350E+00
    0.419020425918838E+02    0.696285101945879E+00
    0.419070426838206E+02    0.689233039008167E+00
    0.419120427757574E+02    0.682286080679507E+00
    0.419170428676942E+02    0.675442174810870E+00
    0.419220429596310E+02    0.668699318565908E+00
    0.419270430515678E+02    0.662055557012681E+00
    0.419320431435046E+02    0.655508981749156E+00
    0.419370432354414E+02    0.649057729574224E+00
    0.419420433273781E+02    0.642699981202033E+00
    0.419470434193149E+02    0.636433960019782E+00
    0.419520435112517E+02    0.630257930887259E+00
    0.419570436031885E+02    0.624170198977050E+00
    0.419620436951253E+02    0.618169108653884E+00
    0.419670437870621E+02    0.612253042392459E+00
    0.419720438789988E+02    0.606420419734920E+00
    0.419770439709356E+02    0.600669696299538E+00
    0.419820440628724E+02    0.594999363026788E+00
    0.419870441548092E+02    0.589407942292416E+00
    0.419920442467460E+02    0.583893996738990E+00
    0.419970443386828E+02    0.578456119590256E+00
    0.420020444306196E+02    0.573092911337853E+00
    0.420070445225563E+02    0.567803049751878E+00
    0.420120446144931E+02    0.562585206836262E+00
    0.420170447064299E+02    0.557438094278148E+00
    0.420220447983667E+02    0.552360453732543E+00
    0.420270448903035E+02    0.547351046975726E+00
    0.420320449822403E+02    0.542408672359468E+00
    0.420370450741771E+02    0.537532150120341E+00
    0.420420451661138E+02    0.532720325184634E+00
    0.420470452580506E+02    0.527972068335189E+00
    0.420520453499874E+02    0.523286274570962E+00
    0.420570454419242E+02    0.518661862565334E+00
    0.420620455338610E+02    0.514097774089584E+00
    0.420670456257978E+02    0.509592973449377E+00
    0.420720457177346E+02    0.505146446937802E+00
    0.420770458096713E+02    0.500757202303468E+00
    0.420820459016081E+02    0.496424268235072E+00
    0.420870459935449E+02    0.492146693858779E+00
    0.420920460854817E+02    0.487923548252331E+00
    0.420970461774185E+02    0.483753919970570E+00
    0.421020462693553E+02    0.479636916585399E+00
    0.421070463612921E+02    0.475571664237478E+00
    0.421120464532288E+02    0.471557307201072E+00
    0.421170465451656E+02    0.467593007457781E+00
    0.421220466371024E+02    0.463677944287477E+00
    0.421270467290392E+02    0.459811313859006E+00
    0.421320468209760E+02    0.455992328854744E+00
    0.421370469129128E+02    0.452220218091785E+00
    0.421420470048496E+02    0.448494226222484E+00
    0.421470470967863E+02    0.444813617477471E+00
    0.421520471887231E+02    0.441177650078082E+00
    0.421570472806599E+02    0.437585633799383E+00
    0.421620473725967E+02    0.434036864581748E+00
    0.421670474645335E+02    0.430530659333405E+00
    0.421720475564703E+02    0.427066350818242E+00
    0.421770476484071E+02    0.423643283792945E+00
    0.421820477403438E+02    0.420260816278435E+00
    0.421870478322806E+02    0.416918320105295E+00
    0.421920479242174E+02    0.413615174511639E+00
    0.421970480161542E+02    0.410350779299262E+00
    0.422020481080910E+02    0.407124539874726E+00
    0.422070482000278E+02    0.403935874934111E+00
    0.422120482919645E+02    0.400784212865039E+00
    0.422170483839013E+02    0.397669003593033E+00
    0.422220484758381E+02    0.394589686716926E+00
    0.422270485677749E+02    0.391545730883389E+00
    0.422320486597117E+02    0.388536608267554E+00
    0.422370487516485E+02    0.385561801560509E+00
    0.422420488435853E+02    0.382620803299716E+00
    0.422470489355221E+02    0.379713115596619E+00
    0.422520490274588E+02    0.376838249891175E+00
    0.422570491193956E+02    0.373995726730685E+00
    0.422620492113324E+02    0.371185075543102E+00
    0.422670493032692E+02    0.368405834425084E+00
    0.422720493952060E+02    0.365657549933187E+00
    0.422770494871428E+02    0.362939776876664E+00
    0.422820495790795E+02    0.360252078119013E+00
    0.422870496710163E+02    0.357594024383319E+00
    0.422920497629531E+02    0.354965194062235E+00
    0.422970498548899E+02    0.352365173034454E+00
    0.423020499468267E+02    0.349793554484731E+00
    0.423070500387635E+02    0.347249938717842E+00
    0.423120501307003E+02    0.344733933020259E+00
    0.423170502226371E+02    0.342245151530844E+00
    0.423220503145738E+02    0.339783214543764E+00
    0.423270504065106E+02    0.337347749816181E+00
    0.423320504984474E+02    0.334938390547048E+00
    0.423370505903842E+02    0.332554776445590E+00
    0.423420506823210E+02    0.330196553230910E+00
    0.423470507742578E+02    0.327863372518227E+00
    0.423520508661945E+02    0.325554891687280E+00
    0.423570509581313E+02    0.323270773755845E+00
    0.423620510500681E+02    0.321010687250066E+00
    0.423670511420049E+02    0.318774306091136E+00
    0.423720512339417E+02    0.316561309473205E+00
    0.423770513258785E+02    0.314371381752444E+00
    0.423820514178153E+02    0.312204212326191E+00
    0.423870515097520E+02    0.310059495388089E+00
    0.423920516016888E+02    0.307936931348315E+00
    0.423970516936256E+02    0.305836222224336E+00
    0.424020517855624E+02    0.303757077786866E+00
    0.424070518774992E+02    0.301699209641526E+00
    0.424120519694360E+02    0.299662340236382E+00
    0.424170520613728E+02    0.297646186572248E+00
    0.424220521533095E+02    0.295650476936102E+00
    0.424270522452463E+02    0.293674941986055E+00
    0.424320523371831E+02    0.291719316450242E+00
    0.424370524291199E+02    0.289783339494384E+00
    0.424420525210567E+02    0.287866753936871E+00
    0.424470526129935E+02    0.285969306238360E+00
    0.424520527049303E+02    0.284090749516524E+00
    0.424570527968670E+02    0.282230835631184E+00
    0.424620528888038E+02    0.280389324364258E+00
    0.424670529807406E+02    0.278565977863680E+00
    0.424720530726774E+02    0.276760562019305E+00
    0.424770531646142E+02    0.274972846348617E+00
    0.424820532565510E+02    0.273202603939374E+00
    0.424870533484878E+02    0.271449611396539E+00
    0.424920534404245E+02    0.269713648792378E+00
    0.424970535323613E+02    0.267994499618103E+00
    0.425020536242981E+02    0.266291950736527E+00
    0.425070537162349E+02    0.264605792335788E+00
    0.425120538081717E+02    0.262935817887425E+00
    0.425170539001085E+02    0.261281824077008E+00
    0.425220539920453E+02    0.259643610819555E+00
    0.425270540839820E+02    0.258020981145085E+00
    0.425320541759188E+02    0.256413741198548E+00
    0.425370542678556E+02    0.254821700184551E+00
    0.425420543597924E+02    0.253244670326073E+00
    0.425470544517292E+02    0.251682466821645E+00
    0.425520545436660E+02    0.250134907802413E+00
    0.425570546356028E+02    0.248601814288004E+00
    0.425620547275395E+02    0.247083010298271E+00
    0.425670548194763E+02    0.245578322111743E+00
    0.425720549114131E+02    0.244087579534172E+00
    0.425770550033499E+02    0.242610614618754E+00
    0.425820550952867E+02    0.241147262202130E+00
    0.425870551872235E+02    0.239697359757590E+00
    0.425920552791602E+02    0.238260747356217E+00
    0.425970553710970E+02    0.236837267578401E+00
    0.426020554630338E+02    0.235426765579193E+00
    0.426070555549706E+02    0.234029088915017E+00
    0.426120556469074E+02    0.232644087575772E+00
    0.426170557388442E+02    0.231271613920995E+00
    0.426220558307810E+02    0.229911522634895E+00
    0.426270559227178E+02    0.228563670681783E+00
    0.426320560146545E+02    0.227227917260654E+00
    0.426370561065913E+02    0.225904123758924E+00
    0.426420561985281E+02    0.224592153706389E+00
    0.426470562904649E+02    0.223291872725321E+00
    0.426520563824017E+02    0.222003148444317E+00
    0.426570564743385E+02    0.220725851739204E+00
    0.426620565662752E+02    0.219459851418483E+00
    0.426670566582120E+02    0.218205023434915E+00
    0.426720567501488E+02    0.216961242610021E+00
    0.426770568420856E+02    0.215728386183245E+00
    0.426820569340224E+02    0.214506333190685E+00
    0.426870570259592E+02    0.213294964350057E+00
    0.426920571178960E+02    0.212094162548387E+00
    0.426970572098327E+02    0.210903811288270E+00
    0.427020573017695E+02    0.209723796663796E+00
    0.427070573937063E+02    0.208554005928802E+00
    0.427120574856431E+02    0.207394327922176E+00
    0.427170575775799E+02    0.206244652956674E+00
    0.427220576695167E+02    0.205104872794599E+00
    0.427270577614535E+02    0.203974880606534E+00
    0.427320578533902E+02    0.202854570930808E+00
    0.427370579453270E+02    0.201743839638701E+00
    0.427420580372638E+02    0.200642583898273E+00
    0.427470581292006E+02    0.199550702139296E+00
    0.427520582211374E+02    0.198468094020242E+00
    0.427570583130742E+02    0.197394660396264E+00
    0.427620584050110E+02    0.196330303287072E+00
    0.427670584969477E+02    0.195274925848598E+00
    0.427720585888845E+02    0.194228432344432E+00
    0.427770586808213E+02    0.193190728117687E+00
    0.427820587727581E+02    0.192161719571484E+00
    0.427870588646949E+02    0.191141314154050E+00
    0.427920589566317E+02    0.190129420577518E+00
    0.427970590485685E+02    0.189125946607917E+00
    0.428020591405052E+02    0.188130805176120E+00
    0.428070592324420E+02    0.187143906170677E+00
    0.428120593243788E+02    0.186165162023241E+00
    0.428170594163156E+02    0.185194485921539E+00
    0.428220595082524E+02    0.184231791957682E+00
    0.428270596001892E+02    0.183276994968899E+00
    0.428320596921260E+02    0.182330010045992E+00
    0.428370597840627E+02    0.181390755649003E+00
    0.428420598759995E+02    0.180459148010262E+00
    0.428470599679363E+02    0.179535107927316E+00
    0.428520600598731E+02    0.178618547477847E+00
    0.428570601518099E+02    0.177709394044396E+00
    0.428620602437467E+02    0.176807565837095E+00
    0.428670603356835E+02    0.175912984491218E+00
    0.428720604276202E+02    0.175025572424030E+00
    0.428770605195570E+02    0.174145252849039E+00
    0.428820606114938E+02    0.173271949787582E+00
    0.428870607034306E+02    0.172405588040915E+00
    0.428920607953674E+02    0.171546093211031E+00
    0.428970608873042E+02    0.170693391825847E+00
    0.429020609792410E+02    0.169847410745087E+00
    0.429070610711777E+02    0.169008078247336E+00
    0.429120611631145E+02    0.168175323032542E+00
    0.429170612550513E+02    0.167349074688596E+00
    0.429220613469881E+02    0.166529263404466E+00
    0.429270614389249E+02    0.165715820720071E+00
    0.429320615308617E+02    0.164908678332595E+00
    0.429370616227985E+02    0.164107769066568E+00
    0.429420617147352E+02    0.163313026496802E+00
    0.429470618066720E+02    0.162524384998739E+00
    0.429520618986088E+02    0.161741779752442E+00
    0.429570619905456E+02    0.160965146744060E+00
    0.429620620824824E+02    0.160194422766928E+00
    0.429670621744192E+02    0.159429545424218E+00
    0.429720622663559E+02    0.158670453125650E+00
    0.429770623582927E+02    0.157917085092029E+00
    0.429820624502295E+02    0.157169381353874E+00
    0.429870625421663E+02    0.156427282763649E+00
    0.429920626341031E+02    0.155690730825777E+00
    0.429970627260399E+02    0.154959668249005E+00
    0.430020628179767E+02    0.154234038118662E+00
    0.430070629099135E+02    0.153513784488211E+00
    0.430120630018502E+02    0.152798852263590E+00
    0.430170630937870E+02    0.152089187060556E+00
    0.430220631857238E+02    0.151384735319669E+00
    0.430270632776606E+02    0.150685444262043E+00
    0.430320633695974E+02    0.149991261888758E+00
    0.430370634615342E+02    0.149302136974659E+00
    0.430420635534709E+02    0.148618019066450E+00
    0.430470636454077E+02    0.147938858523821E+00
    0.430520637373445E+02    0.147264605966538E+00
    0.430570638292813E+02    0.146595213912668E+00
    0.430620639212181E+02    0.145930634453716E+00
    0.430670640131549E+02    0.145270820909141E+00
    0.430720641050917E+02    0.144615727262160E+00
    0.430770641970284E+02    0.143965308216811E+00
    0.430820642889652E+02    0.143319519297251E+00
    0.430870643809020E+02    0.142678343761107E+00
    0.430920644728388E+02    0.142041654011262E+00
    0.430970645647756E+02    0.141409493767511E+00
    0.431020646567124E+02    0.140781791335630E+00
    0.431070647486492E+02    0.140158505540161E+00
    0.431120648405859E+02    0.139539595681117E+00
    0.431170649325227E+02    0.138925021639955E+00
    0.431220650244595E+02    0.138314743882903E+00
    0.431270651163963E+02    0.137708723455617E+00
    0.431320652083331E+02    0.137106921961603E+00
    0.431370653002699E+02    0.136509301559041E+00
    0.431420653922067E+02    0.135915824941817E+00
    0.431470654841434E+02    0.135326455327634E+00
    0.431520655760802E+02    0.134741156444278E+00
    0.431570656680170E+02    0.134159892516649E+00
    0.431620657599538E+02    0.133582628253074E+00
    0.431670658518906E+02    0.133009328833508E+00
    0.431720659438274E+02    0.132439959897144E+00
    0.431770660357642E+02    0.131874487531854E+00
    0.431820661277009E+02    0.131312878280803E+00
    0.431870662196377E+02    0.130755098250016E+00
    0.431920663115745E+02    0.130201070134688E+00
    0.431970664035113E+02    0.129650900006624E+00
    0.432020664954481E+02    0.129104416526790E+00
    0.432070665873849E+02    0.128561634792293E+00
    0.432120666793217E+02    0.128022523726787E+00
    0.432170667712584E+02    0.127487052595630E+00
    0.432220668631952E+02    0.126955191016498E+00
    0.432270669551320E+02    0.126426908955274E+00
    0.432320670470688E+02    0.125902176720338E+00
    0.432370671390056E+02    0.125380964957552E+00
    0.432420672309424E+02    0.124863244645394E+00
    0.432470673228792E+02    0.124348987091001E+00
    0.432520674148159E+02    0.123838163926793E+00
    0.432570675067527E+02    0.123330747107549E+00
    0.432620675986895E+02    0.122826708907504E+00
    0.432670676906263E+02    0.122326021909360E+00
    0.432720677825631E+02    0.121828658816937E+00
    0.432770678744999E+02    0.121334593938305E+00
    0.432820679664366E+02    0.120843799360266E+00
    0.432870680583734E+02    0.120356249706927E+00
    0.432920681503102E+02    0.119871919132107E+00
    0.432970682422470E+02    0.119390782164818E+00
    0.433020683341838E+02    0.118912813604090E+00
    0.433070684261206E+02    0.118437990242132E+00
    0.433120685180574E+02    0.117966288827715E+00
    0.433170686099942E+02    0.117497675218666E+00
    0.433220687019309E+02    0.117032136964535E+00
    0.433270687938677E+02    0.116569647312360E+00
    0.433320688858045E+02    0.116110183288549E+00
    0.433370689777413E+02    0.115653722408025E+00
    0.433420690696781E+02    0.115200242624643E+00
    0.433470691616149E+02    0.114749722335442E+00
    0.433520692535516E+02    0.114302140393615E+00
    0.433570693454884E+02    0.113857476123589E+00
    0.433620694374252E+02    0.113415709326694E+00
    0.433670695293620E+02    0.112976826756969E+00
    0.433720696212988E+02    0.112540790293726E+00
    0.433770697132356E+02    0.112107600130156E+00
    0.433820698051724E+02    0.111677232100133E+00
    0.433870698971091E+02    0.111249668790612E+00
    0.433920699890459E+02    0.110824893438369E+00
    0.433970700809827E+02    0.110402889931047E+00
    0.434020701729195E+02    0.109983642867086E+00
    0.434070702648563E+02    0.109567137558799E+00
    0.434120703567931E+02    0.109153360080556E+00
    0.434170704487299E+02    0.108742297300029E+00
    0.434220705406666E+02    0.108333936921386E+00
    0.434270706326034E+02    0.107928267521941E+00
    0.434320707245402E+02    0.107525278633401E+00
    0.434370708164770E+02    0.107124960665871E+00
    0.434420709084138E+02    0.106727305124326E+00
    0.434470710003506E+02    0.106332304550550E+00
    0.434520710922874E+02    0.105939952608579E+00
    0.434570711842241E+02    0.105550244142083E+00
    0.434620712761609E+02    0.105163175235541E+00
    0.434670713680977E+02    0.104778743279279E+00
    0.434720714600345E+02    0.104396947059747E+00
    0.434770715519713E+02    0.104017786759832E+00
    0.434820716439081E+02    0.103641264155555E+00
    0.434870717358449E+02    0.103267382603841E+00
    0.434920718277816E+02    0.102896147169003E+00
    0.434970719197184E+02    0.102527564712449E+00
    0.435020720116552E+02    0.102161643992360E+00
    0.435070721035920E+02    0.101798395770612E+00
    0.435120721955288E+02    0.101437832925801E+00
    0.435170722874656E+02    0.101079970573378E+00
    0.435220723794024E+02    0.100724826193399E+00
    0.435270724713391E+02    0.100372419765897E+00
    0.435320725632759E+02    0.100022773914643E+00
    0.435370726552127E+02    0.996759140595624E-01
    0.435420727471495E+02    0.993318685782144E-01
    0.435470728390863E+02    0.989906689769220E-01
    0.435520729310231E+02    0.986523500717979E-01
    0.435570730229599E+02    0.983169501801779E-01
    0.435620731148966E+02    0.979845113228939E-01
    0.435670732068334E+02    0.976550794376488E-01
    0.435720732987702E+02    0.973287046039030E-01
    0.435770733907070E+02    0.970054412794539E-01
    0.435820734826438E+02    0.966853485492404E-01
    0.435870735745806E+02    0.963684903879275E-01
    0.435920736665174E+02    0.960549359102322E-01
    0.435970737584541E+02    0.957447597247489E-01
    0.436020738503909E+02    0.954380421318479E-01
    0.436070739423277E+02    0.951348695034984E-01
    0.436120740342645E+02    0.948353345772093E-01
    0.436170741262013E+02    0.945395367865156E-01
    0.436220742181381E+02    0.942475825980782E-01
    0.436270743100749E+02    0.939595858552696E-01
    0.436320744020116E+02    0.936756681270324E-01
    0.436370744939484E+02    0.933959590586913E-01
    0.436420745858852E+02    0.931205967228989E-01
    0.436470746778220E+02    0.928497279654937E-01
    0.436520747697588E+02    0.925835087447886E-01
    0.436570748616956E+02    0.923221044582279E-01
    0.436620749536323E+02    0.920656902675739E-01
    0.436670750455691E+02    0.918144518410962E-01
    0.436720751375059E+02    0.915685819921954E-01
    0.436770752294427E+02    0.913282900066436E-01
    0.436820753213795E+02    0.910937886932934E-01
    0.436870754133163E+02    0.908653121070934E-01
    0.436920755052531E+02    0.906430901111115E-01
    0.436970755971899E+02    0.904274467294890E-01
    0.437020756891266E+02    0.902184234593705E-01
    0.437070757810634E+02    0.900165048000912E-01
    0.437120758730002E+02    0.898218969563528E-01
    0.437170759649370E+02    0.896348863746359E-01
    0.437220760568738E+02    0.894557673103833E-01
    0.437270761488106E+02    0.892848402116074E-01
    0.437320762407473E+02    0.891224124556731E-01
    0.437370763326841E+02    0.889687921324890E-01
    0.437420764246209E+02    0.888242906445337E-01
    0.437470765165577E+02    0.886892179045990E-01
    0.437520766084945E+02    0.885638800675318E-01
    0.437570767004313E+02    0.884485763429085E-01
    0.437620767923681E+02    0.883435953833795E-01
    0.437670768843048E+02    0.882492112314064E-01
    0.437720769762416E+02    0.881656788160465E-01
    0.437770770681784E+02    0.880932290027046E-01
    0.437820771601152E+02    0.880320632109121E-01
    0.437870772520520E+02    0.879823476300041E-01
    0.437920773439888E+02    0.879442070795186E-01
    0.437970774359256E+02    0.879177185810351E-01
    0.438020775278623E+02    0.879029047209007E-01
    0.438070776197991E+02    0.878997267323721E-01
    0.438120777117359E+02    0.879080799658488E-01
    0.438170778036727E+02    0.879277818556377E-01
    0.438220778956095E+02    0.879585701506542E-01
    0.438270779875463E+02    0.880001024294690E-01
    0.438320780794831E+02    0.880519395399935E-01
    0.438370781714198E+02    0.881135509756543E-01
    0.438420782633566E+02    0.881843098616516E-01
    0.438470783552934E+02    0.882634923775121E-01
    0.438520784472302E+02    0.883502787325026E-01
    0.438570785391670E+02    0.884437559983511E-01
    0.438620786311038E+02    0.885429229665018E-01
    0.438670787230406E+02    0.886466970768865E-01
    0.438720788149773E+02    0.887539234331714E-01
    0.438770789069141E+02    0.888633858370046E-01
    0.438820789988509E+02    0.889738196233363E-01
    0.438870790907877E+02    0.890839262692409E-01
    0.438920791827245E+02    0.891923891156109E-01
    0.438970792746613E+02    0.892978902128218E-01
    0.439020793665981E+02    0.893991271036889E-01
    0.439070794585348E+02    0.894948317852649E-01
    0.439120795504716E+02    0.895837850420839E-01
    0.439170796424084E+02    0.896648344373091E-01
    0.439220797343452E+02    0.897369081822534E-01
    0.439270798262820E+02    0.897990281238285E-01
    0.439320799182188E+02    0.898503205868402E-01
    0.439370800101556E+02    0.898900249134946E-01
    0.439420801020923E+02    0.899174995562213E-01
    0.439470801940291E+02    0.899322256671093E-01
    0.439520802859659E+02    0.899338082186947E-01
    0.439570803779027E+02    0.899219747737538E-01
    0.439620804698395E+02    0.898965720932590E-01
    0.439670805617763E+02    0.898575608290897E-01
    0.439720806537130E+02    0.898050085896486E-01
    0.439770807456498E+02    0.897390816915618E-01
    0.439820808375866E+02    0.896600359197004E-01
    0.439870809295234E+02    0.895682066164386E-01
    0.439920810214602E+02    0.894639983927194E-01
    0.439970811133970E+02    0.893478747516356E-01
    0.440020812053338E+02    0.892203478527473E-01
    0.440070812972706E+02    0.890819686426363E-01
    0.440120813892073E+02    0.889333177245344E-01
    0.440170814811441E+02    0.887749886838569E-01
    0.440220815730809E+02    0.886076140974125E-01
    0.440270816650177E+02    0.884317960410460E-01
    0.440320817569545E+02    0.882481576786936E-01
    0.440370818488913E+02    0.880573108291044E-01
    0.440420819408280E+02    0.878598559931733E-01
    0.440470820327648E+02    0.876563784316803E-01
    0.440520821247016E+02    0.874474449074482E-01
    0.440570822166384E+02    0.872336010865653E-01
    0.440620823085752E+02    0.870153695435107E-01
    0.440670824005120E+02    0.867932483268256E-01
    0.440720824924488E+02    0.865677098641506E-01
    0.440770825843856E+02    0.863392006867702E-01
    0.440820826763223E+02    0.861081409102625E-01
    0.440870827682591E+02    0.858749245239425E-01
    0.440920828601959E+02    0.856399197004335E-01
    0.440970829521327E+02    0.854034693581239E-01
    0.441020830440695E+02    0.851658918858975E-01
    0.441070831360063E+02    0.849274819939791E-01
    0.441120832279430E+02    0.846885116592979E-01
    0.441170833198798E+02    0.844492311366781E-01
    0.441220834118166E+02    0.842098700120700E-01
    0.441270835037534E+02    0.839706382753085E-01
    0.441320835956902E+02    0.837317273820344E-01
    0.441370836876270E+02    0.834933096195067E-01
    0.441420837795638E+02    0.832555484450470E-01
    0.441470838715005E+02    0.830185798573219E-01
    0.441520839634373E+02    0.827825342239495E-01
    0.441570840553741E+02    0.825475258083004E-01
    0.441620841473109E+02    0.823136565589431E-01
    0.441670842392477E+02    0.820810166827725E-01
    0.441720843311845E+02    0.818496854663316E-01
    0.441770844231213E+02    0.816197320067140E-01
    0.441820845150580E+02    0.813912158839591E-01
    0.441870846069948E+02    0.811641877743531E-01
    0.441920846989316E+02    0.809386900231894E-01
    0.441970847908684E+02    0.807147567362052E-01
    0.442020848828052E+02    0.804924154918640E-01
    0.442070849747420E+02    0.802716856814671E-01
    0.442120850666788E+02    0.800525802987371E-01
    0.442170851586155E+02    0.798351055076763E-01
    0.442220852505523E+02    0.796192607348549E-01
    0.442270853424891E+02    0.794050385566073E-01
    0.442320854344259E+02    0.791924244061025E-01
    0.442370855263627E+02    0.789813960499964E-01
    0.442420856182995E+02    0.787719227683093E-01
    0.442470857102363E+02    0.785639641208659E-01
    0.442520858021730E+02    0.783574681539573E-01
    0.442570858941098E+02    0.781523687966996E-01
    0.442620859860466E+02    0.779485820814479E-01
    0.442670860779834E+02    0.777460005994513E-01
    0.442720861699202E+02    0.775444852360367E-01
    0.442770862618570E+02    0.773438525877851E-01
    0.442820863537938E+02    0.771438552816940E-01
    0.442870864457305E+02    0.769441501874509E-01
    0.442920865376673E+02    0.767442450573548E-01
    0.442970866296041E+02    0.765434047197763E-01
    0.443020867215409E+02    0.763404768503587E-01
    0.443070868134777E+02    0.761335462099323E-01
    0.443120869054145E+02    0.759191916931138E-01
    0.443170869973513E+02    0.756907346647443E-01
    0.443220870892880E+02    0.754337109517102E-01
    0.443270871812248E+02    0.751146326431446E-01
    0.443320872731616E+02    0.747031490172361E-01
    0.443370873650984E+02    0.748694668624466E-01
    0.443420874570352E+02    0.752148017673165E-01
    0.443470875489720E+02    0.750609366127127E-01
    0.443520876409087E+02    0.748530607548710E-01
    0.443570877328455E+02    0.746509260487762E-01
    0.443620878247823E+02    0.744575506776409E-01
    0.443670879167191E+02    0.742710162883961E-01
    0.443720880086559E+02    0.740895883671554E-01
    0.443770881005927E+02    0.739120563844445E-01
    0.443820881925295E+02    0.737375998725690E-01
    0.443870882844663E+02    0.735656462261433E-01
    0.443920883764030E+02    0.733957820849316E-01
    0.443970884683398E+02    0.732276966885183E-01
    0.444020885602766E+02    0.730611465950332E-01
    0.444070886522134E+02    0.728959330514729E-01
    0.444120887441502E+02    0.727318870839486E-01
    0.444170888360870E+02    0.725688593463491E-01
    0.444220889280237E+02    0.724067129510642E-01
    0.444270890199605E+02    0.722453181905303E-01
    0.444320891118973E+02    0.720845484622200E-01
    0.444370892038341E+02    0.719242769423327E-01
    0.444420892957709E+02    0.717643737022522E-01
    0.444470893877077E+02    0.716047030462767E-01
    0.444520894796445E+02    0.714451208989269E-01
    0.444570895715812E+02    0.712854720971015E-01
    0.444620896635180E+02    0.711255874542823E-01
    0.444670897554548E+02    0.709652804596554E-01
    0.444720898473916E+02    0.708043434617353E-01
    0.444770899393284E+02    0.706425431590029E-01
    0.444820900312652E+02    0.704796151796313E-01
    0.444870901232020E+02    0.703152574737859E-01
    0.444920902151387E+02    0.701491221601007E-01
    0.444970903070755E+02    0.699808053539043E-01
    0.445020903990123E+02    0.698098343443790E-01
    0.445070904909491E+02    0.696356512646970E-01
    0.445120905828859E+02    0.694575920814038E-01
    0.445170906748227E+02    0.692748592767809E-01
    0.445220907667595E+02    0.690864859495284E-01
    0.445270908586962E+02    0.688912883328704E-01
    0.445320909506330E+02    0.686878003315301E-01
    0.445370910425698E+02    0.684741892725131E-01
    0.445420911345066E+02    0.682481330572686E-01
    0.445470912264434E+02    0.680066559941119E-01
    0.445520913183802E+02    0.677458975088628E-01
    0.445570914103170E+02    0.674607921846794E-01
    0.445620915022537E+02    0.671446375646281E-01
    0.445670915941905E+02    0.667885565950693E-01
    0.445720916861273E+02    0.663810044032725E-01
    0.445770917780641E+02    0.659080342905576E-01
    0.445820918700009E+02    0.653572141065570E-01
    0.445870919619377E+02    0.647367386597949E-01
    0.445920920538745E+02    0.641562299517420E-01
    0.445970921458112E+02    0.641377199549218E-01
    0.446020922377480E+02    0.663186391960532E-01
    0.446070923296848E+02    0.714962946070341E-01
    0.446120924216216E+02    0.745589839884546E-01
    0.446170925135584E+02    0.743847882573460E-01
    0.446220926054952E+02    0.733720026316488E-01
    0.446270926974320E+02    0.724066844982648E-01
    0.446320927893687E+02    0.716200117643439E-01
    0.446370928813055E+02    0.709879440787115E-01
    0.446420929732423E+02    0.704701544957128E-01
    0.446470930651791E+02    0.700324087091751E-01
    0.446520931571159E+02    0.696420516741593E-01
    0.446570932490527E+02    0.692198810824220E-01
    0.446620933409895E+02    0.684952121621348E-01
    0.446670934329262E+02    0.687794941428208E-01
    0.446720935248630E+02    0.685995154307999E-01
    0.446770936167998E+02    0.683923010917266E-01
    0.446820937087366E+02    0.681919912432792E-01
    0.446870938006734E+02    0.680010201718879E-01
    0.446920938926102E+02    0.678183907739014E-01
    0.446970939845470E+02    0.676426724279239E-01
    0.447020940764837E+02    0.674724528650308E-01
    0.447070941684205E+02    0.673064217453408E-01
    0.447120942603573E+02    0.671433426044536E-01
    0.447170943522941E+02    0.669820058143177E-01
    0.447220944442309E+02    0.668211709199376E-01
    0.447270945361677E+02    0.666594973686560E-01
    0.447320946281044E+02    0.664954564526603E-01
    0.447370947200412E+02    0.663272105849337E-01
    0.447420948119780E+02    0.661524377125582E-01
    0.447470949039148E+02    0.659680603526399E-01
    0.447520949958516E+02    0.657698057541751E-01
    0.447570950877884E+02    0.655514540683848E-01
    0.447620951797252E+02    0.653034806235901E-01
    0.447670952716620E+02    0.650104506861570E-01
    0.447720953635987E+02    0.646456828103221E-01
    0.447770954555355E+02    0.641596855005691E-01
    0.447820955474723E+02    0.634562456330180E-01
    0.447870956394091E+02    0.623982395598873E-01
    0.447920957313459E+02    0.624916850956801E-01
    0.447970958232827E+02    0.722211631147773E-01
    0.448020959152194E+02    0.704316819837379E-01
    0.448070960071562E+02    0.686362726154158E-01
    0.448120960990930E+02    0.676018834140252E-01
    0.448170961910298E+02    0.669997543055042E-01
    0.448220962829666E+02    0.666340578151777E-01
    0.448270963749034E+02    0.663088976627132E-01
    0.448320964668402E+02    0.660354567408793E-01
    0.448370965587769E+02    0.657950712480080E-01
    0.448420966507137E+02    0.655744313303105E-01
    0.448470967426505E+02    0.653635722553351E-01
    0.448520968345873E+02    0.651537201906341E-01
    0.448570969265241E+02    0.649353274648937E-01
    0.448620970184609E+02    0.646954305709097E-01
    0.448670971103977E+02    0.644125161543294E-01
    0.448720972023344E+02    0.640436215985839E-01
    0.448770972942712E+02    0.634838272391908E-01
    0.448820973862080E+02    0.624108064541177E-01
    0.448870974781448E+02    0.620909055622959E-01
    0.448920975700816E+02    0.694853527370649E-01
    0.448970976620184E+02    0.666653788792659E-01
    0.449020977539552E+02    0.658839946545886E-01
    0.449070978458919E+02    0.653757120645734E-01
    0.449120979378287E+02    0.650129678483399E-01
    0.449170980297655E+02    0.647084605238699E-01
    0.449220981217023E+02    0.644138584362740E-01
    0.449270982136391E+02    0.640816654693001E-01
    0.449320983055759E+02    0.636192106730408E-01
    0.449370983975127E+02    0.626919836182022E-01
    0.449420984894494E+02    0.628158521070853E-01
    0.449470985813862E+02    0.666937672666470E-01
    0.449520986733230E+02    0.652321795099453E-01
    0.449570987652598E+02    0.646353853049584E-01
    0.449620988571966E+02    0.642096509285479E-01
    0.449670989491334E+02    0.637568110521879E-01
    0.449720990410702E+02    0.629421529018509E-01
    0.449770991330069E+02    0.661934020826887E-01
    0.449820992249437E+02    0.653300343183764E-01
    0.449870993168805E+02    0.643573955648644E-01
    0.449920994088173E+02    0.637717465107821E-01
    0.449970995007541E+02    0.627614433865970E-01
    0.450020995926909E+02    0.669333921963913E-01
    0.450070996846277E+02    0.642776295993144E-01
    0.450120997765644E+02    0.634538754054940E-01
    0.450170998685012E+02    0.666227740543059E-01
    0.450220999604380E+02    0.641249198331496E-01
    0.450271000523748E+02    0.628183344189277E-01
    0.450321001443116E+02    0.643934808156878E-01
    0.450371002362484E+02    0.625791607184553E-01
    0.450421003281851E+02    0.637621440980689E-01
    0.450471004201219E+02    0.645375492655408E-01
    0.450521005120587E+02    0.651829035999381E-01
    0.450571006039955E+02    0.641780306472341E-01
    0.450621006959323E+02    0.627960823204700E-01
    0.450671007878691E+02    0.626836550016200E-01
    0.450721008798059E+02    0.627076431473112E-01
    0.450771009717427E+02    0.616432348870760E-01
    0.450821010636794E+02    0.631242603361453E-01
    0.450871011556162E+02    0.636778947665116E-01
    0.450921012475530E+02    0.636531164855185E-01
    0.450971013394898E+02    0.636289475833667E-01
    0.451021014314266E+02    0.636053904350625E-01
    0.451071015233634E+02    0.635824442606692E-01
    0.451121016153001E+02    0.635601095064209E-01
    0.451171017072369E+02    0.635383737595624E-01
    0.451221017991737E+02    0.635172363813550E-01
    0.451271018911105E+02    0.634966875443175E-01
    0.451321019830473E+02    0.634767178155667E-01
    0.451371020749841E+02    0.634573169664692E-01
    0.451421021669209E+02    0.634384742778477E-01
    0.451471022588577E+02    0.634201778043288E-01
    0.451521023507944E+02    0.634024203236108E-01
    0.451571024427312E+02    0.633851880719872E-01
    0.451621025346680E+02    0.633684725673211E-01
    0.451671026266048E+02    0.633522648738961E-01
    0.451721027185416E+02    0.633365576975697E-01
    0.451771028104784E+02    0.633213438029266E-01
    0.451821029024151E+02    0.633066177898040E-01
    0.451871029943519E+02    0.632923757079357E-01
    0.451921030862887E+02    0.632786140785011E-01
    0.451971031782255E+02    0.632653312183723E-01
    0.452021032701623E+02    0.632525264014656E-01
    0.452071033620991E+02    0.632401999771347E-01
    0.452121034540359E+02    0.632283532657841E-01
    0.452171035459726E+02    0.632169884455719E-01
    0.452221036379094E+02    0.632061084287237E-01
    0.452271037298462E+02    0.631957167310757E-01
    0.452321038217830E+02    0.631858173384425E-01
    0.452371039137198E+02    0.631764145734502E-01
    0.452421040056566E+02    0.631675129658332E-01
    0.452471040975934E+02    0.631591171277616E-01
    0.452521041895301E+02    0.631512316430768E-01
    0.452571042814669E+02    0.631438609562073E-01
    0.452621043734037E+02    0.631370092846995E-01
    0.452671044653405E+02    0.631306805333887E-01
    0.452721045572773E+02    0.631248782599750E-01
    0.452771046492141E+02    0.631196055434870E-01
    0.452821047411509E+02    0.631148650452435E-01
    0.452871048330876E+02    0.631106589216494E-01
    0.452921049250244E+02    0.631069888352077E-01
    0.452971050169612E+02    0.631038559419380E-01
    0.453021051088980E+02    0.631012609226148E-01
    0.453071052008348E+02    0.630992039923539E-01
    0.453121052927716E+02    0.630976849382861E-01
    0.453171053847084E+02    0.630967031498612E-01
    0.453221054766451E+02    0.630962576937619E-01
    0.453271055685819E+02    0.630963473253879E-01
    0.453321056605187E+02    0.630969705731663E-01
    0.453371057524555E+02    0.630981257868522E-01
    0.453421058443923E+02    0.630998111973962E-01
    0.453471059363291E+02    0.631020249760850E-01
    0.453521060282659E+02    0.631047652925376E-01
    0.453571061202026E+02    0.631080303707299E-01
    0.453621062121394E+02    0.631118185459379E-01
    0.453671063040762E+02    0.631161282747361E-01
    0.453721063960130E+02    0.631209582869009E-01
    0.453771064879498E+02    0.631263074838607E-01
    0.453821065798866E+02    0.631321750659382E-01
    0.453871066718234E+02    0.631385605329986E-01
    0.453921067637601E+02    0.631454637076777E-01
    0.453971068556969E+02    0.631528847452993E-01
    0.454021069476337E+02    0.631608242151944E-01
    0.454071070395705E+02    0.631692829021286E-01
    0.454121071315073E+02    0.631782620835438E-01
    0.454171072234441E+02    0.631877633320456E-01
    0.454221073153808E+02    0.631977885677939E-01
    0.454271074073176E+02    0.632083400395755E-01
    0.454321074992544E+02    0.632194203072071E-01
    0.454371075911912E+02    0.632310322212650E-01
    0.454421076831280E+02    0.632431788999192E-01
    0.454471077750648E+02    0.632558637041135E-01
    0.454521078670016E+02    0.632690902108348E-01
    0.454571079589384E+02    0.632828621856331E-01
    0.454621080508751E+02    0.632971835538009E-01
    0.454671081428119E+02    0.633120583726453E-01
    0.454721082347487E+02    0.633274908020342E-01
    0.454771083266855E+02    0.633434850796901E-01
    0.454821084186223E+02    0.633600455172043E-01
    0.454871085105591E+02    0.633771761748015E-01
    0.454921086024958E+02    0.633948817807349E-01
    0.454971086944326E+02    0.634131663699342E-01
    0.455021087863694E+02    0.634320232656890E-01
    0.455071088783062E+02    0.634514887805480E-01
    0.455121089702430E+02    0.634715352546771E-01
    0.455171090621798E+02    0.634921769878467E-01
    0.455221091541166E+02    0.635134178248202E-01
    0.455271092460533E+02    0.635352614388840E-01
    0.455321093379901E+02    0.635577113439459E-01
    0.455371094299269E+02    0.635807708843369E-01
    0.455421095218637E+02    0.636044431330329E-01
    0.455471096138005E+02    0.636287315051919E-01
    0.455521097057373E+02    0.636536382936292E-01
    0.455571097976741E+02    0.636791663450239E-01
    0.455621098896108E+02    0.637053180781757E-01
    0.455671099815476E+02    0.637320957308066E-01
    0.455721100734844E+02    0.637595013517204E-01
    0.455771101654212E+02    0.637875368011447E-01
    0.455821102573580E+02    0.638162037522237E-01
    0.455871103492948E+02    0.638455036889886E-01
    0.455921104412316E+02    0.638754378903634E-01
    0.455971105331683E+02    0.639060072553263E-01
    0.456021106251051E+02    0.639366442908541E-01
    0.456071107170419E+02    0.639690595486224E-01
    0.456121108089787E+02    0.640015408221745E-01
    0.456171109009155E+02    0.640346617806648E-01
    0.456221109928523E+02    0.640684211639643E-01
    0.456271110847891E+02    0.641028203408500E-01
    0.456321111767258E+02    0.641378593385026E-01
    0.456371112686626E+02    0.641735383104165E-01
    0.456421113605994E+02    0.642098573577890E-01
    0.456471114525362E+02    0.642468165488294E-01
    0.456521115444730E+02    0.642844160756398E-01
    0.456571116364098E+02    0.643226852212775E-01
    0.456621117283466E+02    0.643615322034063E-01
    0.456671118202833E+02    0.644010513148022E-01
    0.456721119122201E+02    0.644412097003082E-01
    0.456771120041569E+02    0.644820074532104E-01
    0.456821120960937E+02    0.645234444846421E-01
    0.456871121880305E+02    0.645655206946540E-01
    0.456921122799673E+02    0.646082360121339E-01
    0.456971123719041E+02    0.646515905254876E-01
    0.457021124638408E+02    0.646955831756221E-01
    0.457071125557776E+02    0.647402157294793E-01
    0.457121126477144E+02    0.647854872912906E-01
    0.457171127396512E+02    0.648313981258852E-01
    0.457221128315880E+02    0.648779484947828E-01
    0.457271129235248E+02    0.649251387203334E-01
    0.457321130154616E+02    0.649729692107862E-01
    0.457371131073983E+02    0.650214405517845E-01
    0.457421131993351E+02    0.650705528894893E-01
    0.457471132912719E+02    0.651203074894629E-01
    0.457521133832087E+02    0.651707048506061E-01
    0.457571134751455E+02    0.652217458779548E-01
    0.457621135670823E+02    0.652734315575194E-01
    0.457671136590191E+02    0.653257629755389E-01
    0.457721137509558E+02    0.653787413193607E-01
    0.457771138428926E+02    0.654323678759755E-01
    0.457821139348294E+02    0.654866440300215E-01
    0.457871140267662E+02    0.655415712604531E-01
    0.457921141187030E+02    0.655971511295285E-01
    0.457971142106398E+02    0.656533853245171E-01
    0.458021143025765E+02    0.657102755460585E-01
    0.458071143945133E+02    0.657678236235515E-01
    0.458121144864501E+02    0.658260314396231E-01
    0.458171145783869E+02    0.658849009411345E-01
    0.458221146703237E+02    0.659444341323868E-01
    0.458271147622605E+02    0.660046330623228E-01
    0.458321148541973E+02    0.660654998378995E-01
    0.458371149461341E+02    0.661270365865265E-01
    0.458421150380708E+02    0.661892454733414E-01
    0.458471151300076E+02    0.662521286862353E-01
    0.458521152219444E+02    0.663156884307054E-01
    0.458571153138812E+02    0.663799269244657E-01
    0.458621154058180E+02    0.664448463924559E-01
    0.458671154977548E+02    0.665104490625320E-01
    0.458721155896915E+02    0.665767371617475E-01
    0.458771156816283E+02    0.666437129137466E-01
    0.458821157735651E+02    0.667113785359344E-01
    0.458871158655019E+02    0.667797362393749E-01
    0.458921159574387E+02    0.668487882295571E-01
    0.458971160493755E+02    0.669185366574304E-01
    0.459021161413123E+02    0.669889850659098E-01
    0.459071162332490E+02    0.670601316995688E-01
    0.459121163251858E+02    0.671319832749723E-01
    0.459171164171226E+02    0.672045393541822E-01
    0.459221165090594E+02    0.672778031096661E-01
    0.459271166009962E+02    0.673517765755924E-01
    0.459321166929330E+02    0.674264619886358E-01
    0.459371167848698E+02    0.675018616288856E-01
    0.459421168768065E+02    0.675779778199447E-01
    0.459471169687433E+02    0.676548129364693E-01
    0.459521170606801E+02    0.677323694135309E-01
    0.459571171526169E+02    0.678106497567481E-01
    0.459621172445537E+02    0.678896565524776E-01
    0.459671173364905E+02    0.679693924788553E-01
    0.459721174284273E+02    0.680498603164951E-01
    0.459771175203640E+02    0.681310629594605E-01
    0.459821176123008E+02    0.682130034260561E-01
    0.459871177042376E+02    0.682956848694079E-01
    0.459921177961744E+02    0.683791105877423E-01
    0.459971178881112E+02    0.684632840313421E-01
    0.460021179800480E+02    0.685482088282584E-01
    0.460071180719848E+02    0.686338887572321E-01
    0.460121181639215E+02    0.687203277942053E-01
    0.460171182558583E+02    0.688075300983916E-01
    0.460221183477951E+02    0.688955000231916E-01
    0.460271184397319E+02    0.689842421213493E-01
    0.460321185316687E+02    0.690737611490644E-01
    0.460371186236055E+02    0.691640620691068E-01
    0.460421187155423E+02    0.692551500531155E-01
    0.460471188074790E+02    0.693470304836338E-01
    0.460521188994158E+02    0.694397089591106E-01
    0.460571189913526E+02    0.695331913267821E-01
    0.460621190832894E+02    0.696274854706143E-01
    0.460671191752262E+02    0.697225908740013E-01
    0.460721192671630E+02    0.698185215108488E-01
    0.460771193590998E+02    0.699152811492664E-01
    0.460821194510365E+02    0.700128759782730E-01
    0.460871195429733E+02    0.701113137664982E-01
    0.460921196349101E+02    0.702106012139638E-01
    0.460971197268469E+02    0.703107455724632E-01
    0.461021198187837E+02    0.704117542045974E-01
    0.461071199107205E+02    0.705136345928290E-01
    0.461121200026572E+02    0.706163943283055E-01
    0.461171200945940E+02    0.707200410974284E-01
    0.461221201865308E+02    0.708245826677225E-01
    0.461271202784676E+02    0.709300268732090E-01
    0.461321203704044E+02    0.710363815997090E-01
    0.461371204623412E+02    0.711436547696422E-01
    0.461421205542780E+02    0.712518543273009E-01
    0.461471206462148E+02    0.713609882233866E-01
    0.461521207381515E+02    0.714710644008985E-01
    0.461571208300883E+02    0.715820907793461E-01
    0.461621209220251E+02    0.716940752339582E-01
    0.461671210139619E+02    0.718070251358202E-01
    0.461721211058987E+02    0.719209498572446E-01
    0.461771211978355E+02    0.720358553469042E-01
    0.461821212897722E+02    0.721517499357466E-01
    0.461871213817090E+02    0.722686408921526E-01
    0.461921214736458E+02    0.723865361131416E-01
    0.461971215655826E+02    0.725054423790710E-01
    0.462021216575194E+02    0.726253671842010E-01
    0.462071217494562E+02    0.727463175354233E-01
    0.462121218413930E+02    0.728683003680347E-01
    0.462171219333298E+02    0.729913224886283E-01
    0.462221220252665E+02    0.731153905703198E-01
    0.462271221172033E+02    0.732405111513915E-01
    0.462321222091401E+02    0.733666906354091E-01
    0.462371223010769E+02    0.734939352925665E-01
    0.462421223930137E+02    0.736222512623272E-01
    0.462471224849505E+02    0.737516445571422E-01
    0.462521225768872E+02    0.738821210672201E-01
    0.462571226688240E+02    0.740136865664994E-01
    0.462621227607608E+02    0.741463467194883E-01
    0.462671228526976E+02    0.742801070890070E-01
    0.462721229446344E+02    0.744149731450259E-01
    0.462771230365712E+02    0.745509502733938E-01
    0.462821231285080E+02    0.746880437005781E-01
    0.462871232204447E+02    0.748262589509409E-01
    0.462921233123815E+02    0.749656009429876E-01
    0.462971234043183E+02    0.751060749262479E-01
    0.463021234962551E+02    0.752476860522193E-01
    0.463071235881919E+02    0.753904394280250E-01
    0.463121236801287E+02    0.755343401735034E-01
    0.463171237720655E+02    0.756793934177945E-01
    0.463221238640022E+02    0.758256043167873E-01
    0.463271239559390E+02    0.759729780425053E-01
    0.463321240478758E+02    0.761215198547800E-01
    0.463371241398126E+02    0.762712350413630E-01
    0.463421242317494E+02    0.764221289742984E-01
    0.463471243236862E+02    0.765742071090506E-01
    0.463521244156230E+02    0.767274749958548E-01
    0.463571245075597E+02    0.768819382871611E-01
    0.463621245994965E+02    0.770376027764304E-01
    0.463671246914333E+02    0.771944743232321E-01
    0.463721247833701E+02    0.773525589757287E-01
    0.463771248753069E+02    0.775118628988593E-01
    0.463821249672437E+02    0.776723924065590E-01
    0.463871250591805E+02    0.778341539654742E-01
    0.463921251511172E+02    0.779971542000903E-01
    0.463971252430540E+02    0.781613998963886E-01
    0.464021253349908E+02    0.783268980053396E-01
    0.464071254269276E+02    0.784936556472023E-01
    0.464121255188644E+02    0.786616801106925E-01
    0.464171256108012E+02    0.788309788510357E-01
    0.464221257027380E+02    0.790015594998039E-01
    0.464271257946747E+02    0.791734298552652E-01
    0.464321258866115E+02    0.793465978844492E-01
    0.464371259785483E+02    0.795210717210105E-01
    0.464421260704851E+02    0.796968596625484E-01
    0.464471261624219E+02    0.798739701675966E-01
    0.464521262543587E+02    0.800524118520995E-01
    0.464571263462955E+02    0.802321934855177E-01
    0.464621264382322E+02    0.804133239865496E-01
    0.464671265301690E+02    0.805958124186198E-01
    0.464721266221058E+02    0.807796679852302E-01
    0.464771267140426E+02    0.809649000251092E-01
    0.464821268059794E+02    0.811515180073276E-01
    0.464871268979162E+02    0.813395315265021E-01
    0.464921269898529E+02    0.815289502979660E-01
    0.464971270817897E+02    0.817197841531305E-01
    0.465021271737265E+02    0.819120430351695E-01
    0.465071272656633E+02    0.821057369931918E-01
    0.465121273576001E+02    0.823008761779948E-01
    0.465171274495369E+02    0.824974708108796E-01
    0.465221275414737E+02    0.826955316879466E-01
    0.465271276334105E+02    0.828950683229001E-01
    0.465321277253472E+02    0.830960919604990E-01
    0.465371278172840E+02    0.832986130802045E-01
    0.465421279092208E+02    0.835026423959231E-01
    0.465471280011576E+02    0.837081907194581E-01
    0.465521280930944E+02    0.839152689537893E-01
    0.465571281850312E+02    0.841238880915226E-01
    0.465621282769679E+02    0.843340592094288E-01
    0.465671283689047E+02    0.845457934293377E-01
    0.465721284608415E+02    0.847590995044279E-01
    0.465771285527783E+02    0.849739975901731E-01
    0.465821286447151E+02    0.851904894415565E-01
    0.465871287366519E+02    0.854085903694923E-01
    0.465921288285887E+02    0.856283119864106E-01
    0.465971289205254E+02    0.858496661010117E-01
    0.466021290124622E+02    0.860726646238821E-01
    0.466071291043990E+02    0.862973200886277E-01
    0.466121291963358E+02    0.865236438177141E-01
    0.466171292882726E+02    0.867516489518422E-01
    0.466221293802094E+02    0.869813475931140E-01
    0.466271294721462E+02    0.872127526430324E-01
    0.466321295640829E+02    0.874458768948988E-01
    0.466371296560197E+02    0.876807333699827E-01
    0.466421297479565E+02    0.879173352906395E-01
    0.466471298398933E+02    0.881556954378990E-01
    0.466521299318301E+02    0.883958289635269E-01
    0.466571300237669E+02    0.886377482863649E-01
    0.466621301157037E+02    0.888814677995642E-01
    0.466671302076404E+02    0.891270017434042E-01
    0.466721302995772E+02    0.893743645765420E-01
    0.466771303915140E+02    0.896235709907770E-01
    0.466821304834508E+02    0.898746359190320E-01
    0.466871305753876E+02    0.901275745424361E-01
    0.466921306673244E+02    0.903824022962719E-01
    0.466971307592612E+02    0.906391348761172E-01
    0.467021308511979E+02    0.908977882393633E-01
    0.467071309431347E+02    0.911583789849312E-01
    0.467121310350715E+02    0.914209226099916E-01
    0.467171311270083E+02    0.916854368633747E-01
    0.467221312189451E+02    0.919519385273521E-01
    0.467271313108819E+02    0.922204449633499E-01
    0.467321314028187E+02    0.924909738272371E-01
    0.467371314947554E+02    0.927635430700619E-01
    0.467421315866922E+02    0.930381709357665E-01
    0.467471316786290E+02    0.933148759549677E-01
    0.467521317705658E+02    0.935936768870668E-01
    0.467571318625026E+02    0.938745905102447E-01
    0.467621319544394E+02    0.941576452876182E-01
    0.467671320463762E+02    0.944428504329457E-01
    0.467721321383129E+02    0.947302305295613E-01
    0.467771322302497E+02    0.950198034426444E-01
    0.467821323221865E+02    0.953115945999465E-01
    0.467871324141233E+02    0.956056214754755E-01
    0.467921325060601E+02    0.959019060779149E-01
    0.467971325979969E+02    0.962004700457414E-01
    0.468021326899337E+02    0.965013352771044E-01
    0.468071327818704E+02    0.968045239706015E-01
    0.468121328738072E+02    0.971100586150504E-01
    0.468171329657440E+02    0.974179619866311E-01
    0.468221330576808E+02    0.977282573942855E-01
    0.468271331496176E+02    0.980409677500567E-01
    0.468321332415544E+02    0.983561171040427E-01
    0.468371333334912E+02    0.986737293539969E-01
    0.468421334254279E+02    0.989938287718820E-01
    0.468471335173647E+02    0.993164399325275E-01
    0.468521336093015E+02    0.996415876635221E-01
    0.468571337012383E+02    0.999692972063786E-01
    0.468621337931751E+02    0.100299593965777E+00
    0.468671338851119E+02    0.100632503708324E+00
    0.468721339770486E+02    0.100968052489223E+00
    0.468771340689854E+02    0.101306266654003E+00
    0.468821341609222E+02    0.101647172757772E+00
    0.468871342528590E+02    0.101990798279930E+00
    0.468921343447958E+02    0.102337169745065E+00
    0.468971344367326E+02    0.102686315102330E+00
    0.469021345286694E+02    0.103038262199388E+00
    0.469071346206062E+02    0.103393039228530E+00
    0.469121347125429E+02    0.103750674685676E+00
    0.469171348044797E+02    0.104111197533122E+00
    0.469221348964165E+02    0.104474636750047E+00
    0.469271349883533E+02    0.104841021940771E+00
    0.469321350802901E+02    0.105210382929963E+00
    0.469371351722269E+02    0.105582749897205E+00
    0.469421352641636E+02    0.105958153370320E+00
    0.469471353561004E+02    0.106336624233511E+00
    0.469521354480372E+02    0.106718193734174E+00
    0.469571355399740E+02    0.107102893505301E+00
    0.469621356319108E+02    0.107490755365414E+00
    0.469671357238476E+02    0.107881811979645E+00
    0.469721358157844E+02    0.108276095921494E+00
    0.469771359077211E+02    0.108673640372479E+00
    0.469821359996579E+02    0.109074478899050E+00
    0.469871360915947E+02    0.109478645456620E+00
    0.469921361835315E+02    0.109886174456936E+00
    0.469971362754683E+02    0.110297100711435E+00
    0.470021363674051E+02    0.110711459476783E+00
    0.470071364593419E+02    0.111129286454396E+00
    0.470121365512786E+02    0.111550617799436E+00
    0.470171366432154E+02    0.111975490131036E+00
    0.470221367351522E+02    0.112403939818985E+00
    0.470271368270890E+02    0.112836006535418E+00
    0.470321369190258E+02    0.113271726259720E+00
    0.470371370109626E+02    0.113711138218052E+00
    0.470421371028994E+02    0.114154281467038E+00
    0.470471371948361E+02    0.114601195574658E+00
    0.470521372867729E+02    0.115051920630415E+00
    0.470571373787097E+02    0.115506497254527E+00
    0.470621374706465E+02    0.115964966606406E+00
    0.470671375625833E+02    0.116427370393227E+00
    0.470721376545201E+02    0.116893750878860E+00
    0.470771377464569E+02    0.117364150892404E+00
    0.470821378383936E+02    0.117838613837051E+00
    0.470871379303304E+02    0.118317183700176E+00
    0.470921380222672E+02    0.118799905281661E+00
    0.470971381142040E+02    0.119286823051064E+00
    0.471021382061408E+02    0.119777983528842E+00
    0.471071382980776E+02    0.120273432859940E+00
    0.471121383900144E+02    0.120773218076775E+00
    0.471171384819511E+02    0.121277386845696E+00
    0.471221385738879E+02    0.121785987478293E+00
    0.471271386658247E+02    0.122299068941600E+00
    0.471321387577615E+02    0.122816680868719E+00
    0.471371388496983E+02    0.123338873574536E+00
    0.471421389416351E+02    0.123865698095232E+00
    0.471471390335719E+02    0.124397203406783E+00
    0.471521391255086E+02    0.124933449749673E+00
    0.471571392174454E+02    0.125474479320010E+00
    0.471621393093822E+02    0.126020356563311E+00
    0.471671394013190E+02    0.126571129358931E+00
    0.471721394932558E+02    0.127126854659542E+00
    0.471771395851926E+02    0.127687588634566E+00
    0.471821396771293E+02    0.128253388166527E+00
    0.471871397690661E+02    0.128824310915824E+00
    0.471921398610029E+02    0.129400415352009E+00
    0.471971399529397E+02    0.129981760817719E+00
    0.472021400448765E+02    0.130568403460535E+00
    0.472071401368133E+02    0.131160415095803E+00
    0.472121402287501E+02    0.131757847406561E+00
    0.472171403206869E+02    0.132360766173428E+00
    0.472221404126236E+02    0.132969235053507E+00
    0.472271405045604E+02    0.133583318581398E+00
    0.472321405964972E+02    0.134203082222537E+00
    0.472371406884340E+02    0.134828592397856E+00
    0.472421407803708E+02    0.135459916505834E+00
    0.472471408723076E+02    0.136097122943559E+00
    0.472521409642443E+02    0.136740281117678E+00
    0.472571410561811E+02    0.137389461541919E+00
    0.472621411481179E+02    0.138044735683705E+00
    0.472671412400547E+02    0.138706176193525E+00
    0.472721413319915E+02    0.139373856809115E+00
    0.472771414239283E+02    0.140047852412137E+00
    0.472821415158651E+02    0.140728239051526E+00
    0.472871416078018E+02    0.141415094011014E+00
    0.472921416997386E+02    0.142108495689162E+00
    0.472971417916754E+02    0.142808523868766E+00
    0.473021418836122E+02    0.143515259548295E+00
    0.473071419755490E+02    0.144228785050734E+00
    0.473121420674858E+02    0.144949184045127E+00
    0.473171421594226E+02    0.145676541577679E+00
    0.473221422513593E+02    0.146410944103801E+00
    0.473271423432961E+02    0.147152479522339E+00
    0.473321424352329E+02    0.147901237209343E+00
    0.473371425271697E+02    0.148657308052846E+00
    0.473421426191065E+02    0.149420784486117E+00
    0.473471427110433E+02    0.150191760543514E+00
    0.473521428029801E+02    0.150970331843885E+00
    0.473571428949168E+02    0.151756595700034E+00
    0.473621429868536E+02    0.152550651106195E+00
    0.473671430787904E+02    0.153352598788162E+00
    0.473721431707272E+02    0.154162541107612E+00
    0.473771432626640E+02    0.154980582324703E+00
    0.473821433546008E+02    0.155806829963814E+00
    0.473871434465376E+02    0.156641390273083E+00
    0.473921435384743E+02    0.157484373907914E+00
    0.473971436304111E+02    0.158335894129474E+00
    0.474021437223479E+02    0.159196062453489E+00
    0.474071438142847E+02    0.160064996849281E+00
    0.474121439062215E+02    0.160942815193558E+00
    0.474171439981583E+02    0.161829637883493E+00
    0.474221440900951E+02    0.162725587553368E+00
    0.474271441820318E+02    0.163630789108341E+00
    0.474321442739686E+02    0.164545369770979E+00
    0.474371443659054E+02    0.165469459127917E+00
    0.474421444578422E+02    0.166403189182357E+00
    0.474471445497790E+02    0.167346694406081E+00
    0.474521446417158E+02    0.168300111791485E+00
    0.474571447336526E+02    0.169263580905601E+00
    0.474621448255893E+02    0.170237243944992E+00
    0.474671449175261E+02    0.171221245791752E+00
    0.474721450094629E+02    0.172215734070712E+00
    0.474771451013997E+02    0.173220859208243E+00
    0.474821451933365E+02    0.174236774495253E+00
    0.474871452852733E+02    0.175263636202008E+00
    0.474921453772101E+02    0.176301603120099E+00
    0.474971454691468E+02    0.177350838097377E+00
    0.475021455610836E+02    0.178411506132229E+00
    0.475071456530204E+02    0.179483775785349E+00
    0.475121457449572E+02    0.180567818823881E+00
    0.475171458368940E+02    0.181663810323657E+00
    0.475221459288308E+02    0.182771928742711E+00
    0.475271460207676E+02    0.183892355993967E+00
    0.475321461127043E+02    0.185025277520674E+00
    0.475371462046411E+02    0.186170882370990E+00
    0.475421462965779E+02    0.187329363282861E+00
    0.475471463885147E+02    0.188500916855452E+00
    0.475521464804515E+02    0.189685742806557E+00
    0.475571465723883E+02    0.190884046246818E+00
    0.475621466643250E+02    0.192096034706077E+00
    0.475671467562618E+02    0.193321925214120E+00
    0.475721468481986E+02    0.194561924017957E+00
    0.475771469401354E+02    0.195816260172184E+00
    0.475821470320722E+02    0.197085157011347E+00
    0.475871471240090E+02    0.198368844189241E+00
    0.475921472159458E+02    0.199667551789379E+00
    0.475971473078826E+02    0.200981530325168E+00
    0.476021473998193E+02    0.202311012830636E+00
    0.476071474917561E+02    0.203656251191926E+00
    0.476121475836929E+02    0.205017499184388E+00
    0.476171476756297E+02    0.206395015629456E+00
    0.476221477675665E+02    0.207789064592817E+00
    0.476271478595033E+02    0.209199915507972E+00
    0.476321479514400E+02    0.210627843303262E+00
    0.476371480433768E+02    0.212073128534695E+00
    0.476421481353136E+02    0.213536057613722E+00
    0.476471482272504E+02    0.215016922370775E+00
    0.476521483191872E+02    0.216516021485250E+00
    0.476571484111240E+02    0.218033659206186E+00
    0.476621485030608E+02    0.219570146298417E+00
    0.476671485949975E+02    0.221125800007703E+00
    0.476721486869343E+02    0.222700944225732E+00
    0.476771487788711E+02    0.224295909654708E+00
    0.476821488708079E+02    0.225911033976505E+00
    0.476871489627447E+02    0.227546662031416E+00
    0.476921490546815E+02    0.229203146007627E+00
    0.476971491466183E+02    0.230880845678080E+00
    0.477021492385550E+02    0.232580129209419E+00
    0.477071493304918E+02    0.234301365595574E+00
    0.477121494224286E+02    0.236044949388607E+00
    0.477171495143654E+02    0.237811265180025E+00
    0.477221496063022E+02    0.239600714360469E+00
    0.477271496982390E+02    0.241413706035476E+00
    0.477321497901758E+02    0.243250658208753E+00
    0.477371498821125E+02    0.245111998084985E+00
    0.477421499740493E+02    0.246998162328836E+00
    0.477471500659861E+02    0.248909597324511E+00
    0.477521501579229E+02    0.250846759453574E+00
    0.477571502498597E+02    0.252810115439189E+00
    0.477621503417965E+02    0.254800143618972E+00
    0.477671504337333E+02    0.256817323407056E+00
    0.477721505256700E+02    0.258862167941561E+00
    0.477771506176068E+02    0.260935179219916E+00
    0.477821507095436E+02    0.263036880627300E+00
    0.477871508014804E+02    0.265167806483457E+00
    0.477921508934172E+02    0.267328503456084E+00
    0.477971509853540E+02    0.269519530916488E+00
    0.478021510772908E+02    0.271741461336155E+00
    0.478071511692275E+02    0.273994880664850E+00
    0.478121512611643E+02    0.276280388728720E+00
    0.478171513531011E+02    0.278598600962862E+00
    0.478221514450379E+02    0.280950141835964E+00
    0.478271515369747E+02    0.283335659691400E+00
    0.478321516289115E+02    0.285755812390653E+00
    0.478371517208483E+02    0.288211275410505E+00
    0.478421518127850E+02    0.290702740772892E+00
    0.478471519047218E+02    0.293230918868498E+00
    0.478521519966586E+02    0.295796529626653E+00
    0.478571520885954E+02    0.298400325873268E+00
    0.478621521805322E+02    0.301043066760864E+00
    0.478671522724690E+02    0.303725534697420E+00
    0.478721523644057E+02    0.306448531589888E+00
    0.478771524563425E+02    0.309212879670628E+00
    0.478821525482793E+02    0.312019422121176E+00
    0.478871526402161E+02    0.314869023755321E+00
    0.478921527321529E+02    0.317762571696927E+00
    0.478971528240897E+02    0.320700976088304E+00
    0.479021529160265E+02    0.323685171050634E+00
    0.479071530079633E+02    0.326716114139306E+00
    0.479121530999000E+02    0.329794789986245E+00
    0.479171531918368E+02    0.332922208032519E+00
    0.479221532837736E+02    0.336099405062524E+00
    0.479271533757104E+02    0.339327445701244E+00
    0.479321534676472E+02    0.342607423338200E+00
    0.479371535595840E+02    0.345940461072852E+00
    0.479421536515207E+02    0.349327712804401E+00
    0.479471537434575E+02    0.352770363944842E+00
    0.479521538353943E+02    0.356269632946001E+00
    0.479571539273311E+02    0.359826772068845E+00
    0.479621540192679E+02    0.363443068660144E+00
    0.479671541112047E+02    0.367119846337754E+00
    0.479721542031415E+02    0.370858466240288E+00
    0.479771542950783E+02    0.374660328325496E+00
    0.479821543870150E+02    0.378526872721431E+00
    0.479871544789518E+02    0.382459581133710E+00
    0.479921545708886E+02    0.386459978307268E+00
    0.479971546628254E+02    0.390529633553750E+00
    0.480021547547622E+02    0.394670162335788E+00
    0.480071548466990E+02    0.398883227922665E+00
    0.480121549386357E+02    0.403170543119309E+00
    0.480171550305725E+02    0.407533872140067E+00
    0.480221551225093E+02    0.411975031194645E+00
    0.480271552144461E+02    0.416495894829366E+00
    0.480321553063829E+02    0.421098391114721E+00
    0.480371553983197E+02    0.425784508397766E+00
    0.480421554902565E+02    0.430556300974947E+00
    0.480471555821932E+02    0.435415877881603E+00
    0.480521556741300E+02    0.440365422007615E+00
    0.480571557660668E+02    0.445407182318370E+00
    0.480621558580036E+02    0.450543479298704E+00
    0.480671559499404E+02    0.455776707568906E+00
    0.480721560418772E+02    0.461109338595263E+00
    0.480771561338140E+02    0.466543924056255E+00
    0.480821562257507E+02    0.472083098492638E+00
    0.480871563176875E+02    0.477729582893080E+00
    0.480921564096243E+02    0.483486188026392E+00
    0.480971565015611E+02    0.489355818030270E+00
    0.481021565934979E+02    0.495341474162946E+00
    0.481071566854347E+02    0.501446258728630E+00
    0.481121567773715E+02    0.507673379190916E+00
    0.481171568693082E+02    0.514026152479034E+00
    0.481221569612450E+02    0.520508009505696E+00
    0.481271570531818E+02    0.527122499895674E+00
    0.481321571451186E+02    0.533873296952212E+00
    0.481371572370554E+02    0.540764202861189E+00
    0.481421573289922E+02    0.547799154155131E+00
    0.481471574209290E+02    0.554982227447274E+00
    0.481521575128657E+02    0.562317645453565E+00
    0.481571576048025E+02    0.569809783317847E+00
    0.481621576967393E+02    0.577463175259136E+00
    0.481671577886761E+02    0.585282521555229E+00
    0.481721578806129E+02    0.593272695770408E+00
    0.481771579725497E+02    0.601438753206975E+00
    0.481821580644865E+02    0.609785937435717E+00
    0.481871581564232E+02    0.618319690618532E+00
    0.481921582483600E+02    0.627045661555320E+00
    0.481971583402968E+02    0.635969715415221E+00
    0.482021584322336E+02    0.645097943749563E+00
    0.482071585241704E+02    0.654436675073311E+00
    0.482121586161072E+02    0.663992485882370E+00
    0.482171587080440E+02    0.673772213830520E+00
    0.482221587999807E+02    0.683782963816908E+00
    0.482271588919175E+02    0.694032133909850E+00
    0.482321589838543E+02    0.704527415908159E+00
    0.482371590757911E+02    0.715276816968791E+00
    0.482421591677279E+02    0.726288673616281E+00
    0.482471592596647E+02    0.737571668136356E+00
    0.482521593516014E+02    0.749134845947140E+00
    0.482571594435382E+02    0.760987634059845E+00
    0.482621595354750E+02    0.773139861331396E+00
    0.482671596274118E+02    0.785601769884768E+00
    0.482721597193486E+02    0.798384065576782E+00
    0.482771598112854E+02    0.811497901146545E+00
    0.482821599032222E+02    0.824954975541035E+00
    0.482871599951590E+02    0.838767303126704E+00
    0.482921600870957E+02    0.852947764637347E+00
    0.482971601790325E+02    0.867509588492994E+00
    0.483021602709693E+02    0.882466671939599E+00
    0.483071603629061E+02    0.897833551504061E+00
    0.483121604548429E+02    0.913625439524442E+00
    0.483171605467797E+02    0.929858262364132E+00
    0.483221606387164E+02    0.946548701081491E+00
    0.483271607306532E+02    0.963714234927196E+00
    0.483321608225900E+02    0.981373189760187E+00
    0.483371609145268E+02    0.999544769186038E+00
    0.483421610064636E+02    0.101824915673399E+01
    0.483471610984004E+02    0.103750750903880E+01
    0.483521611903372E+02    0.105734205788172E+01
    0.483571612822739E+02    0.107777616270671E+01
    0.483621613742107E+02    0.109883438094598E+01
    0.483671614661475E+02    0.112054254265014E+01
    0.483721615580843E+02    0.114292783053005E+01
    0.483771616500211E+02    0.116601886592901E+01
    0.483821617419579E+02    0.118984580118079E+01
    0.483871618338947E+02    0.121444041908539E+01
    0.483921619258314E+02    0.123983623985034E+01
    0.483971620177682E+02    0.126606863641393E+01
    0.484021621097050E+02    0.129317495876049E+01
    0.484071622016418E+02    0.132119466807921E+01
    0.484121622935786E+02    0.135016948166472E+01
    0.484171623855154E+02    0.138014352954995E+01
    0.484221624774522E+02    0.141116352397466E+01
    0.484271625693889E+02    0.144327894289745E+01
    0.484321626613257E+02    0.147654222890167E+01
    0.484371627532625E+02    0.151100900498443E+01
    0.484421628451993E+02    0.154673830889774E+01
    0.484471629371361E+02    0.158379284780972E+01
    0.484521630290729E+02    0.162223927557748E+01
    0.484571631210097E+02    0.166214849446241E+01
    0.484621632129464E+02    0.170359598435191E+01
    0.484671633048832E+02    0.174666216198902E+01
    0.484721633968200E+02    0.179143277352141E+01
    0.484771634887568E+02    0.183799932393470E+01
    0.484821635806936E+02    0.188645954749804E+01
    0.484871636726304E+02    0.193691792256299E+01
    0.484921637645672E+02    0.198948623992189E+01
    0.484971638565039E+02    0.204428422254956E+01
    0.485021639484407E+02    0.210144021211874E+01
    0.485071640403775E+02    0.216109192050907E+01
    0.485121641323143E+02    0.222338727853573E+01
    0.485171642242511E+02    0.228848532455850E+01
    0.485221643161879E+02    0.235655725632139E+01
    0.485271644081247E+02    0.242778754341485E+01
    0.485321645000614E+02    0.250237518445477E+01
    0.485371645919982E+02    0.258053510082158E+01
    0.485421646839350E+02    0.266249968910271E+01
    0.485471647758718E+02    0.274852055161286E+01
    0.485521648678086E+02    0.283887043104506E+01
    0.485571649597454E+02    0.293384537722722E+01
    0.485621650516822E+02    0.303376717321890E+01
    0.485671651436189E+02    0.313898606459299E+01
    0.485721652355557E+02    0.324988383027141E+01
    0.485771653274925E+02    0.336687724669796E+01
    0.485821654194293E+02    0.349042200362801E+01
    0.485871655113661E+02    0.362101714004081E+01
    0.485921656033029E+02    0.375921008060395E+01
    0.485971656952397E+02    0.390560236740433E+01
    0.486021657871764E+02    0.406085619881743E+01
    0.486071658791132E+02    0.422570190810219E+01
    0.486121659710500E+02    0.440094653937721E+01
    0.486171660629868E+02    0.458748370914511E+01
    0.486221661549236E+02    0.478630497876297E+01
    0.486271662468604E+02    0.499851300898258E+01
    0.486321663387971E+02    0.522533682402953E+01
    0.486371664307339E+02    0.546814958256198E+01
    0.486421665226707E+02    0.572848933963627E+01
    0.486471666146075E+02    0.600808339690252E+01
    0.486521667065443E+02    0.630887696006418E+01
    0.486571667984811E+02    0.663306703611743E+01
    0.486621668904179E+02    0.698314267407086E+01
    0.486671669823547E+02    0.736193299403263E+01
    0.486721670742914E+02    0.777266480238467E+01
    0.486771671662282E+02    0.821903210450604E+01
    0.486821672581650E+02    0.870528050363985E+01
    0.486871673501018E+02    0.923631037563363E+01
    0.486921674420386E+02    0.981780401515301E+01
    0.486971675339754E+02    0.104563836697240E+02
    0.487021676259121E+02    0.111598099597939E+02
    0.487071677178489E+02    0.119372339563266E+02
    0.487121678097857E+02    0.127995216855779E+02
    0.487171679017225E+02    0.137596786163217E+02
    0.487221679936593E+02    0.148334153473218E+02
    0.487271680855961E+02    0.160399182773464E+02
    0.487321681775329E+02    0.174029271723329E+02
    0.487371682694696E+02    0.189522883585926E+02
    0.487421683614064E+02    0.207262735474107E+02
    0.487471684533432E+02    0.227751826670487E+02
    0.487521685452800E+02    0.251671957991574E+02
    0.487571686372168E+02    0.279983484664089E+02
    0.487621687291536E+02    0.314104333409277E+02
    0.487671688210904E+02    0.356249081733570E+02
    0.487721689130271E+02    0.410108330121221E+02
    0.487771690049639E+02    0.482292038472458E+02
    0.487821690969007E+02    0.585591551758325E+02
    0.487871691888375E+02    0.746859075657351E+02
    0.487921692807743E+02    0.102748765909940E+03
    0.487971693727111E+02    0.158123882917250E+03
    0.488021694646479E+02    0.283400705697328E+03
    0.488071695565846E+02    0.611056307524541E+03
    0.488121696485214E+02    0.161501764977971E+04
    0.488171697404582E+02    0.531804713810849E+04
    0.488221698323950E+02    0.226333586122104E+05
    0.488271699243318E+02    0.135553519230650E+06
    0.488321700162686E+02    0.137175390607650E+07
    0.488371701082054E+02    0.360413272993478E+08
    0.488421702001421E+02    0.991834340199071E+10
    0.488471702920789E+02    0.864312215915823E+24
    0.488521703840157E+02    0.746240487215734E+10
    0.488571704759525E+02    0.312545263122173E+08
    0.488621705678893E+02    0.124706842170141E+07
    0.488671706598261E+02    0.126171500528985E+06
    0.488721707517629E+02    0.213693805025692E+05
    0.488771708436996E+02    0.507051996473185E+04
    0.488821709356364E+02    0.155127970276575E+04
    0.488871710275732E+02    0.590333377381792E+03
    0.488921711195100E+02    0.274927097961521E+03
    0.488971712114468E+02    0.153753081442112E+03
    0.489021713033836E+02    0.999706110428466E+02
    0.489071713953204E+02    0.726226167487957E+02
    0.489121714872571E+02    0.568672651253914E+02
    0.489171715791939E+02    0.467592580337262E+02
    0.489221716711307E+02    0.396905853364953E+02
    0.489271717630675E+02    0.344155658414879E+02
    0.489321718550043E+02    0.302889376155296E+02
    0.489371719469411E+02    0.269496680442198E+02
    0.489421720388779E+02    0.241807399877457E+02
    0.489471721308146E+02    0.218430174879208E+02
    0.489521722227514E+02    0.198421743984284E+02
    0.489571723146882E+02    0.181112031367393E+02
    0.489621724066250E+02    0.166006522207695E+02
    0.489671724985618E+02    0.152728920887611E+02
    0.489721725904986E+02    0.140985735170360E+02
    0.489771726824354E+02    0.130543619766810E+02
    0.489821727743721E+02    0.121213984840365E+02
    0.489871728663089E+02    0.112842456749390E+02
    0.489921729582457E+02    0.105301281468398E+02
    0.489971730501825E+02    0.984837559500606E+01
    0.490021731421193E+02    0.923000488935771E+01
    0.490071732340561E+02    0.866740054938384E+01
    0.490121733259928E+02    0.815406657242345E+01
    0.490171734179296E+02    0.768443107431673E+01
    0.490221735098664E+02    0.725369071761845E+01
    0.490271736018032E+02    0.685768557650352E+01
    0.490321736937400E+02    0.649279759598431E+01
    0.490371737856768E+02    0.615586755367629E+01
    0.490421738776136E+02    0.584412667902005E+01
    0.490471739695504E+02    0.555513998832546E+01
    0.490521740614871E+02    0.528675905962759E+01
    0.490571741534239E+02    0.503708246796633E+01
    0.490621742453607E+02    0.480442247797808E+01
    0.490671743372975E+02    0.458727687775342E+01
    0.490721744292343E+02    0.438430506004865E+01
    0.490771745211711E+02    0.419430763139183E+01
    0.490821746131078E+02    0.401620896134012E+01
    0.490871747050446E+02    0.384904219914860E+01
    0.490921747969814E+02    0.369193636319503E+01
    0.490971748889182E+02    0.354410518255481E+01
    0.491021749808550E+02    0.340483742348733E+01
    0.491071750727918E+02    0.327348847909624E+01
    0.491121751647286E+02    0.314947303701062E+01
    0.491171752566653E+02    0.303225867019237E+01
    0.491221753486021E+02    0.292136022008760E+01
    0.491271754405389E+02    0.281633486263842E+01
    0.491321755324757E+02    0.271677776362638E+01
    0.491371756244125E+02    0.262231824448357E+01
    0.491421757163493E+02    0.253261639121200E+01
    0.491471758082861E+02    0.244736004889801E+01
    0.491521759002228E+02    0.236626215259222E+01
    0.491571759921596E+02    0.228905835223545E+01
    0.491621760840964E+02    0.221550489534339E+01
    0.491671761760332E+02    0.214537673583770E+01
    0.491721762679700E+02    0.207846584205717E+01
    0.491771763599068E+02    0.201457968025405E+01
    0.491821764518436E+02    0.195353985316306E+01
    0.491871765437803E+02    0.189518087578455E+01
    0.491921766357171E+02    0.183934907284888E+01
    0.491971767276539E+02    0.178590158434053E+01
    0.492021768195907E+02    0.173470546717256E+01
    0.492071769115275E+02    0.168563688253301E+01
    0.492121770034643E+02    0.163858035980231E+01
    0.492171770954011E+02    0.159342812859376E+01
    0.492221771873378E+02    0.155007951252386E+01
    0.492271772792746E+02    0.150844037725588E+01
    0.492321773712114E+02    0.146842262837049E+01
    0.492371774631482E+02    0.142994375331379E+01
    0.492421775550850E+02    0.139292640340596E+01
    0.492471776470218E+02    0.135729801132875E+01
    0.492521777389586E+02    0.132299044295806E+01
    0.492571778308953E+02    0.128993967532816E+01
    0.492621779228321E+02    0.125808550444079E+01
    0.492671780147689E+02    0.122737127540155E+01
    0.492721781067057E+02    0.119774363491238E+01
    0.492771781986425E+02    0.116915230360885E+01
    0.492821782905793E+02    0.114154986646441E+01
    0.492871783825161E+02    0.111489157965014E+01
    0.492921784744528E+02    0.108913519239520E+01
    0.492971785663896E+02    0.106424078251843E+01
    0.493021786583264E+02    0.104017060449355E+01
    0.493071787502632E+02    0.101688894885977E+01
    0.493121788422000E+02    0.994362012188165E+00
    0.493171789341368E+02    0.972557776551184E+00
    0.493221790260736E+02    0.951445897803042E+00
    0.493271791180103E+02    0.930997601918701E+00
    0.493321792099471E+02    0.911185588752445E+00
    0.493371793018839E+02    0.891983942775044E+00
    0.493421793938207E+02    0.873368050079621E+00
    0.493471794857575E+02    0.855314511171299E+00
    0.493521795776943E+02    0.837801101389421E+00
    0.493571796696311E+02    0.820806657426498E+00
    0.493621797615678E+02    0.804311047071442E+00
    0.493671798535046E+02    0.788295100441150E+00
    0.493721799454414E+02    0.772740556101144E+00
    0.493771800373782E+02    0.757630010064278E+00
    0.493821801293150E+02    0.742946868047177E+00
    0.493871802212518E+02    0.728675300787595E+00
    0.493921803131885E+02    0.714800202203385E+00
    0.493971804051253E+02    0.701307150191492E+00
    0.494021804970621E+02    0.688182369882038E+00
    0.494071805889989E+02    0.675412699167809E+00
    0.494121806809357E+02    0.662985556355593E+00
    0.494171807728725E+02    0.650888909788737E+00
    0.494221808648093E+02    0.639111249304374E+00
    0.494271809567460E+02    0.627641559403424E+00
    0.494321810486828E+02    0.616469294013383E+00
    0.494371811406196E+02    0.605584352740274E+00
    0.494421812325564E+02    0.594977058510625E+00
    0.494471813244932E+02    0.584638136519694E+00
    0.494521814164300E+02    0.574558694426872E+00
    0.494571815083668E+02    0.564730203979153E+00
    0.494621816003035E+02    0.555144527076060E+00
    0.494671816922403E+02    0.545793667325264E+00
    0.494721817841771E+02    0.536670234831538E+00
    0.494771818761139E+02    0.527766935289709E+00
    0.494821819680507E+02    0.519076813043719E+00
    0.494871820599875E+02    0.510593155574521E+00
    0.494921821519243E+02    0.502309616612327E+00
    0.494971822438610E+02    0.494219938690965E+00
    0.495021823357978E+02    0.486318203204238E+00
    0.495071824277346E+02    0.478598691463784E+00
    0.495121825196714E+02    0.471055899491574E+00
    0.495171826116082E+02    0.463684528534088E+00
    0.495221827035450E+02    0.456479475985647E+00
    0.495271827954818E+02    0.449435826767795E+00
    0.495321828874185E+02    0.442548845171479E+00
    0.495371829793553E+02    0.435813965618035E+00
    0.495421830712921E+02    0.429226791737561E+00
    0.495471831632289E+02    0.422783077293548E+00
    0.495521832551657E+02    0.416478731221963E+00
    0.495571833471025E+02    0.410309805030543E+00
    0.495621834390393E+02    0.404272488626268E+00
    0.495671835309760E+02    0.398363104499402E+00
    0.495721836229128E+02    0.392578101744355E+00
    0.495771837148496E+02    0.386914051242190E+00
    0.495821838067864E+02    0.381367641164835E+00
    0.495871838987232E+02    0.375935670338431E+00
    0.495921839906600E+02    0.370615046596906E+00
    0.495971840825968E+02    0.365402780349180E+00
    0.496021841745335E+02    0.360295981126912E+00
    0.496071842664703E+02    0.355291853960099E+00
    0.496121843584071E+02    0.350387695170868E+00
    0.496171844503439E+02    0.345580889127806E+00
    0.496221845422807E+02    0.340868904753362E+00
    0.496271846342175E+02    0.336249292283715E+00
    0.496321847261543E+02    0.331719680170236E+00
    0.496371848180910E+02    0.327277772112165E+00
    0.496421849100278E+02    0.322921344223197E+00
    0.496471850019646E+02    0.318648242325269E+00
    0.496521850939014E+02    0.314456379339497E+00
    0.496571851858382E+02    0.310343732831028E+00
    0.496621852777750E+02    0.306308342609467E+00
    0.496671853697118E+02    0.302348308466772E+00
    0.496721854616485E+02    0.298461787998586E+00
    0.496771855535853E+02    0.294646994550756E+00
    0.496821856455221E+02    0.290902194925929E+00
    0.496871857374589E+02    0.287225708272194E+00
    0.496921858293957E+02    0.283615903195734E+00
    0.496971859213325E+02    0.280071196696751E+00
    0.497021860132692E+02    0.276590052267671E+00
    0.497071861052060E+02    0.273170978286589E+00
    0.497121861971428E+02    0.269812526461726E+00
    0.497171862890796E+02    0.266513290338295E+00
    0.497221863810164E+02    0.263271903863178E+00
    0.497271864729532E+02    0.260087040008471E+00
    0.497321865648900E+02    0.256957409446717E+00
    0.497371866568268E+02    0.253881759279470E+00
    0.497421867487635E+02    0.250858871815671E+00
    0.497471868407003E+02    0.247887563395621E+00
    0.497521869326371E+02    0.244966683261850E+00
    0.497571870245739E+02    0.242095112472311E+00
    0.497621871165107E+02    0.239271762855063E+00
    0.497671872084475E+02    0.236495576002616E+00
    0.497721873003842E+02    0.233765522304026E+00
    0.497771873923210E+02    0.231080600013184E+00
    0.497821874842578E+02    0.228439834352028E+00
    0.497871875761946E+02    0.225842276647340E+00
    0.497921876681314E+02    0.223287003480397E+00
    0.497971877600682E+02    0.220773115954351E+00
    0.498021878520050E+02    0.218299738809410E+00
    0.498071879439417E+02    0.215866019771747E+00
    0.498121880358785E+02    0.213471128798784E+00
    0.498171881278153E+02    0.211114257392849E+00
    0.498221882197521E+02    0.208794617935506E+00
    0.498271883116889E+02    0.206511443046293E+00
    0.498321884036257E+02    0.204263984971620E+00
    0.498371884955625E+02    0.202051515041631E+00
    0.498421885874992E+02    0.199873324472314E+00
    0.498471886794360E+02    0.197728714203055E+00
    0.498521887713728E+02    0.195617017593854E+00
    0.498571888633096E+02    0.193537572549977E+00
    0.498621889552464E+02    0.191489737339710E+00
    0.498671890471832E+02    0.189472885887357E+00
    0.498721891391200E+02    0.187486407442461E+00
    0.498771892310567E+02    0.185529706163388E+00
    0.498821893229935E+02    0.183602200683576E+00
    0.498871894149303E+02    0.181703323690364E+00
    0.498921895068671E+02    0.179832521517578E+00
    0.498971895988039E+02    0.177989253751469E+00
    0.499021896907407E+02    0.176172992849052E+00
    0.499071897826775E+02    0.174383223769703E+00
    0.499121898746142E+02    0.172619443618708E+00
    0.499171899665510E+02    0.170881161302608E+00
    0.499221900584878E+02    0.169167897195078E+00
    0.499271901504246E+02    0.167479182815992E+00
    0.499321902423614E+02    0.165814560522484E+00
    0.499371903342982E+02    0.164173583043757E+00
    0.499421904262350E+02    0.162555813877385E+00
    0.499471905181717E+02    0.160960825775137E+00
    0.499521906101085E+02    0.159388201581678E+00
    0.499571907020453E+02    0.157837533473775E+00
    0.499621907939821E+02    0.156308422850976E+00
    0.499671908859189E+02    0.154800479779675E+00
    0.499721909778557E+02    0.153313323350909E+00
    0.499771910697925E+02    0.151846580870060E+00
    0.499821911617292E+02    0.150399887912860E+00
    0.499871912536660E+02    0.148972888064617E+00
    0.499921913456028E+02    0.147565232753460E+00
    0.499971914375396E+02    0.146176581517596E+00
    0.500021915294764E+02    0.144806594408314E+00
    0.500071916214132E+02    0.143454957053274E+00
    0.500121917133500E+02    0.142121341566164E+00
    0.500171918052867E+02    0.140805429262128E+00
    0.500221918972235E+02    0.139506935979486E+00
    0.500271919891603E+02    0.138225541131504E+00
    0.500321920810971E+02    0.136960958146035E+00
    0.500371921730339E+02    0.135712899953492E+00
    0.500421922649707E+02    0.134481085429070E+00
    0.500471923569075E+02    0.133265239281489E+00
    0.500521924488442E+02    0.132065091912765E+00
    0.500571925407810E+02    0.130880379279282E+00
    0.500621926327178E+02    0.129710842754534E+00
    0.500671927246546E+02    0.128556228996620E+00
    0.500721928165914E+02    0.127416289819334E+00
    0.500771929085282E+02    0.126290782066601E+00
    0.500821930004649E+02    0.125179467491377E+00
    0.500871930924017E+02    0.124082112637785E+00
    0.500921931843385E+02    0.122998488727367E+00
    0.500971932762753E+02    0.121928371554198E+00
    0.501021933682121E+02    0.120871541492043E+00
    0.501071934601489E+02    0.119827782483305E+00
    0.501121935520857E+02    0.118796884269341E+00
    0.501171936440224E+02    0.117778639402124E+00
    0.501221937359592E+02    0.116772844973534E+00
    0.501271938278960E+02    0.115779302065828E+00
    0.501321939198328E+02    0.114797815227398E+00
    0.501371940117696E+02    0.113828193584970E+00
    0.501421941037064E+02    0.112870249267185E+00
    0.501471941956432E+02    0.111923798266410E+00
    0.501521942875799E+02    0.110988660089481E+00
    0.501571943795167E+02    0.110064657694225E+00
    0.501621944714535E+02    0.109151617414229E+00
    0.501671945633903E+02    0.108249368884780E+00
    0.501721946553271E+02    0.107357744971371E+00
    0.501771947472639E+02    0.106476581688783E+00
    0.501821948392007E+02    0.105605718161190E+00
    0.501871949311374E+02    0.104744996516939E+00
    0.501921950230742E+02    0.103894261849217E+00
    0.501971951150110E+02    0.103053362144533E+00
    0.502021952069478E+02    0.102222148221334E+00
    0.502071952988846E+02    0.101400473670113E+00
    0.502121953908214E+02    0.100588194796874E+00
    0.502171954827582E+02    0.997851705538923E-01
    0.502221955746949E+02    0.989912625076633E-01
    0.502271956666317E+02    0.982063347613659E-01
    0.502321957585685E+02    0.974302539128243E-01
    0.502371958505053E+02    0.966628890254989E-01
    0.502421959424421E+02    0.959041114680722E-01
    0.502471960343789E+02    0.951537949860976E-01
    0.502521961263157E+02    0.944118158162172E-01
    0.502571962182524E+02    0.936780521179274E-01
    0.502621963101892E+02    0.929523844353951E-01
    0.502671964021260E+02    0.922346954359900E-01
    0.502721964940628E+02    0.915248698973425E-01
    0.502771965859996E+02    0.908227946702500E-01
    0.502821966779364E+02    0.901283586076566E-01
    0.502871967698732E+02    0.894414525956627E-01
    0.502921968618099E+02    0.887619694282115E-01
    0.502971969537467E+02    0.880898038197841E-01
    0.503021970456835E+02    0.874248523534778E-01
    0.503071971376203E+02    0.867670134443091E-01
    0.503121972295571E+02    0.861161873026676E-01
    0.503171973214939E+02    0.854722758987004E-01
    0.503221974134307E+02    0.848351829272750E-01
    0.503271975053674E+02    0.842048137737139E-01
    0.503321975973042E+02    0.835810754803462E-01
    0.503371976892410E+02    0.829638767136778E-01
    0.503421977811778E+02    0.823531277324247E-01
    0.503471978731146E+02    0.817487403584277E-01
    0.503521979650514E+02    0.811506279154995E-01
    0.503571980569882E+02    0.805587052928377E-01
    0.503621981489249E+02    0.799728888151503E-01
    0.503671982408617E+02    0.793930961579587E-01
    0.503721983327985E+02    0.788192465686162E-01
    0.503771984247353E+02    0.782512605804901E-01
    0.503821985166721E+02    0.776890601044994E-01
    0.503871986086089E+02    0.771325683822083E-01
    0.503921987005457E+02    0.765817099590790E-01
    0.503971987924824E+02    0.760364106586051E-01
    0.504021988844192E+02    0.754965975569763E-01
    0.504071989763560E+02    0.749621989582717E-01
    0.504121990682928E+02    0.744331443701492E-01
    0.504171991602296E+02    0.739093644799307E-01
    0.504221992521664E+02    0.733907911311871E-01
    0.504271993441032E+02    0.728773573007654E-01
    0.504321994360399E+02    0.723689970762393E-01
    0.504371995279767E+02    0.718656456338208E-01
    0.504421996199135E+02    0.713672392166153E-01
    0.504471997118503E+02    0.708737151133145E-01
    0.504521998037871E+02    0.703850116373216E-01
    0.504571998957239E+02    0.699010681060768E-01
    0.504621999876606E+02    0.694218248206008E-01
    0.504672000795974E+02    0.689472230441827E-01
    0.504722001715342E+02    0.684772049724401E-01
    0.504772002634710E+02    0.680117126330960E-01
    0.504822003554078E+02    0.675506936822576E-01
    0.504872004473446E+02    0.670940892262560E-01
    0.504922005392814E+02    0.666418464468446E-01
    0.504972006312181E+02    0.661939119873919E-01
    0.505022007231549E+02    0.657502333404388E-01
    0.505072008150917E+02    0.653107588218290E-01
    0.505122009070285E+02    0.648754375515951E-01
    0.505172009989653E+02    0.644442194372530E-01
    0.505222010909021E+02    0.640170551576188E-01
    0.505272011828389E+02    0.635938961474468E-01
    0.505322012747756E+02    0.631746945820210E-01
    0.505372013667124E+02    0.627594033622171E-01
    0.505422014586492E+02    0.623479760999042E-01
    0.505472015505860E+02    0.619403671039345E-01
    0.505522016425228E+02    0.615365313666700E-01
    0.505572017344596E+02    0.611364245552511E-01
    0.505622018263964E+02    0.607400037413609E-01
    0.505672019183331E+02    0.603472234870629E-01
    0.505722020102699E+02    0.599580438711660E-01
    0.505772021022067E+02    0.595724222216699E-01
    0.505822021941435E+02    0.591903173550161E-01
    0.505872022860803E+02    0.588116886729927E-01
    0.505922023780171E+02    0.584364961567230E-01
    0.505972024699539E+02    0.580647003561605E-01
    0.506022025618906E+02    0.576962623788690E-01
    0.506072026538274E+02    0.573311438793128E-01
    0.506122027457642E+02    0.569693070482401E-01
    0.506172028377010E+02    0.566107146017558E-01
    0.506222029296378E+02    0.562553297730681E-01
    0.506272030215746E+02    0.559031163032561E-01
    0.506322031135114E+02    0.555540384388219E-01
    0.506372032054481E+02    0.552080609793895E-01
    0.506422032973849E+02    0.548651448827656E-01
    0.506472033893217E+02    0.545252673196570E-01
    0.506522034812585E+02    0.541883837452702E-01
    0.506572035731953E+02    0.538544639328910E-01
    0.506622036651321E+02    0.535234749544985E-01
    0.506672037570689E+02    0.531953842690944E-01
    0.506722038490056E+02    0.528701597552170E-01
    0.506772039409424E+02    0.525477697262864E-01
    0.506822040328792E+02    0.522281825766041E-01
    0.506872041248160E+02    0.519113680550725E-01
    0.506922042167528E+02    0.515972951718709E-01
    0.506972043086896E+02    0.512859339193173E-01
    0.507022044006264E+02    0.509772545719996E-01
    0.507072044925631E+02    0.506712277737414E-01
    0.507122045844999E+02    0.503678245428442E-01
    0.507172046764367E+02    0.500670162413756E-01
    0.507222047683735E+02    0.497687746106142E-01
    0.507272048603103E+02    0.494730717298523E-01
    0.507322049522471E+02    0.491798800261816E-01
    0.507372050441839E+02    0.488891722676361E-01
    0.507422051361206E+02    0.486009215576316E-01
    0.507472052280574E+02    0.483151013371983E-01
    0.507522053199942E+02    0.480316854146265E-01
    0.507572054119310E+02    0.477506496782793E-01
    0.507622055038678E+02    0.474719619859368E-01
    0.507672055958046E+02    0.471956044679481E-01
    0.507722056877414E+02    0.469215491789867E-01
    0.507772057796781E+02    0.466497715374737E-01
    0.507822058716149E+02    0.463802471455770E-01
    0.507872059635517E+02    0.461129518976391E-01
    0.507922060554885E+02    0.458478619671362E-01
    0.507972061474253E+02    0.455849534968440E-01
    0.508022062393621E+02    0.453242034021265E-01
    0.508072063312989E+02    0.450655901139733E-01
    0.508122064232356E+02    0.448090888750454E-01
    0.508172065151724E+02    0.445546780156016E-01
    0.508222066071092E+02    0.443023353673584E-01
    0.508272066990460E+02    0.440520390195195E-01
    0.508322067909828E+02    0.438037673203547E-01
    0.508372068829196E+02    0.435574988745215E-01
    0.508422069748563E+02    0.433132125402029E-01
    0.508472070667931E+02    0.430708874262338E-01
    0.508522071587299E+02    0.428305028968090E-01
    0.508572072506667E+02    0.425920385306242E-01
    0.508622073426035E+02    0.423554741930669E-01
    0.508672074345403E+02    0.421207899567710E-01
    0.508722075264771E+02    0.418879661286090E-01
    0.508772076184138E+02    0.416569831460453E-01
    0.508822077103506E+02    0.414278225159481E-01
    0.508872078022874E+02    0.412004643166127E-01
    0.508922078942242E+02    0.409748900629982E-01
    0.508972079861610E+02    0.407510813584381E-01
    0.509022080780978E+02    0.405290198688803E-01
    0.509072081700346E+02    0.403086875025215E-01
    0.509122082619713E+02    0.400900663900984E-01
    0.509172083539081E+02    0.398731388796787E-01
    0.509222084458449E+02    0.396578875343128E-01
    0.509272085377817E+02    0.394442951292848E-01
    0.509322086297185E+02    0.392323446494338E-01
    0.509372087216553E+02    0.390220192854329E-01
    0.509422088135921E+02    0.388133024490274E-01
    0.509472089055288E+02    0.386061777289528E-01
    0.509522089974656E+02    0.384006289371412E-01
    0.509572090894024E+02    0.381966400788400E-01
    0.509622091813392E+02    0.379941953580190E-01
    0.509672092732760E+02    0.377932791746744E-01
    0.509722093652128E+02    0.375938761234440E-01
    0.509772094571496E+02    0.373959709909198E-01
    0.509822095490863E+02    0.371995487546741E-01
    0.509872096410231E+02    0.370045945807150E-01
    0.509922097329599E+02    0.368110938231942E-01
    0.509972098248967E+02    0.366190320145750E-01
    0.510022099168335E+02    0.364283948814450E-01
    0.510072100087703E+02    0.362391683231404E-01
    0.510122101007071E+02    0.360513384207000E-01
    0.510172101926438E+02    0.358648914323950E-01
    0.510222102845806E+02    0.356798137922167E-01
    0.510272103765174E+02    0.354960921073725E-01
    0.510322104684542E+02    0.353137131570181E-01
    0.510372105603910E+02    0.351326638901246E-01
    0.510422106523278E+02    0.349529314235017E-01
    0.510472107442646E+02    0.347745030400777E-01
    0.510522108362013E+02    0.345973661868562E-01
    0.510572109281381E+02    0.344215084730660E-01
    0.510622110200749E+02    0.342469176682913E-01
    0.510672111120117E+02    0.340735817003973E-01
    0.510722112039485E+02    0.339014886538245E-01
    0.510772112958853E+02    0.337306267674025E-01
    0.510822113878221E+02    0.335609844326312E-01
    0.510872114797588E+02    0.333925501915984E-01
    0.510922115716956E+02    0.332253127350530E-01
    0.510972116636324E+02    0.330592609004047E-01
    0.511022117555692E+02    0.328943836696458E-01
    0.511072118475060E+02    0.327306701668927E-01
    0.511122119394428E+02    0.325681096516970E-01
    0.511172120313796E+02    0.324066916224089E-01
    0.511222121233163E+02    0.322464054163762E-01
    0.511272122152531E+02    0.320872408696177E-01
    0.511322123071899E+02    0.319291877475798E-01
    0.511372123991267E+02    0.317722360004943E-01
    0.511422124910635E+02    0.316163756906539E-01
    0.511472125830003E+02    0.314615970149658E-01
    0.511522126749370E+02    0.313078902947541E-01
    0.511572127668738E+02    0.311552459743654E-01
    0.511622128588106E+02    0.310036546191677E-01
    0.511672129507474E+02    0.308531069136145E-01
    0.511722130426842E+02    0.307035936592552E-01
    0.511772131346210E+02    0.305551057727819E-01
    0.511822132265578E+02    0.304076342841250E-01
    0.511872133184945E+02    0.302611703343406E-01
    0.511922134104313E+02    0.301157051735570E-01
    0.511972135023681E+02    0.299712301577688E-01
    0.512022135943049E+02    0.298277367697881E-01
    0.512072136862417E+02    0.296852165422079E-01
    0.512122137781785E+02    0.295436611651817E-01
    0.512172138701153E+02    0.294030624043101E-01
    0.512222139620520E+02    0.292634121259473E-01
    0.512272140539888E+02    0.291247022928737E-01
    0.512322141459256E+02    0.289869249639214E-01
    0.512372142378624E+02    0.288500722842041E-01
    0.512422143297992E+02    0.287141364987978E-01
    0.512472144217360E+02    0.285791099365182E-01
    0.512522145136728E+02    0.284449850135916E-01
    0.512572146056095E+02    0.283117542326360E-01
    0.512622146975463E+02    0.281794101796217E-01
    0.512672147894831E+02    0.280479455219493E-01
    0.512722148814199E+02    0.279173530045167E-01
    0.512772149733567E+02    0.277876254371339E-01
    0.512822150652935E+02    0.276587554628725E-01
    0.512872151572303E+02    0.275307373375415E-01
    0.512922152491670E+02    0.274035623684132E-01
    0.512972153411038E+02    0.272772245423300E-01
    0.513022154330406E+02    0.271517169871577E-01
    0.513072155249774E+02    0.270270329635285E-01
    0.513122156169142E+02    0.269031658082583E-01
    0.513172157088510E+02    0.267801089270690E-01
    0.513222158007878E+02    0.266578557914694E-01
    0.513272158927245E+02    0.265363999325319E-01
    0.513322159846613E+02    0.264157346707029E-01
    0.513372160765981E+02    0.262958546388739E-01
    0.513422161685349E+02    0.261767524909607E-01
    0.513472162604717E+02    0.260584224183740E-01
    0.513522163524085E+02    0.259408582544750E-01
    0.513572164443453E+02    0.258240538988969E-01
    0.513622165362820E+02    0.257080033089148E-01
    0.513672166282188E+02    0.255927004983988E-01
    0.513722167201556E+02    0.254781395354763E-01
    0.513772168120924E+02    0.253643145422248E-01
    0.513822169040292E+02    0.252512196934082E-01
    0.513872169959660E+02    0.251388492157274E-01
    0.513922170879028E+02    0.250271973868695E-01
    0.513972171798395E+02    0.249162585347390E-01
    0.514022172717763E+02    0.248060270365796E-01
    0.514072173637131E+02    0.246964973182713E-01
    0.514122174556499E+02    0.245876638536449E-01
    0.514172175475867E+02    0.244795211636033E-01
    0.514222176395235E+02    0.243720638155276E-01
    0.514272177314603E+02    0.242652864225338E-01
    0.514322178233970E+02    0.241591836416908E-01
    0.514372179153338E+02    0.240537509887403E-01
    0.514422180072706E+02    0.239489807961474E-01
    0.514472180992074E+02    0.238448702511261E-01
    0.514522181911442E+02    0.237414133938308E-01
    0.514572182830810E+02    0.236386050906620E-01
    0.514622183750178E+02    0.235364402111641E-01
    0.514672184669545E+02    0.234349155422196E-01
    0.514722185588913E+02    0.233340213090797E-01
    0.514772186508281E+02    0.232337568247175E-01
    0.514822187427649E+02    0.231341160013775E-01
    0.514872188347017E+02    0.230350938782489E-01
    0.514922189266385E+02    0.229366856266834E-01
    0.514972190185753E+02    0.228388864454355E-01
    0.515022191105120E+02    0.227416915791842E-01
    0.515072192024488E+02    0.226450963067872E-01
    0.515122192943856E+02    0.225490960214106E-01
[truncated: 8,008 more chars]
