# Supplementary material for: Multi-photon above threshold ionization of multi-electron atoms and molecules using the R-matrix approach
Source: Sci Rep. 2021 Jun 3;11:11686. doi: 10.1038/s41598-021-89733-z (PMC8175388; doi:10.1038/s41598-021-89733-z)
Supplement: Supplementary file 1 — Supplementary Information. [file 41598_2021_89733_MOESM1_ESM.zip › README.md]

Supplementary data
==================

H-interstates-2-re.txt  
H-interstates-2-im.txt

  - Real and imaginary part of the intermediate wave function of electron after ionization from hydrogen atom by the first of two photons.
  - Rows: Radial positions with 0.5 a.u. spacing.
  - Columns: Photon energies (arb. units).

H-cross-section-r500-h2.txt

  - Generalized two-photon cross section of hydrogen atom (in atomic units) per photon energy (in eV).

He-FCI.dADZ.L4.R100.B150.13states-multidip-fkmat-Nppt3.txt

  - Total generalized two-photon cross section of helium atom (in 1e+52 cm^4 s) per photon energy (in eV).

H2-SE-gen-photo-xsec-1-z.txt  
H2-SE-gen-photo-xsec-2-z.txt  
H2-SE-gen-photo-xsec-3-z.txt  
H2-SE-gen-photo-xsec-4-z.txt

  - Generalized one-, two-, three- and four-photon cross section of parallel hydrogen molecule in SE model (in atomic units) per photon energy (in eV).

H2-ATZ.FCI.L6.R100.B150.LG24-z-Nppt3.txt  
H2-ATZ.FCI.L6.R100.B150.LG24-y-Nppt3.txt

  - Generalized two-photon cross section of parallel and perpendicular hydrogen molecule in FCI model (in atomic units) per photon energy (in eV).

H2-ATZ.FCI.L6.R100.B150.LG24.2.beta0.txt  
H2-ATZ.FCI.L6.R100.B150.LG24.2.beta2.txt  
H2-ATZ.FCI.L6.R100.B150.LG24.2.beta4.txt

  - Molecular-orientation-averaged (laboratory-frame) photoelectron momentum distribution parameters for ionization of molecular hydrogen in FCI model.
  - First column: Photon energy (in eV).
  - Second column: Total cross section (in atomic unis) in case of beta0, or irrelevant for beta2 and beta4.
  - Further columns: Ionization into all possible final states of the hydrogen ion; integrated cross section (in atomic units) in case of beta0, and dimensionless asymmetry parameters for beta2 and beta4.

H2-SE-gen-2photo-beta-0.txt  
H2-SE-gen-2photo-beta-2.txt  
H2-SE-gen-2photo-beta-4.txt

  - Molecular-orientation-averaged (laboratory-frame) photoelectron momentum distribution parameters for ionization of molecular hydrogen in SE model.
  - First column: Photon energy (in eV).
  - Second column: Total cross section (in atomic unis) in case of beta0, or irrelevant for beta2 and beta4.
  - Further columns: Ionization into all possible final states of the hydrogen ion; integrated cross section (in atomic units) in case of beta0, and dimensionless asymmetry parameters for beta2 and beta4.

H2-ATZ.FCI.L6.R100.B150.LG24.2.beta0.components.txt

  - Molecular-orientation-averaged (laboratory-frame) isotropic total cross section for ionization of molecular hydrogen in FCI model.
  - First column: Photon energy (in eV).
  - Second column: Total cross section (in atomic units) calculated as sum of the components in other columns.
  - Third column: The cross section "sigma_a" as defined in Apalategui & Saenz (2002).
  - Fourth column: The cross sections "sigma_b + sigma_c" as defined in Apalategui & Saenz (2002).
  - Fifth column: The cross sections "sigma_d + sigma_e + sigma_f" as defined in Apalategui & Saenz (2002).
  - Sixth column: The cross sections "sigma_g" as defined in Apalategui & Saenz (2002).
  - Seventh column: The cross section "sigma_d" as defined in Apalategui & Saenz (2002).
  - Eighth column: The cross section "sigma_e" as defined in Apalategui & Saenz (2002).
  - Ninth column: The cross section "sigma_f" as defined in Apalategui & Saenz (2002).

CO2-gen-2photo-beta-0.txt  
CO2-gen-2photo-beta-2.txt  
CO2-gen-2photo-beta-4.txt

  - Molecular-orientation-averaged (laboratory-frame) photoelectron momentum distribution parameters for ionization of carbon dioxide in CAS model.
  - First column: Photon energy (in eV).
  - Second column: Total cross section (in atomic unis) in case of beta0, or irrelevant for beta2 and beta4.
  - Further columns: Ionization into D2h final states of the CO2 ion; integrated cross section (in atomic units) in case of beta0, and dimensionless asymmetry parameters for beta2 and beta4. The Pi states X and A have two D2h components (columns), the Sigma states B and C only one.
